# Supplementary material for: Reversible transformations between the non-porous phases of a flexible coordination network enabled by transient porosity
Source: Nat Chem. 2023 Feb 13;15(4):542–9. doi: 10.1038/s41557-022-01128-3 (PMC10070188; doi:10.1038/s41557-022-01128-3)
Supplement: Supplementary file 2 — Crystallographic data for 1DMF at 100 K (CCDC reference 2111569). [file 41557_2022_1128_MOESM2_ESM.cif]

 
data_1_DMF_100K
 
_audit_creation_method            'SHELXL-2016/6'
_shelx_SHELXL_version_number      '2016/6'
_chemical_name_systematic         ?
_chemical_name_common             '1_DMF_100K'
_chemical_melting_point           ?
_chemical_formula_moiety          'C32 H22 Co N4 O4, 1.38(C3 H7 N O)'
_chemical_formula_sum
 'C36.14 H31.66 Co N5.38 O5.38' 
_chemical_formula_weight          686.34

loop_
 _atom_type_symbol
 _atom_type_description
 _atom_type_scat_dispersion_real
 _atom_type_scat_dispersion_imag
 _atom_type_scat_source
 'C'  'C'   0.0033   0.0016
 'International Tables Vol C Tables 4.2.6.8 and 6.1.1.4'
 'H'  'H'   0.0000   0.0000
 'International Tables Vol C Tables 4.2.6.8 and 6.1.1.4'
 'N'  'N'   0.0061   0.0033
 'International Tables Vol C Tables 4.2.6.8 and 6.1.1.4'
 'O'  'O'   0.0106   0.0060
 'International Tables Vol C Tables 4.2.6.8 and 6.1.1.4'
 'Co'  'Co'   0.3494   0.9721
 'International Tables Vol C Tables 4.2.6.8 and 6.1.1.4'
 
_space_group_crystal_system       monoclinic
_space_group_IT_number            14
_space_group_name_H-M_alt         'P 21/n'
_space_group_name_Hall            '-P 2yn'
 
_shelx_space_group_comment
;
The symmetry employed for this shelxl refinement is uniquely defined
by the following loop, which should always be used as a source of
symmetry information in preference to the above space-group names.
They are only intended as comments.
;
 
loop_
 _space_group_symop_operation_xyz
 'x, y, z'
 '-x+1/2, y+1/2, -z+1/2'
 '-x, -y, -z'
 'x-1/2, -y-1/2, z-1/2'
 
_cell_length_a                    10.0312(19)
_cell_length_b                    14.620(3)
_cell_length_c                    23.674(5)
_cell_angle_alpha                 90
_cell_angle_beta                  99.877(3)
_cell_angle_gamma                 90
_cell_volume                      3420.5(12)
_cell_formula_units_Z             4
_cell_measurement_temperature     100(2)
_cell_measurement_reflns_used     9921
_cell_measurement_theta_min       2.234
_cell_measurement_theta_max       24.1835
 
_exptl_crystal_description        'block'
_exptl_crystal_colour             'purple'
_exptl_crystal_density_meas       ?
_exptl_crystal_density_method     ?
_exptl_crystal_density_diffrn     1.333          
_exptl_crystal_F_000              1424.8
_exptl_transmission_factor_min    0.6751
_exptl_transmission_factor_max    0.7457
_exptl_crystal_size_max           0.246
_exptl_crystal_size_mid           0.178
_exptl_crystal_size_min           0.092
_exptl_absorpt_coefficient_mu     0.553
_shelx_estimated_absorpt_T_min    ?
_shelx_estimated_absorpt_T_max    ?
_exptl_absorpt_correction_type    'multi-scan'
_exptl_absorpt_correction_T_min   ?
_exptl_absorpt_correction_T_max   ?
_exptl_absorpt_process_details    'SADABS,2016'
_exptl_absorpt_special_details    ?
_diffrn_ambient_temperature       100(2)
_diffrn_radiation_wavelength      0.71073
_diffrn_radiation_type            MoK\a
_diffrn_source                    'fine-focus sealed tube'
_diffrn_measurement_device_type   'Bruker DUO APEX II'
_diffrn_measurement_method        'Direct'
_diffrn_detector_area_resol_mean  ?
_diffrn_reflns_number             94351
_diffrn_reflns_av_unetI/netI      0.0332
_diffrn_reflns_av_R_equivalents   0.0652
_diffrn_reflns_limit_h_min        -13
_diffrn_reflns_limit_h_max        13
_diffrn_reflns_limit_k_min        -19
_diffrn_reflns_limit_k_max        19
_diffrn_reflns_limit_l_min        -31
_diffrn_reflns_limit_l_max        31
_diffrn_standards_number	    0
_diffrn_standards_interval_count  0
_diffrn_standards_decay_%         0.0
_diffrn_reflns_theta_min          1.644
_diffrn_reflns_theta_max          28.577
_diffrn_reflns_theta_full         25.242
_diffrn_measured_fraction_theta_max   0.994
_diffrn_measured_fraction_theta_full  1.000
_diffrn_reflns_Laue_measured_fraction_max    0.994
_diffrn_reflns_Laue_measured_fraction_full   1.000
_diffrn_reflns_point_group_measured_fraction_max   0.994
_diffrn_reflns_point_group_measured_fraction_full  1.000
_reflns_number_total              8692
_reflns_number_gt                 7091
_reflns_threshold_expression      'I > 2\s(I)'
_reflns_Friedel_coverage          0.000
_reflns_Friedel_fraction_max      .
_reflns_Friedel_fraction_full     .
 
_reflns_special_details
;
 Reflections were merged by SHELXL according to the crystal
 class for the calculation of statistics and refinement.
 
 _reflns_Friedel_fraction is defined as the number of unique
 Friedel pairs measured divided by the number that would be
 possible theoretically, ignoring centric projections and
 systematic absences.
;
 
_computing_data_collection         'APEX3 (Bruker, 2016)'
_computing_cell_refinement         'SAINT (Bruker, 2016)'
_computing_data_reduction          'SAINT (Bruker, 2016)'
_computing_structure_solution      'SHELXT 2018/2 (Sheldrick, 2018)'
_computing_structure_refinement    'SHELXL-2016/6 (Sheldrick, 2016)'
_computing_molecular_graphics     ?
_computing_publication_material   ?
_refine_special_details           ?
_refine_ls_structure_factor_coef  Fsqd
_refine_ls_matrix_type            full
_refine_ls_weighting_scheme       calc
_refine_ls_weighting_details
'w=1/[\s^2^(Fo^2^)+(0.1055P)^2^+14.6921P] where P=(Fo^2^+2Fc^2^)/3'
_atom_sites_solution_primary      ?
_atom_sites_solution_secondary    ?
_atom_sites_solution_hydrogens    geom
_refine_ls_hydrogen_treatment     constr
_refine_ls_extinction_method      none
_refine_ls_extinction_coef        .
_refine_ls_number_reflns          8692
_refine_ls_number_parameters      434
_refine_ls_number_restraints      0
_refine_ls_R_factor_all           0.1028
_refine_ls_R_factor_gt            0.0872
_refine_ls_wR_factor_ref          0.2489
_refine_ls_wR_factor_gt           0.2385
_refine_ls_goodness_of_fit_ref    1.113
_refine_ls_restrained_S_all       1.113
_refine_ls_shift/su_max           0.000
_refine_ls_shift/su_mean          0.000
 
loop_
 _atom_site_label
 _atom_site_type_symbol
 _atom_site_fract_x
 _atom_site_fract_y
 _atom_site_fract_z
 _atom_site_U_iso_or_equiv
 _atom_site_adp_type
 _atom_site_occupancy
 _atom_site_site_symmetry_order  
 _atom_site_calc_flag
 _atom_site_refinement_flags_posn
 _atom_site_refinement_flags_adp
 _atom_site_refinement_flags_occupancy
 _atom_site_disorder_assembly
 _atom_site_disorder_group
Co01 Co 0.59285(5) 0.29653(4) 0.37806(2) 0.02099(16) Uani 1 1 d . . . . .
O1 O 0.4636(3) 0.1614(2) 0.38020(13) 0.0280(6) Uani 1 1 d . . . . .
O3 O 0.7085(3) 0.4000(2) 0.40940(13) 0.0278(6) Uani 1 1 d . . . . .
O2 O 0.6443(3) 0.2032(2) 0.44028(14) 0.0310(7) Uani 1 1 d . . . . .
N1 N 0.4183(3) 0.3660(2) 0.37971(14) 0.0240(7) Uani 1 1 d . . . . .
N2 N 0.2705(3) 0.4773(2) 0.38189(14) 0.0239(7) Uani 1 1 d . . . . .
N4 N -0.0912(3) 0.7655(2) 0.20548(15) 0.0247(7) Uani 1 1 d . . . . .
N3 N -0.0133(4) 0.7266(2) 0.29439(15) 0.0244(7) Uani 1 1 d . . . . .
O4 O 0.8899(3) 0.3492(3) 0.37581(18) 0.0474(10) Uani 1 1 d . . . . .
C2 C 0.1978(4) 0.3983(3) 0.3675(2) 0.0299(9) Uani 1 1 d . . . . .
H2 H 0.102102 0.392375 0.360143 0.036 Uiso 1 1 calc R U . . .
C3 C 0.2138(4) 0.5668(3) 0.38618(18) 0.0248(8) Uani 1 1 d . . . . .
C23 C 0.8350(4) 0.3974(3) 0.4079(2) 0.0290(9) Uani 1 1 d . . . . .
C12 C 0.4028(4) 0.4550(3) 0.38923(17) 0.0236(8) Uani 1 1 d . . . . .
H12 H 0.475153 0.496946 0.399762 0.028 Uiso 1 1 calc R U . . .
C24 C 0.9208(4) 0.4564(3) 0.45348(18) 0.0258(8) Uani 1 1 d . . . . .
C4 C 0.1297(4) 0.6016(3) 0.33821(17) 0.0249(8) Uani 1 1 d . . . . .
H4 H 0.111190 0.567928 0.303431 0.030 Uiso 1 1 calc R U . . .
C11 C 0.2409(4) 0.6148(3) 0.43714(18) 0.0278(8) Uani 1 1 d . . . . .
H11 H 0.298155 0.589318 0.469437 0.033 Uiso 1 1 calc R U . . .
C5 C 0.0735(4) 0.6878(3) 0.34306(18) 0.0246(8) Uani 1 1 d . . . . .
C1 C 0.2895(4) 0.3304(3) 0.3659(2) 0.0297(9) Uani 1 1 d . . . . .
H1 H 0.268333 0.268225 0.356724 0.036 Uiso 1 1 calc R U . . .
C6 C 0.0046(4) 0.7208(3) 0.23888(18) 0.0262(8) Uani 1 1 d . . . . .
H6 H 0.076441 0.688865 0.226117 0.031 Uiso 1 1 calc R U . . .
C25 C 0.8832(4) 0.5429(3) 0.47047(19) 0.0257(8) Uani 1 1 d . . . . .
C9 C 0.1001(4) 0.7377(3) 0.39388(19) 0.0284(9) Uani 1 1 d . . . . .
H9 H 0.061372 0.796506 0.396287 0.034 Uiso 1 1 calc R U . . .
C26 C 0.9635(4) 0.5849(3) 0.5172(2) 0.0275(8) Uani 1 1 d . . . . .
H26 H 0.938170 0.643406 0.529172 0.033 Uiso 1 1 calc R U . . .
C13 C 0.5483(4) 0.1479(3) 0.42455(18) 0.0256(8) Uani 1 1 d . . . . .
C10 C 0.1834(5) 0.7006(3) 0.44068(19) 0.0303(9) Uani 1 1 d . . . . .
H10 H 0.201653 0.733959 0.475583 0.036 Uiso 1 1 calc R U . . .
C27 C 0.7624(4) 0.5942(3) 0.4408(2) 0.0294(9) Uani 1 1 d . . . . .
C7 C -0.1756(5) 0.8007(3) 0.24060(19) 0.0303(9) Uani 1 1 d . . . . .
H7 H -0.254849 0.835777 0.227885 0.036 Uiso 1 1 calc R U . . .
C28 C 0.6744(4) 0.6350(3) 0.4744(2) 0.0322(9) Uani 1 1 d . . . . .
H28 H 0.692250 0.628063 0.514876 0.039 Uiso 1 1 calc R U . . .
C8 C -0.1283(5) 0.7777(3) 0.2958(2) 0.0304(9) Uani 1 1 d . . . . .
H8 H -0.166255 0.793488 0.328623 0.036 Uiso 1 1 calc R U . . .
C32 C 0.7365(5) 0.6058(3) 0.3825(2) 0.0359(10) Uani 1 1 d . . . . .
H32 H 0.794658 0.578880 0.359459 0.043 Uiso 1 1 calc R U . . .
C31 C 0.6255(6) 0.6570(4) 0.3569(3) 0.0456(13) Uani 1 1 d . . . . .
H31 H 0.608770 0.665887 0.316596 0.055 Uiso 1 1 calc R U . . .
C29 C 0.5631(5) 0.6847(3) 0.4489(3) 0.0392(11) Uani 1 1 d . . . . .
H29 H 0.504032 0.711276 0.471730 0.047 Uiso 1 1 calc R U . . .
C30 C 0.5385(5) 0.6953(3) 0.3907(3) 0.0434(13) Uani 1 1 d . . . . .
H30 H 0.461636 0.729093 0.372990 0.052 Uiso 1 1 calc R U . . .
O1B O -0.1106(7) 0.8997(5) 0.4131(2) 0.0602(16) Uani 0.74 1 d . . P A 3
O1C O 0.3102(6) 0.6623(5) 0.2314(3) 0.0465(14) Uani 0.64 1 d . . P B 4
N1B N -0.0996(7) 0.8704(4) 0.5082(3) 0.0429(14) Uani 0.74 1 d . . P A 3
N1C N 0.4957(7) 0.5848(5) 0.2153(3) 0.0361(14) Uani 0.64 1 d . . P B 4
C3B C 0.0452(7) 0.8831(6) 0.5253(4) 0.051(2) Uani 0.74 1 d . . P A 3
H3B1 H 0.086741 0.891897 0.491167 0.077 Uiso 0.74 1 calc R U P A 3
H3B2 H 0.084336 0.828993 0.546304 0.077 Uiso 0.74 1 calc R U P A 3
H3B3 H 0.062143 0.937067 0.550091 0.077 Uiso 0.74 1 calc R U P A 3
C1B C -0.1639(8) 0.8789(5) 0.4548(3) 0.0445(16) Uani 0.74 1 d . . P A 3
H1B H -0.258721 0.868075 0.447820 0.053 Uiso 0.74 1 calc R U P A 3
C2B C -0.1721(9) 0.8488(7) 0.5528(4) 0.056(2) Uani 0.74 1 d . . P A 3
H2B1 H -0.263942 0.829283 0.536193 0.085 Uiso 0.74 1 calc R U P A 3
H2B2 H -0.176770 0.903001 0.576777 0.085 Uiso 0.74 1 calc R U P A 3
H2B3 H -0.125833 0.799318 0.576287 0.085 Uiso 0.74 1 calc R U P A 3
C1C C 0.4165(9) 0.6574(6) 0.2129(3) 0.0414(18) Uani 0.64 1 d . . P B 4
H1C H 0.444770 0.710680 0.195166 0.050 Uiso 0.64 1 calc R U P B 4
C2C C 0.4699(11) 0.5005(6) 0.2420(5) 0.054(2) Uani 0.64 1 d . . P B 4
H2C1 H 0.377258 0.500693 0.250019 0.081 Uiso 0.64 1 calc R U P B 4
H2C2 H 0.533899 0.493537 0.277971 0.081 Uiso 0.64 1 calc R U P B 4
H2C3 H 0.480881 0.449552 0.216308 0.081 Uiso 0.64 1 calc R U P B 4
C3C C 0.6258(11) 0.5897(10) 0.1943(5) 0.070(3) Uani 0.64 1 d . . P B 4
H3C1 H 0.630588 0.647245 0.173544 0.105 Uiso 0.64 1 calc R U P B 4
H3C2 H 0.632700 0.538107 0.168586 0.105 Uiso 0.64 1 calc R U P B 4
H3C3 H 0.700389 0.587031 0.226969 0.105 Uiso 0.64 1 calc R U P B 4
C17 C 0.4734(5) -0.0409(3) 0.37857(13) 0.0417(7) Uani 0.74 1 d G . P C 1
C18 C 0.5860(4) -0.0253(3) 0.35294(16) 0.0417(7) Uani 0.74 1 d G . P C 1
H18 H 0.661446 0.007276 0.373057 0.050 Uiso 0.74 1 calc R U P C 1
C19 C 0.5884(4) -0.0575(3) 0.29786(17) 0.0417(7) Uani 0.74 1 d G . P C 1
H19 H 0.665368 -0.046856 0.280339 0.050 Uiso 0.74 1 calc R U P C 1
C20 C 0.4781(5) -0.1052(3) 0.26842(13) 0.0417(7) Uani 0.74 1 d G . P C 1
H20 H 0.479656 -0.127156 0.230777 0.050 Uiso 0.74 1 calc R U P C 1
C21 C 0.3654(4) -0.1207(3) 0.29405(16) 0.0417(7) Uani 0.74 1 d G . P C 1
H21 H 0.290019 -0.153323 0.273932 0.050 Uiso 0.74 1 calc R U P C 1
C22 C 0.3631(4) -0.0886(3) 0.34913(17) 0.0417(7) Uani 0.74 1 d G . P C 1
H22 H 0.286095 -0.099191 0.366650 0.050 Uiso 0.74 1 calc R U P C 1
C17A C 0.382(3) -0.0401(16) 0.3813(6) 0.091(5) Uani 0.26 1 d G . P C 2
C18A C 0.464(2) -0.0545(17) 0.3406(9) 0.091(5) Uani 0.26 1 d G . P C 2
H18A H 0.559527 -0.048893 0.351000 0.109 Uiso 0.26 1 calc R U P C 2
C19A C 0.407(2) -0.0770(16) 0.2846(8) 0.091(5) Uani 0.26 1 d G . P C 2
H19A H 0.463421 -0.086842 0.256774 0.109 Uiso 0.26 1 calc R U P C 2
C20A C 0.267(3) -0.0852(16) 0.2693(6) 0.091(5) Uani 0.26 1 d G . P C 2
H20A H 0.228415 -0.100576 0.231091 0.109 Uiso 0.26 1 calc R U P C 2
C21A C 0.185(2) -0.0708(16) 0.3101(9) 0.091(5) Uani 0.26 1 d G . P C 2
H21A H 0.089514 -0.076361 0.299635 0.109 Uiso 0.26 1 calc R U P C 2
C22A C 0.242(2) -0.0482(16) 0.3660(7) 0.091(5) Uani 0.26 1 d G . P C 2
H22A H 0.185618 -0.038412 0.393862 0.109 Uiso 0.26 1 calc R U P C 2
C14 C 0.5294(4) 0.0673(3) 0.46206(17) 0.0231(8) Uani 1 1 d . . . . .
C16 C 0.4441(5) -0.0812(3) 0.47898(19) 0.0315(9) Uani 1 1 d . . . . .
H16 H 0.403268 -0.136971 0.464455 0.038 Uiso 1 1 calc R U . . .
C15 C 0.4759(5) -0.0157(3) 0.44048(19) 0.0323(10) Uani 1 1 d . . . . .
 
loop_
 _atom_site_aniso_label
 _atom_site_aniso_U_11
 _atom_site_aniso_U_22
 _atom_site_aniso_U_33
 _atom_site_aniso_U_23
 _atom_site_aniso_U_13
 _atom_site_aniso_U_12
Co01 0.0205(3) 0.0213(3) 0.0208(3) 0.0039(2) 0.00231(19) -0.0004(2)
O1 0.0293(15) 0.0258(15) 0.0280(15) 0.0100(12) 0.0022(12) 0.0013(12)
O3 0.0230(14) 0.0258(15) 0.0332(16) 0.0026(12) 0.0010(12) -0.0018(11)
O2 0.0327(16) 0.0263(15) 0.0323(16) 0.0099(12) 0.0011(13) -0.0016(12)
N1 0.0229(16) 0.0278(17) 0.0206(15) -0.0007(13) 0.0021(12) -0.0003(13)
N2 0.0220(16) 0.0268(17) 0.0215(16) -0.0027(13) -0.0003(12) 0.0013(13)
N4 0.0230(16) 0.0261(17) 0.0254(17) 0.0002(14) 0.0055(13) 0.0029(13)
N3 0.0266(17) 0.0220(16) 0.0249(17) 0.0034(13) 0.0050(13) 0.0029(13)
O4 0.0244(16) 0.060(2) 0.055(2) -0.028(2) 0.0005(15) -0.0033(16)
C2 0.0211(19) 0.032(2) 0.034(2) -0.0087(18) -0.0025(16) -0.0005(16)
C3 0.0234(18) 0.026(2) 0.0241(19) -0.0032(15) 0.0031(15) 0.0025(15)
C23 0.0215(19) 0.031(2) 0.034(2) 0.0001(17) 0.0014(16) -0.0046(16)
C12 0.0206(18) 0.0265(19) 0.0231(18) -0.0003(15) 0.0022(14) 0.0001(15)
C24 0.0228(18) 0.026(2) 0.028(2) 0.0017(16) 0.0038(15) -0.0066(15)
C4 0.0264(19) 0.026(2) 0.0218(18) -0.0042(15) 0.0020(15) 0.0011(15)
C11 0.0248(19) 0.033(2) 0.0240(19) -0.0027(17) 0.0012(15) -0.0031(17)
C5 0.0243(19) 0.026(2) 0.0236(19) -0.0005(15) 0.0050(15) 0.0015(15)
C1 0.026(2) 0.027(2) 0.034(2) -0.0089(17) -0.0022(17) 0.0007(16)
C6 0.028(2) 0.0239(19) 0.027(2) -0.0036(15) 0.0048(16) 0.0026(15)
C25 0.0217(18) 0.0243(19) 0.031(2) 0.0036(16) 0.0040(15) -0.0045(15)
C9 0.030(2) 0.026(2) 0.030(2) -0.0031(17) 0.0071(17) 0.0000(16)
C26 0.0228(19) 0.0228(19) 0.038(2) 0.0013(17) 0.0081(17) -0.0044(15)
C13 0.029(2) 0.0217(18) 0.0262(19) 0.0058(15) 0.0060(16) 0.0034(16)
C10 0.032(2) 0.032(2) 0.027(2) -0.0078(17) 0.0061(17) -0.0025(18)
C27 0.0228(19) 0.0235(19) 0.041(2) 0.0051(17) 0.0021(17) -0.0064(16)
C7 0.031(2) 0.033(2) 0.029(2) 0.0029(17) 0.0108(17) 0.0068(18)
C28 0.026(2) 0.026(2) 0.042(3) -0.0028(18) -0.0011(18) -0.0018(16)
C8 0.034(2) 0.030(2) 0.030(2) 0.0032(17) 0.0132(18) 0.0080(18)
C32 0.033(2) 0.034(2) 0.040(3) 0.010(2) 0.0056(19) -0.0039(19)
C31 0.043(3) 0.040(3) 0.051(3) 0.021(2) 0.000(2) -0.007(2)
C29 0.028(2) 0.030(2) 0.059(3) -0.003(2) 0.003(2) 0.0007(18)
C30 0.031(2) 0.024(2) 0.071(4) 0.009(2) -0.001(2) -0.0006(18)
O1B 0.079(4) 0.063(4) 0.041(3) -0.010(3) 0.018(3) 0.005(3)
O1C 0.029(3) 0.054(4) 0.055(4) -0.002(3) 0.003(2) 0.017(3)
N1B 0.049(3) 0.038(3) 0.044(3) -0.001(3) 0.015(3) 0.006(3)
N1C 0.037(3) 0.036(3) 0.036(3) -0.003(3) 0.005(3) 0.012(3)
C3B 0.036(4) 0.047(4) 0.073(5) -0.030(4) 0.015(4) -0.007(3)
C1B 0.047(4) 0.043(4) 0.044(4) -0.006(3) 0.011(3) 0.002(3)
C2B 0.050(5) 0.056(5) 0.064(5) 0.006(4) 0.013(4) 0.002(4)
C1C 0.050(5) 0.037(4) 0.033(4) 0.003(3) -0.005(3) 0.005(3)
C2C 0.055(5) 0.039(5) 0.063(6) -0.001(4) 0.000(5) 0.002(4)
C3C 0.052(6) 0.092(9) 0.071(7) -0.024(6) 0.025(5) -0.011(6)
C17 0.070(2) 0.0308(13) 0.0228(13) -0.0008(10) 0.0025(12) 0.0173(13)
C18 0.070(2) 0.0308(13) 0.0228(13) -0.0008(10) 0.0025(12) 0.0173(13)
C19 0.070(2) 0.0308(13) 0.0228(13) -0.0008(10) 0.0025(12) 0.0173(13)
C20 0.070(2) 0.0308(13) 0.0228(13) -0.0008(10) 0.0025(12) 0.0173(13)
C21 0.070(2) 0.0308(13) 0.0228(13) -0.0008(10) 0.0025(12) 0.0173(13)
C22 0.070(2) 0.0308(13) 0.0228(13) -0.0008(10) 0.0025(12) 0.0173(13)
C17A 0.145(14) 0.073(8) 0.049(7) 0.008(6) 0.001(8) -0.031(9)
C18A 0.145(14) 0.073(8) 0.049(7) 0.008(6) 0.001(8) -0.031(9)
C19A 0.145(14) 0.073(8) 0.049(7) 0.008(6) 0.001(8) -0.031(9)
C20A 0.145(14) 0.073(8) 0.049(7) 0.008(6) 0.001(8) -0.031(9)
C21A 0.145(14) 0.073(8) 0.049(7) 0.008(6) 0.001(8) -0.031(9)
C22A 0.145(14) 0.073(8) 0.049(7) 0.008(6) 0.001(8) -0.031(9)
C14 0.031(2) 0.0175(17) 0.0210(18) 0.0020(14) 0.0039(15) 0.0013(15)
C16 0.046(3) 0.0187(18) 0.027(2) 0.0011(16) -0.0029(18) -0.0027(17)
C15 0.052(3) 0.0196(19) 0.023(2) 0.0003(15) 0.0014(18) 0.0004(18)
 
_geom_special_details
;
 All esds (except the esd in the dihedral angle between two l.s. planes)
 are estimated using the full covariance matrix.  The cell esds are taken
 into account individually in the estimation of esds in distances, angles
 and torsion angles; correlations between esds in cell parameters are only
 used when they are defined by crystal symmetry.  An approximate (isotropic)
 treatment of cell esds is used for estimating esds involving l.s. planes.
;
 
loop_
 _geom_bond_atom_site_label_1
 _geom_bond_atom_site_label_2
 _geom_bond_distance
 _geom_bond_site_symmetry_2
 _geom_bond_publ_flag
Co01 O3 1.972(3) . ?
Co01 O2 2.009(3) . ?
Co01 N4 2.027(4) 2_545 ?
Co01 N1 2.031(4) . ?
Co01 O1 2.368(3) . ?
O1 C13 1.248(5) . ?
O3 C23 1.276(5) . ?
O2 C13 1.264(5) . ?
N1 C12 1.334(5) . ?
N1 C1 1.379(5) . ?
N2 C12 1.349(5) . ?
N2 C2 1.378(6) . ?
N2 C3 1.437(5) . ?
N4 C6 1.310(5) . ?
N4 C7 1.384(5) . ?
N3 C6 1.359(5) . ?
N3 C8 1.380(5) . ?
N3 C5 1.436(5) . ?
O4 C23 1.233(6) . ?
C2 C1 1.358(6) . ?
C2 H2 0.9500 . ?
C3 C11 1.382(6) . ?
C3 C4 1.390(6) . ?
C23 C24 1.527(6) . ?
C12 H12 0.9500 . ?
C24 C26 1.384(6) 3_766 ?
C24 C25 1.399(6) . ?
C4 C5 1.393(6) . ?
C4 H4 0.9500 . ?
C11 C10 1.389(6) . ?
C11 H11 0.9500 . ?
C5 C9 1.393(6) . ?
C1 H1 0.9500 . ?
C6 H6 0.9500 . ?
C25 C26 1.394(6) . ?
C25 C27 1.494(6) . ?
C9 C10 1.379(6) . ?
C9 H9 0.9500 . ?
C26 H26 0.9500 . ?
C13 C14 1.507(5) . ?
C10 H10 0.9500 . ?
C27 C32 1.370(7) . ?
C27 C28 1.417(7) . ?
C7 C8 1.355(6) . ?
C7 H7 0.9500 . ?
C28 C29 1.381(7) . ?
C28 H28 0.9500 . ?
C8 H8 0.9500 . ?
C32 C31 1.391(7) . ?
C32 H32 0.9500 . ?
C31 C30 1.397(9) . ?
C31 H31 0.9500 . ?
C29 C30 1.368(8) . ?
C29 H29 0.9500 . ?
C30 H30 0.9500 . ?
O1B C1B 1.237(10) . ?
O1C C1C 1.223(11) . ?
N1B C1B 1.324(10) . ?
N1B C2B 1.417(11) . ?
N1B C3B 1.451(10) . ?
N1C C1C 1.321(10) . ?
N1C C2C 1.429(12) . ?
N1C C3C 1.475(12) . ?
C3B H3B1 0.9800 . ?
C3B H3B2 0.9800 . ?
C3B H3B3 0.9800 . ?
C1B H1B 0.9500 . ?
C2B H2B1 0.9800 . ?
C2B H2B2 0.9800 . ?
C2B H2B3 0.9800 . ?
C1C H1C 0.9500 . ?
C2C H2C1 0.9800 . ?
C2C H2C2 0.9800 . ?
C2C H2C3 0.9800 . ?
C3C H3C1 0.9800 . ?
C3C H3C2 0.9800 . ?
C3C H3C3 0.9800 . ?
C17 C18 1.3900 . ?
C17 C22 1.3900 . ?
C17 C15 1.507(5) . ?
C18 C19 1.3900 . ?
C18 H18 0.9500 . ?
C19 C20 1.3900 . ?
C19 H19 0.9500 . ?
C20 C21 1.3900 . ?
C20 H20 0.9500 . ?
C21 C22 1.3900 . ?
C21 H21 0.9500 . ?
C22 H22 0.9500 . ?
C17A C18A 1.3900 . ?
C17A C22A 1.3900 . ?
C17A C15 1.591(15) . ?
C18A C19A 1.3900 . ?
C18A H18A 0.9500 . ?
C19A C20A 1.3900 . ?
C19A H19A 0.9500 . ?
C20A C21A 1.3900 . ?
C20A H20A 0.9500 . ?
C21A C22A 1.3900 . ?
C21A H21A 0.9500 . ?
C22A H22A 0.9500 . ?
C14 C15 1.388(6) . ?
C14 C16 1.390(6) 3_656 ?
C16 C15 1.396(6) . ?
C16 H16 0.9500 . ?
 
loop_
 _geom_angle_atom_site_label_1
 _geom_angle_atom_site_label_2
 _geom_angle_atom_site_label_3
 _geom_angle
 _geom_angle_site_symmetry_1
 _geom_angle_site_symmetry_3
 _geom_angle_publ_flag
O3 Co01 O2 100.64(13) . . ?
O3 Co01 N4 116.41(14) . 2_545 ?
O2 Co01 N4 121.42(14) . 2_545 ?
O3 Co01 N1 93.56(13) . . ?
O2 Co01 N1 116.09(14) . . ?
N4 Co01 N1 105.56(14) 2_545 . ?
O3 Co01 O1 157.03(12) . . ?
O2 Co01 O1 59.38(12) . . ?
N4 Co01 O1 85.47(13) 2_545 . ?
N1 Co01 O1 86.57(13) . . ?
C13 O1 Co01 81.6(2) . . ?
C23 O3 Co01 119.3(3) . . ?
C13 O2 Co01 97.6(3) . . ?
C12 N1 C1 106.1(3) . . ?
C12 N1 Co01 128.1(3) . . ?
C1 N1 Co01 125.6(3) . . ?
C12 N2 C2 107.2(4) . . ?
C12 N2 C3 127.2(4) . . ?
C2 N2 C3 125.6(3) . . ?
C6 N4 C7 106.5(4) . . ?
C6 N4 Co01 125.7(3) . 2 ?
C7 N4 Co01 126.8(3) . 2 ?
C6 N3 C8 107.9(3) . . ?
C6 N3 C5 126.1(4) . . ?
C8 N3 C5 126.0(4) . . ?
C1 C2 N2 106.7(4) . . ?
C1 C2 H2 126.6 . . ?
N2 C2 H2 126.6 . . ?
C11 C3 C4 121.9(4) . . ?
C11 C3 N2 120.2(4) . . ?
C4 C3 N2 117.9(4) . . ?
O4 C23 O3 125.8(4) . . ?
O4 C23 C24 120.1(4) . . ?
O3 C23 C24 114.0(4) . . ?
N1 C12 N2 110.8(4) . . ?
N1 C12 H12 124.6 . . ?
N2 C12 H12 124.6 . . ?
C26 C24 C25 119.6(4) 3_766 . ?
C26 C24 C23 115.6(4) 3_766 . ?
C25 C24 C23 124.5(4) . . ?
C3 C4 C5 117.5(4) . . ?
C3 C4 H4 121.3 . . ?
C5 C4 H4 121.3 . . ?
C3 C11 C10 119.3(4) . . ?
C3 C11 H11 120.3 . . ?
C10 C11 H11 120.3 . . ?
C9 C5 C4 121.6(4) . . ?
C9 C5 N3 119.1(4) . . ?
C4 C5 N3 119.3(4) . . ?
C2 C1 N1 109.2(4) . . ?
C2 C1 H1 125.4 . . ?
N1 C1 H1 125.4 . . ?
N4 C6 N3 110.3(4) . . ?
N4 C6 H6 124.8 . . ?
N3 C6 H6 124.8 . . ?
C26 C25 C24 118.6(4) . . ?
C26 C25 C27 117.6(4) . . ?
C24 C25 C27 123.8(4) . . ?
C10 C9 C5 119.2(4) . . ?
C10 C9 H9 120.4 . . ?
C5 C9 H9 120.4 . . ?
C24 C26 C25 121.8(4) 3_766 . ?
C24 C26 H26 119.1 3_766 . ?
C25 C26 H26 119.1 . . ?
O1 C13 O2 121.4(4) . . ?
O1 C13 C14 118.9(4) . . ?
O2 C13 C14 119.6(4) . . ?
C9 C10 C11 120.5(4) . . ?
C9 C10 H10 119.8 . . ?
C11 C10 H10 119.8 . . ?
C32 C27 C28 119.0(4) . . ?
C32 C27 C25 122.3(4) . . ?
C28 C27 C25 118.7(4) . . ?
C8 C7 N4 109.8(4) . . ?
C8 C7 H7 125.1 . . ?
N4 C7 H7 125.1 . . ?
C29 C28 C27 120.8(5) . . ?
C29 C28 H28 119.6 . . ?
C27 C28 H28 119.6 . . ?
C7 C8 N3 105.5(4) . . ?
C7 C8 H8 127.3 . . ?
N3 C8 H8 127.3 . . ?
C27 C32 C31 120.3(5) . . ?
C27 C32 H32 119.9 . . ?
C31 C32 H32 119.9 . . ?
C32 C31 C30 119.9(5) . . ?
C32 C31 H31 120.0 . . ?
C30 C31 H31 120.0 . . ?
C30 C29 C28 119.5(5) . . ?
C30 C29 H29 120.3 . . ?
C28 C29 H29 120.3 . . ?
C29 C30 C31 120.6(5) . . ?
C29 C30 H30 119.7 . . ?
C31 C30 H30 119.7 . . ?
C1B N1B C2B 120.3(7) . . ?
C1B N1B C3B 123.8(7) . . ?
C2B N1B C3B 115.9(7) . . ?
C1C N1C C2C 124.0(8) . . ?
C1C N1C C3C 120.4(9) . . ?
C2C N1C C3C 115.4(8) . . ?
N1B C3B H3B1 109.5 . . ?
N1B C3B H3B2 109.5 . . ?
H3B1 C3B H3B2 109.5 . . ?
N1B C3B H3B3 109.5 . . ?
H3B1 C3B H3B3 109.5 . . ?
H3B2 C3B H3B3 109.5 . . ?
O1B C1B N1B 125.3(8) . . ?
O1B C1B H1B 117.3 . . ?
N1B C1B H1B 117.3 . . ?
N1B C2B H2B1 109.5 . . ?
N1B C2B H2B2 109.5 . . ?
H2B1 C2B H2B2 109.5 . . ?
N1B C2B H2B3 109.5 . . ?
H2B1 C2B H2B3 109.5 . . ?
H2B2 C2B H2B3 109.5 . . ?
O1C C1C N1C 125.8(8) . . ?
O1C C1C H1C 117.1 . . ?
N1C C1C H1C 117.1 . . ?
N1C C2C H2C1 109.5 . . ?
N1C C2C H2C2 109.5 . . ?
H2C1 C2C H2C2 109.5 . . ?
N1C C2C H2C3 109.5 . . ?
H2C1 C2C H2C3 109.5 . . ?
H2C2 C2C H2C3 109.5 . . ?
N1C C3C H3C1 109.5 . . ?
N1C C3C H3C2 109.5 . . ?
H3C1 C3C H3C2 109.5 . . ?
N1C C3C H3C3 109.5 . . ?
H3C1 C3C H3C3 109.5 . . ?
H3C2 C3C H3C3 109.5 . . ?
C18 C17 C22 120.0 . . ?
C18 C17 C15 120.4(3) . . ?
C22 C17 C15 119.3(3) . . ?
C17 C18 C19 120.0 . . ?
C17 C18 H18 120.0 . . ?
C19 C18 H18 120.0 . . ?
C20 C19 C18 120.0 . . ?
C20 C19 H19 120.0 . . ?
C18 C19 H19 120.0 . . ?
C21 C20 C19 120.0 . . ?
C21 C20 H20 120.0 . . ?
C19 C20 H20 120.0 . . ?
C20 C21 C22 120.0 . . ?
C20 C21 H21 120.0 . . ?
C22 C21 H21 120.0 . . ?
C21 C22 C17 120.0 . . ?
C21 C22 H22 120.0 . . ?
C17 C22 H22 120.0 . . ?
C18A C17A C22A 120.0 . . ?
C18A C17A C15 108.1(15) . . ?
C22A C17A C15 131.9(15) . . ?
C17A C18A C19A 120.0 . . ?
C17A C18A H18A 120.0 . . ?
C19A C18A H18A 120.0 . . ?
C20A C19A C18A 120.0 . . ?
C20A C19A H19A 120.0 . . ?
C18A C19A H19A 120.0 . . ?
C21A C20A C19A 120.0 . . ?
C21A C20A H20A 120.0 . . ?
C19A C20A H20A 120.0 . . ?
C20A C21A C22A 120.0 . . ?
C20A C21A H21A 120.0 . . ?
C22A C21A H21A 120.0 . . ?
C21A C22A C17A 120.0 . . ?
C21A C22A H22A 120.0 . . ?
C17A C22A H22A 120.0 . . ?
C15 C14 C16 119.5(4) . 3_656 ?
C15 C14 C13 123.1(4) . . ?
C16 C14 C13 117.1(4) 3_656 . ?
C14 C16 C15 121.9(4) 3_656 . ?
C14 C16 H16 119.0 3_656 . ?
C15 C16 H16 119.0 . . ?
C14 C15 C16 118.5(4) . . ?
C14 C15 C17 120.8(4) . . ?
C16 C15 C17 120.0(4) . . ?
C14 C15 C17A 130.9(9) . . ?
C16 C15 C17A 104.7(9) . . ?
 
_refine_diff_density_max    1.402
_refine_diff_density_min   -0.986
_refine_diff_density_rms    0.131

_shelx_res_file
;
TITL 1_DMF_100K
    C:\frames\guest\SUANAL~1\Leigh\LL_VN2~1\work\xm_a.res
    created by SHELXL-2016/6 at 14:21:06 on 14-Jul-2021
CELL 0.71073 10.0312 14.6202 23.6740 90.000 99.877 90.000
ZERR 4.0000 0.0019 0.0029 0.0046 0.000 0.003 0.000
LATT 1
SYMM 0.5-X, 0.5+Y, 0.5-Z
SFAC C H N O CO
UNIT 144.56 126.64 21.52 21.52 4
BOND $H
EADP C17A C18A C19A C20A C21A C22A
EADP C17 C18 C19 C20 C21 C22
FREE Co01 C13
OMIT -1 1 4
ACTA
FMAP 2 1 53
PLAN 5 0 0
LIST 6 1
TEMP -173
L.S. 30
WGHT    0.105500   14.692101
FVAR       0.41033
CO01  5    0.592854    0.296535    0.378061    11.00000    0.02047    0.02131 =
         0.02077    0.00390    0.00231   -0.00038
O1    4    0.463633    0.161418    0.380200    11.00000    0.02934    0.02579 =
         0.02796    0.00996    0.00221    0.00135
O3    4    0.708461    0.400035    0.409400    11.00000    0.02298    0.02582 =
         0.03317    0.00262    0.00104   -0.00181
O2    4    0.644323    0.203216    0.440279    11.00000    0.03272    0.02626 =
         0.03232    0.00994    0.00109   -0.00160
N1    3    0.418295    0.366049    0.379709    11.00000    0.02290    0.02780 =
         0.02061   -0.00074    0.00206   -0.00026
N2    3    0.270533    0.477319    0.381888    11.00000    0.02198    0.02681 =
         0.02152   -0.00267   -0.00034    0.00131
N4    3   -0.091212    0.765475    0.205483    11.00000    0.02301    0.02613 =
         0.02538    0.00022    0.00551    0.00291
N3    3   -0.013271    0.726582    0.294387    11.00000    0.02656    0.02197 =
         0.02493    0.00341    0.00503    0.00289
O4    4    0.889856    0.349209    0.375808    11.00000    0.02436    0.06029 =
         0.05540   -0.02799    0.00052   -0.00332
C2    1    0.197832    0.398261    0.367508    11.00000    0.02111    0.03222 =
         0.03373   -0.00871   -0.00255   -0.00054
AFIX  43
H2    2    0.102102    0.392375    0.360143    11.00000   -1.20000
AFIX   0
C3    1    0.213797    0.566759    0.386178    11.00000    0.02337    0.02647 =
         0.02414   -0.00316    0.00308    0.00246
C23   1    0.834982    0.397436    0.407888    11.00000    0.02147    0.03052 =
         0.03389    0.00015    0.00138   -0.00456
C12   1    0.402824    0.455005    0.389234    11.00000    0.02064    0.02645 =
         0.02311   -0.00027    0.00222    0.00011
AFIX  43
H12   2    0.475153    0.496946    0.399762    11.00000   -1.20000
AFIX   0
C24   1    0.920843    0.456363    0.453483    11.00000    0.02282    0.02607 =
         0.02842    0.00172    0.00380   -0.00661
C4    1    0.129688    0.601619    0.338208    11.00000    0.02640    0.02572 =
         0.02179   -0.00420    0.00198    0.00109
AFIX  43
H4    2    0.111190    0.567928    0.303431    11.00000   -1.20000
AFIX   0
C11   1    0.240854    0.614756    0.437142    11.00000    0.02484    0.03347 =
         0.02403   -0.00266    0.00116   -0.00314
AFIX  43
H11   2    0.298155    0.589318    0.469437    11.00000   -1.20000
AFIX   0
C5    1    0.073537    0.687842    0.343058    11.00000    0.02434    0.02627 =
         0.02358   -0.00054    0.00499    0.00151
C1    1    0.289518    0.330388    0.365901    11.00000    0.02557    0.02710 =
         0.03376   -0.00887   -0.00225    0.00069
AFIX  43
H1    2    0.268333    0.268225    0.356724    11.00000   -1.20000
AFIX   0
C6    1    0.004635    0.720785    0.238877    11.00000    0.02769    0.02394 =
         0.02691   -0.00365    0.00485    0.00256
AFIX  43
H6    2    0.076441    0.688865    0.226117    11.00000   -1.20000
AFIX   0
C25   1    0.883151    0.542859    0.470471    11.00000    0.02166    0.02435 =
         0.03091    0.00358    0.00403   -0.00451
C9    1    0.100148    0.737653    0.393881    11.00000    0.03019    0.02580 =
         0.02977   -0.00315    0.00709   -0.00002
AFIX  43
H9    2    0.061372    0.796506    0.396287    11.00000   -1.20000
AFIX   0
C26   1    0.963495    0.584870    0.517165    11.00000    0.02284    0.02276 =
         0.03783    0.00131    0.00813   -0.00443
AFIX  43
H26   2    0.938170    0.643406    0.529172    11.00000   -1.20000
AFIX   0
C13   1    0.548325    0.147868    0.424554    11.00000    0.02941    0.02173 =
         0.02623    0.00579    0.00599    0.00344
C10   1    0.183427    0.700578    0.440681    11.00000    0.03194    0.03233 =
         0.02696   -0.00782    0.00612   -0.00247
AFIX  43
H10   2    0.201653    0.733959    0.475583    11.00000   -1.20000
AFIX   0
C27   1    0.762357    0.594198    0.440779    11.00000    0.02282    0.02352 =
         0.04057    0.00515    0.00214   -0.00640
C7    1   -0.175635    0.800730    0.240597    11.00000    0.03083    0.03277 =
         0.02935    0.00288    0.01076    0.00683
AFIX  43
H7    2   -0.254849    0.835777    0.227885    11.00000   -1.20000
AFIX   0
C28   1    0.674423    0.634985    0.474381    11.00000    0.02647    0.02560 =
         0.04206   -0.00279   -0.00111   -0.00181
AFIX  43
H28   2    0.692250    0.628063    0.514876    11.00000   -1.20000
AFIX   0
C8    1   -0.128295    0.777733    0.295822    11.00000    0.03388    0.03026 =
         0.02979    0.00324    0.01323    0.00801
AFIX  43
H8    2   -0.166255    0.793488    0.328623    11.00000   -1.20000
AFIX   0
C32   1    0.736517    0.605847    0.382508    11.00000    0.03259    0.03447 =
         0.04048    0.01007    0.00560   -0.00393
AFIX  43
H32   2    0.794658    0.578880    0.359459    11.00000   -1.20000
AFIX   0
C31   1    0.625451    0.657020    0.356947    11.00000    0.04302    0.03969 =
         0.05113    0.02092   -0.00003   -0.00709
AFIX  43
H31   2    0.608770    0.665887    0.316596    11.00000   -1.20000
AFIX   0
C29   1    0.563078    0.684693    0.448943    11.00000    0.02764    0.02971 =
         0.05857   -0.00294    0.00293    0.00072
AFIX  43
H29   2    0.504032    0.711276    0.471730    11.00000   -1.20000
AFIX   0
C30   1    0.538502    0.695343    0.390671    11.00000    0.03137    0.02434 =
         0.07092    0.00870   -0.00093   -0.00064
AFIX  43
H30   2    0.461636    0.729093    0.372990    11.00000   -1.20000
AFIX   0
PART 3
O1B   4   -0.110639    0.899677    0.413138    10.74000    0.07939    0.06262 =
         0.04141   -0.01006    0.01816    0.00501
PART 4
O1C   4    0.310202    0.662252    0.231387    10.64000    0.02891    0.05445 =
         0.05477   -0.00154    0.00303    0.01710
PART 3
N1B   3   -0.099596    0.870408    0.508198    10.74000    0.04918    0.03790 =
         0.04414   -0.00058    0.01530    0.00600
PART 4
N1C   3    0.495680    0.584828    0.215286    10.64000    0.03667    0.03556 =
         0.03577   -0.00296    0.00492    0.01173
PART 3
C3B   1    0.045152    0.883123    0.525330    10.74000    0.03608    0.04742 =
         0.07261   -0.03009    0.01521   -0.00724
AFIX 137
H3B1  2    0.086741    0.891897    0.491167    10.74000   -1.50000
H3B2  2    0.084336    0.828993    0.546304    10.74000   -1.50000
H3B3  2    0.062143    0.937067    0.550091    10.74000   -1.50000
AFIX   0
C1B   1   -0.163926    0.878864    0.454766    10.74000    0.04697    0.04320 =
         0.04431   -0.00640    0.01052    0.00199
AFIX  43
H1B   2   -0.258721    0.868075    0.447820    10.74000   -1.20000
AFIX   0
C2B   1   -0.172126    0.848840    0.552802    10.74000    0.05028    0.05575 =
         0.06434    0.00607    0.01325    0.00201
AFIX 137
H2B1  2   -0.263942    0.829283    0.536193    10.74000   -1.50000
H2B2  2   -0.176770    0.903001    0.576777    10.74000   -1.50000
H2B3  2   -0.125833    0.799318    0.576287    10.74000   -1.50000
AFIX   0
PART 4
C1C   1    0.416547    0.657436    0.212871    10.64000    0.04956    0.03720 =
         0.03330    0.00290   -0.00451    0.00457
AFIX  43
H1C   2    0.444770    0.710680    0.195166    10.64000   -1.20000
AFIX   0
C2C   1    0.469906    0.500533    0.241993    10.64000    0.05549    0.03946 =
         0.06253   -0.00124    0.00000    0.00228
AFIX 137
H2C1  2    0.377258    0.500693    0.250019    10.64000   -1.50000
H2C2  2    0.533899    0.493537    0.277971    10.64000   -1.50000
H2C3  2    0.480881    0.449552    0.216308    10.64000   -1.50000
AFIX   0
C3C   1    0.625751    0.589713    0.194339    10.64000    0.05170    0.09178 =
         0.07113   -0.02401    0.02469   -0.01085
AFIX 137
H3C1  2    0.630588    0.647245    0.173544    10.64000   -1.50000
H3C2  2    0.632700    0.538107    0.168586    10.64000   -1.50000
H3C3  2    0.700389    0.587031    0.226969    10.64000   -1.50000
AFIX  66
PART 1
C17   1    0.473403   -0.040868    0.378571    10.74000    0.06970    0.03084 =
         0.02279   -0.00080    0.00252    0.01726
C18   1    0.586050   -0.025324    0.352936    10.74000    0.06970    0.03084 =
         0.02279   -0.00080    0.00252    0.01726
AFIX  43
H18   2    0.661446    0.007276    0.373057    10.74000   -1.20000
AFIX  65
C19   1    0.588379   -0.057480    0.297860    10.74000    0.06970    0.03084 =
         0.02279   -0.00080    0.00252    0.01726
AFIX  43
H19   2    0.665368   -0.046856    0.280339    10.74000   -1.20000
AFIX  65
C20   1    0.478063   -0.105179    0.268419    10.74000    0.06970    0.03084 =
         0.02279   -0.00080    0.00252    0.01726
AFIX  43
H20   2    0.479656   -0.127156    0.230777    10.74000   -1.20000
AFIX  65
C21   1    0.365415   -0.120723    0.294054    10.74000    0.06970    0.03084 =
         0.02279   -0.00080    0.00252    0.01726
AFIX  43
H21   2    0.290019   -0.153323    0.273932    10.74000   -1.20000
AFIX  65
C22   1    0.363084   -0.088568    0.349130    10.74000    0.06970    0.03084 =
         0.02279   -0.00080    0.00252    0.01726
AFIX  43
H22   2    0.286095   -0.099191    0.366650    10.74000   -1.20000
AFIX  66
PART 2
C17A  1    0.381611   -0.040085    0.381290    10.26000    0.14495    0.07260 =
         0.04887    0.00763    0.00051   -0.03142
C18A  1    0.464119   -0.054469    0.340574    10.26000    0.14495    0.07260 =
         0.04887    0.00763    0.00051   -0.03142
AFIX  43
H18A  2    0.559527   -0.048893    0.351000    10.26000   -1.20000
AFIX  65
C19A  1    0.407030   -0.077011    0.284602    10.26000    0.14495    0.07260 =
         0.04887    0.00763    0.00051   -0.03142
AFIX  43
H19A  2    0.463421   -0.086842    0.256774    10.26000   -1.20000
AFIX  65
C20A  1    0.267432   -0.085169    0.269346    10.26000    0.14495    0.07260 =
         0.04887    0.00763    0.00051   -0.03142
AFIX  43
H20A  2    0.228415   -0.100576    0.231091    10.26000   -1.20000
AFIX  65
C21A  1    0.184923   -0.070785    0.310062    10.26000    0.14495    0.07260 =
         0.04887    0.00763    0.00051   -0.03142
AFIX  43
H21A  2    0.089514   -0.076361    0.299635    10.26000   -1.20000
AFIX  65
C22A  1    0.242010   -0.048243    0.366034    10.26000    0.14495    0.07260 =
         0.04887    0.00763    0.00051   -0.03142
AFIX  43
H22A  2    0.185618   -0.038412    0.393862    10.26000   -1.20000
AFIX   0
PART 0
C14   1    0.529412    0.067279    0.462058    11.00000    0.03060    0.01750 =
         0.02102    0.00200    0.00393    0.00134
C16   1    0.444136   -0.081211    0.478977    11.00000    0.04573    0.01874 =
         0.02682    0.00112   -0.00293   -0.00271
AFIX  43
H16   2    0.403268   -0.136971    0.464455    11.00000   -1.20000
AFIX   0
C15   1    0.475864   -0.015673    0.440480    11.00000    0.05248    0.01960 =
         0.02294    0.00027    0.00137    0.00043
HKLF 4


REM  1_DMF_100K
REM R1 =  0.0872 for    7091 Fo > 4sig(Fo)  and  0.1028 for all    8692 data
REM    434 parameters refined using      0 restraints

END

WGHT      0.1045     14.8519

REM Highest difference peak  1.402,  deepest hole -0.986,  1-sigma level  0.131
Q1    1  -0.0107  0.9557  0.4036  11.00000  0.05    1.40
Q2    1  -0.0686  0.9082  0.5555  11.00000  0.05    1.30
Q3    1   0.6533  0.2854  0.3573  11.00000  0.05    1.06
Q4    1   0.0817 -0.0003  0.4347  11.00000  0.05    1.03
Q5    1   0.5154  0.2868  0.3809  11.00000  0.05    0.90
;
_shelx_res_checksum   53876

_shelx_hkl_file
;
  -1   0   0    0.40    0.60
  -1   0   0    0.70    1.10
  -1   0   0    1.50    1.00
  -1   0   0    0.40    0.90
  -1   0   0    0.90    1.20
   1   0   0    0.40    0.50
   1   0   0    0.70    0.60
   1   0   0    0.90    0.90
   1   0   0    0.60    1.00
  -1   0   0    0.70    0.80
  -1   0   0    0.60    0.90
  -2   0   0 3021.40  110.09
   2   0   0 3149.68  108.69
  -2   0   0 3151.68  108.89
  -2   0   0 3103.89  110.19
   2   0   0 3050.19  109.29
   2   0   0 3038.40  109.99
  -2   0   0 3013.90  109.49
  -2   0   0 3172.88  109.89
  -2   0   0 3210.68  110.09
  -2   0   0 3160.88  109.49
  -3   0   0   -0.70    2.20
  -3   0   0   -1.20    2.50
   3   0   0    0.20    1.40
   3   0   0    3.50    2.20
   3   0   0    3.20    2.60
  -3   0   0    0.20    2.30
  -3   0   0   -0.20    2.30
  -3   0   0   -0.90    1.40
  -3   0   0   -5.50    2.70
  -4   0   0  820.52   32.60
  -4   0   0  769.42   31.80
   4   0   0  778.92   31.80
  -4   0   0  796.62   29.70
   4   0   0  774.82   29.30
   4   0   0  775.92   30.70
   4   0   0  818.22   32.20
  -4   0   0  760.32   30.90
  -4   0   0  788.92   32.50
  -4   0   0  767.02   32.00
  -5   0   0   12.60    2.90
  -5   0   0   10.90    4.60
  -5   0   0   12.20    4.50
   5   0   0    8.50    3.90
  -5   0   0   14.40    4.60
  -5   0   0   17.10    4.20
   5   0   0   12.60    2.70
   5   0   0    7.10    4.10
   5   0   0   11.60    3.80
   6   0   0 1317.47   51.29
   6   0   0 1267.07   48.90
   6   0   0 1379.96   53.29
  -6   0   0 1336.07   51.69
   6   0   0 1312.67   53.19
  -6   0   0 1299.77   53.89
  -6   0   0 1291.87   49.60
  -6   0   0 1388.66   53.49
  -6   0   0 1341.47   53.59
   7   0   0   51.79    7.50
  -7   0   0   52.59    9.60
  -7   0   0   52.69    8.40
  -7   0   0   53.49    7.70
   7   0   0   44.80    8.00
   7   0   0   41.90    8.00
  -7   0   0   32.60    7.80
   7   0   0   38.10    5.00
  -8   0   0    8.20    6.40
   8   0   0   13.20    5.70
   8   0   0   21.10    7.20
  -8   0   0   10.80    6.70
  -8   0   0   19.20    7.70
   8   0   0    7.00    4.10
  -8   0   0   19.40    6.40
   8   0   0   11.50    6.70
  -9   0   0    3.60    7.00
  -9   0   0    4.50    5.80
   9   0   0   -3.00    6.30
   9   0   0    2.80    5.10
  -9   0   0   -4.30    7.50
   9   0   0   18.90    7.70
  -9   0   0   -0.60    7.00
  10   0   0  307.67   23.40
 -10   0   0  304.17   24.10
 -10   0   0  282.47   20.10
  10   0   0  300.67   23.60
 -10   0   0  260.77   22.10
 -10   0   0  289.37   25.00
  11   0   0    8.50    9.80
 -11   0   0    9.10    9.60
 -11   0   0   -9.40    8.50
  11   0   0   -2.70    7.40
 -11   0   0   -3.50   11.00
  12   0   0   39.50   12.20
 -12   0   0   33.10   12.60
  12   0   0   63.59   15.00
 -12   0   0   33.30   14.70
 -12   0   0   35.20   13.00
 -13   0   0   -2.70   12.30
 -13   0   0    0.40   13.20
  13   0   0  -10.60    9.70
 -13   0   0   -1.40   11.70
  13   0   0   10.80   12.30
   0  -1   0   -0.10    0.60
   0  -1   0   -0.30    0.40
   0  -1   0   -0.20    0.50
   0  -1   0   -0.30    0.40
   0   1   0    0.50    0.70
   0   1   0    0.30    0.50
   0   1   0    0.30    0.60
   0   1   0    0.30    0.60
   0   1   0    0.10    0.50
  -1  -1   0  604.54   23.00
  -1  -1   0  606.24   22.80
   1  -1   0  607.34   22.00
   1  -1   0  629.64   22.10
   1  -1   0  624.44   21.80
  -1  -1   0  611.64   22.60
   1  -1   0  609.04   22.40
   1  -1   0  629.14   22.30
  -1  -1   0  592.34   21.70
  -1  -1   0  615.84   22.30
   1   1   0  597.04   22.10
  -1   1   0  640.04   22.20
  -1   1   0  639.84   22.80
  -1   1   0  625.44   22.10
   1   1   0  618.04   22.70
  -1   1   0  633.94   21.90
   1   1   0  595.04   21.60
  -1   1   0  582.04   22.70
   1   1   0  591.24   22.90
   2  -1   0 1092.19   39.30
  -2  -1   0 1069.49   41.10
   2  -1   0 1053.79   39.90
  -2  -1   0 1042.90   40.70
   2  -1   0 1094.39   40.10
  -2  -1   0 1133.19   40.50
  -2  -1   0 1101.19   39.30
  -2  -1   0 1153.18   40.20
  -2   1   0 1124.79   39.40
  -2   1   0 1104.09   40.40
   2   1   0 1106.49   40.30
  -2   1   0 1069.69   40.40
  -2   1   0 1113.29   40.70
  -2   1   0 1126.39   40.70
   2   1   0 1104.79   39.30
  -2   1   0 1057.89   39.40
   2   1   0 1124.69   41.00
  -2   1   0 1061.69   40.10
  -3  -1   0  511.35   20.70
   3  -1   0  478.95   20.10
  -3  -1   0  483.75   21.20
  -3  -1   0  486.65   20.30
   3  -1   0  489.35   19.20
   3  -1   0  491.35   20.30
  -3  -1   0  495.85   19.30
  -3  -1   0  486.45   21.50
   3   1   0  488.55   18.80
  -3   1   0  502.05   19.60
  -3   1   0  479.15   20.70
  -3   1   0  495.35   19.10
   3   1   0  483.05   20.20
  -3   1   0  504.95   21.00
  -3   1   0  501.85   20.50
  -3   1   0  483.35   20.50
   3   1   0  476.15   21.10
   4  -1   0   21.70    3.60
  -4  -1   0   37.50    5.10
  -4  -1   0   35.90    5.50
   4  -1   0   33.40    4.80
   4  -1   0   29.00    4.60
  -4  -1   0   31.70    4.50
  -4  -1   0   39.90    6.10
  -4   1   0   33.60    4.60
  -4   1   0   40.90    5.50
  -4   1   0   19.80    4.40
  -4   1   0   32.20    4.30
   4   1   0   38.50    5.50
  -4   1   0   31.30    4.90
   5  -1   0   12.10    4.20
  -5  -1   0    7.80    3.50
   5  -1   0    8.30    2.50
   5  -1   0    5.30    4.00
  -5  -1   0    7.40    4.80
  -5  -1   0    6.60    4.00
   5  -1   0    6.90    3.30
  -5  -1   0   16.10    4.80
   5   1   0    4.00    3.70
  -5   1   0    4.20    4.20
   5   1   0    8.50    2.90
  -5   1   0    4.00    4.00
   5   1   0    5.20    5.00
  -5   1   0   11.30    2.90
  -5   1   0    9.00    4.20
  -5   1   0    2.90    4.20
  -6  -1   0  144.99   12.30
  -6  -1   0  151.88   11.80
   6  -1   0  159.68    8.60
   6  -1   0  136.59   10.40
   6  -1   0  149.99   11.90
  -6  -1   0  145.69   10.30
   6  -1   0  161.68   12.30
  -6  -1   0  143.69   14.00
  -6   1   0  144.89   11.30
   6   1   0  146.69   12.90
  -6   1   0  152.18   12.80
  -6   1   0  131.79   13.30
   6   1   0  136.39    8.70
  -6   1   0  133.49    8.80
  -6   1   0  165.88   12.70
   6   1   0  159.98   11.60
   7  -1   0  126.39   12.60
   7  -1   0  120.89   12.50
   7  -1   0  102.99   10.60
  -7  -1   0  116.49   11.00
  -7  -1   0  108.19   12.50
  -7  -1   0  117.89   13.70
  -7  -1   0  110.29   12.60
   7  -1   0  110.99    8.10
  -7   1   0  123.29    8.70
   7   1   0  105.49   12.70
  -7   1   0  128.09   13.60
  -7   1   0  115.49   13.50
  -7   1   0  111.09   12.50
  -7   1   0  120.09   11.90
   7   1   0   92.79   11.70
   7   1   0  113.89   11.40
   7   1   0  115.19    8.20
  -8  -1   0   87.09   10.80
   8  -1   0   84.69    9.80
  -8  -1   0   88.99   13.00
  -8  -1   0   80.29   12.20
   8  -1   0   73.99    8.60
   8  -1   0   71.89   10.20
   8  -1   0   65.39   10.20
  -8  -1   0   83.89   12.10
  -8   1   0   83.19   11.30
  -8   1   0   70.39   11.90
  -8   1   0   52.59   10.10
  -8   1   0   81.09   12.40
   8   1   0   89.99   12.10
  -8   1   0   92.29    8.90
   8   1   0   76.69   10.30
   8   1   0   78.39    7.80
   8   1   0   86.59   12.30
  -9  -1   0   26.40    7.80
  -9  -1   0   37.70   10.70
  -9  -1   0   23.20    9.10
   9  -1   0   18.60    8.30
   9  -1   0   28.60    7.40
   9  -1   0   26.90    8.70
  -9  -1   0   16.80   10.20
  -9   1   0   21.30    8.80
   9   1   0   21.70    8.70
   9   1   0   31.80    9.20
   9   1   0   15.40    6.80
  -9   1   0   15.10    8.90
  -9   1   0   39.60    9.30
  -9   1   0   18.10    8.80
 -10  -1   0   22.80    9.60
 -10  -1   0   42.10   12.40
  10  -1   0   13.40    9.10
 -10  -1   0   18.30    8.90
  10  -1   0    8.90    8.10
 -10   1   0   14.90    8.20
 -10   1   0   19.70    9.60
  10   1   0   11.70    7.70
  10   1   0   17.90    7.50
  10   1   0    7.50    8.40
 -10   1   0   20.50   10.00
 -10   1   0   30.30   10.70
 -11  -1   0   97.79   16.80
 -11  -1   0   63.79   15.70
  11  -1   0   60.69   13.60
 -11  -1   0   53.79   13.50
  11  -1   0   99.39   16.60
  11   1   0   59.69   13.50
 -11   1   0  100.89   15.30
 -11   1   0   82.79   16.80
 -11   1   0   80.89   15.60
  11   1   0   85.49   17.30
 -11   1   0   80.49   16.30
  12  -1   0   67.69   15.40
 -12  -1   0   99.39   20.10
 -12  -1   0  119.29   19.60
 -12  -1   0   61.49   15.40
  12  -1   0   50.19   13.70
  12   1   0   83.09   18.20
 -12   1   0   72.79   16.30
 -12   1   0   52.09   13.90
  12   1   0   51.59   14.00
 -12   1   0   49.90   16.70
 -13  -1   0   19.40   12.90
  13  -1   0    9.50   11.10
 -13  -1   0   14.90   14.60
  13  -1   0   19.50   11.60
 -13  -1   0   24.50   13.90
  13   1   0   -1.90    9.80
 -13   1   0    2.60   11.20
 -13   1   0   14.60   14.70
  13   1   0   32.10   14.90
 -13   1   0   16.50   12.20
   0  -2   0  460.45   16.80
   0  -2   0  449.95   16.70
   0  -2   0  444.66   16.60
   0  -2   0  450.65   17.00
   0   2   0  435.96   16.90
   0   2   0  464.45   16.90
   0   2   0  453.85   17.10
   0   2   0  447.56   16.50
  -1  -2   0  183.78    8.40
  -1  -2   0  189.18    6.90
  -1  -2   0  187.28    8.90
  -1  -2   0  181.68    8.30
   1  -2   0  168.98    7.60
  -1   2   0  192.28    7.90
   1   2   0  187.28    8.00
  -1   2   0  186.38    8.60
   1   2   0  184.78    8.60
  -1   2   0  179.98    7.30
  -1   2   0  191.28    8.50
   1   2   0  178.88    8.50
  -1   2   0  180.08    8.40
  -2  -2   0 1135.49   42.70
  -2  -2   0 1204.28   44.40
   2  -2   0 1176.48   42.10
   2   2   0 1200.08   43.60
   2   2   0 1148.39   44.00
  -3  -2   0   42.30    3.60
   3  -2   0   39.80    4.30
  -3  -2   0   45.50    4.60
  -3  -2   0   30.70    5.50
   3  -2   0   40.40    4.40
  -3  -2   0   41.70    5.20
  -3  -2   0   37.60    5.20
  -3   2   0   22.70    4.10
  -3   2   0   40.30    3.70
  -3   2   0   35.00    4.80
  -3   2   0   40.50    3.80
  -3   2   0   42.90    5.10
   3   2   0   38.10    5.00
   3   2   0   39.30    3.70
   3   2   0   38.30    5.30
  -3   2   0   32.30    4.80
  -4  -2   0 1209.08   46.70
  -4  -2   0 1201.78   46.00
  -4  -2   0 1204.68   44.20
  -4  -2   0 1174.68   47.70
   4  -2   0 1166.28   44.20
  -4  -2   0 1247.88   47.50
   4  -2   0 1202.08   45.80
   4  -2   0 1200.18   45.40
  -4   2   0 1202.48   46.50
  -4   2   0 1187.28   44.50
  -4   2   0 1241.18   44.60
  -4   2   0 1241.88   47.00
   4   2   0 1208.08   44.20
   4   2   0 1207.68   46.30
  -4   2   0 1190.48   46.80
  -4   2   0 1202.08   46.50
   4   2   0 1120.29   47.10
  -5  -2   0  403.26   19.10
  -5  -2   0  364.56   20.20
   5  -2   0  384.86   17.20
  -5  -2   0  409.76   19.90
  -5  -2   0  395.36   17.20
   5  -2   0  386.26   19.00
   5  -2   0  397.76   18.70
  -5   2   0  379.76   17.50
  -5   2   0  408.66   20.00
  -5   2   0  372.86   16.90
  -5   2   0  411.36   19.90
  -5   2   0  394.86   20.00
   5   2   0  388.06   16.70
   5   2   0  367.46   20.40
   5   2   0  401.96   19.30
  -5   2   0  386.06   19.40
   6  -2   0   45.80    7.00
  -6  -2   0   58.59    6.70
  -6  -2   0   62.79    7.90
   6  -2   0   50.29    6.20
  -6  -2   0   43.10    7.20
   6  -2   0   49.20    7.40
  -6  -2   0   52.79    8.30
  -6   2   0   32.40    6.90
   6   2   0   50.89    7.30
  -6   2   0   53.89    5.70
   6   2   0   60.59    9.10
  -6   2   0   60.19    8.20
   6   2   0   39.50    4.90
  -6   2   0   50.49    8.20
  -6   2   0   56.79    8.60
  -7  -2   0  209.98   16.10
  -7  -2   0  211.48   13.10
   7  -2   0  215.58   13.10
   7  -2   0  240.78   16.10
   7  -2   0  217.78   14.90
  -7  -2   0  230.68   15.60
  -7  -2   0  195.18   16.60
   7  -2   0  235.08   11.80
   7   2   0  206.08   15.10
  -7   2   0  208.78   16.30
  -7   2   0  240.58   16.50
  -7   2   0  207.28   16.10
   7   2   0  206.98   11.60
  -7   2   0  230.08   15.80
   7   2   0  212.28   16.90
  -7   2   0  203.18   12.00
   8  -2   0   11.10    6.40
  -8  -2   0   20.00    7.50
  -8  -2   0   21.30    7.70
  -8  -2   0   19.30    6.00
   8  -2   0   28.30    6.70
   8  -2   0   13.70    5.20
   8  -2   0   28.40    7.60
  -8  -2   0   28.50    8.70
   8   2   0   23.50    4.80
  -8   2   0   16.60    5.10
  -8   2   0    9.80    6.40
  -8   2   0   37.00    8.80
  -8   2   0   29.50    8.40
   8   2   0   25.90    8.30
  -8   2   0   21.00    8.10
   8   2   0   24.70    7.40
   8   2   0   17.70    6.20
  -9  -2   0  304.77   22.40
  -9  -2   0  291.97   23.50
   9  -2   0  277.67   20.80
  -9  -2   0  289.57   20.70
   9  -2   0  302.87   20.60
  -9  -2   0  270.67   17.90
  -9   2   0  304.77   22.00
  -9   2   0  310.57   22.90
   9   2   0  251.07   20.70
  -9   2   0  293.67   20.40
  -9   2   0  294.17   22.20
   9   2   0  277.97   22.20
   9   2   0  337.07   20.70
  10  -2   0  188.38   19.50
  10  -2   0  143.29   17.80
 -10  -2   0  122.29   18.20
 -10  -2   0  170.98   20.10
 -10  -2   0  142.49   17.80
 -10   2   0  131.89   18.60
  10   2   0  111.99   16.50
 -10   2   0  143.49   19.30
  10   2   0  154.88   19.50
 -10   2   0  116.19   17.80
  10   2   0  127.19   16.00
 -10   2   0  166.98   18.10
 -11  -2   0    0.00    8.20
 -11  -2   0    1.30   11.00
 -11  -2   0   27.70   11.00
  11  -2   0   -0.50    8.10
  11  -2   0    2.70    8.30
 -11   2   0   -1.70    7.80
  11   2   0   -8.30    6.50
  11   2   0  -12.70    8.20
 -11   2   0    5.50    9.40
 -11   2   0  -13.40    9.20
 -11   2   0   25.10   11.10
 -12  -2   0   70.29   17.80
  12  -2   0   81.29   15.00
 -12  -2   0   85.99   17.40
 -12  -2   0   67.29   15.20
  12  -2   0   91.89   15.90
 -12   2   0   89.89   16.70
  12   2   0   67.19   16.60
 -12   2   0   89.59   17.90
 -12   2   0   75.79   16.80
  12   2   0   77.69   16.60
  13  -2   0   39.20   13.00
 -13  -2   0   40.70   16.00
 -13  -2   0   88.19   21.20
  13  -2   0   63.29   15.40
 -13  -2   0   69.49   18.50
 -13   2   0   35.90   14.30
  13   2   0   57.49   15.40
  13   2   0   91.59   20.80
 -13   2   0   45.20   15.80
   0  -3   0    4.70    1.70
   0  -3   0    3.20    1.60
   0  -3   0    4.60    1.80
   0  -3   0    4.60    1.90
   0   3   0    4.50    1.80
   0   3   0    4.20    1.90
   0   3   0   -0.10    1.50
   0   3   0    1.40    1.50
   1  -3   0 2174.88   77.69
  -1  -3   0 2187.08   78.49
  -1  -3   0 2232.08   77.89
  -1  -3   0 2201.88   78.89
   1  -3   0 2178.28   78.49
   1  -3   0 2180.98   78.29
  -1  -3   0 2239.08   76.99
  -1  -3   0 2147.79   78.49
  -1   3   0 2232.28   78.89
   1   3   0 2210.18   78.79
   1   3   0 2148.29   78.59
  -1   3   0 2192.28   78.29
   1   3   0 2183.28   78.29
  -1   3   0 2191.98   78.49
   1   3   0 2217.68   76.99
  -1   3   0 2230.98   77.49
  -2  -3   0  656.13   25.90
  -2  -3   0  622.04   26.00
  -2  -3   0  662.03   26.80
   2  -3   0  634.34   23.50
   2  -3   0  665.33   25.50
   2  -3   0  644.04   24.90
  -2  -3   0  651.63   24.90
  -2   3   0  632.54   26.00
  -2   3   0  666.83   25.00
  -2   3   0  664.53   23.90
   2   3   0  648.84   25.10
  -2   3   0  679.73   26.40
  -2   3   0  660.93   26.00
   2   3   0  651.13   26.10
   2   3   0  639.64   26.40
  -3  -3   0  648.24   26.50
  -3  -3   0  676.33   23.60
  -3  -3   0  599.14   26.80
  -3  -3   0  634.14   27.70
  -3  -3   0  660.23   25.60
   3  -3   0  643.34   25.90
   3  -3   0  647.24   24.60
   3  -3   0  625.04   25.40
  -3   3   0  639.14   26.80
   3   3   0  659.43   26.90
   3   3   0  646.94   27.40
  -3   3   0  638.04   25.00
  -3   3   0  649.04   26.70
  -3   3   0  655.43   24.20
   3   3   0  643.74   25.20
  -4  -3   0  119.09    8.30
  -4  -3   0  105.49    6.30
  -4  -3   0  112.99   10.90
  -4  -3   0  112.49    9.90
   4  -3   0  127.49    8.70
  -4  -3   0  119.09    9.40
   4  -3   0  113.49    7.80
   4  -3   0  135.19    8.50
  -4   3   0  130.99    7.30
   4   3   0  120.89    7.50
   4   3   0  131.89   10.40
  -4   3   0   93.29    9.20
  -4   3   0  106.59    7.20
  -4   3   0  114.39    9.50
   4   3   0  135.69    9.80
  -4   3   0  118.29    9.50
  -5  -3   0  579.44   26.40
  -5  -3   0  585.64   25.40
   5  -3   0  577.24   23.00
  -5  -3   0  575.04   22.80
   5  -3   0  547.15   25.00
   5  -3   0  582.04   25.10
  -5  -3   0  569.64   27.00
   5  -3   0  544.75   24.20
   5   3   0  572.14   23.40
  -5   3   0  559.84   26.40
   5   3   0  538.75   27.10
  -5   3   0  569.74   26.30
  -5   3   0  566.04   23.20
  -5   3   0  560.64   26.20
  -5   3   0  555.04   23.50
   5   3   0  562.24   26.00
  -5   3   0  635.44   26.40
  -6  -3   0  641.74   30.80
   6  -3   0  631.24   25.90
   6  -3   0  639.74   28.50
   6  -3   0  651.43   28.40
  -6  -3   0  659.73   28.80
  -6  -3   0  621.14   25.80
   6  -3   0  608.44   27.50
  -6  -3   0  617.14   29.40
   6   3   0  619.64   30.70
  -6   3   0  621.64   29.50
  -6   3   0  642.54   29.60
  -6   3   0  646.14   26.50
  -6   3   0  633.84   29.90
   6   3   0  630.74   29.10
  -6   3   0  612.94   26.20
  -6   3   0  637.04   29.50
   6   3   0  621.24   25.90
  -7  -3   0  314.57   16.50
   7  -3   0  323.57   19.00
   7  -3   0  335.47   19.40
   7  -3   0  334.17   18.80
   7  -3   0  341.37   16.80
  -7  -3   0  319.77   20.40
  -7  -3   0  350.46   21.70
  -7  -3   0  326.87   19.30
  -7   3   0  303.77   19.60
   7   3   0  334.57   16.40
  -7   3   0  356.06   20.80
   7   3   0  340.07   21.70
   7   3   0  374.46   20.30
  -7   3   0  317.37   20.30
  -7   3   0  372.06   21.30
  -7   3   0  324.17   16.60
   8  -3   0  236.68   17.00
  -8  -3   0  265.27   19.00
   8  -3   0  253.37   17.00
  -8  -3   0  233.28   17.20
   8  -3   0  225.08   15.50
  -8  -3   0  222.98   19.60
   8  -3   0  248.28   17.40
  -8  -3   0  248.48   14.60
   8   3   0  253.77   20.30
   8   3   0  229.08   13.50
  -8   3   0  209.88   17.60
  -8   3   0  273.87   15.70
  -8   3   0  244.08   18.60
   8   3   0  263.97   18.00
  -8   3   0  243.08   18.70
  -8   3   0  256.97   18.90
   9  -3   0   23.60    7.80
  -9  -3   0   23.60    8.70
  -9  -3   0   22.40    9.30
   9  -3   0   27.50    8.00
   9  -3   0   40.90    9.40
  -9  -3   0   29.80    9.60
  -9   3   0    8.60    8.40
   9   3   0   24.70    8.50
  -9   3   0   17.60    9.50
  -9   3   0   14.50    8.10
   9   3   0   29.90   10.30
  -9   3   0   15.30    8.80
   9   3   0   15.40    7.10
  10  -3   0   48.20   11.20
  10  -3   0   80.19   13.10
  10  -3   0   64.59   12.10
 -10  -3   0   78.29   15.90
 -10  -3   0   55.19   13.60
 -10  -3   0   64.39   13.60
  10   3   0   47.80   11.70
 -10   3   0   95.89   14.70
 -10   3   0   56.69   12.30
 -10   3   0   76.59   14.60
 -10   3   0   78.99   15.30
  10   3   0   76.59   13.10
  10   3   0   68.99   15.00
  11  -3   0  175.48   19.70
  11  -3   0  128.09   17.20
 -11  -3   0  163.38   20.50
 -11  -3   0  179.78   21.00
 -11  -3   0  169.18   23.70
 -11   3   0  175.88   21.10
 -11   3   0  139.79   20.30
  11   3   0  164.58   22.10
  11   3   0  150.88   18.70
  11   3   0  188.18   21.60
 -11   3   0  154.08   19.50
 -12  -3   0   -6.20   10.40
  12  -3   0   -2.40    8.90
 -12  -3   0    5.60   10.90
  12  -3   0    3.20    8.60
 -12  -3   0  -12.00   11.10
 -12   3   0    0.70   10.50
  12   3   0    2.50   10.80
 -12   3   0   -6.30    9.20
  12   3   0   -3.50    8.70
 -12   3   0    6.40   11.10
 -13  -3   0   33.60   16.90
 -13  -3   0   24.10   14.10
  13  -3   0   -2.10    9.10
  13  -3   0    8.10   10.70
 -13   3   0  -15.90   10.70
 -13   3   0    1.70   12.60
  13   3   0   -5.00   13.00
  13   3   0    7.20   10.20
   0  -4   0 3001.30  110.79
   0  -4   0 3200.88  111.09
   0  -4   0 3228.88  111.49
   0  -4   0 3069.69  110.49
   0   4   0 3095.79  110.39
   0   4   0 3078.49  111.19
   0   4   0 3184.38  111.49
   0   4   0 3232.78  111.09
   1  -4   0 1908.31   69.19
  -1  -4   0 1900.61   69.59
  -1  -4   0 1907.91   69.29
   1  -4   0 1952.80   69.29
  -1  -4   0 1928.11   68.69
   1  -4   0 1918.91   68.49
  -1  -4   0 1933.51   69.49
   1   4   0 1900.21   69.39
  -1   4   0 1894.61   69.19
  -1   4   0 1938.41   69.69
  -1   4   0 1896.11   69.19
  -1   4   0 1967.60   68.39
   1   4   0 1950.70   69.69
   1   4   0 1839.92   69.19
   1   4   0 1888.01   67.79
   2  -4   0 1676.13   59.99
  -2  -4   0 1643.44   57.99
   2  -4   0 1693.73   61.29
  -2  -4   0 1677.93   61.19
   2  -4   0 1634.64   60.59
  -2  -4   0 1600.14   61.79
  -2  -4   0 1630.94   61.29
  -2  -4   0 1639.64   59.99
  -2   4   0 1604.14   61.49
   2   4   0 1636.24   61.59
   2   4   0 1673.13   61.59
   2   4   0 1681.13   60.49
  -2   4   0 1647.04   61.19
  -2   4   0 1751.32   59.09
  -2   4   0 1632.94   60.29
  -3  -4   0 1572.34   60.19
   3  -4   0 1586.34   59.09
  -3  -4   0 1553.94   59.69
  -3  -4   0 1591.04   60.99
   3  -4   0 1589.24   56.59
   3  -4   0 1595.94   58.49
  -3  -4   0 1581.74   58.49
  -3   4   0 1654.13   59.99
   3   4   0 1559.24   60.49
  -3   4   0 1592.14   58.39
  -3   4   0 1546.55   60.19
  -3   4   0 1629.94   56.99
   3   4   0 1644.24   60.19
   3   4   0 1583.64   58.49
  -3   4   0 1564.24   59.99
  -4  -4   0   45.80    5.40
  -4  -4   0   58.29    7.40
  -4  -4   0   56.49    7.90
   4  -4   0   50.99    5.70
  -4  -4   0   56.39    6.50
  -4   4   0   44.50    6.30
  -4   4   0   48.90    6.30
   4   4   0   51.09    6.40
   4   4   0   49.50    6.90
   5  -4   0  160.28    9.70
  -5  -4   0  156.68    8.20
  -5  -4   0  175.28   13.30
   5  -4   0  167.08   11.00
   5  -4   0  171.68   11.10
  -5  -4   0  157.08   10.70
  -5  -4   0  159.68   11.90
   5  -4   0  153.58    8.80
  -5   4   0  176.58   10.00
   5   4   0  148.89    9.60
  -5   4   0  150.18   12.10
  -5   4   0  156.78   12.50
   5   4   0  172.28   12.30
   5   4   0  141.09   12.80
  -5   4   0  156.98    9.10
  -5   4   0  150.08   11.90
   6  -4   0   23.50    5.10
   6  -4   0   33.30    6.00
  -6  -4   0   18.60    5.70
  -6  -4   0   29.70    6.10
   6  -4   0   27.20    4.20
  -6  -4   0   24.30    4.00
  -6  -4   0   27.80    7.20
   6  -4   0   31.60    5.70
  -6   4   0   21.70    6.00
   6   4   0   36.50    7.60
  -6   4   0   19.40    4.50
   6   4   0   35.10    7.00
  -6   4   0   23.50    6.70
  -6   4   0   16.40    5.90
   6   4   0   25.90    4.50
  -6   4   0   18.00    4.30
   7  -4   0  206.08   11.90
  -7  -4   0  200.78   11.50
  -7  -4   0  165.68   17.40
   7  -4   0  212.98   14.80
   7  -4   0  226.78   14.40
  -7  -4   0  222.98   16.60
  -7  -4   0  226.88   15.20
   7  -4   0  173.68   14.40
   7   4   0  199.08   12.30
  -7   4   0  207.18   16.60
   7   4   0  208.68   17.70
  -7   4   0  194.88   12.50
  -7   4   0  223.68   16.70
   7   4   0  207.88   15.80
  -7   4   0  197.88   16.00
   8  -4   0   75.89   10.30
  -8  -4   0   94.99   11.70
   8  -4   0   43.50    8.40
   8  -4   0   49.90    8.80
  -8  -4   0   32.90    8.60
  -8  -4   0   61.99   12.60
  -8   4   0   70.19   11.50
  -8   4   0   77.19   11.60
   8   4   0   53.39   11.80
   8   4   0   66.69    7.90
  -8   4   0   39.80    7.30
   8   4   0   60.99   10.40
  -8   4   0   37.50    9.20
  -9  -4   0   49.80   12.90
  -9  -4   0   89.19   13.60
   9  -4   0   83.89   12.10
  -9  -4   0   93.39   13.20
   9  -4   0   82.49   11.40
   9  -4   0   73.09   11.50
   9   4   0   88.99   12.70
  -9   4   0   78.59   13.20
   9   4   0   72.69   14.00
  -9   4   0  119.39   16.50
  -9   4   0   94.59   14.50
 -10  -4   0   99.79   18.20
 -10  -4   0  127.89   17.90
  10  -4   0  134.39   16.70
 -10  -4   0  155.98   18.10
  10  -4   0  144.49   17.50
 -10   4   0  135.39   17.80
  10   4   0  120.89   16.10
  10   4   0  136.49   19.50
 -10   4   0  114.09   17.10
 -10   4   0  128.79   18.10
  10   4   0   93.39   16.00
  11  -4   0   20.60    9.70
 -11  -4   0   48.00   14.50
 -11  -4   0   35.40   12.00
 -11  -4   0    9.40    9.80
  11  -4   0   34.90   10.10
  11   4   0    8.60    9.30
  11   4   0   12.30   12.80
 -11   4   0   24.80   11.30
  11   4   0   20.60   10.40
 -11   4   0   34.80   11.60
 -11   4   0   18.30   12.40
 -12  -4   0   21.40   13.60
  12  -4   0   53.89   13.50
 -12  -4   0   44.80   16.10
 -12  -4   0   29.10   12.50
  12  -4   0   44.90   12.60
 -12   4   0   37.50   13.30
 -12   4   0   77.09   17.00
  12   4   0   65.29   18.80
 -12   4   0   46.00   14.40
  12   4   0   26.50   13.20
   0  -5   0   10.20    2.60
   0  -5   0   10.50    2.50
   0  -5   0    8.70    2.70
   0   5   0    4.90    2.50
   0   5   0    6.00    2.50
   0   5   0    6.00    2.10
   0   5   0    3.10    2.40
  -1  -5   0 1192.38   43.30
  -1  -5   0 1079.19   42.10
  -1  -5   0 1156.68   43.00
   1  -5   0 1137.79   43.00
  -1  -5   0 1103.89   43.10
   1  -5   0 1124.79   42.00
   1  -5   0 1105.59   42.80
   1   5   0 1118.09   41.40
  -1   5   0 1107.09   43.20
  -1   5   0 1132.59   43.00
   1   5   0 1135.19   42.90
   1   5   0 1181.28   43.30
   1   5   0 1182.98   43.60
  -1   5   0 1196.58   42.20
  -1   5   0 1120.19   42.90
   2  -5   0  528.25   23.20
   2  -5   0  526.15   22.90
  -2  -5   0  529.45   22.20
  -2  -5   0  571.14   23.60
   2  -5   0  579.14   22.20
  -2  -5   0  569.64   24.30
  -2  -5   0  567.44   23.70
  -2   5   0  526.55   23.30
  -2   5   0  530.95   22.70
  -2   5   0  546.05   24.00
   2   5   0  577.84   24.10
   2   5   0  553.94   23.00
  -2   5   0  573.54   21.40
   2   5   0  540.05   23.70
  -3  -5   0   94.39    6.90
  -3  -5   0   99.59   10.40
  -3  -5   0  103.89    9.80
  -3  -5   0   74.29    7.90
   3  -5   0   82.19    6.60
   3  -5   0   94.39    8.30
   3  -5   0   94.59    8.10
  -3   5   0   96.09    9.30
   3   5   0   93.99    7.20
   3   5   0  111.09   10.00
  -3   5   0   85.89    5.50
   3   5   0  133.19   10.90
  -3   5   0   81.69    6.80
  -3   5   0   95.69    9.80
  -4  -5   0  392.26   20.40
  -4  -5   0  399.36   21.60
   4  -5   0  410.46   18.10
   4  -5   0  391.16   18.80
  -4  -5   0  402.16   19.80
  -4  -5   0  433.66   18.40
   4  -5   0  373.16   15.80
  -4   5   0  376.46   16.00
  -4   5   0  376.96   17.70
   4   5   0  372.16   19.90
  -4   5   0  402.86   20.00
  -4   5   0  375.86   20.10
  -4   5   0  426.06   20.40
   4   5   0  383.86   20.70
   4   5   0  364.16   17.80
   5  -5   0  476.75   22.20
   5  -5   0  468.05   21.50
  -5  -5   0  445.16   23.00
  -5  -5   0  474.35   17.80
  -5  -5   0  465.15   24.10
  -5  -5   0  470.85   21.70
   5  -5   0  461.65   19.50
  -5   5   0  475.75   20.80
  -5   5   0  477.55   23.70
  -5   5   0  447.96   23.70
   5   5   0  456.85   23.30
   5   5   0  459.65   24.50
  -5   5   0  458.75   19.10
   5   5   0  446.66   20.70
  -5   5   0  464.75   23.40
  -6  -5   0    1.40    4.10
   6  -5   0    8.90    3.30
  -6  -5   0    4.70    5.30
   6  -5   0   10.50    4.00
   6  -5   0   14.20    4.60
  -6  -5   0    7.60    2.80
   6  -5   0   17.00    5.40
  -6  -5   0   11.40    5.80
  -6   5   0    4.10    3.60
  -6   5   0    9.20    3.50
   6   5   0    7.50    6.00
  -6   5   0   15.70    6.10
  -6   5   0   -2.90    5.10
  -6   5   0    7.40    5.50
   6   5   0    5.40    3.60
   6   5   0   12.10    5.50
   7  -5   0  259.97   16.90
  -7  -5   0  287.87   20.40
  -7  -5   0  275.57   19.00
   7  -5   0  262.87   16.80
   7  -5   0  248.18   15.20
  -7  -5   0  284.07   17.40
   7   5   0  257.47   20.00
  -7   5   0  282.87   18.80
  -7   5   0  252.87   15.10
  -7   5   0  251.57   18.70
   7   5   0  283.47   19.10
   7   5   0  266.87   15.00
  -7   5   0  297.57   19.60
   8  -5   0   81.79   11.60
   8  -5   0   83.49   11.00
  -8  -5   0   98.19   12.70
  -8  -5   0   65.79   13.10
  -8  -5   0   63.59   12.00
   8  -5   0   84.99   11.60
  -8   5   0   91.99   13.00
   8   5   0   90.99   14.70
  -8   5   0   84.89   14.30
   8   5   0   92.59   10.00
  -8   5   0  116.89   12.20
  -8   5   0   83.89   13.10
   8   5   0   69.49   11.80
   9  -5   0   10.50    7.20
  -9  -5   0   23.30    8.50
  -9  -5   0   16.00    8.70
   9  -5   0   -2.70    6.00
  -9  -5   0    9.30    9.80
   9   5   0   31.40   11.20
   9   5   0   11.20    7.30
  -9   5   0   -4.70    7.30
  -9   5   0   18.30    8.40
  -9   5   0    6.10    9.30
  10  -5   0   86.89   13.70
 -10  -5   0   61.59   13.30
 -10  -5   0   79.19   15.80
 -10  -5   0   84.19   14.50
  10  -5   0   80.69   13.60
  10   5   0   90.39   16.60
 -10   5   0   59.99   13.80
  10   5   0   86.89   14.60
 -10   5   0  107.29   15.60
 -10   5   0  106.59   16.80
 -11  -5   0  -11.10   10.70
  11  -5   0   -9.50    7.60
 -11  -5   0    1.40    9.50
  11  -5   0    5.10    7.70
 -11  -5   0    1.50    8.60
  11   5   0    5.90   12.00
 -11   5   0   -9.50    8.10
 -11   5   0   -5.80   10.10
  11   5   0   -1.30    8.40
 -11   5   0    0.90    8.60
  11   5   0    6.20    9.20
 -12  -5   0   17.70   12.90
  12  -5   0   -5.90    9.60
 -12  -5   0   13.30   14.40
  12  -5   0   15.50   10.20
  12   5   0   -1.80   12.30
 -12   5   0   17.80   12.10
  12   5   0   19.90   12.00
  12   5   0    7.20   11.40
 -12   5   0    5.30   12.30
 -12   5   0    3.60   11.00
   0  -6   0  272.77   13.80
   0  -6   0  265.37   13.20
   0  -6   0  281.27   13.30
   0   6   0  291.17   14.10
   0   6   0  287.57   13.60
   0   6   0  276.77   12.40
   0   6   0  308.27   13.50
   1  -6   0  199.88   11.20
   1  -6   0  218.18   11.50
  -1  -6   0  212.28   11.70
   1  -6   0  194.68   10.40
  -1  -6   0  206.18   10.50
  -1  -6   0  205.78   11.30
  -1   6   0  223.18   11.50
  -1   6   0  207.08    8.60
  -1   6   0  226.48   11.90
   1   6   0  214.88   11.20
   1   6   0  231.18   10.20
  -1   6   0  220.38   11.50
   1   6   0  207.78   11.50
   1   6   0  222.28   11.90
  -1   6   0  198.48   10.40
   2  -6   0  115.19    8.40
   2  -6   0  125.69    8.60
   2  -6   0  104.19    7.20
  -2  -6   0   98.49    5.40
  -2  -6   0  115.59    8.60
  -2  -6   0   85.49    8.80
  -2  -6   0  114.59    8.70
  -2  -6   0  110.69    7.40
  -2   6   0  110.69    9.00
   2   6   0  110.69    7.90
  -2   6   0  115.99    8.80
  -2   6   0  117.99    6.70
  -2   6   0  115.09    7.90
   2   6   0  108.59    8.60
   2   6   0  107.69    8.80
  -3  -6   0 1100.19   44.60
   3  -6   0 1151.38   43.00
  -3  -6   0 1122.59   45.90
   3  -6   0 1143.59   44.70
   3  -6   0 1138.39   44.10
  -3  -6   0 1118.49   45.10
  -3  -6   0 1125.79   43.10
   3   6   0 1088.29   45.20
   3   6   0 1165.48   45.40
  -3   6   0 1103.59   44.80
  -3   6   0 1108.79   43.70
  -3   6   0 1107.79   41.40
  -3   6   0 1111.59   45.30
   3   6   0 1144.49   43.90
  -4  -6   0  156.58   11.40
   4  -6   0  167.38   10.20
   4  -6   0  161.18   11.50
  -4  -6   0  143.79   10.00
   4  -6   0  141.39   10.60
  -4  -6   0  172.98   12.70
  -4   6   0  139.89    9.80
   4   6   0  150.68   10.30
   4   6   0  145.79   11.80
   4   6   0  138.29   12.20
  -4   6   0  106.69   11.10
  -4   6   0  156.58   12.00
  -4   6   0  151.98    8.20
   5  -6   0   65.89    8.30
   5  -6   0   56.19    7.30
   5  -6   0   67.79    5.60
  -5  -6   0   57.29    7.30
  -5  -6   0   38.30    7.40
  -5  -6   0   52.09    9.20
  -5   6   0   76.39   10.30
  -5   6   0   69.49   10.20
  -5   6   0   46.00    5.20
  -5   6   0   62.89    9.40
   5   6   0   63.19    7.40
  -5   6   0   55.39    7.00
   5   6   0   73.09   10.40
   5   6   0   54.89    8.90
   6  -6   0   34.40    6.80
   6  -6   0   37.40    4.70
  -6  -6   0   38.70    9.30
   6  -6   0   41.90    7.10
  -6  -6   0   29.40    7.30
   6  -6   0   39.10    5.30
  -6  -6   0   32.40    6.40
   6   6   0   24.80    8.10
  -6   6   0   41.10    6.40
  -6   6   0   46.50    8.10
   6   6   0   44.50    8.20
   6   6   0   40.90    6.30
  -6   6   0   32.60    8.00
  -6   6   0   28.90    7.80
  -6   6   0   31.50    5.00
   7  -6   0  119.39   12.90
  -7  -6   0  124.59   14.10
   7  -6   0   97.89   13.50
   7  -6   0  130.49   12.90
  -7  -6   0  132.19   13.40
  -7  -6   0  139.49   16.30
   7   6   0  114.49   15.20
   7   6   0  132.99   10.70
  -7   6   0  149.69   16.00
  -7   6   0  119.89   13.90
  -7   6   0  121.69   11.40
   7   6   0  137.29   14.80
  -7   6   0  141.69   15.60
  -8  -6   0   72.29   13.90
  -8  -6   0  101.59   14.60
  -8  -6   0  104.69   13.00
   8  -6   0  103.69   12.20
   8  -6   0   72.99   11.60
  -8   6   0   70.69   12.90
  -8   6   0   81.69   12.70
  -8   6   0  106.69   12.40
   8   6   0   82.19   10.00
   8   6   0  100.69   14.20
  -8   6   0  109.59   14.40
   8   6   0   96.09   15.90
   9  -6   0  586.54   30.50
   9  -6   0  584.54   30.80
  -9  -6   0  617.74   35.60
  -9  -6   0  589.14   30.50
  -9  -6   0  510.45   32.20
  -9   6   0  502.05   31.90
   9   6   0  603.34   33.20
  -9   6   0  565.34   32.70
   9   6   0  586.24   34.70
  -9   6   0  533.15   32.10
 -10  -6   0    1.80    9.50
 -10  -6   0   -2.60    8.80
  10  -6   0    2.80    7.50
 -10  -6   0   -4.80    7.30
  10  -6   0    9.20    7.90
 -10   6   0   -2.10    8.50
 -10   6   0   12.80    9.50
 -10   6   0   10.50    8.70
  10   6   0    0.70    9.70
  10   6   0  -12.70    6.70
  11  -6   0    8.60    8.00
 -11  -6   0   20.00   12.40
 -11  -6   0   25.90   13.30
  11  -6   0    3.40    8.90
  11   6   0   19.70   10.40
 -11   6   0   26.40   12.40
 -11   6   0   14.20   11.30
  11   6   0    4.00   11.20
  11   6   0   -1.70    9.60
 -11   6   0    2.40   11.30
 -12  -6   0   11.00   13.60
  12  -6   0   -2.50    9.00
  12  -6   0   -2.50    9.30
 -12  -6   0   34.50   13.90
 -12   6   0    1.80   10.70
  12   6   0   14.50   11.20
 -12   6   0    4.90   11.00
 -12   6   0   14.80   12.20
  12   6   0    9.30   13.60
  12   6   0   28.30   12.90
   0  -7   0    5.50    2.90
   0  -7   0    7.20    2.90
   0  -7   0    5.80    3.10
   0   7   0    4.50    2.80
   0   7   0    5.80    3.00
   0   7   0    5.50    2.80
   0   7   0    9.20    2.70
  -1  -7   0   16.20    4.00
  -1  -7   0   25.80    4.10
  -1  -7   0   17.50    4.00
   1  -7   0   17.30    3.60
   1  -7   0   13.60    3.50
   1  -7   0   17.70    3.90
   1   7   0   15.50    3.90
  -1   7   0   18.30    3.60
   1   7   0   18.70    3.90
   1   7   0   16.90    3.10
  -1   7   0   15.80    3.90
   1   7   0   14.40    4.00
  -1   7   0   14.90    4.30
  -1   7   0   19.80    2.20
   2  -7   0  159.98    9.70
  -2  -7   0  169.48    8.00
  -2  -7   0  173.58   11.30
  -2  -7   0  183.68   10.00
   2  -7   0  157.58   10.70
   2  -7   0  180.68   11.10
  -2  -7   0  181.78   11.40
  -2   7   0  168.48   11.10
   2   7   0  161.18    7.90
  -2   7   0  149.59    8.80
   2   7   0  165.58   11.40
   2   7   0  165.88   10.90
  -2   7   0  149.09   10.40
  -2   7   0  172.28   11.60
   2   7   0  170.08   10.70
   3  -7   0   35.10    6.10
  -3  -7   0   45.00    7.00
  -3  -7   0   45.90    3.30
   3  -7   0   61.49    8.10
   3  -7   0   54.29    6.40
  -3  -7   0   59.19    6.70
  -3  -7   0   42.60    7.10
  -3   7   0   48.00    7.80
  -3   7   0   39.70    4.70
   3   7   0   50.09    6.50
  -3   7   0   54.49    6.70
   3   7   0   70.49    8.90
   3   7   0   45.40    7.70
  -3   7   0   49.40    7.60
  -4  -7   0   37.10    6.90
  -4  -7   0   23.40    5.10
   4  -7   0   24.70    4.90
  -4  -7   0   14.90    5.70
   4  -7   0   23.70    5.90
   4  -7   0   23.50    5.40
  -4   7   0   20.10    3.50
  -4   7   0   25.30    5.20
   4   7   0   30.70    6.90
   4   7   0   17.20    4.70
   4   7   0   22.00    6.00
  -4   7   0   30.60    7.00
  -4   7   0   24.00    6.50
  -5  -7   0  831.72   37.00
  -5  -7   0  819.52   34.50
  -5  -7   0  801.62   37.70
   5  -7   0  829.62   34.40
   5  -7   0  788.82   35.40
   5  -7   0  792.52   36.50
   5   7   0  843.12   34.90
  -5   7   0  826.82   31.70
   5   7   0  847.42   38.10
  -5   7   0  840.72   37.20
  -5   7   0  824.52   34.60
   5   7   0  823.12   37.30
  -5   7   0  856.21   37.90
   6  -7   0  343.87   18.60
  -6  -7   0  317.57   18.10
  -6  -7   0  312.37   20.30
  -6  -7   0  331.67   21.70
   6  -7   0  342.17   19.30
  -6   7   0  310.17   20.80
  -6   7   0  350.96   18.00
  -6   7   0  322.17   20.50
   6   7   0  280.97   17.00
   6   7   0  318.67   21.70
   6   7   0  310.77   20.70
  -6   7   0  328.97   20.80
  -7  -7   0   52.39    7.90
  -7  -7   0   42.40    9.00
   7  -7   0   43.60    7.60
   7  -7   0   68.59    9.50
   7   7   0   59.59   11.40
  -7   7   0   27.40    9.10
  -7   7   0   50.69    9.40
   7   7   0   54.49    7.60
  -7   7   0   54.09   10.30
  -7   7   0   37.50    6.60
   8  -7   0   31.90    8.10
  -8  -7   0   17.90    9.60
  -8  -7   0   17.10    7.70
  -8  -7   0   18.60    8.60
   8  -7   0   23.70    7.70
  -8   7   0   40.20   10.10
   8   7   0   19.20    9.70
  -8   7   0   25.50    8.10
  -8   7   0   22.60    9.30
  -8   7   0   27.70    9.50
   8   7   0   24.90    9.40
   8   7   0   25.20    6.80
  -9  -7   0   57.99   11.80
   9  -7   0   37.80   10.70
  -9  -7   0   40.80   13.10
   9  -7   0   33.50    9.80
  -9  -7   0   27.60   10.00
  -9   7   0   25.40   10.00
  -9   7   0   80.09   14.60
  -9   7   0   28.60   11.40
   9   7   0   53.59   12.50
   9   7   0   18.80   10.80
  10  -7   0  -10.50    6.80
 -10  -7   0   15.50    9.60
  10  -7   0   -2.70    7.30
 -10  -7   0   12.40   10.90
  10   7   0   22.20   12.10
  10   7   0    4.90    8.80
 -10   7   0   11.90    9.60
 -10   7   0    2.00    9.90
 -10   7   0    7.10    8.90
  11  -7   0   71.39   14.10
 -11  -7   0   42.00   13.70
 -11  -7   0   36.10   14.60
  11  -7   0   42.50   12.30
 -11   7   0   62.09   15.30
  11   7   0   49.00   14.40
 -11   7   0   47.40   13.70
  11   7   0   42.10   16.00
 -11   7   0   29.80   12.70
 -12  -7   0   16.60   16.10
  12  -7   0   22.00   12.90
  12  -7   0   14.10   10.80
  12  -7   0    0.70    9.30
 -12  -7   0   22.10   13.60
 -12   7   0    0.90   11.70
  12   7   0   -4.80    9.60
 -12   7   0   13.00   12.70
 -12   7   0    7.70   11.90
  12   7   0   25.00   13.60
  12   7   0   14.40   14.40
   0  -8   0  536.85   23.50
   0  -8   0  572.04   23.80
   0  -8   0  551.24   24.50
   0   8   0  552.64   22.20
   0   8   0  547.75   24.50
   0   8   0  527.15   23.80
   0   8   0  509.65   23.20
  -1  -8   0  573.14   25.20
  -1  -8   0  548.65   24.10
   1  -8   0  569.24   25.00
  -1  -8   0  563.74   25.70
   1  -8   0  594.04   24.40
   1  -8   0  553.44   25.40
  -1   8   0  574.14   25.50
   1   8   0  532.05   25.40
  -1   8   0  571.54   25.50
   1   8   0  583.54   24.60
   1   8   0  572.44   25.60
  -1   8   0  578.44   24.40
  -1   8   0  571.84   21.70
   1   8   0  612.04   23.70
   2  -8   0  248.68   13.40
  -2  -8   0  256.77   15.20
  -2  -8   0  294.37   15.60
  -2  -8   0  272.47   11.80
   2  -8   0  284.97   15.00
  -2  -8   0  276.37   13.90
   2  -8   0  263.37   14.80
   2   8   0  252.37   14.70
   2   8   0  245.28   11.60
  -2   8   0  273.87   15.70
  -2   8   0  251.47   14.60
   2   8   0  286.97   15.20
  -2   8   0  225.48   14.50
  -2   8   0  259.67   12.90
   2   8   0  252.17   15.40
  -3  -8   0  269.37   16.40
  -3  -8   0  253.17   14.00
   3  -8   0  262.27   15.30
  -3  -8   0  244.18   15.60
   3  -8   0  264.17   14.00
  -3  -8   0  260.57   10.70
   3  -8   0  245.88   14.90
   3   8   0  243.28   15.90
  -3   8   0  278.87   15.90
  -3   8   0  262.27   12.70
  -3   8   0  257.67   14.80
   3   8   0  257.37   14.90
  -3   8   0  276.17   16.60
   3   8   0  262.47   16.00
   4  -8   0   63.69    9.10
   4  -8   0   83.29    8.20
   4  -8   0   61.89    8.20
  -4  -8   0   70.89    9.80
  -4  -8   0   76.99   10.10
  -4  -8   0   69.49    7.90
  -4   8   0   59.69    5.70
  -4   8   0   71.29    8.30
   4   8   0   87.49   10.50
   4   8   0   82.99   10.10
   4   8   0   69.09    8.50
  -4   8   0   75.79   10.40
  -4   8   0   92.29   10.70
  -5  -8   0   41.60    6.90
   5  -8   0   38.80    6.80
   5  -8   0   24.30    6.60
  -5  -8   0   34.20    8.70
  -5  -8   0   42.30    8.20
   5  -8   0   38.30    8.10
  -5   8   0   15.50    6.60
   5   8   0   47.60    8.60
  -5   8   0   47.70    5.20
  -5   8   0   41.30    7.30
   5   8   0   33.60    8.20
   5   8   0   44.20    7.50
  -5   8   0   37.00    8.30
  -6  -8   0   85.79   13.00
   6  -8   0   85.69   11.50
  -6  -8   0   74.09   11.10
   6  -8   0   95.09   10.10
  -6  -8   0  119.19   11.70
   6  -8   0   86.59   10.70
   6   8   0   89.99   13.30
   6   8   0   86.29   10.00
  -6   8   0   91.59    9.70
  -6   8   0   94.39   12.70
   6   8   0   94.69   12.10
  -6   8   0   63.99   10.60
   7  -8   0  168.28   17.50
   7  -8   0  216.48   16.60
  -7  -8   0  211.58   15.60
  -7  -8   0  164.68   18.20
  -7  -8   0  218.18   18.50
   7  -8   0  200.88   15.70
  -7   8   0  213.78   14.90
  -7   8   0  200.18   19.20
   7   8   0  193.98   14.50
   7   8   0  241.18   20.60
   7   8   0  193.78   18.50
  -7   8   0  181.18   18.10
  -7   8   0  227.78   21.50
   8  -8   0   81.29   11.90
   8  -8   0   64.89   11.90
  -8  -8   0   68.99   12.70
   8  -8   0   66.69   12.30
  -8  -8   0   58.69   12.90
  -8  -8   0   81.79   12.20
  -8   8   0   60.99   13.40
  -8   8   0   72.49   13.40
   8   8   0   73.69   13.60
   8   8   0   49.40    9.20
  -8   8   0   82.39   13.40
  -8   8   0   78.69   12.80
   8   8   0   72.89   14.70
   9  -8   0   98.79   15.10
  -9  -8   0  123.59   18.80
   9  -8   0  121.89   15.60
  -9  -8   0  112.19   15.00
   9  -8   0  115.19   13.90
  -9  -8   0   90.49   15.50
   9   8   0   97.29   16.10
  -9   8   0   75.99   14.10
  -9   8   0   90.69   14.90
  -9   8   0   95.09   15.60
   9   8   0  117.59   18.60
  10  -8   0   17.20    9.60
 -10  -8   0    7.40    9.50
  10  -8   0   33.70   12.00
  10  -8   0   17.20    9.60
 -10  -8   0   21.60   13.20
  10   8   0   33.30   12.00
 -10   8   0    4.00    9.20
 -10   8   0   25.70   12.20
 -10   8   0   18.30   11.00
  10   8   0   11.00   12.70
  11  -8   0   13.40   10.70
 -11  -8   0   21.30   14.80
  11  -8   0   18.10   11.10
  11  -8   0   13.00   10.30
 -11  -8   0   15.20   11.50
 -11   8   0    8.20   10.90
 -11   8   0   11.50   10.50
  11   8   0    9.20   11.30
  11   8   0    9.40   13.10
 -11   8   0   17.80   12.80
 -12  -8   0   -7.00   12.80
  12  -8   0    3.00   11.60
  12  -8   0    4.80    9.50
  12  -8   0   -7.20    9.80
 -12  -8   0   -1.60   12.50
 -12   8   0    1.00   11.40
  12   8   0    2.60   12.20
  12   8   0   -2.60   10.60
 -12   8   0   -2.50    9.80
 -12   8   0    1.60   12.60
  12   8   0   -4.40   13.20
   0  -9   0   -1.50    2.50
   0  -9   0   -0.20    3.10
   0  -9   0    2.70    3.40
   0   9   0   -1.70    3.10
   0   9   0   -1.80    2.80
   0   9   0    4.60    3.30
   0   9   0    1.50    2.60
   1  -9   0  306.07   16.90
  -1  -9   0  312.87   16.10
  -1  -9   0  338.87   18.00
  -1  -9   0  324.87   17.20
   1  -9   0  328.67   16.40
   1  -9   0  347.67   17.90
  -1   9   0  331.57   17.40
   1   9   0  320.47   17.50
  -1   9   0  336.07   17.70
   1   9   0  327.17   15.50
   1   9   0  328.27   17.50
  -1   9   0  313.47   13.30
   1   9   0  313.67   16.20
  -1   9   0  329.87   16.40
  -2  -9   0  903.31   37.90
  -2  -9   0  856.21   33.60
   2  -9   0  850.81   37.00
  -2  -9   0  902.11   36.10
   2  -9   0  859.01   36.90
  -2  -9   0  854.81   37.30
   2  -9   0  915.21   35.90
  -2   9   0  892.01   37.00
   2   9   0  889.71   38.10
   2   9   0  864.21   37.30
  -2   9   0  870.91   37.30
   2   9   0  943.21   37.40
  -2   9   0  866.11   37.80
   2   9   0  878.71   33.70
  -2   9   0  878.51   35.10
   3  -9   0   40.50    6.00
  -3  -9   0   32.50    5.60
  -3  -9   0   36.30    3.50
  -3  -9   0   45.20    7.80
   3  -9   0   42.50    7.10
  -3  -9   0   35.60    7.20
   3  -9   0   30.80    6.50
   3   9   0   51.39    7.30
  -3   9   0   43.30    7.20
   3   9   0   44.90    7.20
  -3   9   0   37.40    6.30
  -3   9   0   30.70    4.60
  -3   9   0   47.70    8.10
   3   9   0   46.70    7.60
  -4  -9   0   74.59   10.70
  -4  -9   0   72.89    8.60
   4  -9   0   64.89    9.40
   4  -9   0   74.09    9.50
  -4  -9   0   86.99   10.80
   4  -9   0   90.89    9.50
   4   9   0   57.99    9.00
  -4   9   0   94.39   11.10
  -4   9   0   83.99    9.90
  -4   9   0   62.09    6.20
   4   9   0  100.69   12.60
  -4   9   0   68.89   10.20
   4   9   0   90.89   10.00
   5  -9   0  266.17   18.30
  -5  -9   0  286.17   19.10
  -5  -9   0  336.47   21.20
   5  -9   0  282.37   16.90
  -5  -9   0  295.57   17.00
   5  -9   0  284.07   17.90
  -5   9   0  286.77   17.40
  -5   9   0  271.07   19.70
  -5   9   0  304.57   19.80
   5   9   0  291.17   20.50
   5   9   0  276.87   17.20
   5   9   0  284.07   19.40
  -6  -9   0   36.70    7.50
  -6  -9   0   34.10    8.60
   6  -9   0   43.60    8.50
  -6  -9   0   20.00    8.50
   6  -9   0   48.60    8.50
   6  -9   0   34.40    8.90
  -6   9   0   45.50    9.80
   6   9   0   46.80    8.10
  -6   9   0   51.19   10.10
  -6   9   0   53.49    8.50
   6   9   0   33.40    8.80
   6   9   0   45.90   10.20
  -7  -9   0  170.28   18.40
   7  -9   0  187.18   18.60
   7  -9   0  190.38   17.90
   7  -9   0  201.28   15.90
  -7  -9   0  200.68   20.80
  -7  -9   0  202.08   15.50
   7   9   0  175.48   19.50
  -7   9   0  167.48   18.90
   7   9   0  198.18   15.30
   7   9   0  223.68   22.30
  -7   9   0  217.18   21.20
  -7   9   0  212.58   15.30
   8  -9   0  233.38   18.80
   8  -9   0  207.78   17.60
  -8  -9   0  218.28   22.60
  -8  -9   0  212.38   21.10
   8  -9   0  227.58   19.40
  -8  -9   0  233.08   18.00
   8   9   0  218.18   23.70
   8   9   0  186.38   21.20
  -8   9   0  243.58   20.70
   8   9   0  249.68   17.00
  -8   9   0  232.78   22.50
  -9  -9   0   12.10   10.90
   9  -9   0   15.60    9.10
   9  -9   0    6.30    7.30
   9  -9   0    1.70    7.00
  -9  -9   0   17.40    9.90
   9   9   0   -8.10    7.90
  -9   9   0    3.20    9.20
   9   9   0    9.20   10.10
  -9   9   0    4.60    7.80
  10  -9   0   18.10   10.20
 -10  -9   0   15.90   13.10
  10  -9   0   -3.10    8.10
 -10  -9   0    3.60   10.30
  10  -9   0    1.50    8.50
 -10   9   0    7.40    8.20
 -10   9   0    6.20   11.10
  10   9   0   13.20   10.40
  10   9   0   -1.20   10.90
 -11  -9   0   -7.70   11.00
  11  -9   0   -3.30    8.70
  11  -9   0  -14.80    8.10
  11  -9   0   -0.10    9.90
 -11  -9   0  -13.80   11.40
 -11   9   0    6.60   10.50
 -11   9   0   16.80   12.70
  11   9   0   10.40   11.20
  11   9   0  -20.60   10.90
 -11   9   0   -6.10    9.30
   0 -10   0 1103.29   46.90
   0 -10   0 1160.58   45.80
   0 -10   0 1193.68   46.20
   0  10   0 1115.39   47.00
   0  10   0 1170.68   43.80
   0  10   0 1139.09   46.30
   0  10   0 1119.59   45.40
  -1 -10   0   22.00    5.20
   1 -10   0   40.60    6.30
   1 -10   0   29.70    6.10
  -1 -10   0   24.10    6.10
  -1 -10   0   29.20    4.80
   1 -10   0   23.80    6.30
  -1 -10   0   39.30    6.60
   1  10   0   27.90    6.00
   1  10   0   30.80    5.40
  -1  10   0   22.20    5.70
   1  10   0   27.00    6.20
  -1  10   0   33.20    6.40
   1  10   0   36.60    5.20
  -1  10   0   23.30    4.90
  -1  10   0   34.30    3.80
  -2 -10   0   40.20    5.10
   2 -10   0   48.70    8.00
  -2 -10   0   35.70    6.50
  -2 -10   0   58.59    8.40
   2 -10   0   49.50    7.80
  -2 -10   0   52.19    8.20
   2 -10   0   54.09    7.40
   2  10   0   52.59    7.70
  -2  10   0   72.39    9.60
  -2  10   0   41.30    7.20
  -2  10   0   55.89    6.80
   2  10   0   57.99    8.40
   2  10   0   38.40    7.30
   2  10   0   53.49    5.70
  -3 -10   0  116.49   13.00
   3 -10   0  116.99   10.00
  -3 -10   0  113.59   10.50
  -3 -10   0  103.39   12.10
   3 -10   0   82.29   10.00
   3 -10   0  120.59   11.80
  -3 -10   0  122.39    7.60
   3  10   0  103.19   11.40
  -3  10   0  122.79   13.10
  -3  10   0   94.19   11.20
   3  10   0  100.29   11.50
   3  10   0  100.49   11.40
  -3  10   0  111.49   11.50
  -3  10   0  105.49    8.40
   4 -10   0   15.90    6.00
  -4 -10   0    6.90    5.90
   4 -10   0    9.50    5.20
   4 -10   0   11.70    5.60
  -4 -10   0    1.90    4.60
  -4 -10   0    0.80    5.10
   4  10   0   -0.10    4.50
  -4  10   0    1.20    5.40
   4  10   0    9.30    6.40
  -4  10   0    9.70    3.60
  -4  10   0    2.40    5.70
   4  10   0    5.70    5.20
  -4  10   0    8.10    5.20
   5 -10   0   13.80    6.30
  -5 -10   0   11.50    7.20
   5 -10   0    7.80    5.60
   5 -10   0   14.60    6.80
  -5 -10   0   18.00    7.10
  -5 -10   0   16.80    5.90
  -5  10   0   19.30    7.40
   5  10   0   16.10    7.70
  -5  10   0   24.00    6.90
  -5  10   0    6.10    6.80
   5  10   0   20.80    6.50
   5  10   0   15.10    6.50
  -6 -10   0   18.90    8.70
  -6 -10   0   19.40    6.50
   6 -10   0   33.30    8.20
   6 -10   0   17.40    6.60
  -6 -10   0   30.90    9.10
   6 -10   0   17.40    6.80
  -6  10   0   12.00    8.60
  -6  10   0   21.80    7.20
  -6  10   0   27.50    8.20
   6  10   0   21.20    6.90
   6  10   0   23.50    8.60
   6  10   0   30.40    8.10
   7 -10   0   52.19   10.70
  -7 -10   0   67.69   14.10
  -7 -10   0   63.19   12.10
   7 -10   0   50.29    9.90
   7 -10   0   39.90   10.00
  -7 -10   0   55.29   10.00
   7  10   0   57.89   12.80
  -7  10   0   56.29   11.60
  -7  10   0   52.79   11.50
   7  10   0   25.10   10.30
   7  10   0   54.69    9.70
  -7  10   0   74.49   11.20
  -8 -10   0  -11.50    7.40
  -8 -10   0   -8.20    8.40
   8 -10   0   -1.60    6.80
   8 -10   0    3.80    7.50
   8 -10   0   17.90    9.10
  -8  10   0   12.90    9.20
   8  10   0   -0.60    6.30
   8  10   0    6.60    8.20
  -8  10   0    3.70    8.90
   8  10   0    1.20    8.20
   9 -10   0   10.00    8.10
  -9 -10   0   10.40   11.70
  -9 -10   0    2.80    9.00
   9 -10   0   -2.00    7.90
   9 -10   0    3.00    7.90
   9  10   0   -5.80    9.70
   9  10   0   -3.40    7.90
  -9  10   0    0.90    8.30
  -9  10   0    2.30    8.90
 -10 -10   0    9.60   11.60
  10 -10   0    4.30    9.10
 -10 -10   0   16.10   11.20
  10 -10   0   12.20    9.50
  10 -10   0   -2.80    8.20
 -10  10   0   12.10   10.10
 -10  10   0   18.20   11.00
  10  10   0    9.70   12.90
  10  10   0   23.60   12.60
  11 -10   0   10.50   10.10
 -11 -10   0    8.80   12.30
  11 -10   0   -0.40    9.30
 -11 -10   0  -12.00   12.00
  11 -10   0    3.60    9.90
 -11  10   0   -0.30   11.30
 -11  10   0   -3.90   10.10
  11  10   0   -9.70   11.50
  11  10   0    0.60   11.50
   0 -11   0   27.10    5.80
   0 -11   0   28.20    6.70
   0 -11   0   25.50    5.60
   0  11   0   33.20    6.30
   0  11   0   25.70    4.70
   0  11   0   36.50    6.30
   0  11   0   31.50    6.30
  -1 -11   0   20.90    6.10
  -1 -11   0   18.30    5.90
  -1 -11   0   26.50    5.20
  -1 -11   0   24.00    5.50
   1 -11   0   21.20    5.90
   1 -11   0   19.20    5.90
   1 -11   0   18.20    5.30
   1  11   0   18.90    5.90
   1  11   0   29.80    7.10
  -1  11   0   26.00    5.70
  -1  11   0   18.10    5.60
   1  11   0   26.20    5.30
   1  11   0   21.70    5.30
  -1  11   0   16.60    6.00
   2 -11   0  523.95   26.40
   2 -11   0  498.25   26.70
  -2 -11   0  542.15   27.50
  -2 -11   0  541.95   23.00
   2 -11   0  552.54   25.50
  -2 -11   0  542.25   25.50
  -2 -11   0  530.85   27.00
   2  11   0  536.15   27.10
   2  11   0  555.24   26.20
  -2  11   0  560.64   24.80
  -2  11   0  583.54   27.60
  -2  11   0  581.04   27.60
   2  11   0  563.74   27.90
   2  11   0  539.65   23.10
   3 -11   0  118.59   12.60
   3 -11   0  127.79   13.30
  -3 -11   0  121.49   13.70
   3 -11   0  127.49   11.80
  -3 -11   0  121.49   13.30
  -3 -11   0  135.79   11.10
   3  11   0  158.98   16.20
   3  11   0  108.99   12.80
   3  11   0  142.59   13.80
  -3  11   0  112.19   12.30
  -3  11   0  130.79    9.70
  -3  11   0  130.19   13.30
  -3  11   0  137.69   14.50
   4 -11   0   26.10    7.40
  -4 -11   0   34.40    8.10
   4 -11   0   42.60    7.60
  -4 -11   0   41.20    9.30
  -4 -11   0   28.00    6.50
   4 -11   0   43.60    9.00
  -4  11   0   30.90    8.30
  -4  11   0   36.80    8.90
  -4  11   0   27.30    7.20
   4  11   0   28.20    7.70
   4  11   0   41.60    8.80
   4  11   0   24.10    8.20
   5 -11   0   21.30    7.50
  -5 -11   0   32.10    8.60
   5 -11   0   30.80    6.90
   5 -11   0   11.20    6.00
  -5 -11   0   29.10    8.90
  -5 -11   0   27.90    6.60
  -5  11   0   22.60    7.90
   5  11   0   36.10    9.10
   5  11   0   21.90    8.40
   5  11   0   30.20    7.60
  -5  11   0   33.60    7.50
  -5  11   0   27.90    8.60
   6 -11   0  107.49   14.50
  -6 -11   0  144.89   16.80
  -6 -11   0  176.08   18.90
   6 -11   0  142.39   14.20
   6 -11   0  119.09   14.60
  -6 -11   0  123.99   13.40
  -6  11   0  123.79   15.80
  -6  11   0  123.59   16.00
   6  11   0  128.69   14.80
   6  11   0  154.28   18.20
  -6  11   0  153.48   15.60
   6  11   0  102.19   14.50
  -7 -11   0    0.60    8.70
  -7 -11   0    1.10    7.80
   7 -11   0    7.20    6.50
   7 -11   0   -1.10    6.50
   7 -11   0    0.20    6.50
   7  11   0   -1.30    5.80
  -7  11   0    6.90    7.30
   7  11   0    3.50    7.40
  -7  11   0    1.30    8.00
  -7  11   0   -1.40    5.60
   7  11   0   10.50    9.20
   8 -11   0  112.89   16.30
   8 -11   0  223.08   17.90
  -8 -11   0  152.88   19.10
   8 -11   0  150.18   17.30
  -8 -11   0  161.78   21.10
   8  11   0  136.99   17.80
  -8  11   0  174.28   20.40
   8  11   0  162.38   21.20
  -8  11   0  111.59   17.00
   8  11   0  155.98   16.30
   9 -11   0   30.40   10.60
  -9 -11   0   47.10   13.20
  -9 -11   0   43.40   14.50
   9 -11   0   17.10    9.70
   9 -11   0   30.20   10.60
  -9  11   0   16.30   10.10
   9  11   0   39.80   14.50
  -9  11   0   30.20   10.80
   9  11   0   28.40   12.70
 -10 -11   0   -1.30   10.10
  10 -11   0   21.90   10.80
  10 -11   0   14.40   11.10
 -10 -11   0   10.40   11.60
  10 -11   0    4.30    9.40
 -10  11   0    4.70   10.10
  10  11   0    8.50   13.80
  10  11   0   -7.00    9.80
 -10  11   0    1.90    9.40
  11 -11   0    4.90   10.10
   0 -12   0  358.36   21.50
   0 -12   0  380.36   20.30
   0 -12   0  393.76   20.90
   0  12   0  381.06   20.70
   0  12   0  365.96   19.70
   0  12   0  357.86   21.50
   1 -12   0    0.10    4.10
  -1 -12   0   -3.20    3.80
  -1 -12   0   -0.40    4.40
  -1 -12   0    1.80    3.40
   1 -12   0   -3.50    4.30
   1 -12   0   -7.10    3.80
  -1 -12   0   -0.10    4.70
  -1  12   0    4.40    4.20
   1  12   0    4.10    3.70
  -1  12   0    3.20    4.80
   1  12   0    6.10    5.00
  -1  12   0    2.80    4.50
   1  12   0   -6.70    4.50
   1  12   0    5.50    4.40
  -2 -12   0   18.10    6.80
   2 -12   0   19.70    6.90
  -2 -12   0   12.70    5.20
   2 -12   0    8.60    5.20
  -2 -12   0   19.10    7.00
   2 -12   0   15.40    6.10
  -2  12   0   19.30    7.00
  -2  12   0   12.00    4.50
   2  12   0   14.80    5.80
   2  12   0   15.80    6.80
  -2  12   0   14.20    6.30
   2  12   0   10.00    5.90
   3 -12   0   63.09    9.60
  -3 -12   0   56.69   10.10
  -3 -12   0   68.89    9.20
  -3 -12   0   76.69   11.20
   3 -12   0   66.19    9.80
   3 -12   0   78.59    9.90
   3  12   0   58.59    9.70
   3  12   0   83.19   11.30
  -3  12   0   81.29   11.20
   3  12   0   63.49   10.20
  -3  12   0   72.59   10.30
  -3  12   0   56.59    7.40
   4 -12   0  356.56   20.30
  -4 -12   0  332.97   19.70
  -4 -12   0  352.06   23.00
   4 -12   0  321.27   21.40
   4 -12   0  363.96   21.90
  -4 -12   0  343.17   22.70
   4  12   0  342.37   21.70
  -4  12   0  362.86   22.30
   4  12   0  367.66   22.60
   4  12   0  346.47   23.10
  -4  12   0  357.56   21.80
  -4  12   0  331.77   22.80
  -5 -12   0   22.50    9.10
  -5 -12   0   31.40    7.40
   5 -12   0   12.50    7.20
   5 -12   0   47.50   10.20
   5 -12   0   20.60    7.00
  -5 -12   0   38.80    9.90
  -5  12   0   35.70    9.40
   5  12   0   19.10    7.60
   5  12   0   18.50    8.40
   5  12   0   27.30    8.60
  -5  12   0    9.80    8.20
  -5  12   0   30.20    7.90
  -6 -12   0  114.59   16.50
   6 -12   0   99.09   14.20
   6 -12   0  118.19   14.70
  -6 -12   0  117.89   16.10
   6 -12   0  132.99   13.80
  -6  12   0  139.09   16.70
   6  12   0  109.49   13.90
   6  12   0  115.59   16.10
  -6  12   0  114.99   15.30
  -6  12   0   98.29   13.00
   6  12   0  109.69   16.40
  -7 -12   0   -4.70    8.00
   7 -12   0    0.80    6.30
   7 -12   0    7.00    7.90
   7 -12   0    0.20    7.20
  -7 -12   0   -0.60    9.70
   7  12   0    5.70    9.00
  -7  12   0    4.70    8.30
   7  12   0   -2.50    7.40
  -7  12   0   -9.90    7.60
  -7  12   0   -2.50    5.90
   7  12   0    2.30    6.90
  -8 -12   0    5.50   10.50
   8 -12   0   14.50    8.00
   8 -12   0   -4.20    7.80
  -8 -12   0    1.50    9.30
   8 -12   0    1.80    7.80
  -8  12   0   -8.70    8.10
   8  12   0   20.90   10.00
  -8  12   0    2.90    7.80
   8  12   0    2.50    7.20
   8  12   0    5.60   10.30
   9 -12   0   26.00   10.10
   9 -12   0   15.40    9.90
   9 -12   0   21.70    9.60
  -9 -12   0   27.00   13.70
  -9 -12   0   19.60   11.60
  -9  12   0   29.90   12.00
  -9  12   0   13.50    9.90
   9  12   0   13.50   10.80
   9  12   0    7.20   12.90
  10 -12   0   55.29   13.40
  10 -12   0   51.49   14.00
 -10 -12   0   49.60   17.60
 -10 -12   0   47.70   15.50
 -10  12   0   34.10   12.50
  10  12   0   49.60   16.80
 -10  12   0   64.49   15.10
  10  12   0   37.80   15.70
   0 -13   0   39.10    7.60
   0 -13   0   30.00    8.30
   0 -13   0   47.70    8.00
   0  13   0   51.99    7.80
   0  13   0   44.00    8.20
   0  13   0   47.30    8.00
   1 -13   0  187.78   16.00
  -1 -13   0  206.48   16.50
  -1 -13   0  189.98   15.50
   1 -13   0  181.08   14.50
   1 -13   0  198.68   14.80
  -1 -13   0  197.28   14.40
  -1 -13   0  185.08   12.50
   1  13   0  191.58   13.00
  -1  13   0  190.98   17.40
   1  13   0  182.38   15.30
   1  13   0  205.98   15.90
  -1  13   0  206.98   14.40
  -1  13   0  201.18   15.00
  -2 -13   0  183.48   15.80
   2 -13   0  157.38   16.10
  -2 -13   0  167.58   13.20
   2 -13   0  164.58   13.60
   2 -13   0  163.58   15.70
  -2 -13   0  152.68   15.70
   2  13   0  178.38   17.00
  -2  13   0  142.19   15.00
   2  13   0  154.08   13.30
  -2  13   0  147.09   15.40
  -2  13   0  147.39   12.40
   2  13   0  185.08   17.40
  -3 -13   0  118.99   15.30
   3 -13   0   92.29   12.10
  -3 -13   0  109.99   14.00
   3 -13   0  101.99   13.50
  -3 -13   0  114.29   12.10
   3 -13   0  114.69   12.20
  -3  13   0  123.99   13.80
  -3  13   0   95.99   13.50
   3  13   0  141.09   16.00
   3  13   0  107.59   12.80
   3  13   0   95.79   12.50
   4 -13   0   85.69   11.10
  -4 -13   0   97.99   13.80
  -4 -13   0   79.39   10.30
   4 -13   0   80.29   12.30
  -4 -13   0   65.49   11.90
   4 -13   0   94.69   12.60
  -4  13   0   85.19   13.30
   4  13   0   93.59   14.00
   4  13   0   67.79   11.40
   4  13   0   97.89   13.10
  -4  13   0   93.29   12.00
   5 -13   0   13.60    7.80
  -5 -13   0    1.70    7.90
  -5 -13   0    1.10    8.10
   5 -13   0   12.40    7.80
   5 -13   0   15.80    6.70
  -5  13   0   -1.50    6.60
   5  13   0    4.70    8.40
  -5  13   0    0.60    6.80
  -5  13   0    3.30    6.20
   5  13   0   -1.90    7.20
   5  13   0   -1.60    6.60
   6 -13   0   79.69   13.30
  -6 -13   0   84.49   14.70
   6 -13   0   86.09   12.50
   6 -13   0   85.59   13.80
  -6 -13   0   64.49   14.20
   6  13   0   84.99   14.80
  -6  13   0   88.79   15.00
   6  13   0   68.09   11.80
  -6  13   0   65.99   13.40
   6  13   0   72.39   14.20
  -6  13   0   80.39   12.70
   7 -13   0   32.20   11.30
   7 -13   0   59.09   12.70
  -7 -13   0   30.40   11.60
  -7 -13   0   43.40   13.40
   7 -13   0   44.80   10.50
   7  13   0   21.60   11.10
   7  13   0   35.50   10.00
  -7  13   0   67.59   12.40
  -7  13   0   42.30   12.30
   7  13   0   19.50   10.30
  -7  13   0   35.20   10.80
   8 -13   0   10.90    8.90
   8 -13   0   10.60    8.80
  -8 -13   0   28.70   11.60
   8 -13   0    7.00    8.90
  -8 -13   0   24.60   13.30
   8  13   0    9.30   10.50
   8  13   0    9.50    8.00
   8  13   0   -1.70   10.40
  -8  13   0    1.70    9.20
  -8  13   0   12.20    8.70
   9 -13   0    2.40   10.30
  -9 -13   0   14.70   12.60
  -9 -13   0  -11.70    9.90
   9 -13   0   -0.80    7.70
   9  13   0    7.00   12.00
  -9  13   0   -8.40    8.60
  -9  13   0    7.80   10.50
   9  13   0   26.50   12.70
   0 -14   0   73.49   11.70
   0 -14   0   59.89    8.20
   0 -14   0   52.79    9.40
   0 -14   0   49.30    8.40
   0  14   0   49.70    8.10
   0  14   0   42.90    9.20
   0  14   0   46.60    8.90
   1 -14   0   31.20    8.30
  -1 -14   0   43.90   10.10
  -1 -14   0   29.10    9.20
   1 -14   0   29.60    9.20
   1 -14   0   51.89    9.50
  -1 -14   0   47.80    9.00
  -1  14   0   35.50    9.30
  -1  14   0   41.90    8.30
   1  14   0   43.70    9.00
   1  14   0   49.00    9.70
  -1  14   0   49.20    9.40
   2 -14   0  185.88   15.40
   2 -14   0  154.78   15.00
  -2 -14   0  151.48   16.20
   2 -14   0  158.98   16.70
  -2 -14   0  174.58   17.70
  -2 -14   0  168.58   13.90
   2  14   0  142.99   15.30
   2  14   0  144.59   16.30
  -2  14   0  162.48   16.40
  -2  14   0  152.38   12.80
  -2  14   0  145.19   15.90
  -3 -14   0   -0.90    6.90
   3 -14   0   -3.50    5.10
   3 -14   0   -0.50    6.40
   3 -14   0   -2.00    6.10
  -3 -14   0   -5.10    4.80
  -3 -14   0    6.00    7.10
   3  14   0    2.20    6.10
  -3  14   0   -6.30    5.50
   3  14   0    3.10    6.60
   3  14   0    4.30    6.20
  -3  14   0   -5.10    5.00
   4 -14   0   -1.50    6.50
   4 -14   0   17.10    8.20
  -4 -14   0    3.10    7.80
  -4 -14   0    8.80    8.50
   4 -14   0    7.40    6.80
   4  14   0   11.60    7.80
   4  14   0   14.00    8.40
  -4  14   0    7.30    7.70
  -4  14   0    7.70    6.90
   4  14   0   14.70    8.10
   5 -14   0   39.40    9.00
   5 -14   0   31.70    9.80
   5 -14   0   49.99   10.70
  -5 -14   0   43.60   12.00
  -5 -14   0   41.30   11.90
  -5  14   0   56.79   11.10
   5  14   0   32.60   10.70
   5  14   0   58.39   11.30
  -5  14   0   45.10   11.20
   5  14   0   62.29   12.50
   6 -14   0   22.10    8.50
   6 -14   0    4.20    7.50
  -6 -14   0   10.70   10.50
   6 -14   0   21.80    9.40
  -6 -14   0    2.20    9.00
  -6  14   0    9.30    8.60
  -6  14   0    2.30    7.50
   6  14   0   16.20    8.60
  -6  14   0    5.00    7.10
   6  14   0   -5.40    7.80
   6  14   0   -1.40    8.10
  -7 -14   0   32.40   12.10
  -7 -14   0   40.40   13.40
   7 -14   0   36.20   11.80
   7 -14   0   29.40   10.90
   7  14   0   27.60   11.20
   7  14   0   43.60   14.20
  -7  14   0   34.00   10.80
  -7  14   0   19.70   10.90
  -7  14   0   56.09   13.80
   7  14   0   46.90   11.60
  -8 -14   0   -3.00    9.90
   8 -14   0    0.60    8.00
   8 -14   0   16.00   11.10
  -8 -14   0   11.40   13.40
  -8  14   0    1.20    9.30
   8  14   0    1.10    9.60
   8  14   0    0.10    8.20
   8  14   0   -1.80   10.30
  -8  14   0    1.50    9.90
  -9 -14   0   22.80   14.20
  -9 -14   0   19.20   14.60
   9 -14   0   19.30   11.00
   9 -14   0    5.70   11.00
  -9  14   0   11.50   10.90
  -9  14   0   31.90   14.20
   9  14   0    2.10   12.90
   9  14   0    5.60   12.10
   0 -15   0   11.00    6.20
   0 -15   0    7.10    7.80
   0 -15   0   13.30    7.20
   0  15   0   24.40    7.10
   0  15   0   28.90    8.30
   1 -15   0  277.87   18.80
  -1 -15   0  264.97   21.10
   1 -15   0  229.68   18.20
  -1 -15   0  235.18   17.50
   1 -15   0  234.88   20.10
  -1 -15   0  245.48   19.40
   1  15   0  249.18   19.10
   1  15   0  273.37   23.60
  -1  15   0  262.37   17.70
  -1  15   0  279.57   23.80
  -1  15   0  228.08   17.70
  -2 -15   0  123.79   15.40
   2 -15   0  104.19   13.60
  -2 -15   0  101.29   12.80
   2 -15   0  103.49   13.30
  -2 -15   0   88.79   14.70
   2 -15   0  121.39   15.90
  -2  15   0  106.09   13.90
   2  15   0   86.19   13.30
  -2  15   0  113.99   15.00
   2  15   0  118.49   15.30
   3 -15   0   38.40    9.80
  -3 -15   0   21.30    9.90
   3 -15   0   23.70    8.10
   3 -15   0   14.90    9.10
  -3 -15   0   24.20    9.80
  -3  15   0   31.10    9.20
  -3  15   0   25.60    9.40
   3  15   0   19.50    8.90
   3  15   0   20.00    8.70
  -4 -15   0  128.69   18.00
   4 -15   0  118.09   16.40
  -4 -15   0  153.48   18.50
   4 -15   0  126.89   16.20
   4 -15   0  119.49   14.30
   4  15   0  116.99   16.10
   4  15   0  111.69   16.20
   4  15   0  115.09   15.60
  -4  15   0  119.49   16.00
  -4  15   0  101.39   14.60
   5 -15   0  109.29   15.40
  -5 -15   0  137.89   19.30
  -5 -15   0  126.19   17.10
   5 -15   0  100.69   15.40
   5  15   0  140.09   18.10
  -5  15   0  127.19   17.60
   5  15   0   88.49   14.60
   5  15   0  102.19   15.90
  -5  15   0   96.59   13.80
  -6 -15   0   60.19   15.30
  -6 -15   0   33.40   12.20
   6 -15   0   41.60   11.20
   6 -15   0   59.39   12.90
   6  15   0   47.80   13.20
   6  15   0   34.90   11.60
  -6  15   0   42.10   11.00
   6  15   0   11.40    9.00
  -6  15   0   35.10   12.30
   7 -15   0   -3.80    7.00
   7 -15   0   -5.50    8.80
  -7 -15   0  -12.70    9.10
  -7 -15   0   11.90   12.80
  -7  15   0   -6.90    8.10
   7  15   0   -6.00    9.50
  -7  15   0   -2.80    8.70
   7  15   0   -2.90    9.70
  -7  15   0    5.50    8.60
   7  15   0   -3.90    8.00
   8 -15   0   -4.20    8.10
  -8 -15   0   11.40   12.00
  -8 -15   0   -1.40   13.10
   8 -15   0    4.60    9.70
  -8  15   0   -9.10    9.60
  -8  15   0  -21.60    8.20
   8  15   0   -7.70    9.00
   8  15   0   -6.80    9.70
   8  15   0   21.50   12.60
   0 -16   0  140.99   15.80
   0 -16   0  113.59   13.80
   0 -16   0  150.38   18.30
   0  16   0   84.09   12.60
   0  16   0  101.09   14.80
   1 -16   0    7.40    6.90
  -1 -16   0   -1.80    7.60
  -1 -16   0   -2.20    6.30
  -1 -16   0    3.10    7.90
   1 -16   0    3.20    7.40
   1 -16   0   13.60    6.60
   1 -16   0    8.70    6.70
  -1  16   0   -5.30    5.20
   1  16   0    8.70    7.10
  -1  16   0   -0.30    6.80
   1  16   0    9.20    7.90
   2 -16   0    4.40    8.40
   2 -16   0    0.60    6.10
  -2 -16   0  -12.10    6.60
   2 -16   0    6.30    6.90
  -2 -16   0    3.30    7.60
  -2  16   0    0.30    6.60
  -2  16   0    4.50    7.00
   2  16   0    5.50    7.90
   2  16   0   -1.60    7.10
   3 -16   0   -1.00    6.10
  -3 -16   0    9.90    9.50
  -3 -16   0   19.00    9.80
   3 -16   0   11.20    8.80
   3  16   0   21.50   10.00
  -3  16   0   18.20    8.70
  -3  16   0    8.00    7.90
   3  16   0   10.80    7.90
  -4 -16   0   -3.90    8.70
   4 -16   0   18.40   10.10
  -4 -16   0    1.70    8.20
   4 -16   0    4.70    7.50
   4  16   0    8.30    9.00
  -4  16   0   -5.30    6.80
  -4  16   0    6.40    8.30
   4  16   0   10.00    8.50
  -5 -16   0   -5.40    8.80
   5 -16   0    7.40    7.70
  -5 -16   0  -10.00    9.60
   5 -16   0    7.80    9.80
   5  16   0   -1.90    8.30
   5  16   0   -5.40    8.50
  -5  16   0    5.50    9.00
  -5  16   0    1.60    7.60
   6 -16   0    5.70    9.50
  -6 -16   0    4.60   10.90
   6 -16   0    9.40    9.30
  -6 -16   0   14.90   10.90
   6  16   0    9.30   10.60
  -6  16   0    2.70    9.70
   6  16   0    9.20   10.90
   6  16   0   18.70   10.70
  -6  16   0    6.60    8.70
   7 -16   0   71.89   15.00
  -7 -16   0   58.09   16.30
   7 -16   0   54.49   14.80
  -7 -16   0   98.09   19.60
   7  16   0   48.10   15.50
  -7  16   0   71.29   14.60
   7  16   0   73.99   16.30
  -7  16   0   64.99   15.10
   7  16   0   58.49   14.30
   0 -17   0    9.20    9.60
   0 -17   0   10.60    8.90
   0 -17   0    4.10    6.80
   0  17   0    0.30    7.30
   0  17   0   -0.40    6.80
  -1 -17   0   11.60    9.70
   1 -17   0    4.90    7.20
   1 -17   0   21.60   10.50
  -1 -17   0   21.60    9.30
   1  17   0   17.60    9.60
  -1  17   0   13.00    8.50
   1  17   0   31.00    9.80
   2 -17   0    6.40    9.00
   2 -17   0    7.60    7.50
  -2 -17   0   -4.10    7.90
  -2 -17   0   -6.50    7.70
   2 -17   0    5.40    6.40
   2  17   0   11.90    8.30
   2  17   0  -15.00    7.10
  -2  17   0    6.40    7.20
  -2  17   0    4.50    7.60
  -3 -17   0    3.30    9.20
   3 -17   0    3.50    9.10
   3 -17   0    1.70    7.40
  -3 -17   0   13.40   10.20
   3  17   0    2.20    8.50
  -3  17   0   -7.50    6.90
   3  17   0   -4.20    8.20
  -3  17   0    7.20    7.90
   4 -17   0   14.80   10.50
  -4 -17   0   21.70   12.00
   4 -17   0    8.50    8.80
  -4 -17   0    9.30   11.20
   4  17   0   11.70    8.90
  -4  17   0   20.00    9.20
   4  17   0   13.00   10.00
  -4  17   0   12.20   10.00
   5 -17   0   56.79   13.00
  -5 -17   0   28.60   13.60
   5 -17   0   52.09   14.40
  -5 -17   0   36.80   13.10
   5  17   0   35.00   11.40
  -5  17   0   33.80   11.00
  -5  17   0   22.60   11.10
   5  17   0   45.00   13.80
  -6 -17   0   39.90   14.80
  -6 -17   0   -6.10   12.60
   6 -17   0   26.90   13.20
   6 -17   0    8.40    9.30
  -6  17   0   15.00   11.90
   6  17   0   19.20   13.10
   6  17   0   30.30   11.60
  -6  17   0   10.00    9.70
   0 -18   0   36.70   12.70
   0  18   0   24.40   10.20
  -1 -18   0   25.70   12.00
   1 -18   0   12.90    8.10
   1 -18   0   -2.70    9.40
  -1  18   0   18.50    9.80
   1  18   0   22.20   10.40
   1  18   0   19.00    9.50
  -2 -18   0    7.70   10.20
   2 -18   0   25.80   10.40
   2 -18   0   32.30   12.40
  -2  18   0   19.50   10.00
   2  18   0    0.10    9.20
   2  18   0    0.80    8.40
   3 -18   0   57.29   12.40
   3 -18   0   26.20   10.30
  -3 -18   0   62.69   20.40
  -3 -18   0    9.40   10.20
   3 -18   0   21.60   11.50
   3  18   0   40.50   13.20
  -3  18   0   64.09   14.20
   3  18   0   66.09   14.00
  -3  18   0   25.80   10.60
   4 -18   0   32.00   11.40
  -4 -18   0    9.40   11.80
   4 -18   0   30.80   13.40
  -4 -18   0   28.30   12.80
  -4  18   0   13.10   10.30
   4  18   0   21.00   12.40
  -4  18   0   24.00   11.50
   4  18   0   58.99   14.60
   5 -18   0   -3.40    8.20
   5 -18   0   -1.90   10.90
  -5 -18   0    5.40   11.80
  -5 -18   0   -3.20   12.30
   5  18   0    0.60    9.10
  -5  18   0    2.60    9.90
  -5  18   0   -3.70    8.80
   5  18   0   -5.20   10.60
   0 -19   0   -1.70   10.60
   0  19   0    3.70    8.50
   1 -19   0   14.70   11.10
  -1 -19   0   10.30   11.50
   1  19   0   24.10   10.90
  -1  19   0    2.00    9.30
   1  19   0    3.50    9.20
   2 -19   0   38.20   14.10
  -2 -19   0   23.00   13.00
   2 -19   0   31.50   11.90
  -2  19   0   40.50   12.40
   2  19   0   50.79   13.80
   2  19   0   17.60   11.00
   3 -19   0    3.90   11.60
   3 -19   0    5.70    9.00
  -3 -19   0   -7.00    9.50
  -3  19   0   -1.30    9.20
   3  19   0    7.70   10.20
   3  19   0    8.40   12.40
 -13   0   1    5.70   13.50
  13   0  -1   30.70   13.70
 -13   0   1   13.60   12.10
 -13   0   1    1.60   14.10
  13   0  -1   17.50   12.30
  12   0  -1    0.10    8.60
  12   0  -1   -5.60    9.00
 -12   0   1   -4.30    9.70
 -12   0   1   -2.30   10.40
 -12   0   1   18.30   13.50
  11   0  -1    1.60    9.20
 -11   0   1   -0.70    9.90
 -11   0   1    9.90   10.50
 -11   0   1    4.50    9.40
  11   0  -1   17.30    9.60
  10   0  -1   -3.70    6.20
 -10   0   1   -1.70    8.30
  10   0  -1   -7.10    6.40
 -10   0   1   14.90    9.10
 -10   0   1    3.00    9.30
 -10   0   1    1.20    6.50
  10   0  -1   -4.90    7.00
  -9   0   1   26.90    9.50
   9   0  -1   35.80    8.90
   9   0  -1   33.00    9.60
  -9   0   1   32.40    8.30
   9   0  -1   39.60   10.00
  -9   0   1   39.00    9.90
  -9   0   1   37.90   10.00
  -8   0   1   -5.20    5.10
  -8   0   1   -2.70    5.60
  -8   0   1   -7.70    5.70
  -8   0   1   -0.30    4.70
   8   0  -1    5.80    5.90
   8   0  -1    3.30    6.40
   8   0  -1    0.70    4.90
   8   0  -1   -7.90    3.00
  -7   0   1   77.79    8.40
  -7   0   1   60.89    9.90
  -7   0   1   79.09    9.80
  -7   0   1   73.89   11.20
  -7   0   1   64.59   10.60
   7   0  -1   58.79    6.50
   7   0  -1   62.89    8.80
   7   0  -1   85.59   11.30
   7   0  -1   62.19    9.50
   6   0  -1    2.90    3.70
   6   0  -1   -0.90    4.20
   6   0  -1    0.80    2.50
  -6   0   1    3.10    3.90
  -6   0   1    0.80    3.10
   6   0  -1   -5.20    4.10
  -6   0   1   -0.90    5.00
  -6   0   1    0.60    4.50
  -6   0   1    0.70    4.70
  -6   0   1    0.00    4.50
  -5   0   1  130.79    9.80
  -5   0   1  128.29    7.90
   5   0  -1  106.59    7.10
  -5   0   1  109.79   10.50
  -5   0   1  132.49   10.90
  -5   0   1  126.79   11.40
   5   0  -1  114.39   10.20
  -5   0   1  106.69    9.30
  -5   0   1  127.59    9.00
   5   0  -1  119.39    8.90
   4   0  -1    1.60    2.50
  -4   0   1    1.20    2.10
  -4   0   1   -2.60    2.60
  -4   0   1    4.80    3.80
  -4   0   1   -2.80    2.50
  -4   0   1    0.20    2.70
   4   0  -1    0.40    1.70
  -4   0   1   -3.20    2.90
   4   0  -1   -1.00    3.20
  -4   0   1    5.90    3.60
  -3   0   1  133.89    8.70
  -3   0   1  127.09    6.90
  -3   0   1  125.29    8.30
   3   0  -1  117.69    8.10
   3   0  -1  124.39    7.30
  -3   0   1  126.49    7.90
   3   0  -1  128.49    6.40
  -3   0   1  118.69    7.30
  -3   0   1  111.79    7.50
  -3   0   1  136.19    8.00
   2   0  -1    2.80    1.80
   2   0  -1    0.90    1.30
  -2   0   1    1.30    1.90
  -2   0   1    2.40    1.90
  -2   0   1   -0.50    1.50
  -2   0   1   -0.50    1.80
   2   0  -1    2.10    2.10
  -2   0   1    4.80    2.40
  -2   0   1    4.90    2.70
  -2   0   1   -1.70    1.90
  -1   0   1  624.14   23.60
  -1   0   1  662.63   23.80
  -1   0   1  656.93   24.10
  -1   0   1  663.53   23.90
  -1   0   1  677.23   23.80
  -1   0   1  666.73   24.00
  -1   0   1  650.93   23.70
   1   0   1 1588.84   57.39
  -1   0  -1 1608.74   57.49
   1   0   1 1612.24   57.39
  -1   0  -1 1658.63   57.59
  -1   0  -1 1609.94   57.19
  -1   0  -1 1650.13   57.59
   1   0   1 1615.24   56.89
   2   0   1    1.80    1.00
  -2   0  -1   -0.80    1.70
   2   0   1    0.10    1.50
  -2   0  -1    0.20    1.60
   2   0   1    3.70    2.00
   2   0   1    0.70    1.90
  -2   0  -1    1.80    1.10
  -2   0  -1    0.40    2.20
  -2   0  -1   -3.30    1.70
   3   0   1 4157.48  144.59
  -3   0  -1 4134.49  146.19
  -3   0  -1 4038.30  144.99
  -3   0  -1 4173.08  145.99
   3   0   1 4006.90  145.59
  -3   0  -1 4171.58  143.49
  -3   0  -1 4127.99  145.79
   3   0   1 4140.99  143.29
   3   0   1 3967.20  145.59
   4   0   1   -0.30    2.70
  -4   0  -1    0.10    1.60
  -4   0  -1   -1.00    2.80
  -4   0  -1   -2.00    2.60
   4   0   1    1.50    1.50
  -4   0  -1    0.80    3.00
  -4   0  -1    3.00    3.50
   4   0   1   -1.50    2.90
   4   0   1    0.30    2.40
  -5   0  -1  384.16   19.60
  -5   0  -1  341.97   18.30
  -5   0  -1  360.96   15.50
   5   0   1  363.86   18.70
  -5   0  -1  367.96   19.00
   5   0   1  411.16   19.10
   5   0   1  353.26   16.90
   5   0   1  353.26   15.00
  -5   0  -1  378.36   17.70
  -6   0  -1    2.60    5.40
   6   0   1    0.60    2.60
   6   0   1   -6.20    3.60
  -6   0  -1   -4.80    4.00
   6   0   1   -2.60    4.70
   6   0   1   -0.20    4.70
  -6   0  -1   -0.40    3.90
  -6   0  -1    0.90    4.60
   7   0   1  820.42   36.70
   7   0   1  792.12   31.30
   7   0   1  855.31   34.70
  -7   0  -1  715.83   36.80
   7   0   1  861.31   37.00
  -7   0  -1  795.62   37.10
  -7   0  -1  816.02   36.90
  -7   0  -1  822.72   35.20
   8   0   1   -0.60    5.30
   8   0   1    5.20    4.40
  -8   0  -1    0.10    6.70
  -8   0  -1    5.00    6.10
  -8   0  -1    6.20    5.70
  -8   0  -1   -4.70    5.80
   8   0   1   -4.60    5.20
  -9   0  -1   20.40    8.80
   9   0   1   28.40    7.70
  -9   0  -1   19.20    9.90
   9   0   1   20.60    8.10
  -9   0  -1   22.10    9.30
   9   0   1   14.20    7.90
  -9   0  -1   19.80    8.10
 -10   0  -1   10.40    8.50
 -10   0  -1   -7.90    5.80
  10   0   1   -8.10    7.00
 -10   0  -1   -5.00    8.50
 -10   0  -1    8.40    8.70
  10   0   1   -5.50    6.70
  11   0   1    1.90    8.60
 -11   0  -1   12.10   10.50
  11   0   1   10.30    9.40
 -11   0  -1    0.20   10.40
 -11   0  -1    2.00    9.10
 -12   0  -1  -10.50    9.80
  12   0   1   -4.80    7.60
  12   0   1    2.80   10.20
 -12   0  -1    2.90   11.50
 -12   0  -1   -2.50   10.20
 -13   0  -1   93.29   18.30
  13   0   1  112.59   20.20
 -13   0  -1   75.89   19.70
 -13   0  -1   88.29   19.40
  13   0   1   83.99   17.80
  13  -1  -1   70.09   16.50
 -13  -1   1   85.59   18.90
 -13  -1   1   78.29   18.70
  13  -1  -1   70.99   15.50
 -13  -1   1   89.09   21.00
 -13   1   1  104.69   22.30
 -13   1   1   84.19   18.90
  13   1  -1   60.59   17.30
  13   1  -1  103.09   21.10
 -13   1   1   81.69   17.80
 -12  -1   1    1.30    9.70
 -12  -1   1   -6.70   10.90
 -12  -1   1    8.30   10.90
  12  -1  -1   11.10   10.80
  12  -1  -1    2.40    9.00
 -12   1   1    0.30   11.90
 -12   1   1   10.60   11.20
 -12   1   1   -5.00   10.20
  12   1  -1    5.80   11.40
  12   1  -1    5.30    9.90
 -11  -1   1   93.99   17.40
 -11  -1   1  105.19   17.50
 -11  -1   1  121.49   18.00
  11  -1  -1  108.19   17.00
  11  -1  -1   99.89   16.10
 -11   1   1   80.69   14.60
 -11   1   1   83.79   15.80
 -11   1   1  110.19   16.50
 -11   1   1   98.19   17.10
  11   1  -1   97.99   15.90
  11   1  -1   95.19   17.40
 -10  -1   1   35.20   11.10
  10  -1  -1   12.50    8.00
 -10  -1   1   11.20    8.60
  10  -1  -1   22.20    9.80
 -10  -1   1    7.60    7.70
 -10   1   1   13.70    9.60
 -10   1   1   14.40    7.80
 -10   1   1   18.90    9.50
  10   1  -1   23.00    9.90
  10   1  -1   11.00    8.40
 -10   1   1   12.10    9.50
  10   1  -1   24.50    7.80
  -9  -1   1    2.10    8.20
  -9  -1   1   -1.80    6.50
   9  -1  -1    1.60    6.00
   9  -1  -1    2.10    5.70
   9  -1  -1    5.00    6.50
  -9  -1   1    7.90    7.00
  -9  -1   1    0.90    5.40
  -9   1   1    2.80    7.10
  -9   1   1    2.60    7.70
  -9   1   1    4.50    7.40
  -9   1   1   -1.80    5.70
   9   1  -1    2.10    6.70
   9   1  -1   -2.10    5.70
   9   1  -1    3.20    6.50
   8  -1  -1    3.90    5.30
  -8  -1   1    3.90    5.70
   8  -1  -1    4.30    5.50
  -8  -1   1   -0.30    4.70
   8  -1  -1   -0.60    4.50
  -8  -1   1    1.20    6.70
   8  -1  -1    2.40    3.70
  -8  -1   1   -2.10    5.30
  -8   1   1   -3.70    3.40
   8   1  -1    2.10    3.40
  -8   1   1    7.00    6.70
   8   1  -1    2.30    4.70
  -8   1   1    6.20    6.80
  -8   1   1   -4.50    5.10
   8   1  -1   -1.90    5.90
  -8   1   1    1.60    5.30
   8   1  -1   -0.90    5.40
  -7  -1   1  557.64   27.60
   7  -1  -1  608.24   28.30
   7  -1  -1  557.54   23.90
  -7  -1   1  582.34   25.80
   7  -1  -1  598.74   28.00
  -7  -1   1  563.44   28.20
   7  -1  -1  557.84   25.90
  -7  -1   1  512.75   28.50
  -7   1   1  539.85   24.50
   7   1  -1  593.84   28.90
   7   1  -1  580.54   27.20
   7   1  -1  570.84   24.20
  -7   1   1  577.14   27.10
  -7   1   1  548.95   28.50
  -7   1   1  607.24   29.00
   7   1  -1  561.64   29.00
  -7   1   1  591.84   28.40
  -6  -1   1  360.16   19.70
  -6  -1   1  372.36   21.10
  -6  -1   1  349.87   19.00
   6  -1  -1  352.06   16.30
   6  -1  -1  407.46   19.90
  -6  -1   1  360.36   17.70
   6  -1  -1  366.66   19.70
   6  -1  -1  331.67   17.60
  -6  -1   1  368.76   20.80
  -6   1   1  354.56   18.40
   6   1  -1  361.86   20.50
   6   1  -1  378.56   16.70
  -6   1   1  399.36   20.70
  -6   1   1  355.76   18.80
   6   1  -1  387.76   19.10
  -6   1   1  377.06   20.30
  -6   1   1  354.26   16.80
  -6   1   1  363.06   19.60
   5  -1  -1  320.97   16.00
  -5  -1   1  330.87   18.30
  -5  -1   1  333.77   17.00
  -5  -1   1  316.87   18.50
   5  -1  -1  348.67   17.30
   5  -1  -1  332.47   14.80
   5  -1  -1  349.57   17.60
  -5  -1   1  339.87   15.90
  -5  -1   1  359.66   17.80
  -5   1   1  329.47   17.70
  -5   1   1  345.17   17.10
  -5   1   1  371.16   18.20
   5   1  -1  333.87   17.00
  -5   1   1  352.06   15.50
  -5   1   1  346.47   18.20
   5   1  -1  324.27   14.90
  -5   1   1  365.36   16.90
   5   1  -1  344.37   18.40
  -5   1   1  325.57   17.30
  -4  -1   1    7.90    4.80
   4  -1  -1   18.40    4.30
  -4  -1   1   18.60    4.30
  -4  -1   1   20.30    3.70
   4  -1  -1   18.50    3.80
  -4  -1   1   21.80    5.00
   4  -1  -1   13.80    3.80
  -4  -1   1   18.60    4.20
   4   1  -1   12.10    4.30
  -4   1   1   18.00    4.60
   4   1  -1   13.00    2.90
  -4   1   1   13.90    3.90
  -4   1   1   26.40    5.00
  -4   1   1   21.60    4.20
  -4   1   1   25.40    4.90
  -4   1   1   22.40    4.20
  -4   1   1   17.80    3.30
   4   1  -1   13.60    3.80
  -3  -1   1  918.51   36.20
   3  -1  -1  903.51   34.90
   3  -1  -1  890.61   34.90
  -3  -1   1  910.91   35.80
   3  -1  -1  910.11   34.20
  -3  -1   1  905.51   35.20
  -3  -1   1  896.01   33.90
  -3  -1   1  909.21   34.70
  -3  -1   1  953.30   35.60
  -3   1   1  938.01   35.50
  -3   1   1  952.20   34.20
  -3   1   1  867.61   35.10
   3   1  -1  939.81   35.20
  -3   1   1  939.41   35.30
   3   1  -1  880.11   35.80
  -3   1   1  927.21   35.50
  -3   1   1  940.71   34.60
  -3   1   1  918.91   35.10
   3   1  -1  922.01   33.80
   2  -1  -1 5804.72  206.28
  -2  -1   1 6008.40  206.68
  -2  -1   1 5799.22  206.98
  -2  -1   1 5954.60  207.08
  -2  -1   1 5972.50  205.58
  -2  -1   1 5825.42  207.38
  -2  -1   1 5966.00  206.18
   2  -1  -1 5734.93  206.28
  -2   1   1 6013.10  206.78
   2   1  -1 5918.11  206.78
  -2   1   1 5968.40  206.78
   2   1  -1 5773.42  205.88
  -2   1   1 5861.21  206.08
  -2   1   1 5829.12  206.48
  -2   1   1 6109.99  206.18
  -2   1   1 5980.00  206.88
   2   1  -1 5772.82  207.18
  -2   1   1 5942.81  206.88
   1  -1  -1 5070.59  186.48
  -1  -1   1 5290.17  186.08
   1  -1  -1 5679.13  186.38
  -1  -1   1 5545.35  187.18
  -1  -1   1 5284.97  186.58
  -1  -1   1 5211.88  186.88
   1  -1  -1 5430.56  186.48
  -1  -1   1 5283.17  187.18
   1   1  -1 5286.67  186.88
   1   1  -1 5395.76  186.58
  -1   1   1 5936.71  186.48
  -1   1   1 5357.76  186.28
   1   1  -1 5125.19  186.08
  -1   1   1 5557.14  186.48
  -1   1   1 4980.00  186.78
  -1   1   1 5197.28  186.68
  -1   1   1 5589.74  186.58
  -1   1   1 5163.88  186.78
   0  -1   1 1005.50   33.50
   0  -1   1  923.01   33.00
   0  -1  -1  912.01   33.20
   0  -1   1  938.81   33.00
   0  -1   1  907.41   33.00
   0  -1  -1  943.71   33.10
   0  -1  -1  889.21   33.20
   0  -1  -1  928.51   33.10
   0  -1   1  927.71   33.00
   0  -1   1  940.61   33.20
   0  -1   1  972.70   33.20
   0  -1  -1  930.81   32.80
   0   1   1  955.60   33.20
   0   1   1  912.71   32.80
   0   1  -1  954.50   33.10
   0   1   1  948.41   33.10
   0   1  -1  915.51   33.00
   0   1  -1  956.50   33.10
   0   1   1  922.31   33.10
   0   1   1  941.81   33.30
   0   1  -1  938.91   33.20
   0   1  -1  955.90   33.20
   0   1  -1  906.31   32.90
  -1  -1  -1 1302.57   45.50
  -1  -1  -1 1270.37   45.60
   1  -1   1 1334.57   45.00
  -1  -1  -1 1248.58   44.80
   1  -1   1 1330.97   45.30
  -1  -1  -1 1282.07   45.70
   1   1   1 1289.17   45.50
   1   1   1 1283.07   45.80
  -1   1  -1 1271.97   45.70
   1   1   1 1242.48   44.80
  -1   1  -1 1193.88   45.60
  -1   1  -1 1258.37   44.70
  -1   1  -1 1210.98   45.60
   2  -1   1 1891.41   66.89
  -2  -1  -1 1980.20   67.39
  -2  -1  -1 1946.01   68.59
   2  -1   1 1856.71   67.79
  -2  -1  -1 1866.61   68.69
  -2  -1  -1 1922.11   68.29
   2  -1   1 1848.02   67.99
   2   1   1 1945.61   66.89
  -2   1  -1 1932.31   66.79
  -2   1  -1 1952.70   68.69
  -2   1  -1 1839.32   68.29
   2   1   1 1873.51   68.69
   2   1   1 1842.32   67.99
  -2   1  -1 1921.91   68.69
  -2   1  -1 1873.31   68.49
  -3  -1  -1 1057.09   38.50
   3  -1   1 1006.00   37.90
  -3  -1  -1  991.70   36.90
   3  -1   1  987.40   36.40
  -3  -1  -1 1001.30   38.70
   3  -1   1  915.61   37.40
  -3  -1  -1 1014.80   38.10
  -3   1  -1  965.20   38.40
  -3   1  -1  977.70   38.40
  -3   1  -1  952.40   37.90
  -3   1  -1 1014.70   36.10
   3   1   1  995.80   37.60
   3   1   1 1014.00   38.60
   3   1   1  986.60   35.90
  -3   1  -1 1030.50   38.50
   4  -1   1   41.10    5.70
  -4  -1  -1   40.10    6.40
  -4  -1  -1   44.00    6.00
   4  -1   1   40.60    4.80
  -4  -1  -1   31.50    4.70
   4  -1   1   43.70    5.60
  -4  -1  -1   45.10    6.30
  -4   1  -1   49.60    6.90
   4   1   1   48.00    5.60
   4   1   1   37.80    3.70
  -4   1  -1   49.80    6.70
   4   1   1   44.40    6.50
  -4   1  -1   37.10    5.50
  -4   1  -1   35.30    3.80
  -4   1  -1   34.80    5.90
   5  -1   1  146.99   10.50
   5  -1   1  142.89    7.60
  -5  -1  -1  147.49   11.90
   5  -1   1  163.78   11.20
  -5  -1  -1  166.08    9.90
   5  -1   1  143.79    9.20
  -5  -1  -1  137.59   10.60
  -5  -1  -1  159.28   11.30
   5   1   1  158.58   11.90
   5   1   1  141.29    7.80
  -5   1  -1  142.19    8.00
  -5   1  -1  158.98   10.70
  -5   1  -1  148.29   11.60
  -5   1  -1  158.58   11.40
   5   1   1  168.28   10.30
  -5   1  -1  149.19   11.40
   6  -1   1  353.56   19.40
  -6  -1  -1  361.26   20.40
  -6  -1  -1  375.46   20.00
   6  -1   1  372.66   15.80
   6  -1   1  349.47   17.50
  -6  -1  -1  379.06   18.30
  -6  -1  -1  377.26   20.90
   6  -1   1  359.46   19.90
   6   1   1  394.26   21.00
   6   1   1  369.36   15.90
  -6   1  -1  370.86   20.60
  -6   1  -1  395.76   20.70
   6   1   1  380.96   19.00
  -6   1  -1  375.46   19.40
  -6   1  -1  365.96   20.70
  -6   1  -1  378.86   16.30
   6   1   1  375.46   20.40
   7  -1   1   30.00    7.50
  -7  -1  -1   15.40    6.00
   7  -1   1   15.20    3.60
  -7  -1  -1   28.60    6.50
  -7  -1  -1   34.60    8.60
   7  -1   1   23.30    5.60
  -7  -1  -1   18.30    6.70
   7  -1   1   29.50    7.10
   7   1   1   18.70    5.80
  -7   1  -1   32.20    7.20
  -7   1  -1   15.70    7.20
   7   1   1   12.50    6.70
  -7   1  -1   21.60    7.50
   7   1   1   19.10    7.00
   7   1   1   12.00    3.80
  -7   1  -1   17.90    4.20
  -7   1  -1   14.60    6.80
  -8  -1  -1    1.20    6.80
   8  -1   1   16.90    6.40
   8  -1   1   16.40    5.70
  -8  -1  -1   11.50    8.20
   8  -1   1   19.00    7.60
  -8  -1  -1   22.90    6.60
  -8  -1  -1    8.00    6.50
  -8   1  -1   13.70    7.30
  -8   1  -1   33.60    8.50
  -8   1  -1    1.30    6.70
   8   1   1   14.30    7.20
   8   1   1   29.20    8.70
  -8   1  -1    5.00    7.20
   8   1   1   12.80    5.40
   9  -1   1  321.67   24.00
  -9  -1  -1  371.16   25.00
  -9  -1  -1  361.06   21.40
   9  -1   1  358.86   23.60
  -9  -1  -1  358.36   23.90
   9  -1   1  381.16   24.00
  -9  -1  -1  372.46   25.80
  -9   1  -1  352.56   24.80
  -9   1  -1  391.66   25.70
   9   1   1  441.26   26.20
  -9   1  -1  388.16   24.60
   9   1   1  338.27   23.60
  -9   1  -1  340.77   22.20
   9   1   1  398.66   22.00
  10  -1   1  132.49   17.30
 -10  -1  -1  148.99   20.30
 -10  -1  -1  164.38   19.40
 -10  -1  -1  143.89   18.70
  10  -1   1  162.48   18.90
 -10   1  -1  159.88   20.20
  10   1   1  116.09   17.00
 -10   1  -1  161.88   20.60
  10   1   1  178.98   18.30
 -10   1  -1  155.88   20.10
  10   1   1  185.28   22.00
 -10   1  -1  144.79   17.20
 -11  -1  -1   94.19   16.00
 -11  -1  -1   81.29   16.70
  11  -1   1   79.19   15.50
  11  -1   1   72.59   14.40
 -11  -1  -1  107.79   17.40
  11   1   1   73.49   15.00
 -11   1  -1  100.29   16.10
 -11   1  -1   77.49   16.10
 -11   1  -1   89.99   15.90
 -11   1  -1   88.69   16.60
  11   1   1  109.79   18.20
 -12  -1  -1   16.30   11.20
  12  -1   1   14.70   10.60
  12  -1   1    7.00   10.40
 -12  -1  -1    5.90   13.20
 -12  -1  -1    1.40   10.30
  12   1   1   20.90   12.60
 -12   1  -1    9.60   10.40
 -12   1  -1   22.30   13.80
 -12   1  -1   23.50   12.80
  12   1   1    6.60    9.10
 -13  -1  -1  -12.10   13.40
 -13  -1  -1  -14.40   10.90
  13  -1   1    3.00   10.50
 -13  -1  -1  -10.70   11.50
 -13   1  -1    4.70   14.40
 -13   1  -1   -4.60   11.20
  13   1   1    8.90   10.70
  13   1   1    4.40   12.50
 -13   1  -1   -9.30   10.90
 -13  -2   1   19.10   13.60
  13  -2  -1   24.40   12.80
  13  -2  -1   11.60   10.80
 -13  -2   1   24.40   13.80
 -13  -2   1   46.70   17.00
 -13   2   1    8.20   12.00
  13   2  -1    1.10   13.70
  13   2  -1    6.60   11.70
 -13   2   1    2.70   12.30
  12  -2  -1   28.30   11.40
 -12  -2   1   76.49   18.10
  12  -2  -1   63.69   13.00
 -12  -2   1   79.19   16.20
 -12  -2   1   69.09   16.00
 -12   2   1   52.89   13.80
 -12   2   1   48.30   15.50
 -12   2   1   64.69   15.20
  12   2  -1   48.50   15.60
  12   2  -1   41.40   13.20
  11  -2  -1    7.70    9.00
 -11  -2   1   -2.90    8.50
  11  -2  -1    6.60    8.00
  11  -2  -1   -6.70    7.50
 -11  -2   1   -1.30   10.20
 -11  -2   1    5.50    8.80
  11   2  -1   -1.60    8.70
 -11   2   1    6.50    8.50
  11   2  -1   -8.20    7.10
 -11   2   1    2.90    8.90
 -11   2   1   12.00    9.10
  11   2  -1   13.80    8.50
 -11   2   1   -4.20    9.40
 -10  -2   1  176.68   20.70
 -10  -2   1  182.48   19.30
  10  -2  -1  165.18   18.50
 -10  -2   1  139.49   18.10
  10  -2  -1  139.19   17.70
 -10   2   1  136.79   18.00
 -10   2   1  193.18   19.80
 -10   2   1  189.38   21.30
  10   2  -1  177.58   20.70
  10   2  -1  130.19   19.00
  10   2  -1  166.98   17.70
 -10   2   1  173.08   20.50
  -9  -2   1    7.40    7.30
   9  -2  -1    1.30    6.00
   9  -2  -1   18.20    7.40
  -9  -2   1    8.70    7.10
  -9  -2   1   12.60    6.00
   9  -2  -1    4.70    6.20
  -9  -2   1    3.40    8.20
   9   2  -1   11.50    8.00
  -9   2   1    4.10    7.30
   9   2  -1    6.30    6.50
  -9   2   1   14.80    7.30
  -9   2   1   16.40    9.20
   9   2  -1    4.30    6.40
  -9   2   1   11.70    7.90
  -8  -2   1  137.99   12.50
   8  -2  -1  128.09    9.40
  -8  -2   1  142.89   15.70
   8  -2  -1  134.29   13.00
  -8  -2   1  173.38   18.60
   8  -2  -1  151.88   15.10
   8  -2  -1  136.29   14.80
  -8  -2   1  162.58   16.60
  -8   2   1  116.39   14.70
  -8   2   1  129.49   11.40
  -8   2   1  120.89   14.40
  -8   2   1  124.09   14.90
  -8   2   1  144.59   15.00
   8   2  -1  127.19    9.60
   8   2  -1  147.39   14.80
   8   2  -1  161.18   17.40
   7  -2  -1   11.00    4.10
  -7  -2   1   11.20    4.90
  -7  -2   1   16.50    6.30
   7  -2  -1   20.10    5.10
   7  -2  -1   11.90    6.10
  -7  -2   1   10.10    6.80
  -7  -2   1   11.30    5.70
   7  -2  -1   13.20    5.70
  -7   2   1   14.20    6.70
   7   2  -1    9.20    5.70
  -7   2   1   17.50    7.20
   7   2  -1   14.10    4.30
  -7   2   1    7.80    6.20
  -7   2   1   21.00    6.60
   7   2  -1   13.50    6.90
  -7   2   1   11.80    4.50
  -6  -2   1   83.89   10.00
  -6  -2   1   57.89   10.10
   6  -2  -1   68.49    8.90
   6  -2  -1   76.99    7.90
  -6  -2   1   63.49    8.90
  -6  -2   1   69.19    7.40
   6  -2  -1   70.79    8.90
  -6  -2   1   58.09    9.50
  -6   2   1   72.59    7.20
   6   2  -1   62.49    9.60
  -6   2   1   61.59    9.30
   6   2  -1   62.49    8.60
  -6   2   1   49.99    8.10
  -6   2   1   62.19    7.90
  -6   2   1   61.49    8.80
   6   2  -1   77.79    7.10
  -6   2   1   62.09    8.80
  -5  -2   1  547.55   26.60
  -5  -2   1  547.45   24.90
  -5  -2   1  575.54   22.60
  -5  -2   1  547.45   25.90
  -5  -2   1  538.45   24.00
   5  -2  -1  559.94   24.50
   5  -2  -1  562.54   22.90
   5  -2  -1  528.05   23.90
   5   2  -1  579.24   25.10
  -5   2   1  546.45   23.20
  -5   2   1  525.45   24.40
  -5   2   1  563.34   25.30
   5   2  -1  538.25   22.40
  -5   2   1  548.85   25.20
  -5   2   1  535.25   24.70
   5   2  -1  551.74   26.20
  -5   2   1  521.45   24.80
  -5   2   1  530.65   22.80
  -4  -2   1  309.37   16.80
  -4  -2   1  314.37   16.30
   4  -2  -1  301.57   14.60
   4  -2  -1  296.97   13.50
   4  -2  -1  287.47   14.40
  -4  -2   1  300.67   14.40
  -4  -2   1  284.87   12.90
  -4  -2   1  303.47   15.20
  -4   2   1  298.87   15.50
  -4   2   1  289.37   15.40
   4   2  -1  315.37   16.50
   4   2  -1  298.17   15.30
  -4   2   1  309.87   15.20
   4   2  -1  318.67   13.50
  -4   2   1  284.57   14.60
  -4   2   1  302.27   13.60
  -4   2   1  302.57   15.40
  -4   2   1  278.67   13.70
  -3  -2   1 1541.25   54.69
   3  -2  -1 1527.65   55.89
  -3  -2   1 1523.35   56.09
  -3  -2   1 1529.55   57.59
   3  -2  -1 1518.55   56.29
   3  -2  -1 1601.94   56.29
  -3  -2   1 1496.75   57.99
  -3  -2   1 1545.95   56.99
  -3   2   1 1557.54   55.89
  -3   2   1 1492.25   56.99
  -3   2   1 1556.84   57.09
  -3   2   1 1567.04   56.79
   3   2  -1 1477.15   57.69
  -3   2   1 1558.54   56.19
  -3   2   1 1565.44   55.59
   3   2  -1 1540.15   57.09
  -3   2   1 1494.15   57.19
   3   2  -1 1548.05   55.69
   2  -2  -1 4682.33  165.38
  -2  -2   1 4898.81  165.38
   2  -2  -1 4737.43  165.78
  -2  -2   1 4732.93  166.18
   2  -2  -1 4546.45  164.98
  -2  -2   1 4695.33  167.08
  -2  -2   1 4622.64  166.48
  -2   2   1 4638.54  166.38
   2   2  -1 4665.63  166.88
  -2   2   1 4609.94  166.18
  -2   2   1 4886.21  165.68
   2   2  -1 4760.12  165.58
  -2   2   1 4813.92  165.18
  -2   2   1 4688.83  166.48
   2   2  -1 4675.23  166.48
  -2   2   1 4900.41  165.18
  -1  -2   1  187.68    8.80
  -1  -2   1  196.48    9.10
   1  -2  -1  201.28    9.10
  -1  -2   1  198.98    8.20
  -1  -2   1  212.08    9.70
   1  -2  -1  238.98    7.70
   1   2  -1  173.78    8.70
  -1   2   1  193.58    9.10
  -1   2   1  228.68    8.60
  -1   2   1  209.48    8.90
  -1   2   1  183.98    9.20
   1   2  -1  199.08    9.30
   1   2  -1  204.78    9.40
  -1   2   1  229.68    7.80
   0  -2  -1  334.67   12.80
   0  -2  -1  307.77   12.70
   0  -2   1  339.07   12.40
   0  -2  -1  323.17   12.30
   0  -2  -1  327.97   12.50
   0  -2   1  323.77   12.40
   0  -2   1  354.06   12.70
   0  -2   1  321.87   12.60
   0   2  -1  312.67   12.60
   0   2  -1  328.07   12.60
   0   2  -1  315.87   12.70
   0   2   1  317.77   12.70
   0   2   1  322.37   12.60
   0   2  -1  330.77   12.40
   0   2   1  328.67   12.30
   0   2   1  325.67   12.80
  -1  -2  -1 3770.22  136.09
   1  -2   1 4122.99  135.79
   1  -2   1 3864.31  135.89
   1  -2   1 4128.59  134.79
  -1  -2  -1 3792.52  135.89
  -1  -2  -1 3725.93  136.19
  -1  -2  -1 3857.61  134.99
   1  -2   1 3814.12  134.69
  -1   2  -1 3905.91  134.79
  -1   2  -1 3732.23  136.19
   1   2   1 3842.12  135.69
  -1   2  -1 3698.13  136.29
   1   2   1 3965.70  136.39
  -1   2  -1 3813.22  136.19
  -1   2  -1 4093.49  134.69
  -1   2  -1 3813.12  135.59
   1   2   1 3916.21  136.39
   2  -2   1 2383.36   87.29
  -2  -2  -1 2514.35   88.19
  -2  -2  -1 2457.65   88.29
  -2  -2  -1 2503.55   87.69
   2  -2   1 2498.75   85.99
   2  -2   1 2442.76   87.59
  -2  -2  -1 2496.05   86.29
   2  -2   1 2449.66   86.59
   2   2   1 2459.25   86.79
  -2   2  -1 2424.76   88.19
  -2   2  -1 2351.46   85.79
   2   2   1 2484.15   87.99
  -2   2  -1 2479.85   86.59
  -2   2  -1 2505.45   88.19
   2   2   1 2402.06   88.39
   3  -2   1  570.14   22.40
   3  -2   1  582.94   23.10
  -3  -2  -1  557.34   23.70
  -3  -2  -1  570.44   24.20
  -3  -2  -1  542.35   21.60
  -3  -2  -1  553.04   23.10
   3  -2   1  576.24   21.30
  -3   2  -1  586.04   21.70
  -3   2  -1  609.54   23.80
   3   2   1  533.15   21.60
  -3   2  -1  620.04   21.60
  -3   2  -1  557.04   23.90
   3   2   1  565.44   24.20
  -3   2  -1  519.25   23.40
  -3   2  -1  558.94   23.90
   3   2   1  564.54   23.40
   4  -2   1  998.80   38.60
  -4  -2  -1  975.70   39.90
   4  -2   1 1010.20   37.10
   4  -2   1 1009.50   39.20
  -4  -2  -1  974.90   39.30
  -4  -2  -1 1034.00   40.70
  -4  -2  -1  973.30   37.50
   4   2   1  985.90   40.40
   4   2   1 1043.40   39.50
  -4   2  -1 1038.60   40.30
  -4   2  -1 1002.60   39.90
  -4   2  -1 1038.80   37.30
   4   2   1  973.50   37.10
  -4   2  -1  971.70   39.70
  -4   2  -1  996.90   40.30
  -5  -2  -1  334.57   15.30
  -5  -2  -1  343.77   18.50
  -5  -2  -1  295.67   17.30
   5  -2   1  339.37   16.40
  -5  -2  -1  315.87   16.90
   5  -2   1  316.77   14.70
   5  -2   1  324.27   16.90
  -5   2  -1  328.27   17.60
  -5   2  -1  322.57   14.40
  -5   2  -1  339.27   18.00
   5   2   1  309.97   14.10
  -5   2  -1  334.47   18.10
   5   2   1  323.97   16.60
  -5   2  -1  342.07   17.50
   5   2   1  317.97   18.20
   6  -2   1  304.97   17.30
  -6  -2  -1  300.37   15.30
   6  -2   1  322.57   17.20
  -6  -2  -1  305.97   18.10
  -6  -2  -1  310.27   17.50
  -6  -2  -1  307.47   18.90
   6  -2   1  297.87   14.90
  -6   2  -1  349.07   19.00
   6   2   1  332.27   17.30
   6   2   1  304.47   18.80
   6   2   1  275.67   13.70
  -6   2  -1  311.37   18.40
  -6   2  -1  296.57   17.30
  -6   2  -1  309.67   18.30
  -6   2  -1  297.57   14.20
   7  -2   1  311.87   16.00
   7  -2   1  284.27   14.00
  -7  -2  -1  338.97   19.90
   7  -2   1  313.67   18.20
  -7  -2  -1  324.47   16.60
   7  -2   1  339.87   19.20
  -7  -2  -1  290.37   19.90
  -7  -2  -1  308.57   18.80
   7   2   1  273.97   14.20
  -7   2  -1  337.77   20.30
  -7   2  -1  286.67   18.30
   7   2   1  351.76   20.80
   7   2   1  330.97   18.20
  -7   2  -1  300.37   19.60
  -7   2  -1  292.87   19.10
   7   2   1  293.97   19.30
  -7   2  -1  267.07   14.30
  -8  -2  -1    9.70    6.50
  -8  -2  -1    7.40    6.60
   8  -2   1    3.30    4.90
  -8  -2  -1   15.90    6.00
  -8  -2  -1    8.50    7.60
   8  -2   1   18.90    7.00
   8  -2   1   11.10    6.50
  -8   2  -1    6.40    6.90
  -8   2  -1    7.00    6.90
   8   2   1   -0.20    6.30
  -8   2  -1    4.90    6.60
   8   2   1    3.90    5.60
   8   2   1   10.30    5.60
  -8   2  -1    4.50    7.20
   9  -2   1   18.90    7.70
  -9  -2  -1   16.20    7.50
  -9  -2  -1    2.40    5.50
  -9  -2  -1   11.50    9.00
  -9  -2  -1   10.80    7.60
   9  -2   1   20.00    7.10
  -9   2  -1   23.10    9.50
  -9   2  -1   18.40    8.50
  -9   2  -1   26.10    9.90
   9   2   1   30.80    9.70
  -9   2  -1   14.00    7.50
   9   2   1   -0.40    6.60
   9   2   1   18.10    7.00
  10  -2   1   44.40   10.30
 -10  -2  -1   62.99   12.70
 -10  -2  -1   56.99   13.70
  10  -2   1   36.30    9.70
 -10  -2  -1   45.90   11.40
 -10   2  -1   59.59   13.40
  10   2   1   36.80   10.40
  10   2   1   35.40   11.80
  10   2   1   37.50    9.40
 -10   2  -1   36.40   12.40
 -10   2  -1   42.10   11.50
 -10   2  -1   81.69   13.00
 -11  -2  -1   61.39   14.20
 -11  -2  -1   19.00   13.00
  11  -2   1   49.70   12.30
 -11  -2  -1   51.69   13.60
  11  -2   1   45.70   12.60
 -11   2  -1   64.69   13.90
 -11   2  -1   49.99   14.30
 -11   2  -1   32.90   12.10
  11   2   1   27.70   10.70
 -11   2  -1   50.99   13.30
  11   2   1   36.40   13.00
 -12  -2  -1   18.70   13.00
  12  -2   1   21.70   10.80
  12  -2   1    6.10    9.70
 -12  -2  -1   15.10   10.70
 -12  -2  -1   10.10   10.80
  12   2   1   -9.30   10.20
 -12   2  -1   -6.90   10.90
  12   2   1    1.70    9.60
 -12   2  -1    4.30   10.60
 -13  -2  -1   40.60   14.80
  13  -2   1   64.69   15.60
 -13  -2  -1   56.49   18.60
 -13  -2  -1   57.99   16.00
  13  -2   1   35.10   12.50
  13   2   1   44.80   16.70
 -13   2  -1   23.70   13.50
 -13   2  -1   29.50   14.10
  13   2   1   56.99   15.20
 -13  -3   1  155.58   24.90
  13  -3  -1  103.79   17.70
 -13  -3   1  125.19   22.00
  13  -3  -1  156.78   21.50
 -13   3   1  125.99   21.00
  13   3  -1  127.69   21.50
 -13   3   1  109.39   19.80
  13   3  -1  154.58   25.50
  12  -3  -1   24.10   10.70
 -12  -3   1   15.40   12.10
 -12  -3   1   14.80   13.20
  12  -3  -1   11.30    9.20
 -12  -3   1   14.70   11.50
 -12   3   1    6.60   10.40
 -12   3   1   14.70   11.50
  12   3  -1    9.60   10.30
 -12   3   1    5.20   10.80
  12   3  -1   17.60   13.10
  11  -3  -1  121.49   17.00
 -11  -3   1  135.79   19.30
  11  -3  -1  119.19   16.20
 -11  -3   1  148.59   21.80
 -11  -3   1  116.99   17.10
  11   3  -1  110.79   19.10
 -11   3   1  106.99   16.90
 -11   3   1  110.29   17.40
  11   3  -1   95.59   16.60
  11   3  -1  105.99   15.80
 -11   3   1  148.09   19.10
 -10  -3   1  126.29   16.30
 -10  -3   1  150.28   19.90
  10  -3  -1  139.79   15.50
 -10  -3   1  120.29   16.70
  10  -3  -1  118.19   15.20
  10  -3  -1  112.19   15.00
  10   3  -1  148.49   19.20
 -10   3   1  101.69   14.90
 -10   3   1  120.19   16.80
 -10   3   1  119.59   17.80
  10   3  -1  101.49   14.70
 -10   3   1  131.79   17.20
  10   3  -1   79.29   14.40
  -9  -3   1   42.00   11.60
  -9  -3   1   31.80    9.60
   9  -3  -1   33.90    8.70
  -9  -3   1   37.40    9.80
   9  -3  -1   32.50    8.90
   9  -3  -1   25.70    9.00
  -9   3   1   35.40   10.60
  -9   3   1   44.80   10.70
   9   3  -1   34.70    9.20
   9   3  -1   82.99   14.50
  -9   3   1   50.09   11.50
  -9   3   1   46.10   11.60
  -8  -3   1   28.30    7.50
   8  -3  -1   29.80    6.20
   8  -3  -1   16.30    6.60
  -8  -3   1   20.60    7.60
   8  -3  -1   20.70    4.90
   8  -3  -1    9.60    5.40
   8  -3  -1   19.80    6.70
  -8  -3   1   27.00    5.80
  -8  -3   1    9.20    7.80
  -8   3   1   30.30    9.00
   8   3  -1   22.50    8.80
   8   3  -1   17.10    6.90
  -8   3   1   19.40    7.60
   8   3  -1   20.00    5.20
  -8   3   1   31.80    6.60
  -8   3   1   26.30    9.10
  -8   3   1   19.10    7.40
  -7  -3   1  196.58   11.60
   7  -3  -1  176.78   14.00
  -7  -3   1  203.78   15.30
  -7  -3   1  195.18   13.90
  -7  -3   1  148.59   15.80
   7  -3  -1  207.68   12.30
   7  -3  -1  214.98   14.30
   7  -3  -1  176.68   13.50
  -7   3   1  196.48   15.00
  -7   3   1  179.68   11.90
   7   3  -1  191.28   16.70
  -7   3   1  195.08   15.40
  -7   3   1  182.18   15.00
  -7   3   1  201.68   15.40
   7   3  -1  197.58   11.50
   7   3  -1  226.98   15.60
  -7   3   1  185.78   12.70
   6  -3  -1  135.69   10.70
  -6  -3   1  128.79   10.50
  -6  -3   1  116.19    8.30
  -6  -3   1   98.29   10.30
   6  -3  -1  119.59   10.10
  -6  -3   1  100.09   11.80
   6  -3  -1  126.99    9.00
   6  -3  -1  142.19   10.90
  -6  -3   1  106.09   12.00
   6   3  -1  108.49    8.20
   6   3  -1   99.29   10.40
  -6   3   1  146.99   11.70
  -6   3   1  142.19   11.80
  -6   3   1  130.19    9.60
  -6   3   1  117.59    9.10
   6   3  -1  103.59   12.50
  -6   3   1  114.59   12.00
  -6   3   1   74.89    9.70
  -5  -3   1  344.97   19.20
  -5  -3   1  349.67   20.00
   5  -3  -1  353.66   15.80
  -5  -3   1  332.07   14.80
  -5  -3   1  348.27   17.10
   5  -3  -1  344.27   17.30
   5  -3  -1  365.96   17.40
   5  -3  -1  342.87   16.90
  -5  -3   1  350.46   18.20
   5   3  -1  349.17   19.90
  -5   3   1  366.36   16.50
   5   3  -1  350.86   15.90
  -5   3   1  343.37   18.40
  -5   3   1  326.27   18.20
  -5   3   1  346.17   18.10
  -5   3   1  339.67   16.10
  -5   3   1  330.47   18.40
   5   3  -1  366.86   18.70
   4  -3  -1  673.33   26.50
   4  -3  -1  629.54   26.00
  -4  -3   1  669.73   29.00
   4  -3  -1  652.43   25.60
  -4  -3   1  620.24   23.80
  -4  -3   1  653.73   26.10
  -4  -3   1  620.34   27.90
  -4  -3   1  614.84   27.10
   4   3  -1  633.84   25.40
  -4   3   1  616.34   25.60
  -4   3   1  651.93   25.10
  -4   3   1  628.84   26.70
  -4   3   1  642.94   27.50
   4   3  -1  621.94   27.30
  -4   3   1  650.73   25.90
   4   3  -1  616.34   28.20
  -4   3   1  611.44   27.30
  -4   3   1  631.14   27.30
  -3  -3   1  292.97   15.60
   3  -3  -1  290.87   13.60
  -3  -3   1  301.57   14.90
  -3  -3   1  284.57   13.00
   3  -3  -1  292.67   13.10
  -3  -3   1  306.47   14.20
   3  -3  -1  285.27   12.40
  -3   3   1  293.17   12.40
  -3   3   1  296.07   14.70
  -3   3   1  293.27   14.50
  -3   3   1  299.27   12.80
  -3   3   1  308.97   14.40
   3   3  -1  266.47   12.90
   3   3  -1  277.97   15.00
  -3   3   1  278.97   13.00
   3   3  -1  298.67   14.70
  -2  -3   1 2069.49   74.39
  -2  -3   1 2061.09   75.49
   2  -3  -1 2031.20   73.99
   2  -3  -1 2177.58   73.49
  -2  -3   1 2016.90   73.19
   2  -3  -1 2047.30   74.59
  -2  -3   1 1993.60   74.79
   2  -3  -1 2041.50   72.39
   2   3  -1 2068.59   73.99
   2   3  -1 2061.39   75.19
  -2   3   1 2162.98   73.09
   2   3  -1 2125.49   74.99
  -2   3   1 2030.60   74.49
  -2   3   1 1950.30   74.49
  -2   3   1 2123.09   72.49
  -2   3   1 2060.39   73.89
  -2   3   1 1965.60   74.69
   1  -3  -1 8728.83  309.17
  -1  -3   1 8700.23  310.07
   1  -3  -1 9060.79  310.27
  -1  -3   1 9119.09  309.27
  -1  -3   1 8557.94  310.47
  -1  -3   1 8632.64  310.27
   1  -3  -1 8843.32  310.07
  -1   3   1 9184.68  309.57
   1   3  -1 8968.10  308.67
   1   3  -1 8658.73  310.37
   1   3  -1 8887.01  310.57
  -1   3   1 8863.61  310.17
  -1   3   1 9036.50  310.27
   1   3  -1 8955.50  310.17
  -1   3   1 9140.79  310.57
   0  -3   1 2636.84   92.39
   0  -3  -1 2584.44   92.29
   0  -3  -1 2551.74   92.49
   0  -3   1 2659.33   91.79
   0  -3   1 2679.93   92.29
   0  -3  -1 2678.33   91.89
   0  -3   1 2584.04   91.89
   0   3  -1 2482.65   92.09
   0   3   1 2547.95   92.09
   0   3   1 2656.33   92.49
   0   3  -1 2558.94   92.49
   0   3  -1 2637.14   92.19
   0   3   1 2707.33   91.79
   0   3   1 2605.04   92.49
   0   3  -1 2547.75   91.89
  -1  -3  -1 2158.18   74.29
   1  -3   1 2103.19   75.49
  -1  -3  -1 2109.69   75.89
  -1  -3  -1 2065.59   75.59
  -1  -3  -1 2091.89   75.39
   1  -3   1 2040.40   75.09
   1   3   1 2172.58   75.49
   1   3   1 2120.49   75.89
  -1   3  -1 2069.89   75.29
  -1   3  -1 2146.49   76.09
  -1   3  -1 2135.79   75.79
  -1   3  -1 2140.19   74.39
   1   3   1 2136.69   75.99
  -2  -3  -1 2739.53   97.39
  -2  -3  -1 2758.12   94.89
  -2  -3  -1 2734.83   96.59
  -2  -3  -1 2763.42   97.39
   2  -3   1 2710.53   96.39
   2  -3   1 2677.43   94.89
   2  -3   1 2720.83   96.79
  -2   3  -1 2655.43   97.39
  -2   3  -1 2759.82   96.19
   2   3   1 2703.53   97.39
  -2   3  -1 2730.23   97.39
  -2   3  -1 2649.33   97.49
  -2   3  -1 2697.63   94.69
   2   3   1 2674.33   96.19
   2   3   1 2687.13   97.69
  -3  -3  -1  420.06   18.60
   3  -3   1  413.96   17.90
  -3  -3  -1  386.16   18.80
  -3  -3  -1  428.16   15.90
   3  -3   1  440.66   17.80
   3  -3   1  404.46   16.40
  -3  -3  -1  403.86   17.70
  -3   3  -1  386.86   18.60
  -3   3  -1  396.16   15.60
   3   3   1  422.56   16.90
  -3   3  -1  396.56   18.80
  -3   3  -1  385.66   16.50
   3   3   1  418.56   19.30
   3   3   1  414.16   18.60
  -3   3  -1  423.06   18.80
   4  -3   1  277.07   13.70
  -4  -3  -1  307.07   16.40
   4  -3   1  296.27   12.50
   4  -3   1  283.67   14.60
  -4  -3  -1  322.27   13.00
   4  -3   1  313.77   15.10
  -4  -3  -1  315.37   16.10
  -4  -3  -1  301.07   15.10
  -4   3  -1  274.57   12.60
  -4   3  -1  298.17   16.00
   4   3   1  298.57   13.40
  -4   3  -1  301.07   13.40
  -4   3  -1  305.27   16.30
   4   3   1  290.57   15.40
  -4   3  -1  296.47   15.90
   4   3   1  312.47   16.70
   5  -3   1   21.60    3.50
   5  -3   1   28.70    4.90
  -5  -3  -1   36.40    7.00
   5  -3   1   33.80    5.50
  -5  -3  -1   21.10    5.40
  -5  -3  -1   23.40    5.00
   5  -3   1   31.90    5.10
   5   3   1   30.30    5.50
  -5   3  -1   14.90    5.00
  -5   3  -1   15.40    5.00
  -5   3  -1   26.10    5.40
   5   3   1   20.00    5.90
   6  -3   1  238.48   14.10
   6  -3   1  234.18   12.00
   6  -3   1  219.28   14.40
  -6  -3  -1  244.88   16.70
  -6  -3  -1  235.38   15.00
  -6  -3  -1  240.48   15.80
  -6  -3  -1  221.18   12.30
   6   3   1  262.77   15.50
  -6   3  -1  250.07   15.80
  -6   3  -1  231.68   15.60
  -6   3  -1  231.98   12.20
  -6   3  -1  223.18   15.80
   6   3   1  223.38   11.80
   6   3   1  209.98   16.60
  -6   3  -1  227.28   15.40
   7  -3   1  473.55   23.20
  -7  -3  -1  506.45   21.40
  -7  -3  -1  443.66   23.80
   7  -3   1  445.16   23.60
  -7  -3  -1  407.56   24.30
   7  -3   1  434.06   20.40
  -7  -3  -1  449.16   25.70
   7   3   1  466.15   25.90
  -7   3  -1  412.36   24.20
  -7   3  -1  424.66   20.10
   7   3   1  461.15   20.10
  -7   3  -1  433.76   24.70
   7   3   1  478.95   24.10
  -7   3  -1  504.45   25.00
  -7   3  -1  455.45   25.20
  -8  -3  -1  146.09   11.30
  -8  -3  -1  128.09   15.00
   8  -3   1  116.79   13.00
   8  -3   1  162.28   13.60
  -8  -3  -1  101.59   14.20
  -8  -3  -1  143.59   14.40
  -8   3  -1  126.49   14.80
   8   3   1  137.69   15.50
   8   3   1  131.69   15.80
  -8   3  -1  108.59   13.90
  -8   3  -1  144.39   15.50
   8   3   1  101.39   12.30
  -8   3  -1  120.39   15.60
  -9  -3  -1  232.38   20.10
   9  -3   1  215.58   17.80
  -9  -3  -1  233.78   18.60
  -9  -3  -1  205.18   22.10
   9  -3   1  254.77   19.20
   9  -3   1  234.38   17.70
   9   3   1  214.38   21.80
  -9   3  -1  248.18   22.60
   9   3   1  234.18   18.30
  -9   3  -1  254.27   22.80
   9   3   1  203.68   21.70
  -9   3  -1  223.28   22.40
 -10  -3  -1   54.49   12.50
  10  -3   1   60.89   12.20
 -10  -3  -1   32.70   12.90
  10  -3   1   88.49   13.80
 -10  -3  -1   62.79   13.40
  10  -3   1   82.79   13.60
  10   3   1   46.90   11.00
 -10   3  -1   58.09   12.70
 -10   3  -1   39.00   11.40
 -10   3  -1   75.59   14.70
  10   3   1   51.29   13.90
  10   3   1   77.49   15.50
 -11  -3  -1  142.69   18.90
  11  -3   1  107.39   15.70
 -11  -3  -1  133.99   20.80
  11  -3   1  183.48   19.40
 -11  -3  -1  127.79   18.80
 -11   3  -1   95.09   16.50
  11   3   1  152.58   21.20
  11   3   1  168.38   20.20
 -11   3  -1  137.69   18.40
 -11   3  -1  128.09   18.20
  11   3   1  119.49   17.70
 -12  -3  -1   50.19   16.70
  12  -3   1   52.79   13.50
  12  -3   1   61.49   13.70
 -12  -3  -1   73.19   15.70
 -12  -3  -1   63.59   15.90
 -12   3  -1   52.19   15.20
 -12   3  -1   52.79   14.30
 -12   3  -1   46.20   13.80
  12   3   1   52.09   15.60
  12   3   1   42.00   13.80
  13  -3   1   53.79   14.90
  13   3   1   47.10   15.70
  13   3   1   64.89   19.20
  13  -4  -1    1.60   10.60
  13  -4  -1   15.20   10.90
  13   4  -1  -12.30   13.20
  13   4  -1   -1.20   10.30
 -12  -4   1   59.19   17.80
 -12  -4   1   39.40   14.40
  12  -4  -1   41.40   12.30
  12  -4  -1   41.40   12.10
  12   4  -1   51.49   15.90
 -12   4   1   65.89   17.10
  12   4  -1   32.70   13.30
 -12   4   1   30.90   12.60
 -12   4   1   37.20   13.50
  12   4  -1   57.89   17.40
  11  -4  -1   14.10    9.20
 -11  -4   1    7.60    9.30
  11  -4  -1   20.90    9.10
 -11  -4   1    5.30   11.80
 -11  -4   1   24.10   10.90
  11   4  -1   11.00    8.60
 -11   4   1    8.30    9.70
  11   4  -1   19.70   12.20
 -11   4   1   19.90   10.80
  11   4  -1    3.00    7.70
 -11   4   1   11.80    9.10
 -10  -4   1    9.80   10.20
  10  -4  -1   42.90   10.70
 -10  -4   1   20.90   10.10
 -10  -4   1   46.50   11.30
  10  -4  -1   24.30    8.50
 -10   4   1   21.70   10.40
  10   4  -1   34.90   12.60
  10   4  -1   30.10   10.50
  10   4  -1   19.40    9.40
 -10   4   1   54.49   12.50
 -10   4   1   26.80   11.50
  -9  -4   1  117.39   16.80
   9  -4  -1  145.69   15.40
  -9  -4   1  113.49   15.20
  -9  -4   1  122.19   14.90
   9  -4  -1  126.69   14.30
   9  -4  -1  146.09   15.30
  -9   4   1  151.18   18.00
  -9   4   1  162.18   19.20
   9   4  -1  151.08   16.70
   9   4  -1  115.39   17.60
  -9   4   1  124.89   15.80
  -8  -4   1   31.40    7.50
   8  -4  -1   17.60    6.20
   8  -4  -1   10.70    5.80
  -8  -4   1   28.20    9.10
   8  -4  -1   23.80    6.70
  -8  -4   1   20.10    7.30
   8   4  -1   27.70    9.00
   8   4  -1   12.60    4.30
   8   4  -1   23.90    7.50
  -8   4   1   12.70    7.00
  -8   4   1   25.40    8.20
  -8   4   1   16.50    7.40
  -8   4   1   20.20    5.40
  -7  -4   1   34.90    7.50
   7  -4  -1   17.60    5.90
   7  -4  -1   16.70    5.50
   7  -4  -1   17.00    5.90
  -7  -4   1   21.60    7.80
  -7  -4   1   23.00    4.40
  -7  -4   1   22.60    6.20
   7  -4  -1   21.40    4.90
  -7   4   1   15.00    6.90
   7   4  -1   21.80    4.80
  -7   4   1   20.90    6.90
  -7   4   1   24.50    5.50
   7   4  -1   26.10    7.10
   7   4  -1   12.20    7.40
  -7   4   1   22.70    5.60
  -7   4   1   11.60    6.70
   6  -4  -1  325.37   16.70
  -6  -4   1  293.97   17.80
   6  -4  -1  266.97   16.30
  -6  -4   1  271.97   13.10
  -6  -4   1  313.87   16.60
   6  -4  -1  277.27   15.40
   6  -4  -1  287.57   14.50
  -6  -4   1  312.17   19.10
  -6  -4   1  322.67   20.50
  -6   4   1  289.47   14.90
  -6   4   1  278.27   17.60
  -6   4   1  288.87   15.40
   6   4  -1  296.07   17.90
   6   4  -1  302.77   15.20
   6   4  -1  287.17   19.20
  -6   4   1  296.37   18.10
  -6   4   1  294.37   18.10
  -5  -4   1   42.80    5.90
   5  -4  -1   63.59    6.70
  -5  -4   1   58.19    7.50
   5  -4  -1   57.99    5.80
  -5  -4   1   59.49    4.60
   5  -4  -1   63.59    6.80
  -5  -4   1   49.50    7.90
  -5  -4   1   47.50    8.20
  -5   4   1   40.00    6.90
   5   4  -1   49.90    5.60
  -5   4   1   46.70    6.60
  -5   4   1   45.00    7.40
   5   4  -1   53.69    8.10
   5   4  -1   59.79    7.50
  -4  -4   1   86.09    7.60
  -4  -4   1   71.59    9.30
  -4  -4   1  103.39    9.40
  -4  -4   1   82.39    8.90
   4  -4  -1   76.29    6.40
   4  -4  -1   81.99    7.80
   4  -4  -1   84.69    6.80
  -4   4   1   68.29    8.40
   4   4  -1   85.69    9.60
   4   4  -1   93.49    9.40
  -4   4   1   93.09    9.20
  -4   4   1   73.29    6.20
  -4   4   1   82.59    8.50
  -4   4   1   72.89    6.80
   4   4  -1   85.99    7.00
  -3  -4   1  852.61   32.90
   3  -4  -1  865.11   33.00
  -3  -4   1  856.71   34.90
   3  -4  -1  859.91   33.80
  -3  -4   1  897.01   36.00
  -3  -4   1  849.72   34.30
   3  -4  -1  872.81   31.60
  -3   4   1  865.41   34.70
   3   4  -1  846.52   35.30
   3   4  -1  869.71   35.00
  -3   4   1  854.11   34.50
  -3   4   1  844.22   32.20
  -3   4   1  846.82   33.30
  -3   4   1  871.21   35.00
   3   4  -1  893.41   33.60
  -2  -4   1  642.04   24.30
   2  -4  -1  672.13   25.90
   2  -4  -1  623.04   24.20
  -2  -4   1  600.24   26.30
  -2  -4   1  633.74   26.00
  -2  -4   1  635.44   25.50
   2  -4  -1  641.54   25.20
   2   4  -1  616.54   25.10
   2   4  -1  610.24   26.20
  -2   4   1  613.44   24.00
  -2   4   1  634.34   25.80
   2   4  -1  665.83   26.30
  -2   4   1  632.44   25.10
  -2   4   1  638.14   26.10
  -1  -4   1   94.99    5.40
  -1  -4   1   98.89    7.20
  -1  -4   1   92.89    6.40
   1  -4  -1   97.69    6.40
   1  -4  -1   91.59    6.20
   1  -4  -1  112.39    5.60
  -1  -4   1  100.29    6.40
   1   4  -1   90.69    6.20
   1   4  -1   91.39    6.70
   1   4  -1   85.39    5.00
  -1   4   1  110.69    5.90
  -1   4   1   78.99    6.40
   1   4  -1  104.69    6.90
  -1   4   1   98.89    6.50
  -1   4   1   91.79    6.60
   0  -4   1  602.94   22.40
   0  -4   1  575.94   22.10
   0  -4  -1  596.84   23.00
   0  -4   1  569.54   22.60
   0  -4  -1  589.24   22.30
   0  -4  -1  584.84   22.70
   0  -4   1  577.84   22.80
   0   4  -1  585.64   22.00
   0   4   1  566.74   22.50
   0   4  -1  588.64   23.00
   0   4  -1  568.54   22.50
   0   4  -1  557.54   22.50
   0   4   1  600.24   23.10
   0   4   1  575.74   22.00
   0   4   1  552.24   22.70
   1  -4   1 1129.89   42.00
   1  -4   1 1099.99   41.50
   1  -4   1 1139.19   42.10
  -1  -4  -1 1133.29   41.90
  -1  -4  -1 1070.69   41.90
  -1  -4  -1 1138.99   40.70
  -1  -4  -1 1142.79   42.50
  -1   4  -1 1136.99   42.00
   1   4   1 1143.39   40.80
   1   4   1 1150.68   42.20
  -1   4  -1 1128.39   41.00
   1   4   1 1141.69   42.70
  -1   4  -1 1156.98   42.20
  -1   4  -1 1147.49   42.60
   1   4   1 1105.09   42.20
  -2  -4  -1  506.25   20.50
   2  -4   1  495.45   20.20
  -2  -4  -1  501.05   18.50
   2  -4   1  519.35   20.90
  -2  -4  -1  505.35   21.30
  -2  -4  -1  493.35   21.30
  -2   4  -1  502.45   21.40
  -2   4  -1  477.45   21.50
  -2   4  -1  507.95   20.30
   2   4   1  491.05   21.50
   2   4   1  520.15   20.50
  -2   4  -1  491.15   18.70
   2   4   1  501.95   21.60
   3  -4   1  347.17   15.80
  -3  -4  -1  333.57   16.30
  -3  -4  -1  333.77   16.70
   3  -4   1  330.27   15.10
  -3  -4  -1  328.27   12.80
   3  -4   1  328.27   13.20
  -3  -4  -1  323.27   15.20
  -3   4  -1  328.87   14.50
  -3   4  -1  325.67   12.90
  -3   4  -1  339.87   16.60
   3   4   1  329.47   16.90
   3   4   1  331.57   16.40
  -3   4  -1  346.27   16.60
  -3   4  -1  334.77   16.70
   3   4   1  313.97   14.60
   4  -4   1 1943.71   71.39
  -4  -4  -1 1906.51   71.59
  -4  -4  -1 1917.91   72.89
   4  -4   1 1958.40   71.89
  -4  -4  -1 1900.71   73.29
  -4  -4  -1 1932.91   68.79
   4  -4   1 1876.01   69.59
  -4   4  -1 1947.61   72.89
   4   4   1 1999.20   73.79
  -4   4  -1 1993.70   73.39
  -4   4  -1 1955.50   73.29
   4   4   1 1910.31   70.39
  -4   4  -1 1880.81   70.19
   4   4   1 1925.01   72.79
  -4   4  -1 1925.51   68.69
   5  -4   1  108.19    9.60
  -5  -4  -1   88.39   10.50
   5  -4   1  101.99    6.50
  -5  -4  -1  120.29   11.30
   5  -4   1  107.69    9.10
  -5  -4  -1  123.79    9.70
   5  -4   1  107.09    7.90
  -5  -4  -1  110.49    7.00
   5   4   1  119.39   11.10
   5   4   1  109.59    7.70
  -5   4  -1  104.29   11.40
  -5   4  -1  104.59    6.90
  -5   4  -1  105.49   11.40
  -5   4  -1  106.89    7.80
  -5   4  -1   99.19   10.70
   5   4   1  101.49   11.60
   6  -4   1  142.49   10.40
  -6  -4  -1  163.58   14.20
   6  -4   1  142.29    8.80
   6  -4   1  136.49   11.70
  -6  -4  -1  162.98   12.40
   6  -4   1  158.38   12.00
  -6  -4  -1  153.98    9.10
  -6  -4  -1  145.59   13.90
  -6   4  -1  138.29   13.60
   6   4   1  159.58   13.00
   6   4   1  134.69   13.90
   6   4   1  152.38    9.60
  -6   4  -1  161.18   13.70
  -6   4  -1  142.19   13.90
  -6   4  -1  161.08   10.00
  -7  -4  -1    6.10    5.50
  -7  -4  -1    5.60    6.60
   7  -4   1    1.60    3.40
   7  -4   1    6.10    5.30
  -7  -4  -1    0.10    5.00
   7  -4   1    4.80    5.20
  -7  -4  -1    0.20    3.30
   7  -4   1    5.50    4.90
   7   4   1   -5.40    4.50
   7   4   1    0.80    6.60
  -7   4  -1    5.60    3.80
  -7   4  -1    6.30    6.70
  -7   4  -1   -0.60    5.80
   7   4   1    0.70    3.50
  -7   4  -1   -3.80    4.90
   8  -4   1  252.27   16.60
   8  -4   1  256.97   17.60
  -8  -4  -1  248.28   20.50
  -8  -4  -1  233.38   17.60
  -8  -4  -1  250.97   19.20
   8  -4   1  233.98   17.10
   8   4   1  235.78   17.80
  -8   4  -1  245.48   18.80
   8   4   1  228.98   19.90
  -8   4  -1  233.78   19.10
  -8   4  -1  212.68   20.20
  -9  -4  -1   -5.50    7.40
  -9  -4  -1    5.10    6.70
   9  -4   1    2.90    6.40
  -9  -4  -1   18.60    8.00
   9  -4   1    4.20    6.40
   9  -4   1    8.30    6.40
   9   4   1    7.50    8.40
  -9   4  -1   -5.20    7.40
   9   4   1    1.90    7.60
  -9   4  -1    9.40    8.20
   9   4   1   -0.60    6.20
  -9   4  -1   -1.50    6.90
 -10  -4  -1   70.09   13.10
  10  -4   1  104.79   14.10
 -10  -4  -1   73.29   13.90
 -10  -4  -1   90.69   16.30
  10  -4   1   86.09   13.70
  10   4   1   99.29   16.70
 -10   4  -1   75.89   13.60
  10   4   1  120.89   15.50
 -10   4  -1  100.39   15.70
 -10   4  -1   98.99   15.20
  10   4   1   98.49   15.70
 -11  -4  -1   -7.10    8.00
  11  -4   1   -1.90    7.90
  11  -4   1    4.40    8.30
 -11  -4  -1   13.00   10.50
 -11  -4  -1   -7.10   10.80
  11   4   1   12.40   12.20
 -11   4  -1    1.60    9.40
 -11   4  -1    7.00   10.20
 -11   4  -1   -7.40    9.40
  11   4   1   -3.70    7.80
  11   4   1    0.90    8.50
  12  -4   1   -3.60    8.30
 -12  -4  -1    8.60   12.00
  12  -4   1    3.30   10.00
 -12  -4  -1   14.40   12.10
 -12  -4  -1  -16.60   10.20
  12   4   1    4.40    9.00
  12   4   1    2.40   11.50
 -12   4  -1    8.30   11.40
 -12   4  -1   -4.30   10.60
 -12   4  -1   -1.90   10.70
 -12  -5   1   -9.20   12.10
 -12  -5   1    2.70   10.90
  12  -5  -1   -0.70    8.60
  12  -5  -1   -1.60    9.00
 -12   5   1    5.80   11.30
  12   5  -1    5.60   10.80
  12   5  -1   -8.80   11.00
  12   5  -1    3.10    9.90
 -12   5   1   14.30   11.80
 -12   5   1  -12.30    9.10
 -11  -5   1    6.70   11.80
  11  -5  -1    6.00    8.60
 -11  -5   1   14.80   11.20
 -11  -5   1   17.20   12.20
  11  -5  -1   -2.80    8.50
 -11   5   1    6.80   10.10
 -11   5   1    9.10    9.90
 -11   5   1   22.70   11.60
  11   5  -1    0.90    9.30
  11   5  -1    8.20   10.60
  11   5  -1   18.50   10.30
 -10  -5   1  423.56   26.90
 -10  -5   1  469.45   32.60
  10  -5  -1  439.76   27.20
  10  -5  -1  456.85   27.60
 -10  -5   1  449.16   29.90
 -10   5   1  468.25   29.80
  10   5  -1  457.55   31.90
 -10   5   1  424.86   29.40
  10   5  -1  510.55   30.40
 -10   5   1  481.75   29.50
  -9  -5   1   18.30    8.20
  -9  -5   1   17.30    8.40
  -9  -5   1    8.80    9.10
   9  -5  -1   16.90    8.10
   9  -5  -1   14.30    7.80
  -9   5   1   23.60    9.70
  -9   5   1   15.30    9.10
   9   5  -1   19.40    8.50
   9   5  -1   17.30    9.50
  -9   5   1   28.50    9.70
   8  -5  -1   -3.10    5.40
   8  -5  -1    0.80    5.60
  -8  -5   1    4.00    7.90
  -8  -5   1    8.20    6.60
  -8  -5   1    2.30    5.70
   8  -5  -1    0.50    4.90
  -8   5   1    1.80    7.40
   8   5  -1   -2.60    6.00
  -8   5   1    0.40    6.80
  -8   5   1    2.40    4.90
   8   5  -1   -0.20    4.10
  -8   5   1    4.80    6.80
   8   5  -1    0.90    5.90
   7  -5  -1  118.89   12.40
   7  -5  -1  120.69   11.30
  -7  -5   1  118.59   14.70
  -7  -5   1  136.39   14.80
   7  -5  -1  117.59    9.50
  -7  -5   1  128.09   12.70
   7  -5  -1  126.49   13.00
   7   5  -1  109.49   13.00
  -7   5   1  127.79   10.90
  -7   5   1  117.79   14.20
  -7   5   1  102.69   12.80
  -7   5   1  142.19   12.20
   7   5  -1  137.89   16.50
  -7   5   1  125.09   14.60
   7   5  -1  143.59   12.30
  -6  -5   1  266.07   16.70
   6  -5  -1  226.18   14.20
  -6  -5   1  255.17   17.60
   6  -5  -1  231.28   14.80
   6  -5  -1  223.18   12.90
  -6  -5   1  245.68   14.70
  -6  -5   1  208.78   17.90
  -6  -5   1  230.58   10.20
   6   5  -1  231.38   17.80
   6   5  -1  232.08   13.50
  -6   5   1  207.18   16.10
   6   5  -1  239.58   16.40
  -6   5   1  245.28   13.90
  -6   5   1  218.68   16.30
  -6   5   1  239.48   12.80
  -6   5   1  243.68   16.50
  -5  -5   1   -7.80    4.10
  -5  -5   1    3.40    5.50
   5  -5  -1    4.00    3.30
   5  -5  -1    1.20    3.70
   5  -5  -1    1.40    2.80
  -5  -5   1    5.70    4.10
  -5  -5   1    0.00    3.10
   5   5  -1   -2.90    3.50
  -5   5   1    1.20    4.50
  -5   5   1   -0.70    3.00
   5   5  -1   -2.50    4.70
  -5   5   1    3.70    3.40
   5   5  -1   11.70    3.90
  -5   5   1    7.80    4.80
  -5   5   1    1.10    4.20
  -4  -5   1 2256.87   85.39
  -4  -5   1 2285.37   82.59
  -4  -5   1 2277.17   86.39
   4  -5  -1 2273.07   80.69
   4  -5  -1 2231.68   83.59
   4  -5  -1 2240.18   82.69
  -4  -5   1 2264.87   84.59
  -4   5   1 2254.87   82.99
  -4   5   1 2337.37   81.49
   4   5  -1 2173.18   85.59
  -4   5   1 2315.87   84.99
  -4   5   1 2268.67   84.69
  -4   5   1 2306.67   85.39
   4   5  -1 2253.97   82.99
   4   5  -1 2252.67   85.09
  -3  -5   1   82.49    8.90
  -3  -5   1   80.99    6.80
  -3  -5   1   71.09    7.60
   3  -5  -1   71.89    6.00
   3  -5  -1   85.69    8.00
   3  -5  -1   79.69    8.40
  -3  -5   1   80.39    9.10
  -3   5   1   99.99    9.40
  -3   5   1   57.99    5.20
   3   5  -1   97.19    9.10
   3   5  -1  100.09    8.40
   3   5  -1   83.79    9.20
  -3   5   1   71.79    8.30
  -3   5   1   85.99    7.50
  -2  -5   1  795.92   32.80
  -2  -5   1  885.31   32.90
   2  -5  -1  826.62   32.60
   2  -5  -1  816.92   32.20
  -2  -5   1  826.72   29.30
   2  -5  -1  793.92   31.00
  -2  -5   1  824.92   31.20
  -2  -5   1  819.82   33.40
   2   5  -1  780.22   32.90
   2   5  -1  843.32   33.30
  -2   5   1  803.22   32.70
   2   5  -1  805.12   32.20
  -2   5   1  866.51   33.40
  -2   5   1  803.82   32.10
  -2   5   1  809.62   30.90
   2   5  -1  810.32   29.30
   1  -5  -1 1547.35   57.09
   1  -5  -1 1535.75   57.09
  -1  -5   1 1555.74   57.29
  -1  -5   1 1590.44   57.39
  -1  -5   1 1570.24   57.29
  -1  -5   1 1522.55   56.09
   1  -5  -1 1559.44   55.89
   1   5  -1 1490.65   55.49
   1   5  -1 1543.35   57.49
   1   5  -1 1532.75   57.09
  -1   5   1 1514.85   56.39
  -1   5   1 1584.14   57.49
  -1   5   1 1539.55   54.39
  -1   5   1 1484.75   56.89
   1   5  -1 1600.14   57.49
  -1   5   1 1575.64   57.39
   0  -5   1  314.47   14.70
   0  -5  -1  334.97   14.20
   0  -5  -1  327.47   14.50
   0  -5   1  328.27   14.50
   0  -5   1  329.47   14.20
   0  -5  -1  329.97   14.90
   0  -5   1  310.17   13.90
   0   5  -1  358.66   14.70
   0   5  -1  324.57   14.50
   0   5   1  310.77   14.60
   0   5   1  328.57   15.00
   0   5   1  320.27   14.30
   0   5  -1  326.97   14.90
   0   5  -1  340.17   13.80
   0   5   1  325.17   13.60
   1  -5   1   28.90    3.70
  -1  -5  -1   26.80    3.10
   1  -5   1   18.60    3.60
   1  -5   1   27.30    3.90
  -1  -5  -1   29.60    3.90
  -1  -5  -1   25.80    3.80
  -1  -5  -1   19.80    4.00
   1   5   1   22.60    4.00
  -1   5  -1   29.40    3.40
  -1   5  -1   30.60    4.30
  -1   5  -1   27.10    3.80
   1   5   1   28.20    4.10
  -1   5  -1   28.20    4.10
   1   5   1   20.70    2.80
   1   5   1   26.50    4.40
  -2  -5  -1 3015.40  106.59
   2  -5   1 3004.30  109.09
  -2  -5  -1 2987.60  109.59
  -2  -5  -1 3029.40  108.79
   2  -5   1 3127.19  108.49
  -2  -5  -1 3051.29  109.79
   2  -5   1 3069.59  109.69
   2   5   1 3072.89  110.09
  -2   5  -1 3014.90  108.89
   2   5   1 3067.79  109.09
  -2   5  -1 2977.20  110.09
  -2   5  -1 3062.59  107.09
   2   5   1 3051.49  109.89
  -2   5  -1 2991.10  109.59
  -3  -5  -1  892.71   31.10
  -3  -5  -1  825.72   35.30
  -3  -5  -1  865.41   35.30
   3  -5   1  878.61   33.80
   3  -5   1  868.41   34.50
  -3  -5  -1  900.21   34.10
  -3   5  -1  824.32   31.50
  -3   5  -1  818.52   33.50
  -3   5  -1  852.11   35.80
   3   5   1  856.61   35.80
   3   5   1  857.61   33.90
  -3   5  -1  895.21   35.60
   3   5   1  859.21   35.50
  -3   5  -1  872.31   35.20
  -4  -5  -1   69.39    8.10
   4  -5   1  121.59    8.50
   4  -5   1  111.49    8.90
   4   5   1   87.29    9.70
  -4   5  -1   76.39    8.50
  -5  -5  -1   51.19    8.40
   5  -5   1   50.99    5.20
   5  -5   1   48.50    6.50
  -5  -5  -1   52.09    4.50
   5  -5   1   44.20    6.40
  -5  -5  -1   53.49    7.00
   5  -5   1   42.70    4.20
  -5  -5  -1   51.29    7.50
   5   5   1   41.10    8.20
  -5   5  -1   51.79    8.00
  -5   5  -1   52.69    6.00
  -5   5  -1   67.09    9.50
   5   5   1   49.10    6.00
  -5   5  -1   48.30    7.70
  -5   5  -1   52.19    4.70
   5   5   1   37.80    7.00
   6  -5   1  618.54   25.10
   6  -5   1  677.83   29.30
  -6  -5  -1  638.54   31.00
   6  -5   1  633.94   27.00
  -6  -5  -1  660.93   29.50
  -6  -5  -1  676.63   32.30
   6  -5   1  614.54   29.20
  -6  -5  -1  658.83   25.40
  -6   5  -1  679.83   31.40
   6   5   1  643.44   32.10
   6   5   1  631.24   30.50
  -6   5  -1  650.53   31.40
   6   5   1  635.04   27.30
  -6   5  -1  640.44   27.40
  -6   5  -1  631.44   30.80
   7  -5   1   33.90    6.90
  -7  -5  -1   41.50    9.50
  -7  -5  -1   50.39   10.90
   7  -5   1   58.69    7.80
  -7  -5  -1   36.00    8.10
   7  -5   1   47.90    8.60
  -7   5  -1   34.80    8.80
   7   5   1   44.60    9.30
  -7   5  -1   51.89    7.30
   7   5   1   47.60   10.20
   7   5   1   43.60    6.80
  -7   5  -1   49.60   10.20
  -7   5  -1   33.80    8.30
  -8  -5  -1  146.49   17.10
   8  -5   1  150.98   14.90
   8  -5   1  134.99   14.40
  -8  -5  -1  188.18   16.90
   8  -5   1  157.28   13.30
  -8  -5  -1  156.18   17.10
   8   5   1  133.89   16.50
  -8   5  -1  173.68   18.90
  -8   5  -1  164.08   17.70
   8   5   1  162.48   16.50
   8   5   1  169.48   14.90
  -8   5  -1  147.09   16.50
  -9  -5  -1  183.68   21.40
  -9  -5  -1  200.38   20.20
  -9  -5  -1  187.68   18.30
   9  -5   1  203.78   19.30
   9  -5   1  227.78   18.10
  -9   5  -1  204.98   20.50
  -9   5  -1  142.39   17.70
  -9   5  -1  180.78   19.60
   9   5   1  184.48   18.90
   9   5   1  227.68   22.80
  10  -5   1    4.70    7.30
 -10  -5  -1    9.10    9.00
  10  -5   1   -0.10    6.50
 -10  -5  -1   11.60    9.10
 -10  -5  -1    3.90    8.30
 -10   5  -1    9.60    9.70
 -10   5  -1   -7.10    7.40
  10   5   1    4.20    8.40
 -10   5  -1   14.10    9.50
  10   5   1   -3.20    7.90
  10   5   1    3.10    8.60
  11  -5   1    7.50    8.40
 -11  -5  -1   14.80   12.80
 -11  -5  -1   10.00   10.50
 -11  -5  -1    9.80    9.90
  11  -5   1   11.10    9.70
  11   5   1    5.80    8.50
 -11   5  -1   31.80   12.90
 -11   5  -1   19.50   10.70
 -11   5  -1   20.80   10.60
  11   5   1   13.10   10.30
  11   5   1   -1.30   11.10
  12  -5   1  104.19   19.50
 -12  -5  -1  102.99   18.70
 -12  -5  -1   93.79   20.50
  12  -5   1   87.09   15.90
  12   5   1  149.29   24.40
  12   5   1  103.19   19.70
 -12   5  -1   95.09   17.30
 -12   5  -1   81.09   17.20
 -12   5  -1   97.89   19.40
 -12  -6   1   88.19   21.20
  12  -6  -1   70.99   14.40
 -12  -6   1  103.69   18.90
  12  -6  -1   80.69   16.30
  12   6  -1  121.29   23.80
  12   6  -1   84.99   17.80
 -12   6   1   80.99   16.50
  12   6  -1   50.99   14.60
 -12   6   1  123.89   19.10
 -12   6   1   76.59   16.50
 -11  -6   1   17.70   11.20
  11  -6  -1   35.40    9.80
  11  -6  -1   19.40    9.70
 -11  -6   1   32.20   14.30
  11   6  -1   15.50   13.00
 -11   6   1   26.10   12.30
  11   6  -1   36.00   12.20
 -11   6   1   10.10   10.30
 -11   6   1   27.40   12.00
 -10  -6   1    4.00   10.00
  10  -6  -1   -0.20    7.00
  10  -6  -1    4.60    8.20
 -10  -6   1    7.30    8.80
 -10  -6   1    3.70    7.20
  10   6  -1   -0.30    8.80
 -10   6   1    3.90    8.80
 -10   6   1   -5.40    8.00
  10   6  -1    0.30    9.50
 -10   6   1    4.10    8.70
  -9  -6   1   17.80   10.50
   9  -6  -1    3.10    6.10
  -9  -6   1    0.80    7.40
  -9  -6   1   -0.70    6.30
   9  -6  -1   10.70    7.10
  -9   6   1   15.80    9.20
  -9   6   1   -3.90    7.30
  -9   6   1    3.40    8.30
   9   6  -1   15.40    9.20
   9   6  -1    5.10    7.50
  -8  -6   1  119.89   15.50
  -8  -6   1  144.69   14.90
   8  -6  -1  156.28   15.50
  -8  -6   1   97.29   15.20
   8  -6  -1  114.89   13.30
   8   6  -1  142.09   13.00
  -8   6   1  121.09   15.50
  -8   6   1  158.38   17.90
  -8   6   1  116.49   15.20
   8   6  -1  125.99   18.40
  -8   6   1  142.09   13.30
   8   6  -1  115.89   15.20
   7  -6  -1   24.30    6.50
  -7  -6   1   17.90    6.40
   7  -6  -1   18.90    6.30
  -7  -6   1   37.30    9.10
   7  -6  -1    8.50    5.60
  -7  -6   1   34.00    8.40
   7   6  -1    9.90    4.70
  -7   6   1   21.20    7.40
  -7   6   1   25.20    6.20
  -7   6   1   20.00    7.50
   7   6  -1   21.40    8.30
  -7   6   1   23.70    7.40
   7   6  -1   28.20    7.80
  -6  -6   1 1692.93   61.89
   6  -6  -1 1612.44   59.09
  -6  -6   1 1565.54   65.29
   6  -6  -1 1625.74   62.79
  -6  -6   1 1573.14   63.99
   6  -6  -1 1605.24   61.69
   6   6  -1 1663.73   61.59
  -6   6   1 1597.14   61.49
   6   6  -1 1572.94   65.79
   6   6  -1 1618.04   64.59
  -6   6   1 1522.75   64.09
  -6   6   1 1579.84   63.99
  -6   6   1 1578.04   59.29
  -6   6   1 1483.45   64.09
  -5  -6   1  189.78   11.80
  -5  -6   1  185.98   14.90
   5  -6  -1  184.18   11.60
   5  -6  -1  180.58   13.30
   5  -6  -1  191.78    9.40
  -5  -6   1  207.18   15.90
  -5  -6   1  174.98   13.10
   5  -6  -1  179.38   12.60
  -5   6   1  166.18   13.80
  -5   6   1  187.28   13.80
   5   6  -1  182.88   14.90
  -5   6   1  183.58   11.80
   5   6  -1  183.88   12.00
  -5   6   1  188.68   14.00
  -5   6   1  193.88   10.40
   5   6  -1  178.28   13.90
   4  -6  -1   68.29    7.60
  -4  -6   1   68.49    6.90
   4  -6  -1   88.79    7.20
   4  -6  -1   63.79    8.20
  -4  -6   1   43.60    7.60
  -4  -6   1   71.29   10.30
  -4  -6   1   45.60    6.60
  -4   6   1   65.29    8.30
  -4   6   1   49.40    7.90
   4   6  -1   61.99    7.00
   4   6  -1   50.49    8.30
  -4   6   1   61.89    6.80
   4   6  -1   60.39    8.20
  -4   6   1   82.29    6.10
   3  -6  -1   51.49    6.30
   3  -6  -1   46.80    6.60
  -3  -6   1   44.50    6.90
  -3  -6   1   59.89    8.10
  -3  -6   1   36.60    5.80
  -3  -6   1   40.20    5.00
   3  -6  -1   54.09    5.50
  -3   6   1   45.40    7.10
   3   6  -1   55.19    7.50
   3   6  -1   48.40    7.50
   3   6  -1   51.89    6.20
  -3   6   1   67.49    5.20
  -3   6   1   59.29    7.40
  -3   6   1   51.89    6.10
  -2  -6   1  282.57   15.50
   2  -6  -1  273.67   13.10
  -2  -6   1  309.47   15.40
   2  -6  -1  295.57   14.90
   2  -6  -1  290.97   14.50
  -2  -6   1  300.27   11.70
  -2  -6   1  315.37   15.10
  -2  -6   1  303.17   13.50
   2   6  -1  268.17   14.30
  -2   6   1  312.57   15.70
   2   6  -1  262.37   14.80
   2   6  -1  301.57   11.80
  -2   6   1  277.17   13.10
  -2   6   1  293.97   14.60
   2   6  -1  309.77   15.60
  -2   6   1  291.27   15.00
   1  -6  -1  986.70   37.60
   1  -6  -1  980.50   37.70
  -1  -6   1  928.81   36.30
   1  -6  -1  916.81   36.20
  -1  -6   1  952.00   37.50
  -1  -6   1  962.50   37.60
  -1  -6   1  952.50   37.70
  -1   6   1  983.00   37.80
  -1   6   1  948.11   36.70
   1   6  -1  963.10   35.90
   1   6  -1  988.70   37.90
   1   6  -1  982.60   38.00
  -1   6   1  945.01   34.50
  -1   6   1 1005.80   37.90
   1   6  -1  948.71   37.20
   0  -6  -1  530.25   21.30
   0  -6  -1  515.05   21.70
   0  -6   1  526.95   21.70
   0  -6   1  504.75   20.80
   0  -6   1  515.05   21.40
   0  -6   1  503.25   22.00
   0  -6  -1  535.35   22.30
   0   6  -1  514.15   21.50
   0   6   1  518.85   20.60
   0   6  -1  498.05   21.60
   0   6   1  531.55   22.40
   0   6  -1  508.15   22.20
   0   6   1  545.55   22.10
   0   6   1  530.05   21.50
   0   6  -1  496.25   20.60
   1  -6   1  605.44   23.50
  -1  -6  -1  611.84   24.70
  -1  -6  -1  590.64   24.00
   1  -6   1  583.14   23.90
  -1  -6  -1  540.75   22.30
  -1  -6  -1  545.25   23.50
   1  -6   1  571.04   24.00
   1   6   1  562.64   24.20
   1   6   1  573.04   23.80
  -1   6  -1  568.84   23.00
   1   6   1  560.24   22.50
  -1   6  -1  593.74   24.30
  -1   6  -1  560.94   24.40
   1   6   1  590.64   24.70
  -1   6  -1  588.94   24.00
  -1   6  -1  560.94   21.30
  -2  -6  -1  408.26   17.70
   2  -6   1  376.06   17.20
  -2  -6  -1  388.76   18.50
   2  -6   1  377.76   18.00
  -2  -6  -1  383.06   15.40
  -2  -6  -1  419.46   18.90
   2  -6   1  391.36   18.20
  -2   6  -1  398.56   19.10
  -2   6  -1  390.36   18.50
   2   6   1  416.86   18.20
  -2   6  -1  383.56   17.80
   2   6   1  404.46   19.10
  -2   6  -1  394.86   16.10
   2   6   1  358.46   18.30
  -3  -6  -1   57.49    7.50
  -3  -6  -1   73.29    8.30
  -3  -6  -1   73.79    4.20
   3  -6   1   85.59    8.20
   3  -6   1   80.79    8.60
   3  -6   1   73.09    7.10
  -3  -6  -1   77.99    7.40
   3   6   1   76.49    7.20
  -3   6  -1   84.99    7.60
  -3   6  -1   77.09    8.60
  -3   6  -1   78.09    5.10
   3   6   1   63.09    7.90
  -3   6  -1   64.49    8.70
   3   6   1   80.59    9.30
   4  -6   1  635.34   27.10
  -4  -6  -1  644.84   26.60
   4  -6   1  579.34   22.50
  -4  -6  -1  631.74   28.60
   4  -6   1  577.44   25.80
  -4  -6  -1  590.64   27.80
   4   6   1  608.14   28.70
  -4   6  -1  604.54   28.10
  -4   6  -1  577.34   25.70
   4   6   1  609.34   28.20
  -4   6  -1  608.64   27.80
   4   6   1  646.54   26.50
  -4   6  -1  627.54   23.30
  -4   6  -1  611.64   28.60
  -5  -6  -1   25.60    7.10
   5  -6   1   39.10    7.00
   5  -6   1   47.90    6.90
  -5  -6  -1   45.50    8.00
   5  -6   1   47.80    4.80
  -5  -6  -1   48.50    7.00
   5   6   1   53.89    8.60
  -5   6  -1   37.70    7.90
  -5   6  -1   31.50    7.10
  -5   6  -1   44.80    8.20
   5   6   1   43.00    8.70
   5   6   1   45.70    6.50
  -5   6  -1   44.90    4.50
  -5   6  -1   54.29    6.60
   6  -6   1   11.90    5.00
   6  -6   1    5.10    3.60
   6  -6   1   18.70    5.80
  -6  -6  -1    5.80    5.40
  -6  -6  -1   13.70    5.30
  -6  -6  -1   14.90    6.90
  -6   6  -1    7.30    5.70
   6   6   1    4.60    3.80
  -6   6  -1   11.40    4.10
   6   6   1    0.30    5.90
  -6   6  -1    9.50    5.20
  -6   6  -1   13.70    6.50
   6   6   1    8.60    5.60
  -7  -6  -1   46.60    9.90
  -7  -6  -1   64.89    9.80
   7  -6   1   44.00    8.20
  -7  -6  -1   53.49   11.00
   7  -6   1   42.40    8.50
   7   6   1   51.89   11.20
  -7   6  -1   45.10    7.10
   7   6   1   53.29   10.10
  -7   6  -1   42.10    9.40
  -7   6  -1   36.50    9.40
   7   6   1   55.59    7.70
  -7   6  -1   43.10    9.90
   8  -6   1  156.28   15.10
   8  -6   1  139.19   15.10
  -8  -6  -1  161.58   18.50
  -8  -6  -1  123.79   15.90
  -8  -6  -1  168.08   16.50
   8   6   1  114.29   16.70
   8   6   1  166.48   17.60
   8   6   1  163.68   14.00
  -8   6  -1  147.19   16.90
  -8   6  -1  171.68   18.20
  -8   6  -1  141.79   16.80
   9  -6   1   30.40    8.80
  -9  -6  -1   14.40    9.40
  -9  -6  -1   17.80    8.10
   9  -6   1   26.70    8.90
  -9  -6  -1   17.00   10.30
  -9   6  -1   12.70    9.00
  -9   6  -1   17.10    9.40
   9   6   1   23.90    9.30
  -9   6  -1   26.60   10.40
   9   6   1   31.80   11.10
 -10  -6  -1   90.19   15.90
  10  -6   1  103.79   14.70
 -10  -6  -1   93.19   17.20
 -10  -6  -1  125.49   16.50
  10  -6   1   95.69   14.50
  10   6   1   99.59   16.30
 -10   6  -1   91.79   16.00
 -10   6  -1  108.99   18.70
  10   6   1  125.29   19.60
 -10   6  -1   90.39   15.40
  11  -6   1    0.00    8.90
 -11  -6  -1   16.20   12.60
  11  -6   1   11.30   10.10
 -11  -6  -1   12.10   10.10
 -11  -6  -1   25.80   12.40
  11   6   1   21.70   13.40
 -11   6  -1    6.40   10.30
 -11   6  -1   14.50   10.80
  11   6   1   -3.60    8.80
 -11   6  -1    4.20   10.40
  11   6   1   22.60   10.20
 -12  -6  -1    0.80   13.30
 -12  -6  -1   17.10   12.50
  12  -6   1   -7.60    9.50
  12  -6   1   -0.90    8.70
  12   6   1    8.40   11.20
  12   6   1   -0.70    9.70
 -12   6  -1   -6.10   10.80
 -12   6  -1   14.20   12.10
 -12   6  -1   10.50   11.10
  12   6   1    6.40   13.10
  12  -7  -1   11.70   10.60
 -12  -7   1    8.60   13.80
  12  -7  -1    0.50   10.10
 -12  -7   1  -11.00   11.00
  12  -7  -1   -3.00    9.70
 -12   7   1  -12.60   11.10
 -12   7   1   -4.40   11.40
  12   7  -1   -3.90   10.90
  12   7  -1    9.80   13.70
  12   7  -1    4.50   10.60
 -12   7   1   -4.50   11.10
  11  -7  -1   17.40   10.80
  11  -7  -1   -2.80    8.00
  11  -7  -1   -0.70    8.90
 -11  -7   1  -15.20   10.60
 -11  -7   1    2.40    9.50
 -11   7   1    4.40   10.10
 -11   7   1   12.40   10.30
 -11   7   1   -4.60    9.40
  11   7  -1   -6.40   10.70
  11   7  -1   -3.20    9.20
 -10  -7   1  145.99   21.30
  10  -7  -1  132.69   17.20
 -10  -7   1  144.59   19.20
  10  -7  -1  137.89   17.20
 -10   7   1  168.88   20.60
 -10   7   1  146.29   19.00
 -10   7   1  145.99   20.70
  10   7  -1  164.98   22.40
  10   7  -1  176.08   20.60
  -9  -7   1   30.60    9.20
  -9  -7   1   33.30   13.00
   9  -7  -1   31.20    9.30
   9  -7  -1   43.40   10.90
  -9  -7   1   32.50   10.70
   9   7  -1   47.40   13.10
  -9   7   1   21.20   10.20
  -9   7   1   20.20    9.40
  -9   7   1   35.60   11.10
   9   7  -1   38.00   10.80
   8  -7  -1  113.49   14.20
  -8  -7   1  139.59   16.20
  -8  -7   1  104.99   16.80
   8  -7  -1  155.08   15.20
  -8  -7   1  190.88   16.90
   8   7  -1  165.88   14.90
  -8   7   1  151.08   14.80
   8   7  -1  129.69   18.20
  -8   7   1  136.99   16.90
   8   7  -1  124.79   16.10
  -8   7   1  154.78   18.70
  -8   7   1  137.19   17.20
   7  -7  -1   24.10    7.80
  -7  -7   1   42.10    8.10
   7  -7  -1   35.00    7.10
   7  -7  -1   44.60    8.40
  -7  -7   1   29.00    8.00
  -7  -7   1   31.70    9.80
   7   7  -1   38.30    6.90
  -7   7   1   42.90    9.30
   7   7  -1   26.60    8.40
   7   7  -1   23.10    9.00
  -7   7   1   20.10    8.70
  -7   7   1   21.90    6.20
  -7   7   1   27.30    8.70
  -6  -7   1   81.69    9.20
  -6  -7   1   54.59   10.30
   6  -7  -1   65.49   10.30
   6  -7  -1   80.19   10.00
  -6  -7   1   62.79    9.70
   6  -7  -1   70.19    8.80
  -6   7   1   81.19    9.40
  -6   7   1   70.89   10.30
  -6   7   1   72.69   11.20
  -6   7   1   64.09   10.50
  -6   7   1   63.29    6.70
   6   7  -1   67.69   11.30
   6   7  -1   70.79    8.70
   6   7  -1   74.09   11.90
   5  -7  -1   20.50    5.80
   5  -7  -1   23.70    5.10
   5  -7  -1   26.40    6.10
  -5  -7   1   22.10    4.90
  -5  -7   1   18.10    7.40
  -5  -7   1   13.90    5.70
  -5  -7   1    7.00    5.60
   5   7  -1    7.90    5.60
  -5   7   1    9.20    5.60
  -5   7   1   15.80    5.00
  -5   7   1   19.50    4.00
   5   7  -1   21.10    5.50
   5   7  -1   10.40    5.70
  -5   7   1   19.50    6.60
  -4  -7   1  127.49   12.90
  -4  -7   1  130.89    9.20
  -4  -7   1  135.99   11.00
   4  -7  -1  124.89   10.80
   4  -7  -1  153.08    9.70
   4  -7  -1  116.59   10.10
  -4  -7   1  118.49   11.80
   4   7  -1  133.69   10.30
  -4   7   1  106.69   11.30
  -4   7   1  122.49    9.80
  -4   7   1  135.29    8.20
   4   7  -1  112.29   11.20
  -4   7   1  147.49   11.80
   4   7  -1  134.89   13.10
  -3  -7   1   11.00    4.70
  -3  -7   1    6.20    4.00
  -3  -7   1    7.30    4.90
  -3  -7   1   10.20    3.30
   3  -7  -1    0.20    3.20
   3  -7  -1   12.50    3.60
   3  -7  -1    8.50    3.80
   3   7  -1    6.80    3.70
  -3   7   1   10.20    3.00
   3   7  -1   11.60    4.70
   3   7  -1    7.20    4.60
  -3   7   1    5.90    4.10
  -3   7   1   11.00    5.00
  -3   7   1    5.90    3.50
  -2  -7   1  651.43   24.90
  -2  -7   1  677.03   28.50
   2  -7  -1  692.93   28.30
   2  -7  -1  625.84   26.40
   2  -7  -1  695.03   28.40
  -2  -7   1  673.83   26.80
  -2  -7   1  659.13   28.80
  -2  -7   1  689.03   28.80
   2   7  -1  651.43   28.80
  -2   7   1  675.53   26.50
   2   7  -1  607.94   28.10
   2   7  -1  642.44   24.90
  -2   7   1  656.23   28.70
  -2   7   1  653.03   28.30
  -2   7   1  671.03   28.20
   2   7  -1  651.33   28.20
  -1  -7   1   -1.00    2.40
  -1  -7   1    3.60    3.10
  -1  -7   1    2.10    2.20
   1  -7  -1    1.30    2.40
  -1  -7   1    2.40    3.00
   1  -7  -1    0.80    2.90
   1  -7  -1   -2.40    2.40
   1   7  -1    2.10    2.90
   1   7  -1    0.70    2.60
   1   7  -1    0.90    2.00
  -1   7   1    0.50    1.50
   1   7  -1    4.60    2.90
  -1   7   1    2.10    2.90
  -1   7   1    4.20    2.60
  -1   7   1   -2.00    2.50
   0  -7   1  963.20   37.70
   0  -7   1 1002.10   38.50
   0  -7   1  993.20   39.40
   0  -7  -1  956.80   38.70
   0  -7   1  994.60   38.80
   0  -7  -1  977.20   39.50
   0  -7  -1  983.70   38.40
   0   7   1 1070.99   39.90
   0   7   1 1030.40   38.70
   0   7  -1 1001.20   38.70
   0   7  -1 1012.00   39.00
   0   7   1  983.50   37.40
   0   7  -1 1000.90   39.60
   0   7  -1  993.70   37.50
   0   7   1  965.70   39.00
   1  -7   1   34.80    5.30
   1  -7   1   35.60    5.00
   1  -7   1   48.50    6.00
  -1  -7  -1   31.90    5.00
  -1  -7  -1   30.40    4.70
  -1  -7  -1   31.20    4.00
  -1  -7  -1   31.90    5.30
   1   7   1   32.30    5.00
  -1   7  -1   31.20    5.10
  -1   7  -1   36.80    4.70
   1   7   1   31.70    5.10
   1   7   1   31.00    5.20
  -1   7  -1   34.60    5.90
  -1   7  -1   31.80    5.20
  -1   7  -1   37.30    3.20
   1   7   1   37.80    4.40
  -2  -7  -1 2236.68   83.29
  -2  -7  -1 2278.97   83.89
   2  -7   1 2243.28   83.09
   2  -7   1 2237.48   81.99
  -2  -7  -1 2248.48   82.39
   2  -7   1 2184.28   82.89
  -2  -7  -1 2257.17   79.99
   2   7   1 2203.08   83.89
   2   7   1 2271.27   83.39
  -2   7  -1 2286.27   84.09
  -2   7  -1 2232.98   80.79
   2   7   1 2222.88   83.09
  -2   7  -1 2227.68   83.09
  -2   7  -1 2294.97   83.09
   3  -7   1  175.88   10.50
  -3  -7  -1  168.88   10.40
  -3  -7  -1  140.29   11.30
   3  -7   1  146.19   10.70
  -3  -7  -1  157.48   11.70
  -3  -7  -1  151.68    7.20
   3  -7   1  145.69   10.90
  -3   7  -1  166.48    8.30
  -3   7  -1  155.38   12.10
   3   7   1  163.28   11.80
   3   7   1  152.88   11.70
  -3   7  -1  147.59   11.50
  -3   7  -1  165.18   10.60
   3   7   1  152.88   10.50
   4  -7   1   75.79    8.90
  -4  -7  -1   88.39    9.70
   4  -7   1  118.19    9.00
   4  -7   1   84.29    8.90
  -4  -7  -1   70.09    7.50
  -4  -7  -1   58.79    7.90
   4   7   1   75.09    7.60
  -4   7  -1   88.59   10.10
  -4   7  -1   74.29    9.00
  -4   7  -1  109.59    8.40
   4   7   1   85.69    9.40
   4   7   1   64.39    8.90
   5  -7   1   24.80    5.70
  -5  -7  -1   17.70    6.40
   5  -7   1   20.50    5.70
  -5  -7  -1   20.40    7.40
  -5  -7  -1   19.30    5.40
   5   7   1   23.80    7.30
  -5   7  -1   14.80    6.70
   5   7   1   19.50    6.80
  -5   7  -1   26.20    5.30
  -5   7  -1   13.50    5.90
  -5   7  -1   31.00    8.20
  -5   7  -1   15.50    3.30
   5   7   1   25.50    5.50
   6  -7   1  243.88   16.80
  -6  -7  -1  262.67   16.50
  -6  -7  -1  275.97   18.70
   6  -7   1  283.47   16.60
  -6  -7  -1  262.67   19.50
   6   7   1  260.97   18.70
   6   7   1  258.17   19.40
   6   7   1  233.78   15.10
  -6   7  -1  265.67   18.70
  -6   7  -1  254.97   18.80
  -6   7  -1  263.07   15.30
  -6   7  -1  271.47   18.80
   7  -7   1    6.40    5.10
  -7  -7  -1   16.90    7.70
   7  -7   1   20.10    6.60
  -7  -7  -1   11.80    6.90
  -7  -7  -1   15.70    5.80
  -7   7  -1   11.70    8.00
   7   7   1    4.70    4.70
  -7   7  -1    6.40    6.50
   7   7   1    8.20    8.20
   7   7   1   13.20    6.20
  -7   7  -1    6.00    7.50
  -7   7  -1   15.40    5.20
  -8  -7  -1  533.45   31.70
   8  -7   1  499.05   27.30
  -8  -7  -1  462.85   26.80
  -8  -7  -1  499.15   29.50
   8  -7   1  517.75   27.20
   8   7   1  507.45   29.40
  -8   7  -1  476.15   29.50
   8   7   1  490.65   24.60
  -8   7  -1  518.35   29.60
   8   7   1  495.65   31.20
  -8   7  -1  436.66   28.70
   9  -7   1    8.90    7.70
  -9  -7  -1   23.70   10.80
   9  -7   1    1.60    7.30
  -9  -7  -1   13.70    8.10
  -9  -7  -1   21.30    9.90
   9   7   1   12.70    8.90
  -9   7  -1   20.40   10.30
  -9   7  -1   14.80    9.20
   9   7   1    8.40   10.00
  -9   7  -1   18.10    9.30
 -10  -7  -1   -1.30    8.70
  10  -7   1   23.60    9.80
 -10  -7  -1   26.00    9.50
 -10  -7  -1   15.90   11.30
  10  -7   1   20.10    9.00
 -10   7  -1    5.00    9.10
  10   7   1   10.10   11.10
  10   7   1   22.30   11.20
 -10   7  -1   -0.60   10.10
 -10   7  -1   14.50    9.80
 -11  -7  -1   18.30   11.10
  11  -7   1   15.90   10.00
 -11  -7  -1    8.80   11.40
  11  -7   1   27.80   10.70
 -11   7  -1   17.00   11.50
  11   7   1   17.70   11.40
 -11   7  -1    6.30   10.20
 -11   7  -1   12.20   10.00
  11   7   1    7.40   11.40
  11   7   1    6.20   10.10
 -12  -7  -1   37.40   17.00
  12  -7   1   24.60   12.40
  12  -7   1   42.60   13.70
 -12  -7  -1    8.40   14.00
 -12   7  -1   33.50   14.00
 -12   7  -1   70.19   17.90
  12   7   1   74.69   18.30
 -12   7  -1   47.00   15.40
  12   7   1   67.29   17.00
  12   7   1   93.09   19.50
 -12  -8   1   10.40   13.10
 -12  -8   1   -2.10   14.00
  12  -8  -1    6.20   12.50
  12  -8  -1   13.40   11.60
  12  -8  -1   10.80   11.30
 -12   8   1   -8.80   10.80
  12   8  -1   30.50   14.60
 -12   8   1   -7.20   12.10
 -12   8   1   12.10   10.70
  12   8  -1   19.60   15.10
  11  -8  -1   -7.80    9.40
  11  -8  -1   10.80    9.60
 -11  -8   1   15.70   11.20
  11  -8  -1   -0.20    8.90
 -11  -8   1    2.30   12.20
 -11   8   1    3.50    9.80
  11   8  -1    0.80   12.60
 -11   8   1   14.40   11.20
 -11   8   1   -5.30    9.10
  11   8  -1  -14.30    9.10
 -10  -8   1    3.60    9.10
 -10  -8   1    0.90    9.70
  10  -8  -1   -4.60    6.90
  10  -8  -1   -2.00    8.40
  10  -8  -1   -5.50    7.20
  10   8  -1  -12.60    9.30
 -10   8   1    5.50    8.70
 -10   8   1    0.60    8.90
 -10   8   1   11.90   10.10
  10   8  -1    9.70   10.00
  -9  -8   1   19.40    9.60
   9  -8  -1   13.60    8.00
  -9  -8   1    8.10   11.00
   9  -8  -1   16.00    9.10
   9  -8  -1    9.90    8.10
   9   8  -1    4.30   10.40
   9   8  -1    7.90    8.70
  -9   8   1   -2.30    8.30
  -9   8   1   11.10    9.70
  -9   8   1   21.30    9.50
   8  -8  -1  580.74   30.50
  -8  -8   1  637.54   31.00
   8  -8  -1  588.24   33.30
  -8  -8   1  660.83   36.70
  -8  -8   1  684.43   34.80
   8  -8  -1  639.74   32.40
   8   8  -1  625.74   37.00
   8   8  -1  611.04   30.00
  -8   8   1  610.94   33.60
  -8   8   1  639.74   35.20
   8   8  -1  679.53   35.70
  -8   8   1  620.04   34.10
  -8   8   1  619.74   30.60
   7  -8  -1   20.80    7.70
   7  -8  -1   29.30    7.60
  -7  -8   1   27.90    9.90
  -7  -8   1   36.10    9.10
   7  -8  -1   10.60    7.10
  -7  -8   1   22.50    6.60
  -7   8   1   28.00    6.90
   7   8  -1   15.70    7.70
  -7   8   1   27.20    9.40
   7   8  -1   20.70    9.40
   7   8  -1   17.60    6.20
  -7   8   1   25.10    8.30
   6  -8  -1    5.00    5.10
  -6  -8   1    4.60    6.80
  -6  -8   1   11.40    5.30
   6  -8  -1    1.90    5.70
  -6  -8   1    4.50    5.80
   6  -8  -1   10.30    5.80
  -6   8   1    2.40    6.00
  -6   8   1   12.60    8.10
   6   8  -1    2.40    5.10
   6   8  -1   18.60    8.00
   6   8  -1    1.50    6.70
  -6   8   1   10.80    5.60
   5  -8  -1  254.47   16.80
  -5  -8   1  253.07   16.90
  -5  -8   1  264.17   14.80
   5  -8  -1  246.68   16.10
   5  -8  -1  225.38   14.60
  -5  -8   1  241.38   18.00
   5   8  -1  255.07   18.30
  -5   8   1  253.57   13.20
   5   8  -1  268.97   18.10
   5   8  -1  228.78   15.40
  -5   8   1  268.97   17.60
  -5   8   1  270.17   18.40
  -5   8   1  267.67   15.90
  -4  -8   1  133.59   14.50
  -4  -8   1  164.68   12.70
  -4  -8   1  141.59    9.90
   4  -8  -1  138.39   10.10
  -4  -8   1  156.68   14.60
   4  -8  -1  143.39   11.90
   4  -8  -1  129.19   11.90
  -4   8   1  149.69   14.10
  -4   8   1  136.69    8.80
   4   8  -1  165.28   13.40
   4   8  -1  142.19   11.40
  -4   8   1  128.89   10.70
  -4   8   1  155.18   14.60
   4   8  -1  132.29   13.50
   3  -8  -1  201.08   12.60
  -3  -8   1  205.68   13.80
   3  -8  -1  192.18   11.10
  -3  -8   1  198.58   11.20
   3  -8  -1  181.78   12.50
  -3  -8   1  172.48   13.60
  -3  -8   1  202.48   13.20
  -3  -8   1  175.58    7.90
   3   8  -1  177.98   13.40
   3   8  -1  188.88   13.40
  -3   8   1  178.38   10.30
   3   8  -1  198.68   12.70
  -3   8   1  183.88   13.00
  -3   8   1  178.28   13.30
  -3   8   1  171.98   12.10
   2  -8  -1  241.88   12.30
  -2  -8   1  256.47   14.40
  -2  -8   1  252.87   14.50
   2  -8  -1  236.38   13.80
  -2  -8   1  216.28   10.40
  -2  -8   1  253.17   14.20
   2  -8  -1  241.78   13.80
  -2  -8   1  225.08   12.20
   2   8  -1  215.38   10.50
  -2   8   1  221.28   13.40
   2   8  -1  245.98   14.00
  -2   8   1  235.68   12.20
   2   8  -1  223.98   14.10
  -2   8   1  218.18   13.50
   2   8  -1  227.88   13.70
  -2   8   1  214.48   14.10
  -1  -8   1  211.08   12.60
   1  -8  -1  190.48   12.00
  -1  -8   1  203.98   11.00
  -1  -8   1  190.28   11.70
  -1  -8   1  215.98   12.50
   1  -8  -1  194.28   12.20
   1  -8  -1  195.38   11.00
  -1   8   1  190.38    8.80
   1   8  -1  180.08   12.00
  -1   8   1  191.18   12.30
   1   8  -1  191.18   12.10
  -1   8   1  196.78   11.30
   1   8  -1  201.58   11.40
   1   8  -1  205.28   10.60
  -1   8   1  198.98   12.20
   0  -8  -1   93.79    7.50
   0  -8   1   96.29    8.60
   0  -8  -1   83.79    8.10
   0  -8  -1   95.09    9.40
   0  -8   1   92.19    7.40
   0  -8   1   90.89    9.30
   0   8  -1   87.69    8.10
   0   8  -1   75.29    7.90
   0   8   1   81.89    8.00
   0   8   1   87.49    8.10
   0   8  -1   74.39    6.20
   0   8  -1   84.59    8.00
   0   8   1   84.19    8.70
   0   8   1   73.99    6.10
  -1  -8  -1  636.24   26.90
  -1  -8  -1  651.73   25.70
   1  -8   1  641.94   27.80
  -1  -8  -1  637.24   28.10
  -1  -8  -1  591.24   27.00
   1  -8   1  644.24   27.10
   1  -8   1  619.14   26.70
  -1   8  -1  653.03   27.90
  -1   8  -1  635.74   27.70
   1   8   1  631.54   28.00
   1   8   1  626.94   27.70
   1   8   1  647.04   26.80
  -1   8  -1  644.64   24.00
   1   8   1  622.64   25.60
  -1   8  -1  642.24   26.40
  -2  -8  -1  255.37   15.20
  -2  -8  -1  253.37   14.90
   2  -8   1  258.07   14.70
  -2  -8  -1  251.97   13.90
  -2  -8  -1  268.77   11.80
   2  -8   1  259.27   14.60
   2  -8   1  248.88   13.60
   2   8   1  258.07   14.70
   2   8   1  265.17   14.80
  -2   8  -1  270.97   15.60
  -2   8  -1  253.77   12.60
  -2   8  -1  258.67   14.80
   2   8   1  264.77   15.50
  -2   8  -1  238.58   14.40
   2   8   1  260.37   11.70
   3  -8   1  267.77   14.10
   3  -8   1  261.37   15.00
  -3  -8  -1  253.07   15.90
  -3  -8  -1  245.28   15.80
  -3  -8  -1  247.08   10.90
   3  -8   1  232.28   14.70
  -3  -8  -1  244.08   14.00
  -3   8  -1  257.07   16.20
  -3   8  -1  276.17   15.90
  -3   8  -1  250.57   12.10
   3   8   1  258.67   16.10
   3   8   1  263.97   15.00
   3   8   1  271.87   16.10
  -3   8  -1  246.38   14.40
  -4  -8  -1  724.33   30.80
   4  -8   1  689.93   31.50
   4  -8   1  752.62   32.60
   4  -8   1  687.83   30.40
  -4  -8  -1  710.43   33.00
  -4  -8  -1  670.83   32.40
  -4   8  -1  719.43   31.00
  -4   8  -1  784.12   33.30
   4   8   1  687.53   33.00
  -4   8  -1  697.63   27.60
  -4   8  -1  741.83   33.80
   4   8   1  701.63   32.90
   4   8   1  740.73   31.40
  -5  -8  -1  143.09   15.10
   5  -8   1  158.38   12.80
  -5  -8  -1  185.48   14.40
   5  -8   1  154.98   12.20
   5  -8   1  122.19   13.40
  -5  -8  -1  164.18   12.30
  -5   8  -1  179.58   16.60
   5   8   1  177.08   12.20
  -5   8  -1  145.69   11.50
   5   8   1  152.68   15.40
  -5   8  -1  165.38   14.10
   5   8   1  143.19   14.40
   6  -8   1  186.28   14.60
   6  -8   1  157.78   13.50
  -6  -8  -1  153.48   15.90
   6  -8   1  201.48   15.80
  -6  -8  -1  168.08   13.50
  -6  -8  -1  206.48   19.00
   6   8   1  202.98   19.50
   6   8   1  162.48   12.40
  -6   8  -1  161.38   12.80
  -6   8  -1  209.88   16.50
  -6   8  -1  150.98   16.30
   6   8   1  152.98   16.40
  -7  -8  -1   29.30   10.00
  -7  -8  -1   32.80    7.80
  -7  -8  -1   32.70    9.70
   7  -8   1   22.60    7.40
   7  -8   1   31.50    8.10
  -7   8  -1   44.10   10.50
  -7   8  -1   45.90   10.50
   7   8   1   22.70    6.80
   7   8   1   39.70   10.60
  -7   8  -1   45.30    8.10
  -7   8  -1   36.40   10.60
   7   8   1   23.10    9.30
   8  -8   1   19.80    8.40
  -8  -8  -1   14.40   10.00
  -8  -8  -1    8.20    7.80
  -8  -8  -1   22.90    8.50
   8  -8   1   15.10    8.40
  -8   8  -1   -2.60    7.40
   8   8   1   29.80   11.10
  -8   8  -1   18.90    8.90
  -8   8  -1   20.30    9.30
   8   8   1   -1.40    8.40
   8   8   1   10.30    5.60
   9  -8   1    0.30    7.20
  -9  -8  -1    9.20    8.70
  -9  -8  -1   -0.10    9.70
   9  -8   1    5.10    7.00
  -9  -8  -1    1.60    7.00
   9   8   1   -2.70    8.20
  -9   8  -1    1.10    8.90
   9   8   1   12.90   11.00
  -9   8  -1    2.50    9.00
  -9   8  -1  -10.90    7.50
  10  -8   1    9.40    8.90
 -10  -8  -1    7.30   10.00
  10  -8   1   29.60   10.00
 -10  -8  -1   14.10   11.10
 -10   8  -1   24.80   11.60
 -10   8  -1    2.00   10.00
  10   8   1   46.30   12.40
  10   8   1   18.10   12.00
 -10   8  -1   21.90   10.60
  11  -8   1   -3.20    8.40
  11  -8   1   -2.80    8.90
 -11  -8  -1   -0.10   10.30
 -11  -8  -1   -4.60   12.10
  11  -8   1   -9.90    8.30
  11   8   1   15.10   11.50
  11   8   1   -7.80   10.60
 -11   8  -1   -4.40   10.40
 -11   8  -1    3.50   10.10
 -11   8  -1   -8.60    9.50
  12  -8   1   31.10   13.90
  12   8   1   13.20   13.70
  12   8   1   36.90   15.50
  12   8   1   34.60   16.60
 -11  -9   1   17.00   13.40
 -11  -9   1   22.30   12.90
  11  -9  -1   34.60   13.00
  11  -9  -1   21.30   10.90
  11  -9  -1   18.60   11.40
  11   9  -1   33.50   13.80
 -11   9   1   33.20   12.60
 -11   9   1   26.40   12.30
  11   9  -1   24.50   14.70
 -10  -9   1   24.70   12.90
 -10  -9   1    2.70    9.50
  10  -9  -1   -6.60    7.60
  10  -9  -1    3.60    8.50
  10  -9  -1    3.50    8.50
  10   9  -1    4.60   10.10
  10   9  -1   -6.00   11.50
 -10   9   1    6.00    9.00
 -10   9   1    0.40    9.50
   9  -9  -1   55.39   11.80
   9  -9  -1   39.10   10.80
   9  -9  -1   58.29   11.00
  -9  -9   1   77.99   14.30
  -9  -9   1   55.79   14.50
  -9   9   1   76.69   14.60
   9   9  -1   73.99   15.60
  -9   9   1   32.80   11.90
   9   9  -1   70.39   16.70
   8  -9  -1   86.29   12.20
   8  -9  -1  100.39   13.90
  -8  -9   1  105.19   17.10
  -8  -9   1  108.29   15.30
   8  -9  -1   96.39   14.30
   8   9  -1   93.69   12.10
  -8   9   1   90.09   14.80
  -8   9   1  123.79   16.50
   8   9  -1  120.59   18.00
   8   9  -1  128.99   16.50
  -8   9   1  100.39   12.70
  -7  -9   1  119.29   13.20
  -7  -9   1  128.69   15.90
   7  -9  -1  133.19   15.10
   7  -9  -1  135.59   13.80
  -7  -9   1  160.58   19.10
   7  -9  -1  122.49   15.80
   7   9  -1  143.09   14.50
  -7   9   1  130.09   16.70
  -7   9   1  141.09   17.20
  -7   9   1  146.79   14.90
   7   9  -1  179.28   19.80
   7   9  -1  162.88   18.60
  -6  -9   1   16.80    7.00
  -6  -9   1   11.40    5.60
   6  -9  -1    4.40    5.50
  -6  -9   1   -8.70    6.20
   6  -9  -1   18.10    6.60
   6  -9  -1    8.20    6.20
  -6   9   1    2.00    6.10
  -6   9   1    0.20    5.10
  -6   9   1    7.90    7.00
   6   9  -1    4.90    7.30
   6   9  -1    7.90    6.50
   6   9  -1    7.80    5.30
   5  -9  -1  371.26   21.10
  -5  -9   1  392.16   22.60
  -5  -9   1  417.96   20.20
   5  -9  -1  364.66   21.80
   5  -9  -1  371.56   20.00
  -5  -9   1  396.86   24.00
   5   9  -1  413.36   21.60
   5   9  -1  388.76   23.30
   5   9  -1  411.26   24.30
  -5   9   1  403.76   23.80
  -5   9   1  436.56   21.80
  -5   9   1  361.56   22.40
  -5   9   1  379.06   18.10
  -4  -9   1  154.38   14.70
   4  -9  -1  172.18   14.80
   4  -9  -1  141.69   10.80
  -4  -9   1  147.19   10.70
  -4  -9   1  160.28   15.50
   4  -9  -1  126.59   13.10
  -4   9   1  163.28   12.10
  -4   9   1  134.49    9.30
  -4   9   1  159.88   15.20
   4   9  -1  133.39   13.80
  -4   9   1  165.28   14.90
   4   9  -1  145.09   12.00
   4   9  -1  153.68   14.60
   3  -9  -1   10.90    4.10
   3  -9  -1    4.80    4.40
  -3  -9   1    3.20    3.50
  -3  -9   1    1.20    2.00
  -3  -9   1   -1.90    3.70
   3  -9  -1    2.90    4.10
  -3  -9   1    2.70    4.60
   3   9  -1    4.20    4.30
   3   9  -1    2.80    4.10
   3   9  -1    7.60    4.10
  -3   9   1    5.50    5.10
  -3   9   1    1.80    4.60
  -3   9   1    2.60    3.90
  -3   9   1    2.70    3.00
   2  -9  -1  771.62   32.40
  -2  -9   1  754.72   32.50
  -2  -9   1  736.33   28.50
  -2  -9   1  733.73   30.50
  -2  -9   1  715.73   32.30
   2  -9  -1  725.83   30.20
   2  -9  -1  731.53   31.90
   2   9  -1  749.92   28.60
   2   9  -1  727.53   31.80
  -2   9   1  713.43   30.10
   2   9  -1  688.33   32.40
   2   9  -1  712.83   32.10
  -2   9   1  724.93   32.30
  -2   9   1  762.12   32.30
   1  -9  -1 1026.10   41.60
  -1  -9   1 1026.60   43.40
   1  -9  -1 1047.00   42.80
  -1  -9   1 1056.49   43.10
  -1  -9   1 1082.49   41.80
   1  -9  -1 1074.49   43.60
   1   9  -1 1095.89   41.20
   1   9  -1 1100.39   43.60
  -1   9   1 1047.90   43.40
   1   9  -1 1042.50   41.80
   1   9  -1 1080.49   43.70
  -1   9   1 1059.89   43.00
  -1   9   1 1048.50   38.90
  -1   9   1 1080.99   42.20
   0  -9  -1  227.08   13.20
   0  -9   1  229.78   13.90
   0  -9   1  242.68   13.00
   0  -9  -1  211.28   13.70
   0  -9  -1  238.18   13.10
   0  -9   1  201.68   13.00
   0   9   1  205.58   13.20
   0   9   1  224.48   12.90
   0   9   1  234.08   11.60
   0   9  -1  223.78   13.80
   0   9   1  234.38   13.90
   0   9  -1  213.88   12.70
   0   9  -1  232.48   13.30
   0   9  -1  230.58   11.70
  -1  -9  -1  234.48   12.10
   1  -9   1  246.08   13.70
  -1  -9  -1  230.58   14.50
   1  -9   1  223.08   13.50
   1  -9   1  236.78   14.40
  -1  -9  -1  254.27   14.30
  -1  -9  -1  240.28   13.60
   1   9   1  228.98   14.20
  -1   9  -1  229.58   14.20
  -1   9  -1  255.17   13.20
   1   9   1  233.48   12.30
   1   9   1  236.78   14.40
   1   9   1  221.28   13.00
  -1   9  -1  241.18   14.40
  -1   9  -1  236.68   10.50
   2  -9   1  511.55   22.00
  -2  -9  -1  479.95   23.20
   2  -9   1  476.95   22.70
  -2  -9  -1  465.35   23.60
  -2  -9  -1  477.65   22.10
   2  -9   1  470.85   22.90
  -2  -9  -1  481.15   19.60
   2   9   1  466.15   23.00
   2   9   1  445.46   23.40
   2   9   1  457.55   22.50
  -2   9  -1  465.15   22.70
  -2   9  -1  490.45   23.10
  -2   9  -1  492.05   23.70
   2   9   1  443.46   19.40
  -2   9  -1  457.75   20.50
   3  -9   1  603.14   28.50
   3  -9   1  600.64   28.60
   3  -9   1  651.13   27.60
  -3  -9  -1  639.04   29.80
  -3  -9  -1  616.04   27.60
  -3  -9  -1  611.04   24.00
  -3  -9  -1  626.84   29.50
   3   9   1  649.74   28.90
  -3   9  -1  636.94   30.20
  -3   9  -1  615.14   25.40
  -3   9  -1  649.14   28.60
   3   9   1  604.84   29.60
  -3   9  -1  635.74   29.10
   3   9   1  631.04   29.30
  -4  -9  -1  157.48   11.80
  -4  -9  -1  147.49   14.70
   4  -9   1  174.18   12.20
   4  -9   1  148.49   12.40
  -4  -9  -1  159.08   14.60
   4  -9   1  146.49   13.90
  -4   9  -1  158.38   15.60
   4   9   1  153.28   14.80
   4   9   1  156.58   12.40
  -4   9  -1  159.68   14.60
   4   9   1  150.18   14.90
  -4   9  -1  168.78   12.30
  -4   9  -1  151.38    8.90
   5  -9   1    1.80    4.50
  -5  -9  -1   21.20    7.20
   5  -9   1    5.70    4.80
  -5  -9  -1   15.40    6.10
  -5  -9  -1    6.60    4.80
   5  -9   1    3.60    4.90
   5   9   1    2.10    4.50
  -5   9  -1   10.30    6.10
  -5   9  -1   -0.70    5.80
   5   9   1    0.10    4.60
  -5   9  -1    2.80    4.50
   5   9   1    8.70    7.20
   6  -9   1   56.79    9.10
   6  -9   1   54.29   10.50
   6  -9   1   70.89   10.80
  -6  -9  -1   44.90   10.00
  -6  -9  -1   46.90   11.20
  -6  -9  -1   62.99    9.40
  -6   9  -1   50.39   10.30
   6   9   1   57.89   11.40
  -6   9  -1   71.19    9.50
   6   9   1   53.89    8.50
   6   9   1   74.89   11.60
  -6   9  -1   57.39   11.30
   7  -9   1    5.10    6.80
  -7  -9  -1    9.60    7.30
  -7  -9  -1    9.10    5.90
  -7  -9  -1    4.50    8.00
   7  -9   1   18.30    7.20
   7  -9   1   10.00    6.30
  -7   9  -1   11.40    7.30
  -7   9  -1   -2.40    4.80
   7   9   1   14.90    8.10
   7   9   1    9.10    5.90
  -7   9  -1    5.40    7.10
   7   9   1   12.90    7.80
   8  -9   1  182.08   18.50
  -8  -9  -1  148.29   19.20
  -8  -9  -1  202.88   18.40
   8  -9   1  146.59   17.60
   8  -9   1  170.88   16.10
  -8  -9  -1  165.68   18.90
   8   9   1  155.78   20.50
   8   9   1  141.59   16.90
  -8   9  -1  134.49   18.00
   8   9   1  173.68   15.90
  -8   9  -1  177.28   19.40
   9  -9   1  129.69   17.90
  -9  -9  -1  192.18   21.50
   9  -9   1  177.98   18.20
   9  -9   1  171.28   19.20
  -9  -9  -1  154.78   20.80
   9   9   1  154.08   21.60
   9   9   1  184.18   21.80
  -9   9  -1  140.79   18.50
  -9   9  -1  153.18   19.50
 -10  -9  -1   -2.20   10.90
  10  -9   1   -1.50    8.00
  10  -9   1   -1.90    7.80
 -10  -9  -1   -2.80    9.10
  10  -9   1    5.70    8.40
  10   9   1    8.10   10.10
  10   9   1    3.90   11.20
 -10   9  -1   -4.50    9.30
 -10   9  -1   13.00    9.60
 -10   9  -1    3.60    8.50
 -11  -9  -1   18.10   15.00
  11  -9   1   30.70   13.10
  11  -9   1   14.20   10.80
 -11  -9  -1   42.40   14.80
  11  -9   1   35.00   12.80
  11   9   1   52.79   15.90
 -11   9  -1   37.70   13.00
 -11   9  -1   22.40   11.30
  11   9   1   26.10   14.70
 -11   9  -1   48.40   14.90
  11 -10  -1   13.50   11.20
  11 -10  -1   34.00   11.80
 -11 -10   1   15.80   15.50
 -11 -10   1    8.90   11.60
  11 -10  -1    7.60   10.70
 -11  10   1   21.30   11.70
 -11  10   1   14.90   11.80
  11  10  -1   25.50   13.60
  11  10  -1   15.60   16.10
  10 -10  -1   -5.40    8.10
 -10 -10   1    8.50   10.40
 -10 -10   1    0.80   12.00
  10 -10  -1    3.90    8.70
  10 -10  -1    3.00    8.40
  10  10  -1   -2.60   12.00
  10  10  -1   -0.40   10.00
 -10  10   1   -1.60    8.40
 -10  10   1    4.90    8.90
   9 -10  -1  221.68   22.60
   9 -10  -1  263.07   23.60
  -9 -10   1  233.38   26.00
  -9 -10   1  228.68   23.10
   9 -10  -1  208.78   19.10
  -9  10   1  147.99   18.90
   9  10  -1  267.37   27.90
  -9  10   1  152.48   19.20
   9  10  -1  272.17   27.10
   8 -10  -1   36.00    9.60
  -8 -10   1   33.50   10.20
   8 -10  -1    8.40    6.80
  -8 -10   1   40.40   13.00
   8 -10  -1   20.40    8.80
  -8  10   1   17.20    9.60
   8  10  -1   29.30    8.10
   8  10  -1   22.60    9.40
   8  10  -1   19.30   10.30
  -8  10   1   38.00    9.00
  -8  10   1   39.70   10.70
   7 -10  -1   -5.60    5.60
  -7 -10   1    1.40    9.30
   7 -10  -1    7.20    7.50
   7 -10  -1    3.90    6.30
  -7 -10   1   -1.80    7.20
  -7  10   1   -1.20    5.70
   7  10  -1   -2.00    5.60
  -7  10   1    8.60    7.80
  -7  10   1   -3.20    7.30
   7  10  -1   -1.40    6.20
   7  10  -1   -6.30    7.00
   6 -10  -1   58.19    8.70
  -6 -10   1   28.70    8.90
   6 -10  -1   27.90    8.20
   6 -10  -1   34.50    8.40
  -6 -10   1   48.90   11.00
  -6 -10   1   51.49    8.10
   6  10  -1   51.89    9.40
  -6  10   1   28.00    8.60
  -6  10   1   42.80    9.60
   6  10  -1   34.30    8.20
   6  10  -1   30.60    9.20
  -6  10   1   43.10    8.40
   5 -10  -1  385.26   21.90
  -5 -10   1  361.16   23.40
  -5 -10   1  389.16   19.80
  -5 -10   1  361.06   22.30
   5 -10  -1  350.06   21.60
   5 -10  -1  392.06   20.10
   5  10  -1  389.56   21.50
   5  10  -1  353.76   23.00
  -5  10   1  338.97   23.00
   5  10  -1  357.96   23.30
  -5  10   1  323.37   21.70
  -5  10   1  374.46   21.30
   4 -10  -1    9.00    4.60
  -4 -10   1    6.60    5.20
   4 -10  -1   -0.50    4.80
  -4 -10   1    5.00    5.90
   4 -10  -1    5.00    5.10
  -4 -10   1    3.50    4.10
   4  10  -1    4.60    4.70
  -4  10   1    5.60    3.50
  -4  10   1   11.70    6.60
  -4  10   1   10.90    6.00
  -4  10   1    3.50    4.70
   4  10  -1   -2.10    4.90
   4  10  -1    4.20    5.60
  -3 -10   1  164.68   11.20
  -3 -10   1  136.29   13.40
  -3 -10   1  170.48   13.80
   3 -10  -1  156.48   12.50
   3 -10  -1  159.98   11.20
   3 -10  -1  173.78   13.00
   3  10  -1  138.89   12.40
  -3  10   1  162.88   13.60
  -3  10   1  125.39   12.10
  -3  10   1  153.08   13.20
   3  10  -1  153.68   12.60
  -3  10   1  150.98   10.30
   3  10  -1  136.29   13.90
  -2 -10   1    2.60    3.50
  -2 -10   1    5.70    4.50
   2 -10  -1    7.30    4.20
  -2 -10   1    3.10    2.60
  -2 -10   1    4.00    4.30
   2 -10  -1    7.60    4.40
   2 -10  -1    0.90    4.30
   2  10  -1   -3.30    3.50
   2  10  -1   -1.20    3.60
   2  10  -1    1.70    4.30
  -2  10   1    4.30    3.10
  -2  10   1    6.40    4.30
   2  10  -1    2.40    2.70
  -2  10   1   -3.30    3.90
  -1 -10   1   19.90    6.00
   1 -10  -1   28.70    6.00
  -1 -10   1   16.00    4.40
   1 -10  -1   16.70    5.10
  -1 -10   1   16.30    5.20
   1 -10  -1   30.90    5.50
   1  10  -1   24.80    6.30
  -1  10   1   22.00    4.90
   1  10  -1   15.30    4.40
   1  10  -1   24.10    5.90
  -1  10   1   28.00    6.10
  -1  10   1   22.10    3.10
  -1  10   1   25.30    5.70
   1  10  -1   25.00    4.80
   0 -10   1  315.37   17.90
   0 -10  -1  296.57   17.80
   0 -10   1  335.57   16.80
   0 -10  -1  335.97   17.40
   0 -10   1  324.97   17.30
   0 -10  -1  295.37   16.60
   0  10  -1  335.07   18.30
   0  10  -1  332.37   16.90
   0  10   1  283.57   17.30
   0  10   1  317.47   15.00
   0  10  -1  310.57   15.10
   0  10   1  312.07   16.50
   0  10   1  298.37   17.10
   0  10  -1  320.97   17.10
  -1 -10  -1  512.15   23.50
  -1 -10  -1  500.25   21.80
   1 -10   1  492.55   24.40
   1 -10   1  509.95   23.80
   1 -10   1  496.55   23.20
  -1 -10  -1  492.35   23.80
  -1 -10  -1  499.25   24.80
  -1  10  -1  491.65   19.70
   1  10   1  494.55   24.50
  -1  10  -1  507.95   24.20
  -1  10  -1  487.95   24.20
   1  10   1  492.35   24.50
   1  10   1  480.85   22.50
  -1  10  -1  501.45   22.80
   1  10   1  503.15   22.00
   2 -10   1   22.90    5.60
  -2 -10  -1   27.40    6.00
   2 -10   1   32.40    6.60
  -2 -10  -1   22.50    4.20
  -2 -10  -1   22.70    5.90
  -2 -10  -1   23.80    6.20
   2 -10   1   24.80    6.20
  -2  10  -1   26.60    6.50
   2  10   1   26.20    6.10
   2  10   1   18.60    5.90
  -2  10  -1   28.70    5.00
  -2  10  -1   10.20    5.60
   2  10   1   29.30    4.50
   2  10   1   27.80    7.10
  -2  10  -1   22.40    6.00
  -3 -10  -1    4.50    2.30
  -3 -10  -1   14.00    5.70
  -3 -10  -1    6.90    5.20
   3 -10   1   10.10    4.70
  -3 -10  -1    4.10    3.90
   3 -10   1   13.30    4.80
   3 -10   1    1.20    4.40
   3  10   1    4.10    5.30
   3  10   1   -0.80    4.50
   3  10   1    1.70    4.40
  -3  10  -1   14.20    3.60
  -3  10  -1    9.90    4.90
  -3  10  -1    0.20    4.30
  -3  10  -1   -0.60    4.90
  -4 -10  -1  266.67   18.10
   4 -10   1  239.78   16.10
   4 -10   1  224.98   15.00
  -4 -10  -1  255.67   17.70
   4 -10   1  221.58   16.10
  -4 -10  -1  242.28   15.30
  -4  10  -1  244.38   16.10
  -4  10  -1  236.48   17.70
   4  10   1  253.27   16.30
  -4  10  -1  235.48   16.90
   4  10   1  236.88   17.50
  -4  10  -1  244.88   16.60
   4  10   1  213.98   16.70
  -5 -10  -1  136.59   15.30
   5 -10   1  107.49   12.20
  -5 -10  -1   95.79   12.80
  -5 -10  -1  114.79   11.80
   5 -10   1  114.29   11.90
   5 -10   1   89.09   12.20
   5  10   1   91.39   12.50
  -5  10  -1  116.39   13.50
   5  10   1  107.09   12.00
  -5  10  -1   95.79   11.10
   5  10   1  110.19   14.10
  -5  10  -1   97.09   13.30
  -6 -10  -1   62.79   11.70
   6 -10   1   58.39   10.40
  -6 -10  -1   65.59   12.70
   6 -10   1   81.49   11.80
  -6 -10  -1   68.19    9.90
   6 -10   1   76.49   10.60
  -6  10  -1   70.09   10.10
  -6  10  -1   57.79   11.60
   6  10   1   67.39   12.30
  -6  10  -1   78.39   12.50
   6  10   1   66.79   11.40
   6  10   1   64.79    9.80
  -7 -10  -1   97.19   14.60
  -7 -10  -1  100.79   12.60
   7 -10   1   88.39   11.50
   7 -10   1   69.69   12.00
   7 -10   1   87.09   12.30
  -7 -10  -1  103.39   15.80
  -7  10  -1   93.89   13.90
   7  10   1  123.19   13.80
  -7  10  -1  101.49   14.40
  -7  10  -1   75.69   11.00
   7  10   1   90.89   14.80
   7  10   1   93.49   14.10
   8 -10   1    2.90    7.00
  -8 -10  -1    4.20    9.30
   8 -10   1   12.20    8.40
   8 -10   1    6.00    7.60
  -8 -10  -1    1.70    7.60
   8  10   1    0.80    5.60
  -8  10  -1   -9.50    7.60
  -8  10  -1   -1.30    7.60
   8  10   1   12.20    8.90
   8  10   1    7.10   10.30
   9 -10   1  -15.60    6.20
   9 -10   1    3.60    7.60
   9 -10   1    6.10    8.10
  -9 -10  -1    2.20    9.20
  -9 -10  -1   -0.70   10.70
   9  10   1  -13.40   10.30
   9  10   1   -0.40    8.50
  -9  10  -1   -7.80    8.40
  -9  10  -1   -4.80    7.90
 -10 -10  -1    7.40   11.40
  10 -10   1   -2.90    8.70
  10 -10   1   -2.70    8.50
  10 -10   1    5.20    8.80
 -10 -10  -1   -5.10    8.80
 -10  10  -1   -5.80    9.60
  10  10   1    2.20   11.80
  10  10   1   -0.50   10.00
 -10  10  -1   -3.40    9.70
  11 -10   1   39.00   14.30
  11 -10   1   37.80   13.10
 -11 -10  -1   10.30   14.70
 -11 -10  -1   40.00   15.20
  11 -10   1   36.50   12.80
 -11  10  -1   27.40   12.40
 -11  10  -1   17.80   12.30
  11  10   1   29.50   17.00
  11  10   1   46.30   15.70
  11 -11  -1   64.09   15.40
  11 -11  -1   35.50   14.40
  11  11  -1   66.89   18.30
  11  11  -1   51.29   18.90
 -10 -11   1   14.30   11.60
  10 -11  -1   -1.10    8.70
  10 -11  -1   12.60    9.40
  10 -11  -1   19.10   10.80
 -10 -11   1    7.40   13.20
 -10  11   1   -3.70    8.70
  10  11  -1    8.90   13.40
 -10  11   1    6.60   11.10
  10  11  -1   23.90   12.40
   9 -11  -1   11.60    8.70
   9 -11  -1    0.30    8.00
   9 -11  -1   -8.40    6.90
  -9 -11   1    4.30   11.70
  -9 -11   1   -1.00    9.20
   9  11  -1   12.80   10.50
  -9  11   1   -8.30    7.70
  -9  11   1    3.50    8.40
   9  11  -1   10.20   10.70
   8 -11  -1   -2.80    6.20
   8 -11  -1    9.20    7.70
  -8 -11   1   -3.30    9.90
  -8 -11   1   -8.50    7.50
   8 -11  -1    4.90    7.80
   8  11  -1   10.00   11.20
   8  11  -1   -1.50    6.60
  -8  11   1   -9.10    7.50
  -8  11   1   11.90    7.60
  -8  11   1    1.10    7.50
   8  11  -1   -0.30    8.00
   7 -11  -1   27.50    8.60
   7 -11  -1   37.20    8.80
  -7 -11   1   25.20    9.70
   7 -11  -1   29.60    9.60
  -7 -11   1   15.60   10.10
  -7  11   1   22.30    9.80
   7  11  -1   14.50    7.40
  -7  11   1   24.50    8.00
   7  11  -1   25.70    9.90
  -7  11   1   30.30   10.20
   7  11  -1   20.50   10.10
  -6 -11   1   10.80    8.80
   6 -11  -1    3.90    6.30
  -6 -11   1    4.20    6.60
   6 -11  -1    5.90    6.40
   6 -11  -1    8.50    6.30
   6  11  -1   -4.60    5.50
  -6  11   1   -2.20    5.60
  -6  11   1   -2.10    6.50
   6  11  -1    6.70    8.50
  -6  11   1    0.20    6.60
   6  11  -1   -4.40    5.90
   5 -11  -1  288.67   17.10
   5 -11  -1  216.88   17.80
  -5 -11   1  287.47   20.20
  -5 -11   1  256.77   16.30
  -5 -11   1  294.77   21.30
   5 -11  -1  244.68   18.60
  -5  11   1  271.37   20.40
   5  11  -1  240.98   19.50
  -5  11   1  285.87   18.60
   5  11  -1  274.97   20.60
   5  11  -1  249.97   18.10
  -5  11   1  248.38   19.30
   4 -11  -1   40.90    7.20
  -4 -11   1   65.09   10.20
  -4 -11   1   43.50    7.30
   4 -11  -1   55.49    9.30
  -4 -11   1   54.59    9.70
   4 -11  -1   49.90    8.70
   4  11  -1   49.80    9.30
  -4  11   1   37.40    5.80
  -4  11   1   57.99   10.00
   4  11  -1   32.80    8.10
   4  11  -1   52.99   10.10
  -4  11   1   46.90    9.30
  -4  11   1   38.60    7.50
  -3 -11   1    8.40    4.30
  -3 -11   1    1.80    5.10
   3 -11  -1   -6.70    4.10
   3 -11  -1    1.40    4.10
  -3 -11   1    3.20    5.70
   3 -11  -1   -2.80    4.50
  -3  11   1    7.30    5.00
   3  11  -1    3.70    4.90
  -3  11   1    0.50    3.40
  -3  11   1    0.90    4.90
   3  11  -1   -1.90    5.30
   3  11  -1   -2.00    4.90
  -2 -11   1  159.58   13.30
   2 -11  -1  153.88   12.70
   2 -11  -1  132.89   13.10
   2 -11  -1  129.79   11.00
  -2 -11   1  138.99   13.60
  -2 -11   1  160.48   11.40
  -2 -11   1  141.79    9.10
  -2  11   1  159.98   14.20
  -2  11   1  151.28   14.10
   2  11  -1  128.99    9.10
   2  11  -1  169.28   15.10
   2  11  -1  167.68   13.30
   2  11  -1  158.88   12.30
  -2  11   1  140.49   10.60
  -1 -11   1  401.36   21.50
   1 -11  -1  405.56   21.10
  -1 -11   1  414.96   20.10
   1 -11  -1  415.06   20.50
   1 -11  -1  383.36   21.60
  -1 -11   1  404.76   22.10
   1  11  -1  387.56   21.60
  -1  11   1  403.66   22.00
  -1  11   1  412.56   21.30
   1  11  -1  425.56   19.50
  -1  11   1  412.36   20.60
   1  11  -1  400.96   19.80
   1  11  -1  382.16   21.40
   0 -11   1   23.90    5.90
   0 -11   1   15.70    4.90
   0 -11  -1   17.20    5.10
   0 -11  -1   11.70    4.90
   0 -11   1   17.10    5.60
   0 -11  -1   12.00    5.00
   0  11  -1   28.20    6.50
   0  11   1   20.50    5.60
   0  11   1   15.00    5.30
   0  11   1   11.70    4.00
   0  11  -1   14.10    5.30
   0  11  -1   19.20    4.50
   0  11  -1   16.30    5.30
   0  11   1   19.40    6.00
   1 -11   1    3.40    4.80
   1 -11   1   11.90    5.00
   1 -11   1    9.80    4.40
  -1 -11  -1    4.30    4.10
  -1 -11  -1   10.30    5.20
  -1 -11  -1    8.50    3.70
  -1 -11  -1    4.10    4.60
   1  11   1    7.50    4.20
   1  11   1   10.70    5.30
  -1  11  -1   13.90    5.30
   1  11   1   11.20    4.40
  -1  11  -1   12.90    4.30
  -1  11  -1   16.00    5.40
   1  11   1    9.70    5.00
   2 -11   1   10.60    5.00
  -2 -11  -1    1.00    3.80
  -2 -11  -1    4.30    3.40
  -2 -11  -1   18.50    6.00
  -2 -11  -1   11.90    5.60
   2 -11   1   10.90    5.50
   2 -11   1   10.10    5.00
   2  11   1    6.60    5.20
  -2  11  -1    0.00    4.30
  -2  11  -1   10.80    5.60
   2  11   1    4.10    4.90
   2  11   1    6.00    3.30
  -2  11  -1    3.90    3.60
   2  11   1    2.20    4.60
   3 -11   1  415.46   21.50
  -3 -11  -1  422.36   23.60
  -3 -11  -1  388.46   23.40
   3 -11   1  407.06   22.70
   3 -11   1  403.16   22.40
  -3 -11  -1  436.86   21.70
  -3  11  -1  404.76   19.30
   3  11   1  386.86   23.40
  -3  11  -1  429.76   23.10
   3  11   1  420.66   23.00
  -3  11  -1  429.66   24.10
   3  11   1  470.75   23.40
  -3  11  -1  382.36   22.00
   4 -11   1  285.27   17.20
   4 -11   1  232.48   17.50
   4 -11   1  225.28   17.10
  -4 -11  -1  254.07   18.90
  -4 -11  -1  242.98   18.60
  -4 -11  -1  288.87   17.10
   4  11   1  251.67   18.50
  -4  11  -1  266.87   19.60
  -4  11  -1  247.78   17.20
  -4  11  -1  252.97   18.30
   4  11   1  296.17   18.40
   4  11   1  294.97   20.10
   5 -11   1   86.79   12.50
   5 -11   1  115.89   12.10
   5 -11   1   70.89   11.30
  -5 -11  -1   86.89   11.10
  -5 -11  -1   95.09   13.40
  -5 -11  -1   71.19   11.80
  -5  11  -1  110.29   12.50
  -5  11  -1   88.99   12.60
   5  11   1   84.59   13.50
   5  11   1  107.49   14.80
  -5  11  -1   96.29   13.80
   5  11   1  104.09   12.30
   6 -11   1    5.30    6.60
  -6 -11  -1   27.30    9.70
   6 -11   1   12.10    7.10
  -6 -11  -1    2.50    7.80
   6 -11   1   11.60    6.90
  -6 -11  -1   15.30    6.80
  -6  11  -1   -2.90    7.20
  -6  11  -1   -4.70    6.80
   6  11   1   13.80    6.70
   6  11   1   21.70    8.80
  -6  11  -1   16.80    6.70
   6  11   1    9.00    8.20
  -7 -11  -1  -12.10    9.30
   7 -11   1    3.10    6.50
  -7 -11  -1   -1.30    8.70
  -7 -11  -1   -0.90    7.50
   7 -11   1    8.40    6.90
   7 -11   1    6.40    7.00
  -7  11  -1   -4.50    7.10
   7  11   1    1.00    7.00
   7  11   1   -8.30    7.30
  -7  11  -1   -0.90    5.80
   7  11   1  -10.40    5.60
  -7  11  -1   -6.60    6.90
   8 -11   1   33.60   10.50
   8 -11   1   43.70   10.90
   8 -11   1   53.99   11.40
  -8 -11  -1   24.10   12.20
  -8 -11  -1   36.90   12.10
   8  11   1   44.00   13.50
  -8  11  -1   31.30   11.90
  -8  11  -1   37.90   12.30
   8  11   1   46.60   10.30
   8  11   1   50.99   13.50
   9 -11   1   57.29   12.60
   9 -11   1   65.19   12.80
   9 -11   1   66.49   13.70
  -9 -11  -1   54.39   15.50
  -9 -11  -1   53.79   13.90
  -9  11  -1   64.29   13.20
   9  11   1   69.19   16.50
  -9  11  -1   21.60   10.50
   9  11   1   80.49   17.00
 -10 -11  -1   31.30   14.90
 -10 -11  -1   10.00   11.20
  10 -11   1   56.49   13.50
  10 -11   1   20.20   10.60
  10 -11   1   14.80   11.00
  10  11   1   17.50   12.00
 -10  11  -1   12.60   10.30
 -10  11  -1    0.10    9.80
  10  11   1   35.90   15.80
  10 -12  -1    5.40    9.80
 -10 -12   1   35.10   13.30
 -10 -12   1   50.59   17.80
  10 -12  -1    4.40    9.50
  10  12  -1   34.70   16.70
 -10  12   1   16.90   12.70
 -10  12   1   11.40   10.90
  10  12  -1    7.60   12.10
  -9 -12   1   88.99   15.90
  -9 -12   1   96.69   18.00
   9 -12  -1   70.79   13.80
   9 -12  -1   55.99   14.10
   9  12  -1   66.09   17.80
   9  12  -1   85.19   16.00
  -9  12   1   42.80   12.60
  -9  12   1   67.99   15.40
   8 -12  -1   62.99   13.40
   8 -12  -1   74.49   12.80
  -8 -12   1   35.40   11.60
   8 -12  -1   54.49   12.10
  -8 -12   1   53.79   15.40
  -8  12   1   61.29   14.30
   8  12  -1   57.19   11.40
  -8  12   1   59.39   13.20
   8  12  -1   33.10   10.90
   8  12  -1   43.40   14.70
  -8  12   1   24.40   10.40
  -7 -12   1    5.70   10.00
   7 -12  -1   -0.90    7.10
   7 -12  -1   -2.80    6.60
   7 -12  -1   16.00    9.20
  -7 -12   1   12.10    8.90
   7  12  -1    2.10    8.30
  -7  12   1    6.80    8.20
   7  12  -1   16.60    8.50
  -7  12   1    6.00    8.40
   7  12  -1   10.70    7.50
  -7  12   1    8.80    7.10
   6 -12  -1   23.50    8.40
  -6 -12   1   61.09   12.20
  -6 -12   1   47.70   12.10
   6 -12  -1   65.19    9.60
   6 -12  -1   47.90   10.60
   6  12  -1   42.70    9.30
   6  12  -1   28.40   10.20
  -6  12   1   47.20    9.80
  -6  12   1   49.90   11.50
  -6  12   1   40.70   10.20
   6  12  -1   44.50   10.80
  -5 -12   1  125.09   15.80
   5 -12  -1  127.09   13.50
  -5 -12   1  110.69   14.50
   5 -12  -1  130.89   15.80
   5 -12  -1  104.59   13.70
  -5  12   1  114.99   13.80
  -5  12   1  118.19   15.20
   5  12  -1  125.69   14.60
   5  12  -1  124.79   15.80
  -5  12   1   89.69   14.10
   5  12  -1  128.29   17.00
   4 -12  -1   65.79    9.60
  -4 -12   1   49.30   10.30
  -4 -12   1   76.99   12.20
  -4 -12   1   75.69    9.50
   4 -12  -1   68.19   10.60
   4 -12  -1   71.49   10.90
   4  12  -1   57.69   10.20
   4  12  -1   58.89   10.50
  -4  12   1   81.99   12.50
  -4  12   1   67.69   11.00
   4  12  -1   93.19   13.50
  -4  12   1   71.09   11.20
   3 -12  -1  218.78   14.40
  -3 -12   1  213.58   16.70
  -3 -12   1  188.08   13.50
   3 -12  -1  169.48   15.00
  -3 -12   1  199.68   16.60
   3 -12  -1  160.38   16.30
  -3  12   1  212.48   16.00
  -3  12   1  211.88   13.20
   3  12  -1  183.48   15.20
   3  12  -1  208.88   16.50
   3  12  -1  194.98   16.50
  -3  12   1  189.68   16.20
  -2 -12   1   51.89   10.00
   2 -12  -1   58.39    8.50
  -2 -12   1   35.40    7.00
   2 -12  -1   40.50    8.50
  -2 -12   1   52.29    9.60
   2 -12  -1   53.99    9.10
   2  12  -1   46.00    9.10
   2  12  -1   61.59    8.80
  -2  12   1   47.40    8.90
  -2  12   1   66.29   10.40
   2  12  -1   47.80    9.00
  -2  12   1   51.19    7.70
   1 -12  -1    5.30    4.80
  -1 -12   1    6.80    4.40
  -1 -12   1    6.00    5.60
   1 -12  -1   10.10    4.90
  -1 -12   1    4.30    5.90
   1 -12  -1   11.80    6.00
   1  12  -1    2.40    5.10
  -1  12   1   17.30    5.70
   1  12  -1    6.20    4.50
  -1  12   1    7.60    5.50
   1  12  -1   13.20    4.70
   1  12  -1   12.60    5.60
  -1  12   1    3.70    4.60
   0 -12   1  126.39   13.90
   0 -12  -1  152.28   13.70
   0 -12  -1  131.49   12.70
   0 -12   1  124.89   12.10
   0 -12  -1  124.19   13.40
   0 -12   1  129.79   12.80
   0 -12  -1  111.79   11.10
   0  12   1  134.69   14.20
   0  12   1   99.39   11.70
   0  12   1  115.19   11.60
   0  12  -1  137.89   12.40
   0  12  -1  131.39   13.60
   0  12  -1  129.59   12.90
  -1 -12  -1  281.87   19.20
  -1 -12  -1  287.67   18.40
   1 -12   1  329.07   19.60
   1 -12   1  311.47   18.30
   1 -12   1  321.07   18.40
  -1 -12  -1  306.97   16.30
  -1 -12  -1  324.57   18.40
  -1  12  -1  303.57   17.60
   1  12   1  312.17   19.50
   1  12   1  326.67   17.10
  -1  12  -1  321.37   18.70
   1  12   1  330.17   16.80
   1  12   1  313.17   19.30
  -1  12  -1  260.87   18.30
   2 -12   1   25.70    7.50
   2 -12   1   15.60    5.80
  -2 -12  -1   17.90    6.60
   2 -12   1   24.80    6.90
  -2 -12  -1   17.70    5.80
  -2 -12  -1   28.50    7.30
  -2  12  -1   15.00    4.80
   2  12   1   17.00    7.00
   2  12   1   20.30    6.60
  -2  12  -1   20.90    6.70
  -2  12  -1   22.60    7.30
   2  12   1   18.60    6.70
   3 -12   1   61.99    9.60
  -3 -12  -1   61.29   10.50
  -3 -12  -1   75.49   11.70
   3 -12   1   71.49    9.60
   3 -12   1   62.09    9.60
  -3 -12  -1   57.79    8.70
  -3  12  -1   55.29    7.60
   3  12   1   90.49   11.60
   3  12   1   70.79   10.70
  -3  12  -1   66.99   10.50
   3  12   1   64.29    9.70
  -3  12  -1   59.19    9.60
   4 -12   1   27.60    7.70
   4 -12   1   12.60    6.70
  -4 -12  -1   19.30    6.60
  -4 -12  -1   22.10    7.90
   4 -12   1   28.30    7.50
  -4 -12  -1    7.80    7.00
  -4  12  -1   18.60    8.00
   4  12   1   27.20    8.10
  -4  12  -1   28.10    7.80
   4  12   1   10.10    7.40
   4  12   1   17.30    7.00
  -4  12  -1    6.70    7.40
  -5 -12  -1   58.09   11.70
  -5 -12  -1   75.89   13.50
   5 -12   1   58.89   11.20
   5 -12   1   65.49   11.00
   5 -12   1   63.09   10.20
  -5 -12  -1   47.20    8.90
   5  12   1   82.49   12.30
  -5  12  -1   73.09   10.70
   5  12   1   76.99   13.90
  -5  12  -1   65.29   11.70
  -5  12  -1   79.49   13.30
   5  12   1   67.19   12.20
  -6 -12  -1   38.30   11.40
  -6 -12  -1   20.20    8.90
  -6 -12  -1   32.90   10.00
   6 -12   1   44.90    9.30
   6 -12   1    4.80    6.10
   6 -12   1   21.60    8.80
  -6  12  -1   24.10    9.60
   6  12   1   42.50   11.90
  -6  12  -1   28.80    7.90
   6  12   1   33.40   10.00
   6  12   1   34.00    9.10
  -6  12  -1   22.00    8.80
   7 -12   1   15.60    8.20
   7 -12   1   -3.00    6.60
  -7 -12  -1   25.80   11.50
   7 -12   1    9.00    7.80
  -7 -12  -1   20.80   10.10
  -7  12  -1   -3.50    7.90
   7  12   1   11.50    9.60
  -7  12  -1    5.70    7.10
   7  12   1   15.70    9.30
   7  12   1    6.90    7.20
  -7  12  -1   13.40    9.60
   8 -12   1   43.80   11.30
  -8 -12  -1   17.40   11.30
  -8 -12  -1   17.90   10.60
   8 -12   1   21.70   10.10
   8 -12   1   26.20    9.70
  -8  12  -1   15.90   10.30
   8  12   1   24.50    9.40
   8  12   1   18.60   10.20
  -8  12  -1   34.90   11.10
   8  12   1   37.30   15.10
  -9 -12  -1   14.70   10.60
   9 -12   1    8.50    8.80
   9 -12   1    5.10    8.10
   9 -12   1    1.10    8.00
  -9 -12  -1   20.20   12.80
  -9  12  -1    2.00    9.10
   9  12   1   12.60   11.00
   9  12   1    5.80   12.40
  -9  12  -1   17.80   11.70
  10 -12   1   46.30   13.60
  10 -12   1   27.50   12.60
 -10 -12  -1   28.40   14.40
  10 -12   1   47.10   13.10
 -10 -12  -1   90.69   20.60
 -10  12  -1   46.70   14.10
 -10  12  -1   18.60   11.60
  10  12   1   25.90   15.00
  10  12   1   54.79   16.00
  10 -13  -1    3.80    9.80
   9 -13  -1    1.10    8.10
  -9 -13   1  -10.00   11.70
   9 -13  -1  -16.10    8.00
  -9 -13   1   -7.60   10.30
  -9  13   1    8.80   10.80
   9  13  -1    4.70   11.60
  -9  13   1    1.40    9.30
   9  13  -1   -6.10    9.10
  -8 -13   1    1.50   12.00
   8 -13  -1   10.50    8.30
   8 -13  -1   -5.60    8.30
  -8 -13   1   14.50   10.70
  -8  13   1   22.30   10.80
   8  13  -1   -3.90    9.90
   8  13  -1    6.60    9.90
  -8  13   1    5.90    9.10
   8  13  -1    3.60    7.60
  -7 -13   1    6.60   10.70
  -7 -13   1   15.30    9.90
   7 -13  -1   19.00    9.20
   7 -13  -1    9.30    8.30
   7 -13  -1    2.60    7.50
  -7  13   1   14.40    8.90
  -7  13   1    2.30    8.10
  -7  13   1    2.80    7.80
   7  13  -1    7.20    8.50
   7  13  -1    3.50    8.40
   7  13  -1   -1.40    9.60
  -6 -13   1  209.98   21.80
   6 -13  -1  250.07   20.20
   6 -13  -1  245.78   18.20
  -6 -13   1  219.38   23.30
   6 -13  -1  160.08   19.20
   6  13  -1  251.97   19.90
  -6  13   1  242.58   19.10
  -6  13   1  202.08   20.80
   6  13  -1  186.28   20.50
   6  13  -1  247.68   24.40
  -6  13   1  198.28   20.00
   5 -13  -1   17.40    8.30
   5 -13  -1   20.00    7.40
   5 -13  -1   17.00    8.40
  -5 -13   1   19.70    9.10
  -5 -13   1   19.50    9.50
   5  13  -1    3.50    7.10
  -5  13   1   10.30    7.60
  -5  13   1   23.60    9.40
  -5  13   1   31.90    9.30
   5  13  -1   20.20    9.20
   5  13  -1   35.60    9.40
  -4 -13   1   22.70    8.20
  -4 -13   1   23.70    9.30
   4 -13  -1   31.30    9.00
   4 -13  -1   21.40    8.10
  -4 -13   1   25.30    9.30
   4 -13  -1   29.90    8.20
  -4  13   1   18.90    8.60
   4  13  -1   40.60    9.30
  -4  13   1   21.00    7.90
   4  13  -1   38.00    9.90
   4  13  -1   28.90    9.30
  -3 -13   1   16.50    5.80
   3 -13  -1   19.20    7.50
   3 -13  -1   25.20    7.90
   3 -13  -1    6.90    5.70
  -3 -13   1   27.30    8.20
  -3 -13   1   11.00    6.90
  -3  13   1    9.50    5.00
   3  13  -1   17.30    7.40
  -3  13   1    4.20    6.20
   3  13  -1   11.60    6.50
  -3  13   1    9.00    5.70
   3  13  -1    9.20    6.60
  -2 -13   1   14.70    5.70
   2 -13  -1    5.70    5.40
  -2 -13   1   18.30    7.40
   2 -13  -1   10.30    6.90
  -2 -13   1   11.10    7.40
   2 -13  -1    9.90    5.70
   2  13  -1    2.10    5.30
   2  13  -1    9.80    5.70
  -2  13   1   17.70    6.80
  -2  13   1   11.00    5.10
   2  13  -1    6.70    6.00
  -2  13   1    7.10    6.00
  -1 -13   1  402.76   23.40
  -1 -13   1  457.15   24.90
   1 -13  -1  428.86   22.90
   1 -13  -1  403.36   21.90
  -1 -13   1  415.16   21.80
  -1 -13   1  387.96   20.00
   1 -13  -1  373.56   23.40
  -1  13   1  406.96   22.40
  -1  13   1  415.16   24.30
   1  13  -1  407.96   21.20
   1  13  -1  430.26   24.40
   1  13  -1  415.06   23.30
  -1  13   1  394.06   22.00
   0 -13   1  298.97   17.80
   0 -13   1  301.47   19.70
   0 -13  -1  281.87   17.80
   0 -13   1  306.77   18.90
   0 -13  -1  261.27   16.40
   0 -13  -1  287.27   18.00
   0 -13  -1  251.87   18.80
   0  13  -1  278.57   17.10
   0  13   1  283.07   18.30
   0  13   1  308.57   17.40
   0  13  -1  269.27   19.10
   0  13   1  282.47   19.70
   0  13  -1  290.47   18.10
  -1 -13  -1   37.00    7.90
  -1 -13  -1   52.79    9.90
   1 -13   1   50.09    8.70
   1 -13   1   51.49    9.90
  -1 -13  -1   51.09   10.30
   1 -13   1   23.60    7.00
  -1 -13  -1   48.20    6.90
   1  13   1   53.29    7.50
  -1  13  -1   31.40    7.40
   1  13   1   61.49    9.80
  -1  13  -1   22.90    7.50
   1  13   1   35.70    7.90
  -1  13  -1   54.09    8.10
  -2 -13  -1  161.18   15.40
   2 -13   1  152.18   14.80
  -2 -13  -1  154.68   15.70
  -2 -13  -1  155.08   15.90
   2 -13   1  130.09   13.60
   2 -13   1  121.59   14.60
   2  13   1  129.09   15.10
  -2  13  -1  113.59   13.70
   2  13   1  152.08   14.50
  -2  13  -1  140.89   14.90
   2  13   1  154.88   15.80
  -2  13  -1  135.19   12.30
   3 -13   1   18.30    7.30
   3 -13   1    5.30    6.30
  -3 -13  -1   31.20    9.00
  -3 -13  -1   26.30    7.40
  -3 -13  -1   34.90    9.00
   3 -13   1   29.90    8.00
  -3  13  -1   10.80    6.50
   3  13   1   29.00    8.90
  -3  13  -1   16.40    7.80
   3  13   1   36.90    8.80
   3  13   1   32.60    8.70
   4 -13   1    5.30    6.10
  -4 -13  -1   11.10    7.40
   4 -13   1   -1.80    5.50
  -4 -13  -1    0.20    7.00
  -4 -13  -1   16.00    6.10
   4 -13   1   11.40    6.80
  -4  13  -1    1.90    6.10
   4  13   1    6.30    7.60
   4  13   1    8.20    6.70
   4  13   1   12.20    7.10
  -4  13  -1    8.20    6.60
  -4  13  -1   -5.20    6.00
   5 -13   1  145.59   16.70
  -5 -13  -1  163.38   15.80
  -5 -13  -1  167.08   18.90
   5 -13   1  200.18   16.20
   5 -13   1  138.19   16.30
  -5 -13  -1  189.38   19.10
   5  13   1  209.78   20.60
   5  13   1  162.88   17.90
  -5  13  -1  152.98   18.10
  -5  13  -1  136.69   15.50
   5  13   1  174.08   17.60
  -5  13  -1  170.68   18.30
  -6 -13  -1   22.00    9.60
  -6 -13  -1   12.40   10.00
   6 -13   1    4.20    7.10
   6 -13   1    8.10    8.00
   6 -13   1   -9.30    6.60
  -6  13  -1   14.90    9.00
   6  13   1   -3.60    7.60
   6  13   1   10.60    7.70
   6  13   1   17.30    9.70
  -6  13  -1    1.70    7.00
  -6  13  -1    5.90    8.20
   7 -13   1   23.00   10.10
   7 -13   1   34.40   10.40
  -7 -13  -1   13.60   11.60
   7 -13   1   35.50   11.00
  -7 -13  -1   19.50   10.60
  -7  13  -1   21.30    9.00
   7  13   1   33.90    9.90
  -7  13  -1    3.30    8.80
   7  13   1   39.20   13.10
   7  13   1   30.60   11.50
  -7  13  -1   19.40   10.70
  -8 -13  -1   15.40   12.10
   8 -13   1   14.20    9.50
   8 -13   1    5.30    9.60
   8 -13   1   19.60    9.00
  -8 -13  -1   18.90   11.00
   8  13   1   29.00    9.90
   8  13   1   10.80   10.60
  -8  13  -1   23.70   10.80
   8  13   1    4.70   11.00
  -8  13  -1   22.20   10.50
  -9 -13  -1   17.10   13.70
   9 -13   1   -6.30    8.60
   9 -13   1   -2.50   10.90
  -9 -13  -1   -1.30   10.80
   9 -13   1   -4.10    8.10
   9  13   1    6.30   12.20
   9  13   1   -2.40   11.40
  -9  13  -1  -11.60    8.50
  -9  13  -1   -1.60    9.20
  -9 -14   1   -8.00   12.80
   9 -14  -1    4.00    9.10
  -9 -14   1  -13.90   11.00
   9 -14  -1    0.80   10.00
   9  14  -1  -12.80   11.10
  -9  14   1   -8.60    9.40
   9  14  -1   -5.50   10.70
  -9  14   1  -10.30    9.40
  -8 -14   1   16.50   12.70
  -8 -14   1   57.19   16.40
   8 -14  -1   28.70   11.50
   8 -14  -1   28.70   10.70
   8  14  -1    9.80    9.00
   8  14  -1   13.90   12.20
   8  14  -1   12.40   11.20
  -8  14   1   16.70   11.00
  -8  14   1    6.80    9.50
   7 -14  -1   12.40    8.70
  -7 -14   1    9.10   11.70
  -7 -14   1    5.50   10.20
   7 -14  -1   12.60    9.10
  -7  14   1    4.50    9.30
   7  14  -1   25.10   11.30
   7  14  -1    6.80    9.90
   7  14  -1    5.40    8.30
  -7  14   1   27.10   10.90
  -7  14   1   18.60    9.00
   6 -14  -1  115.89   16.20
  -6 -14   1   96.99   15.80
   6 -14  -1  128.19   16.90
  -6 -14   1   94.49   16.80
  -6  14   1   97.99   15.50
  -6  14   1  136.09   18.50
  -6  14   1  118.69   16.00
   6  14  -1  119.39   16.90
   6  14  -1  119.59   16.20
   6  14  -1   94.89   16.70
   5 -14  -1   58.69   12.20
   5 -14  -1   71.39   12.90
  -5 -14   1   83.19   14.60
  -5 -14   1   58.49   13.30
   5 -14  -1   53.99   11.20
   5  14  -1   56.39   11.90
  -5  14   1   66.79   13.80
  -5  14   1   52.79   10.60
   5  14  -1   49.40   11.40
   5  14  -1   64.09   12.10
  -4 -14   1   -8.50    7.00
  -4 -14   1   -3.90    7.90
   4 -14  -1   -4.90    5.90
   4 -14  -1    9.60    6.10
   4 -14  -1    4.30    7.10
  -4  14   1   -3.70    6.20
   4  14  -1   -0.10    6.40
  -4  14   1   -6.00    6.10
   4  14  -1  -10.70    6.10
   4  14  -1   -5.10    5.80
   3 -14  -1   97.99   12.20
  -3 -14   1  111.69   15.40
   3 -14  -1   93.49   13.20
  -3 -14   1  103.29   14.80
   3 -14  -1  106.49   14.50
  -3 -14   1  117.09   12.90
  -3  14   1  100.49   13.40
   3  14  -1  120.09   14.40
   3  14  -1   83.19   12.90
  -3  14   1   81.49   12.80
   3  14  -1   89.39   13.20
  -2 -14   1  122.99   15.60
   2 -14  -1  127.99   14.60
   2 -14  -1  147.99   14.80
  -2 -14   1  138.19   14.00
  -2 -14   1  152.98   16.50
   2 -14  -1  163.68   16.80
  -2  14   1  125.79   14.90
  -2  14   1  131.39   13.20
   2  14  -1  173.98   17.70
  -2  14   1  177.58   17.40
   2  14  -1  110.19   14.30
   1 -14  -1   36.00    8.10
   1 -14  -1   35.90    7.40
  -1 -14   1   44.50    8.60
   1 -14  -1   52.69    9.30
  -1 -14   1   40.20    9.50
   1 -14  -1   35.80    9.30
  -1 -14   1   28.90    8.60
   1  14  -1   40.10    8.80
   1  14  -1   35.80    8.50
  -1  14   1   44.60    9.90
  -1  14   1   21.30    6.50
  -1  14   1   41.60    8.50
   0 -14  -1  100.89   12.80
   0 -14   1  123.79   13.80
   0 -14   1  106.39   14.20
   0 -14  -1  111.39   11.60
   0 -14  -1  125.89   15.50
   0 -14   1  110.59   13.00
   0 -14  -1  134.79   14.40
   0  14  -1  111.89   12.20
   0  14   1  109.49   12.50
   0  14   1   80.99   12.30
   0  14   1  103.69   12.90
   0  14  -1  105.69   13.00
   0  14  -1   96.39   13.30
  -1 -14  -1  240.78   19.70
   1 -14   1  272.67   18.40
  -1 -14  -1  252.57   18.50
   1 -14   1  261.67   19.50
  -1 -14  -1  261.47   17.70
   1 -14   1  263.57   17.70
  -1  14  -1  262.67   19.60
  -1  14  -1  236.78   17.40
  -1  14  -1  260.37   17.00
   1  14   1  255.17   19.60
   1  14   1  267.47   18.90
  -2 -14  -1   19.10    8.20
   2 -14   1   43.20    9.20
  -2 -14  -1   60.89    9.80
   2 -14   1   35.30    8.70
  -2 -14  -1   29.90    8.80
   2 -14   1   41.70    9.80
   2  14   1   34.80    9.80
  -2  14  -1   36.00    8.80
  -2  14  -1   27.60    8.30
  -2  14  -1   42.80    9.40
   2  14   1   59.69   10.80
  -3 -14  -1   43.50   10.20
   3 -14   1   37.40    9.10
  -3 -14  -1   43.50   11.20
   3 -14   1   45.00   10.20
   3 -14   1   39.70    8.90
  -3 -14  -1   47.30    9.00
  -3  14  -1   55.49   10.30
   3  14   1   29.30    9.20
   3  14   1   39.20    9.60
  -3  14  -1   37.90   10.10
   3  14   1   42.20    9.50
  -4 -14  -1   71.69   11.60
   4 -14   1   79.69   13.20
   4 -14   1   74.09   12.80
  -4 -14  -1   83.49   14.20
   4 -14   1   79.79   12.00
  -4 -14  -1   63.39   12.80
   4  14   1  108.09   15.60
  -4  14  -1   67.29   12.00
  -4  14  -1   83.29   13.40
   4  14   1   94.39   14.00
   4  14   1   79.59   13.00
   5 -14   1   72.09   12.70
  -5 -14  -1  100.09   15.60
   5 -14   1   98.89   15.20
   5 -14   1  101.09   13.50
  -5 -14  -1   78.69   14.50
   5  14   1   66.39   12.90
   5  14   1   85.09   14.30
  -5  14  -1   60.59   11.30
  -5  14  -1   93.39   14.70
   5  14   1   81.59   14.90
  -5  14  -1   83.19   15.00
   6 -14   1   34.80    9.30
  -6 -14  -1   31.20   11.50
  -6 -14  -1   45.10   12.80
   6 -14   1   31.20   10.20
   6 -14   1   29.20   10.40
   6  14   1   30.40   11.70
  -6  14  -1   22.10    8.80
  -6  14  -1   21.00   10.00
   6  14   1   36.50   10.30
  -6  14  -1   17.90    9.80
   6  14   1   45.00   12.80
  -7 -14  -1   16.20   10.70
   7 -14   1   13.40    8.90
   7 -14   1    9.50    8.90
   7 -14   1    4.20    7.50
  -7 -14  -1    3.80   10.90
  -7  14  -1    0.20    8.40
   7  14   1    8.10    9.90
   7  14   1    8.30    8.30
  -7  14  -1    3.60    8.80
   7  14   1   12.10   10.60
  -7  14  -1    6.70    7.40
  -8 -14  -1   75.39   17.90
   8 -14   1   41.90   12.50
   8 -14   1   82.59   16.30
  -8 -14  -1   62.99   15.60
   8  14   1   76.49   18.00
   8  14   1   97.39   18.20
  -8  14  -1   76.99   16.30
  -8  14  -1   28.50   12.20
   8  14   1   47.80   13.40
  -9 -14  -1   12.20   14.20
   9 -14   1   23.50   11.90
   9 -14   1    2.90    8.50
  -9 -14  -1    7.40   11.60
  -9  14  -1    3.00   10.30
   9  14   1   10.60   13.00
   9  14   1    3.00   11.40
  -9  14  -1   -3.20    9.70
  -8 -15   1    4.00   11.20
   8 -15  -1   15.00   11.40
  -8 -15   1    4.60   13.70
   8 -15  -1   14.70    9.70
  -8  15   1   -0.50   10.70
   8  15  -1   -2.00   11.10
   8  15  -1   -2.60   11.70
  -8  15   1   -2.40   11.10
   8  15  -1    6.30    9.10
   7 -15  -1    8.30    9.40
  -7 -15   1   -4.60   11.10
  -7 -15   1    8.60   11.50
   7 -15  -1   10.90    9.60
   7  15  -1  -11.00    9.40
  -7  15   1    5.30    9.50
  -7  15   1  -11.20    6.80
   7  15  -1   13.10    8.60
   7  15  -1  -12.50    9.10
  -7  15   1  -14.20    8.10
  -6 -15   1    4.90    9.80
   6 -15  -1   22.80   10.90
  -6 -15   1   -0.80   10.20
   6 -15  -1    7.40    8.70
  -6  15   1    4.00    9.20
  -6  15   1   14.90    9.30
   6  15  -1   15.70    9.20
   6  15  -1    8.60    9.80
   6  15  -1   10.50   10.50
  -5 -15   1  -10.80    7.40
   5 -15  -1    2.10    8.40
   5 -15  -1  -12.50    5.60
  -5 -15   1   12.60    9.20
   5  15  -1   -4.70    6.80
   5  15  -1   12.50    9.60
  -5  15   1    1.80    8.50
   5  15  -1    2.50    8.20
  -5  15   1    1.00    7.00
  -4 -15   1   29.70   10.40
   4 -15  -1   21.10    9.00
  -4 -15   1   12.80    9.60
   4 -15  -1   11.70    7.60
  -4  15   1   11.10    7.50
   4  15  -1   23.40    9.20
   4  15  -1   23.30    9.20
  -4  15   1    6.40    8.10
   4  15  -1   30.00   10.90
   3 -15  -1   96.99   14.00
   3 -15  -1  100.29   13.80
  -3 -15   1  117.99   15.80
  -3 -15   1   90.99   13.80
   3 -15  -1   77.09   13.20
  -3  15   1   82.59   13.40
   3  15  -1   78.39   13.10
   3  15  -1  106.89   14.80
  -3  15   1   64.89   12.20
  -2 -15   1   11.60    8.00
   2 -15  -1   11.50    6.40
  -2 -15   1   -1.10    7.60
   2 -15  -1   -3.50    7.00
  -2 -15   1   24.90    8.10
   2 -15  -1   11.10    6.90
  -2  15   1    8.90    6.30
  -2  15   1   25.00    8.30
  -2  15   1    6.70    6.60
   2  15  -1   10.70    7.60
   2  15  -1    7.80    7.50
  -1 -15   1   30.10    9.30
   1 -15  -1   24.90    9.20
  -1 -15   1    8.50    6.10
   1 -15  -1   18.80    7.60
   1 -15  -1   18.30    6.20
  -1 -15   1    9.20    8.10
   1 -15  -1    5.60    6.60
  -1  15   1    9.20    7.30
   1  15  -1   16.10    7.70
  -1  15   1   26.80    7.60
  -1  15   1   22.40    7.30
   1  15  -1   13.80    8.10
   0 -15   1    4.40    5.50
   0 -15   1   -2.30    5.90
   0 -15  -1    8.80    7.90
   0 -15  -1    8.10    6.00
   0 -15  -1    3.90    6.50
   0 -15   1    8.10    7.70
   0  15  -1    0.30    6.10
   0  15  -1   10.90    6.40
   0  15   1    6.30    6.10
   0  15   1   10.10    7.10
   1 -15   1    0.20    5.20
  -1 -15  -1    7.00    6.00
   1 -15   1   13.40    8.60
  -1 -15  -1   -1.80    7.60
  -1 -15  -1    2.60    6.80
   1 -15   1    0.80    6.20
  -1  15  -1   -0.70    5.40
  -1  15  -1   -2.90    6.20
   1  15   1    7.10    7.00
  -1  15  -1    8.00    5.40
   1  15   1   -0.40    6.10
   2 -15   1  187.08   17.40
  -2 -15  -1  174.88   17.30
  -2 -15  -1  139.69   17.40
  -2 -15  -1  164.18   17.60
   2 -15   1  172.78   16.80
   2 -15   1  171.68   18.40
  -2  15  -1  143.09   16.90
   2  15   1  141.29   17.50
   2  15   1  151.08   17.50
  -2  15  -1  137.49   16.00
   3 -15   1   29.30    8.70
   3 -15   1   40.80   11.20
   3 -15   1    1.50    6.50
  -3 -15  -1   10.10    8.20
  -3 -15  -1   21.80    7.60
  -3 -15  -1   17.60    8.50
  -3  15  -1   13.00    7.70
  -3  15  -1    5.70    7.30
   3  15   1   12.50    8.10
   3  15   1   28.20    9.20
   4 -15   1   23.40    9.10
  -4 -15  -1   -1.50    7.90
   4 -15   1   21.40    9.00
  -4 -15  -1   39.90   11.40
   4 -15   1   20.80    9.80
   4  15   1   27.30   10.00
   4  15   1   35.50   10.00
  -4  15  -1   16.00    8.00
  -4  15  -1   12.60    8.80
   4  15   1   30.20    9.50
  -5 -15  -1   10.10   10.50
  -5 -15  -1   19.50    9.80
   5 -15   1   20.50    9.30
   5 -15   1   12.80    8.70
   5 -15   1   44.10   11.80
   5  15   1   28.90   10.20
   5  15   1   13.00    9.10
  -5  15  -1   11.00    9.40
   5  15   1   34.50   11.60
  -5  15  -1   21.70    8.70
   6 -15   1   10.70    8.10
   6 -15   1   13.80    9.30
  -6 -15  -1   19.30   11.50
  -6 -15  -1   29.30   11.40
   6  15   1   21.90   11.30
   6  15   1    6.30    9.30
  -6  15  -1    8.80    8.20
  -6  15  -1    3.50    8.00
   6  15   1    3.50   10.30
  -6  15  -1   22.20   11.10
   7 -15   1    3.00    9.80
   7 -15   1    0.50    7.90
  -7 -15  -1   -6.30    9.70
  -7 -15  -1    0.70   11.30
  -7  15  -1   12.50   10.80
   7  15   1   -4.80    8.40
   7  15   1    2.40   10.90
  -7  15  -1   -3.30    9.10
  -7  15  -1    2.10    7.90
   7  15   1  -10.00    8.20
   8 -15   1   82.49   16.20
  -8 -15  -1   44.80   15.00
  -8 -15  -1   46.10   16.30
   8 -15   1   95.99   17.10
   8  15   1   85.09   16.80
   8  15   1  132.39   22.50
  -8  15  -1   62.29   15.80
   8  15   1  101.89   19.00
  -8  15  -1   58.69   15.20
  -7 -16   1   -2.70   11.10
   7 -16  -1    7.20    9.70
  -7 -16   1   -9.00   11.70
   7 -16  -1    2.10    8.90
   7  16  -1   17.70   10.40
   7  16  -1    6.20   11.10
  -7  16   1   -3.60    9.00
  -7  16   1    2.80   10.40
   7  16  -1    6.00   11.10
  -6 -16   1  162.68   22.50
   6 -16  -1  152.68   20.30
  -6 -16   1  130.39   19.30
   6 -16  -1  129.09   18.10
   6  16  -1  142.29   19.50
  -6  16   1  136.19   18.20
   6  16  -1  134.49   18.80
   6  16  -1  149.79   21.50
  -6  16   1  117.49   18.30
   5 -16  -1    7.80    8.30
  -5 -16   1   21.10   10.90
   5 -16  -1   11.00    9.00
  -5 -16   1   -3.30    8.80
   5  16  -1   -9.80    7.30
  -5  16   1    5.80    8.90
   5  16  -1    2.50    8.80
  -5  16   1  -13.50    6.10
   4 -16  -1    2.20    7.30
  -4 -16   1   -2.10    8.20
   4 -16  -1   -4.70    8.40
  -4 -16   1   -2.40    9.00
   4  16  -1   -0.20    8.20
  -4  16   1    0.70    7.10
   4  16  -1  -12.90    7.50
  -4  16   1    1.40    7.70
   3 -16  -1    9.70    7.40
  -3 -16   1    2.00    8.30
  -3 -16   1    8.50    9.20
   3 -16  -1   12.30    8.70
  -3  16   1   -1.20    7.00
   3  16  -1    4.50    8.30
  -3  16   1   -3.10    6.80
   3  16  -1    6.00    7.30
   2 -16  -1   31.30    9.20
  -2 -16   1   22.30    9.90
   2 -16  -1   37.00    8.90
   2 -16  -1   38.00   10.80
  -2 -16   1   38.10   11.20
  -2  16   1   44.70   10.30
  -2  16   1   23.00    8.70
   2  16  -1   34.30    9.80
   2  16  -1   29.40   10.40
   1 -16  -1   10.10    6.40
   1 -16  -1   21.90    9.40
   1 -16  -1    6.70   11.00
  -1 -16   1    8.20    8.60
   1 -16  -1   -1.60    5.90
  -1 -16   1   11.30    8.70
  -1 -16   1   12.20    7.00
  -1  16   1   10.40    7.10
   1  16  -1   10.40    7.20
   1  16  -1   -1.90    7.00
  -1  16   1    6.20    8.60
  -1  16   1   13.70    6.90
   0 -16   1   24.10    7.80
   0 -16  -1   44.10    9.80
   0 -16   1   11.50    8.60
   0 -16  -1   23.30   10.30
   0 -16   1   30.20    9.50
   0 -16  -1   19.70    8.60
   0  16   1   44.30   11.00
   0  16  -1   29.60    8.50
   0  16   1   38.20   10.00
   0  16  -1   42.70   10.80
  -1 -16  -1   -1.30    6.00
  -1 -16  -1   -3.80    7.30
  -1 -16  -1   -1.00    6.30
   1 -16   1    3.40    6.00
   1 -16   1   13.10    8.60
   1 -16   1   -1.10    6.50
   1  16   1   -0.80    6.50
   1  16   1   -4.00    6.60
  -1  16  -1   -0.30    6.20
   2 -16   1    0.70    6.10
  -2 -16  -1   -3.60    6.90
  -2 -16  -1    3.20    8.40
  -2 -16  -1   -4.10    5.70
   2 -16   1   -4.20    6.50
   2 -16   1    9.30    8.50
  -2  16  -1   -4.00    5.80
  -2  16  -1   -1.10    6.50
   2  16   1   12.70    7.80
   2  16   1    0.40    7.30
   3 -16   1   -8.40    6.60
   3 -16   1   -1.10    6.80
   3 -16   1    7.80    7.40
  -3 -16  -1    1.30    8.10
  -3 -16  -1    3.20    8.40
  -3  16  -1    6.30    7.20
   3  16   1   -6.20    7.30
  -3  16  -1    1.30    7.30
   3  16   1    7.40    8.20
   4 -16   1  107.59   16.90
   4 -16   1  114.79   15.90
  -4 -16  -1   87.29   14.70
  -4 -16  -1  142.29   18.50
  -4  16  -1  105.49   15.60
   4  16   1  112.79   16.90
  -4  16  -1  111.79   16.40
   4  16   1  107.49   16.70
  -5 -16  -1    0.90   10.10
  -5 -16  -1  -11.10    8.10
   5 -16   1    1.30    7.20
   5 -16   1    1.70    9.30
   5  16   1    7.00    9.50
  -5  16  -1    1.80    9.00
  -5  16  -1    8.30    7.70
   5  16   1    8.10    8.20
  -6 -16  -1   -7.00    9.20
   6 -16   1   -9.30    8.20
   6 -16   1    3.20    9.20
  -6 -16  -1   -3.30   10.30
   6  16   1   20.50   12.00
  -6  16  -1   -7.90    7.40
   6  16   1    3.40    8.80
   6  16   1    2.00   10.30
  -6  16  -1   16.30   10.90
  -7 -16  -1   29.80   13.00
  -7 -16  -1   36.20   15.70
   7 -16   1   25.10   11.90
   7 -16   1   37.70   12.00
  -7  16  -1   22.10   12.60
   7  16   1   17.60   10.40
  -7  16  -1   18.90   11.20
   7  16   1   12.90   12.80
   7  16   1   -2.30   10.70
   6 -17  -1   11.60   11.30
  -6 -17   1   22.20   14.30
  -6 -17   1    9.50   11.30
   6 -17  -1    4.50    9.40
   6  17  -1   -7.70   10.90
  -6  17   1    3.30   10.30
  -6  17   1   -3.50    8.50
   6  17  -1    0.80   10.30
  -5 -17   1    5.70   10.00
  -5 -17   1   -0.70   10.10
   5 -17  -1   16.60   11.70
   5 -17  -1   -6.60    7.60
  -5  17   1   11.00    9.50
   5  17  -1    9.60   11.30
  -5  17   1    1.90    9.20
   5  17  -1    2.00    9.40
   4 -17  -1   15.80    9.00
  -4 -17   1   21.80   11.30
   4 -17  -1   16.80   10.30
  -4 -17   1    7.80   10.40
  -4  17   1   11.60    8.50
   4  17  -1   15.60   10.30
  -4  17   1    4.70    9.50
   4  17  -1   17.40   10.80
  -3 -17   1    2.90    9.10
   3 -17  -1    7.50    9.30
   3 -17  -1   13.80    7.40
   3 -17  -1    4.80    7.70
  -3 -17   1    6.10    9.50
   3  17  -1    2.50    7.90
  -3  17   1   11.40    8.10
  -3  17   1    2.80    7.50
   3  17  -1   -7.60    8.60
   2 -17  -1    7.70    7.60
   2 -17  -1   -2.20    8.50
   2 -17  -1   13.60    7.50
  -2 -17   1   12.90    9.70
  -2 -17   1    5.80    9.40
   2  17  -1   -4.80    6.90
  -2  17   1    8.50    8.10
  -2  17   1   19.40    8.60
   2  17  -1   17.30    8.70
   1 -17  -1    2.50    8.80
   1 -17  -1    2.30    6.80
  -1 -17   1   10.00    9.00
  -1 -17   1   24.80   10.60
   1  17  -1   18.00    8.60
  -1  17   1    3.40    7.30
   1  17  -1  -10.10    6.90
   0 -17   1   27.40   10.10
   0 -17  -1   15.30    8.70
   0 -17   1   25.40   10.40
   0 -17  -1   36.00   11.30
   0 -17   1   27.00    9.50
   0  17  -1   34.50    9.10
   0  17   1   41.40   11.20
   0  17  -1   36.20   10.70
   0  17   1   21.10    8.80
  -1 -17  -1    3.10    6.80
   1 -17   1    4.00    6.90
   1 -17   1    7.60    9.60
   1 -17   1   24.40    9.00
  -1 -17  -1    4.40    8.70
   1  17   1    4.60    7.90
  -1  17  -1    4.70    7.50
   1  17   1   -2.20    7.60
  -2 -17  -1   22.40   10.90
   2 -17   1   39.70   10.00
   2 -17   1   37.30   11.80
  -2 -17  -1    8.60    9.70
  -2  17  -1   31.50   12.80
   2  17   1    7.40    8.50
   2  17   1    2.80    8.50
  -2  17  -1   28.70   10.00
   3 -17   1   56.19   13.80
  -3 -17  -1   32.40   11.60
  -3 -17  -1   27.00   11.50
   3 -17   1   31.60    9.90
   3  17   1   55.29   12.70
   3  17   1   42.00   12.00
  -3  17  -1   27.70    9.70
  -3  17  -1   37.70   11.30
  -4 -17  -1   19.90   10.60
   4 -17   1    6.80    8.20
  -4 -17  -1    1.90    9.00
   4 -17   1   16.60   11.00
  -4  17  -1   -2.80    7.10
   4  17   1    0.60    8.10
  -4  17  -1    5.00    9.00
   4  17   1   11.30   10.00
  -5 -17  -1    9.70   12.60
   5 -17   1   22.00   11.10
  -5 -17  -1   23.30   12.20
   5 -17   1   12.70   10.80
   5  17   1   27.80   11.70
  -5  17  -1   12.60   10.60
   5  17   1    6.00   10.70
  -5  17  -1   22.20   10.20
  -6 -17  -1   25.30   14.20
  -6 -17  -1   27.60   14.00
   6 -17   1   -4.50    9.30
   6 -17   1   15.30   10.30
   6  17   1    8.90    9.50
  -6  17  -1    8.20    9.30
  -6  17  -1   33.80   14.30
   6  17   1   19.90   13.00
  -5 -18   1   24.20   14.10
  -5 -18   1   22.40   12.20
   5 -18  -1   29.90   13.50
   5 -18  -1   36.70   12.30
   5  18  -1   40.70   14.60
  -5  18   1   34.80   12.30
  -5  18   1   35.70   13.20
   5  18  -1   29.90   12.80
  -4 -18   1   10.10   10.70
   4 -18  -1   -3.60    7.40
   4 -18  -1    4.70    9.50
  -4 -18   1    8.10   12.10
   4 -18  -1   13.80    9.20
   4  18  -1   -4.50    9.60
   4  18  -1    0.70    9.10
  -4  18   1   -5.60    7.60
  -4  18   1    3.60    9.20
  -3 -18   1    5.80    9.80
   3 -18  -1   22.40   11.70
  -3 -18   1    5.20   11.70
   3 -18  -1   13.10    8.60
   3 -18  -1   26.00   10.10
  -3  18   1   24.00   11.10
  -3  18   1   31.70   11.60
   3  18  -1   30.40   11.20
   3  18  -1   31.80   12.00
   2 -18  -1   76.99   15.90
  -2 -18   1   35.70   12.40
  -2 -18   1   39.40   12.40
   2 -18  -1   32.60   11.10
  -2  18   1   48.00   12.30
   2  18  -1   68.09   14.50
   2  18  -1   88.39   15.40
  -1 -18   1    2.50   12.80
   1 -18  -1   26.70   11.80
  -1 -18   1   18.20   10.80
   1 -18  -1   25.40    9.10
   1  18  -1   15.00    9.70
   1  18  -1   11.50    9.40
  -1  18   1   13.50    8.90
   0 -18   1   35.00   12.50
   0 -18  -1   25.00   12.00
   0 -18  -1   35.50   11.10
   0  18   1   27.40   10.40
   0  18  -1   39.30   11.30
   0  18   1   21.80    9.20
  -1 -18  -1   65.89   15.10
   1 -18   1   73.59   16.10
  -1  18  -1   88.69   15.40
   1  18   1   75.29   14.40
   1  18   1   59.39   13.90
   2 -18   1   -3.30    9.50
   2 -18   1   20.60    9.10
  -2 -18  -1    7.50   10.30
   2  18   1   25.90   11.00
  -2  18  -1    2.20    7.90
   2  18   1   17.30   11.00
   3 -18   1    3.70    9.50
  -3 -18  -1   11.60   10.30
   3 -18   1   -4.60    7.30
   3  18   1    3.00    9.40
  -3  18  -1    1.60    9.40
  -3  18  -1    1.60    8.40
   3  18   1   11.80    9.20
  -4 -18  -1   20.70   12.00
   4 -18   1   15.60   11.80
   4 -18   1   14.70   10.40
  -4  18  -1    0.60    8.60
   4  18   1   10.10    9.80
   4  18   1    4.50   10.00
  -4  18  -1   12.90   10.70
   5 -18   1   14.40    9.30
  -5 -18  -1   10.70   11.30
   5 -18   1    7.50   12.00
   5  18   1   15.20   11.20
  -5  18  -1   15.30    9.70
   5  18   1   -1.10   10.90
   3 -19  -1    5.50    8.90
   3 -19  -1   -9.80   10.70
  -3 -19   1   -4.40    9.90
   3  19  -1    3.10   10.90
  -3  19   1    7.80    9.50
   3  19  -1    2.10    9.40
  -2 -19   1   18.20   12.20
   2 -19  -1   -4.30   10.20
   2 -19  -1   30.90   11.30
  -2  19   1    3.70    9.50
   2  19  -1   12.10   10.10
   2  19  -1   12.70   10.70
   1 -19  -1   15.30   12.10
  -1 -19   1   42.50   14.10
   1  19  -1    9.70   10.10
  -1  19   1   -4.40    7.80
   0 -19   1   30.90   13.30
   0 -19  -1   22.90   12.30
   0  19  -1   25.60   11.50
   0  19   1   17.50   10.20
   1 -19   1    2.40   10.60
  -1 -19  -1    4.30   10.70
   1  19   1    0.60    8.40
   1  19   1    3.50    9.70
  -1  19  -1   -0.80    8.10
  -2 -19  -1  -13.40    9.70
   2 -19   1    2.20   10.90
   2  19   1    0.30    9.40
   2  19   1   -8.50    8.60
  -2  19  -1   -1.60    8.30
   3 -19   1   86.09   15.60
   3 -19   1   75.19   16.90
  -3  19  -1   64.69   14.70
   3  19   1   82.69   16.60
   3  19   1   73.79   16.20
 -13   0   2    2.10   12.10
  13   0  -2   -2.10    9.70
 -13   0   2    3.40   12.40
 -13   0   2    7.90   14.20
  13   0  -2    2.20   12.10
 -12   0   2   53.89   14.50
 -12   0   2   49.20   13.30
  12   0  -2   43.80   13.40
 -12   0   2   48.20   15.70
  12   0  -2   23.70   11.90
  11   0  -2   14.20    9.70
 -11   0   2   -7.00    8.70
 -11   0   2    8.60    9.00
  11   0  -2    5.10    8.10
 -11   0   2   -3.10   10.20
 -10   0   2   -7.00    8.00
 -10   0   2   -4.90    6.00
  10   0  -2   -5.20    6.00
 -10   0   2    2.80    7.60
  10   0  -2    4.80    7.60
 -10   0   2    0.40    7.70
  10   0  -2   -2.10    6.50
   9   0  -2   -4.00    5.90
   9   0  -2    0.40    5.90
  -9   0   2    6.00    6.80
  -9   0   2    4.30    8.10
  -9   0   2   -4.60    5.90
   9   0  -2   -8.40    5.10
  -9   0   2    6.10    5.90
   8   0  -2  110.19    9.80
  -8   0   2  116.39   12.70
  -8   0   2  152.28   16.90
   8   0  -2  140.69   14.90
  -8   0   2  109.19   14.00
   8   0  -2  129.79   14.90
  -8   0   2  117.39   13.60
   8   0  -2  132.49   13.70
   7   0  -2    1.20    4.20
  -7   0   2    0.80    3.40
  -7   0   2    0.30    4.40
   7   0  -2    4.90    5.70
  -7   0   2    1.10    5.60
  -7   0   2   -0.30    4.70
  -7   0   2    0.10    5.30
   7   0  -2   -3.80    4.50
   7   0  -2   -2.80    2.80
  -7   0   2   -3.00    4.60
   6   0  -2  179.18   13.20
  -6   0   2  169.08   10.80
   6   0  -2  169.38   10.20
  -6   0   2  207.28   13.10
   6   0  -2  179.28   13.90
   6   0  -2  188.78   12.20
  -6   0   2  176.58   11.70
  -6   0   2  170.68   13.50
  -6   0   2  182.48   14.00
  -6   0   2  180.78   12.80
  -6   0   2  177.28   13.00
  -5   0   2    3.90    4.20
  -5   0   2   -2.40    3.00
   5   0  -2    0.10    4.00
  -5   0   2    0.90    3.50
  -5   0   2   -0.40    4.00
  -5   0   2   -1.90    3.20
  -5   0   2    3.10    2.50
  -5   0   2   -5.10    3.30
   5   0  -2   -2.30    2.00
   5   0  -2   -3.20    2.70
  -4   0   2   39.90    5.40
   4   0  -2   34.50    4.90
  -4   0   2   30.40    5.70
   4   0  -2   27.90    3.70
  -4   0   2   38.10    5.10
  -4   0   2   35.60    5.50
  -4   0   2   40.40    4.60
  -4   0   2   31.00    5.60
  -4   0   2   38.30    5.20
   4   0  -2   41.20    6.00
  -3   0   2    1.40    2.20
   3   0  -2    0.00    2.70
   3   0  -2   -0.20    2.20
  -3   0   2   -1.10    3.10
  -3   0   2    2.40    2.40
  -3   0   2    1.50    2.30
  -3   0   2    1.40    2.40
   3   0  -2    1.90    1.70
  -3   0   2   -3.00    2.60
  -3   0   2   -1.40    2.60
  -2   0   2 2798.92  103.69
  -2   0   2 2875.31  103.49
  -2   0   2 3003.60  103.29
  -2   0   2 2890.11  103.49
  -2   0   2 2886.31  102.99
  -2   0   2 2979.80  103.19
   2   0  -2 3040.60  102.89
  -2   0   2 2896.41  102.89
   1   0  -2    1.40    0.90
   1   0  -2    1.50    0.90
  -1   0   2    2.00    1.10
  -1   0   2    1.50    1.00
  -1   0   2    0.40    1.10
  -1   0   2   -0.90    1.20
  -1   0   2    1.70    1.20
  -1   0   2    0.20    0.80
  -1   0   2    0.30    1.00
   0   0   2 2143.29   73.29
   0   0   2 2103.99   73.19
   0   0   2 1978.40   72.79
   0   0  -2 2051.99   72.79
   0   0  -2 2054.29   73.19
   0   0   2 2110.59   73.19
   0   0   2 2185.28   72.99
   0   0  -2 2127.49   72.99
   0   0  -2 2061.89   73.29
   1   0   2    2.90    1.30
   1   0   2    2.00    1.30
   1   0   2    1.50    1.00
  -1   0  -2    0.70    1.40
  -1   0  -2    1.10    1.50
  -1   0  -2    1.80    1.20
  -1   0  -2    0.80    1.30
   2   0   2 1164.68   39.50
  -2   0  -2 1093.59   41.40
  -2   0  -2 1165.18   42.00
  -2   0  -2 1101.39   42.00
   2   0   2 1115.09   41.70
   2   0   2 1099.89   39.50
  -2   0  -2 1149.39   42.10
   2   0   2 1142.09   40.80
   2   0   2 1132.69   41.60
   3   0   2    0.70    2.60
   3   0   2    0.20    1.10
  -3   0  -2    0.70    2.20
   3   0   2   -2.10    1.90
  -3   0  -2    5.10    3.40
   3   0   2    2.20    2.60
  -3   0  -2   -0.20    2.50
  -3   0  -2    3.20    2.70
   4   0   2  138.39    9.20
  -4   0  -2  127.89    9.80
  -4   0  -2  117.19    8.40
   4   0   2  125.69    9.10
   4   0   2  128.39    7.80
   4   0   2  124.09    5.90
  -4   0  -2  115.49    9.10
  -4   0  -2  108.09    9.00
   5   0   2   -0.30    1.60
  -5   0  -2    1.00    3.50
   5   0   2    4.20    3.90
  -5   0  -2   -0.60    3.40
   5   0   2   -1.80    2.60
  -5   0  -2    3.60    3.70
   5   0   2    0.40    3.70
  -5   0  -2   -2.20    3.70
   6   0   2  104.69   11.30
   6   0   2   94.19    6.20
   6   0   2  107.79   11.40
  -6   0  -2  143.09   12.50
  -6   0  -2  100.29   11.40
  -6   0  -2  118.09   12.70
   6   0   2   97.79    9.30
  -6   0  -2  123.89   12.70
   7   0   2    1.40    2.50
  -7   0  -2   -2.10    5.10
   7   0   2    0.10    4.80
  -7   0  -2   -0.40    5.40
  -7   0  -2   -4.30    4.10
   7   0   2    0.30    5.00
   7   0   2    0.70    3.80
  -7   0  -2    4.70    6.10
  -8   0  -2  876.81   41.90
  -8   0  -2  884.11   42.40
   8   0   2  933.51   41.90
   8   0   2  877.11   41.00
   8   0   2  923.31   38.40
  -8   0  -2  934.21   39.90
  -8   0  -2  877.41   41.60
   9   0   2   -2.30    5.00
  -9   0  -2    3.50    7.50
  -9   0  -2    8.80    7.90
   9   0   2   -5.10    6.40
  -9   0  -2    3.90    6.60
   9   0   2   -2.80    6.40
  -9   0  -2    1.40    8.10
  10   0   2  376.86   26.30
 -10   0  -2  364.06   26.80
 -10   0  -2  432.96   24.70
 -10   0  -2  361.06   27.70
 -10   0  -2  334.07   25.60
  10   0   2  366.46   25.80
 -11   0  -2   -3.90    8.90
 -11   0  -2   -2.70   10.30
  11   0   2    3.60    9.30
  11   0   2   -3.00    7.50
 -11   0  -2   -3.40    8.50
 -12   0  -2   11.50   13.30
  12   0   2   14.50   11.70
  12   0   2   15.80   11.00
 -12   0  -2   14.90   12.20
 -12   0  -2    7.50   11.00
  13   0   2   25.70   11.90
 -13   0  -2   -7.90   13.70
 -13   0  -2  -13.00   11.10
 -13   0  -2   -8.30   11.00
  13   0   2    1.10   11.40
 -13  -1   2    4.10   12.50
 -13  -1   2   14.20   15.10
 -13  -1   2   17.70   13.10
  13  -1  -2    7.50   10.30
  13  -1  -2   23.60   11.60
  13   1  -2   27.30   15.90
 -13   1   2   22.20   13.90
  13   1  -2   19.10   11.50
 -13   1   2   -5.30   11.30
 -13   1   2   21.70   16.30
 -12  -1   2   21.70   12.10
 -12  -1   2   10.90   10.70
  12  -1  -2   11.50   11.30
  12  -1  -2    2.20    8.90
 -12  -1   2   -1.40   11.80
  12   1  -2    6.20    9.10
 -12   1   2   -3.60   11.50
 -12   1   2   -8.70    8.90
  12   1  -2   -0.60    9.60
 -12   1   2   20.10   12.10
  11  -1  -2   15.50    9.50
 -11  -1   2    6.70   10.70
 -11  -1   2    8.70    9.40
  11  -1  -2   11.20    9.10
 -11  -1   2   11.10   10.50
  11   1  -2   13.60    8.90
 -11   1   2   26.50   10.70
 -11   1   2   -8.40    8.80
  11   1  -2    1.00    9.40
 -11   1   2   -5.50    9.90
 -11   1   2   15.70    9.20
 -10  -1   2  429.46   28.30
 -10  -1   2  451.55   27.30
  10  -1  -2  429.16   27.90
 -10  -1   2  455.55   30.00
  10  -1  -2  458.35   28.20
 -10   1   2  373.66   27.70
 -10   1   2  464.35   26.20
  10   1  -2  430.46   28.20
  10   1  -2  443.06   26.70
 -10   1   2  451.75   29.70
  10   1  -2  449.26   29.20
 -10   1   2  412.16   27.40
  -9  -1   2    7.30    7.10
   9  -1  -2   10.60    7.10
  -9  -1   2   17.90    9.20
   9  -1  -2   11.50    6.30
  -9  -1   2   23.10    7.20
   9  -1  -2   20.40    8.00
  -9  -1   2    7.20    7.20
  -9   1   2   20.50    7.50
  -9   1   2    2.30    6.90
   9   1  -2   21.90    8.90
  -9   1   2   16.80    8.80
  -9   1   2   27.90    9.90
   9   1  -2   25.40    8.20
   9   1  -2   15.20    8.00
  -8  -1   2   50.79    9.20
   8  -1  -2   36.60    8.50
  -8  -1   2   51.59    8.20
  -8  -1   2   36.90    9.30
   8  -1  -2   55.69    9.60
   8  -1  -2   54.69    8.70
  -8  -1   2   45.20    9.50
   8  -1  -2   43.00    6.50
  -8   1   2   49.20    9.70
  -8   1   2   65.29   11.30
  -8   1   2   61.89   11.30
   8   1  -2   40.60    9.00
   8   1  -2   52.79    7.10
  -8   1   2   48.90    7.40
   8   1  -2   61.49    9.70
  -8   1   2   46.30    8.80
   8   1  -2   31.80    8.90
  -7  -1   2   31.20    7.60
  -7  -1   2   20.40    5.80
   7  -1  -2   13.50    4.20
  -7  -1   2   23.50    7.90
   7  -1  -2   26.80    6.20
   7  -1  -2   26.30    7.10
  -7  -1   2   27.40    7.50
   7  -1  -2   24.70    7.10
  -7  -1   2   40.30    9.60
  -7   1   2   30.00    8.20
  -7   1   2    9.70    5.80
  -7   1   2   27.60    7.30
   7   1  -2   21.50    4.90
  -7   1   2   17.10    5.10
   7   1  -2   29.90    8.10
   7   1  -2   16.80    6.30
  -7   1   2   18.20    6.00
  -7   1   2   16.90    7.60
  -7   1   2   20.50    6.60
   6  -1  -2  622.14   27.10
  -6  -1   2  649.64   26.60
   6  -1  -2  635.64   25.70
  -6  -1   2  557.44   29.00
  -6  -1   2  644.04   28.20
  -6  -1   2  639.84   28.80
   6  -1  -2  652.63   28.50
   6  -1  -2  617.84   28.60
  -6  -1   2  682.13   30.60
  -6   1   2  578.34   28.60
   6   1  -2  634.24   25.80
  -6   1   2  604.14   28.70
  -6   1   2  601.64   28.90
   6   1  -2  621.84   28.00
  -6   1   2  663.43   28.00
  -6   1   2  643.24   27.90
  -6   1   2  632.34   28.70
  -6   1   2  600.04   26.30
   6   1  -2  612.04   29.60
   5  -1  -2   64.19    7.80
   5  -1  -2   51.89    6.20
  -5  -1   2   46.40    5.90
  -5  -1   2   58.19    8.40
  -5  -1   2   57.89    7.40
  -5  -1   2   62.99    6.50
   5  -1  -2   57.99    6.80
  -5  -1   2   47.60    7.30
   5  -1  -2   54.69    5.40
  -5  -1   2   43.30    6.30
  -5  -1   2   46.10    6.70
   5   1  -2   77.69    8.10
   5   1  -2   48.00    7.80
  -5   1   2   42.00    7.00
  -5   1   2   49.70    7.20
  -5   1   2   68.69    7.40
  -5   1   2   64.79    8.00
  -5   1   2   57.49    7.00
  -5   1   2   60.79    6.30
  -5   1   2   47.70    7.20
   5   1  -2   52.79    5.60
  -4  -1   2  217.28   12.90
  -4  -1   2  193.58   11.30
  -4  -1   2  222.08   12.70
   4  -1  -2  241.38   11.50
  -4  -1   2  212.68   11.10
  -4  -1   2  214.98   10.70
  -4  -1   2  207.48   11.80
   4  -1  -2  228.58   12.00
  -4  -1   2  206.88   13.30
   4  -1  -2  227.88   12.20
  -4   1   2  209.98   12.10
  -4   1   2  224.98   11.80
   4   1  -2  236.58   13.30
   4   1  -2  225.88   10.60
  -4   1   2  206.18   11.90
   4   1  -2  222.88   12.10
  -4   1   2  215.88   12.40
  -4   1   2  211.48   11.70
  -4   1   2  249.08   12.90
  -4   1   2  213.48   11.10
  -3  -1   2  601.64   25.20
  -3  -1   2  621.54   26.00
  -3  -1   2  630.84   24.20
  -3  -1   2  635.94   25.50
  -3  -1   2  622.84   24.40
   3  -1  -2  589.84   24.40
  -3  -1   2  614.14   23.50
   3  -1  -2  604.94   24.70
  -3  -1   2  625.74   24.70
  -3   1   2  604.54   24.70
  -3   1   2  602.34   24.80
   3   1  -2  631.94   23.90
   3   1  -2  604.24   24.80
  -3   1   2  628.84   24.50
   3   1  -2  609.74   25.60
  -3   1   2  614.04   25.00
  -3   1   2  636.84   25.00
  -3   1   2  646.14   24.30
  -3   1   2  616.44   24.90
  -2  -1   2   19.60    2.80
  -2  -1   2   19.60    3.40
  -2  -1   2   23.00    3.00
  -2  -1   2   17.00    2.30
  -2  -1   2   17.50    3.10
  -2  -1   2   16.10    2.00
  -2  -1   2   22.50    3.80
  -2   1   2   20.00    3.00
   2   1  -2   17.70    2.50
  -2   1   2   17.00    2.70
  -2   1   2   18.90    3.00
   2   1  -2   15.60    2.90
  -2   1   2   20.70    3.00
  -2   1   2   26.70    3.00
  -2   1   2   21.60    2.90
  -2   1   2   17.10    3.00
   1  -1  -2  576.34   19.70
   1  -1  -2  539.85   20.00
   1  -1  -2  534.05   20.10
  -1  -1   2  552.74   20.50
  -1  -1   2  487.35   18.90
  -1  -1   2  495.95   19.40
  -1  -1   2  487.15   19.50
  -1  -1   2  546.15   20.50
  -1  -1   2  557.94   20.20
   1   1  -2  478.15   18.90
  -1   1   2  569.64   19.50
  -1   1   2  513.25   20.10
  -1   1   2  520.35   19.70
  -1   1   2  594.04   19.80
  -1   1   2  579.94   20.20
   1   1  -2  557.94   20.30
   1   1  -2  553.34   19.20
  -1   1   2  531.75   20.00
   0  -1  -2 1798.52   64.59
   0  -1  -2 1840.22   64.49
   0  -1  -2 1823.02   63.89
   0  -1   2 1842.22   64.39
   0  -1   2 1842.42   64.49
   0  -1  -2 1819.02   64.39
   0  -1   2 1860.71   64.29
   0  -1   2 1834.12   64.39
   0  -1   2 1784.72   63.99
   0   1   2 1876.11   64.39
   0   1  -2 1786.92   64.19
   0   1  -2 1794.02   64.29
   0   1   2 1884.41   64.59
   0   1  -2 1832.32   64.49
   0   1   2 1818.42   63.89
   0   1   2 1870.71   64.49
  -1  -1  -2  250.97   10.10
   1  -1   2  249.78    9.20
   1  -1   2  247.88   10.40
  -1  -1  -2  255.67   10.70
  -1  -1  -2  243.98   10.60
   1  -1   2  270.87    9.70
  -1  -1  -2  244.68   10.60
   1  -1   2  246.58   10.00
  -1   1  -2  255.57    9.20
  -1   1  -2  258.97    9.50
  -1   1  -2  262.97   10.80
   1   1   2  262.37   10.50
  -1   1  -2  262.57   10.80
   1   1   2  251.27   10.80
   1   1   2  252.17    9.60
  -2  -1  -2  697.23   27.60
   2  -1   2  724.03   27.30
  -2  -1  -2  725.43   26.70
  -2  -1  -2  708.23   27.60
   2  -1   2  737.73   25.80
   2  -1   2  710.03   26.90
  -2  -1  -2  697.03   27.80
   2   1   2  716.93   25.70
  -2   1  -2  702.53   27.50
  -2   1  -2  710.73   27.80
   2   1   2  708.13   27.10
  -2   1  -2  695.83   27.70
  -2   1  -2  734.13   25.50
  -2   1  -2  717.93   27.70
   2   1   2  717.43   27.80
  -3  -1  -2   86.69    7.10
  -3  -1  -2  106.29    7.60
   3  -1   2  106.09    6.80
  -3  -1  -2   94.29    6.30
   3  -1   2  104.69    7.10
  -3  -1  -2  102.69    8.10
   3  -1   2  112.79    5.80
   3   1   2  109.99    7.00
  -3   1  -2   85.39    7.40
   3   1   2   98.39    4.90
  -3   1  -2  107.99    7.80
  -3   1  -2   97.49    4.90
   3   1   2   95.99    7.60
  -3   1  -2   94.69    7.50
  -3   1  -2  101.69    7.20
   4  -1   2  819.42   33.10
  -4  -1  -2  847.62   33.90
   4  -1   2  808.02   31.40
   4  -1   2  822.12   33.30
  -4  -1  -2  808.72   32.30
  -4  -1  -2  844.02   34.40
  -4  -1  -2  853.91   34.20
  -4   1  -2  822.52   30.40
   4   1   2  822.82   32.60
  -4   1  -2  846.72   34.20
   4   1   2  824.02   33.70
   4   1   2  805.22   30.30
  -4   1  -2  853.51   34.20
  -4   1  -2  832.52   33.40
   4   1   2  809.02   33.90
  -4   1  -2  847.02   34.20
  -5  -1  -2   73.09    7.70
   5  -1   2   56.39    4.40
  -5  -1  -2   56.19    8.00
   5  -1   2   49.50    6.80
  -5  -1  -2   45.60    7.80
   5  -1   2   58.29    6.20
   5  -1   2   50.79    7.40
  -5  -1  -2   51.99    7.50
  -5   1  -2   66.29    8.20
  -5   1  -2   53.39    8.60
  -5   1  -2   62.29    7.80
  -5   1  -2   56.89    4.80
   5   1   2   49.80    7.40
   5   1   2   56.09    8.10
   5   1   2   55.59    6.80
  -5   1  -2   47.90    7.60
   5   1   2   56.19    4.60
   6  -1   2  208.68    9.90
   6  -1   2  207.78   11.90
  -6  -1  -2  246.78   16.20
   6  -1   2  216.68   14.20
  -6  -1  -2  215.38   13.00
   6  -1   2  209.88   14.20
  -6  -1  -2  225.18   14.70
  -6  -1  -2  220.98   15.10
  -6   1  -2  216.28   14.10
  -6   1  -2  213.28   15.00
  -6   1  -2  197.68   10.10
  -6   1  -2  216.38   15.20
   6   1   2  201.58   13.10
   6   1   2  224.48   15.20
  -6   1  -2  215.18   15.40
   6   1   2  214.18   14.60
   6   1   2  204.18   10.00
   7  -1   2    7.00    5.00
   7  -1   2    3.80    4.00
   7  -1   2  -10.00    4.40
   7  -1   2    0.50    2.40
  -7  -1  -2    3.20    4.90
  -7  -1  -2   -4.10    4.70
  -7  -1  -2   -0.20    4.40
  -7  -1  -2    0.80    6.10
  -7   1  -2   10.80    5.70
   7   1   2    4.10    5.40
   7   1   2   -0.50    2.50
  -7   1  -2    2.70    6.30
  -7   1  -2   -0.20    5.00
  -7   1  -2   -0.90    5.00
   7   1   2   -5.80    4.60
   7   1   2    1.00    3.80
  -8  -1  -2   84.39   12.90
  -8  -1  -2   84.19   10.60
   8  -1   2   73.89    8.60
   8  -1   2   53.99    9.60
   8  -1   2   69.29   10.30
  -8  -1  -2   57.99   10.50
  -8  -1  -2   69.29   11.00
  -8   1  -2   83.99   13.30
   8   1   2   76.89   11.50
   8   1   2   52.19    8.30
  -8   1  -2   76.99   12.60
  -8   1  -2   84.99   11.70
  -8   1  -2   79.49   12.10
   8   1   2   92.19   12.50
  -9  -1  -2    7.90    8.60
  -9  -1  -2    7.90    5.90
   9  -1   2    9.00    6.70
  -9  -1  -2    5.90    8.30
   9  -1   2   13.10    7.70
  -9  -1  -2    7.90    7.80
  -9   1  -2   -0.70    7.10
   9   1   2   -2.00    5.20
   9   1   2   -4.80    6.50
  -9   1  -2    3.20    7.80
  -9   1  -2   -1.50    8.80
  -9   1  -2    7.70    7.10
   9   1   2    9.40    8.10
 -10  -1  -2  106.19   17.80
  10  -1   2  107.69   15.60
  10  -1   2   99.69   15.00
 -10  -1  -2   88.99   15.40
 -10  -1  -2   92.39   15.70
 -10   1  -2   89.09   14.80
 -10   1  -2  144.19   17.30
 -10   1  -2   87.59   15.20
  10   1   2  119.89   17.70
  10   1   2   94.89   15.00
 -10   1  -2   84.79   16.20
  11  -1   2   18.50   10.40
 -11  -1  -2    5.80    9.60
 -11  -1  -2   30.40   13.80
 -11  -1  -2   13.10   10.80
  11  -1   2   11.80    9.50
 -11   1  -2   17.40    8.90
 -11   1  -2   20.70   11.10
 -11   1  -2   13.70   10.50
  11   1   2    9.30    9.30
  11   1   2    1.50    9.40
 -11   1  -2    8.80   11.70
 -12  -1  -2   54.39   16.40
  12  -1   2   47.20   12.60
  12  -1   2   94.39   17.20
 -12  -1  -2   59.09   14.70
 -12  -1  -2   64.29   18.00
 -12   1  -2   88.19   17.70
 -12   1  -2   51.09   14.20
  12   1   2   31.90   13.30
 -12   1  -2   81.29   18.40
  12   1   2   53.99   14.10
 -13  -1  -2   30.40   15.60
 -13  -1  -2   21.50   14.10
  13  -1   2   27.10   12.40
 -13  -1  -2   32.60   16.60
  13   1   2   28.10   12.60
  13   1   2   57.79   17.60
 -13   1  -2   52.79   16.50
 -13   1  -2   28.10   14.70
 -13  -2   2   61.99   17.80
  13  -2  -2   57.59   14.90
 -13  -2   2   27.90   16.60
  13  -2  -2   84.29   16.40
 -13   2   2   72.59   17.00
  13   2  -2   53.69   16.00
  13   2  -2   73.49   20.10
 -13   2   2   66.49   18.80
 -13   2   2   48.60   16.00
 -12  -2   2   64.49   15.30
  12  -2  -2   44.00   12.80
 -12  -2   2   49.99   15.00
 -12  -2   2   52.89   16.00
  12  -2  -2   50.79   12.80
 -12   2   2   31.90   13.30
  12   2  -2   33.10   15.20
  12   2  -2   76.59   16.50
 -12   2   2   56.69   16.00
 -12   2   2   26.40   12.20
 -11  -2   2   88.59   16.50
  11  -2  -2   68.79   13.90
 -11  -2   2   80.89   17.00
 -11  -2   2   81.69   14.80
  11  -2  -2   72.99   13.90
  11  -2  -2  108.59   15.40
  11   2  -2  101.29   16.70
 -11   2   2   70.69   15.40
 -11   2   2  109.69   16.50
 -11   2   2   99.89   16.20
 -11   2   2   55.39   13.20
  11   2  -2   87.49   14.30
  11   2  -2  107.89   18.40
 -10  -2   2   25.60    9.30
 -10  -2   2   11.00    8.10
  10  -2  -2   32.70    9.10
  10  -2  -2   15.40    8.70
 -10  -2   2   16.20    9.40
  10   2  -2   20.50    8.70
 -10   2   2   21.00    9.20
  10   2  -2   31.90   11.20
  10   2  -2   23.50    9.60
 -10   2   2   28.50   10.00
 -10   2   2   20.20    9.90
 -10   2   2   27.50    8.90
   9  -2  -2   80.19   10.80
  -9  -2   2   77.09   12.50
   9  -2  -2   77.19   12.70
   9  -2  -2   87.39   13.00
  -9  -2   2   73.69   13.00
  -9  -2   2  107.99   14.30
  -9  -2   2   97.59   15.10
   9   2  -2   67.59   13.00
  -9   2   2   71.29   12.80
  -9   2   2   73.59   12.20
  -9   2   2   61.29   11.10
   9   2  -2   87.89   13.80
  -9   2   2  103.39   15.40
   9   2  -2   86.49   12.20
  -8  -2   2  154.38   11.90
  -8  -2   2  178.58   14.40
  -8  -2   2  141.89   15.50
   8  -2  -2  163.18   14.30
   8  -2  -2  156.68   15.40
   8  -2  -2  152.68   10.90
   8  -2  -2  148.59   12.40
  -8  -2   2  181.68   19.10
   8   2  -2  170.58   11.20
  -8   2   2  168.48   11.90
  -8   2   2  197.38   16.10
  -8   2   2  154.98   15.60
   8   2  -2  138.99   14.20
  -8   2   2  155.68   16.00
  -8   2   2  202.18   16.40
   8   2  -2  127.99   15.20
  -7  -2   2  874.81   39.00
   7  -2  -2  903.01   36.60
  -7  -2   2  900.21   41.00
  -7  -2   2  934.11   38.30
   7  -2  -2  839.42   37.90
  -7  -2   2  828.12   39.90
   7  -2  -2  861.51   35.00
  -7  -2   2  875.31   35.50
   7  -2  -2  915.31   38.60
  -7   2   2  894.41   39.10
  -7   2   2  894.81   39.40
  -7   2   2  874.91   36.10
  -7   2   2  888.31   37.30
   7   2  -2  834.42   35.10
  -7   2   2  893.71   39.30
   7   2  -2  904.11   38.60
  -7   2   2  883.31   38.20
   7   2  -2  840.32   40.00
  -6  -2   2  192.78   15.00
  -6  -2   2  167.38   11.90
  -6  -2   2  196.08   14.80
  -6  -2   2  180.18   10.60
  -6  -2   2  178.58   12.90
   6  -2  -2  181.68   11.50
   6  -2  -2  178.28   12.50
   6  -2  -2  174.48   12.60
   6   2  -2  158.08   10.20
  -6   2   2  202.68   12.20
  -6   2   2  158.78   12.90
   6   2  -2  160.58   12.80
  -6   2   2  170.48   11.00
  -6   2   2  179.88   13.20
  -6   2   2  202.28   13.60
   6   2  -2  173.58   14.20
  -6   2   2  177.38   12.80
  -6   2   2  160.98   13.10
   5  -2  -2  599.54   24.70
  -5  -2   2  532.95   27.40
  -5  -2   2  608.44   26.30
   5  -2  -2  576.04   25.50
  -5  -2   2  572.34   25.10
  -5  -2   2  593.14   27.30
   5  -2  -2  597.34   25.70
  -5  -2   2  598.04   23.70
  -5   2   2  598.44   24.80
  -5   2   2  567.04   26.10
  -5   2   2  569.04   26.40
   5   2  -2  630.94   28.00
   5   2  -2  623.54   26.60
  -5   2   2  567.54   25.00
  -5   2   2  576.54   25.90
   5   2  -2  629.84   24.40
  -5   2   2  600.74   26.20
  -5   2   2  562.94   26.40
   4  -2  -2 1822.52   66.29
  -4  -2   2 1859.91   66.99
  -4  -2   2 1793.32   65.89
  -4  -2   2 1830.02   68.69
  -4  -2   2 1779.52   67.89
   4  -2  -2 1772.52   66.29
  -4  -2   2 1802.82   64.49
   4   2  -2 1742.53   68.09
  -4   2   2 1770.32   66.79
  -4   2   2 1790.52   66.99
  -4   2   2 1778.32   65.79
   4   2  -2 1822.32   65.59
  -4   2   2 1779.22   67.09
  -4   2   2 1816.92   65.89
   4   2  -2 1860.51   67.29
  -4   2   2 1764.22   67.09
  -4   2   2 1773.02   66.49
  -3  -2   2 1647.14   61.29
  -3  -2   2 1716.23   62.39
  -3  -2   2 1654.93   62.69
  -3  -2   2 1633.04   60.29
  -3  -2   2 1615.24   59.09
   3  -2  -2 1650.43   60.79
   3  -2  -2 1699.03   60.69
  -3   2   2 1655.73   61.09
   3   2  -2 1667.63   62.49
  -3   2   2 1693.83   60.79
  -3   2   2 1662.33   60.79
   3   2  -2 1706.43   60.59
   3   2  -2 1698.43   61.79
  -3   2   2 1654.73   61.59
  -3   2   2 1763.52   60.59
  -3   2   2 1610.44   61.39
  -3   2   2 1650.03   61.59
   2  -2  -2 7286.17  257.97
   2  -2  -2 7437.76  257.37
  -2  -2   2 7287.67  257.57
  -2  -2   2 7381.86  256.57
   2  -2  -2 7591.54  256.97
  -2  -2   2 7346.06  258.27
  -2  -2   2 7346.87  258.77
  -2  -2   2 7458.55  258.67
  -2   2   2 7491.35  257.57
  -2   2   2 7973.20  257.27
  -2   2   2 7688.23  257.37
   2   2  -2 7403.66  257.47
   2   2  -2 6573.04  255.77
  -2   2   2 7553.74  256.97
   2   2  -2 7278.37  258.17
   2   2  -2 7429.56  255.77
  -2   2   2 7091.39  257.87
  -2   2   2 7039.20  257.97
  -2   2   2 7381.36  257.77
   1  -2  -2  343.87   13.50
  -1  -2   2  391.06   13.40
  -1  -2   2  383.46   15.30
  -1  -2   2  375.36   14.30
   1  -2  -2  377.46   14.80
  -1  -2   2  369.36   15.20
  -1  -2   2  376.56   14.90
   1  -2  -2  348.87   14.30
  -1   2   2  350.56   14.60
  -1   2   2  367.76   13.70
   1   2  -2  363.06   13.30
  -1   2   2  381.36   14.90
  -1   2   2  371.56   15.00
  -1   2   2  362.76   14.40
   1   2  -2  375.46   13.50
   1   2  -2  375.96   15.00
   1   2  -2  346.97   14.50
   0  -2  -2 1749.92   62.49
   0  -2   2 1719.23   62.19
   0  -2  -2 1792.12   62.29
   0  -2   2 1728.43   62.09
   0  -2  -2 1751.52   61.79
   0  -2   2 1727.73   62.39
   0  -2   2 1792.92   62.39
   0   2   2 1791.12   62.59
   0   2  -2 1770.52   62.19
   0   2  -2 1743.83   62.39
   0   2   2 1763.42   62.29
   0   2   2 1749.32   62.09
   0   2  -2 1787.02   61.99
   0   2  -2 1761.42   62.49
   0   2   2 1751.12   62.49
  -1  -2  -2  450.05   16.60
   1  -2   2  403.86   16.30
   1  -2   2  451.75   17.20
  -1  -2  -2  425.86   17.40
  -1   2  -2  461.75   16.80
   1   2   2  424.36   17.60
   1   2   2  454.35   17.70
   1   2   2  455.15   16.90
  -1   2  -2  468.55   17.80
  -2  -2  -2 1499.95   54.59
  -2  -2  -2 1455.55   54.79
  -2  -2  -2 1450.85   54.79
  -2  -2  -2 1496.75   53.19
   2  -2   2 1480.05   54.19
   2  -2   2 1498.55   53.39
   2  -2   2 1489.35   54.29
   2   2   2 1438.36   54.99
  -2   2  -2 1528.35   53.09
  -2   2  -2 1479.05   54.79
  -2   2  -2 1537.65   55.09
   2   2   2 1492.15   54.59
   2   2   2 1525.15   53.29
  -3  -2  -2  126.69    8.80
  -3  -2  -2  125.29    8.40
  -3  -2  -2  132.69    9.40
   3  -2   2  127.99    7.40
   3  -2   2  140.89    8.10
   3   2   2  123.59    6.50
   3   2   2  138.49    9.10
   3   2   2  129.69    8.30
   4  -2   2  658.33   27.40
  -4  -2  -2  700.53   29.10
   4  -2   2  670.83   25.70
  -4  -2  -2  720.03   29.80
  -4  -2  -2  632.24   26.60
  -4  -2  -2  687.93   28.50
   4  -2   2  713.73   28.30
   4   2   2  687.03   29.40
  -4   2  -2  708.43   29.50
  -4   2  -2  643.24   28.60
  -4   2  -2  684.33   29.00
   4   2   2  669.13   25.70
  -4   2  -2  651.63   29.10
   4   2   2  710.33   28.30
  -4   2  -2  674.03   25.70
  -5  -2  -2   23.50    5.30
  -5  -2  -2   26.40    6.30
   5  -2   2   49.50    6.70
   5  -2   2   29.30    4.10
  -5  -2  -2   27.50    5.00
  -5  -2  -2   44.50    6.90
   5  -2   2   37.20    5.50
   5   2   2   28.80    6.10
   5   2   2   34.90    3.80
  -5   2  -2   38.50    6.50
  -5   2  -2   36.70    7.20
   5   2   2   31.20    5.60
  -5   2  -2   30.50    3.60
  -5   2  -2   32.90    6.60
  -5   2  -2   44.20    7.00
  -6  -2  -2   82.99   10.50
   6  -2   2   88.49   10.10
   6  -2   2   77.49    5.70
  -6  -2  -2   83.79    9.90
   6  -2   2   86.39    9.40
   6  -2   2   91.79    7.70
  -6  -2  -2   87.39    8.80
  -6  -2  -2   66.39    9.20
   6   2   2   81.49    6.10
  -6   2  -2   89.59    6.50
  -6   2  -2  107.89   11.80
   6   2   2   95.99   10.70
  -6   2  -2   87.29   10.50
  -6   2  -2  115.59   13.40
  -6   2  -2  101.29   11.30
   6   2   2   92.89    9.70
   6   2   2   66.99    9.60
   7  -2   2  165.18   12.70
  -7  -2  -2  141.89   10.90
   7  -2   2  129.49    7.80
   7  -2   2  143.79   10.00
  -7  -2  -2  113.09   12.30
  -7  -2  -2  113.29   13.40
   7  -2   2  159.28   13.00
  -7  -2  -2  117.79   12.80
   7   2   2   97.39   12.40
   7   2   2  152.18    8.50
  -7   2  -2  100.49   12.20
  -7   2  -2  113.99   12.90
   7   2   2   91.09   11.30
  -7   2  -2  105.39   12.00
  -7   2  -2  181.08   15.00
  -7   2  -2  134.69    8.40
   7   2   2  146.79   12.10
   8  -2   2  313.17   19.30
  -8  -2  -2  351.06   22.40
  -8  -2  -2  328.97   18.60
  -8  -2  -2  337.37   23.60
   8  -2   2  351.56   20.50
   8  -2   2  331.77   21.00
  -8  -2  -2  300.27   20.80
  -8   2  -2  337.77   22.50
   8   2   2  360.26   22.60
   8   2   2  314.07   21.40
   8   2   2  361.06   20.00
  -8   2  -2  305.97   21.90
  -8   2  -2  319.37   21.70
  -8   2  -2  323.17   20.70
  -9  -2  -2  282.17   18.20
  -9  -2  -2  258.17   21.60
   9  -2   2  281.67   20.90
  -9  -2  -2  269.17   21.10
  -9  -2  -2  303.77   23.70
   9  -2   2  302.47   20.50
  -9   2  -2  318.77   23.30
  -9   2  -2  279.77   20.60
  -9   2  -2  283.87   21.90
   9   2   2  272.77   21.30
   9   2   2  254.87   19.00
  -9   2  -2  305.27   22.70
   9   2   2  308.17   23.20
  10  -2   2  112.29   15.40
 -10  -2  -2  121.79   17.00
 -10  -2  -2  159.38   19.70
 -10  -2  -2  153.18   18.80
  10  -2   2  121.49   16.20
 -10   2  -2  146.79   18.80
  10   2   2  179.68   17.20
 -10   2  -2  151.08   17.50
  10   2   2  121.19   17.20
  10   2   2  189.48   21.40
 -10   2  -2  147.49   18.70
 -10   2  -2  137.79   18.30
  11  -2   2   40.30   11.60
 -11  -2  -2   47.50   13.40
  11  -2   2   68.99   14.10
 -11  -2  -2   43.10   13.40
 -11  -2  -2   32.80   13.50
 -11   2  -2   45.70   12.30
  11   2   2   56.49   14.30
 -11   2  -2   35.60   12.10
 -11   2  -2   33.50   12.10
  11   2   2   69.79   14.20
 -12  -2  -2   12.70   10.90
  12  -2   2    9.30    8.80
  12  -2   2   35.40   11.70
 -12  -2  -2   16.80   13.60
 -12  -2  -2    8.10   12.30
 -12   2  -2   24.60   12.70
  12   2   2    3.80   12.00
 -12   2  -2    5.10   10.90
  12   2   2   -1.60    8.30
  13   2   2   49.30   16.50
  13  -3  -2   67.09   15.40
 -13  -3   2   79.09   19.20
  13  -3  -2   89.89   17.10
 -13  -3   2   37.70   17.50
 -13   3   2   69.59   17.20
  13   3  -2  115.49   23.00
 -13   3   2   58.39   16.80
  13   3  -2   82.89   18.10
 -12  -3   2   -4.50   10.30
  12  -3  -2    5.40    9.30
 -12  -3   2    3.00   11.50
  12  -3  -2    6.00    9.00
 -12  -3   2  -10.00   11.10
  12   3  -2   -1.40    9.10
 -12   3   2   -5.50    9.00
  12   3  -2   14.60   12.80
 -12   3   2   -9.70    9.50
 -12   3   2   -4.20   10.20
  11  -3  -2   23.50    9.80
  11  -3  -2   17.50    9.00
 -11  -3   2   16.50   11.90
 -11  -3   2    7.70    9.60
 -11  -3   2   22.60   10.40
  11   3  -2   22.10   11.50
 -11   3   2   -6.40    9.50
  11   3  -2   16.70    9.40
 -11   3   2   26.90   10.80
  11   3  -2   13.60   10.40
 -11   3   2    4.20    9.70
 -11   3   2    8.20    8.90
  10  -3  -2   15.30    8.30
  10  -3  -2   16.20    8.00
 -10  -3   2   12.40    8.70
  10  -3  -2   16.70    9.00
 -10  -3   2   21.30    9.60
 -10  -3   2   14.80   10.50
  10   3  -2   25.20    9.20
  10   3  -2    1.00   10.00
 -10   3   2   14.10    9.50
  10   3  -2    6.60    8.70
 -10   3   2   18.70   10.40
 -10   3   2   16.80    9.50
 -10   3   2   19.10    9.00
   9  -3  -2   75.69   12.00
   9  -3  -2   56.69   10.10
  -9  -3   2   34.90   11.20
   9  -3  -2   41.40    9.30
  -9  -3   2   46.70   10.70
  -9  -3   2   63.09   11.50
   9   3  -2   65.29   11.80
   9   3  -2   77.59   13.70
  -9   3   2   63.89   12.60
  -9   3   2   56.29   11.30
  -9   3   2   53.99   11.40
  -9   3   2   44.30   10.80
   8  -3  -2   98.99   11.70
   8  -3  -2  116.89   13.60
  -8  -3   2  138.99   11.20
   8  -3  -2  130.49   12.30
  -8  -3   2  112.79   13.70
   8  -3  -2  115.29   13.40
   8  -3  -2  123.59    9.70
  -8  -3   2  102.99   12.60
  -8  -3   2  111.59   16.00
   8   3  -2  141.59   11.90
  -8   3   2  137.69   13.20
   8   3  -2  110.29   13.40
  -8   3   2  147.69   16.10
  -8   3   2  103.99   11.10
  -8   3   2  114.69   14.30
   8   3  -2  122.29   16.30
  -8   3   2   97.49   13.50
  -8   3   2  140.59   16.20
   7  -3  -2  256.67   16.00
   7  -3  -2  277.37   16.30
  -7  -3   2  262.87   13.50
  -7  -3   2  257.17   19.70
  -7  -3   2  264.17   17.30
   7  -3  -2  255.97   14.60
  -7  -3   2  253.27   18.80
   7  -3  -2  234.78   16.10
  -7  -3   2  251.07   15.80
  -7   3   2  270.97   17.30
   7   3  -2  268.47   14.30
   7   3  -2  268.77   17.60
  -7   3   2  236.98   17.10
   7   3  -2  255.07   18.80
  -7   3   2  247.18   15.20
  -7   3   2  247.18   17.20
  -7   3   2  246.88   14.70
  -7   3   2  268.37   17.50
  -6  -3   2  539.85   26.40
   6  -3  -2  538.95   24.20
  -6  -3   2  512.75   21.20
   6  -3  -2  497.85   22.40
  -6  -3   2  476.95   23.20
   6  -3  -2  517.15   23.70
  -6  -3   2  521.75   27.00
   6  -3  -2  517.75   23.80
  -6  -3   2  505.35   24.80
  -6   3   2  531.05   24.20
  -6   3   2  477.85   24.70
  -6   3   2  488.85   22.80
   6   3  -2  505.75   25.10
   6   3  -2  507.05   22.30
  -6   3   2  501.55   24.80
  -6   3   2  499.15   24.70
  -6   3   2  535.85   25.40
   6   3  -2  500.35   26.60
  -6   3   2  497.45   22.80
  -5  -3   2   41.40    7.50
  -5  -3   2   49.10    6.20
  -5  -3   2   67.59    5.20
   5  -3  -2   56.79    6.70
  -5  -3   2   65.09    9.30
   5  -3  -2   49.50    6.30
  -5  -3   2   74.49    8.20
   5  -3  -2   52.49    6.90
  -5   3   2   61.89    6.30
  -5   3   2   44.30    7.20
   5   3  -2   54.79    5.90
   5   3  -2   45.70    7.10
  -5   3   2   62.69    7.80
  -5   3   2   50.39    6.70
   5   3  -2   43.80    8.30
  -5   3   2   55.99    6.30
  -5   3   2   39.60    7.20
  -5   3   2   51.79    6.90
  -4  -3   2  587.74   26.40
  -4  -3   2  538.45   20.80
  -4  -3   2  536.55   24.10
   4  -3  -2  551.04   22.90
   4  -3  -2  551.74   23.40
  -4  -3   2  590.94   25.60
   4  -3  -2  555.94   23.20
  -4  -3   2  583.54   23.10
   4   3  -2  572.64   25.90
  -4   3   2  574.74   24.80
  -4   3   2  568.64   24.00
   4   3  -2  560.04   24.80
  -4   3   2  558.54   24.60
  -4   3   2  544.55   23.10
   4   3  -2  530.85   22.90
  -4   3   2  553.24   22.70
  -4   3   2  559.64   24.40
  -4   3   2  538.35   23.10
  -3  -3   2   35.50    3.80
  -3  -3   2   30.00    5.50
  -3  -3   2   29.20    5.00
   3  -3  -2   34.90    4.20
  -3  -3   2   40.60    4.80
   3  -3  -2   37.10    3.90
  -3   3   2   35.20    4.10
  -3   3   2   30.40    4.60
  -3   3   2   33.80    5.00
   3   3  -2   37.50    5.20
   3   3  -2   26.30    4.80
  -3   3   2   36.20    4.00
   3   3  -2   32.50    4.10
  -3   3   2   26.40    4.60
  -3   3   2   35.30    4.20
  -2  -3   2 2369.66   86.49
   2  -3  -2 2488.75   84.29
  -2  -3   2 2393.66   83.99
  -2  -3   2 2305.97   85.89
   2  -3  -2 2377.36   85.69
  -2  -3   2 2394.86   85.29
   2  -3  -2 2378.76   85.09
   2   3  -2 2358.86   86.09
  -2   3   2 2336.57   85.89
  -2   3   2 2380.96   85.69
   2   3  -2 2334.67   85.19
  -2   3   2 2417.66   84.59
   2   3  -2 2405.36   86.39
  -2   3   2 2409.16   85.29
  -2   3   2 2346.67   83.79
  -1  -3   2   13.40    3.20
  -1  -3   2   12.80    1.70
  -1  -3   2   10.70    2.20
   1  -3  -2   13.30    2.70
   1  -3  -2   12.40    2.50
  -1  -3   2   11.80    2.60
   1  -3  -2   13.00    1.80
   1   3  -2   17.80    3.30
   1   3  -2   12.90    2.70
   1   3  -2   12.80    1.80
  -1   3   2   10.20    2.20
  -1   3   2   15.00    2.80
  -1   3   2    9.90    2.80
  -1   3   2    8.30    2.60
  -1   3   2   13.00    1.60
   0  -3  -2  390.86   15.60
   0  -3   2  366.16   14.90
   0  -3   2  382.06   15.20
   0  -3  -2  375.56   15.10
   0  -3   2  381.96   14.80
   0  -3  -2  401.86   14.70
   0  -3  -2  388.56   15.60
   0  -3   2  390.36   15.40
   0   3  -2  381.86   15.50
   0   3  -2  377.96   15.30
   0   3   2  369.56   14.80
   0   3   2  364.56   15.50
   0   3   2  382.26   15.50
   0   3  -2  396.36   15.00
   0   3  -2  369.86   15.10
   0   3   2  381.06   15.20
  -1  -3  -2 2479.45   88.59
   1  -3   2 2413.16   86.69
  -1  -3  -2 2442.96   88.09
   1  -3   2 2399.86   87.89
  -1  -3  -2 2481.65   87.19
  -1  -3  -2 2503.65   88.39
   1  -3   2 2443.56   87.99
  -1   3  -2 2556.34   88.39
  -1   3  -2 2565.44   87.89
  -1   3  -2 2545.05   88.79
   1   3   2 2505.95   87.99
  -1   3  -2 2458.75   86.79
   1   3   2 2409.76   88.59
   1   3   2 2462.75   88.49
   2  -3   2  373.96   15.20
  -2  -3  -2  430.26   17.80
  -2  -3  -2  376.06   17.50
   2  -3   2  396.36   16.70
   2  -3   2  390.46   16.90
  -2  -3  -2  423.76   15.50
  -2  -3  -2  405.56   17.10
  -2   3  -2  401.16   16.10
   2   3   2  400.16   17.80
  -2   3  -2  404.56   17.60
   2   3   2  396.96   17.50
  -2   3  -2  431.36   17.90
   2   3   2  404.36   16.30
  -2   3  -2  413.56   17.90
   3  -3   2 2122.69   76.89
  -3  -3  -2 2078.09   77.79
   3  -3   2 2100.39   77.09
  -3  -3  -2 2109.09   75.19
   3  -3   2 2034.50   75.49
  -3  -3  -2 2181.28   77.39
  -3  -3  -2 2057.39   77.99
  -3   3  -2 2188.68   78.29
   3   3   2 2152.78   75.79
  -3   3  -2 2116.49   75.49
  -3   3  -2 2165.78   78.09
   3   3   2 2134.49   77.69
  -3   3  -2 2083.59   78.09
   3   3   2 2096.69   78.29
  -4  -3  -2   10.90    3.80
  -4  -3  -2    9.20    2.60
   4  -3   2   21.70    3.70
  -4  -3  -2    8.30    4.20
  -4  -3  -2    8.80    4.70
   4  -3   2   24.30    4.60
   4  -3   2   15.30    2.30
   4  -3   2   13.60    3.80
  -4   3  -2    7.90    4.40
  -4   3  -2   13.10    4.60
   4   3   2    9.30    3.70
   4   3   2   17.10    3.00
   4   3   2   19.80    5.10
  -4   3  -2    1.30    3.40
   5  -3   2   73.79    5.90
   5  -3   2   96.29    9.20
  -5  -3  -2   82.99    9.50
   5  -3   2   88.09    7.50
  -5  -3  -2   83.89    9.00
  -5  -3  -2   76.99    9.70
  -5  -3  -2   91.89    6.90
  -5   3  -2   85.39    9.80
   5   3   2   73.99    9.30
  -5   3  -2   75.89    6.00
   5   3   2   98.19    6.40
  -5   3  -2   83.39   10.20
  -5   3  -2   79.09    9.00
   5   3   2   81.49    8.90
   6  -3   2  191.28   12.50
  -6  -3  -2  182.68   13.70
   6  -3   2  223.48   13.80
   6  -3   2  201.48   10.60
  -6  -3  -2  212.18   15.70
  -6  -3  -2  201.78   14.60
  -6  -3  -2  197.48   11.60
  -6   3  -2  200.28   14.60
  -6   3  -2  217.28   15.10
   6   3   2  172.58   14.80
   6   3   2  171.38   10.20
   6   3   2  198.48   13.90
  -6   3  -2  209.48   10.70
  -7  -3  -2  191.18   16.20
  -7  -3  -2  128.29   14.20
  -7  -3  -2  164.48   11.60
   7  -3   2  165.28   13.70
   7  -3   2  178.38   13.10
  -7  -3  -2  197.28   14.60
   7  -3   2  151.28   10.10
   7   3   2  178.18   15.60
  -7   3  -2  181.58   14.70
  -7   3  -2  187.78   15.50
  -7   3  -2  155.78    9.80
   7   3   2  144.69    9.60
  -7   3  -2  161.78   15.80
   7   3   2  174.38   13.80
   8  -3   2  106.09   12.60
  -8  -3  -2  116.69   14.30
  -8  -3  -2  113.19   14.70
   8  -3   2  125.39   12.80
  -8  -3  -2  131.79   12.10
  -8  -3  -2  142.09   15.10
  -8   3  -2  126.19   14.80
   8   3   2  105.19   14.30
  -8   3  -2  123.99   15.70
  -8   3  -2  112.49   15.30
   8   3   2   95.79   11.80
   8   3   2  108.29   14.00
   9  -3   2   26.10    8.60
  -9  -3  -2    1.80    7.40
  -9  -3  -2   17.70    9.00
  -9  -3  -2   17.00    9.70
   9  -3   2   24.90    8.40
  -9   3  -2   20.50    9.30
  -9   3  -2   15.50    8.50
  -9   3  -2   23.30    9.20
   9   3   2   25.30    9.50
   9   3   2   66.19   13.20
   9   3   2   31.90    8.90
  10  -3   2   24.30    9.00
 -10  -3  -2   29.50   10.40
  10  -3   2   19.30    8.60
  10  -3   2   33.60   10.00
 -10  -3  -2   25.10   10.10
 -10  -3  -2   46.20   13.40
 -10   3  -2   38.30   11.10
 -10   3  -2   36.00   11.40
  10   3   2   20.80    9.00
 -10   3  -2   20.70   10.40
  10   3   2   36.20   12.70
  10   3   2   20.60    9.70
 -11  -3  -2   27.50   11.30
  11  -3   2   37.10   11.00
  11  -3   2   40.60   10.90
 -11  -3  -2   24.70   11.30
 -11  -3  -2   33.70   13.30
 -11   3  -2   43.70   13.30
  11   3   2   27.90   10.60
  11   3   2   25.90   12.80
 -11   3  -2   17.70   10.40
 -11   3  -2   27.90   10.90
 -12  -3  -2   60.69   17.10
 -12  -3  -2   32.30   13.30
  12  -3   2   65.79   14.70
 -12  -3  -2   58.59   15.40
  12  -3   2   48.10   13.30
  12   3   2   49.20   15.20
  12   3   2   48.10   15.80
 -12   3  -2   49.60   14.10
 -12   3  -2   52.69   14.70
 -12   3  -2   72.29   16.00
  13  -4  -2   32.00   13.00
  13  -4  -2   47.60   14.60
 -13  -4   2   62.09   18.70
 -13  -4   2   59.49   17.50
 -13   4   2   42.50   14.50
  13   4  -2   48.60   15.30
 -13   4   2    4.30   12.10
  13   4  -2   19.70   15.40
  12  -4  -2   66.79   14.10
 -12  -4   2   53.19   15.00
 -12  -4   2   57.79   17.80
  12  -4  -2   52.09   13.40
  12   4  -2   64.29   14.80
 -12   4   2   34.50   13.70
  12   4  -2   75.39   16.10
  12   4  -2   45.60   16.30
 -12   4   2   88.79   17.20
 -12   4   2   28.20   13.20
 -11  -4   2  536.45   37.60
  11  -4  -2  583.84   33.20
 -11  -4   2  686.13   37.60
 -11  -4   2  592.74   33.50
  11  -4  -2  540.05   32.50
 -11   4   2  608.14   34.30
  11   4  -2  603.34   35.50
  11   4  -2  701.63   41.20
 -11   4   2  583.84   35.40
  11   4  -2  563.04   36.00
 -11   4   2  546.65   35.10
 -10  -4   2  143.99   19.90
  10  -4  -2  154.68   17.30
 -10  -4   2  116.79   16.10
  10  -4  -2  145.29   17.50
 -10  -4   2  148.59   18.60
  10   4  -2  162.88   18.40
 -10   4   2  167.38   20.00
 -10   4   2  128.09   17.50
  10   4  -2  160.18   21.50
 -10   4   2  133.69   17.60
  -9  -4   2   72.39   12.90
  -9  -4   2   67.89   14.20
   9  -4  -2   58.69   11.00
   9  -4  -2   57.59   11.00
  -9  -4   2   64.19   11.90
   9  -4  -2   74.19   11.20
   9   4  -2  107.79   14.40
  -9   4   2   69.49   12.70
   9   4  -2   46.00   12.80
  -9   4   2   75.79   14.10
   9   4  -2   98.39   14.30
  -9   4   2   44.00   11.00
  -8  -4   2   87.89   14.30
  -8  -4   2   77.39   10.60
   8  -4  -2   76.79   10.20
   8  -4  -2   67.59   10.00
   8  -4  -2   96.69   10.40
  -8  -4   2   98.89   12.90
   8  -4  -2   96.19   11.50
   8   4  -2   66.69   11.20
  -8   4   2   62.09   11.00
   8   4  -2   95.89   14.50
  -8   4   2   89.09   10.40
  -8   4   2  101.69   10.40
  -8   4   2  110.49   13.50
   8   4  -2   92.29    9.70
  -8   4   2   98.29   12.60
  -7  -4   2  214.88   11.30
   7  -4  -2  230.08   15.10
  -7  -4   2  240.28   14.90
   7  -4  -2  229.08   15.00
  -7  -4   2  207.98   18.10
   7  -4  -2  213.18   13.00
  -7  -4   2  223.58   16.20
   7  -4  -2  213.28   14.20
  -7  -4   2  261.17   18.60
  -7   4   2  210.78   13.70
  -7   4   2  236.88   16.60
   7   4  -2  211.28   18.00
   7   4  -2  198.38   12.80
   7   4  -2  218.88   16.60
  -7   4   2  218.48   14.00
  -7   4   2  218.68   16.60
  -7   4   2  188.28   16.00
   6  -4  -2  251.57   14.50
  -6  -4   2  286.37   11.90
  -6  -4   2  242.98   18.10
  -6  -4   2  225.68   17.40
   6  -4  -2  243.48   14.90
  -6  -4   2  252.87   16.20
   6  -4  -2  253.57   13.60
  -6  -4   2  277.27   15.00
   6  -4  -2  247.48   15.10
  -6   4   2  290.77   17.50
   6   4  -2  250.97   18.00
  -6   4   2  265.47   14.60
  -6   4   2  277.77   17.10
   6   4  -2  269.97   14.20
   6   4  -2  242.58   16.50
  -6   4   2  252.87   16.30
  -6   4   2  252.47   14.20
  -5  -4   2   65.09    9.90
   5  -4  -2   69.19    6.90
  -5  -4   2   69.19    7.20
  -5  -4   2   52.69    4.00
   5  -4  -2   65.99    6.90
   5  -4  -2   57.49    7.00
  -5  -4   2   48.90    8.30
  -5  -4   2   60.59    8.00
  -5   4   2   62.99    8.50
   5   4  -2   50.99    7.60
  -5   4   2   49.60    8.10
  -5   4   2   51.79    6.40
  -5   4   2   47.80    6.50
   5   4  -2   63.49    9.20
  -5   4   2   56.19    7.70
  -5   4   2   62.79    7.20
   5   4  -2   60.89    6.60
  -4  -4   2 1347.17   53.09
   4  -4  -2 1329.27   51.29
   4  -4  -2 1341.67   49.80
   4  -4  -2 1381.26   50.69
  -4  -4   2 1322.77   53.89
  -4  -4   2 1372.46   52.09
  -4  -4   2 1345.87   50.29
  -4   4   2 1387.76   50.09
  -4   4   2 1286.37   51.99
   4   4  -2 1337.67   50.99
  -4   4   2 1336.67   49.99
   4   4  -2 1353.06   52.89
  -4   4   2 1296.87   52.39
  -4   4   2 1385.66   51.19
   4   4  -2 1376.66   53.79
  -4   4   2 1393.66   52.99
  -3  -4   2   34.30    3.80
   3  -4  -2   26.80    3.50
  -3  -4   2   32.60    6.40
   3  -4  -2   28.10    4.80
   3  -4  -2   28.50    3.30
  -3  -4   2   19.30    4.70
  -3  -4   2   24.00    4.20
   3  -4  -2   17.90    3.90
  -3   4   2   20.70    4.80
  -3   4   2   26.40    3.70
   3   4  -2   27.50    4.40
   3   4  -2   21.50    5.10
  -3   4   2   29.50    3.60
  -3   4   2   32.40    5.20
  -3   4   2   35.70    5.90
   3   4  -2   29.10    5.20
  -3   4   2   20.10    3.90
  -2  -4   2 1072.19   40.90
  -2  -4   2 1070.59   38.60
  -2  -4   2 1052.69   40.10
   2  -4  -2 1107.89   40.10
  -2  -4   2 1021.10   41.20
   2  -4  -2 1048.80   40.40
   2  -4  -2 1012.70   38.70
  -2   4   2 1056.29   39.20
  -2   4   2 1073.69   37.70
   2   4  -2 1100.79   40.30
   2   4  -2 1088.89   41.10
  -2   4   2 1053.69   40.10
  -2   4   2 1044.30   40.80
  -2   4   2 1050.29   40.50
   2   4  -2 1042.30   41.00
   1  -4  -2  757.32   29.30
  -1  -4   2  744.43   29.60
  -1  -4   2  736.73   29.20
  -1  -4   2  754.12   29.70
   1  -4  -2  775.62   28.10
  -1  -4   2  769.12   28.10
   1  -4  -2  776.52   29.60
  -1   4   2  777.52   29.60
   1   4  -2  746.63   29.40
   1   4  -2  728.93   28.00
  -1   4   2  805.62   27.50
  -1   4   2  790.32   29.00
  -1   4   2  731.23   29.50
   1   4  -2  767.72   29.80
   0  -4   2 1932.81   68.39
   0  -4   2 1887.81   67.69
   0  -4   2 1917.51   68.39
   0  -4  -2 1916.91   68.09
   0  -4  -2 1840.12   67.59
   0  -4  -2 1833.42   68.59
   0  -4  -2 1945.71   68.59
   0  -4   2 1878.31   67.69
   0   4  -2 1906.31   68.19
   0   4  -2 1900.91   68.59
   0   4   2 1830.72   67.99
   0   4   2 1862.81   67.59
   0   4   2 1889.01   68.59
   0   4   2 1923.81   68.59
   0   4  -2 1879.21   68.19
   0   4  -2 1991.50   67.89
  -1  -4  -2  160.88    7.60
   1  -4   2  169.68    8.70
   1  -4   2  183.48    8.80
  -1  -4  -2  164.58    8.80
  -1  -4  -2  156.18    8.60
   1  -4   2  182.08    7.10
   1   4   2  171.78    8.70
   1   4   2  158.88    8.80
  -1   4  -2  163.38    7.50
  -1   4  -2  141.89    8.90
  -1   4  -2  146.09    8.70
  -1   4  -2  151.88    8.40
   1   4   2  172.68    9.30
   2  -4   2  459.35   19.50
   2  -4   2  460.95   17.50
  -2  -4  -2  486.05   18.10
  -2  -4  -2  496.35   20.70
  -2  -4  -2  476.55   20.40
  -2  -4  -2  456.35   19.80
   2  -4   2  477.15   19.90
  -2   4  -2  488.75   20.90
  -2   4  -2  476.05   17.40
  -2   4  -2  478.75   20.50
  -2   4  -2  486.45   20.70
  -2   4  -2  470.15   19.20
   2   4   2  462.45   20.60
   2   4   2  471.75   19.50
   2   4   2  481.05   20.80
  -3  -4  -2   32.30    3.10
  -3  -4  -2   33.80    5.70
   3  -4   2   30.70    3.10
  -3  -4  -2   29.20    4.70
  -3  -4  -2   29.20    5.00
   3  -4   2   30.60    4.80
   3  -4   2   22.90    4.10
   3   4   2   30.90    5.20
  -3   4  -2   27.60    5.20
  -3   4  -2   22.30    5.10
   3   4   2   33.00    4.20
   3   4   2   22.90    5.00
  -3   4  -2   29.70    5.40
  -3   4  -2   31.00    3.80
  -4  -4  -2  266.47   14.70
  -4  -4  -2  242.28   13.30
   4  -4   2  229.28   13.00
   4  -4   2  229.68   12.80
   4  -4   2  215.78   11.10
  -4  -4  -2  230.28   10.70
  -4  -4  -2  244.88   14.80
  -4   4  -2  259.77   15.00
  -4   4  -2  261.47   14.60
   4   4   2  243.98   14.80
  -4   4  -2  234.38   14.30
  -4   4  -2  227.38   11.40
   4   4   2  244.08   14.10
   4   4   2  216.18   11.50
   5  -4   2  606.64   25.10
   5  -4   2  602.54   26.90
  -5  -4  -2  636.74   29.20
   5  -4   2  602.34   23.10
  -5  -4  -2  605.74   27.40
   5  -4   2  597.34   26.70
  -5  -4  -2  608.44   24.40
  -5  -4  -2  614.44   28.40
  -5   4  -2  616.64   24.80
  -5   4  -2  612.14   28.40
   5   4   2  590.54   27.70
  -5   4  -2  586.44   28.30
   5   4   2  649.83   29.40
  -5   4  -2  620.84   28.70
   5   4   2  606.74   24.80
  -6  -4  -2  300.97   18.50
   6  -4   2  296.37   13.20
  -6  -4  -2  312.17   17.80
  -6  -4  -2  302.47   19.50
   6  -4   2  274.47   15.20
   6  -4   2  318.07   17.40
   6  -4   2  285.17   17.00
  -6  -4  -2  289.37   14.40
  -6   4  -2  290.07   18.70
   6   4   2  278.57   17.90
  -6   4  -2  286.87   18.70
  -6   4  -2  285.07   18.30
  -6   4  -2  314.07   14.60
   6   4   2  278.57   14.20
   6   4   2  320.27   19.40
   7  -4   2  225.38   15.50
  -7  -4  -2  229.38   12.80
   7  -4   2  246.68   16.10
  -7  -4  -2  193.68   17.30
   7  -4   2  222.28   14.30
  -7  -4  -2  247.28   17.50
  -7  -4  -2  225.98   16.20
   7   4   2  200.28   11.90
  -7   4  -2  207.18   16.80
   7   4   2  214.38   17.50
   7   4   2  234.88   16.50
  -7   4  -2  195.68   11.90
  -7   4  -2  194.38   16.80
  -7   4  -2  221.98   17.30
   8  -4   2   20.30    6.90
   8  -4   2   20.40    7.10
  -8  -4  -2   19.10    8.30
  -8  -4  -2    9.00    6.50
  -8  -4  -2   -3.00    5.90
   8  -4   2   16.50    6.10
  -8   4  -2   14.30    7.80
  -8   4  -2    9.50    7.90
  -8   4  -2    0.20    6.90
   8   4   2   18.00    7.00
   8   4   2    5.10    7.40
  -9  -4  -2   35.20   10.40
   9  -4   2   35.10    8.60
   9  -4   2   16.60    8.00
   9  -4   2   19.60    7.90
  -9  -4  -2   31.50    9.50
  -9  -4  -2   23.20   10.60
   9   4   2   37.90    9.60
   9   4   2    9.60    7.80
  -9   4  -2   14.10    8.80
  -9   4  -2   25.10    9.50
  -9   4  -2   15.40    9.30
   9   4   2   30.40   10.20
 -10  -4  -2   57.79   12.90
  10  -4   2   27.50    9.70
  10  -4   2   52.29   12.30
 -10  -4  -2   29.50   10.90
 -10  -4  -2   62.79   14.50
 -10   4  -2   43.00   11.70
  10   4   2   58.09   12.50
  10   4   2   35.30   12.70
 -10   4  -2   21.20   10.50
  10   4   2   43.50   11.50
 -10   4  -2   37.90   11.40
 -11  -4  -2  166.38   23.00
 -11  -4  -2  154.28   20.20
  11  -4   2  206.48   21.70
 -11  -4  -2  137.59   19.10
  11  -4   2  118.79   17.00
 -11   4  -2  170.88   22.20
 -11   4  -2  123.79   19.50
  11   4   2  170.28   23.00
  11   4   2  220.28   25.70
 -11   4  -2  133.89   19.20
  11   4   2  210.08   22.00
 -12  -4  -2    8.30   11.30
 -12  -4  -2    2.80   11.00
 -12  -4  -2    7.20   12.60
  12  -4   2    4.50   10.40
  12  -4   2    9.00    9.40
 -12   4  -2   -3.30    9.60
  12   4   2   -3.20   11.30
 -12   4  -2   -6.10   10.50
 -12   4  -2   -9.90    9.70
  12   4   2    3.10    9.20
  12  -5  -2   32.50   11.40
  12  -5  -2   30.70   11.40
 -12  -5   2   44.60   17.40
 -12  -5   2   40.60   13.90
  12   5  -2   20.70   11.00
 -12   5   2   24.80   13.00
  12   5  -2   51.79   14.30
 -12   5   2   27.50   12.70
  12   5  -2   34.90   15.40
 -12   5   2   46.70   15.50
  11  -5  -2   92.39   15.10
  11  -5  -2   95.69   16.30
 -11  -5   2   70.59   17.30
 -11  -5   2   90.19   16.80
  11   5  -2   78.89   18.10
 -11   5   2   91.19   16.50
 -11   5   2   95.59   17.30
  11   5  -2   63.39   15.00
  11   5  -2  115.99   18.00
 -11   5   2   61.19   14.40
 -10  -5   2   13.20   11.10
  10  -5  -2   -2.50    7.10
  10  -5  -2    6.50    7.40
 -10  -5   2    0.90    7.30
 -10  -5   2    0.30    8.70
  10   5  -2   22.50   10.70
 -10   5   2  -12.50    8.20
  10   5  -2    3.00    8.00
 -10   5   2   23.10    9.20
 -10   5   2   13.90    9.20
  -9  -5   2  142.49   18.90
  -9  -5   2  191.28   18.70
  -9  -5   2  132.59   15.00
   9  -5  -2  138.39   15.60
   9  -5  -2  137.99   14.90
   9   5  -2  170.28   16.50
  -9   5   2  131.29   16.00
  -9   5   2  163.78   18.70
   9   5  -2  144.99   17.20
   9   5  -2  157.18   19.50
  -9   5   2  130.99   17.60
   8  -5  -2   51.69    9.00
  -8  -5   2   35.30    9.40
  -8  -5   2   51.69   11.50
   8  -5  -2   60.39    9.80
   8  -5  -2   29.60    7.80
  -8  -5   2   65.19   10.00
   8   5  -2   49.20    8.00
   8   5  -2   46.80    9.90
   8   5  -2   48.90   11.70
  -8   5   2   38.10   10.80
  -8   5   2   52.09   10.70
  -8   5   2   39.00    8.00
  -8   5   2   61.29   11.90
   7  -5  -2   60.89    7.70
   7  -5  -2   74.89    8.90
  -7  -5   2   83.99    9.90
   7  -5  -2   69.69    9.20
   7  -5  -2   69.49    9.50
  -7  -5   2   79.59   11.10
  -7  -5   2   89.89   13.30
  -7  -5   2   49.30   10.90
  -7   5   2   60.09   10.10
   7   5  -2   75.99    8.80
  -7   5   2   68.49    8.70
   7   5  -2   84.59   12.20
   7   5  -2   76.99   12.10
  -7   5   2   79.29   11.60
  -7   5   2   76.09    8.90
  -7   5   2   59.99   10.70
  -6  -5   2   17.90    7.40
  -6  -5   2   22.00    6.40
   6  -5  -2   26.10    5.80
   6  -5  -2   19.70    5.10
   6  -5  -2   19.00    5.60
  -6  -5   2    9.70    4.80
  -6  -5   2   13.70    6.90
  -6   5   2    9.30    6.10
  -6   5   2   23.60    6.70
   6   5  -2   22.30    5.10
   6   5  -2   13.90    7.90
  -6   5   2   13.10    6.60
  -6   5   2   16.10    4.80
  -6   5   2   12.00    5.10
   6   5  -2   14.40    5.90
  -5  -5   2   58.79    9.10
   5  -5  -2   60.29    6.50
   5  -5  -2   74.59    7.90
  -5  -5   2   79.29    7.70
  -5  -5   2   70.49   10.70
  -5  -5   2   78.19    9.40
   5  -5  -2   58.29    7.60
  -5   5   2   65.99    6.70
  -5   5   2   85.79   10.10
  -5   5   2   87.79    8.70
  -5   5   2   69.99    9.90
   5   5  -2   68.39   10.40
  -5   5   2   69.59    9.40
   5   5  -2   53.19    8.40
   5   5  -2   74.29    8.10
  -4  -5   2  106.69   11.30
   4  -5  -2  136.39    9.60
   4  -5  -2  116.49    7.40
  -4  -5   2  157.08   11.70
  -4  -5   2  123.99    9.80
   4  -5  -2  128.99   10.20
  -4  -5   2  121.69    8.30
   4  -5  -2  125.39    8.40
  -4   5   2   94.89   10.20
   4   5  -2  134.99   11.10
  -4   5   2  125.49   10.30
  -4   5   2  126.39   10.40
  -4   5   2  168.38    8.90
   4   5  -2  107.79   11.20
   4   5  -2  144.99    9.70
  -4   5   2  134.19    9.20
   3  -5  -2  421.46   16.80
  -3  -5   2  356.56   18.00
   3  -5  -2  375.76   17.80
  -3  -5   2  394.96   16.50
   3  -5  -2  407.16   18.70
  -3  -5   2  398.26   19.30
  -3  -5   2  398.76   20.10
   3   5  -2  392.56   18.10
   3   5  -2  404.46   19.40
  -3   5   2  378.96   19.10
  -3   5   2  409.46   18.00
  -3   5   2  390.56   16.60
  -3   5   2  375.06   18.70
   3   5  -2  385.26   19.60
   2  -5  -2  163.98    8.00
  -2  -5   2  154.98   10.50
  -2  -5   2  154.08    9.30
   2  -5  -2  149.39    9.40
  -2  -5   2  152.68    9.80
   2  -5  -2  151.08    9.20
  -2  -5   2  160.98    8.00
  -2   5   2  141.89    9.80
  -2   5   2  160.88    9.90
   2   5  -2  156.38    6.60
   2   5  -2  158.08   10.20
   2   5  -2  147.29   10.10
  -2   5   2  163.38    9.30
  -2   5   2  163.48    8.40
   2   5  -2  169.58    9.40
  -1  -5   2   79.69    7.00
   1  -5  -2   64.69    4.60
  -1  -5   2   73.79    6.50
  -1  -5   2   68.99    4.80
   1  -5  -2   66.89    6.40
   1  -5  -2   74.29    6.40
  -1  -5   2   64.59    5.70
  -1   5   2   67.29    3.90
   1   5  -2   64.59    4.70
   1   5  -2   82.69    7.30
  -1   5   2   74.19    6.60
   1   5  -2   74.19    6.50
   1   5  -2   82.19    6.90
  -1   5   2   76.89    6.50
  -1   5   2   64.59    5.40
   0  -5  -2 1435.26   53.09
   0  -5   2 1455.85   53.49
   0  -5  -2 1438.46   53.89
   0  -5  -2 1459.65   53.69
   0  -5   2 1457.85   53.59
   0  -5   2 1388.76   52.59
   0  -5  -2 1464.55   52.79
   0  -5   2 1467.35   52.89
   0   5  -2 1393.06   53.19
   0   5  -2 1436.26   52.79
   0   5  -2 1525.25   53.99
   0   5   2 1505.85   53.99
   0   5   2 1460.75   53.19
   0   5   2 1449.46   53.79
   0   5   2 1405.56   52.39
   0   5  -2 1445.86   53.29
  -1  -5  -2  268.87   11.50
  -1  -5  -2  269.27   12.70
   1  -5   2  268.57   12.80
  -1  -5  -2  266.17   12.80
  -1  -5  -2  287.17   13.40
   1  -5   2  273.57   12.70
   1  -5   2  249.78   10.70
   1  -5   2  259.87   12.40
  -1   5  -2  264.57   12.70
  -1   5  -2  278.67   12.90
  -1   5  -2  270.57   13.30
   1   5   2  259.67   13.30
  -1   5  -2  277.47   11.70
   1   5   2  273.57   12.90
   1   5   2  268.27   11.60
   1   5   2  249.28   12.70
   2  -5   2  360.56   16.60
   2  -5   2  328.47   16.00
  -2  -5  -2  355.16   17.00
  -2  -5  -2  372.46   16.60
  -2  -5  -2  367.66   14.50
   2   5   2  365.26   17.30
   2   5   2  368.46   16.40
  -2   5  -2  369.96   17.70
   2   5   2  381.26   17.70
  -2   5  -2  388.16   17.50
  -2   5  -2  363.96   16.10
  -2   5  -2  365.46   14.30
   3  -5   2 7879.91  269.07
  -3  -5  -2 7612.54  273.27
  -3  -5  -2 7681.63  269.47
   3  -5   2 7651.13  271.77
   3  -5   2 7730.43  272.47
  -3  -5  -2 7657.83  272.27
  -3  -5  -2 7614.14  273.27
   3   5   2 7803.22  271.67
  -3   5  -2 7646.04  271.37
  -3   5  -2 7737.83  268.87
   3   5   2 7787.22  273.47
  -3   5  -2 7858.81  273.37
  -3   5  -2 7753.42  273.37
   3   5   2 7703.83  273.77
  -3   5  -2 7849.21  273.97
  -4  -5  -2   21.90    6.00
   4  -5   2   33.80    5.60
   4  -5   2   24.40    5.30
  -4  -5  -2   26.40    5.30
  -4  -5  -2   21.20    5.50
  -4  -5  -2   24.10    3.20
   4  -5   2   22.40    3.20
   4   5   2   24.00    5.90
  -4   5  -2   19.50    5.60
   4   5   2   25.00    4.50
  -4   5  -2   22.40    5.90
  -4   5  -2   26.10    5.80
  -4   5  -2   28.70    4.40
   4   5   2   19.00    6.00
   5  -5   2  335.47   17.00
   5  -5   2  302.47   14.20
  -5  -5  -2  315.17   13.70
  -5  -5  -2  337.27   19.10
  -5  -5  -2  291.87   18.00
   5  -5   2  282.97   16.60
  -5  -5  -2  319.87   17.30
  -5   5  -2  315.27   18.60
   5   5   2  331.57   19.40
  -5   5  -2  328.47   18.80
   5   5   2  284.57   17.60
  -5   5  -2  324.67   15.20
   5   5   2  309.27   15.20
  -5   5  -2  303.37   18.20
   6  -5   2   92.69   10.30
   6  -5   2   82.39   10.00
  -6  -5  -2  105.79   11.20
  -6  -5  -2   92.69   12.00
   6  -5   2   98.89    8.90
  -6  -5  -2   95.09    7.30
   6  -5   2   91.09    8.40
  -6  -5  -2   88.59   11.00
  -6   5  -2   96.99    8.80
  -6   5  -2   71.99   10.60
  -6   5  -2  111.29   12.80
   6   5   2   72.19   10.70
   6   5   2  108.39    9.20
  -6   5  -2   98.89   11.20
   6   5   2   82.29   10.50
  -7  -5  -2  194.38   17.10
   7  -5   2  153.18   14.80
   7  -5   2  153.38   11.90
  -7  -5  -2  154.38   16.70
  -7  -5  -2  146.39   15.60
   7  -5   2  157.58   13.50
   7   5   2  154.58   10.80
  -7   5  -2  206.78   20.20
   7   5   2  173.58   18.20
  -7   5  -2  164.18   11.10
  -7   5  -2  173.98   17.30
   7   5   2  159.88   15.80
  -7   5  -2  192.68   19.00
   8  -5   2   14.90    5.90
  -8  -5  -2   11.30    7.00
  -8  -5  -2    9.70    6.60
  -8  -5  -2   13.40    8.40
   8  -5   2   10.30    6.20
   8  -5   2    6.80    5.60
   8   5   2   14.80    7.90
  -8   5  -2    3.50    6.30
   8   5   2    6.40    6.90
  -8   5  -2   -2.40    6.70
  -8   5  -2    7.80    7.50
   9  -5   2   63.39   11.30
  -9  -5  -2   56.49   12.60
  -9  -5  -2   70.79   12.40
  -9  -5  -2   83.69   14.10
   9  -5   2   70.89   11.80
   9   5   2   66.19   12.90
  -9   5  -2   75.59   12.90
  -9   5  -2   42.50   10.90
  -9   5  -2   49.99   11.40
   9   5   2   45.20   11.00
   9   5   2   58.69   11.70
 -10  -5  -2   23.70   10.00
  10  -5   2   17.60    8.40
 -10  -5  -2   23.20   10.90
 -10  -5  -2   21.00   11.80
  10  -5   2   18.40    9.10
 -10   5  -2   11.50    9.50
  10   5   2   16.40   11.20
 -10   5  -2   18.00    9.80
  10   5   2   13.40    9.10
 -10   5  -2    4.40    8.70
  10   5   2   12.30    9.40
 -11  -5  -2   11.20   10.90
 -11  -5  -2   11.10   11.50
  11  -5   2   26.20   10.10
 -11  -5  -2   14.70   12.20
  11  -5   2   28.10   11.70
 -11   5  -2   14.80   12.50
  11   5   2   26.10   13.80
 -11   5  -2   -2.60    9.00
 -11   5  -2   16.70   10.40
  11   5   2   31.50   11.70
  11   5   2   27.70   12.20
  12  -5   2   15.30   10.30
  12  -5   2   22.30   11.40
 -12  -5  -2   37.40   15.40
 -12  -5  -2   18.70   12.60
 -12  -5  -2   34.40   13.80
  12   5   2   -1.60   12.40
 -12   5  -2   11.80   12.60
 -12   5  -2   11.90   12.10
  12   5   2    8.10    9.90
 -12   5  -2   23.90   13.40
  12  -6  -2   21.00   12.60
  12  -6  -2    5.90   10.20
 -12  -6   2   37.60   15.70
  12  -6  -2   20.10   10.30
 -12  -6   2   13.60   12.70
  12   6  -2   20.10   11.60
 -12   6   2   14.20   12.20
 -12   6   2   41.70   13.70
 -12   6   2   27.90   13.20
  12   6  -2   20.20   11.70
  12   6  -2   17.50   14.20
  11  -6  -2  149.29   17.70
 -11  -6   2  185.88   24.80
  11  -6  -2  172.28   20.10
 -11  -6   2  149.79   20.60
 -11   6   2  127.19   19.00
  11   6  -2  184.48   22.30
  11   6  -2  186.68   25.30
 -11   6   2  160.48   21.30
 -11   6   2  116.39   18.00
 -10  -6   2  137.09   19.80
  10  -6  -2  130.69   15.80
 -10  -6   2  159.48   19.40
  10  -6  -2  173.98   18.80
 -10   6   2  153.08   18.80
 -10   6   2  141.39   18.20
  10   6  -2  157.18   19.70
 -10   6   2  104.69   16.80
  10   6  -2  147.29   21.00
  -9  -6   2   21.40    8.50
  -9  -6   2   25.50    9.80
   9  -6  -2   55.09    9.90
   9  -6  -2   47.30   10.60
  -9  -6   2   41.90   12.40
  -9   6   2   46.90   11.70
   9   6  -2   44.50    8.90
   9   6  -2   52.79   11.60
  -9   6   2   62.89   11.80
  -9   6   2   41.60   11.80
   9   6  -2   64.39   13.60
   8  -6  -2    8.90    6.20
  -8  -6   2   -1.10    6.20
  -8  -6   2   -7.10    7.40
  -8  -6   2    6.90    5.80
   8  -6  -2    6.40    5.30
  -8   6   2    2.20    6.30
   8   6  -2   19.70    8.00
   8   6  -2  -11.10    7.10
  -8   6   2   14.20    7.40
  -8   6   2   -3.50    6.80
  -8   6   2    6.60    5.20
   8   6  -2    2.90    4.90
  -7  -6   2   71.29   11.20
  -7  -6   2   91.59   14.50
   7  -6  -2  105.19   11.00
   7  -6  -2  128.99   13.10
   7  -6  -2   95.59   10.20
  -7  -6   2  110.49   15.40
  -7  -6   2  103.39   11.50
  -7   6   2  109.19   11.60
  -7   6   2   95.09   12.60
   7   6  -2   98.79   12.70
  -7   6   2  108.69   10.90
   7   6  -2   88.09   13.50
   7   6  -2  105.09   11.40
  -7   6   2   99.19   13.00
  -7   6   2   95.39   13.40
  -6  -6   2  238.98   19.80
  -6  -6   2  287.97   18.40
   6  -6  -2  296.37   16.70
   6  -6  -2  330.17   17.90
  -6  -6   2  334.97   17.00
  -6  -6   2  288.37   20.10
   6  -6  -2  299.77   14.70
   6  -6  -2  303.17   18.60
  -6   6   2  321.47   19.60
   6   6  -2  261.67   18.70
  -6   6   2  314.57   19.20
  -6   6   2  285.57   15.20
   6   6  -2  311.87   21.00
  -6   6   2  286.67   16.70
  -6   6   2  311.77   19.60
   6   6  -2  295.37   16.80
   5  -6  -2  149.19    8.30
  -5  -6   2  134.39   11.30
   5  -6  -2  128.19   10.80
  -5  -6   2  173.38   16.10
   5  -6  -2  147.99   11.80
  -5  -6   2  146.29   14.30
   5  -6  -2  130.59    9.80
  -5  -6   2  135.29    9.80
  -5   6   2  148.29   12.10
  -5   6   2  148.49   12.20
   5   6  -2  165.18   15.60
  -5   6   2  135.19    9.30
  -5   6   2  149.49   14.40
   5   6  -2  155.68   13.50
   5   6  -2  132.09   10.30
  -5   6   2  136.49   10.30
  -4  -6   2  171.78   10.00
  -4  -6   2  180.28   12.00
   4  -6  -2  151.58    9.80
  -4  -6   2  161.48   12.80
   4  -6  -2  177.48   11.50
  -4  -6   2  182.08   14.00
   4  -6  -2  178.78   12.10
  -4   6   2  174.68   12.30
  -4   6   2  176.88    9.70
   4   6  -2  178.68   11.10
   4   6  -2  161.58   13.00
   4   6  -2  170.58   12.70
  -4   6   2  156.28   12.70
  -4   6   2  158.78   10.80
  -3  -6   2  712.53   30.90
   3  -6  -2  719.73   29.70
  -3  -6   2  679.53   29.30
  -3  -6   2  667.03   27.20
   3  -6  -2  717.63   27.50
  -3  -6   2  686.83   30.20
   3  -6  -2  683.33   28.90
  -3   6   2  707.53   27.50
   3   6  -2  704.93   30.60
  -3   6   2  694.73   29.70
   3   6  -2  693.83   30.20
   3   6  -2  700.73   29.00
  -3   6   2  665.93   28.80
  -3   6   2  659.53   30.00
  -2  -6   2   68.79    6.90
   2  -6  -2   73.09    7.40
   2  -6  -2   81.09    5.80
  -2  -6   2   89.09    8.80
   2  -6  -2   68.59    6.80
  -2  -6   2   83.29    5.70
  -2  -6   2   68.99    7.40
  -2   6   2   76.39    7.20
  -2   6   2   83.89    8.10
   2   6  -2   78.99    7.80
  -2   6   2   73.79    7.60
   2   6  -2   78.09    7.40
  -2   6   2   78.99    6.10
   2   6  -2   78.89    4.60
   2   6  -2   86.89    8.50
   1  -6  -2  394.86   18.00
  -1  -6   2  392.96   16.50
  -1  -6   2  407.16   18.00
   1  -6  -2  386.16   17.90
  -1  -6   2  380.96   17.80
  -1  -6   2  405.06   18.10
   1  -6  -2  408.66   16.50
   1   6  -2  368.66   16.30
   1   6  -2  389.16   18.10
  -1   6   2  403.26   18.10
  -1   6   2  393.26   17.30
  -1   6   2  405.16   15.10
  -1   6   2  384.16   17.90
   1   6  -2  383.76   18.00
   1   6  -2  393.56   17.70
   0  -6  -2   13.80    3.40
   0  -6  -2   13.90    3.00
   0  -6  -2   10.50    2.80
   0  -6   2   10.80    3.20
   0  -6   2   10.30    2.80
   0  -6   2   16.70    3.20
   0  -6   2   12.40    3.30
   0  -6  -2    9.80    3.10
   0   6   2   14.90    2.90
   0   6   2   10.70    3.10
   0   6  -2   14.80    3.50
   0   6  -2    9.20    2.90
   0   6  -2   11.90    2.90
   0   6   2   17.30    3.70
   0   6   2   10.20    3.30
   0   6  -2   11.30    3.10
   1  -6   2 3460.45  124.29
   1  -6   2 3396.76  121.69
   1  -6   2 3508.05  123.79
  -1  -6  -2 3504.45  124.29
  -1  -6  -2 3486.65  122.69
   1  -6   2 3414.86  123.89
  -1  -6  -2 3574.64  124.99
  -1  -6  -2 3457.55  123.89
  -1   6  -2 3517.35  124.39
   1   6   2 3500.75  122.79
   1   6   2 3388.66  123.89
  -1   6  -2 3389.66  122.89
  -1   6  -2 3516.65  124.69
   1   6   2 3514.15  124.49
  -1   6  -2 3458.05  123.99
   1   6   2 3351.86  124.79
   2  -6   2  185.48   10.90
  -2  -6  -2  181.88   11.00
  -2  -6  -2  192.48   11.80
   2  -6   2  201.88   11.50
   2  -6   2  236.38   12.10
  -2  -6  -2  202.98    9.10
  -2  -6  -2  195.28   12.00
  -2   6  -2  214.88   12.10
  -2   6  -2  192.38    9.10
   2   6   2  208.18   11.30
  -2   6  -2  193.38   10.90
   2   6   2  185.38   11.70
  -2   6  -2  186.58   12.10
   2   6   2  217.48   12.50
   3  -6   2   23.30    5.00
  -3  -6  -2   18.30    4.90
   3  -6   2   16.00    4.10
  -3  -6  -2   19.30    2.70
  -3  -6  -2   21.80    5.40
  -3  -6  -2   14.80    4.20
  -3   6  -2   17.80    2.30
  -3   6  -2   11.90    4.80
   3   6   2   22.20    5.70
  -3   6  -2   27.30    4.30
   3   6   2   18.60    4.30
  -3   6  -2   19.70    5.30
   3   6   2   16.70    5.00
   4  -6   2    9.00    2.20
  -4  -6  -2   10.50    5.10
  -4  -6  -2    5.90    4.10
   4  -6   2    8.80    3.90
  -4  -6  -2   10.20    2.20
  -4  -6  -2   10.80    4.10
   4  -6   2    8.30    3.90
   4   6   2    6.80    4.80
   4   6   2   12.30    4.90
   4   6   2   12.60    3.70
  -4   6  -2    6.70    3.40
  -4   6  -2    9.60    4.90
  -4   6  -2    7.50    4.70
  -4   6  -2   10.50    5.30
   5  -6   2  664.03   29.70
  -5  -6  -2  665.93   29.50
  -5  -6  -2  631.34   31.40
  -5  -6  -2  685.53   25.40
   5  -6   2  636.14   25.60
   5  -6   2  686.93   29.20
  -5  -6  -2  695.63   31.30
  -5   6  -2  686.43   31.80
  -5   6  -2  682.53   28.00
   5   6   2  654.33   30.80
   5   6   2  653.23   28.10
  -5   6  -2  613.84   30.70
  -5   6  -2  673.33   31.30
   5   6   2  642.34   31.60
   6  -6   2   40.20    5.80
  -6  -6  -2   36.60    8.20
  -6  -6  -2   43.90    9.60
  -6  -6  -2   41.70    8.00
   6  -6   2   34.30    7.40
   6  -6   2   53.49    8.00
   6   6   2   42.40    6.60
  -6   6  -2   41.00    9.30
  -6   6  -2   43.70    9.00
   6   6   2   33.70    8.60
  -6   6  -2   38.50    8.30
  -6   6  -2   49.90    7.00
   6   6   2   49.30    8.80
   7  -6   2  329.47   19.90
  -7  -6  -2  357.96   23.20
   7  -6   2  330.07   19.70
  -7  -6  -2  299.67   19.70
  -7  -6  -2  282.07   20.80
   7   6   2  353.56   21.40
  -7   6  -2  328.37   21.80
  -7   6  -2  325.77   21.60
  -7   6  -2  303.77   16.80
   7   6   2  315.27   22.40
   7   6   2  296.67   16.70
  -7   6  -2  312.47   21.70
  -8  -6  -2  155.18   16.20
   8  -6   2  157.58   16.40
  -8  -6  -2  146.99   19.20
  -8  -6  -2  138.39   16.40
   8  -6   2  126.39   14.30
   8   6   2  100.19   15.40
  -8   6  -2  136.59   16.70
  -8   6  -2  132.19   16.20
   8   6   2  141.29   16.20
  -8   6  -2  140.89   18.00
   9  -6   2  209.08   19.50
  -9  -6  -2  222.68   22.00
  -9  -6  -2  233.58   24.20
   9  -6   2  237.98   22.00
  -9  -6  -2  221.08   19.00
  -9   6  -2  210.28   21.80
   9   6   2  225.28   21.90
   9   6   2  210.58   23.90
  -9   6  -2  231.48   23.20
  -9   6  -2  224.58   24.00
  10  -6   2    5.80    8.00
 -10  -6  -2   19.70    9.70
  10  -6   2   27.60   10.10
 -10  -6  -2   13.60   10.30
 -10  -6  -2   21.90   12.00
 -10   6  -2   31.40   11.90
 -10   6  -2   32.10   11.80
 -10   6  -2   18.30   10.40
  10   6   2   15.00   11.30
  10   6   2   25.70   10.60
  10   6   2    1.00    7.90
  11  -6   2  159.68   19.90
 -11  -6  -2  209.68   24.60
 -11  -6  -2  252.37   24.90
  11  -6   2  217.08   24.40
 -11  -6  -2  188.78   25.10
 -11   6  -2  195.18   23.00
  11   6   2  279.37   26.70
 -11   6  -2  223.48   25.50
 -11   6  -2  210.78   24.20
  11   6   2  220.88   26.50
  11   6   2  252.17   28.40
  12  -6   2    5.60    9.70
 -12  -6  -2   19.50   13.20
 -12  -6  -2   12.60   14.60
  12  -6   2  -12.90    8.80
 -12   6  -2   -3.60    9.60
  12   6   2   10.30   14.60
  12   6   2   -9.50    8.90
 -12   6  -2   -0.20   11.40
  12   6   2   -9.20   11.00
 -12   6  -2    0.80   12.00
  12  -7  -2   22.80   11.30
 -12  -7   2   15.80   15.10
  12  -7  -2   35.80   12.90
 -12  -7   2   34.00   14.90
  12  -7  -2   31.30   12.90
  12   7  -2   43.40   16.60
  12   7  -2   33.20   13.20
  12   7  -2   29.10   13.50
 -12   7   2   39.20   14.20
 -12   7   2    6.50   11.30
 -12   7   2   20.60   13.60
  11  -7  -2   22.10   11.10
 -11  -7   2   24.30   14.40
  11  -7  -2   18.00   10.90
 -11  -7   2   39.00   12.50
  11  -7  -2   11.40   10.10
  11   7  -2   25.50   13.50
 -11   7   2   26.40   12.30
  11   7  -2   27.90   12.90
 -11   7   2    5.30   10.40
 -11   7   2   20.40   11.10
  10  -7  -2   15.10    9.30
  10  -7  -2   31.80   10.10
  10  -7  -2   14.00    9.80
 -10  -7   2   38.30   14.50
 -10  -7   2   11.30    9.30
 -10   7   2   48.10   12.50
  10   7  -2   23.90   12.10
  10   7  -2   34.80   12.20
 -10   7   2   12.80    9.70
 -10   7   2   41.10   12.50
  -9  -7   2  266.87   21.70
  -9  -7   2  247.78   24.50
   9  -7  -2  256.37   19.20
   9  -7  -2  219.48   22.00
   9  -7  -2  235.68   19.30
   9   7  -2  250.17   26.10
   9   7  -2  247.38   18.00
  -9   7   2  245.18   22.80
  -9   7   2  236.58   23.10
   9   7  -2  291.47   22.70
  -9   7   2  186.68   20.30
   8  -7  -2  181.78   15.20
  -8  -7   2  173.88   14.80
   8  -7  -2  187.28   18.60
  -8  -7   2  185.48   19.80
  -8  -7   2  226.48   18.50
   8  -7  -2  160.48   16.10
  -8   7   2  163.48   18.10
   8   7  -2  197.68   22.40
   8   7  -2  138.99   13.90
  -8   7   2  186.38   16.70
   8   7  -2  146.59   16.40
  -8   7   2  164.98   18.50
  -8   7   2  166.58   17.50
   7  -7  -2   60.69   10.50
   7  -7  -2   68.59    9.40
   7  -7  -2   84.89   11.00
  -7  -7   2   92.39   10.30
  -7  -7   2   94.69   13.50
  -7  -7   2   87.99   12.00
   7   7  -2   71.49   10.90
  -7   7   2   93.09   10.20
  -7   7   2   68.79   10.80
  -7   7   2   82.29   11.80
   7   7  -2   67.99    8.80
   7   7  -2   68.09   12.10
  -7   7   2   73.99   11.60
  -6  -7   2  449.76   21.80
   6  -7  -2  459.05   23.80
  -6  -7   2  461.65   26.40
   6  -7  -2  449.26   22.10
  -6  -7   2  481.45   27.60
   6  -7  -2  456.05   24.60
  -6  -7   2  455.55   24.80
  -6   7   2  438.96   20.60
  -6   7   2  471.35   25.90
   6   7  -2  484.15   26.90
   6   7  -2  461.55   25.60
   6   7  -2  445.76   22.80
  -6   7   2  453.65   23.10
  -6   7   2  450.75   25.00
   5  -7  -2  234.98   15.60
  -5  -7   2  263.67   17.90
   5  -7  -2  253.67   13.90
  -5  -7   2  235.68   17.80
  -5  -7   2  243.18   15.90
   5  -7  -2  241.98   15.20
  -5  -7   2  259.47   13.80
   5   7  -2  225.58   17.20
  -5   7   2  233.18   14.40
   5   7  -2  248.88   14.70
   5   7  -2  225.48   16.30
  -5   7   2  223.58   16.00
  -5   7   2  220.38   16.50
  -5   7   2  240.68   12.90
   4  -7  -2   43.80    5.70
  -4  -7   2   32.50    4.90
  -4  -7   2   36.00    6.50
   4  -7  -2   25.40    5.90
   4  -7  -2   23.50    5.40
  -4  -7   2   44.40    8.10
  -4  -7   2   46.60    8.50
  -4   7   2   30.90    4.80
  -4   7   2   26.50    7.10
  -4   7   2   44.60    7.50
   4   7  -2   46.20    7.80
   4   7  -2   39.40    7.50
  -4   7   2   32.80    6.10
   4   7  -2   33.40    5.90
  -3  -7   2   40.90    7.50
  -3  -7   2   59.39    7.20
   3  -7  -2   51.29    5.60
   3  -7  -2   45.60    6.80
  -3  -7   2   41.20    7.10
   3  -7  -2   39.10    5.90
  -3  -7   2   46.20    5.50
  -3   7   2   40.20    7.00
  -3   7   2   43.70    6.40
   3   7  -2   35.70    6.00
  -3   7   2   41.30    6.80
   3   7  -2   39.30    6.90
  -3   7   2   40.60    5.20
   3   7  -2   47.00    7.40
  -2  -7   2   60.39    5.80
   2  -7  -2   63.29    5.90
   2  -7  -2   60.19    7.00
  -2  -7   2   51.19    6.80
  -2  -7   2   45.00    6.80
  -2  -7   2   60.09    7.60
   2  -7  -2   63.79    7.50
   2   7  -2   57.39    4.40
  -2   7   2   60.69    6.20
  -2   7   2   55.29    7.10
   2   7  -2   41.60    6.60
   2   7  -2   49.60    6.80
   2   7  -2   64.59    7.40
  -2   7   2   68.09    7.40
  -2   7   2   63.39    7.50
   1  -7  -2  234.88   12.70
  -1  -7   2  216.18   12.60
   1  -7  -2  241.28   12.80
  -1  -7   2  220.08   12.50
  -1  -7   2  219.78   11.10
  -1  -7   2  228.08   12.40
   1  -7  -2  232.98   11.20
  -1   7   2  221.28   12.50
   1   7  -2  209.78   12.00
   1   7  -2  204.78   12.30
   1   7  -2  219.48   11.00
   1   7  -2  205.78   12.40
  -1   7   2  232.38    9.60
  -1   7   2  234.18   12.00
  -1   7   2  216.68   12.60
   0  -7   2  422.36   18.50
   0  -7  -2  401.56   18.40
   0  -7   2  445.26   19.40
   0  -7   2  411.36   19.40
   0  -7   2  418.46   18.20
   0  -7  -2  425.06   18.40
   0  -7  -2  405.26   19.10
   0  -7  -2  421.96   19.70
   0   7   2  437.56   18.90
   0   7   2  411.46   17.60
   0   7  -2  415.36   17.90
   0   7   2  427.06   19.60
   0   7  -2  450.25   19.20
   0   7  -2  434.16   19.10
   0   7  -2  414.26   19.50
   0   7   2  418.56   19.30
  -1  -7  -2    4.00    2.40
  -1  -7  -2    9.60    3.20
   1  -7   2    2.80    2.70
   1  -7   2    0.50    2.80
   1  -7   2    5.90    3.10
  -1  -7  -2    5.60    3.00
   1  -7   2    4.10    2.10
  -1  -7  -2    6.60    3.50
   1   7   2   -0.20    2.30
  -1   7  -2    1.90    2.20
   1   7   2    2.60    2.90
   1   7   2    4.00    3.20
  -1   7  -2    2.10    3.10
  -1   7  -2    2.60    1.90
  -1   7  -2    3.10    3.10
   1   7   2   11.40    3.80
  -1   7  -2    1.70    3.10
  -2  -7  -2  112.19    6.70
   2  -7   2  103.69    8.30
  -2  -7  -2  110.99    9.10
   2  -7   2  113.59    8.80
  -2  -7  -2  113.39   10.70
  -2  -7  -2  114.39    8.50
   2  -7   2  131.19    9.40
   2   7   2  132.29   11.40
  -2   7  -2  111.89    8.50
  -2   7  -2  116.19    9.80
   2   7   2  106.39    8.70
   2   7   2  102.99    9.10
  -2   7  -2  111.69    9.20
  -2   7  -2  106.39    6.70
   3  -7   2 1241.48   47.30
  -3  -7  -2 1192.58   47.60
  -3  -7  -2 1231.98   49.20
   3  -7   2 1194.58   47.90
   3  -7   2 1215.88   48.60
  -3  -7  -2 1194.28   48.70
  -3  -7  -2 1228.38   44.30
  -3   7  -2 1269.27   49.90
   3   7   2 1191.68   49.10
  -3   7  -2 1224.98   44.50
   3   7   2 1201.98   49.00
   3   7   2 1240.48   47.80
  -3   7  -2 1212.08   47.40
  -3   7  -2 1235.58   48.90
   4  -7   2  128.09   11.70
   4  -7   2  108.39    9.50
  -4  -7  -2  118.39   10.80
  -4  -7  -2  112.69    6.20
  -4  -7  -2  121.39   12.20
  -4  -7  -2  112.39   11.90
  -4   7  -2  108.99   11.90
  -4   7  -2  117.89    6.40
  -4   7  -2  140.09   13.50
  -4   7  -2  118.59   10.30
   4   7   2  130.69   13.00
   4   7   2  118.69    9.60
   4   7   2  153.78   14.40
   5  -7   2  384.26   16.10
   5  -7   2  408.66   20.30
   5  -7   2  358.46   20.40
  -5  -7  -2  394.46   22.20
  -5  -7  -2  403.16   22.90
  -5  -7  -2  392.86   20.50
  -5  -7  -2  408.86   16.10
   5   7   2  409.46   23.00
  -5   7  -2  392.56   22.10
   5   7   2  402.06   19.80
  -5   7  -2  402.36   19.30
   5   7   2  405.16   22.30
  -5   7  -2  381.16   22.60
  -5   7  -2  426.56   22.80
  -6  -7  -2   49.10    9.50
  -6  -7  -2   84.19   11.70
  -6  -7  -2   85.39   10.20
   6  -7   2   65.79    9.00
   6  -7   2   62.99    9.50
   6   7   2   57.29   10.20
  -6   7  -2   66.79   11.20
  -6   7  -2   69.69   10.60
  -6   7  -2   70.69    8.20
   6   7   2   68.09    7.90
  -6   7  -2   63.89   10.30
   6   7   2   56.39   10.30
  -7  -7  -2  156.78   15.00
  -7  -7  -2  113.09   15.40
  -7  -7  -2  124.69   15.50
   7  -7   2  162.98   14.90
   7  -7   2  142.29   15.00
  -7   7  -2  116.89   15.00
   7   7   2  138.49   16.60
  -7   7  -2  125.39   15.30
   7   7   2  123.39   15.20
  -7   7  -2  134.79   15.70
  -7   7  -2  144.09   11.30
   7   7   2  151.88   11.50
  -8  -7  -2   66.29   12.30
   8  -7   2   77.39   11.40
   8  -7   2   88.69   11.60
  -8  -7  -2   72.29   11.70
  -8  -7  -2   96.49   15.00
  -8   7  -2   97.59   14.00
  -8   7  -2   63.49   12.00
   8   7   2   88.89   14.70
  -8   7  -2   84.19   13.20
   8   7   2   97.99   14.10
  -9  -7  -2   27.60    9.60
   9  -7   2   23.10    8.70
  -9  -7  -2   16.40    8.20
  -9  -7  -2   26.00   10.90
   9  -7   2   39.10    9.60
   9   7   2   30.80   10.60
  -9   7  -2   55.59   12.80
  -9   7  -2   25.20    9.80
  -9   7  -2   12.70    9.30
   9   7   2   30.40   10.10
  10  -7   2   -7.90    6.80
 -10  -7  -2    2.70    8.40
  10  -7   2  -13.70    7.10
 -10  -7  -2   -3.40   10.10
 -10  -7  -2    1.90    9.30
 -10   7  -2    1.90    8.60
  10   7   2   15.60    8.90
 -10   7  -2   -6.70    7.50
  10   7   2    5.30   11.00
 -10   7  -2   -2.30    8.60
 -11  -7  -2   16.90   11.30
 -11  -7  -2   -5.30   11.10
  11  -7   2   16.40   10.00
  11  -7   2    4.70    9.30
  11   7   2   -4.90    9.60
  11   7   2   13.30   11.90
 -11   7  -2    3.90   10.40
 -11   7  -2   10.60   10.10
  11   7   2   -3.60    8.60
 -11   7  -2   -0.40    9.40
  12  -7   2    1.90    9.70
 -12  -7  -2   11.80   14.60
  12  -7   2    6.90   10.70
 -12  -7  -2   17.20   14.10
 -12   7  -2    4.50   12.80
  12   7   2   12.30   14.60
 -12   7  -2   14.90   12.50
 -12   7  -2    2.80   12.00
  12   7   2   13.10   11.70
  12   7   2    9.80   12.20
  12  -8  -2   -6.10    9.90
 -12  -8   2    6.00   12.90
  12  -8  -2    7.90   12.90
 -12  -8   2   20.20   15.30
  12  -8  -2    9.10   11.10
 -12   8   2   16.60   12.00
 -12   8   2   24.50   13.90
 -12   8   2   37.00   14.00
  12   8  -2   10.60   14.20
  12   8  -2   22.70   14.40
  11  -8  -2   41.40   13.10
 -11  -8   2   30.20   15.30
 -11  -8   2   69.89   16.10
  11  -8  -2   53.89   12.80
  11  -8  -2   52.29   13.50
 -11   8   2   46.10   14.60
  11   8  -2   75.89   18.90
 -11   8   2   64.09   14.70
 -11   8   2   61.19   14.60
  11   8  -2   64.39   16.20
  10  -8  -2    8.70    9.60
 -10  -8   2   28.10   11.00
  10  -8  -2   18.70    9.40
  10  -8  -2   10.90    8.70
 -10  -8   2   28.40   12.30
  10   8  -2   24.90   13.40
 -10   8   2   26.60   10.60
 -10   8   2   23.00   10.80
  10   8  -2   43.90   11.70
 -10   8   2   32.30   10.80
   9  -8  -2    2.30    7.10
  -9  -8   2    3.40    9.70
   9  -8  -2    3.40    7.50
   9  -8  -2    1.20    6.90
  -9  -8   2    6.40    8.80
   9   8  -2   -1.80    9.30
   9   8  -2    8.60    6.00
  -9   8   2    7.50    8.40
   9   8  -2    4.90    8.10
  -9   8   2   -0.10    7.90
  -9   8   2   -1.70    8.40
  -8  -8   2   58.19   11.80
   8  -8  -2   69.39   11.90
   8  -8  -2   54.59   11.40
   8  -8  -2   58.49   10.20
  -8  -8   2   57.69   13.50
  -8  -8   2   54.09   15.50
  -8   8   2   57.79   12.40
   8   8  -2   54.89    9.70
  -8   8   2   40.40   10.50
  -8   8   2   48.10   11.40
   8   8  -2   41.90   12.90
   8   8  -2   72.89   13.60
  -8   8   2   67.29   10.80
   7  -8  -2   28.30    7.00
  -7  -8   2   17.30    6.10
   7  -8  -2   28.50    7.60
  -7  -8   2   20.70    9.50
  -7  -8   2   26.90    8.50
   7  -8  -2   25.10    8.20
   7   8  -2    8.20    7.90
   7   8  -2   23.30    6.40
  -7   8   2    0.60    6.50
  -7   8   2   21.30    8.60
   7   8  -2   22.30    7.90
  -7   8   2   38.70    8.20
   6  -8  -2    4.10    4.70
   6  -8  -2    8.00    5.40
  -6  -8   2    3.00    4.30
   6  -8  -2   13.80    5.90
  -6  -8   2    5.90    7.10
  -6  -8   2    7.80    5.80
  -6  -8   2    0.10    6.80
  -6   8   2    0.60    5.70
   6   8  -2    3.40    5.90
  -6   8   2    1.90    5.30
   6   8  -2    8.90    5.10
   6   8  -2   12.50    7.30
  -6   8   2   -0.60    4.30
  -6   8   2    4.80    6.50
  -5  -8   2  345.37   22.50
   5  -8  -2  365.56   20.60
   5  -8  -2  361.36   20.00
  -5  -8   2  348.67   20.40
  -5  -8   2  363.16   22.10
  -5  -8   2  367.66   18.00
   5  -8  -2  385.86   18.50
   5   8  -2  367.26   19.50
  -5   8   2  357.86   21.10
   5   8  -2  349.77   21.50
  -5   8   2  382.56   19.90
  -5   8   2  345.47   21.50
   5   8  -2  300.07   21.10
  -5   8   2  369.96   17.30
   4  -8  -2  218.68   14.70
   4  -8  -2  236.38   14.50
  -4  -8   2  204.38   12.10
   4  -8  -2  221.38   12.50
  -4  -8   2  202.38   14.60
  -4  -8   2  240.18   17.00
  -4  -8   2  206.98   15.70
  -4   8   2  233.78   12.10
   4   8  -2  231.68   14.50
  -4   8   2  229.38   16.00
  -4   8   2  212.48   14.00
   4   8  -2  240.38   16.00
   4   8  -2  209.28   15.70
  -4   8   2  252.27   15.60
  -3  -8   2   27.70    4.30
   3  -8  -2   35.30    6.00
   3  -8  -2   39.40    4.90
   3  -8  -2   35.40    6.30
  -3  -8   2   23.70    6.00
  -3  -8   2   21.20    5.30
  -3  -8   2   46.10    7.40
   3   8  -2   37.60    6.10
  -3   8   2   39.20    4.90
  -3   8   2   17.20    5.30
   3   8  -2   19.70    5.80
  -3   8   2   20.20    5.60
  -3   8   2   34.60    5.60
   3   8  -2   38.00    7.00
   2  -8  -2   66.69    8.30
  -2  -8   2   77.29    9.10
   2  -8  -2   66.69    6.70
  -2  -8   2   62.69    6.70
   2  -8  -2   67.59    8.10
  -2  -8   2   58.89    8.30
  -2  -8   2   55.39    7.10
  -2   8   2   68.89    8.10
  -2   8   2   51.39    6.30
   2   8  -2   67.19    8.30
   2   8  -2   60.59    7.70
   2   8  -2   74.79    8.60
   2   8  -2   59.79    5.00
  -2   8   2   70.09    8.80
  -1  -8   2  658.33   27.60
   1  -8  -2  667.23   29.10
   1  -8  -2  697.53   27.80
  -1  -8   2  705.03   28.90
  -1  -8   2  687.53   29.40
   1  -8  -2  689.13   29.60
  -1  -8   2  686.13   29.40
  -1   8   2  648.94   29.40
  -1   8   2  693.33   28.70
   1   8  -2  724.53   27.70
   1   8  -2  694.73   29.70
   1   8  -2  679.93   29.40
  -1   8   2  643.94   29.00
   1   8  -2  669.73   28.40
  -1   8   2  684.13   25.60
   0  -8   2   20.50    4.70
   0  -8  -2   16.90    3.90
   0  -8  -2   14.20    4.40
   0  -8   2   19.20    4.00
   0  -8   2   20.00    4.70
   0  -8  -2   24.80    4.30
   0  -8   2   16.80    4.10
   0  -8  -2   10.10    3.90
   0   8   2   21.90    4.90
   0   8   2   16.90    3.40
   0   8   2   16.80    4.00
   0   8   2   20.80    4.50
   0   8  -2   12.50    3.70
   0   8  -2   16.50    4.40
   0   8  -2   13.80    3.60
   0   8  -2   15.10    4.40
   1  -8   2  332.47   17.30
   1  -8   2  338.47   14.30
  -1  -8  -2  343.97   17.90
   1  -8   2  362.46   17.00
  -1  -8  -2  351.86   16.90
   1  -8   2  321.27   16.60
  -1  -8  -2  342.57   17.00
  -1  -8  -2  355.56   15.60
   1   8   2  345.47   16.60
   1   8   2  344.37   17.80
  -1   8  -2  350.16   17.40
  -1   8  -2  331.77   16.80
  -1   8  -2  334.57   14.10
  -1   8  -2  335.97   15.90
   1   8   2  331.27   17.40
   1   8   2  351.56   15.70
  -1   8  -2  352.76   17.80
   2  -8   2 1127.69   46.40
  -2  -8  -2 1144.99   45.90
   2  -8   2 1162.18   45.60
  -2  -8  -2 1144.19   47.30
  -2  -8  -2 1171.98   46.60
   2  -8   2 1144.39   46.20
  -2  -8  -2 1201.78   43.40
  -2   8  -2 1194.28   44.00
  -2   8  -2 1139.89   46.20
   2   8   2 1201.28   46.70
  -2   8  -2 1193.48   47.60
  -2   8  -2 1118.69   46.10
   2   8   2 1197.68   47.60
   2   8   2 1201.38   46.60
   3  -8   2   59.09    6.80
  -3  -8  -2   58.69    8.10
   3  -8   2   54.79    7.40
  -3  -8  -2   57.99    7.20
   3  -8   2   48.60    7.40
  -3  -8  -2   69.29    4.90
  -3  -8  -2   49.60    7.70
  -3   8  -2   61.39    7.20
   3   8   2   52.09    7.70
   3   8   2   55.89    8.10
  -3   8  -2   52.39    7.40
  -3   8  -2   68.89    5.50
   3   8   2   50.59    6.70
  -3   8  -2   52.99    7.90
  -4  -8  -2  210.68   15.40
  -4  -8  -2  209.28   13.40
   4  -8   2  204.08   13.80
   4  -8   2  222.08   13.50
  -4  -8  -2  201.48   14.80
  -4  -8  -2  212.58    9.30
   4  -8   2  215.88   14.60
   4   8   2  207.28   15.30
  -4   8  -2  180.48   12.80
  -4   8  -2  201.58   14.70
   4   8   2  214.28   13.60
  -4   8  -2  195.58    9.60
   4   8   2  201.38   15.20
  -4   8  -2  209.68   15.70
  -5  -8  -2  226.38   15.00
  -5  -8  -2  232.28   16.60
   5  -8   2  217.38   15.80
  -5  -8  -2  236.98   17.40
   5  -8   2  216.98   15.30
   5  -8   2  237.18   15.00
   5   8   2  219.48   17.30
  -5   8  -2  238.18   14.30
   5   8   2  225.88   14.60
   5   8   2  225.18   16.60
  -5   8  -2  215.28   17.20
  -5   8  -2  210.28   16.70
   6  -8   2    3.00    5.10
  -6  -8  -2    8.60    5.30
   6  -8   2    1.70    5.40
  -6  -8  -2   11.80    7.40
  -6  -8  -2    4.40    6.10
  -6   8  -2   12.30    5.30
  -6   8  -2    3.20    6.70
   6   8   2    6.20    6.80
   6   8   2   -1.00    5.20
  -6   8  -2   13.50    6.80
   6   8   2    9.70    5.00
  -7  -8  -2   30.80    8.00
  -7  -8  -2   38.10    9.70
  -7  -8  -2   27.10    9.40
   7  -8   2   30.00    7.40
  -7   8  -2   31.10    6.70
  -7   8  -2   14.60    7.30
   7   8   2   34.00    8.60
   7   8   2   37.80   10.20
  -7   8  -2   22.70    9.00
  -7   8  -2   30.80    8.20
   7   8   2   28.40    6.60
   8  -8   2    1.50    6.70
  -8  -8  -2   -9.90    7.90
  -8  -8  -2   -1.10    6.40
   8  -8   2   -1.00    6.30
  -8  -8  -2   11.10    8.20
  -8   8  -2    1.60    8.00
   8   8   2  -10.10    7.80
  -8   8  -2   -4.00    7.50
   8   8   2    5.10    7.50
  -8   8  -2    7.80    8.40
   9  -8   2   64.29   12.80
  -9  -8  -2  124.69   17.80
  -9  -8  -2   66.99   15.50
  -9  -8  -2   82.59   14.00
   9  -8   2   83.99   14.20
  -9   8  -2   61.49   13.80
   9   8   2   81.29   14.70
  -9   8  -2   76.59   14.80
  -9   8  -2   64.99   13.90
   9   8   2   80.29   16.10
 -10  -8  -2   27.70   11.30
 -10  -8  -2   29.00   13.40
  10  -8   2   40.40   11.50
 -10  -8  -2   29.00   12.20
  10  -8   2   22.00   10.00
 -10   8  -2   23.90   11.60
  10   8   2   36.70   13.50
 -10   8  -2   20.80   10.60
 -10   8  -2   21.90   11.70
  10   8   2   22.90   11.30
 -11  -8  -2   19.50   13.20
  11  -8   2    0.80    9.30
 -11  -8  -2    9.00   10.60
  11  -8   2   -6.60    8.00
  11   8   2   -3.40    9.90
 -11   8  -2    2.80   10.90
 -11   8  -2    1.20   10.30
  11   8   2    0.00    9.50
  11   8   2   11.30   12.20
 -11   8  -2   -7.70   10.40
 -11  -9   2   13.20   11.00
  11  -9  -2    6.30    9.20
  11  -9  -2   -5.40    8.80
  11  -9  -2  -10.10    8.70
 -11  -9   2    3.40   12.90
  11   9  -2   -2.90   12.40
  11   9  -2    2.90   10.60
 -11   9   2   -2.00   10.60
 -11   9   2   13.80   10.60
  10  -9  -2  115.09   15.20
  10  -9  -2  131.09   18.60
 -10  -9   2  134.39   18.90
  10  -9  -2  160.98   19.60
 -10  -9   2  120.19   20.00
  10   9  -2  127.19   21.40
 -10   9   2  114.79   17.70
 -10   9   2  118.99   18.10
  10   9  -2  156.88   20.80
   9  -9  -2  133.69   16.50
   9  -9  -2  135.89   17.20
  -9  -9   2  124.09   16.90
  -9  -9   2  146.29   20.00
   9  -9  -2   93.99   13.00
   9   9  -2  128.89   14.70
   9   9  -2  100.39   17.40
   9   9  -2   94.59   15.90
  -9   9   2  100.99   15.40
  -9   9   2  118.19   16.50
   8  -9  -2    5.90    6.30
   8  -9  -2    3.00    6.90
  -8  -9   2   -5.60    8.90
   8  -9  -2   13.90    8.00
  -8  -9   2   -8.00    6.80
   8   9  -2    4.70    9.00
  -8   9   2    4.50    7.90
   8   9  -2   -3.20    7.10
  -8   9   2   -6.00    5.20
   8   9  -2    1.20    5.60
  -8   9   2  -10.10    6.50
   7  -9  -2   30.20    8.80
  -7  -9   2   22.00    7.30
  -7  -9   2   33.00   11.70
  -7  -9   2   28.80    9.50
   7  -9  -2   39.80    8.10
   7  -9  -2   19.80    8.30
  -7   9   2   28.70    8.20
  -7   9   2   25.20    9.90
  -7   9   2   12.30    8.00
   7   9  -2   15.40    8.50
   7   9  -2   39.70   11.30
   7   9  -2   31.70    7.80
  -6  -9   2   17.50    5.50
   6  -9  -2   14.30    5.90
   6  -9  -2   19.10    6.80
  -6  -9   2   15.30    6.90
   6  -9  -2   13.90    6.10
  -6  -9   2   14.20    8.40
   6   9  -2   17.60    6.20
  -6   9   2   13.40    7.00
   6   9  -2   14.90    7.50
  -6   9   2   17.20    7.20
  -6   9   2   14.50    5.40
   6   9  -2    4.50    7.50
   5  -9  -2    8.80    4.40
   5  -9  -2   -4.10    3.90
  -5  -9   2   -0.70    5.80
  -5  -9   2   10.30    4.60
   5  -9  -2    7.70    5.10
  -5  -9   2    0.20    7.30
  -5  -9   2   -0.60    4.90
   5   9  -2   -2.00    5.80
   5   9  -2   14.10    5.60
  -5   9   2   -4.40    4.20
   5   9  -2    5.20    5.60
  -5   9   2   14.00    6.40
  -5   9   2    2.10    5.70
  -5   9   2    8.10    4.10
  -4  -9   2   76.59    7.80
   4  -9  -2   69.39    8.90
  -4  -9   2  102.49   12.40
  -4  -9   2   90.19   10.30
   4  -9  -2  110.39    8.90
  -4  -9   2   66.69   10.30
   4  -9  -2   76.29    9.60
  -4   9   2   74.79   10.10
  -4   9   2   89.99    9.80
   4   9  -2   85.59   11.50
  -4   9   2   73.89   10.10
   4   9  -2   67.89    8.80
   4   9  -2  104.99   11.90
  -4   9   2  100.89    8.00
  -3  -9   2   58.79    9.40
   3  -9  -2   55.09    8.20
   3  -9  -2   80.49    7.80
  -3  -9   2   76.89    7.80
  -3  -9   2   77.09    9.40
  -3  -9   2   83.49   10.30
   3  -9  -2   84.29    9.30
  -3  -9   2   50.89    4.50
   3   9  -2   62.49    8.60
  -3   9   2   79.69    9.70
   3   9  -2   79.99   10.00
  -3   9   2   81.19    7.90
  -3   9   2   78.49    9.20
  -3   9   2   86.39   10.30
   3   9  -2   75.79    9.50
  -2  -9   2  141.09   11.40
  -2  -9   2  128.19   11.30
   2  -9  -2  124.49    9.20
   2  -9  -2  127.49   10.90
  -2  -9   2  154.28   13.80
   2  -9  -2  139.89   11.10
  -2  -9   2  139.69    9.50
   2   9  -2  146.59    8.20
   2   9  -2  139.89   11.50
  -2   9   2  127.69    9.40
  -2   9   2  147.69   11.20
   2   9  -2  145.69   11.20
  -2   9   2  161.18   12.00
   2   9  -2  130.59   10.60
  -1  -9   2   94.59    9.20
   1  -9  -2   63.89    8.10
   1  -9  -2   72.89    9.10
  -1  -9   2   53.89    6.70
   1  -9  -2   58.09    7.00
  -1  -9   2   76.09    9.00
  -1  -9   2   82.99    9.70
   1   9  -2   74.29    7.30
   1   9  -2   78.79    8.50
  -1   9   2   61.39    4.90
  -1   9   2   71.09    8.50
   1   9  -2   79.89    9.00
   1   9  -2   64.09    8.40
  -1   9   2   90.59    9.70
  -1   9   2   78.59    8.00
   0  -9  -2   38.10    5.70
   0  -9  -2   35.80    6.30
   0  -9   2   40.10    5.80
   0  -9   2   42.10    6.70
   0  -9   2   42.70    6.40
   0  -9  -2   36.30    5.80
   0  -9  -2   33.10    6.00
   0  -9   2   42.50    5.60
   0   9  -2   44.20    6.60
   0   9   2   42.80    6.40
   0   9  -2   32.40    5.80
   0   9   2   35.00    5.80
   0   9   2   36.30    4.90
   0   9  -2   27.00    5.80
   0   9  -2   34.90    5.10
   0   9   2   30.40    6.10
   1  -9   2  279.37   15.60
  -1  -9  -2  279.47   13.50
  -1  -9  -2  272.07   15.80
   1  -9   2  256.37   14.50
  -1  -9  -2  261.77   14.70
   1  -9   2  280.17   14.90
  -1  -9  -2  277.27   15.10
   1   9   2  259.07   13.30
  -1   9  -2  260.77   11.70
  -1   9  -2  257.67   13.90
   1   9   2  264.17   15.60
   1   9   2  260.87   15.70
  -1   9  -2  250.27   15.10
  -1   9  -2  291.77   15.90
   1   9   2  256.27   14.10
  -2  -9  -2    4.50    2.70
  -2  -9  -2    6.30    4.20
   2  -9   2    7.60    4.30
   2  -9   2    4.40    3.80
  -2  -9  -2    3.20    4.10
  -2  -9  -2    1.00    3.70
   2  -9   2    4.00    4.00
   2   9   2    3.40    3.80
  -2   9  -2    6.60    4.20
  -2   9  -2    5.10    4.60
  -2   9  -2    5.20    3.10
  -2   9  -2    7.60    4.10
   2   9   2    3.60    4.20
   2   9   2    1.10    3.80
  -3  -9  -2    6.90    4.40
  -3  -9  -2   18.80    6.00
   3  -9   2    2.40    4.30
   3  -9   2    9.60    4.40
  -3  -9  -2    7.10    2.50
   3  -9   2    7.90    4.60
  -3  -9  -2    2.80    4.20
   3   9   2    8.80    4.60
  -3   9  -2    9.00    3.10
   3   9   2    4.40    4.50
  -3   9  -2   15.30    5.50
  -3   9  -2    7.20    4.30
   3   9   2   12.10    5.10
  -3   9  -2    5.00    5.10
  -4  -9  -2  324.47   19.80
   4  -9   2  315.57   17.60
   4  -9   2  291.47   18.50
   4  -9   2  327.17   18.50
  -4  -9  -2  322.47   19.80
  -4  -9  -2  345.37   18.10
  -4   9  -2  305.67   20.00
   4   9   2  335.87   18.20
   4   9   2  345.17   20.20
  -4   9  -2  296.47   17.50
  -4   9  -2  298.77   14.40
  -4   9  -2  327.97   19.40
   4   9   2  271.67   18.80
  -5  -9  -2  190.58   13.70
  -5  -9  -2  181.18   15.30
   5  -9   2  172.88   14.40
  -5  -9  -2  166.38   16.40
   5  -9   2  153.78   14.70
   5  -9   2  183.58   13.80
  -5   9  -2  152.18   15.30
   5   9   2  169.08   13.30
   5   9   2  198.58   15.80
   5   9   2  126.89   14.60
  -5   9  -2  147.79   15.50
  -5   9  -2  164.08   12.40
  -6  -9  -2    4.50    6.90
   6  -9   2    4.60    5.90
   6  -9   2   10.80    6.30
   6  -9   2   -0.10    5.20
  -6  -9  -2    1.80    7.60
  -6  -9  -2   -1.60    5.10
   6   9   2    4.20    6.60
   6   9   2   11.60    5.70
  -6   9  -2    0.90    6.40
  -6   9  -2    9.90    5.30
   6   9   2    3.50    5.90
  -6   9  -2    1.70    6.10
  -7  -9  -2   -5.20    6.90
  -7  -9  -2   15.20    8.50
  -7  -9  -2   10.60    6.70
   7  -9   2    9.80    6.90
   7  -9   2    2.50    6.20
   7  -9   2    0.60    5.70
  -7   9  -2    9.30    7.40
  -7   9  -2    1.10    4.90
   7   9   2   -3.20    7.10
  -7   9  -2   13.70    8.00
   7   9   2   -1.10    7.10
   7   9   2   10.10    6.00
   8  -9   2   24.20    9.40
  -8  -9  -2    1.60    6.90
  -8  -9  -2   19.50    9.70
   8  -9   2   31.50    9.80
  -8  -9  -2   38.30   11.70
   8  -9   2   25.50    9.00
   8   9   2   27.20    9.70
  -8   9  -2   20.20    9.40
  -8   9  -2   15.80    9.50
   8   9   2   13.00   10.20
  -9  -9  -2   24.50   10.00
  -9  -9  -2   35.90   10.50
   9  -9   2   32.30    9.30
   9  -9   2   24.60    9.10
  -9  -9  -2   48.80   13.70
   9  -9   2   27.10   10.40
  -9   9  -2   20.50   10.00
   9   9   2   31.90   13.30
  -9   9  -2   41.60   12.30
   9   9   2   19.00   10.00
  -9   9  -2   35.60   11.20
 -10  -9  -2   69.39   16.80
  10  -9   2   27.20   10.80
 -10  -9  -2   48.50   14.20
  10  -9   2   51.69   12.00
  10  -9   2   40.90   12.20
 -10   9  -2   55.59   14.60
  10   9   2   90.19   16.70
 -10   9  -2   61.39   14.50
  10   9   2   49.40   15.90
 -10   9  -2   51.29   12.90
  11  -9   2   16.70   11.50
 -11  -9  -2    6.10   11.60
  11  -9   2    5.80    9.40
  11  -9   2    1.10    9.30
 -11  -9  -2   -4.10   12.80
 -11   9  -2    5.90   11.60
 -11   9  -2    0.30   10.00
  11   9   2    5.70   11.40
  11   9   2    6.00   10.80
 -11   9  -2   13.90   13.70
  11 -10  -2    4.90   10.50
  11 -10  -2   14.20   10.50
 -11 -10   2   -0.10   11.20
 -11 -10   2    2.80   13.90
  11  10  -2   -6.20   13.50
  11  10  -2  -11.70   11.20
 -11  10   2   11.70   12.00
 -11  10   2    4.80   11.20
 -10 -10   2    9.60   12.40
  10 -10  -2    4.00    9.00
  10 -10  -2    7.10    8.60
 -10 -10   2   -1.40    8.70
  10 -10  -2   -3.50    8.00
  10  10  -2    7.60   11.20
 -10  10   2    7.30    9.70
  10  10  -2   -9.80    9.40
 -10  10   2   -2.60    9.50
  -9 -10   2   31.50   12.80
  -9 -10   2   13.20   10.00
   9 -10  -2   17.80    8.40
   9 -10  -2   11.40    8.70
   9 -10  -2    5.10    7.60
  -9  10   2    5.20    8.00
  -9  10   2    9.90   10.10
   9  10  -2   11.40   10.90
   9  10  -2   12.50   10.60
   9  10  -2   21.60    8.80
  -8 -10   2  158.38   20.70
   8 -10  -2  196.48   17.30
  -8 -10   2  149.79   18.10
   8 -10  -2  126.99   16.50
   8 -10  -2  203.98   20.00
  -8  10   2  125.49   17.80
   8  10  -2  234.38   24.00
   8  10  -2  154.98   20.70
  -8  10   2  166.18   16.60
   8  10  -2  147.19   15.60
  -8  10   2  110.69   16.40
  -7 -10   2    7.40    9.30
   7 -10  -2    0.90    6.70
   7 -10  -2    2.40    6.30
   7 -10  -2    5.00    6.10
  -7 -10   2   -3.20    6.30
  -7  10   2   16.40    8.20
   7  10  -2    0.90    5.80
  -7  10   2    3.30    6.30
   7  10  -2    8.90    8.60
   7  10  -2   -2.70    8.60
  -7  10   2    4.40    7.30
   6 -10  -2   33.20    9.10
  -6 -10   2   29.70    9.10
   6 -10  -2   38.20    8.00
  -6 -10   2   35.60   11.00
  -6 -10   2   41.00    8.00
   6 -10  -2   38.20    8.90
  -6  10   2   26.20    8.00
   6  10  -2   26.00    8.10
   6  10  -2   25.00    9.20
   6  10  -2   50.09   11.00
  -6  10   2   34.60    9.60
  -6  10   2   42.20   10.10
  -5 -10   2   11.20    5.20
  -5 -10   2   15.30    6.40
   5 -10  -2   12.60    6.10
  -5 -10   2    4.70    6.70
   5 -10  -2   -1.60    4.70
   5 -10  -2    9.30    5.30
  -5  10   2    5.10    6.10
   5  10  -2   13.80    7.40
  -5  10   2    4.50    6.50
  -5  10   2    7.80    5.40
   5  10  -2    5.20    5.10
   5  10  -2   20.50    7.50
   4 -10  -2  170.18   14.00
  -4 -10   2  204.08   16.50
  -4 -10   2  194.88   15.10
   4 -10  -2  200.38   12.70
  -4 -10   2  189.08   12.40
   4 -10  -2  177.98   14.20
  -4  10   2  197.08   15.40
   4  10  -2  198.68   14.50
   4  10  -2  191.38   16.00
   4  10  -2  177.48   15.30
  -4  10   2  168.18   11.50
  -4  10   2  184.38   15.60
  -4  10   2  194.98   14.40
   3 -10  -2  140.99   13.40
  -3 -10   2  151.58   14.70
  -3 -10   2  139.79   10.30
  -3 -10   2  167.08   13.90
  -3 -10   2  141.69   13.40
   3 -10  -2  144.39   10.40
   3 -10  -2  161.88   14.30
  -3  10   2  144.79   13.60
   3  10  -2  143.29   13.60
   3  10  -2  146.89   14.10
  -3  10   2  123.69    9.90
   3  10  -2  132.09   13.60
  -3  10   2  143.79   14.30
  -2 -10   2 1316.57   49.70
   2 -10  -2 1275.37   49.30
  -2 -10   2 1224.78   51.39
   2 -10  -2 1258.17   51.69
  -2 -10   2 1267.87   52.09
   2 -10  -2 1278.17   51.69
  -2 -10   2 1287.97   52.09
   2  10  -2 1298.57   51.19
   2  10  -2 1238.78   47.70
   2  10  -2 1249.28   52.09
   2  10  -2 1273.27   51.99
  -2  10   2 1217.88   51.69
  -2  10   2 1287.47   49.90
  -2  10   2 1340.57   52.19
  -1 -10   2  291.67   17.30
  -1 -10   2  273.67   17.00
   1 -10  -2  308.07   15.80
   1 -10  -2  316.07   17.20
   1 -10  -2  322.37   17.80
  -1 -10   2  310.87   15.70
  -1  10   2  277.07   16.20
   1  10  -2  306.97   17.60
   1  10  -2  282.97   15.70
  -1  10   2  294.67   12.90
   1  10  -2  324.77   15.50
  -1  10   2  317.57   18.00
   1  10  -2  284.57   17.00
  -1  10   2  319.27   17.30
   0 -10  -2    5.70    4.40
   0 -10  -2    2.50    3.50
   0 -10   2    0.40    3.50
   0 -10  -2    4.60    3.40
   0 -10   2    8.30    4.80
   0 -10  -2    3.60    3.70
   0 -10   2    0.40    3.80
   0  10  -2    0.50    4.00
   0  10   2    6.60    4.10
   0  10  -2   12.60    4.60
   0  10  -2    6.90    3.40
   0  10   2    9.00    4.60
   0  10   2    9.70    3.30
   0  10  -2    6.20    4.00
   0  10   2    6.60    4.00
   1 -10   2  186.28   12.90
  -1 -10  -2  203.78   11.60
  -1 -10  -2  209.58   13.30
  -1 -10  -2  217.88   13.40
  -1 -10  -2  194.98   14.00
   1 -10   2  178.88   13.40
   1 -10   2  206.28   13.00
   1  10   2  185.68   12.10
   1  10   2  193.48   13.50
  -1  10  -2  198.28   13.70
   1  10   2  208.88   11.60
  -1  10  -2  214.68   12.40
   1  10   2  202.28   14.10
  -1  10  -2  199.58    9.70
  -1  10  -2  182.38   13.20
  -2 -10  -2  496.25   24.50
   2 -10   2  536.45   24.00
  -2 -10  -2  513.85   24.10
   2 -10   2  524.35   24.90
   2 -10   2  496.35   24.20
  -2 -10  -2  488.05   25.30
  -2 -10  -2  514.05   21.20
  -2  10  -2  461.65   24.20
  -2  10  -2  478.05   21.90
   2  10   2  483.65   25.20
  -2  10  -2  480.55   24.10
   2  10   2  484.65   23.90
   2  10   2  510.55   25.10
  -2  10  -2  512.95   25.50
   3 -10   2   30.90    7.00
  -3 -10  -2   30.00    6.40
  -3 -10  -2   28.00    7.40
  -3 -10  -2   24.50    3.90
   3 -10   2   32.10    7.10
  -3 -10  -2   41.00    8.10
   3 -10   2   28.30    6.50
   3  10   2   28.20    6.80
  -3  10  -2   29.00    7.00
  -3  10  -2   26.40    6.40
   3  10   2   31.80    6.90
  -3  10  -2   30.70    7.50
   3  10   2   29.20    7.70
  -3  10  -2   29.40    4.80
   4 -10   2  506.25   23.20
  -4 -10  -2  415.76   22.50
  -4 -10  -2  485.65   25.30
   4 -10   2  429.46   23.50
  -4 -10  -2  399.66   24.40
   4 -10   2  420.46   23.50
  -4  10  -2  445.36   22.90
  -4  10  -2  433.76   24.40
   4  10   2  407.66   24.60
  -4  10  -2  463.95   25.60
   4  10   2  478.55   23.80
   4  10   2  408.76   24.20
  -5 -10  -2  245.58   19.00
  -5 -10  -2  265.87   18.90
   5 -10   2  269.97   18.00
   5 -10   2  209.58   16.70
   5 -10   2  240.68   16.40
  -5 -10  -2  220.98   15.80
  -5  10  -2  227.48   15.90
  -5  10  -2  219.98   18.60
  -5  10  -2  233.58   18.00
   5  10   2  237.28   16.20
   5  10   2  236.78   18.60
   5  10   2  246.18   18.60
   6 -10   2   13.70    6.70
   6 -10   2   14.00    7.40
  -6 -10  -2   22.00    8.30
  -6 -10  -2   11.90    8.80
  -6 -10  -2   25.10    7.30
   6 -10   2   15.40    7.80
   6  10   2   17.90    8.00
   6  10   2   11.80    6.10
  -6  10  -2   12.70    7.90
   6  10   2    6.60    7.30
  -6  10  -2   12.40    8.10
  -6  10  -2   16.90    6.50
   7 -10   2   37.80    9.30
   7 -10   2   45.00    9.90
  -7 -10  -2   72.59   13.60
   7 -10   2   12.70    7.40
  -7 -10  -2   50.39   11.40
  -7 -10  -2   44.50    9.50
   7  10   2   17.60    8.50
  -7  10  -2   23.00    7.50
   7  10   2   30.80   12.00
  -7  10  -2   23.60    9.30
  -7  10  -2   18.10    9.60
   7  10   2   20.10    7.20
  -8 -10  -2  268.27   25.50
  -8 -10  -2  241.18   19.30
   8 -10   2  219.28   21.70
   8 -10   2  231.98   19.60
   8 -10   2  225.58   19.20
  -8 -10  -2  197.08   21.20
  -8  10  -2  259.37   21.60
   8  10   2  238.68   25.90
  -8  10  -2  187.78   20.90
   8  10   2  218.78   22.30
   9 -10   2   -1.30    7.10
   9 -10   2    3.30    8.40
   9 -10   2    8.20    8.60
  -9 -10  -2   15.40   12.00
  -9 -10  -2    0.50    9.20
  -9  10  -2    3.60   10.10
   9  10   2    9.90   10.70
  -9  10  -2   -1.40    8.70
   9  10   2   -8.10    8.80
  10 -10   2   37.50   12.50
 -10 -10  -2    8.90   12.20
  10 -10   2   26.10   11.50
 -10 -10  -2   10.90   11.30
  10 -10   2   27.00   10.20
 -10  10  -2   17.70    9.60
  10  10   2   25.40   12.30
  10  10   2   35.90   14.40
 -10  10  -2   14.90   11.30
  11 -10   2    4.80   10.90
 -11 -10  -2    8.40   14.50
 -11 -10  -2   12.30   13.00
  11 -10   2    7.60   11.30
  11 -10   2    8.30   10.80
  11  10   2   29.50   15.40
 -11  10  -2    5.80   11.20
 -11  10  -2   17.90   13.20
  11  10   2   11.60   14.40
  11 -11  -2   16.60   11.60
 -11 -11   2   14.80   14.70
  11 -11  -2    1.10   10.00
 -11 -11   2   10.30   12.30
  11  11  -2   -1.30   11.50
  11  11  -2    0.40   13.60
 -10 -11   2   87.79   18.80
  10 -11  -2  119.59   17.90
  10 -11  -2  100.59   17.70
 -10 -11   2  124.79   19.60
  10  11  -2  113.29   19.90
 -10  11   2  121.09   20.00
  10  11  -2  130.69   22.90
 -10  11   2   94.09   16.40
   9 -11  -2   -4.50    7.20
  -9 -11   2   -0.80    9.10
   9 -11  -2   21.20    9.60
  -9 -11   2   11.90   11.30
   9 -11  -2    3.30    7.70
   9  11  -2    0.00   10.20
  -9  11   2    9.40   10.10
   9  11  -2    0.50   11.20
  -9  11   2   -3.90    8.70
   9  11  -2   21.20    8.60
   8 -11  -2   43.40   10.60
  -8 -11   2   62.99   14.90
   8 -11  -2   58.89   10.50
   8 -11  -2   29.90   10.10
  -8 -11   2   32.30   11.30
  -8  11   2   47.90   10.50
  -8  11   2   42.20   11.20
   8  11  -2   41.10   12.80
  -8  11   2   18.50    9.80
   8  11  -2   34.20    9.20
   8  11  -2   45.40   12.40
  -7 -11   2   29.90   11.30
   7 -11  -2   19.80    7.70
  -7 -11   2   17.30    8.40
   7 -11  -2   31.90    9.00
   7 -11  -2   28.40    7.30
   7  11  -2   24.00    7.50
  -7  11   2   24.90   10.00
   7  11  -2   24.30   10.90
  -7  11   2   41.50   10.50
  -7  11   2   13.90    7.20
   7  11  -2   27.40    9.80
   6 -11  -2  350.86   22.90
  -6 -11   2  394.36   24.70
  -6 -11   2  365.56   25.80
   6 -11  -2  324.57   20.60
   6 -11  -2  369.96   23.40
  -6  11   2  368.56   24.10
   6  11  -2  379.26   22.60
  -6  11   2  401.56   25.40
   6  11  -2  354.86   25.70
  -6  11   2  361.46   22.70
   6  11  -2  374.66   25.00
  -5 -11   2  393.16   23.80
  -5 -11   2  395.56   25.20
   5 -11  -2  377.36   22.70
   5 -11  -2  346.57   19.90
   5 -11  -2  362.66   22.60
  -5 -11   2  371.26   19.90
   5  11  -2  361.86   24.20
  -5  11   2  343.87   23.60
  -5  11   2  406.76   22.70
   5  11  -2  407.36   23.00
  -5  11   2  383.06   23.60
   5  11  -2  349.17   23.80
   4 -11  -2  230.38   17.20
  -4 -11   2  269.17   15.80
   4 -11  -2  261.07   15.60
  -4 -11   2  259.17   19.70
  -4 -11   2  254.67   18.50
   4 -11  -2  246.38   17.70
  -4  11   2  287.77   18.20
  -4  11   2  285.17   18.70
   4  11  -2  264.97   19.10
   4  11  -2  269.87   18.20
   4  11  -2  263.57   18.80
  -4  11   2  273.57   15.10
  -4  11   2  252.87   18.90
   3 -11  -2   61.69    8.30
  -3 -11   2   51.49   10.10
  -3 -11   2   69.69    8.50
   3 -11  -2   53.39    9.20
  -3 -11   2   57.99    9.40
   3 -11  -2   68.49   10.20
  -3  11   2   55.99    9.70
  -3  11   2   70.19    8.60
  -3  11   2   63.29    9.70
   3  11  -2   58.89    9.70
   3  11  -2   52.39   10.00
   3  11  -2   62.09   10.20
  -2 -11   2   35.00    6.40
  -2 -11   2   45.30    5.50
   2 -11  -2   45.50    6.80
   2 -11  -2   49.20    8.90
   2 -11  -2   43.60    8.10
  -2 -11   2   27.40    7.40
  -2 -11   2   33.40    7.50
   2  11  -2   42.00    7.50
   2  11  -2   33.90    5.00
  -2  11   2   50.19    7.20
   2  11  -2   48.60    8.40
  -2  11   2   63.89    9.10
   2  11  -2   33.80    7.50
  -2  11   2   31.40    7.10
   1 -11  -2   94.39   11.00
   1 -11  -2   81.19    9.00
  -1 -11   2   85.99   10.70
   1 -11  -2   85.29   10.60
  -1 -11   2   90.29    9.70
  -1 -11   2   65.49    9.50
  -1  11   2  106.29   10.30
   1  11  -2   70.09    9.60
   1  11  -2   73.49    9.50
  -1  11   2  107.39   11.20
   1  11  -2   94.59    9.50
  -1  11   2   83.29   10.60
   1  11  -2  106.39    9.90
   0 -11   2  104.89   11.10
   0 -11  -2   95.59    9.90
   0 -11   2   94.29    9.90
   0 -11  -2   90.39    9.30
   0 -11   2  119.49   11.50
   0 -11  -2  123.19   11.70
   0 -11  -2   89.19   11.10
   0  11  -2  108.89   11.80
   0  11   2  106.59    7.90
   0  11   2   89.59    9.40
   0  11   2  111.99   11.60
   0  11   2  107.39   11.40
   0  11  -2  106.19    8.30
   0  11  -2   97.79   10.10
   0  11  -2   73.69    9.20
  -1 -11  -2    4.50    3.00
  -1 -11  -2    2.20    3.60
  -1 -11  -2   -3.00    3.90
   1 -11   2   -1.60    3.40
   1 -11   2    1.30    4.30
   1 -11   2    5.00    4.70
  -1 -11  -2    1.60    4.20
   1  11   2   -4.70    3.70
   1  11   2    2.30    4.40
  -1  11  -2    6.20    4.70
  -1  11  -2    3.90    3.60
   1  11   2    2.70    4.00
  -1  11  -2   -1.60    3.70
   1  11   2   -0.40    3.20
  -2 -11  -2   28.40    6.80
  -2 -11  -2   46.00    7.70
   2 -11   2   21.80    6.70
   2 -11   2   33.30    7.00
   2 -11   2   36.80    7.20
  -2 -11  -2   34.70    7.30
  -2 -11  -2   24.40    4.50
  -2  11  -2   26.90    7.10
   2  11   2   27.30    6.60
   2  11   2   37.30    7.60
  -2  11  -2   22.50    5.40
   2  11   2   20.20    6.10
  -2  11  -2   34.70    7.80
   3 -11   2   14.60    5.80
  -3 -11  -2   27.70    7.50
   3 -11   2    9.90    4.80
   3 -11   2   20.40    6.30
  -3 -11  -2   23.60    7.20
  -3 -11  -2   25.40    6.30
   3  11   2   17.40    6.40
   3  11   2   15.40    6.70
  -3  11  -2   16.40    6.40
  -3  11  -2   22.70    6.30
  -3  11  -2   12.30    4.10
   3  11   2   16.70    6.20
  -3  11  -2   14.10    6.40
  -4 -11  -2  173.18   17.00
   4 -11   2  175.38   15.10
   4 -11   2  174.48   14.40
  -4 -11  -2  186.78   17.60
  -4 -11  -2  173.78   14.00
   4 -11   2  162.18   15.60
   4  11   2  214.58   19.30
   4  11   2  145.59   15.80
  -4  11  -2  219.18   17.20
  -4  11  -2  196.28   16.00
  -4  11  -2  177.08   15.60
   4  11   2  189.28   14.80
  -5 -11  -2   53.29    8.90
  -5 -11  -2   50.49   10.70
   5 -11   2   62.89   10.80
   5 -11   2   54.89   10.50
  -5 -11  -2   44.00   10.00
   5 -11   2   43.70    9.10
   5  11   2   65.39   12.20
   5  11   2   60.79   10.10
  -5  11  -2   47.90   10.40
  -5  11  -2   62.69    9.60
  -5  11  -2   41.90   10.10
   5  11   2   47.20   10.20
   6 -11   2   21.10    8.20
   6 -11   2   25.90    8.50
  -6 -11  -2   26.30    9.20
  -6 -11  -2   17.30    7.20
   6 -11   2   18.90    7.80
  -6 -11  -2   16.00    8.80
   6  11   2   34.00    8.20
  -6  11  -2   11.30    8.30
   6  11   2   19.70    8.70
   6  11   2   27.30    9.60
  -6  11  -2   15.40    8.10
  -6  11  -2   23.80    7.50
   7 -11   2   55.69   11.40
   7 -11   2   53.99   10.60
  -7 -11  -2   59.59   11.20
   7 -11   2   60.69   11.90
  -7 -11  -2   55.29   12.90
  -7 -11  -2   51.49   12.80
  -7  11  -2   45.60   11.50
   7  11   2   65.59   14.40
  -7  11  -2   54.89   10.30
  -7  11  -2   65.59   13.10
   7  11   2   58.69   13.40
   7  11   2   43.00    9.60
  -8 -11  -2   22.80   12.10
   8 -11   2   14.10    8.90
   8 -11   2   19.50    9.60
  -8 -11  -2   19.00   10.80
   8 -11   2   28.10   10.20
   8  11   2   30.80   11.50
  -8  11  -2   16.20    9.20
   8  11   2   19.30   11.80
  -8  11  -2   32.90   11.70
   9 -11   2    6.80    8.70
  -9 -11  -2    1.70   10.30
  -9 -11  -2    3.10   10.50
   9 -11   2    7.50    8.10
   9 -11   2   -3.00    8.40
  -9  11  -2   11.60    9.20
   9  11   2    9.90   11.40
  -9  11  -2   -2.20    9.00
   9  11   2    6.30   10.90
  10 -11   2   88.59   15.70
  10 -11   2  149.19   20.00
 -10 -11  -2   65.69   16.50
  10 -11   2   82.49   16.20
 -10 -11  -2   81.79   19.20
  10  11   2  116.69   20.90
 -10  11  -2   83.69   16.80
 -10  11  -2   83.39   16.20
  10  11   2   84.29   17.00
 -10 -12   2    4.30   11.70
  10 -12  -2    6.00    9.60
  10 -12  -2    7.00   11.00
 -10 -12   2   16.20   15.20
 -10  12   2    9.20   10.90
  10  12  -2   11.90   11.70
  10  12  -2   24.70   15.60
 -10  12   2   12.60   10.90
   9 -12  -2   10.80    9.60
  -9 -12   2   -2.70    9.20
   9 -12  -2   -8.60    7.40
  -9 -12   2   15.40   12.30
   9  12  -2    3.70    8.20
   9  12  -2   14.90   11.70
   9  12  -2   -7.50   10.50
  -9  12   2   -4.90    8.60
  -9  12   2    0.30    9.60
  -8 -12   2   34.80   11.90
   8 -12  -2   41.60   11.20
   8 -12  -2   50.19   12.70
  -8 -12   2   29.20   13.40
   8  12  -2   45.90   10.50
   8  12  -2   33.90   12.90
  -8  12   2   17.10   10.40
   8  12  -2   54.19   13.40
  -8  12   2   22.60   10.70
  -8  12   2   50.99   11.50
   7 -12  -2   -8.90    6.30
  -7 -12   2    5.80    9.50
   7 -12  -2   -3.40    7.60
  -7 -12   2    1.60    8.20
   7 -12  -2   -5.10    6.90
   7  12  -2    2.80    9.10
  -7  12   2    1.90    6.90
   7  12  -2   -0.10    7.90
   7  12  -2    5.40    7.40
  -7  12   2   -4.40    7.20
  -7  12   2   14.10    9.40
  -6 -12   2    2.10    7.80
   6 -12  -2    4.00    6.10
  -6 -12   2   -7.30    8.00
   6 -12  -2    8.00    6.90
   6 -12  -2   -1.30    5.70
   6  12  -2   10.00    9.20
  -6  12   2    3.20    7.40
   6  12  -2    3.90    6.30
  -6  12   2    6.40    6.80
   6  12  -2    3.30    6.80
  -6  12   2   -6.80    6.90
  -5 -12   2   22.30    8.70
   5 -12  -2   29.80    8.70
   5 -12  -2   38.20    8.00
   5 -12  -2   22.50    8.20
  -5 -12   2   26.30    9.90
   5  12  -2   20.20    8.90
  -5  12   2   49.80   10.90
   5  12  -2   18.20    9.30
  -5  12   2   32.40   10.10
  -5  12   2   20.50    7.60
   5  12  -2   16.80    7.60
  -4 -12   2  165.78   17.30
   4 -12  -2  140.99   15.20
   4 -12  -2  174.38   16.40
  -4 -12   2  164.28   12.50
   4 -12  -2  170.98   13.30
  -4 -12   2  156.48   16.30
   4  12  -2  174.38   17.60
   4  12  -2  154.18   15.60
  -4  12   2  153.18   14.90
  -4  12   2  161.08   17.20
   4  12  -2  154.38   15.80
  -3 -12   2    3.10    5.70
   3 -12  -2   -3.90    4.30
  -3 -12   2    4.00    6.50
   3 -12  -2    8.40    6.50
   3 -12  -2    3.50    5.40
  -3 -12   2    5.80    4.60
   3  12  -2   10.30    6.30
  -3  12   2    5.40    4.50
   3  12  -2    2.70    5.40
  -3  12   2    1.80    5.50
  -3  12   2   -0.60    5.00
   3  12  -2    3.50    5.30
  -2 -12   2  225.88   14.80
   2 -12  -2  254.67   17.10
   2 -12  -2  254.57   17.50
  -2 -12   2  256.17   17.90
   2 -12  -2  248.38   15.40
  -2 -12   2  251.17   17.70
   2  12  -2  231.38   15.90
  -2  12   2  260.77   17.40
   2  12  -2  219.98   17.00
   2  12  -2  245.08   17.50
  -2  12   2  250.77   15.30
  -2  12   2  259.17   17.50
   1 -12  -2  127.69   11.90
  -1 -12   2  115.69   13.00
  -1 -12   2  132.79   11.90
   1 -12  -2  131.49   12.00
   1 -12  -2  130.99   13.20
  -1 -12   2   87.99   11.30
   1 -12  -2  109.19   12.50
   1  12  -2  114.69    9.80
  -1  12   2  125.99   12.60
  -1  12   2   92.09   12.00
  -1  12   2  111.89   11.70
   1  12  -2  111.99   13.10
   1  12  -2  110.09   12.30
   1  12  -2  111.99   10.90
   0 -12  -2   55.19    7.70
   0 -12   2   47.90    9.60
   0 -12  -2   55.89    8.80
   0 -12  -2   55.49    8.90
   0 -12   2   52.39    7.90
   0 -12  -2   53.99    9.40
   0 -12   2   58.59    9.30
   0  12  -2   61.69    8.90
   0  12   2   56.49    8.90
   0  12  -2   54.49    9.30
   0  12  -2   57.49    8.50
   0  12   2   58.99    8.30
   0  12   2   45.80    8.60
  -1 -12  -2   13.60    6.30
   1 -12   2   24.00    5.90
  -1 -12  -2   20.50    5.90
   1 -12   2   19.80    6.10
  -1 -12  -2   10.00    5.60
  -1 -12  -2   23.60    5.20
   1 -12   2   34.70    7.60
  -1  12  -2   17.10    5.20
   1  12   2    2.70    5.10
   1  12   2   18.50    5.30
  -1  12  -2   23.30    6.50
   1  12   2   15.20    5.10
   1  12   2   18.20    6.10
  -1  12  -2   23.10    6.60
  -2 -12  -2   50.09    8.90
  -2 -12  -2   58.99    9.60
   2 -12   2   72.69    9.70
  -2 -12  -2   49.20    8.40
   2 -12   2   69.49    9.70
   2 -12   2   46.30    8.80
  -2 -12  -2   50.59    7.80
  -2  12  -2   50.99    7.00
   2  12   2   62.19    9.90
   2  12   2   60.29    9.10
   2  12   2   73.79   11.00
  -2  12  -2   66.79   10.80
  -2  12  -2   63.79    9.50
   3 -12   2    9.30    5.50
  -3 -12  -2    0.10    6.10
   3 -12   2    8.80    5.60
   3 -12   2    5.60    5.80
  -3 -12  -2   -2.50    5.20
  -3 -12  -2    3.50    4.50
  -3  12  -2    6.20    6.60
   3  12   2   -7.30    5.20
   3  12   2    2.20    5.10
  -3  12  -2   11.10    6.00
  -3  12  -2    6.80    5.40
   3  12   2    5.00    5.80
   4 -12   2   10.50    6.30
  -4 -12  -2   18.50    8.00
   4 -12   2   17.90    7.00
  -4 -12  -2   18.90    6.60
   4 -12   2   15.80    7.20
  -4 -12  -2   16.50    7.70
  -4  12  -2   16.10    8.40
   4  12   2    0.60    5.80
   4  12   2   21.30    7.60
  -4  12  -2    4.20    6.60
  -4  12  -2   11.50    5.70
   4  12   2   25.60    7.80
   5 -12   2   16.30    7.30
  -5 -12  -2   11.40    8.10
   5 -12   2    9.20    6.70
  -5 -12  -2   -5.90    5.30
   5 -12   2    0.40    6.30
  -5 -12  -2   13.40    7.90
   5  12   2   -1.50    5.90
  -5  12  -2    7.60    7.10
  -5  12  -2   -2.30    7.40
   5  12   2    9.80    8.30
  -5  12  -2   11.10    6.60
   5  12   2    7.20    7.00
  -6 -12  -2   -0.50    7.50
   6 -12   2    1.00    6.40
   6 -12   2    3.20    7.20
   6 -12   2    6.90    7.50
  -6 -12  -2   -8.80    5.30
  -6 -12  -2   13.00    9.40
   6  12   2    3.50    6.70
   6  12   2    1.00    7.20
   6  12   2   -8.90    7.30
  -6  12  -2   -1.70    7.60
  -6  12  -2   -4.50    6.30
  -6  12  -2    6.60    5.80
   7 -12   2   -2.50    6.40
   7 -12   2   -0.80    7.50
   7 -12   2   -2.80    6.70
  -7 -12  -2   -4.60    7.80
  -7 -12  -2    1.90    9.70
   7  12   2   -2.60    9.10
  -7  12  -2    4.80    8.30
  -7  12  -2   -6.60    5.70
  -7  12  -2   -8.50    7.40
   7  12   2   -2.00    8.10
   7  12   2   -8.30    5.30
  -8 -12  -2   27.70   12.30
   8 -12   2   28.70   10.30
   8 -12   2   17.70    9.70
   8 -12   2   21.60    9.40
  -8 -12  -2   36.70   11.70
  -8  12  -2   11.80    9.60
  -8  12  -2    2.50    8.60
   8  12   2   22.70   10.60
   8  12   2   18.30   11.70
  -9 -12  -2   18.50   12.60
   9 -12   2   20.20   10.40
  -9 -12  -2   22.30   12.10
   9 -12   2   24.50   10.30
   9 -12   2   35.50   10.40
  -9  12  -2   11.00    9.80
   9  12   2   25.90   14.10
   9  12   2   20.10   11.90
  -9  12  -2    4.30    9.40
  10 -12   2    2.70    9.70
 -10 -12  -2   -3.00   12.60
  10 -12   2   20.50   11.30
 -10 -12  -2    0.30   10.70
  10 -12   2    1.70   10.20
  10  12   2    8.00   12.50
 -10  12  -2    7.40   11.40
 -10  12  -2   14.00   10.50
  10  12   2    6.90   12.50
  10 -13  -2   -1.60    8.50
  10  13  -2    1.60   12.70
  10  13  -2    3.30   14.80
   9 -13  -2  -14.30    8.00
  -9 -13   2  -14.80    9.10
   9 -13  -2    0.30    7.80
  -9 -13   2  -10.20   11.00
  -9  13   2    0.60    9.70
  -9  13   2    0.60    9.30
   9  13  -2  -14.00   10.80
   9  13  -2   11.70   12.30
   9  13  -2   -5.70   11.20
  -8 -13   2   29.20   11.70
   8 -13  -2   -2.50    8.30
   8 -13  -2   22.60    9.60
  -8 -13   2    1.80   11.30
  -8  13   2   24.60   11.20
  -8  13   2    4.00    7.90
   8  13  -2   20.30   12.30
  -8  13   2    8.50    8.70
   8  13  -2    5.70    8.00
   8  13  -2    6.30   10.60
   7 -13  -2    3.70    7.70
  -7 -13   2    7.70    8.70
  -7 -13   2   17.00   11.50
   7 -13  -2    7.90    7.70
   7  13  -2   17.00   10.80
   7  13  -2   -4.10    6.80
  -7  13   2    2.80    7.30
  -7  13   2   12.00    9.40
  -7  13   2    2.60    8.30
   7  13  -2   -3.90    7.70
   6 -13  -2  354.06   24.60
   6 -13  -2  359.46   24.40
  -6 -13   2  439.66   27.50
  -6 -13   2  366.86   27.90
  -6  13   2  340.07   25.70
   6  13  -2  371.26   26.70
  -6  13   2  361.76   24.10
   6  13  -2  318.07   25.70
   6  13  -2  369.06   24.30
  -6  13   2  341.37   24.50
   5 -13  -2   57.99   11.50
   5 -13  -2   69.79   10.20
   5 -13  -2   60.79   11.50
  -5 -13   2   57.19   12.90
  -5 -13   2   56.09   12.40
  -5  13   2   71.59   12.70
  -5  13   2  101.49   13.60
   5  13  -2   44.50   11.30
   5  13  -2   64.89   11.30
   5  13  -2   67.39   12.20
  -4 -13   2  154.08   17.70
   4 -13  -2  142.79   15.80
   4 -13  -2  127.69   13.00
   4 -13  -2  153.68   16.70
  -4 -13   2  125.99   16.90
   4  13  -2  156.18   16.70
  -4  13   2  125.99   14.90
   4  13  -2  167.78   17.10
  -4  13   2  134.19   16.30
   4  13  -2  193.78   18.70
   3 -13  -2   -6.00    4.00
   3 -13  -2    2.80    6.00
  -3 -13   2    5.80    5.00
  -3 -13   2    0.90    6.40
   3 -13  -2    0.40    5.50
  -3 -13   2   -0.40    6.00
  -3  13   2   -4.60    3.90
   3  13  -2   -0.10    6.20
  -3  13   2   -7.40    4.90
   3  13  -2    8.10    6.10
  -3  13   2   -4.20    5.60
   3  13  -2    0.20    5.50
  -2 -13   2  216.68   16.90
   2 -13  -2  150.68   15.50
   2 -13  -2  194.68   16.10
  -2 -13   2  208.88   16.90
   2 -13  -2  207.68   14.20
  -2 -13   2  191.38   13.70
  -2  13   2  177.48   15.40
   2  13  -2  201.18   18.30
   2  13  -2  174.98   14.20
   2  13  -2  159.58   16.00
  -2  13   2  196.98   16.10
  -2  13   2  166.08   13.30
   1 -13  -2   85.99   12.40
   1 -13  -2   82.89   11.20
  -1 -13   2   79.59   11.80
   1 -13  -2   83.89   10.40
  -1 -13   2   91.49   12.10
   1 -13  -2   94.29   11.00
  -1 -13   2   77.99   10.00
   1  13  -2  101.69   12.90
   1  13  -2  103.39   12.10
  -1  13   2   55.59    9.00
   1  13  -2   80.79   11.00
  -1  13   2   75.39   11.50
  -1  13   2   92.59   11.40
   0 -13  -2  164.68   13.50
   0 -13  -2  172.18   12.60
   0 -13  -2  172.98   16.80
   0 -13  -2  167.48   13.60
   0 -13   2  155.28   16.00
   0 -13   2  171.68   14.50
   0 -13   2  168.38   12.90
   0  13  -2  150.28   14.90
   0  13  -2  148.69   14.10
   0  13   2  141.89   15.50
   0  13   2  147.29   12.40
   0  13  -2  170.18   13.00
   0  13   2  160.68   14.70
  -1 -13  -2  156.38   14.90
   1 -13   2  137.19   13.60
  -1 -13  -2  155.38   17.20
  -1 -13  -2  132.29   14.30
   1 -13   2  148.69   15.20
   1 -13   2  177.88   16.00
  -1 -13  -2  129.09   10.80
  -1  13  -2  142.99   12.10
   1  13   2  131.79   11.10
   1  13   2  153.68   16.20
  -1  13  -2  168.38   16.90
   1  13   2  164.58   16.40
  -1  13  -2  175.38   15.80
  -2 -13  -2  198.98   16.20
   2 -13   2  202.58   15.40
  -2 -13  -2  175.48   14.50
   2 -13   2  190.28   15.30
   2 -13   2  201.98   17.00
  -2 -13  -2  208.98   17.60
   2  13   2  177.48   16.90
  -2  13  -2  187.38   17.40
  -2  13  -2  169.18   16.00
  -2  13  -2  166.58   12.90
   2  13   2  206.18   18.60
   2  13   2  210.28   15.00
  -3 -13  -2   62.29   10.70
   3 -13   2  130.39   13.60
  -3 -13  -2   98.99   11.90
   3 -13   2  128.39   14.60
  -3 -13  -2   93.39   13.40
   3 -13   2  114.39   13.60
   3  13   2  116.39   13.40
   3  13   2  109.29   13.70
  -3  13  -2  131.99   14.20
  -3  13  -2  118.09   14.60
   3  13   2  120.99   13.70
  -4 -13  -2  261.27   20.40
  -4 -13  -2  226.98   17.30
   4 -13   2  237.98   18.50
   4 -13   2  267.57   19.70
  -4 -13  -2  246.88   20.30
   4 -13   2  214.58   17.70
  -4  13  -2  276.17   19.10
  -4  13  -2  271.47   21.10
   4  13   2  245.98   19.20
   4  13   2  258.87   19.50
   4  13   2  252.77   20.60
  -4  13  -2  267.27   19.70
   5 -13   2   -0.60    6.90
   5 -13   2    5.80    6.70
   5 -13   2   15.00    7.60
  -5 -13  -2    7.50    7.90
  -5 -13  -2   13.20    6.80
  -5 -13  -2    4.20    8.40
  -5  13  -2    5.80    6.60
   5  13   2   13.00    7.90
  -5  13  -2   10.40    8.10
  -5  13  -2   11.40    8.70
   5  13   2   18.70    8.80
   5  13   2    0.30    6.60
   6 -13   2  120.29   16.20
  -6 -13  -2  145.49   18.10
   6 -13   2  101.99   13.50
   6 -13   2  116.79   15.10
  -6 -13  -2  137.89   18.20
   6  13   2   94.29   15.50
  -6  13  -2  104.79   15.50
   6  13   2  122.99   17.10
  -6  13  -2  164.18   16.70
  -6  13  -2  122.39   16.30
   6  13   2  106.29   14.30
  -7 -13  -2   50.79   14.10
  -7 -13  -2   53.39   12.90
   7 -13   2   49.20   12.40
   7 -13   2   43.40   11.30
   7 -13   2   68.79   12.70
  -7  13  -2   47.70   12.80
   7  13   2   64.89   14.10
   7  13   2   48.60   11.20
  -7  13  -2   61.19   12.80
   7  13   2   55.89   14.40
  -7  13  -2   20.80   10.20
   8 -13   2   25.70   10.90
   8 -13   2   19.10   10.20
   8 -13   2   12.20    8.80
  -8 -13  -2    7.50   10.80
  -8 -13  -2   15.20   11.70
  -8  13  -2   14.70   10.80
   8  13   2   37.40   14.20
  -8  13  -2    5.00    9.70
   8  13   2   28.50   13.20
  -9 -13  -2   23.00   14.30
  -9 -13  -2   23.30   13.20
   9 -13   2    9.70    9.20
   9 -13   2   17.80   10.70
   9 -13   2   11.90   11.20
  -9  13  -2   18.40   11.40
   9  13   2   30.00   14.20
   9  13   2   24.00   12.80
  -9  13  -2   32.50   12.20
  -9 -14   2    9.80   12.20
   9 -14  -2    8.90    9.70
  -9 -14   2   17.50   15.20
   9 -14  -2   -5.10    8.70
   9  14  -2  -13.80   11.40
  -9  14   2    9.80   10.50
   9  14  -2   20.80   13.00
  -9  14   2   -4.40    9.20
   8 -14  -2   12.60   10.50
  -8 -14   2   -5.80    9.80
  -8 -14   2   -4.80   11.50
   8 -14  -2   -1.30    7.30
  -8  14   2    2.50    8.90
   8  14  -2    1.20   10.00
   8  14  -2    1.40    8.40
  -8  14   2    2.50    8.60
   8  14  -2   -5.10   10.20
  -8  14   2    1.90    9.30
  -7 -14   2   44.30   14.50
   7 -14  -2   25.70   10.00
   7 -14  -2   59.69   13.30
  -7 -14   2   24.10   11.80
   7  14  -2   33.50   11.70
  -7  14   2    5.10    8.30
   7  14  -2   39.30   11.00
  -7  14   2   22.90   11.50
   7  14  -2   12.10   10.30
  -7  14   2   40.60   11.80
  -6 -14   2   14.20    9.70
  -6 -14   2   10.20   10.30
   6 -14  -2   13.80    8.70
   6 -14  -2   18.00    9.30
   6  14  -2   -1.60    8.60
  -6  14   2   10.00    7.70
  -6  14   2    1.20    7.60
   6  14  -2    8.90    8.00
   6  14  -2   19.10    9.90
  -5 -14   2   57.79   12.80
   5 -14  -2   63.09   12.80
   5 -14  -2   46.30   11.00
  -5 -14   2   62.69   13.70
  -5  14   2   77.79   13.90
   5  14  -2   75.99   13.70
   5  14  -2   78.09   14.00
   5  14  -2   55.69   11.50
  -5  14   2   58.59   11.50
  -4 -14   2   13.50    9.00
   4 -14  -2   19.10    8.30
  -4 -14   2   21.40    9.00
   4 -14  -2   30.10    9.60
   4  14  -2   31.00    9.70
  -4  14   2   23.70    8.10
   4  14  -2   40.20   10.60
  -4  14   2   14.90    7.80
   4  14  -2   44.50   10.40
  -3 -14   2   -6.60    6.50
   3 -14  -2    4.20    6.30
   3 -14  -2   -0.20    5.10
   3 -14  -2   12.50    7.10
  -3 -14   2   -2.50    6.50
   3  14  -2   -2.90    5.40
   3  14  -2   15.40    7.70
  -3  14   2   10.10    6.30
   3  14  -2   -1.50    5.80
  -3  14   2    3.30    6.00
   2 -14  -2   64.29   10.30
   2 -14  -2   50.09   10.80
  -2 -14   2   64.19   11.70
  -2 -14   2   62.99    9.80
   2 -14  -2   66.09    9.90
  -2 -14   2   69.29   12.30
   2 -14  -2   60.59   10.80
  -2  14   2   66.09   10.40
  -2  14   2   68.19    9.60
  -2  14   2   60.59   11.20
   2  14  -2   77.09   12.00
   2  14  -2   40.10   10.00
   1 -14  -2  121.89   12.80
   1 -14  -2   96.39   11.70
  -1 -14   2  111.19   14.30
  -1 -14   2  125.39   15.60
   1 -14  -2   82.39   12.70
   1 -14  -2  105.49   13.00
  -1 -14   2  112.99   12.10
  -1  14   2  115.79   12.80
  -1  14   2   89.69   12.80
  -1  14   2  123.09   13.20
   1  14  -2   82.49   11.70
   1  14  -2  104.49   14.30
   0 -14  -2    1.60    7.00
   0 -14  -2    4.20    4.50
   0 -14  -2    1.50    5.40
   0 -14   2   -7.10    5.40
   0 -14  -2   -3.80    5.10
   0 -14   2    0.50    4.80
   0 -14   2    9.70    6.60
   0  14   2   -2.20    4.40
   0  14  -2   -1.10    4.80
   0  14   2   -3.90    5.00
   0  14   2    1.30    5.60
   0  14  -2    8.90    6.00
   0  14  -2    3.00    5.00
  -1 -14  -2   47.00    9.20
   1 -14   2   55.09   10.50
  -1 -14  -2   51.69    9.40
  -1 -14  -2   67.79   12.30
   1 -14   2   37.10    8.10
   1 -14   2   55.79   10.10
  -1  14  -2   32.70    8.00
  -1  14  -2   38.10    7.90
   1  14   2   56.59   10.20
  -1  14  -2   34.00    9.70
   1  14   2   66.49   11.70
   2 -14   2   90.59   11.70
   2 -14   2   92.19   13.30
  -2 -14  -2  112.89   15.20
  -2 -14  -2  103.89   13.40
   2 -14   2   81.49   11.60
  -2 -14  -2   88.39   11.70
   2  14   2   82.09   13.40
  -2  14  -2   76.29   12.30
  -2  14  -2   86.89   12.10
   2  14   2   56.59   11.50
  -3 -14  -2    9.70    6.10
   3 -14   2   18.00    7.10
  -3 -14  -2   13.40    8.20
  -3 -14  -2   12.80    8.20
   3 -14   2   11.80    6.80
   3 -14   2   17.30    8.20
  -3  14  -2    7.30    6.50
   3  14   2   15.00    7.30
   3  14   2    3.00    7.10
  -3  14  -2   14.70    7.80
   3  14   2   23.20    8.60
  -4 -14  -2   -6.40    6.90
   4 -14   2   -1.30    6.80
   4 -14   2    2.90    6.30
   4 -14   2   -1.80    7.00
  -4 -14  -2    6.40    6.50
  -4 -14  -2    2.20    8.10
   4  14   2    7.10    7.00
  -4  14  -2    5.60    6.40
   4  14   2   10.60    8.10
   4  14   2    4.80    7.40
  -4  14  -2   -2.30    6.90
   5 -14   2  306.37   22.60
   5 -14   2  329.37   22.70
   5 -14   2  314.67   23.40
  -5 -14  -2  326.37   24.90
  -5 -14  -2  309.17   24.90
   5  14   2  332.27   24.20
  -5  14  -2  325.27   25.20
  -5  14  -2  297.67   21.90
   5  14   2  335.37   25.50
  -5  14  -2  311.97   23.30
   5  14   2  331.17   23.40
  -6 -14  -2   13.60   11.30
   6 -14   2    4.20    8.10
  -6 -14  -2    6.70    9.30
   6 -14   2    3.70    7.30
   6 -14   2   -0.40    7.70
  -6  14  -2    6.80    7.70
   6  14   2    3.70    9.00
   6  14   2   -1.90    7.30
  -6  14  -2   -8.20    7.60
   6  14   2   12.80   10.50
  -6  14  -2    1.60    8.60
   7 -14   2    9.20    9.00
   7 -14   2   21.40   10.10
   7 -14   2   14.20    9.40
  -7 -14  -2   19.20   12.30
  -7 -14  -2   14.90   10.40
  -7  14  -2   -4.00    8.50
   7  14   2   13.60    8.90
  -7  14  -2    3.00    9.30
   7  14   2    6.60   11.00
   7  14   2   11.40   10.40
   8 -14   2   11.50    8.90
  -8 -14  -2   20.90   11.90
  -8 -14  -2   30.30   13.60
   8 -14   2   24.20   11.30
   8 -14   2    7.80   10.30
   8  14   2   14.70   10.80
  -8  14  -2   23.60   11.80
  -8  14  -2    7.40   10.60
   8  14   2   40.50   14.40
  -9 -14  -2    8.80   13.80
   9 -14   2    0.00   10.20
   9 -14   2   -6.10    8.20
  -9 -14  -2    2.50   12.20
   9  14   2  -10.00   11.40
   9  14   2  -11.40   10.50
   8 -15  -2   -2.40    9.20
   8 -15  -2   -0.40    8.50
  -8 -15   2    0.00   10.60
  -8 -15   2   -0.10   12.70
   8  15  -2    7.60    9.20
  -8  15   2   -5.50    9.00
  -8  15   2    0.60    9.40
   8  15  -2    1.00   12.40
   8  15  -2   -2.20   10.60
   7 -15  -2   24.20   11.10
   7 -15  -2   38.80   12.90
  -7 -15   2   22.90   13.60
  -7 -15   2   57.79   14.80
   7  15  -2   23.80   10.70
  -7  15   2   31.40   11.90
   7  15  -2   23.10   12.70
  -7  15   2   24.80   10.90
   7  15  -2   21.20   12.30
  -6 -15   2   -7.70    9.00
  -6 -15   2   -2.00   10.10
   6 -15  -2   -4.90    8.50
   6 -15  -2   -2.10    7.10
  -6  15   2    9.10    8.20
  -6  15   2    0.80    8.60
   6  15  -2  -11.10    7.90
   6  15  -2   38.80   12.50
   6  15  -2   -0.80    7.90
   5 -15  -2   25.90   10.30
  -5 -15   2   33.30   12.40
   5 -15  -2   28.90   11.10
  -5 -15   2   37.60   11.10
   5  15  -2   26.70   10.00
  -5  15   2   43.70   11.90
   5  15  -2   35.60   11.50
   5  15  -2   58.79   12.80
  -5  15   2   46.60   11.30
  -4 -15   2   40.00   10.60
   4 -15  -2   43.00   11.60
  -4 -15   2   36.00   11.40
   4 -15  -2   47.90   11.00
   4  15  -2   63.09   12.80
  -4  15   2   54.49   11.30
  -4  15   2   41.20   11.80
   4  15  -2   43.40   11.70
   4  15  -2   24.90    9.20
  -3 -15   2  211.18   20.40
   3 -15  -2  219.78   20.80
  -3 -15   2  210.58   21.20
   3 -15  -2  218.08   20.90
   3  15  -2  176.98   19.10
  -3  15   2  200.28   20.20
   3  15  -2  177.28   19.50
  -3  15   2  229.98   21.60
   2 -15  -2   44.50    9.20
   2 -15  -2   47.60   11.30
   2 -15  -2   41.60    9.50
  -2 -15   2   61.69   12.00
  -2 -15   2   47.90   11.00
   2  15  -2   37.30    9.70
  -2  15   2   51.39   10.00
  -2  15   2   33.90    8.00
  -2  15   2   37.30    9.30
   2  15  -2   49.70   11.20
  -1 -15   2   12.40    8.00
   1 -15  -2   17.00    6.60
   1 -15  -2    0.60    6.80
  -1 -15   2   10.50    7.90
  -1 -15   2    6.80    6.20
   1 -15  -2   11.60    6.60
   1 -15  -2    0.80    6.00
   1  15  -2    4.00    6.50
  -1  15   2    4.90    5.40
  -1  15   2   10.40    7.20
  -1  15   2    1.40    5.70
   1  15  -2    7.60    7.00
   0 -15  -2  134.89   15.10
   0 -15   2  117.99   14.50
   0 -15  -2  100.49   13.50
   0 -15  -2  107.49   15.10
   0 -15   2  117.79   13.10
   0 -15   2  126.59   16.00
   0 -15  -2  108.49   15.40
   0  15   2  100.89   13.50
   0  15   2  125.19   16.20
   0  15  -2   96.39   12.50
   0  15  -2   94.59   13.70
  -1 -15  -2    0.40    6.80
   1 -15   2   10.20    7.40
   1 -15   2    2.20    5.40
   1 -15   2   -1.20    6.70
  -1 -15  -2   -5.60    5.70
  -1 -15  -2   -3.40    7.00
  -1  15  -2    9.20    5.50
  -1  15  -2    2.10    6.20
   1  15   2    0.50    6.30
  -1  15  -2   11.90    6.50
   1  15   2   -4.20    6.40
   2 -15   2    7.00    5.80
   2 -15   2   -7.40    5.80
  -2 -15  -2   -6.10    6.50
   2 -15   2   -1.40    6.70
  -2 -15  -2   -0.90    5.60
  -2 -15  -2    5.30    7.90
  -2  15  -2    0.50    6.20
   2  15   2    2.80    6.70
   2  15   2    5.90    6.90
  -2  15  -2   12.70    7.00
   3 -15   2   30.20   10.50
  -3 -15  -2   46.40   12.20
   3 -15   2   58.29   11.30
   3 -15   2   61.39   11.40
  -3 -15  -2   41.00    9.80
  -3 -15  -2   45.50   11.30
  -3  15  -2   46.00   10.60
   3  15   2   34.20   11.00
   3  15   2   26.00    9.50
  -3  15  -2   46.40   11.30
   4 -15   2    5.10    8.20
   4 -15   2   26.70    9.30
  -4 -15  -2   18.20    9.00
  -4 -15  -2   36.70   11.50
   4 -15   2   15.20    8.50
   4  15   2   21.10   10.50
  -4  15  -2   12.20    8.40
   4  15   2   40.60   10.50
   4  15   2   14.90    8.60
  -4  15  -2   21.00    9.00
  -5 -15  -2   52.59   12.70
   5 -15   2   54.49   12.30
   5 -15   2   67.19   12.90
  -5 -15  -2   88.09   16.70
   5 -15   2  100.59   15.80
   5  15   2  100.59   16.80
  -5  15  -2   53.89   13.60
  -5  15  -2   91.19   13.70
   5  15   2   75.69   13.90
   5  15   2   70.59   13.20
  -6 -15  -2  128.69   19.00
   6 -15   2  127.69   17.00
  -6 -15  -2  117.69   18.60
   6 -15   2  103.69   15.20
   6 -15   2  126.39   17.10
  -6  15  -2  131.99   18.70
  -6  15  -2  125.69   18.40
   6  15   2  108.19   15.20
   6  15   2   88.09   15.90
  -6  15  -2  107.29   15.60
   6  15   2  111.59   18.30
  -7 -15  -2  149.79   21.50
   7 -15   2  168.28   21.50
   7 -15   2  191.08   22.70
  -7 -15  -2  153.18   22.20
   7  15   2  151.38   18.90
   7  15   2  141.89   21.10
  -7  15  -2  128.79   19.70
  -7  15  -2  138.79   19.50
   7  15   2  166.18   20.80
   8 -15   2    7.40    9.40
  -8 -15  -2   12.50   12.60
  -8 -15  -2   18.20   13.60
   8 -15   2   17.20   11.20
  -8  15  -2    0.70   10.40
   8  15   2   19.50   12.20
   8  15   2   21.30   12.60
  -8  15  -2    9.10   10.60
   7 -16  -2  151.08   21.40
   7 -16  -2  209.18   23.50
  -7 -16   2  169.08   24.50
  -7 -16   2  150.58   21.60
  -7  16   2  194.98   23.30
  -7  16   2  135.09   18.50
   7  16  -2  153.38   22.60
   7  16  -2  124.99   21.50
   7  16  -2  172.48   21.30
   6 -16  -2    8.40    9.10
  -6 -16   2    0.20    9.40
  -6 -16   2    0.60   12.10
   6 -16  -2    8.80   10.50
  -6  16   2   13.60    9.20
   6  16  -2    0.50    9.50
   6  16  -2    5.50    9.00
   6  16  -2   -2.80   10.50
  -6  16   2    1.90    8.80
  -5 -16   2  157.48   21.30
   5 -16  -2  117.79   17.30
  -5 -16   2  122.29   16.70
   5 -16  -2  129.89   17.00
  -5  16   2  126.69   18.40
   5  16  -2  126.79   17.90
  -5  16   2  104.39   15.60
   5  16  -2  118.49   18.10
  -4 -16   2    5.30    9.90
  -4 -16   2  -12.80    7.50
   4 -16  -2   -4.70    6.60
   4 -16  -2   15.80    9.80
  -4  16   2    8.10    7.90
   4  16  -2   -1.90    7.60
  -4  16   2   23.10    9.40
   4  16  -2    6.60    9.00
   3 -16  -2    6.50    7.70
  -3 -16   2   14.00    9.20
   3 -16  -2   16.70    8.00
   3 -16  -2    5.40    7.40
  -3 -16   2   17.10   10.40
  -3  16   2   20.40    8.60
   3  16  -2   -5.00    6.80
   3  16  -2    8.70    8.50
  -3  16   2    6.50    7.40
   2 -16  -2    9.80    7.20
  -2 -16   2    6.20    8.00
   2 -16  -2    6.90    8.30
   2 -16  -2   -3.50    5.00
  -2 -16   2    3.90    8.10
   2  16  -2    2.30    8.00
  -2  16   2    9.00    7.10
   2  16  -2   15.10    8.20
  -2  16   2    3.00    6.20
   1 -16  -2   40.30    8.70
   1 -16  -2   27.40    8.50
   1 -16  -2   17.10    9.60
  -1 -16   2   38.60   11.30
  -1 -16   2   23.70    9.70
  -1  16   2   31.70    9.80
   1  16  -2   14.70    7.90
   1  16  -2   11.90    7.50
  -1  16   2   17.40    7.50
  -1  16   2   23.30    9.20
   0 -16   2    6.90    6.00
   0 -16  -2   20.90    9.70
   0 -16   2   13.10    8.80
   0 -16  -2    2.40    6.70
   0 -16   2    6.10    8.70
   0  16   2   18.50    8.40
   0  16  -2   15.90    7.40
   0  16   2    2.50    5.90
   0  16  -2   -0.60    6.40
   1 -16   2  110.49   16.20
   1 -16   2  102.19   14.60
  -1 -16  -2  109.69   16.20
   1 -16   2   95.99   13.00
  -1 -16  -2   95.29   13.80
  -1 -16  -2  137.09   18.40
  -1  16  -2  113.09   15.40
   1  16   2   89.59   14.00
   1  16   2  108.09   14.90
  -2 -16  -2   43.70   10.00
   2 -16   2   53.59   11.50
   2 -16   2   19.00    9.50
   2 -16   2   30.10    8.80
  -2 -16  -2   47.40   12.50
  -2 -16  -2   18.30    8.90
   2  16   2   17.70    8.90
  -2  16  -2   37.00    9.80
  -2  16  -2   17.70    8.10
   2  16   2   39.20   10.90
   3 -16   2    0.80    8.00
  -3 -16  -2   13.60   10.00
   3 -16   2   11.20    7.80
   3 -16   2    2.60    6.70
  -3 -16  -2    5.50    8.60
   3  16   2    6.60    8.30
   3  16   2    1.20    8.20
  -3  16  -2  -10.60    6.60
  -3  16  -2   10.90    7.60
   4 -16   2    7.40    9.10
  -4 -16  -2    8.40    9.60
  -4 -16  -2   -5.00    7.70
   4 -16   2   14.60    8.70
   4 -16   2   14.90    9.20
   4  16   2   18.90    9.50
  -4  16  -2    6.60    7.70
   4  16   2    6.40    9.70
  -4  16  -2   20.90   10.10
   5 -16   2   -4.70    9.20
  -5 -16  -2   -0.60   10.30
  -5 -16  -2    3.10    9.00
   5 -16   2    5.80    7.30
   5 -16   2    5.90    9.40
   5  16   2    0.70    8.00
  -5  16  -2    2.50    7.70
   5  16   2   -6.70    8.90
  -5  16  -2   -9.70    7.60
  -6 -16  -2   42.20   13.70
   6 -16   2   37.10   13.10
   6 -16   2   28.10   11.30
  -6 -16  -2   27.40   13.70
   6  16   2   29.80   12.20
   6  16   2   30.30   12.60
  -6  16  -2   24.30   10.10
  -6  16  -2   27.00   13.10
   6  16   2   35.70   11.50
   7 -16   2   -3.20    9.60
  -7 -16  -2  -16.70   11.60
   7 -16   2    6.50    9.40
  -7 -16  -2   -1.30   11.50
   7  16   2   -7.40    8.20
   7  16   2   -2.40   10.60
  -7  16  -2   -2.00   10.30
   7  16   2    9.20   11.70
  -7  16  -2   26.40   11.60
   6 -17  -2   -1.90    9.90
  -6 -17   2   -3.30   12.60
   6 -17  -2   -0.10    8.10
  -6 -17   2   19.10   12.40
  -6  17   2   -2.30    9.50
   6  17  -2    6.40   10.10
   6  17  -2   17.60   11.80
  -6  17   2   -7.40    8.90
   5 -17  -2   16.90   11.00
   5 -17  -2   21.90   10.90
  -5 -17   2   10.90   11.90
  -5 -17   2    6.90   10.10
  -5  17   2   26.00   11.10
   5  17  -2    3.80    9.30
   5  17  -2   15.50   11.50
  -5  17   2   22.20   10.30
   4 -17  -2   15.80    8.30
  -4 -17   2    8.90   11.20
  -4 -17   2   -5.10    8.60
   4 -17  -2    7.30    8.40
   4 -17  -2    5.80    9.00
  -4  17   2   11.90   10.00
   4  17  -2    2.20    9.10
   4  17  -2   16.40   10.60
  -4  17   2   18.70    9.30
  -3 -17   2   89.29   16.30
   3 -17  -2   89.69   13.50
   3 -17  -2   68.69   13.10
  -3 -17   2   72.19   15.00
   3 -17  -2   67.79   14.10
   3  17  -2   80.19   15.40
   3  17  -2   74.99   13.30
  -3  17   2   52.99   12.60
  -3  17   2   73.39   14.00
   2 -17  -2    7.50    7.20
  -2 -17   2   -8.00    8.10
   2 -17  -2    0.20    7.20
  -2 -17   2    8.40    9.60
   2 -17  -2    6.80    9.70
  -2  17   2   12.20    8.20
   2  17  -2   -0.20    6.90
   2  17  -2   20.00   10.00
  -2  17   2    7.30    7.70
  -1 -17   2  168.88   20.30
   1 -17  -2  146.79   16.90
   1 -17  -2  145.99   19.60
  -1 -17   2  152.58   18.90
  -1  17   2  143.19   18.00
   1  17  -2  166.08   19.30
  -1  17   2  139.09   16.60
   1  17  -2  153.38   17.90
   0 -17   2    9.60    9.30
   0 -17  -2    5.10    9.10
   0 -17  -2   13.50    8.30
   0 -17   2    5.00    8.40
   0  17  -2   -1.60    6.70
   0  17   2   19.10    8.40
   0  17   2    3.40    7.00
   1 -17   2   18.90    9.00
   1 -17   2   13.80    8.10
   1 -17   2   15.90    9.90
  -1 -17  -2    1.60    7.40
  -1 -17  -2   18.60   10.40
   1  17   2    8.20    8.30
  -1  17  -2    3.70    7.40
   1  17   2    9.60    8.60
   2 -17   2    2.20    8.10
   2 -17   2   -7.50    8.10
   2 -17   2   -4.50    5.40
  -2 -17  -2    2.40    8.50
   2  17   2   12.90    9.10
   2  17   2    5.50    8.60
  -2  17  -2    4.00    7.10
  -2  17  -2    5.80   12.40
  -3 -17  -2   44.80   13.00
   3 -17   2   29.80   11.60
   3 -17   2   26.50   14.40
   3 -17   2   73.09   12.90
  -3  17  -2   49.40   12.10
  -3  17  -2   59.09   13.10
   3  17   2   44.00   13.10
   3  17   2   66.89   14.20
  -4 -17  -2  101.59   21.20
   4 -17   2   54.89   14.80
   4 -17   2   82.19   14.40
  -4 -17  -2   57.29   13.80
   4  17   2   72.59   15.40
  -4  17  -2   91.69   17.00
  -4  17  -2   65.39   13.30
   4  17   2   42.50   12.20
   5 -17   2  -12.70    7.20
   5 -17   2    8.60   10.50
  -5 -17  -2  -11.10    8.80
  -5 -17  -2   13.90   12.10
  -5  17  -2   -7.80    8.40
   5  17   2   -7.40    8.30
  -5  17  -2   -3.70    7.20
   5  17   2    6.30   10.60
  -6 -17  -2   38.20   14.80
   6 -17   2   17.50   10.80
  -6 -17  -2   14.70   13.80
   6 -17   2   38.70   14.90
  -6  17  -2   17.80   11.60
  -6  17  -2   42.40   12.50
   6  17   2   21.10   12.20
   6  17   2    8.30   12.60
   5 -18  -2   13.00   11.30
  -5 -18   2   15.70   12.80
   5 -18  -2    1.40    9.90
  -5 -18   2    2.80   11.50
   5 -18  -2    3.00    8.40
   5  18  -2   -0.20   10.20
  -5  18   2    0.20   10.00
   5  18  -2    2.10    9.60
  -5  18   2    6.20   10.10
   4 -18  -2   42.40   11.70
   4 -18  -2   41.90   12.00
  -4 -18   2   45.40   15.00
  -4 -18   2   28.80   12.90
   4 -18  -2   12.30   12.30
   4  18  -2   40.30   12.70
  -4  18   2   29.30   12.00
   4  18  -2   38.20   13.30
  -4  18   2   41.80   12.30
  -3 -18   2  -14.30    7.70
   3 -18  -2   19.30   12.10
   3 -18  -2    3.30    8.50
   3 -18  -2    5.50    7.80
  -3 -18   2   -8.90    9.90
  -3  18   2   -4.90    8.50
   3  18  -2  -10.70    8.70
  -3  18   2   19.20    9.90
   3  18  -2    1.50    8.80
   2 -18  -2    4.70    9.70
  -2 -18   2   18.40   11.60
  -2 -18   2    4.10   10.20
   2 -18  -2    7.90    9.00
   2  18  -2    1.80    9.00
  -2  18   2    2.20    7.90
   2  18  -2   24.20   11.00
   1 -18  -2   -0.30    9.30
   1 -18  -2    5.00    7.60
  -1 -18   2   -1.70    9.40
  -1 -18   2   18.80   11.00
   1  18  -2    4.60    8.70
  -1  18   2    2.30    8.30
   1  18  -2   -3.10    8.20
   0 -18  -2   47.00   13.80
   0 -18  -2   39.00   10.40
   0 -18   2   33.30   11.60
   0 -18   2   63.49   13.50
   0  18  -2   60.19   13.70
   0  18   2   61.39   12.20
   0  18   2   57.39   13.00
   1 -18   2    6.30    9.70
  -1 -18  -2    5.50    9.50
   1  18   2   15.70    9.30
   1  18   2   -1.30    8.30
  -1  18  -2   -1.80    8.50
  -2 -18  -2  122.89   18.90
   2 -18   2  139.79   17.40
   2 -18   2  137.89   19.80
   2  18   2  155.98   19.30
   2  18   2   99.79   16.50
  -2  18  -2  122.49   17.00
  -3 -18  -2   10.70   10.40
   3 -18   2   12.80   10.80
   3 -18   2    7.20    8.60
  -3  18  -2   41.30   15.50
   3  18   2   14.80   10.10
   3  18   2   14.00   11.40
  -3  18  -2   17.00    8.80
   4 -18   2   71.29   15.60
   4 -18   2   59.89   13.30
  -4 -18  -2   33.20   13.30
  -4  18  -2   62.99   14.10
   4  18   2   50.29   13.60
   4  18   2   55.09   15.40
  -4  18  -2   48.70   14.40
   5 -18   2   58.99   14.00
   5  18   2   67.29   15.30
  -5  18  -2   45.20   13.30
  -3 -19   2   11.00   13.40
   3 -19  -2    1.70    8.80
   3 -19  -2    0.10   10.60
  -3 -19   2   -1.60   10.10
   3  19  -2    5.80   10.80
  -3  19   2    6.10    9.60
   3  19  -2    5.30   10.00
   2 -19  -2   14.20   11.80
  -2 -19   2   32.30   13.60
   2 -19  -2   16.10    9.40
   2  19  -2    3.60   10.60
  -2  19   2   13.00    9.50
   2  19  -2    8.90   10.80
   1 -19  -2   52.69   15.10
  -1 -19   2   56.39   14.60
   1 -19  -2   10.00    9.80
  -1  19   2   30.10   10.90
   1  19  -2   27.40   11.50
   0 -19  -2   60.19   16.20
   0 -19   2   48.30   15.00
   0  19  -2   56.29   13.90
   0  19   2   48.70   12.70
   1 -19   2   32.10   13.40
  -1 -19  -2   22.40   12.80
   1  19   2   24.70   11.30
   1  19   2   14.80   10.60
  -1  19  -2   22.30   10.60
  -2 -19  -2   -4.20    9.90
   2 -19   2   -8.90   10.30
  -2  19  -2   11.60    9.50
   2  19   2   -3.10    9.90
   2  19   2   -5.20    8.80
   3  19   2  101.19   19.10
  -3  19  -2   87.89   16.80
 -13   0   3   -2.20   11.70
 -13   0   3   24.80   16.00
  13   0  -3   44.90   14.10
  13   0  -3   20.40   14.70
 -13   0   3   21.10   14.10
 -12   0   3   -2.50    9.10
 -12   0   3    4.00   11.90
  12   0  -3   -5.90    8.20
  12   0  -3   -2.70    8.50
 -12   0   3    4.60   10.70
 -11   0   3    2.50    9.90
  11   0  -3   15.50   10.00
 -11   0   3    9.50   11.60
  11   0  -3   16.50   10.40
 -11   0   3   30.00   11.50
 -10   0   3  -10.80    5.70
  10   0  -3    0.10    6.30
 -10   0   3    0.30    9.20
  10   0  -3   10.60    8.20
 -10   0   3   -8.60    7.50
 -10   0   3    7.60    8.30
  10   0  -3    7.30    7.90
  -9   0   3   12.60    9.10
   9   0  -3    9.40    5.20
  -9   0   3    7.20    6.30
  -9   0   3   21.60    8.00
  -9   0   3   20.20    8.40
   9   0  -3   11.30    7.90
   9   0  -3   13.80    7.40
   9   0  -3   10.40    6.30
  -8   0   3   -2.60    6.50
   8   0  -3   -4.10    4.00
   8   0  -3    2.80    3.50
  -8   0   3    4.30    5.90
  -8   0   3   -2.20    6.10
   8   0  -3    0.30    5.20
  -8   0   3   -3.70    4.30
   8   0  -3    3.30    6.10
  -8   0   3   -2.60    5.40
  -8   0   3   -5.10    3.70
  -7   0   3  893.01   37.60
  -7   0   3  856.61   35.50
   7   0  -3  873.71   34.70
   7   0  -3  818.62   38.20
   7   0  -3  796.42   36.40
  -7   0   3  866.81   38.10
  -7   0   3  892.51   36.10
  -7   0   3  829.22   38.80
  -7   0   3  831.62   38.50
  -7   0   3  853.01   37.50
   7   0  -3  906.41   38.40
  -6   0   3   -1.00    3.90
  -6   0   3   -4.90    4.10
  -6   0   3   -4.30    4.10
   6   0  -3   -5.50    3.40
   6   0  -3   -2.60    5.00
  -6   0   3    0.10    3.10
   6   0  -3   -2.20    2.60
  -6   0   3   -5.10    3.80
  -6   0   3   -5.50    3.90
  -6   0   3    1.40    3.80
  -5   0   3 1000.90   42.70
   5   0  -3 1031.10   39.80
  -5   0   3 1074.09   41.50
  -5   0   3 1015.70   42.30
   5   0  -3 1038.50   42.60
  -5   0   3 1081.29   41.90
   5   0  -3 1072.19   41.30
  -5   0   3 1053.49   41.80
  -5   0   3 1018.20   40.40
  -5   0   3 1060.49   40.60
   4   0  -3   -1.80    2.60
  -4   0   3   -1.20    3.10
  -4   0   3   -0.50    2.80
  -4   0   3   -0.40    2.30
  -4   0   3   -0.60    3.20
   4   0  -3   -0.80    3.10
   4   0  -3   -2.30    1.70
  -4   0   3    2.60    3.70
  -4   0   3   -0.60    2.50
  -4   0   3    1.60    2.60
  -3   0   3 1173.38   44.00
  -3   0   3 1141.89   43.70
  -3   0   3 1176.48   45.20
  -3   0   3 1220.28   44.40
  -3   0   3 1186.78   44.80
  -3   0   3 1182.78   44.30
   3   0  -3 1225.68   43.80
  -3   0   3 1213.58   44.90
  -2   0   3   -0.20    1.60
  -2   0   3    2.00    2.40
  -2   0   3    1.30    1.90
  -2   0   3    3.00    2.40
  -2   0   3    2.30    1.90
   2   0  -3    1.30    1.60
  -2   0   3    0.50    1.90
  -2   0   3    5.70    2.50
  -1   0   3 3820.62  132.99
  -1   0   3 3770.82  132.89
   1   0  -3 3701.23  131.79
  -1   0   3 3872.71  131.79
   1   0  -3 3816.32  132.19
   1   0  -3 3887.31  132.49
  -1   0   3 3660.83  132.29
  -1   0   3 3779.72  132.89
   0   0  -3    0.40    1.00
   0   0  -3    1.90    1.10
   0   0   3    0.60    1.00
   0   0   3    0.60    1.10
   0   0   3   -0.60    0.70
   0   0  -3    1.00    0.80
   0   0   3    0.40    1.00
   0   0   3    0.90    0.80
  -1   0  -3  626.14   22.30
  -1   0  -3  652.73   24.00
   1   0   3  612.34   23.50
  -1   0  -3  642.74   23.70
   1   0   3  597.14   22.90
  -1   0  -3  648.04   23.70
   1   0   3  624.54   23.40
   1   0   3  633.14   22.40
   2   0   3    0.80    2.00
   2   0   3    0.60    1.90
   2   0   3    1.10    1.60
  -2   0  -3    1.50    2.30
  -2   0  -3    0.70    1.80
  -2   0  -3    0.20    2.00
  -2   0  -3    0.60    2.30
  -3   0  -3 1314.77   48.20
   3   0   3 1211.78   47.20
   3   0   3 1264.07   46.00
   3   0   3 1207.58   44.00
   3   0   3 1250.17   44.00
  -3   0  -3 1291.87   47.20
  -3   0  -3 1349.66   48.10
  -3   0  -3 1250.77   47.90
   3   0   3 1202.38   47.30
   4   0   3    2.10    1.20
  -4   0  -3    1.40    2.80
  -4   0  -3   -2.80    3.20
   4   0   3   -0.30    3.00
   4   0   3   -4.20    2.40
  -4   0  -3   -3.90    2.70
   4   0   3   -0.60    2.40
  -4   0  -3    0.30    3.40
  -5   0  -3  475.95   23.50
   5   0   3  506.95   23.30
   5   0   3  492.15   23.20
  -5   0  -3  507.55   22.60
  -5   0  -3  523.55   24.20
   5   0   3  498.05   21.20
  -5   0  -3  536.45   24.60
   5   0   3  459.15   18.50
   6   0   3    0.60    2.00
  -6   0  -3    7.50    5.00
   6   0   3   -3.40    4.30
   6   0   3   -0.70    3.20
  -6   0  -3    8.30    5.60
  -6   0  -3    3.10    5.00
   6   0   3    1.90    4.40
  -6   0  -3    5.80    4.40
   7   0   3  105.39   11.30
  -7   0  -3   92.39   11.80
  -7   0  -3   93.99   11.40
  -7   0  -3  123.39   13.00
   7   0   3  105.59   11.80
   7   0   3  141.09   10.40
  -7   0  -3  146.49   11.90
  -8   0  -3   -1.40    7.00
   8   0   3    8.30    6.70
  -8   0  -3    3.80    6.20
  -8   0  -3    0.60    5.20
  -8   0  -3    5.50    6.80
   8   0   3    8.30    6.40
   8   0   3    4.00    4.90
  -9   0  -3  172.88   18.90
  -9   0  -3  212.68   16.60
  -9   0  -3  176.68   19.40
  -9   0  -3  135.39   17.10
   9   0   3  231.38   19.00
   9   0   3  214.38   18.40
  10   0   3   14.60    9.10
 -10   0  -3    7.90    7.00
 -10   0  -3    4.80    8.70
 -10   0  -3   12.20    9.10
  10   0   3   13.70    7.90
 -10   0  -3   44.70   12.10
  11   0   3   59.19   14.00
  11   0   3   43.90   12.10
 -11   0  -3   45.60   12.20
 -11   0  -3   55.99   15.10
 -11   0  -3   47.60   14.00
 -12   0  -3   11.90   11.70
 -12   0  -3    0.70   12.10
  12   0   3  -11.40    7.90
  12   0   3    3.70   10.60
 -12   0  -3    1.20   11.10
  13  -1  -3   24.00   12.00
  13  -1  -3   45.80   14.20
 -13  -1   3   45.90   16.90
 -13  -1   3   39.00   15.80
 -13   1   3   19.70   12.70
  13   1  -3   32.40   13.50
 -13   1   3   42.50   15.10
 -13   1   3   39.30   17.50
  13   1  -3   12.20   14.20
  12  -1  -3    7.40    9.40
 -12  -1   3   21.50   11.10
 -12  -1   3   15.20   12.70
 -12  -1   3   10.80   11.00
  12  -1  -3   10.40   11.20
  12   1  -3    7.10    9.90
 -12   1   3    6.40   12.50
 -12   1   3    0.80   10.10
 -12   1   3  -17.00    8.80
  12   1  -3    3.00    9.60
  11  -1  -3   48.10   12.30
 -11  -1   3   24.00   11.30
  11  -1  -3   39.60   11.80
 -11  -1   3   50.89   14.80
 -11  -1   3   19.80   10.40
 -11   1   3   35.50   12.10
  11   1  -3   31.30   11.10
  11   1  -3   42.40   12.50
 -11   1   3   59.29   14.40
 -11   1   3   12.90    9.40
 -11   1   3   12.90   10.50
  11   1  -3   26.80   10.50
  10  -1  -3   62.09   11.80
  10  -1  -3   51.59   12.30
  10  -1  -3   49.99   12.40
 -10  -1   3   44.20   13.00
 -10  -1   3   75.59   13.80
 -10  -1   3   54.99   12.00
  10   1  -3   59.39   13.20
  10   1  -3   56.59   11.60
 -10   1   3   68.69   14.30
 -10   1   3   88.69   13.60
 -10   1   3   61.19   12.90
 -10   1   3   68.89   12.00
  10   1  -3   63.79   13.30
   9  -1  -3  480.65   27.00
  -9  -1   3  471.65   27.10
   9  -1  -3  438.06   24.50
  -9  -1   3  427.76   25.40
  -9  -1   3  454.45   28.30
   9  -1  -3  400.36   22.40
   9  -1  -3  494.75   26.80
  -9  -1   3  426.96   22.90
  -9   1   3  460.45   27.80
  -9   1   3  462.15   27.20
  -9   1   3  462.65   26.40
   9   1  -3  450.55   25.80
   9   1  -3  438.66   26.80
  -9   1   3  442.76   22.90
   9   1  -3  430.76   22.00
   9   1  -3  485.15   28.60
  -9   1   3  467.85   24.60
   8  -1  -3    1.80    5.00
  -8  -1   3    6.40    5.60
  -8  -1   3   -0.10    4.50
   8  -1  -3    1.50    4.50
  -8  -1   3    9.10    7.90
   8  -1  -3    3.80    3.70
  -8  -1   3    6.80    6.50
   8  -1  -3    0.30    5.50
  -8  -1   3    3.20    6.50
   8   1  -3    3.10    3.70
   8   1  -3    4.80    5.70
   8   1  -3    0.60    6.50
  -8   1   3    2.60    7.50
  -8   1   3    6.20    5.40
  -8   1   3    5.20    6.40
  -8   1   3   -7.40    5.10
  -8   1   3   -0.90    4.30
  -8   1   3   -6.10    5.80
  -7  -1   3   -2.50    4.90
  -7  -1   3    9.20    4.40
   7  -1  -3    1.50    4.40
   7  -1  -3    7.40    5.30
   7  -1  -3    0.30    3.20
  -7  -1   3    4.00    4.80
   7  -1  -3   11.70    4.80
  -7  -1   3   -5.30    4.90
  -7  -1   3    7.10    6.50
  -7   1   3    3.30    5.00
  -7   1   3    6.90    6.00
  -7   1   3    2.60    3.80
  -7   1   3   12.70    6.40
  -7   1   3    7.00    5.30
   7   1  -3   -2.10    3.10
[truncated: 2,436,478 more chars]
