# Supplementary material for: Reversible transformations between the non-porous phases of a flexible coordination network enabled by transient porosity
Source: Nat Chem. 2023 Feb 13;15(4):542–9. doi: 10.1038/s41557-022-01128-3 (PMC10070188; doi:10.1038/s41557-022-01128-3)
Supplement: Supplementary file 3 — Crystallographic data for 1DMF at 298 K (CCDC reference 2111570). [file 41557_2022_1128_MOESM3_ESM.cif]

 
data_1_DMF_298K
 
_audit_creation_method            'SHELXL-2016/6'
_shelx_SHELXL_version_number      '2016/6'
_chemical_name_systematic         ?
_chemical_name_common             '1_DMF_298K'
_chemical_melting_point           ?
_chemical_formula_moiety          'C32 H21 Co N4 O4, 1.27(C3 H7 N O)'
_chemical_formula_sum
 'C35.81 H29.89 Co N5.27 O5.27' 
_chemical_formula_weight          677.29

loop_
 _atom_type_symbol
 _atom_type_description
 _atom_type_scat_dispersion_real
 _atom_type_scat_dispersion_imag
 _atom_type_scat_source
 'C'  'C'   0.0033   0.0016
 'International Tables Vol C Tables 4.2.6.8 and 6.1.1.4'
 'H'  'H'   0.0000   0.0000
 'International Tables Vol C Tables 4.2.6.8 and 6.1.1.4'
 'N'  'N'   0.0061   0.0033
 'International Tables Vol C Tables 4.2.6.8 and 6.1.1.4'
 'O'  'O'   0.0106   0.0060
 'International Tables Vol C Tables 4.2.6.8 and 6.1.1.4'
 'Co'  'Co'   0.3494   0.9721
 'International Tables Vol C Tables 4.2.6.8 and 6.1.1.4'
 
_space_group_crystal_system       monoclinic
_space_group_IT_number            14
_space_group_name_H-M_alt         'P 21/n'
_space_group_name_Hall            '-P 2yn'
 
_shelx_space_group_comment
;
The symmetry employed for this shelxl refinement is uniquely defined
by the following loop, which should always be used as a source of
symmetry information in preference to the above space-group names.
They are only intended as comments.
;
 
loop_
 _space_group_symop_operation_xyz
 'x, y, z'
 '-x+1/2, y+1/2, -z+1/2'
 '-x, -y, -z'
 'x-1/2, -y-1/2, z-1/2'
 
_cell_length_a                    10.0941(6)
_cell_length_b                    14.8036(8)
_cell_length_c                    23.8715(13)
_cell_angle_alpha                 90
_cell_angle_beta                  100.4360(10)
_cell_angle_gamma                 90
_cell_volume                      3508.1(3)
_cell_formula_units_Z             4
_cell_measurement_temperature     298(2)
_cell_measurement_reflns_used     9885
_cell_measurement_theta_min       2.214
_cell_measurement_theta_max       23.6485
 
_exptl_crystal_description        'block'
_exptl_crystal_colour             'purple'
_exptl_crystal_density_meas       ?
_exptl_crystal_density_method     ?
_exptl_crystal_density_diffrn     1.282          
_exptl_crystal_F_000              1403.2
_exptl_transmission_factor_min    0.6656
_exptl_transmission_factor_max    0.7457
_exptl_crystal_size_max           0.246
_exptl_crystal_size_mid           0.178
_exptl_crystal_size_min           0.092
_exptl_absorpt_coefficient_mu     0.538
_shelx_estimated_absorpt_T_min    0.879
_shelx_estimated_absorpt_T_max    0.952
_exptl_absorpt_correction_type    'Numerical'
_exptl_absorpt_correction_T_min   ?
_exptl_absorpt_correction_T_max   ?
_exptl_absorpt_process_details    'SADABS,2016'
_exptl_absorpt_special_details    ?
_diffrn_ambient_temperature       298(2)
_diffrn_radiation_wavelength      0.71073
_diffrn_radiation_type            MoK\a
_diffrn_source                    'fine-focus sealed tube'
_diffrn_measurement_device_type   'Bruker SMART APEX II'
_diffrn_measurement_method         'Direct'
_diffrn_detector_area_resol_mean  ?
_diffrn_reflns_number             116001
_diffrn_reflns_av_unetI/netI      0.0222
_diffrn_reflns_av_R_equivalents   0.0501
_diffrn_reflns_limit_h_min        -13
_diffrn_reflns_limit_h_max        13
_diffrn_reflns_limit_k_min        -19
_diffrn_reflns_limit_k_max        19
_diffrn_reflns_limit_l_min        -31
_diffrn_reflns_limit_l_max        31
_diffrn_reflns_theta_min          2.078
_diffrn_reflns_theta_max          28.463
_diffrn_reflns_theta_full         25.242
_diffrn_measured_fraction_theta_max   0.998
_diffrn_measured_fraction_theta_full  1.000
_diffrn_reflns_Laue_measured_fraction_max    0.998
_diffrn_reflns_Laue_measured_fraction_full   1.000
_diffrn_reflns_point_group_measured_fraction_max   0.998
_diffrn_reflns_point_group_measured_fraction_full  1.000
_reflns_number_total              8831
_reflns_number_gt                 7061
_reflns_threshold_expression      'I > 2\s(I)'
_reflns_Friedel_coverage          0.000
_reflns_Friedel_fraction_max      .
_reflns_Friedel_fraction_full     .
 
_reflns_special_details
;
 Reflections were merged by SHELXL according to the crystal
 class for the calculation of statistics and refinement.
 
 _reflns_Friedel_fraction is defined as the number of unique
 Friedel pairs measured divided by the number that would be
 possible theoretically, ignoring centric projections and
 systematic absences.
;
 
_computing_data_collection         'APEX3 (Bruker, 2016)'
_computing_cell_refinement         'SAINT (Bruker, 2016)'
_computing_data_reduction          'SAINT (Bruker, 2016)'
_computing_structure_solution      'SHELXT 2014/5 (Sheldrick, 2014)'
_computing_structure_refinement    'SHELXL-2016/6 (Sheldrick, 2016)'
_computing_molecular_graphics     ?
_computing_publication_material   ?
_refine_special_details           ?
_refine_ls_structure_factor_coef  Fsqd
_refine_ls_matrix_type            full
_refine_ls_weighting_scheme       calc
_refine_ls_weighting_details
'w=1/[\s^2^(Fo^2^)+(0.1228P)^2^+5.5742P] where P=(Fo^2^+2Fc^2^)/3'
_atom_sites_solution_primary      ?
_atom_sites_solution_secondary    ?
_atom_sites_solution_hydrogens    geom
_refine_ls_hydrogen_treatment     constr
_refine_ls_extinction_method      none
_refine_ls_extinction_coef        .
_refine_ls_number_reflns          8831
_refine_ls_number_parameters      416
_refine_ls_number_restraints      6
_refine_ls_R_factor_all           0.0869
_refine_ls_R_factor_gt            0.0716
_refine_ls_wR_factor_ref          0.2276
_refine_ls_wR_factor_gt           0.2140
_refine_ls_goodness_of_fit_ref    1.075
_refine_ls_restrained_S_all       1.075
_refine_ls_shift/su_max           0.025
_refine_ls_shift/su_mean          0.000
 
loop_
 _atom_site_label
 _atom_site_type_symbol
 _atom_site_fract_x
 _atom_site_fract_y
 _atom_site_fract_z
 _atom_site_U_iso_or_equiv
 _atom_site_adp_type
 _atom_site_occupancy
 _atom_site_site_symmetry_order  
 _atom_site_calc_flag
 _atom_site_refinement_flags_posn
 _atom_site_refinement_flags_adp
 _atom_site_refinement_flags_occupancy
 _atom_site_disorder_assembly
 _atom_site_disorder_group
Co01 Co 0.58888(4) 0.70363(3) 0.38025(2) 0.02886(15) Uani 1 1 d . . . . .
O3 O 0.7074(2) 0.60352(18) 0.41239(12) 0.0439(6) Uani 1 1 d . . . . .
N1 N 0.4144(3) 0.6343(2) 0.37996(12) 0.0352(6) Uani 1 1 d . . . . .
O2 O 0.4571(3) 0.84004(18) 0.38113(11) 0.0472(6) Uani 1 1 d . . . . .
O1 O 0.6361(3) 0.79717(18) 0.44161(12) 0.0478(6) Uani 1 1 d . . . . .
N2 N 0.2675(3) 0.5245(2) 0.38002(12) 0.0370(6) Uani 1 1 d . . . . .
N4 N -0.0887(3) 0.2360(2) 0.20255(12) 0.0361(6) Uani 1 1 d . . . . .
N3 N -0.0115(3) 0.2774(2) 0.29102(12) 0.0387(6) Uani 1 1 d . . . . .
C14 C 0.5265(4) 0.9321(2) 0.46277(14) 0.0364(7) Uani 1 1 d . . . . .
C3 C 0.2119(3) 0.4359(2) 0.38343(14) 0.0368(7) Uani 1 1 d . . . . .
C24 C 0.9185(3) 0.5438(2) 0.45418(15) 0.0359(7) Uani 1 1 d . . . . .
O4 O 0.8834(3) 0.6449(3) 0.37562(18) 0.0922(15) Uani 1 1 d . . . . .
C25 C 1.0345(3) 0.5837(2) 0.48329(16) 0.0380(7) Uani 1 1 d . . . . .
H25 H 1.058386 0.640568 0.471803 0.046 Uiso 1 1 calc R U . . .
C26 C 0.8829(3) 0.4578(2) 0.47075(15) 0.0364(7) Uani 1 1 d . . . . .
C4 C 0.1284(4) 0.4012(2) 0.33578(14) 0.0388(7) Uani 1 1 d . . . . .
H4 H 0.109092 0.434352 0.302191 0.047 Uiso 1 1 calc R U . . .
C11 C 0.2390(4) 0.3884(3) 0.43418(15) 0.0419(8) Uani 1 1 d . . . . .
H11 H 0.292909 0.413493 0.466107 0.050 Uiso 1 1 calc R U . . .
C2 C 0.1950(4) 0.6027(3) 0.36698(17) 0.0447(8) Uani 1 1 d . . . . .
H2 H 0.101665 0.608346 0.359688 0.054 Uiso 1 1 calc R U . . .
C1 C 0.2862(3) 0.6699(3) 0.36682(17) 0.0426(8) Uani 1 1 d . . . . .
H1 H 0.265615 0.730384 0.359092 0.051 Uiso 1 1 calc R U . . .
C13 C 0.5413(4) 0.8525(2) 0.42520(14) 0.0373(7) Uani 1 1 d . . . . .
C6 C 0.0065(4) 0.2811(2) 0.23631(15) 0.0399(7) Uani 1 1 d . . . . .
H6 H 0.076660 0.311584 0.224103 0.048 Uiso 1 1 calc R U . . .
C12 C 0.3998(3) 0.5468(2) 0.38792(15) 0.0370(7) Uani 1 1 d . . . . .
H12 H 0.470498 0.506187 0.397599 0.044 Uiso 1 1 calc R U . . .
C27 C 0.7623(3) 0.4075(2) 0.44178(17) 0.0405(8) Uani 1 1 d . . . . .
C5 C 0.0744(4) 0.3156(2) 0.33954(14) 0.0382(7) Uani 1 1 d . . . . .
C23 C 0.8305(3) 0.6011(3) 0.40927(16) 0.0420(8) Uani 1 1 d . . . . .
C9 C 0.1023(4) 0.2661(3) 0.38972(16) 0.0447(8) Uani 1 1 d . . . . .
H9 H 0.065843 0.208721 0.391694 0.054 Uiso 1 1 calc R U . . .
C7 C -0.1727(4) 0.2023(3) 0.23721(17) 0.0478(9) Uani 1 1 d . . . . .
H7 H -0.249756 0.168125 0.224897 0.057 Uiso 1 1 calc R U . . .
C10 C 0.1847(4) 0.3030(3) 0.43667(17) 0.0487(9) Uani 1 1 d . . . . .
H10 H 0.203906 0.270106 0.470337 0.058 Uiso 1 1 calc R U . . .
C32 C 0.6752(4) 0.3684(3) 0.4749(2) 0.0507(9) Uani 1 1 d . . . . .
H32 H 0.692630 0.375704 0.514212 0.061 Uiso 1 1 calc R U . . .
C8 C -0.1258(4) 0.2267(3) 0.29181(17) 0.0520(10) Uani 1 1 d . . . . .
H8 H -0.163077 0.212125 0.323531 0.062 Uiso 1 1 calc R U . . .
C28 C 0.7355(5) 0.3949(3) 0.3838(2) 0.0580(11) Uani 1 1 d . . . . .
H28 H 0.791890 0.420193 0.361248 0.070 Uiso 1 1 calc R U . . .
C31 C 0.5645(5) 0.3195(3) 0.4494(3) 0.0657(13) Uani 1 1 d . . . . .
H31 H 0.506522 0.295355 0.471651 0.079 Uiso 1 1 calc R U . . .
C29 C 0.6235(6) 0.3440(4) 0.3587(3) 0.0780(17) Uani 1 1 d . . . . .
H29 H 0.605454 0.335424 0.319448 0.094 Uiso 1 1 calc R U . . .
C30 C 0.5390(6) 0.3060(3) 0.3926(3) 0.0730(15) Uani 1 1 d . . . . .
C15 C 0.5469(4) 0.9179(2) 0.52080(15) 0.0430(8) Uani 1 1 d . . . . .
H15 H 0.580441 0.862290 0.534983 0.052 Uiso 1 1 calc R U . . .
C16 C 0.4806(4) 1.0167(2) 0.44093(14) 0.0418(8) Uani 1 1 d . . . . .
C17 C 0.4732(6) 1.0421(3) 0.37991(17) 0.0607(13) Uani 1 1 d . . . . .
C18 C 0.5840(7) 1.0256(4) 0.3533(2) 0.0824(18) Uani 1 1 d . . . . .
H18 H 0.657461 0.992911 0.372137 0.099 Uiso 1 1 calc R U . . .
C19 C 0.5833(10) 1.0581(6) 0.2990(3) 0.118(3) Uani 1 1 d . . . . .
H19 H 0.656949 1.046237 0.281689 0.141 Uiso 1 1 calc R U . . .
C21 C 0.3720(12) 1.1200(5) 0.2949(3) 0.120(3) Uani 1 1 d . . . . .
H21 H 0.298295 1.150526 0.274502 0.144 Uiso 1 1 calc R U . . .
C22 C 0.3680(8) 1.0895(4) 0.3507(2) 0.087(2) Uani 1 1 d . . . . .
H22 H 0.293358 1.101775 0.367226 0.104 Uiso 1 1 calc R U . . .
C20 C 0.4823(14) 1.1053(6) 0.2708(3) 0.129(4) Uani 1 1 d . . . . .
H20 H 0.486199 1.128253 0.234835 0.154 Uiso 1 1 calc R U . . .
N1B N 0.4950(8) 0.4151(5) 0.2143(4) 0.1108(17) Uani 0.61 1 d D . P A 1
O1B O 0.3153(7) 0.3352(6) 0.2319(4) 0.1108(17) Uani 0.61 1 d D . P A 1
N1C N 1.0901(12) 0.8704(8) 0.4922(5) 0.1167(17) Uani 0.66 1 d . . P B 2
C1B C 0.4248(8) 0.3376(7) 0.2117(5) 0.1108(17) Uani 0.61 1 d D . P A 1
H1B H 0.455131 0.286282 0.195395 0.133 Uiso 0.61 1 calc R U P A 1
C3B C 0.4657(11) 0.4980(5) 0.2397(5) 0.1108(17) Uani 0.61 1 d D . P A 1
H3B1 H 0.410864 0.486440 0.267784 0.166 Uiso 0.61 1 calc R U P A 1
H3B2 H 0.418255 0.537330 0.210840 0.166 Uiso 0.61 1 calc R U P A 1
H3B3 H 0.548282 0.526311 0.257436 0.166 Uiso 0.61 1 calc R U P A 1
C2B C 0.6271(8) 0.4177(8) 0.2009(5) 0.1108(17) Uani 0.61 1 d D . P A 1
H2B1 H 0.638918 0.367142 0.177112 0.166 Uiso 0.61 1 calc R U P A 1
H2B2 H 0.692626 0.414747 0.235469 0.166 Uiso 0.61 1 calc R U P A 1
H2B3 H 0.638551 0.472829 0.181231 0.166 Uiso 0.61 1 calc R U P A 1
O1C O 1.0901(9) 0.9000(6) 0.5859(4) 0.1167(17) Uani 0.66 1 d . . P B 2
C2C C 0.9508(14) 0.8775(10) 0.4743(6) 0.1167(17) Uani 0.66 1 d . . P B 2
H2C1 H 0.915392 0.820247 0.459702 0.175 Uiso 0.66 1 calc R U P B 2
H2C2 H 0.931722 0.922369 0.444955 0.175 Uiso 0.66 1 calc R U P B 2
H2C3 H 0.909693 0.894590 0.505974 0.175 Uiso 0.66 1 calc R U P B 2
C1C C 1.1556(15) 0.8791(9) 0.5452(6) 0.1167(17) Uani 0.66 1 d . . P B 2
H1C H 1.248304 0.870327 0.553557 0.140 Uiso 0.66 1 calc R U P B 2
C3C C 1.1667(14) 0.8539(10) 0.4544(6) 0.1167(17) Uani 0.66 1 d . . P B 2
H3C1 H 1.259405 0.852185 0.472891 0.175 Uiso 0.66 1 calc R U P B 2
H3C2 H 1.154554 0.900792 0.426092 0.175 Uiso 0.66 1 calc R U P B 2
H3C3 H 1.142143 0.796802 0.436429 0.175 Uiso 0.66 1 calc R U P B 2
 
loop_
 _atom_site_aniso_label
 _atom_site_aniso_U_11
 _atom_site_aniso_U_22
 _atom_site_aniso_U_33
 _atom_site_aniso_U_23
 _atom_site_aniso_U_13
 _atom_site_aniso_U_12
Co01 0.0286(2) 0.0286(2) 0.0284(2) -0.00237(15) 0.00282(15) 0.00219(15)
O3 0.0330(12) 0.0420(13) 0.0553(15) 0.0066(11) 0.0041(10) 0.0099(10)
N1 0.0310(13) 0.0380(14) 0.0356(14) 0.0002(11) 0.0032(10) -0.0007(11)
O2 0.0579(16) 0.0397(14) 0.0418(13) -0.0136(11) 0.0029(12) -0.0001(12)
O1 0.0551(16) 0.0376(13) 0.0473(15) -0.0132(11) 0.0002(12) 0.0057(11)
N2 0.0325(13) 0.0393(15) 0.0378(14) -0.0004(11) 0.0025(11) -0.0047(11)
N4 0.0413(15) 0.0359(14) 0.0314(13) -0.0026(11) 0.0072(11) -0.0076(12)
N3 0.0449(16) 0.0390(15) 0.0332(14) -0.0061(11) 0.0101(12) -0.0112(12)
C14 0.0504(19) 0.0271(14) 0.0319(15) -0.0053(12) 0.0075(13) -0.0033(13)
C3 0.0359(16) 0.0390(17) 0.0356(16) -0.0012(13) 0.0069(13) -0.0057(13)
C24 0.0285(14) 0.0377(16) 0.0408(17) 0.0052(13) 0.0043(12) 0.0072(12)
O4 0.0404(16) 0.137(4) 0.097(3) 0.074(3) 0.0057(17) 0.007(2)
C25 0.0332(16) 0.0321(15) 0.0485(19) 0.0056(14) 0.0071(14) 0.0034(12)
C26 0.0291(14) 0.0375(17) 0.0412(17) -0.0011(13) 0.0029(12) 0.0060(12)
C4 0.0430(18) 0.0408(18) 0.0318(15) 0.0018(13) 0.0045(13) -0.0075(14)
C11 0.0420(18) 0.048(2) 0.0335(16) -0.0001(14) 0.0012(13) -0.0035(15)
C2 0.0319(16) 0.049(2) 0.050(2) 0.0082(16) -0.0013(14) -0.0028(14)
C1 0.0327(16) 0.0415(18) 0.051(2) 0.0078(16) 0.0002(14) 0.0009(14)
C13 0.0488(19) 0.0283(15) 0.0359(16) -0.0070(12) 0.0103(14) -0.0037(13)
C6 0.0436(18) 0.0436(18) 0.0329(16) 0.0013(13) 0.0082(14) -0.0116(14)
C12 0.0315(15) 0.0369(17) 0.0416(17) -0.0024(13) 0.0042(13) -0.0011(13)
C27 0.0334(16) 0.0330(16) 0.052(2) -0.0029(14) -0.0006(14) 0.0051(13)
C5 0.0436(18) 0.0385(17) 0.0330(16) -0.0036(13) 0.0083(13) -0.0076(14)
C23 0.0298(15) 0.0450(19) 0.0485(19) 0.0106(15) -0.0001(14) 0.0037(14)
C9 0.054(2) 0.0394(18) 0.0411(18) 0.0024(15) 0.0091(16) -0.0079(16)
C7 0.048(2) 0.058(2) 0.0402(19) -0.0089(16) 0.0139(16) -0.0206(17)
C10 0.056(2) 0.052(2) 0.0365(18) 0.0082(16) 0.0047(16) -0.0035(17)
C32 0.043(2) 0.047(2) 0.059(2) 0.0026(18) 0.0023(17) -0.0056(16)
C8 0.059(2) 0.059(2) 0.0410(19) -0.0107(17) 0.0196(17) -0.0242(19)
C28 0.051(2) 0.068(3) 0.053(2) -0.014(2) 0.0036(18) 0.004(2)
C31 0.048(2) 0.050(2) 0.095(4) 0.004(2) 0.001(2) -0.0116(19)
C29 0.069(3) 0.081(4) 0.075(3) -0.037(3) -0.012(3) 0.009(3)
C30 0.056(3) 0.053(3) 0.102(4) -0.014(3) -0.007(3) -0.009(2)
C15 0.067(2) 0.0252(14) 0.0339(16) -0.0007(12) 0.0023(15) -0.0004(15)
C16 0.065(2) 0.0289(15) 0.0297(15) -0.0022(12) 0.0051(15) -0.0014(15)
C17 0.113(4) 0.0317(18) 0.0337(18) -0.0028(15) 0.003(2) -0.012(2)
C18 0.114(5) 0.090(4) 0.049(3) -0.001(3) 0.029(3) -0.038(4)
C19 0.164(8) 0.140(7) 0.055(3) 0.002(4) 0.037(4) -0.069(6)
C21 0.199(10) 0.082(5) 0.060(4) 0.026(3) -0.029(5) -0.020(5)
C22 0.142(6) 0.057(3) 0.049(3) 0.005(2) -0.015(3) 0.000(3)
C20 0.233(12) 0.103(6) 0.039(3) 0.008(3) -0.003(5) -0.070(7)
N1B 0.098(3) 0.120(4) 0.105(4) 0.020(3) -0.006(3) -0.023(3)
O1B 0.098(3) 0.120(4) 0.105(4) 0.020(3) -0.006(3) -0.023(3)
N1C 0.126(4) 0.121(4) 0.106(3) 0.007(3) 0.030(3) -0.044(3)
C1B 0.098(3) 0.120(4) 0.105(4) 0.020(3) -0.006(3) -0.023(3)
C3B 0.098(3) 0.120(4) 0.105(4) 0.020(3) -0.006(3) -0.023(3)
C2B 0.098(3) 0.120(4) 0.105(4) 0.020(3) -0.006(3) -0.023(3)
O1C 0.126(4) 0.121(4) 0.106(3) 0.007(3) 0.030(3) -0.044(3)
C2C 0.126(4) 0.121(4) 0.106(3) 0.007(3) 0.030(3) -0.044(3)
C1C 0.126(4) 0.121(4) 0.106(3) 0.007(3) 0.030(3) -0.044(3)
C3C 0.126(4) 0.121(4) 0.106(3) 0.007(3) 0.030(3) -0.044(3)
 
_geom_special_details
;
 All esds (except the esd in the dihedral angle between two l.s. planes)
 are estimated using the full covariance matrix.  The cell esds are taken
 into account individually in the estimation of esds in distances, angles
 and torsion angles; correlations between esds in cell parameters are only
 used when they are defined by crystal symmetry.  An approximate (isotropic)
 treatment of cell esds is used for estimating esds involving l.s. planes.
;
 
loop_
 _geom_bond_atom_site_label_1
 _geom_bond_atom_site_label_2
 _geom_bond_distance
 _geom_bond_site_symmetry_2
 _geom_bond_publ_flag
Co01 O3 1.971(2) . ?
Co01 O1 2.009(3) . ?
Co01 N4 2.033(3) 2 ?
Co01 N1 2.037(3) . ?
O3 C23 1.259(4) . ?
N1 C12 1.321(5) . ?
N1 C1 1.380(4) . ?
O2 C13 1.241(4) . ?
O1 C13 1.266(5) . ?
N2 C12 1.356(4) . ?
N2 C2 1.375(5) . ?
N2 C3 1.434(4) . ?
N4 C6 1.319(4) . ?
N4 C7 1.381(5) . ?
N3 C6 1.352(4) . ?
N3 C8 1.379(5) . ?
N3 C5 1.432(4) . ?
C14 C15 1.379(5) . ?
C14 C16 1.402(5) . ?
C14 C13 1.505(4) . ?
C3 C11 1.385(5) . ?
C3 C4 1.386(5) . ?
C24 C25 1.382(5) . ?
C24 C26 1.399(5) . ?
C24 C23 1.521(5) . ?
O4 C23 1.227(5) . ?
C25 C26 1.395(5) 3_766 ?
C25 H25 0.9300 . ?
C26 C27 1.487(5) . ?
C4 C5 1.388(5) . ?
C4 H4 0.9300 . ?
C11 C10 1.383(6) . ?
C11 H11 0.9300 . ?
C2 C1 1.357(5) . ?
C2 H2 0.9300 . ?
C1 H1 0.9300 . ?
C6 H6 0.9300 . ?
C12 H12 0.9300 . ?
C27 C28 1.374(6) . ?
C27 C32 1.408(6) . ?
C5 C9 1.389(5) . ?
C9 C10 1.382(6) . ?
C9 H9 0.9300 . ?
C7 C8 1.353(5) . ?
C7 H7 0.9300 . ?
C10 H10 0.9300 . ?
C32 C31 1.378(6) . ?
C32 H32 0.9300 . ?
C8 H8 0.9300 . ?
C28 C29 1.400(7) . ?
C28 H28 0.9300 . ?
C31 C30 1.348(9) . ?
C31 H31 0.9300 . ?
C29 C30 1.395(10) . ?
C29 H29 0.9300 . ?
C15 C16 1.393(5) 3_676 ?
C15 H15 0.9300 . ?
C16 C17 1.493(5) . ?
C17 C22 1.356(8) . ?
C17 C18 1.404(8) . ?
C18 C19 1.383(8) . ?
C18 H18 0.9300 . ?
C19 C20 1.316(14) . ?
C19 H19 0.9300 . ?
C21 C20 1.361(15) . ?
C21 C22 1.412(10) . ?
C21 H21 0.9300 . ?
C22 H22 0.9300 . ?
C20 H20 0.9300 . ?
N1B C1B 1.344(2) . ?
N1B C3B 1.424(2) . ?
N1B C2B 1.426(2) . ?
O1B C1B 1.284(2) . ?
N1C C3C 1.315(16) . ?
N1C C1C 1.323(16) . ?
N1C C2C 1.398(16) . ?
C1B H1B 0.9300 . ?
C3B H3B1 0.9600 . ?
C3B H3B2 0.9600 . ?
C3B H3B3 0.9600 . ?
C2B H2B1 0.9600 . ?
C2B H2B2 0.9600 . ?
C2B H2B3 0.9600 . ?
O1C C1C 1.306(15) . ?
C2C H2C1 0.9600 . ?
C2C H2C2 0.9600 . ?
C2C H2C3 0.9600 . ?
C1C H1C 0.9300 . ?
C3C H3C1 0.9600 . ?
C3C H3C2 0.9600 . ?
C3C H3C3 0.9600 . ?
 
loop_
 _geom_angle_atom_site_label_1
 _geom_angle_atom_site_label_2
 _geom_angle_atom_site_label_3
 _geom_angle
 _geom_angle_site_symmetry_1
 _geom_angle_site_symmetry_3
 _geom_angle_publ_flag
O3 Co01 O1 100.80(12) . . ?
O3 Co01 N4 116.69(12) . 2 ?
O1 Co01 N4 120.31(12) . 2 ?
O3 Co01 N1 94.91(11) . . ?
O1 Co01 N1 116.14(12) . . ?
N4 Co01 N1 105.46(12) 2 . ?
C23 O3 Co01 122.3(2) . . ?
C12 N1 C1 106.4(3) . . ?
C12 N1 Co01 127.8(2) . . ?
C1 N1 Co01 125.6(2) . . ?
C13 O1 Co01 98.9(2) . . ?
C12 N2 C2 107.3(3) . . ?
C12 N2 C3 126.9(3) . . ?
C2 N2 C3 125.8(3) . . ?
C6 N4 C7 106.0(3) . . ?
C6 N4 Co01 125.9(2) . 2_545 ?
C7 N4 Co01 127.2(2) . 2_545 ?
C6 N3 C8 107.1(3) . . ?
C6 N3 C5 126.7(3) . . ?
C8 N3 C5 126.2(3) . . ?
C15 C14 C16 119.3(3) . . ?
C15 C14 C13 117.8(3) . . ?
C16 C14 C13 122.7(3) . . ?
C11 C3 C4 121.6(3) . . ?
C11 C3 N2 119.8(3) . . ?
C4 C3 N2 118.6(3) . . ?
C25 C24 C26 119.0(3) . . ?
C25 C24 C23 116.7(3) . . ?
C26 C24 C23 124.0(3) . . ?
C24 C25 C26 122.6(3) . 3_766 ?
C24 C25 H25 118.7 . . ?
C26 C25 H25 118.7 3_766 . ?
C25 C26 C24 118.4(3) 3_766 . ?
C25 C26 C27 117.9(3) 3_766 . ?
C24 C26 C27 123.7(3) . . ?
C3 C4 C5 118.2(3) . . ?
C3 C4 H4 120.9 . . ?
C5 C4 H4 120.9 . . ?
C10 C11 C3 119.0(3) . . ?
C10 C11 H11 120.5 . . ?
C3 C11 H11 120.5 . . ?
C1 C2 N2 106.5(3) . . ?
C1 C2 H2 126.7 . . ?
N2 C2 H2 126.7 . . ?
C2 C1 N1 109.2(3) . . ?
C2 C1 H1 125.4 . . ?
N1 C1 H1 125.4 . . ?
O2 C13 O1 122.0(3) . . ?
O2 C13 C14 119.6(3) . . ?
O1 C13 C14 118.3(3) . . ?
N4 C6 N3 111.1(3) . . ?
N4 C6 H6 124.5 . . ?
N3 C6 H6 124.5 . . ?
N1 C12 N2 110.6(3) . . ?
N1 C12 H12 124.7 . . ?
N2 C12 H12 124.7 . . ?
C28 C27 C32 118.7(4) . . ?
C28 C27 C26 122.1(4) . . ?
C32 C27 C26 119.1(3) . . ?
C4 C5 C9 121.1(3) . . ?
C4 C5 N3 119.7(3) . . ?
C9 C5 N3 119.1(3) . . ?
O4 C23 O3 125.1(3) . . ?
O4 C23 C24 119.2(3) . . ?
O3 C23 C24 115.5(3) . . ?
C10 C9 C5 119.2(4) . . ?
C10 C9 H9 120.4 . . ?
C5 C9 H9 120.4 . . ?
C8 C7 N4 109.6(3) . . ?
C8 C7 H7 125.2 . . ?
N4 C7 H7 125.2 . . ?
C9 C10 C11 120.8(4) . . ?
C9 C10 H10 119.6 . . ?
C11 C10 H10 119.6 . . ?
C31 C32 C27 120.5(4) . . ?
C31 C32 H32 119.8 . . ?
C27 C32 H32 119.8 . . ?
C7 C8 N3 106.2(3) . . ?
C7 C8 H8 126.9 . . ?
N3 C8 H8 126.9 . . ?
C27 C28 C29 120.0(5) . . ?
C27 C28 H28 120.0 . . ?
C29 C28 H28 120.0 . . ?
C30 C31 C32 120.9(5) . . ?
C30 C31 H31 119.6 . . ?
C32 C31 H31 119.6 . . ?
C30 C29 C28 119.9(5) . . ?
C30 C29 H29 120.0 . . ?
C28 C29 H29 120.0 . . ?
C31 C30 C29 119.9(5) . . ?
C14 C15 C16 122.7(3) . 3_676 ?
C14 C15 H15 118.6 . . ?
C16 C15 H15 118.6 3_676 . ?
C15 C16 C14 117.9(3) 3_676 . ?
C15 C16 C17 118.9(3) 3_676 . ?
C14 C16 C17 122.9(3) . . ?
C22 C17 C18 118.1(5) . . ?
C22 C17 C16 121.9(5) . . ?
C18 C17 C16 119.6(5) . . ?
C19 C18 C17 119.6(7) . . ?
C19 C18 H18 120.2 . . ?
C17 C18 H18 120.2 . . ?
C20 C19 C18 122.5(9) . . ?
C20 C19 H19 118.8 . . ?
C18 C19 H19 118.8 . . ?
C20 C21 C22 120.9(8) . . ?
C20 C21 H21 119.5 . . ?
C22 C21 H21 119.5 . . ?
C17 C22 C21 119.8(8) . . ?
C17 C22 H22 120.1 . . ?
C21 C22 H22 120.1 . . ?
C19 C20 C21 119.0(7) . . ?
C19 C20 H20 120.5 . . ?
C21 C20 H20 120.5 . . ?
C1B N1B C3B 127.4(9) . . ?
C1B N1B C2B 121.3(3) . . ?
C3B N1B C2B 110.3(9) . . ?
C3C N1C C1C 115.0(13) . . ?
C3C N1C C2C 119.2(12) . . ?
C1C N1C C2C 125.9(13) . . ?
O1B C1B N1B 119.3(9) . . ?
O1B C1B H1B 120.4 . . ?
N1B C1B H1B 120.4 . . ?
N1B C3B H3B1 109.5 . . ?
N1B C3B H3B2 109.5 . . ?
H3B1 C3B H3B2 109.5 . . ?
N1B C3B H3B3 109.5 . . ?
H3B1 C3B H3B3 109.5 . . ?
H3B2 C3B H3B3 109.5 . . ?
N1B C2B H2B1 109.5 . . ?
N1B C2B H2B2 109.5 . . ?
H2B1 C2B H2B2 109.5 . . ?
N1B C2B H2B3 109.5 . . ?
H2B1 C2B H2B3 109.5 . . ?
H2B2 C2B H2B3 109.5 . . ?
N1C C2C H2C1 109.5 . . ?
N1C C2C H2C2 109.5 . . ?
H2C1 C2C H2C2 109.5 . . ?
N1C C2C H2C3 109.5 . . ?
H2C1 C2C H2C3 109.5 . . ?
H2C2 C2C H2C3 109.5 . . ?
O1C C1C N1C 120.1(14) . . ?
O1C C1C H1C 120.0 . . ?
N1C C1C H1C 120.0 . . ?
N1C C3C H3C1 109.5 . . ?
N1C C3C H3C2 109.5 . . ?
H3C1 C3C H3C2 109.5 . . ?
N1C C3C H3C3 109.5 . . ?
H3C1 C3C H3C3 109.5 . . ?
H3C2 C3C H3C3 109.5 . . ?
 
_refine_diff_density_max    1.315
_refine_diff_density_min   -1.013
_refine_diff_density_rms    0.108

_shelx_res_file
;
TITL 1_DMF_298K
    C:\frames\guest\ASSYN\work\Solve1_a.res
    created by SHELXL-2016/6 at 11:28:51 on 13-Jul-2021
CELL 0.71073 10.0941 14.8036 23.8715 90.000 100.436 90.000
ZERR 4.0000 0.0006 0.0008 0.0013 0.000 0.001 0.000
LATT 1
SYMM 0.5-X, 0.5+Y, 0.5-Z
SFAC C H N O CO
UNIT 143.24 119.56 21.08 21.08 4
BOND $H
EADP O1B C1B N1B C2B C3B
EADP O1C C1C N1C C2C C3C
DFIX 1.425 0.002 N1B C3B
DFIX 1.425 0.002 N1B C2B
DFIX 1.344 0.002 N1B C1B
DFIX 1.286 0.002 O1B C1B
DFIX 2.836 0.002 O1B C3B
DFIX 2.416 0.002 C1B C2B
OMIT 1 1 0
ACTA
FMAP 2 1 53
PLAN 30 0 0
LIST 6 1
SIZE 0.092 0.178 0.246
TEMP 25
L.S. 20
WGHT    0.122800    5.574200
FVAR       0.39372
CO01  5    0.588880    0.703632    0.380251    11.00000    0.02863    0.02863 =
         0.02844   -0.00237    0.00282    0.00219
O3    4    0.707355    0.603516    0.412390    11.00000    0.03295    0.04205 =
         0.05529    0.00662    0.00409    0.00991
N1    3    0.414417    0.634275    0.379956    11.00000    0.03099    0.03803 =
         0.03564    0.00018    0.00316   -0.00069
O2    4    0.457063    0.840043    0.381126    11.00000    0.05789    0.03970 =
         0.04183   -0.01357    0.00293   -0.00012
O1    4    0.636106    0.797174    0.441610    11.00000    0.05513    0.03760 =
         0.04727   -0.01320    0.00021    0.00567
N2    3    0.267469    0.524469    0.380024    11.00000    0.03250    0.03929 =
         0.03782   -0.00044    0.00253   -0.00474
N4    3   -0.088673    0.235966    0.202547    11.00000    0.04131    0.03590 =
         0.03136   -0.00258    0.00721   -0.00755
N3    3   -0.011525    0.277381    0.291024    11.00000    0.04487    0.03904 =
         0.03320   -0.00609    0.01009   -0.01121
C14   1    0.526488    0.932112    0.462769    11.00000    0.05036    0.02709 =
         0.03188   -0.00534    0.00748   -0.00331
C3    1    0.211867    0.435901    0.383430    11.00000    0.03590    0.03900 =
         0.03562   -0.00120    0.00693   -0.00568
C24   1    0.918519    0.543767    0.454183    11.00000    0.02853    0.03772 =
         0.04083    0.00518    0.00432    0.00718
O4    4    0.883363    0.644914    0.375617    11.00000    0.04045    0.13652 =
         0.09711    0.07433    0.00572    0.00740
C25   1    1.034484    0.583749    0.483293    11.00000    0.03316    0.03212 =
         0.04853    0.00559    0.00711    0.00340
AFIX  43
H25   2    1.058386    0.640568    0.471803    11.00000   -1.20000
AFIX   0
C26   1    0.882879    0.457795    0.470749    11.00000    0.02907    0.03754 =
         0.04119   -0.00109    0.00285    0.00596
C4    1    0.128415    0.401212    0.335778    11.00000    0.04301    0.04082 =
         0.03184    0.00178    0.00446   -0.00749
AFIX  43
H4    2    0.109092    0.434352    0.302191    11.00000   -1.20000
AFIX   0
C11   1    0.238996    0.388386    0.434180    11.00000    0.04197    0.04813 =
         0.03346   -0.00015    0.00123   -0.00353
AFIX  43
H11   2    0.292909    0.413493    0.466107    11.00000   -1.20000
AFIX   0
C2    1    0.194963    0.602663    0.366977    11.00000    0.03195    0.04884 =
         0.05012    0.00819   -0.00133   -0.00276
AFIX  43
H2    2    0.101665    0.608346    0.359688    11.00000   -1.20000
AFIX   0
C1    1    0.286196    0.669905    0.366821    11.00000    0.03266    0.04149 =
         0.05079    0.00783    0.00016    0.00089
AFIX  43
H1    2    0.265615    0.730384    0.359092    11.00000   -1.20000
AFIX   0
C13   1    0.541332    0.852475    0.425203    11.00000    0.04884    0.02826 =
         0.03585   -0.00696    0.01034   -0.00369
C6    1    0.006461    0.281147    0.236313    11.00000    0.04355    0.04359 =
         0.03291    0.00134    0.00819   -0.01161
AFIX  43
H6    2    0.076660    0.311584    0.224103    11.00000   -1.20000
AFIX   0
C12   1    0.399793    0.546822    0.387916    11.00000    0.03154    0.03693 =
         0.04164   -0.00237    0.00418   -0.00107
AFIX  43
H12   2    0.470498    0.506187    0.397599    11.00000   -1.20000
AFIX   0
C27   1    0.762254    0.407509    0.441781    11.00000    0.03337    0.03304 =
         0.05206   -0.00294   -0.00062    0.00515
C5    1    0.074440    0.315647    0.339537    11.00000    0.04356    0.03849 =
         0.03299   -0.00364    0.00831   -0.00764
C23   1    0.830493    0.601089    0.409271    11.00000    0.02977    0.04501 =
         0.04852    0.01058   -0.00005    0.00372
C9    1    0.102267    0.266088    0.389719    11.00000    0.05374    0.03936 =
         0.04112    0.00235    0.00911   -0.00794
AFIX  43
H9    2    0.065843    0.208721    0.391694    11.00000   -1.20000
AFIX   0
C7    1   -0.172686    0.202313    0.237209    11.00000    0.04755    0.05806 =
         0.04018   -0.00890    0.01394   -0.02064
AFIX  43
H7    2   -0.249756    0.168125    0.224897    11.00000   -1.20000
AFIX   0
C10   1    0.184708    0.303040    0.436666    11.00000    0.05649    0.05157 =
         0.03653    0.00819    0.00473   -0.00351
AFIX  43
H10   2    0.203906    0.270106    0.470337    11.00000   -1.20000
AFIX   0
C32   1    0.675248    0.368427    0.474866    11.00000    0.04312    0.04688 =
         0.05939    0.00265    0.00230   -0.00558
AFIX  43
H32   2    0.692630    0.375704    0.514212    11.00000   -1.20000
AFIX   0
C8    1   -0.125765    0.226668    0.291810    11.00000    0.05947    0.05937 =
         0.04101   -0.01072    0.01963   -0.02423
AFIX  43
H8    2   -0.163077    0.212125    0.323531    11.00000   -1.20000
AFIX   0
C28   1    0.735550    0.394895    0.383816    11.00000    0.05097    0.06795 =
         0.05293   -0.01414    0.00361    0.00373
AFIX  43
H28   2    0.791890    0.420193    0.361248    11.00000   -1.20000
AFIX   0
C31   1    0.564479    0.319454    0.449378    11.00000    0.04761    0.05024 =
         0.09509    0.00407    0.00148   -0.01163
AFIX  43
H31   2    0.506522    0.295355    0.471651    11.00000   -1.20000
AFIX   0
C29   1    0.623527    0.343960    0.358691    11.00000    0.06941    0.08067 =
         0.07466   -0.03674   -0.01174    0.00886
AFIX  43
H29   2    0.605454    0.335424    0.319448    11.00000   -1.20000
AFIX   0
C30   1    0.539044    0.306026    0.392588    11.00000    0.05610    0.05299 =
         0.10206   -0.01446   -0.00656   -0.00891
C15   1    0.546907    0.917880    0.520801    11.00000    0.06729    0.02517 =
         0.03392   -0.00070    0.00226   -0.00038
AFIX  43
H15   2    0.580441    0.862290    0.534983    11.00000   -1.20000
AFIX   0
C16   1    0.480610    1.016691    0.440930    11.00000    0.06547    0.02886 =
         0.02972   -0.00224    0.00510   -0.00137
C17   1    0.473206    1.042134    0.379914    11.00000    0.11277    0.03174 =
         0.03370   -0.00275    0.00315   -0.01202
C18   1    0.584006    1.025579    0.353311    11.00000    0.11360    0.08981 =
         0.04932   -0.00105    0.02929   -0.03780
AFIX  43
H18   2    0.657461    0.992911    0.372137    11.00000   -1.20000
AFIX   0
C19   1    0.583286    1.058127    0.298959    11.00000    0.16410    0.14030 =
         0.05465    0.00196    0.03693   -0.06901
AFIX  43
H19   2    0.656949    1.046237    0.281689    11.00000   -1.20000
AFIX   0
C21   1    0.372008    1.119972    0.294949    11.00000    0.19876    0.08197 =
         0.06023    0.02615   -0.02889   -0.02046
AFIX  43
H21   2    0.298295    1.150526    0.274502    11.00000   -1.20000
AFIX   0
C22   1    0.367972    1.089453    0.350656    11.00000    0.14225    0.05688 =
         0.04859    0.00505   -0.01523    0.00030
AFIX  43
H22   2    0.293358    1.101775    0.367226    11.00000   -1.20000
AFIX   0
C20   1    0.482291    1.105289    0.270762    11.00000    0.23282    0.10335 =
         0.03902    0.00831   -0.00313   -0.06987
AFIX  43
H20   2    0.486199    1.128253    0.234835    11.00000   -1.20000
AFIX   0
PART 1
N1B   3    0.495034    0.415053    0.214312    10.61000    0.09796    0.11999 =
         0.10546    0.01955   -0.00575   -0.02317
O1B   4    0.315258    0.335217    0.231872    10.61000    0.09796    0.11999 =
         0.10546    0.01955   -0.00575   -0.02317
PART 2
N1C   3    1.090149    0.870392    0.492248    10.66000    0.12627    0.12098 =
         0.10619    0.00654    0.02972   -0.04351
PART 1
C1B   1    0.424781    0.337593    0.211670    10.61000    0.09796    0.11999 =
         0.10546    0.01955   -0.00575   -0.02317
AFIX  43
H1B   2    0.455131    0.286282    0.195395    10.61000   -1.20000
AFIX   0
C3B   1    0.465721    0.498044    0.239658    10.61000    0.09796    0.11999 =
         0.10546    0.01955   -0.00575   -0.02317
AFIX 137
H3B1  2    0.410864    0.486440    0.267784    10.61000   -1.50000
H3B2  2    0.418255    0.537330    0.210840    10.61000   -1.50000
H3B3  2    0.548282    0.526311    0.257436    10.61000   -1.50000
AFIX   0
C2B   1    0.627072    0.417656    0.200938    10.61000    0.09796    0.11999 =
         0.10546    0.01955   -0.00575   -0.02317
AFIX 137
H2B1  2    0.638918    0.367142    0.177112    10.61000   -1.50000
H2B2  2    0.692626    0.414747    0.235469    10.61000   -1.50000
H2B3  2    0.638551    0.472829    0.181231    10.61000   -1.50000
AFIX   0
PART 2
O1C   4    1.090099    0.899971    0.585896    10.66000    0.12627    0.12098 =
         0.10619    0.00654    0.02972   -0.04351
C2C   1    0.950831    0.877452    0.474316    10.66000    0.12627    0.12098 =
         0.10619    0.00654    0.02972   -0.04351
AFIX 137
H2C1  2    0.915392    0.820247    0.459702    10.66000   -1.50000
H2C2  2    0.931722    0.922369    0.444955    10.66000   -1.50000
H2C3  2    0.909693    0.894590    0.505974    10.66000   -1.50000
AFIX   0
C1C   1    1.155583    0.879089    0.545239    10.66000    0.12627    0.12098 =
         0.10619    0.00654    0.02972   -0.04351
AFIX  43
H1C   2    1.248304    0.870327    0.553557    10.66000   -1.20000
AFIX   0
C3C   1    1.166727    0.853933    0.454360    10.66000    0.12627    0.12098 =
         0.10619    0.00654    0.02972   -0.04351
AFIX 137
H3C1  2    1.259405    0.852185    0.472891    10.66000   -1.50000
H3C2  2    1.154554    0.900792    0.426092    10.66000   -1.50000
H3C3  2    1.142143    0.796802    0.436429    10.66000   -1.50000
AFIX   0
HKLF 4


REM  1_DMF_298K
REM R1 =  0.0716 for    7061 Fo > 4sig(Fo)  and  0.0869 for all    8831 data
REM    416 parameters refined using      6 restraints

END

WGHT      0.1226      5.4983

REM Highest difference peak  1.315,  deepest hole -1.013,  1-sigma level  0.108
Q1    1   1.0595  0.9122  0.4445  11.00000  0.05    1.31
Q2    1   0.3599  0.4030  0.2347  11.00000  0.05    1.23
Q3    1   0.9813  0.9466  0.5840  11.00000  0.05    1.18
Q4    1   0.5211  0.7156  0.3596  11.00000  0.05    0.86
Q5    1   0.5439  0.3453  0.1967  11.00000  0.05    0.82
Q6    1   1.0814  0.9986  0.4312  11.00000  0.05    0.73
Q7    1   0.9385  0.8739  0.4382  11.00000  0.05    0.66
Q8    1   0.5230  0.5187  0.2210  11.00000  0.05    0.60
Q9    1   0.9473  0.9044  0.5212  11.00000  0.05    0.57
Q10   1   0.4652  1.0526  0.3407  11.00000  0.05    0.52
Q11   1   0.3668  1.0339  0.3791  11.00000  0.05    0.48
Q12   1   0.4615  0.2790  0.3672  11.00000  0.05    0.46
Q13   1   0.9438  0.4245  0.4800  11.00000  0.05    0.46
Q14   1   0.2580  1.0535  0.3643  11.00000  0.05    0.43
Q15   1   0.2816  1.0929  0.2625  11.00000  0.05    0.42
Q16   1   0.8394  0.4446  0.4464  11.00000  0.05    0.39
Q17   1   0.6887  0.3583  0.4395  11.00000  0.05    0.39
Q18   1   0.6689  0.7095  0.4044  11.00000  0.05    0.39
Q19   1   0.8775  0.5637  0.4375  11.00000  0.05    0.38
Q20   1   1.1745  0.8993  0.4394  11.00000  0.05    0.37
Q21   1   0.8643  0.6574  0.3998  11.00000  0.05    0.36
Q22   1   0.3018  0.5745  0.1994  11.00000  0.05    0.36
Q23   1   1.1935  0.8710  0.4991  11.00000  0.05    0.35
Q24   1   0.8679  0.5815  0.3580  11.00000  0.05    0.34
Q25   1   0.5390  0.3237  0.3538  11.00000  0.05    0.33
Q26   1   0.9580  0.5585  0.4783  11.00000  0.05    0.33
Q27   1   0.4646  1.0681  0.3011  11.00000  0.05    0.32
Q28   1   0.6726  0.6387  0.3984  11.00000  0.05    0.31
Q29   1   0.7582  0.4329  0.3572  11.00000  0.05    0.30
Q30   1   0.1625  0.4229  0.3582  11.00000  0.05    0.28
;
_shelx_res_checksum    2117

_shelx_hkl_file
;
  -1   0   0    0.10    0.30
  -1   0   0    0.00    0.30
   1   0   0   -0.20    0.40
   1   0   0   -0.20    0.40
   1   0   0   -0.20    0.30
   1   0   0    0.20    0.40
   1   0   0    0.40    0.30
   1   0   0   -0.10    0.50
  -1   0   0   -0.10    0.30
  -1   0   0    0.10    0.40
   2   0   0 4994.90  121.99
   2   0   0 5001.80  121.09
  -2   0   0 4979.60  120.99
  -2   0   0 5062.19  121.79
   2   0   0 5049.69  122.19
   2   0   0 5083.89  121.59
  -2   0   0 4857.01  121.39
   2   0   0 5045.10  122.19
   2   0   0 4965.40  120.79
   3   0   0    0.70    1.50
  -3   0   0    0.30    1.20
  -3   0   0    0.10    0.90
   3   0   0   -0.40    1.10
   3   0   0    1.50    1.40
   3   0   0   -0.10    0.80
   3   0   0    1.30    1.40
   3   0   0    0.50    0.80
  -3   0   0   -0.90    0.80
   4   0   0  439.06   12.60
  -4   0   0  435.36   13.80
   4   0   0  433.26   14.30
   4   0   0  452.95   14.80
   4   0   0  428.26   13.50
   4   0   0  446.16   12.20
   4   0   0  427.36   14.50
  -4   0   0  439.36   12.30
  -4   0   0  446.26   13.40
  -5   0   0    4.80    1.40
   5   0   0    4.30    1.50
   5   0   0    4.70    2.10
   5   0   0    4.60    1.30
   5   0   0    7.10    2.50
  -5   0   0    5.30    2.30
  -5   0   0    8.10    2.00
   5   0   0    8.10    2.70
   5   0   0    2.30    2.20
  -5   0   0    4.70    2.40
   6   0   0 1059.29   32.40
   6   0   0 1095.39   32.00
  -6   0   0 1075.89   32.10
  -6   0   0 1052.09   28.20
  -6   0   0 1144.09   31.60
  -6   0   0 1058.59   28.50
   6   0   0 1053.29   28.10
   6   0   0 1106.69   32.70
  -6   0   0 1073.89   30.30
   6   0   0 1107.49   30.80
   6   0   0 1077.09   29.10
  -7   0   0   20.60    4.10
  -7   0   0   17.60    3.50
   7   0   0   23.50    4.50
  -8   0   0   12.40    3.60
   8   0   0    7.80    4.00
  -8   0   0    6.00    3.50
   8   0   0   10.70    2.70
   8   0   0    9.00    3.40
   8   0   0   11.80    4.20
  -8   0   0    4.20    1.90
   8   0   0   15.90    4.80
  -8   0   0   12.60    4.00
   9   0   0    4.10    3.40
  -9   0   0   -1.90    3.00
  -9   0   0   -1.30    3.30
   9   0   0    5.30    4.20
   9   0   0    1.50    3.90
  -9   0   0    2.80    3.90
   9   0   0    3.30    4.50
 -10   0   0  156.38   12.10
 -10   0   0  158.98   10.60
  10   0   0  177.58   11.00
  10   0   0  156.98   12.50
  10   0   0  160.78   13.20
 -10   0   0  160.78   11.50
  11   0   0    2.00    5.10
  11   0   0    7.30    5.10
 -11   0   0    1.80    4.60
 -11   0   0    0.20    4.80
  11   0   0    1.00    3.60
 -11   0   0    0.30    4.00
  12   0   0   23.60    7.80
 -12   0   0   35.20    8.00
 -12   0   0   39.10    8.70
  12   0   0   40.90    7.30
  12   0   0   35.90    9.00
  13   0   0    1.70    5.10
 -13   0   0    4.90    6.50
 -13   0   0    6.70    6.40
  13   0   0   -2.10    5.50
  13   0   0    4.20    7.30
   0  -1   0   -0.10    0.10
   0  -1   0   -0.40    0.20
   0  -1   0    0.10    0.20
   0  -1   0   -0.10    0.20
   0  -1   0    0.10    0.20
   0  -1   0   -0.20    0.20
   0   1   0    0.10    0.10
   0   1   0   -0.10    0.20
   0   1   0    0.10    0.20
  -1  -1   0  454.85   12.10
   1  -1   0  471.15   12.70
  -1  -1   0  467.75   12.60
  -1  -1   0  502.05   12.30
   1  -1   0  478.45   12.40
   1  -1   0  468.55   12.80
   1  -1   0  509.05   12.50
   1  -1   0  559.34   12.60
   1  -1   0  488.95   12.60
  -1  -1   0  432.36   12.70
   1  -1   0  489.15   12.70
   1  -1   0  467.65   12.70
  -1  -1   0  463.95   12.80
   1  -1   0  476.75   12.80
   1   1   0  529.05   12.50
   1   1   0  513.65   12.90
   1   1   0  468.55   12.80
   1   1   0  523.45   12.10
  -2  -1   0  964.60   23.40
  -2  -1   0  969.60   25.20
  -2  -1   0  954.90   23.70
   2  -1   0  962.20   24.50
   2  -1   0  954.60   24.50
   2  -1   0  982.50   24.60
   2  -1   0  960.70   24.20
   2  -1   0  955.40   25.10
  -2  -1   0  943.41   24.50
   2  -1   0  962.50   25.20
   2  -1   0  950.50   24.90
  -2  -1   0  943.21   24.90
   2  -1   0  965.50   24.70
   2  -1   0  948.71   24.50
  -2   1   0  957.30   24.80
   2   1   0  971.50   25.20
   2   1   0  990.30   24.30
   2   1   0  965.60   25.10
  -2   1   0  975.50   24.70
   2   1   0  939.41   23.30
   2   1   0  930.21   25.20
   2   1   0  958.90   24.80
   3  -1   0  246.58    7.90
   3  -1   0  248.88    8.70
   3  -1   0  243.78    7.60
  -3  -1   0  252.97    8.10
  -3  -1   0  249.08    8.60
   3  -1   0  236.78    8.90
  -3  -1   0  251.17    8.90
   3  -1   0  242.18    8.90
   3  -1   0  249.78    7.90
   3  -1   0  245.18    8.10
   3  -1   0  252.07    8.30
  -3  -1   0  258.87    7.00
   3   1   0  250.67    8.50
  -3   1   0  244.78    8.00
   3   1   0  244.28    6.60
   3   1   0  249.97    7.60
   3   1   0  263.17    9.10
  -3   1   0  247.78    8.40
   3   1   0  254.07    8.80
   3   1   0  251.17    9.20
  -3   1   0  249.08    8.20
   4  -1   0   69.69    3.80
  -4  -1   0   84.59    3.20
   4  -1   0   71.39    5.20
   4  -1   0   77.29    4.30
   4  -1   0   80.49    5.00
  -4  -1   0   67.09    4.90
   4  -1   0   78.99    5.10
   4  -1   0   83.69    3.90
  -4   1   0   68.19    3.90
   4   1   0   68.69    2.70
   4   1   0   82.29    3.80
   4   1   0   71.89    4.50
   4   1   0   72.59    4.90
   5  -1   0   28.70    3.90
   5  -1   0   28.00    3.30
  -5  -1   0   29.50    2.30
   5  -1   0   38.00    3.30
  -5  -1   0   27.50    3.80
   5  -1   0   47.40    5.30
   5  -1   0   25.80    4.00
   5  -1   0   33.10    3.00
  -5  -1   0   36.40    3.70
  -5  -1   0   32.80    4.30
   5   1   0   28.80    4.30
   5   1   0   22.10    4.00
   5   1   0   30.60    1.90
   5   1   0   35.20    4.60
  -5   1   0   28.10    3.60
   5   1   0   38.10    3.40
   5   1   0   27.80    3.60
  -5   1   0   36.50    3.90
  -5   1   0   36.60    3.30
  -6  -1   0   45.60    2.50
  -6  -1   0   45.80    3.10
  -6  -1   0   43.40    5.20
   6  -1   0   39.30    5.70
  -6  -1   0   51.69    5.20
   6  -1   0   47.70    6.00
   6  -1   0   39.60    4.40
   6  -1   0   52.99    3.90
  -6  -1   0   48.90    5.50
   6  -1   0   53.19    5.80
   6  -1   0   44.00    3.60
  -6   1   0   50.99    3.80
   6   1   0   53.49    5.20
   6   1   0   51.79    3.90
  -6   1   0   58.19    5.20
   6   1   0   62.69    6.60
  -6   1   0   50.59    3.70
   6   1   0   45.90    5.50
  -6   1   0   43.50    4.90
   6   1   0   61.79    6.70
  -7  -1   0  131.69    8.80
  -7  -1   0  138.29    5.60
   7  -1   0  129.49    6.20
   7  -1   0  142.79    6.70
   7  -1   0  138.09    9.20
  -7  -1   0  149.39    8.80
   7  -1   0  142.99    8.00
   7  -1   0  147.59    9.20
   7  -1   0  127.89    9.20
  -7  -1   0  164.98    8.20
   7   1   0  137.89    6.80
   7   1   0  141.49    8.00
  -7   1   0  130.29    6.40
   7   1   0  139.39    9.10
  -7   1   0  130.69    8.70
  -7   1   0  142.59    7.90
   7   1   0  143.99    9.80
  -7   1   0  140.69    6.60
   7   1   0  130.59    9.10
  -7   1   0  150.18    8.70
   8  -1   0   68.49    5.10
  -8  -1   0   54.49    6.20
   8  -1   0   63.99    6.70
  -8  -1   0   37.30    5.90
   8  -1   0   64.19    8.20
  -8  -1   0   54.09    6.80
  -8  -1   0   53.89    5.60
   8  -1   0   53.29    6.90
   8  -1   0   44.80    6.40
  -8   1   0   56.39    6.80
   8   1   0   63.39    5.00
   8   1   0   58.89    6.40
  -8   1   0   53.49    6.80
   8   1   0   48.70    6.80
  -8   1   0   57.69    6.30
  -8   1   0   58.09    4.60
   8   1   0   61.79    8.10
   9  -1   0    1.80    3.90
  -9  -1   0    4.70    3.30
  -9  -1   0    0.60    3.40
   9  -1   0   -1.40    3.00
   9  -1   0    2.90    3.90
  -9  -1   0   -0.80    3.60
   9  -1   0   -2.70    4.00
  -9   1   0    1.50    3.90
  -9   1   0    2.90    3.70
   9   1   0    5.20    4.20
   9   1   0    0.20    3.90
   9   1   0    1.70    3.60
  -9   1   0    0.20    3.30
  10  -1   0   24.20    6.80
 -10  -1   0   22.80    6.20
  10  -1   0   31.80    7.10
  10  -1   0   19.70    5.00
 -10  -1   0   29.60    6.10
  10  -1   0   19.40    6.40
 -10  -1   0   33.70    6.20
  10   1   0   20.50    6.00
 -10   1   0   21.50    5.20
  10   1   0   22.20    5.40
  10   1   0   20.20    6.80
 -10   1   0   20.50    6.00
 -10   1   0   22.80    6.30
 -11  -1   0   40.60    7.00
  11  -1   0   36.50    8.40
 -11  -1   0   15.60    6.00
  11  -1   0   29.80    6.30
 -11  -1   0   24.10    6.60
  11  -1   0   18.20    5.80
 -11   1   0   13.30    6.00
 -11   1   0   17.30    6.30
  11   1   0   22.60    5.90
 -11   1   0   18.30    5.60
  11   1   0   19.40    7.20
  11   1   0   19.40    6.70
 -12  -1   0    5.20    5.90
  12  -1   0   14.70    7.10
  12  -1   0   16.30    5.50
 -12  -1   0   13.00    6.40
  12  -1   0   17.00    6.80
  12   1   0   19.90    7.10
  12   1   0   19.40    8.10
  12   1   0   19.80    6.30
 -12   1   0    7.30    5.80
 -12   1   0   20.00    7.20
  13  -1   0   13.10    7.40
  13  -1   0   17.40    8.30
 -13  -1   0   23.20    8.50
 -13  -1   0    2.30    6.70
 -13   1   0   14.60    7.10
  13   1   0   -0.50    5.70
  13   1   0    7.30    5.50
 -13   1   0   10.20    7.00
  13   1   0   11.50    7.70
   0  -2   0  307.17    8.60
   0  -2   0  303.57    8.60
   0  -2   0  308.47    8.30
   0  -2   0  302.87    7.80
   0   2   0  292.57    8.20
   0   2   0  298.47    8.50
   0   2   0  296.37    7.80
   1  -2   0  159.08    4.80
   1  -2   0  152.28    4.80
  -1  -2   0  157.58    5.20
   1  -2   0  149.59    4.70
  -1  -2   0  156.48    5.00
  -1  -2   0  164.98    5.30
   1  -2   0  160.38    5.30
   1  -2   0  156.88    5.10
   1  -2   0  152.78    4.80
   1  -2   0  156.18    4.90
  -1  -2   0  158.68    4.90
  -1   2   0  164.18    5.20
  -1   2   0  158.58    4.90
   1   2   0  158.68    4.90
   1   2   0  165.98    4.90
   1   2   0  164.88    5.20
   1   2   0  158.88    5.10
   2  -2   0  288.37    8.90
   2  -2   0  308.57    8.40
   2  -2   0  339.17    8.70
   2  -2   0  273.77    8.80
   2  -2   0  290.37    9.00
   2  -2   0  316.07    8.80
  -2  -2   0  261.67    8.90
  -2  -2   0  293.07    8.70
   2  -2   0  270.07    8.80
   2  -2   0  238.28    8.70
  -2  -2   0  254.37    8.90
  -2  -2   0  273.57    7.80
   2   2   0  295.27    9.10
   3  -2   0   66.69    4.20
   3  -2   0   69.59    3.80
  -3  -2   0   62.39    4.00
  -3  -2   0   65.99    4.10
   3  -2   0   58.99    3.80
   3  -2   0   64.09    4.10
   3  -2   0   64.39    3.80
   3  -2   0   73.09    4.00
   3  -2   0   64.09    3.80
   3  -2   0   68.99    3.50
  -3  -2   0   65.39    2.70
   3  -2   0   69.59    3.30
  -3  -2   0   68.19    3.70
   3   2   0   65.89    3.90
   3   2   0   60.89    4.30
   3   2   0   62.59    2.10
   3   2   0   67.19    3.30
   3   2   0   61.49    4.10
   4  -2   0 1061.99   27.90
   4  -2   0 1052.39   28.50
   4  -2   0 1076.99   28.60
  -4  -2   0 1077.39   26.80
   4  -2   0 1053.49   29.60
  -4  -2   0 1068.29   28.50
   4  -2   0 1033.10   28.80
  -4  -2   0 1102.79   29.90
   4  -2   0 1065.69   28.80
   4  -2   0 1049.70   29.70
  -4  -2   0 1048.50   29.30
   4  -2   0 1054.29   28.30
   4  -2   0 1045.00   29.30
  -4   2   0 1053.99   28.80
  -4   2   0 1070.09   29.00
   4   2   0 1079.49   29.80
   4   2   0 1090.49   27.90
   4   2   0 1049.70   29.10
   4   2   0 1045.30   30.10
  -5  -2   0  195.28    7.90
   5  -2   0  197.28    9.30
  -5  -2   0  196.58    6.10
   5  -2   0  195.18    8.80
   5  -2   0  186.58    9.20
   5  -2   0  190.78    7.20
  -5  -2   0  174.18    8.40
   5  -2   0  180.48    8.10
   5  -2   0  185.58    7.70
  -5  -2   0  175.08    8.70
   5  -2   0  205.18    8.00
   5   2   0  196.58    7.30
   5   2   0  182.68    9.20
   5   2   0  193.88    8.50
   5   2   0  190.48    9.50
  -5   2   0  176.78    7.70
  -5   2   0  184.58    8.10
  -5   2   0  188.68    8.30
  -6  -2   0  114.59    7.00
   6  -2   0   96.09    5.30
   6  -2   0   95.09    5.50
   6  -2   0  100.29    5.90
  -6  -2   0  106.19    6.20
   6  -2   0   92.09    7.30
   6  -2   0   96.39    6.90
  -6  -2   0  102.89    4.20
  -6  -2   0   93.79    6.80
   6  -2   0   92.59    7.10
   6   2   0  106.99    6.80
   6   2   0  100.59    5.40
   6   2   0   97.89    7.70
  -6   2   0   86.69    5.30
  -6   2   0  102.29    6.20
   6   2   0  119.59    7.90
  -6   2   0  100.19    5.70
  -6   2   0  108.09    6.80
  -7  -2   0   90.89    7.20
   7  -2   0   92.29    6.40
   7  -2   0   88.09    5.50
  -7  -2   0  102.69    7.70
   7  -2   0   98.69    9.10
   7  -2   0  102.99    8.00
   7  -2   0   89.29    5.50
  -7  -2   0  100.59    6.60
   7  -2   0  107.99    8.10
  -7  -2   0   90.69    4.30
   7   2   0   92.09    5.70
  -7   2   0   97.19    6.70
   7   2   0   87.89    8.90
   7   2   0   78.09    6.50
  -7   2   0   93.19    5.90
  -7   2   0   88.69    5.80
   7   2   0  105.49    8.30
  -7   2   0  104.39    7.50
   8  -2   0   40.50    4.50
   8  -2   0   25.10    5.40
   8  -2   0   27.80    5.50
   8  -2   0   56.09    7.50
  -8  -2   0   26.90    5.10
   8  -2   0   41.00    5.40
  -8  -2   0   34.80    5.90
  -8  -2   0   37.70    5.20
  -8   2   0   40.90    6.00
  -8   2   0   34.60    4.30
   8   2   0   36.80    6.20
   8   2   0   38.80    5.50
  -8   2   0   34.50    5.20
  -8   2   0   33.70    5.80
   8   2   0   31.30    4.10
   8   2   0   36.00    6.50
  -8   2   0   30.80    4.20
  -9  -2   0  169.98   11.20
   9  -2   0  152.58   11.80
  -9  -2   0  163.68   10.00
   9  -2   0  153.98   11.30
   9  -2   0  178.38   12.10
  -9  -2   0  173.28   11.50
   9  -2   0  163.08    9.90
  -9   2   0  174.08   11.10
   9   2   0  192.18   12.50
  -9   2   0  180.58   11.70
   9   2   0  179.18   12.80
  -9   2   0  157.88    9.90
   9   2   0  154.38   10.10
 -10  -2   0   52.39    8.20
  10  -2   0   59.99    9.00
  10  -2   0   59.19    7.40
 -10  -2   0   44.10    7.40
  10  -2   0   57.19    9.30
 -10  -2   0   65.09    7.80
  10  -2   0   39.20    7.70
  10   2   0   66.99    8.30
 -10   2   0   53.19    8.50
 -10   2   0   55.09    8.00
  10   2   0   54.79    9.20
  10   2   0   53.79    8.40
 -10   2   0   51.69    7.30
 -11  -2   0    5.90    5.00
  11  -2   0    2.60    4.80
  11  -2   0    7.00    4.50
 -11  -2   0    7.50    4.50
 -11  -2   0    2.10    5.00
  11  -2   0    5.50    5.50
  11   2   0   -2.30    4.60
 -11   2   0   16.80    5.40
 -11   2   0    5.10    5.50
  11   2   0    6.90    6.00
 -11   2   0   -3.80    4.30
  11   2   0    5.80    4.60
 -12  -2   0   40.00    8.30
  12  -2   0   29.70    8.60
  12  -2   0   40.40    7.00
 -12  -2   0   50.89    9.20
  12  -2   0   48.10    9.40
  12   2   0   65.09   11.40
  12   2   0   41.80    8.50
 -12   2   0   46.00    8.70
 -12   2   0   54.89    9.70
  12   2   0   44.70    8.20
  13  -2   0    2.40    6.40
 -13  -2   0    0.10    5.20
  13  -2   0   11.80    7.70
 -13  -2   0   -1.30    5.90
  13   2   0   -4.50    5.70
  13   2   0   -3.20    6.60
 -13   2   0    6.60    6.70
 -13   2   0   12.40    6.80
  13   2   0    0.00    4.80
   0  -3   0    0.00    1.10
   0  -3   0   -0.60    0.50
   0  -3   0   -0.10    1.10
   0  -3   0    0.50    1.10
   0  -3   0    0.60    0.80
   0   3   0    0.50    0.60
   0   3   0   -0.20    1.00
   0   3   0    1.30    0.90
   0   3   0   -1.40    0.90
  -1  -3   0 1904.11   46.50
  -1  -3   0 1758.02   47.10
   1  -3   0 1886.71   47.60
   1  -3   0 1913.21   46.10
  -1  -3   0 1878.71   47.00
  -1  -3   0 1915.01   46.90
   1  -3   0 1870.31   46.60
   1  -3   0 1891.81   46.20
   1  -3   0 1876.91   47.20
  -1   3   0 1822.32   46.00
   1   3   0 1942.21   47.10
   1   3   0 1877.21   46.20
  -1   3   0 1826.22   47.00
  -1   3   0 1869.21   46.50
   1   3   0 1917.31   46.90
   1   3   0 1862.41   46.60
   1   3   0 1923.01   47.10
   2  -3   0  817.72   21.80
  -2  -3   0  829.92   22.20
  -2  -3   0  804.82   22.20
   2  -3   0  825.62   22.80
   2  -3   0  828.02   22.40
   2  -3   0  831.52   22.80
   2  -3   0  840.92   22.00
  -2  -3   0  777.62   21.40
   2  -3   0  815.62   21.50
   2  -3   0  797.22   21.80
   2  -3   0  828.02   21.80
  -2  -3   0  814.62   22.30
   2  -3   0  827.52   22.00
   2   3   0  853.31   22.00
   2   3   0  837.82   22.40
  -2   3   0  842.82   22.10
   2   3   0  833.52   22.50
   2   3   0  864.31   22.20
   2   3   0  858.31   21.30
   3  -3   0  318.37   10.40
   3  -3   0  308.37    9.80
   3  -3   0  315.37   10.60
   3  -3   0  307.57   10.00
   3  -3   0  311.77    9.60
  -3  -3   0  318.67   10.70
   3  -3   0  314.77   10.50
   3  -3   0  323.77   10.70
   3  -3   0  320.77   10.60
  -3  -3   0  321.27    9.00
   3  -3   0  306.67   10.20
  -3  -3   0  316.87   10.30
   3   3   0  307.47    8.50
   3   3   0  315.57   10.70
   3   3   0  310.97    9.80
   3   3   0  300.07   10.90
  -4  -3   0   88.79    3.60
  -4  -3   0   92.69    5.10
   4  -3   0   77.69    4.90
   4  -3   0   77.29    5.30
  -4  -3   0   75.89    5.10
  -4  -3   0   84.79    5.50
   4  -3   0   85.99    4.40
   4  -3   0   86.59    4.50
   4  -3   0   94.69    5.20
   4  -3   0   85.59    5.10
   4  -3   0   80.39    5.50
   4  -3   0   79.39    5.00
   4  -3   0   90.29    5.40
   4   3   0   95.39    6.10
   4   3   0   86.99    5.30
  -4   3   0   83.69    5.30
   4   3   0   70.89    5.40
   4   3   0   91.99    4.50
   5  -3   0  348.87   12.50
   5  -3   0  363.76   11.90
   5  -3   0  379.26   13.40
  -5  -3   0  365.26   10.40
  -5  -3   0  350.46   12.30
   5  -3   0  362.16   12.70
   5  -3   0  358.46   13.60
   5  -3   0  362.16   12.60
  -5  -3   0  364.26   13.20
   5  -3   0  361.06   12.70
   5  -3   0  369.76   12.10
  -5  -3   0  341.07   13.30
   5  -3   0  367.56   13.50
  -5   3   0  349.57   12.90
   5   3   0  359.26   11.70
  -5   3   0  373.66   13.00
   5   3   0  381.56   13.30
   5   3   0  384.16   14.40
   5   3   0  359.06   13.70
  -6  -3   0  498.95   17.80
   6  -3   0  498.75   15.50
   6  -3   0  516.65   17.70
  -6  -3   0  501.95   13.80
   6  -3   0  490.45   16.30
  -6  -3   0  487.65   16.20
   6  -3   0  506.25   17.80
  -6  -3   0  489.85   17.30
   6  -3   0  490.25   15.90
   6  -3   0  492.95   18.00
   6  -3   0  500.95   17.00
  -6   3   0  508.95   16.60
  -6   3   0  515.05   17.30
  -6   3   0  472.55   16.80
   6   3   0  474.45   15.40
   6   3   0  491.75   17.20
   6   3   0  526.55   18.80
   6   3   0  482.65   17.90
  -6   3   0  498.15   16.50
  -7  -3   0  285.47   12.80
   7  -3   0  293.47   13.80
   7  -3   0  283.67   11.50
   7  -3   0  311.27   13.60
   7  -3   0  310.47   13.00
   7  -3   0  288.87   11.00
  -7  -3   0  284.97    9.10
   7  -3   0  305.67   11.80
  -7  -3   0  279.47   11.80
   7  -3   0  292.17   13.60
  -7  -3   0  297.47   13.50
  -7   3   0  319.27   12.70
   7   3   0  301.37   14.40
  -7   3   0  296.97   12.90
   7   3   0  317.97   14.10
   7   3   0  290.27   10.90
   7   3   0  295.77   12.90
  -7   3   0  294.57   11.80
  -7   3   0  274.07   11.60
   8  -3   0  226.68   12.50
   8  -3   0  253.67   11.10
   8  -3   0  231.28   10.10
  -8  -3   0  224.88   12.10
  -8  -3   0  214.98   12.50
   8  -3   0  251.37   13.40
  -8  -3   0  237.38   11.20
   8  -3   0  242.08   13.20
   8   3   0  253.87   12.40
   8   3   0  238.28   10.10
   8   3   0  242.18   13.00
  -8   3   0  226.18   12.10
  -8   3   0  239.48   12.70
  -8   3   0  251.57   10.70
  -8   3   0  242.48   10.70
   8   3   0  255.37   13.90
  -8   3   0  235.68   11.50
   9  -3   0    4.60    3.40
  -9  -3   0    7.80    4.10
   9  -3   0    7.10    4.40
   9  -3   0    6.60    4.40
  -9  -3   0    3.30    4.00
   9  -3   0    5.50    4.40
  -9  -3   0   12.90    4.10
  -9   3   0    4.50    2.90
  -9   3   0   10.10    4.60
   9   3   0   10.80    4.30
   9   3   0    3.20    4.40
  -9   3   0    5.70    4.30
   9   3   0   13.40    5.10
  -9   3   0   10.30    4.00
 -10  -3   0   77.19    8.40
 -10  -3   0   78.99    9.70
  10  -3   0   77.89    8.20
  10  -3   0   67.69    9.60
 -10  -3   0   64.99    8.60
  10  -3   0   72.59    9.40
  10  -3   0   75.29   10.20
  10   3   0   76.29    9.10
 -10   3   0   71.29    9.30
  10   3   0   77.69   10.50
  10   3   0   88.19   10.60
 -10   3   0   88.79   10.00
 -10   3   0   64.99    7.90
 -11  -3   0   97.19    9.60
 -11  -3   0   79.09   10.50
  11  -3   0   90.59   11.40
  11  -3   0   69.29    8.20
  11  -3   0   84.89   11.30
  11  -3   0   84.09   11.10
 -11  -3   0   90.99   10.40
  11   3   0   85.59   11.90
 -11   3   0   92.69   10.10
  11   3   0   74.49   10.60
  11   3   0   80.59    9.80
 -11   3   0   94.79   12.00
 -11   3   0   99.29   11.00
 -12  -3   0   -2.00    4.70
  12  -3   0   -2.50    5.50
  12  -3   0    1.60    5.30
 -12  -3   0    4.80    5.80
 -12   3   0    4.10    5.80
  12   3   0    8.40    5.50
  12   3   0   -7.80    4.50
 -12   3   0   -1.20    5.30
  12   3   0   -1.60    5.80
  13  -3   0   22.10    8.30
 -13  -3   0   11.40    7.00
  13  -3   0    4.70    6.90
 -13  -3   0   -2.80    6.10
  13   3   0    6.50    6.10
  13   3   0    6.00    8.00
 -13   3   0   11.70    7.30
  13   3   0    3.60    6.20
 -13   3   0   12.10    7.30
   0  -4   0 3390.26   84.09
   0  -4   0 3350.46   82.39
   0  -4   0 3371.36   83.29
   0  -4   0 3455.05   83.99
   0  -4   0 3435.46   84.19
   0   4   0 3389.56   82.39
   0   4   0 3337.37   83.79
   0   4   0 3406.76   83.39
   0   4   0 3348.17   84.19
   1  -4   0 1257.77   33.00
   1  -4   0 1257.47   31.80
  -1  -4   0 1166.88   32.40
  -1  -4   0 1210.78   32.10
   1  -4   0 1243.38   31.20
  -1  -4   0 1221.38   32.30
   1  -4   0 1200.38   32.50
  -1  -4   0 1199.98   31.40
   1  -4   0 1275.87   33.00
  -1  -4   0 1294.87   32.40
   1  -4   0 1269.57   30.80
   1   4   0 1245.88   32.40
  -1   4   0 1315.87   31.00
  -1   4   0 1239.18   32.40
   1   4   0 1209.78   32.20
   1   4   0 1315.77   31.80
   1   4   0 1221.58   30.90
   1   4   0 1250.27   32.30
  -1   4   0 1196.38   31.60
  -2  -4   0 1108.49   29.10
   2  -4   0 1097.09   29.20
   2  -4   0 1099.19   29.70
  -2  -4   0 1082.29   29.50
   2  -4   0 1132.19   28.70
   2  -4   0 1106.69   28.60
  -2  -4   0 1118.69   28.80
   2  -4   0 1113.49   30.20
   2  -4   0 1115.99   28.40
   2  -4   0 1088.59   28.90
  -2  -4   0 1107.09   29.60
   2  -4   0 1053.99   30.00
  -2   4   0 1140.09   28.80
   2   4   0 1094.49   28.80
   2   4   0 1098.49   29.50
   2   4   0 1120.69   28.70
  -2   4   0 1086.09   28.40
   2   4   0 1110.89   29.20
   2   4   0 1095.19   29.40
  -2   4   0 1140.49   29.50
  -3  -4   0 1150.88   30.70
  -3  -4   0 1091.89   29.00
   3  -4   0 1169.08   30.10
   3  -4   0 1101.09   29.80
   3  -4   0 1125.29   30.00
  -3  -4   0 1109.99   30.40
  -3  -4   0 1055.19   30.20
   3  -4   0 1132.49   30.60
   3  -4   0 1098.09   30.10
   3  -4   0 1142.99   31.10
   3  -4   0 1137.29   30.00
   3  -4   0 1138.09   29.40
   3  -4   0 1082.19   30.90
   3   4   0 1160.58   29.90
   3   4   0 1124.89   30.90
   3   4   0 1156.08   28.70
  -3   4   0 1132.19   30.10
   3   4   0 1143.19   30.40
   4  -4   0   37.70    4.00
   4  -4   0   39.20    4.20
  -4  -4   0   34.40    2.80
   4  -4   0   40.10    3.70
  -4  -4   0   30.00    3.80
   4  -4   0   40.70    4.30
  -4  -4   0   38.70    4.20
   4  -4   0   46.70    3.40
   4  -4   0   51.89    4.10
   4  -4   0   39.60    4.00
   4  -4   0   36.40    4.20
   4  -4   0   40.70    4.40
  -4  -4   0   41.30    4.10
   4   4   0   44.50    4.90
   4   4   0   38.70    2.10
   4   4   0   37.60    4.20
   4   4   0   33.70    3.40
   4   4   0   41.70    4.40
   5  -4   0  152.18    6.70
   5  -4   0  151.58    8.10
   5  -4   0  157.28    7.30
   5  -4   0  152.58    8.00
   5  -4   0  151.78    6.60
  -5  -4   0  141.49    7.70
   5  -4   0  121.99    7.20
   5  -4   0  131.09    7.30
   5  -4   0  149.79    7.80
  -5  -4   0  151.68    5.50
  -5  -4   0  143.29    7.10
  -5  -4   0  148.29    7.70
   5  -4   0  148.79    7.40
   5   4   0  141.49    7.70
   5   4   0  139.69    7.90
   5   4   0  152.98    6.80
  -5   4   0  132.99    7.40
   5   4   0  164.08    9.00
  -5   4   0  124.09    7.10
  -6  -4   0   30.40    4.00
   6  -4   0   45.70    5.60
   6  -4   0   38.80    4.60
   6  -4   0   30.40    4.20
   6  -4   0   35.70    4.40
   6  -4   0   28.00    4.30
  -6  -4   0   37.90    5.00
   6  -4   0   40.30    4.30
  -6  -4   0   33.40    2.80
   6  -4   0   39.10    4.10
   6  -4   0   30.80    4.60
  -6  -4   0   45.70    5.40
   6  -4   0   30.70    4.50
  -6   4   0   37.30    4.80
  -6   4   0   29.70    4.40
   6   4   0   36.70    5.40
   6   4   0   37.70    4.00
   6   4   0   38.60    4.90
   6   4   0   36.10    5.60
  -6   4   0   38.60    4.90
  -7  -4   0  116.69    5.20
   7  -4   0  118.49    6.70
   7  -4   0  108.79    7.20
  -7  -4   0  120.69    8.40
  -7  -4   0  118.19    7.40
  -7  -4   0  125.19    8.50
   7  -4   0  107.69    8.30
   7  -4   0  113.89    6.80
   7  -4   0  125.29    8.80
   7  -4   0  114.19    8.40
   7  -4   0  122.29    8.10
  -7   4   0  115.99    7.60
   7   4   0  109.39    7.90
   7   4   0  119.79    6.70
  -7   4   0  114.49    7.90
   7   4   0  113.09   10.40
   7   4   0  125.59    8.90
  -7   4   0  104.39    7.70
  -7   4   0  113.39    7.30
   8  -4   0   42.20    5.80
  -8  -4   0   42.70    6.40
  -8  -4   0   42.30    5.60
   8  -4   0   31.00    4.60
   8  -4   0   36.80    6.30
  -8  -4   0   41.10    6.20
   8  -4   0   44.10    5.20
   8  -4   0   39.60    6.50
   8  -4   0   44.20    6.50
  -8   4   0   38.80    5.60
  -8   4   0   42.20    5.50
   8   4   0   55.49    8.10
   8   4   0   23.80    5.10
   8   4   0   43.40    4.90
   8   4   0   40.50    6.10
  -8   4   0   45.80    5.50
  -8   4   0   35.30    5.70
  -9  -4   0   61.39    8.10
   9  -4   0   63.89    8.70
  -9  -4   0   58.09    8.10
  -9  -4   0   66.79    7.50
   9  -4   0   83.49    7.50
   9  -4   0   84.99    9.60
   9  -4   0   72.39    8.70
   9   4   0   70.99    9.50
   9   4   0   56.29    7.60
  -9   4   0   64.09    6.80
  -9   4   0   78.79    9.20
   9   4   0   70.09    9.20
  -9   4   0   90.19    9.40
  -9   4   0   83.29    8.70
  10  -4   0   70.19    9.70
  10  -4   0   72.09    9.80
  10  -4   0   53.49    8.30
 -10  -4   0   64.79    8.90
  10  -4   0   57.99    7.00
 -10  -4   0   67.49    9.50
 -10  -4   0   65.89    7.80
 -10   4   0   50.19    8.20
 -10   4   0   65.49    8.70
  10   4   0   62.49    9.10
  10   4   0   45.70    8.80
 -10   4   0   62.29    8.00
  10   4   0   70.39    8.60
  11  -4   0   -2.70    4.60
 -11  -4   0    2.80    4.80
  11  -4   0    0.00    4.80
 -11  -4   0   -5.80    4.00
  11  -4   0    0.70    4.10
  11  -4   0   -7.30    4.30
 -11  -4   0    2.40    4.60
 -11   4   0    2.60    4.80
 -11   4   0    2.10    4.20
  11   4   0   11.80    6.30
  11   4   0   -3.60    4.00
 -11   4   0    3.30    4.70
  11   4   0    0.70    4.80
  12  -4   0   26.40    7.80
  12  -4   0   37.30    8.90
 -12  -4   0   30.60    7.90
 -12  -4   0   13.50    6.90
 -12   4   0   50.59    9.30
  12   4   0   11.50    6.70
 -12   4   0   28.00    8.30
  12   4   0   28.40    8.80
  12   4   0   23.20    7.20
 -13  -4   0   57.89   10.10
  13  -4   0   66.59   11.90
 -13  -4   0   76.79   12.20
  13   4   0   31.20    8.90
 -13   4   0   79.39   12.20
 -13   4   0   71.89   11.10
   0  -5   0    0.90    1.20
   0  -5   0    0.00    1.40
   0  -5   0    0.90    0.80
   0  -5   0    1.00    1.50
   0  -5   0   -0.20    1.50
   0   5   0    1.60    1.30
   0   5   0    0.80    0.90
   0   5   0    1.10    1.50
   0   5   0    1.20    1.60
  -1  -5   0  909.21   25.90
  -1  -5   0  956.90   25.80
   1  -5   0  929.71   26.30
   1  -5   0  945.41   25.00
  -1  -5   0  953.80   25.40
   1  -5   0  947.11   23.50
   1  -5   0  937.81   26.40
  -1  -5   0  939.31   23.70
  -1  -5   0  915.81   24.30
   1  -5   0  917.81   25.90
   1  -5   0  922.31   24.10
  -1   5   0  925.51   25.70
   1   5   0  923.21   24.60
  -1   5   0  968.20   25.00
   1   5   0  946.11   25.80
   1   5   0  946.91   25.80
   1   5   0  921.21   23.60
  -1   5   0  969.20   23.90
  -1   5   0  961.40   26.60
   1   5   0  962.70   25.50
  -2  -5   0  348.47   11.80
  -2  -5   0  333.67   11.40
   2  -5   0  345.07   12.20
   2  -5   0  335.17   10.20
   2  -5   0  350.26   10.50
  -2  -5   0  308.97   10.70
   2  -5   0  346.17   11.00
  -2  -5   0  310.07   10.90
   2  -5   0  338.67   12.20
   2  -5   0  317.07   11.50
   2   5   0  338.37   10.50
   2   5   0  351.36   11.60
  -2   5   0  357.46   10.20
   2   5   0  365.46   11.10
   2   5   0  385.36   11.30
  -2   5   0  361.66   11.60
   2   5   0  369.06   11.50
  -2   5   0  340.07   10.70
  -2   5   0  354.86   12.70
   3  -5   0   79.29    5.00
   3  -5   0   81.99    4.50
   3  -5   0   87.59    5.60
   3  -5   0   81.89    4.40
   3  -5   0   75.59    4.00
  -3  -5   0   82.79    4.30
  -3  -5   0   80.39    4.90
   3  -5   0   84.19    4.80
  -3  -5   0   84.29    4.90
  -3  -5   0   82.59    5.10
   3  -5   0   78.69    4.50
   3  -5   0   83.89    5.60
   3  -5   0   78.79    4.60
   3   5   0   71.09    4.50
   3   5   0   72.19    3.90
  -3   5   0   89.89    5.00
   3   5   0   82.49    4.90
   3   5   0   87.29    5.30
   3   5   0   80.89    5.30
  -3   5   0   77.39    4.20
  -4  -5   0  245.78   10.10
   4  -5   0  249.28   10.20
   4  -5   0  247.48    9.90
   4  -5   0  257.97    9.70
   4  -5   0  247.08   10.70
  -4  -5   0  244.58    8.50
   4  -5   0  255.27    9.80
   4  -5   0  244.28   10.60
   4  -5   0  259.87    9.70
   4  -5   0  268.77    9.10
   4  -5   0  252.97    9.70
  -4  -5   0  252.47   10.30
  -4  -5   0  245.48   10.00
  -4   5   0  255.37    9.70
  -4   5   0  251.27   10.90
   4   5   0  263.47   10.90
   4   5   0  267.67    9.70
   4   5   0  249.78   10.30
   4   5   0  260.87    7.90
   4   5   0  254.77   10.10
   5  -5   0  326.57   12.00
   5  -5   0  333.17   12.40
  -5  -5   0  317.87   10.00
  -5  -5   0  306.37   12.40
   5  -5   0  330.67   12.20
   5  -5   0  314.97   12.40
  -5  -5   0  318.97   12.60
   5  -5   0  326.87   11.50
   5  -5   0  312.47   12.30
   5  -5   0  301.37   12.00
  -5  -5   0  296.87   11.80
   5  -5   0  299.27   12.40
   5  -5   0  314.57   10.90
  -5   5   0  301.47   12.50
   5   5   0  302.87    8.80
   5   5   0  323.57   12.70
   5   5   0  288.17   12.20
   5   5   0  315.87   11.20
   5   5   0  321.17   13.30
  -6  -5   0    3.00    2.80
   6  -5   0    2.30    2.60
   6  -5   0    0.50    2.10
  -6  -5   0    8.50    3.40
  -6  -5   0    4.50    2.70
   6  -5   0   -0.70    2.70
   6  -5   0    3.30    2.20
   6  -5   0    1.00    2.50
   6  -5   0    0.50    2.40
  -6  -5   0    3.90    1.50
   6  -5   0    0.00    2.90
   6  -5   0    2.00    2.50
   6  -5   0    3.10    2.60
   6   5   0    3.40    2.80
  -6   5   0   -0.20    2.70
  -6   5   0    7.50    3.20
   6   5   0   -1.60    3.00
  -6   5   0    1.10    2.60
   6   5   0   -1.90    1.90
   6   5   0   -0.50    2.50
   7  -5   0  227.58    9.90
   7  -5   0  238.78   12.00
   7  -5   0  247.08   12.10
   7  -5   0  224.48   10.90
  -7  -5   0  215.38   11.30
  -7  -5   0  214.38   10.60
  -7  -5   0  198.38   11.00
   7  -5   0  222.58   10.90
   7  -5   0  219.18   11.30
   7  -5   0  207.48    9.50
   7  -5   0  217.08   10.80
   7   5   0  231.98   11.70
  -7   5   0  237.58   11.40
  -7   5   0  234.18   11.30
   7   5   0  239.08   10.00
   7   5   0  246.98   12.30
  -7   5   0  245.28   11.40
  -7   5   0  215.68   10.90
   7   5   0  253.47   13.20
   8  -5   0   24.70    4.40
  -8  -5   0   29.70    5.70
  -8  -5   0   30.10    5.20
   8  -5   0   34.80    6.20
   8  -5   0   27.70    5.70
   8  -5   0   24.50    5.40
  -8  -5   0   24.30    5.20
   8  -5   0   24.60    4.40
   8  -5   0   31.80    5.60
  -8   5   0   32.30    5.40
  -8   5   0   37.10    6.20
   8   5   0   31.50    4.80
  -8   5   0   34.70    5.40
  -8   5   0   26.20    5.20
   8   5   0   29.70    5.90
   8   5   0   37.20    6.80
   8   5   0   36.50    7.00
  -9  -5   0    1.10    3.50
   9  -5   0    4.50    4.00
  -9  -5   0    3.30    4.40
  -9  -5   0   -2.50    3.50
   9  -5   0   -2.80    3.00
   9  -5   0   -2.90    3.60
   9  -5   0   -1.90    3.50
   9   5   0    3.70    4.00
  -9   5   0    0.80    3.20
   9   5   0    2.80    4.20
  -9   5   0    2.00    3.50
   9   5   0    4.60    4.10
  -9   5   0   -1.40    3.80
  10  -5   0    7.50    5.00
 -10  -5   0   16.10    5.20
  10  -5   0   13.70    5.60
 -10  -5   0   15.30    5.80
  10  -5   0   13.20    4.50
  10  -5   0   12.20    5.30
 -10  -5   0   17.70    5.80
  10   5   0   10.90    5.80
 -10   5   0   14.00    5.60
  10   5   0   11.30    5.20
  10   5   0   16.80    6.20
 -10   5   0   15.20    5.10
 -10   5   0   21.70    6.00
 -11  -5   0    2.00    4.20
 -11  -5   0   12.80    6.20
  11  -5   0    7.10    5.50
 -11  -5   0    2.30    5.20
  11  -5   0    8.40    5.60
  11  -5   0   15.20    6.40
  11   5   0    8.90    5.60
 -11   5   0   10.30    5.70
 -11   5   0    4.70    5.30
  11   5   0   10.90    6.60
  11   5   0    6.10    5.20
 -11   5   0    5.20    5.00
  12  -5   0   -3.10    5.80
  12  -5   0    0.20    6.00
 -12  -5   0    1.90    6.00
 -12  -5   0   -2.00    4.70
  12  -5   0    2.50    5.90
 -12   5   0   -3.70    5.20
  12   5   0    1.10    6.80
 -12   5   0   -8.60    5.10
  12   5   0    4.00    5.20
  12   5   0    6.80    5.90
   0  -6   0  320.07    9.80
   0  -6   0  373.46   12.40
   0  -6   0  329.27   12.00
   0  -6   0  337.17   10.90
   0  -6   0  338.27   11.80
   0   6   0  341.27   12.20
   0   6   0  382.16   10.10
   0   6   0  312.27   10.90
   0   6   0  344.07   11.80
   1  -6   0  330.97   11.70
  -1  -6   0  335.87    8.90
  -1  -6   0  323.47    9.80
   1  -6   0  341.87   12.10
  -1  -6   0  335.67   11.50
  -1  -6   0  319.17   11.50
  -1  -6   0  337.97   11.00
   1  -6   0  324.27    9.60
   1  -6   0  317.67   12.00
   1  -6   0  305.27   10.50
  -1   6   0  321.57    9.30
   1   6   0  331.47   11.50
  -1   6   0  345.97   10.70
  -1   6   0  306.17   11.30
   1   6   0  320.27   10.10
   1   6   0  323.37   11.40
  -1   6   0  334.17   12.30
   1   6   0  324.77   11.10
  -2  -6   0   88.19    4.60
   2  -6   0   85.79    5.90
  -2  -6   0   93.99    5.60
   2  -6   0   78.59    5.30
  -2  -6   0   91.79    5.20
   2  -6   0   96.19    4.10
   2  -6   0   86.49    4.70
   2  -6   0   95.49    4.40
  -2  -6   0   97.89    5.40
   2  -6   0   93.59    6.10
   2   6   0   86.49    5.20
   2   6   0  101.19    5.50
  -2   6   0   86.99    5.30
   2   6   0   81.29    4.90
   2   6   0   95.59    5.10
  -2   6   0   93.19    6.20
   2   6   0   97.69    4.30
  -2   6   0   93.89    4.60
  -2   6   0   92.19    4.00
  -3  -6   0 1075.29   29.60
   3  -6   0 1010.60   30.30
   3  -6   0 1084.49   31.30
  -3  -6   0 1003.80   30.10
   3  -6   0 1117.79   31.40
   3  -6   0 1082.59   29.50
  -3  -6   0 1097.39   30.40
   3  -6   0 1050.19   28.40
   3  -6   0 1078.59   28.90
  -3  -6   0 1098.49   29.30
   3  -6   0 1067.49   29.00
  -3   6   0 1094.29   28.60
   3   6   0 1099.09   30.20
   3   6   0 1049.89   29.10
  -3   6   0 1072.19   30.00
   3   6   0 1054.69   29.70
  -3   6   0 1120.09   29.10
   3   6   0 1103.99   29.00
  -3   6   0 1081.89   31.40
   3   6   0 1079.29   30.40
   4  -6   0   79.89    5.00
   4  -6   0   71.49    6.00
   4  -6   0   81.79    5.30
   4  -6   0   93.79    5.60
   4  -6   0   83.89    4.70
   4  -6   0   77.09    6.10
  -4  -6   0   83.89    5.70
   4  -6   0   84.29    5.40
   4  -6   0   88.99    5.60
  -4  -6   0   70.39    5.60
  -4  -6   0   84.49    5.80
   4  -6   0   89.59    6.00
  -4  -6   0   72.89    4.60
   4   6   0   82.79    5.30
   4   6   0   81.09    6.20
   4   6   0   72.09    5.70
  -4   6   0   81.39    4.80
   4   6   0   81.49    5.60
  -4   6   0   92.49    5.50
   4   6   0   82.09    4.10
  -4   6   0   70.69    6.70
   5  -6   0   71.09    5.40
   5  -6   0   72.79    6.70
  -5  -6   0   71.19    6.30
  -5  -6   0   66.59    4.20
   5  -6   0   78.89    7.20
  -5  -6   0   72.29    5.70
   5  -6   0   67.39    5.20
   5  -6   0   66.09    6.10
  -5  -6   0   74.29    6.80
   5  -6   0   70.89    5.50
   5  -6   0   75.39    5.50
   5  -6   0   69.89    4.70
   5  -6   0   65.69    6.00
  -5   6   0   77.69    5.00
   5   6   0   64.99    6.60
   5   6   0   71.59    7.20
   5   6   0   74.69    5.20
   5   6   0   59.19    5.90
   5   6   0   63.79    3.40
  -5   6   0   75.59    5.30
  -5   6   0   82.69    6.70
   6  -6   0   26.70    4.80
  -6  -6   0   31.40    3.20
   6  -6   0   37.80    5.20
   6  -6   0   30.60    4.80
   6  -6   0   23.60    4.00
   6  -6   0   21.80    4.50
  -6  -6   0   27.90    4.60
  -6  -6   0   26.00    4.60
   6  -6   0   32.30    4.00
   6  -6   0   30.20    4.60
   6  -6   0   27.10    5.10
   6  -6   0   28.10    4.50
  -6  -6   0   29.70    4.90
  -6   6   0   30.90    4.90
   6   6   0   26.50    5.50
   6   6   0   34.90    5.40
  -6   6   0   26.20    4.10
   6   6   0   34.80    5.30
  -6   6   0   29.30    5.40
   6   6   0   29.40    4.20
   7  -6   0   52.89    6.70
   7  -6   0   51.99    6.30
   7  -6   0   53.19    6.20
   7  -6   0   55.49    6.60
   7  -6   0   47.10    6.10
  -7  -6   0   36.10    5.50
  -7  -6   0   44.90    6.30
   7  -6   0   58.79    5.90
   7  -6   0   57.69    5.50
   7  -6   0   65.29    7.60
   7  -6   0   53.49    6.40
  -7  -6   0   51.79    6.10
  -7   6   0   62.99    7.00
   7   6   0   58.29    7.90
   7   6   0   61.89    7.20
  -7   6   0   59.69    5.90
  -7   6   0   47.40    6.20
   7   6   0   51.19    6.70
  -7   6   0   64.99    7.10
   7   6   0   56.59    5.90
   8  -6   0   28.40    5.80
  -8  -6   0   43.20    6.40
   8  -6   0   31.60    6.00
   8  -6   0   31.60    5.50
   8  -6   0   31.90    5.70
   8  -6   0   44.70    5.40
   8  -6   0   40.80    5.50
   8  -6   0   41.60    6.60
  -8  -6   0   39.00    6.30
  -8  -6   0   46.40    6.80
  -8   6   0   35.20    5.80
   8   6   0   39.90    6.80
  -8   6   0   33.40    5.90
   8   6   0   40.90    5.40
   8   6   0   39.60    7.40
  -8   6   0   43.20    6.40
  -8   6   0   40.70    6.60
  -8   6   0   38.90    5.40
   8   6   0   28.70    6.10
   9  -6   0  434.36   18.70
   9  -6   0  413.06   16.00
  -9  -6   0  465.15   19.50
   9  -6   0  413.96   18.80
   9  -6   0  443.06   19.40
  -9  -6   0  446.46   17.80
  -9  -6   0  421.46   19.00
   9  -6   0  432.16   19.70
   9   6   0  434.16   20.80
  -9   6   0  423.06   18.00
   9   6   0  434.16   19.10
  -9   6   0  421.26   18.70
  -9   6   0  460.45   19.10
   9   6   0  433.46   19.50
  -9   6   0  449.36   17.90
  -9   6   0  434.06   17.30
  10  -6   0    6.40    5.00
 -10  -6   0    3.90    4.50
 -10  -6   0    0.50    4.90
  10  -6   0    6.60    5.00
  10  -6   0    2.90    4.70
 -10  -6   0   -2.70    4.00
  10  -6   0    3.30    4.10
  10   6   0    1.20    4.40
  10   6   0    1.40    4.50
  10   6   0    3.80    5.40
 -10   6   0   -3.80    3.90
 -10   6   0   -2.30    3.80
 -10   6   0    0.00    3.70
 -10   6   0    3.50    4.50
 -11  -6   0   15.00    6.40
  11  -6   0   27.00    7.60
  11  -6   0   22.80    7.00
  11  -6   0   21.40    6.90
 -11  -6   0   30.30    8.00
 -11  -6   0   21.70    6.20
 -11   6   0   19.00    6.40
 -11   6   0   16.00    6.50
  11   6   0   27.30    7.10
 -11   6   0   19.00    5.90
  11   6   0   40.70    9.10
  11   6   0   26.70    7.40
 -12  -6   0    4.50    5.90
  12  -6   0    0.00    6.30
  12  -6   0    7.90    6.40
 -12  -6   0    0.80    5.70
  12  -6   0   -0.10    5.90
 -12   6   0    0.30    5.50
  12   6   0    6.40    6.40
  12   6   0   -1.10    5.70
 -12   6   0    3.60    5.80
  12   6   0   -3.10    5.10
   0  -7   0    0.00    1.90
   0  -7   0    2.20    1.10
   0  -7   0    1.40    2.10
   0  -7   0   -0.50    1.40
   0  -7   0    0.50    2.00
   0   7   0    1.80    1.20
   0   7   0    4.40    2.10
   0   7   0    2.50    1.60
   0   7   0    1.70    2.00
  -1  -7   0    0.10    1.80
  -1  -7   0    5.50    1.90
   1  -7   0    0.40    1.90
   1  -7   0    4.60    1.30
   1  -7   0    6.00    2.30
  -1  -7   0    2.70    2.00
   1  -7   0    2.70    2.20
   1  -7   0    6.20    1.90
  -1  -7   0    2.30    1.30
  -1   7   0    3.90    2.10
   1   7   0    4.60    1.60
   1   7   0    2.60    2.00
  -1   7   0    1.20    1.50
   1   7   0    1.70    1.80
   1   7   0    3.30    2.00
  -1   7   0    2.20    2.20
  -1   7   0    6.40    1.20
   2  -7   0  129.99    6.30
  -2  -7   0  137.29    6.80
  -2  -7   0  130.79    5.20
   2  -7   0  126.09    7.10
   2  -7   0  136.99    5.60
   2  -7   0  126.09    7.70
  -2  -7   0  142.19    7.30
  -2  -7   0  128.19    5.70
   2  -7   0  139.49    5.00
   2  -7   0  140.69    7.90
  -2  -7   0  128.69    6.80
  -2   7   0  126.49    6.90
   2   7   0  138.79    6.50
   2   7   0  132.69    5.30
   2   7   0  141.79    6.90
  -2   7   0  138.39    8.00
  -2   7   0  139.09    5.20
   2   7   0  129.19    6.80
  -2   7   0  127.89    6.00
   2   7   0  130.89    7.00
  -3  -7   0   30.40    4.00
  -3  -7   0   30.20    3.40
  -3  -7   0   26.80    3.60
   3  -7   0   35.40    4.80
   3  -7   0   35.20    4.60
  -3  -7   0   32.50    4.40
   3  -7   0   29.30    4.30
   3  -7   0   36.90    4.10
   3  -7   0   31.80    3.20
   3  -7   0   35.20    3.60
  -3   7   0   35.30    3.60
   3   7   0   22.30    3.50
   3   7   0   24.70    3.80
  -3   7   0   32.50    3.10
   3   7   0   31.40    3.40
   3   7   0   31.30    3.60
   3   7   0   29.90    3.90
  -3   7   0   35.90    4.30
  -3   7   0   28.90    4.60
   4  -7   0    7.20    2.40
  -4  -7   0    4.00    2.60
  -4  -7   0    5.90    2.10
   4  -7   0    6.30    2.30
   4  -7   0    3.40    2.10
  -4  -7   0    7.00    2.40
   4  -7   0   10.90    3.40
   4  -7   0   -0.40    1.70
   4  -7   0    1.90    2.80
   4  -7   0    4.80    2.80
  -4  -7   0    9.80    3.00
  -4   7   0    5.00    2.40
   4   7   0    2.10    2.20
  -4   7   0    6.30    2.00
  -4   7   0    4.90    3.20
   4   7   0    5.30    2.70
   4   7   0    5.00    1.80
  -4   7   0    5.40    2.00
   4   7   0    3.40    2.50
   4   7   0    5.10    2.30
   5  -7   0  603.84   20.30
  -5  -7   0  564.24   20.10
   5  -7   0  608.04   19.70
  -5  -7   0  625.94   20.40
  -5  -7   0  573.64   19.60
   5  -7   0  615.14   21.30
   5  -7   0  627.84   18.40
   5  -7   0  625.44   21.20
   5  -7   0  597.34   19.50
   5  -7   0  596.44   18.90
   5  -7   0  602.54   19.50
  -5  -7   0  583.04   17.90
  -5   7   0  626.54   19.90
  -5   7   0  617.54   18.90
   5   7   0  612.64   20.70
   5   7   0  574.44   19.60
   5   7   0  623.74   19.60
   5   7   0  590.44   21.00
   5   7   0  592.04   17.00
  -5   7   0  628.64   21.70
   6  -7   0  215.28   10.90
  -6  -7   0  203.98   10.60
   6  -7   0  201.18   11.30
   6  -7   0  217.48    9.10
   6  -7   0  199.78    9.80
   6  -7   0  223.68   11.60
   6  -7   0  217.28   10.70
  -6  -7   0  196.18   10.40
  -6  -7   0  209.38    8.10
   6  -7   0  208.38   10.10
   6  -7   0  207.38   10.40
  -6  -7   0  201.58   11.00
   6  -7   0  227.48   10.20
   6   7   0  216.28   12.00
  -6   7   0  204.28    9.30
   6   7   0  198.78   11.00
  -6   7   0  196.18   11.30
   6   7   0  220.78   10.00
  -6   7   0  204.88   10.10
  -6   7   0  212.28   11.70
   6   7   0  239.88   11.30
   7  -7   0   65.59    6.70
   7  -7   0   66.59    7.40
  -7  -7   0   63.79    6.90
  -7  -7   0   58.19    6.80
   7  -7   0   72.69    5.70
   7  -7   0   48.50    6.70
  -7  -7   0   60.99    7.20
   7  -7   0   66.49    6.80
   7  -7   0   59.49    6.80
   7  -7   0   73.19    7.80
   7  -7   0   65.09    7.20
   7  -7   0   64.29    6.50
  -7   7   0   70.59    7.50
  -7   7   0   60.29    6.30
   7   7   0   76.89    8.20
  -7   7   0   53.69    6.70
  -7   7   0   71.89    7.70
   7   7   0   62.29    8.10
   7   7   0   79.79    6.50
   7   7   0   62.79    7.40
   8  -7   0   16.80    4.90
   8  -7   0   13.60    4.80
   8  -7   0   18.30    4.90
   8  -7   0   18.90    4.90
   8  -7   0   16.30    4.60
   8  -7   0   17.40    4.30
  -8  -7   0   14.40    4.70
  -8  -7   0   18.90    5.30
  -8  -7   0   15.80    4.80
   8  -7   0   20.30    4.00
  -8   7   0   11.10    4.40
   8   7   0   12.70    4.70
  -8   7   0   13.20    4.20
  -8   7   0   10.50    4.30
   8   7   0    7.70    5.10
  -8   7   0   16.80    4.90
   8   7   0   19.80    5.20
   8   7   0   23.00    4.50
   9  -7   0    1.70    3.80
  -9  -7   0    0.80    4.30
   9  -7   0   -0.60    2.80
   9  -7   0   -1.70    4.00
   9  -7   0   -3.60    3.30
  -9  -7   0    3.90    4.40
   9  -7   0   -2.40    3.80
  -9  -7   0   -1.70    3.70
   9   7   0   -1.00    4.40
  -9   7   0    3.40    4.30
  -9   7   0   -2.40    3.60
  -9   7   0   -2.20    4.00
   9   7   0    0.90    4.30
  -9   7   0    1.40    3.60
   9   7   0   -0.20    3.90
  -9   7   0   -1.70    3.40
 -10  -7   0   13.60    5.40
 -10  -7   0    9.40    5.20
  10  -7   0    8.30    5.50
  10  -7   0    2.30    5.00
  10  -7   0    9.70    4.90
 -10  -7   0   -2.30    4.10
  10  -7   0    4.50    4.90
  10   7   0    2.50    4.80
 -10   7   0    7.10    4.90
 -10   7   0    1.90    3.90
  10   7   0    2.00    4.70
  10   7   0   14.80    6.50
 -10   7   0   -0.30    4.30
 -10   7   0    7.60    5.10
 -11  -7   0   21.10    6.60
 -11  -7   0   38.90    8.30
 -11  -7   0   41.80    8.70
  11  -7   0   30.10    7.80
  11  -7   0   41.10    8.70
  11  -7   0   36.30    7.90
  11   7   0   32.20    8.10
  11   7   0   32.20    9.00
  11   7   0   49.40    8.80
 -11   7   0   32.50    7.80
 -11   7   0   36.10    8.00
 -11   7   0   37.70    8.00
  12  -7   0    7.60    6.60
  12  -7   0    5.00    6.10
 -12  -7   0   -6.50    4.50
 -12  -7   0   -1.60    5.90
  12  -7   0    3.00    6.60
 -12   7   0   13.70    7.00
  12   7   0    9.90    6.50
  12   7   0   -8.20    5.60
  12   7   0    2.00    6.50
 -12   7   0    1.50    6.00
   0  -8   0  531.65   16.50
   0  -8   0  530.35   17.70
   0  -8   0  542.45   18.10
   0  -8   0  507.95   14.90
   0  -8   0  538.05   18.00
   0   8   0  490.75   16.50
   0   8   0  498.45   17.40
   0   8   0  563.74   15.00
   0   8   0  540.05   18.20
  -1  -8   0  492.25   14.60
   1  -8   0  512.55   15.90
   1  -8   0  488.95   14.50
  -1  -8   0  525.15   17.40
  -1  -8   0  512.65   16.20
  -1  -8   0  502.25   17.10
   1  -8   0  537.15   18.00
   1  -8   0  490.15   17.20
   1  -8   0  515.75   17.70
   1   8   0  508.95   15.00
  -1   8   0  509.35   17.00
  -1   8   0  474.65   17.70
  -1   8   0  490.05   15.80
   1   8   0  524.05   17.30
   1   8   0  481.55   16.20
  -1   8   0  521.95   14.10
   1   8   0  488.15   16.90
  -2  -8   0  302.57   10.30
  -2  -8   0  307.17   11.70
   2  -8   0  318.47   10.40
   2  -8   0  315.57    9.20
   2  -8   0  317.17   13.10
   2  -8   0  306.27   13.10
  -2  -8   0  316.17   12.50
  -2  -8   0  336.87   12.40
   2  -8   0  328.77   12.80
  -2  -8   0  324.77    9.60
   2  -8   0  303.67   11.20
  -2   8   0  322.97   12.40
   2   8   0  321.67   12.10
  -2   8   0  317.27   13.60
   2   8   0  325.87   12.30
  -2   8   0  307.07    9.60
   2   8   0  319.07   12.20
   2   8   0  302.77   11.10
  -2   8   0  316.57   11.10
  -3  -8   0  221.58    9.60
   3  -8   0  214.08   11.10
  -3  -8   0  221.58    8.90
   3  -8   0  230.98   10.70
   3  -8   0  207.38    8.60
   3  -8   0  225.28    8.20
  -3  -8   0  236.88   10.60
  -3  -8   0  225.58   10.00
   3  -8   0  237.58   11.40
   3  -8   0  248.88    9.70
  -3   8   0  240.58    8.10
   3   8   0  221.28    9.30
   3   8   0  225.28    8.50
  -3   8   0  232.08   11.60
   3   8   0  236.58    9.90
   3   8   0  224.78    9.90
  -3   8   0  224.68   10.20
   3   8   0  212.38   10.00
  -3   8   0  214.58    8.80
  -4  -8   0   30.40    4.10
  -4  -8   0   33.10    4.10
   4  -8   0   35.00    4.00
  -4  -8   0   24.60    4.20
   4  -8   0   27.10    5.00
  -4  -8   0   28.10    4.50
   4  -8   0   30.50    5.10
   4  -8   0   34.50    4.20
   4  -8   0   32.30    5.00
   4  -8   0   29.00    4.20
   4   8   0   27.10    4.50
  -4   8   0   24.90    4.20
   4   8   0   29.60    4.30
   4   8   0   29.90    3.90
  -4   8   0   29.70    3.60
  -4   8   0   29.60    3.70
   4   8   0   23.60    4.30
  -4   8   0   29.10    5.30
   4   8   0   36.00    3.80
  -5  -8   0    1.00    2.00
  -5  -8   0    5.10    2.90
   5  -8   0    1.90    2.40
  -5  -8   0    1.40    2.60
   5  -8   0    3.60    2.30
   5  -8   0    1.40    2.50
  -5  -8   0    3.60    2.90
   5  -8   0    7.20    3.50
   5  -8   0    1.70    2.50
   5  -8   0    2.10    3.40
   5  -8   0    7.50    3.30
   5   8   0    2.10    3.20
  -5   8   0    1.50    2.00
   5   8   0    4.30    2.80
  -5   8   0    1.30    2.50
  -5   8   0    4.70    2.30
  -5   8   0    2.40    3.40
   5   8   0    1.30    2.40
   5   8   0   -0.60    2.70
   5   8   0    2.40    1.70
   6  -8   0   64.09    6.50
  -6  -8   0   76.39    7.10
  -6  -8   0   86.39    8.10
   6  -8   0   73.69    7.70
   6  -8   0   72.89    7.20
  -6  -8   0   68.09    5.00
  -6  -8   0   80.59    7.60
   6  -8   0   80.99    6.50
   6  -8   0   74.59    7.90
   6  -8   0   75.49    7.80
   6  -8   0   81.79    7.50
   6   8   0   74.29    7.70
   6   8   0   80.09    7.20
  -6   8   0   72.09    6.80
  -6   8   0   77.99    5.80
  -6   8   0   73.09    8.00
   6   8   0   77.39    7.20
   6   8   0   63.39    7.80
   7  -8   0  101.19    7.70
  -7  -8   0  109.99    8.50
  -7  -8   0  108.59    9.70
   7  -8   0  110.99    8.50
   7  -8   0  101.29    8.00
   7  -8   0  100.99    8.20
   7  -8   0  108.09    6.90
  -7  -8   0  110.59    8.40
   7  -8   0  107.39    8.80
   7  -8   0  113.99    8.80
   7  -8   0   94.99    9.40
   7   8   0  119.69    9.00
   7   8   0  118.09   11.20
  -7   8   0   82.19    8.70
  -7   8   0  116.99    7.30
   7   8   0  117.19    8.00
  -7   8   0  111.49    7.80
  -7   8   0  109.99   10.00
   7   8   0  110.99    9.10
  -8  -8   0   54.89    7.10
   8  -8   0   40.50    6.70
  -8  -8   0   40.50    6.60
   8  -8   0   53.69    7.20
   8  -8   0   56.89    6.00
   8  -8   0   50.39    6.70
   8  -8   0   42.30    7.20
   8  -8   0   50.49    7.50
  -8  -8   0   51.19    7.40
   8  -8   0   61.49    7.60
  -8   8   0   39.20    6.70
   8   8   0   51.49    7.40
  -8   8   0   49.40    7.70
   8   8   0   51.19    6.50
  -8   8   0   51.79    6.60
   8   8   0   42.20    7.60
   8   8   0   48.30    7.30
  -8   8   0   52.39    7.80
  -8   8   0   50.39    6.10
   9  -8   0   57.89    8.20
   9  -8   0   93.29   10.00
   9  -8   0   76.19    9.10
  -9  -8   0   95.19    9.70
   9  -8   0   69.29    8.30
  -9  -8   0   63.99    8.70
  -9  -8   0   80.09    9.30
   9  -8   0   88.29    9.30
  -9   8   0   83.59    9.40
  -9   8   0   84.19    9.50
   9   8   0   81.09   10.10
  -9   8   0   73.99    8.70
  -9   8   0   84.79    9.60
  -9   8   0   73.89    7.60
   9   8   0   74.09   10.60
   9   8   0   78.69    9.50
  -9   8   0   81.79    9.10
  10  -8   0    4.30    5.10
 -10  -8   0   16.40    6.20
 -10  -8   0    5.40    4.90
 -10  -8   0   15.50    5.40
  10  -8   0    7.60    4.80
  10  -8   0    2.20    4.50
  10  -8   0    7.00    5.00
 -10   8   0   16.20    6.20
  10   8   0   14.90    6.60
  10   8   0   16.00    6.20
 -10   8   0    6.50    4.30
 -10   8   0   21.50    6.60
  10   8   0   19.80    6.30
 -11  -8   0    2.10    5.60
  11  -8   0    0.60    5.00
 -11  -8   0    2.30    5.50
  11  -8   0    3.40    5.70
  11   8   0   -8.60    4.80
 -11   8   0    0.50    5.40
  11   8   0   -0.30    6.20
  11   8   0    1.60    5.70
 -11   8   0   11.40    6.20
 -11   8   0    9.70    5.60
 -12  -8   0   -3.80    5.00
 -12  -8   0    5.60    5.10
 -12  -8   0   -5.10    5.70
  12  -8   0    2.80    6.30
  12  -8   0   -7.30    5.80
  12   8   0   -7.30    5.00
  12   8   0    6.50    6.40
 -12   8   0    3.70    5.90
 -12   8   0    6.50    6.00
  12   8   0    4.10    7.50
   0  -9   0    0.60    2.50
   0  -9   0    0.20    1.10
   0  -9   0    3.20    2.50
   0  -9   0    2.10    1.80
   0   9   0   -1.90    1.20
   0   9   0    1.50    2.50
   0   9   0    0.80    1.90
   0   9   0    2.70    2.10
   1  -9   0  220.98    9.20
  -1  -9   0  204.58    7.80
   1  -9   0  228.58   11.10
   1  -9   0  211.38    7.70
   1  -9   0  228.78   11.00
  -1  -9   0  230.88   10.60
  -1  -9   0  223.28    9.40
   1  -9   0  225.88   10.50
  -1  -9   0  230.18   10.60
  -1   9   0  197.08    9.70
   1   9   0  204.78    9.50
   1   9   0  220.98   10.50
  -1   9   0  235.58    7.50
   1   9   0  203.78    9.70
   1   9   0  227.38    8.50
  -1   9   0  229.18   11.20
  -1   9   0  208.48    9.10
   2  -9   0  678.33   23.10
  -2  -9   0  670.03   19.40
   2  -9   0  668.83   19.30
   2  -9   0  659.63   22.80
   2  -9   0  687.13   20.80
  -2  -9   0  676.53   22.30
   2  -9   0  648.14   22.00
  -2  -9   0  693.13   21.30
  -2  -9   0  671.83   21.70
  -2  -9   0  679.73   18.00
   2   9   0  676.73   21.80
   2   9   0  683.73   21.80
  -2   9   0  663.83   18.40
   2   9   0  680.33   20.40
  -2   9   0  707.73   22.20
  -2   9   0  645.94   20.30
   2   9   0  672.33   21.70
  -2   9   0  715.03   23.70
   3  -9   0   13.40    3.30
   3  -9   0   18.10    4.30
  -3  -9   0   19.80    3.80
  -3  -9   0   10.00    2.10
  -3  -9   0   10.40    3.10
  -3  -9   0   14.40    2.60
   3  -9   0   15.90    2.60
   3  -9   0    9.80    2.80
   3  -9   0   12.70    3.70
  -3  -9   0   12.90    3.50
   3  -9   0   14.80    2.30
   3   9   0   14.80    3.30
   3   9   0   12.90    3.60
  -3   9   0   14.20    3.30
   3   9   0   10.90    2.90
  -3   9   0   18.00    4.30
  -3   9   0   11.10    2.60
   3   9   0   12.90    2.40
   3   9   0   14.40    3.40
  -3   9   0   10.10    2.00
   4  -9   0  137.79    6.60
   4  -9   0  121.59    7.00
  -4  -9   0  132.49    8.30
  -4  -9   0  129.99    7.10
   4  -9   0  111.99    8.80
   4  -9   0  126.09    8.90
  -4  -9   0  125.49    7.20
   4  -9   0  127.59    7.60
  -4  -9   0  131.39    8.00
   4  -9   0  138.79    8.60
  -4   9   0  134.59    8.20
   4   9   0  131.49    7.10
   4   9   0  128.89    8.00
   4   9   0  137.59    8.60
   4   9   0  128.39    6.80
  -4   9   0  124.09    6.10
   4   9   0  119.99    7.80
  -4   9   0  132.99    6.90
  -4   9   0  121.19    9.10
   5  -9   0  165.08   10.80
  -5  -9   0  177.98    8.40
   5  -9   0  164.28    8.40
  -5  -9   0  168.28    9.90
  -5  -9   0  171.18    8.90
   5  -9   0  152.68    9.70
   5  -9   0  180.48   10.90
   5  -9   0  165.18    8.70
  -5  -9   0  160.38    9.80
   5  -9   0  168.68    9.10
  -5   9   0  160.58   10.70
   5   9   0  169.88   10.10
  -5   9   0  162.88    7.80
  -5   9   0  163.08    9.30
   5   9   0  167.68    8.70
   5   9   0  163.78    7.60
  -5   9   0  176.68    8.40
   5   9   0  154.08    9.80
   5   9   0  155.88    8.90
   6  -9   0    7.10    2.80
  -6  -9   0    1.90    3.10
   6  -9   0    9.60    4.20
   6  -9   0    5.00    4.30
  -6  -9   0    4.50    3.40
   6  -9   0    9.80    3.40
  -6  -9   0   11.20    3.60
   6  -9   0    1.90    3.10
   6  -9   0    3.30    3.30
   6  -9   0    7.20    3.20
   6   9   0    5.50    3.90
  -6   9   0    7.50    2.80
  -6   9   0   12.30    3.70
   6   9   0    3.00    3.00
   6   9   0    3.20    3.70
  -6   9   0    2.80    3.80
   6   9   0    6.60    3.40
  -6   9   0    5.50    2.70
   7  -9   0  173.18   10.30
   7  -9   0  161.18   11.20
   7  -9   0  154.48    9.10
   7  -9   0  163.48   10.40
  -7  -9   0  144.89    9.80
  -7  -9   0  151.78   10.50
   7  -9   0  137.69    9.60
  -7  -9   0  175.98   10.90
   7  -9   0  149.29   10.30
   7   9   0  154.78   10.30
   7   9   0  159.08   10.90
  -7   9   0  158.28    9.80
   7   9   0  151.28    9.50
  -7   9   0  149.88    9.00
   7   9   0  152.48   11.40
  -7   9   0  148.49   11.30
  -7   9   0  149.69   11.30
  -7   9   0  167.48    8.80
  -8  -9   0  104.39    9.90
   8  -9   0  100.49   10.00
  -8  -9   0  104.99   10.00
   8  -9   0  110.59   10.30
  -8  -9   0  101.29    9.70
   8  -9   0   99.49   10.20
   8  -9   0  107.89    9.60
   8  -9   0  102.99    8.50
   8  -9   0   97.69   10.20
   8   9   0  113.69   11.70
   8   9   0   95.29   10.50
  -8   9   0   96.39    9.20
   8   9   0  100.29    9.80
  -8   9   0  120.19   11.40
  -8   9   0   95.99    7.50
  -8   9   0  119.39   11.40
   8   9   0  108.49    8.60
  -8   9   0   98.99    8.90
  -8   9   0  106.09   10.60
  -9  -9   0    0.60    4.20
  -9  -9   0    6.00    4.40
   9  -9   0    7.90    4.90
   9  -9   0    8.40    4.30
   9  -9   0    9.20    4.60
  -9  -9   0   -0.90    4.10
   9  -9   0    7.50    4.70
  -9   9   0   -6.20    3.50
   9   9   0    6.90    5.10
   9   9   0   -3.40    4.70
  -9   9   0    1.90    4.80
  -9   9   0   -1.50    3.80
  -9   9   0   -0.40    4.10
   9   9   0    2.20    4.50
 -10  -9   0    1.10    4.60
  10  -9   0   13.40    6.10
 -10  -9   0   17.70    6.00
  10  -9   0    6.50    5.20
  10  -9   0   23.70    6.80
 -10  -9   0   12.80    6.00
 -10   9   0   13.20    5.70
 -10   9   0    5.20    5.30
 -10   9   0   13.30    5.20
  10   9   0   18.30    7.10
  10   9   0    4.20    5.30
  10   9   0   20.80    7.10
  11  -9   0   -0.30    5.70
 -11  -9   0    8.40    5.50
  11  -9   0    4.20    5.80
 -11  -9   0   -3.80    4.20
  11  -9   0    7.40    5.90
 -11  -9   0    2.80    5.50
  11   9   0   -6.70    4.50
 -11   9   0    8.40    5.80
 -11   9   0    7.40    6.00
 -11   9   0    9.50    5.80
  11   9   0    2.20    6.70
  11   9   0   -1.00    5.20
   0 -10   0  902.41   24.20
   0 -10   0  870.61   26.20
   0 -10   0  874.71   27.70
   0 -10   0  896.81   28.30
   0  10   0  882.61   26.50
   0  10   0  907.21   28.50
   0  10   0  875.91   27.60
   0  10   0  869.11   24.10
  -1 -10   0   16.30    3.80
   1 -10   0   21.80    3.50
  -1 -10   0   10.30    3.70
  -1 -10   0   14.80    2.30
   1 -10   0   13.50    3.60
   1 -10   0    7.60    3.20
   1 -10   0   18.10    2.50
  -1 -10   0   16.00    3.30
  -1  10   0   13.00    4.30
   1  10   0   16.80    2.70
  -1  10   0   22.50    2.50
  -1  10   0   13.70    3.40
   1  10   0   15.20    3.80
   1  10   0   19.90    4.00
  -1  10   0   11.20    2.90
   1  10   0   14.60    3.40
  -2 -10   0   24.40    3.10
  -2 -10   0   19.60    3.90
   2 -10   0   19.10    4.90
   2 -10   0   25.30    3.90
  -2 -10   0   22.30    4.30
   2 -10   0   25.60    4.60
   2 -10   0   15.70    4.20
   2 -10   0   23.20    3.00
  -2 -10   0   32.70    5.10
   2  10   0   26.00    3.60
  -2  10   0   21.10    3.50
   2  10   0   25.60    4.30
  -2  10   0   30.30    5.20
   2  10   0   29.30    4.80
  -2  10   0   20.10    4.20
  -2  10   0   28.10    2.70
   2  10   0   38.10    5.30
  -3 -10   0   56.49    4.50
   3 -10   0   55.49    6.60
  -3 -10   0   54.19    3.90
  -3 -10   0   64.49    6.50
   3 -10   0   66.69    6.00
   3 -10   0   62.39    4.70
   3 -10   0   70.49    8.00
   3 -10   0   47.60    6.40
  -3 -10   0   65.69    6.40
  -3 -10   0   66.69    7.20
  -3  10   0   61.99    3.70
   3  10   0   70.89    6.40
   3  10   0   60.59    6.60
  -3  10   0   63.79    3.90
  -3  10   0   65.39    6.80
  -3  10   0   57.89    5.50
  -3  10   0   45.10    6.30
   3  10   0   65.59    6.90
   3  10   0   66.29    6.20
  -4 -10   0   15.20    3.70
   4 -10   0   10.00    4.00
  -4 -10   0   15.30    3.00
  -4 -10   0   17.10    4.50
   4 -10   0   10.10    2.80
  -4 -10   0   12.10    3.10
   4 -10   0   12.10    3.10
   4 -10   0   11.40    4.40
   4 -10   0    7.70    3.80
  -4 -10   0   12.40    3.80
   4 -10   0   12.50    3.60
   4  10   0   14.00    3.40
   4  10   0   11.80    2.80
  -4  10   0    9.10    3.70
  -4  10   0   12.60    4.50
   4  10   0    7.60    3.50
   4  10   0   15.90    3.90
   4  10   0   11.60    3.90
  -4  10   0   12.80    3.00
  -4  10   0   12.50    2.60
  -5 -10   0    6.60    3.70
   5 -10   0   -2.70    3.70
  -5 -10   0    8.40    3.50
   5 -10   0    8.20    4.10
  -5 -10   0    5.90    2.90
   5 -10   0    3.30    2.70
   5 -10   0    7.80    3.00
   5 -10   0    4.50    3.90
  -5 -10   0    7.00    2.90
  -5 -10   0   -0.70    2.50
   5 -10   0    5.80    3.30
  -5  10   0   10.50    2.90
   5  10   0    4.60    2.70
   5  10   0   13.70    4.30
  -5  10   0    7.40    2.50
   5  10   0    6.70    3.90
  -5  10   0    4.40    4.30
   5  10   0    5.90    2.80
   5  10   0    2.40    3.20
  -5  10   0    6.80    3.70
   6 -10   0   22.50    5.90
  -6 -10   0   33.20    5.70
   6 -10   0   30.00    5.30
   6 -10   0   33.40    5.40
  -6 -10   0   25.60    4.70
  -6 -10   0   28.00    5.30
   6 -10   0   33.10    6.10
   6 -10   0   38.60    5.50
   6  10   0   23.90    5.50
  -6  10   0   28.30    6.70
  -6  10   0   35.80    4.70
  -6  10   0   27.10    4.30
  -6  10   0   26.30    5.00
   6  10   0   27.10    6.00
   6  10   0   27.70    5.10
   6  10   0   33.20    5.50
   7 -10   0   23.80    5.40
  -7 -10   0   24.40    5.50
  -7 -10   0   20.70    5.40
  -7 -10   0   20.40    4.80
   7 -10   0   21.90    5.00
   7 -10   0   10.20    4.90
   7 -10   0   17.80    5.60
   7 -10   0   20.70    4.80
   7  10   0   21.60    4.90
   7  10   0   16.40    4.90
  -7  10   0   25.00    5.40
  -7  10   0   15.00    3.80
   7  10   0   16.90    5.20
   7  10   0   16.70    5.50
  -7  10   0   14.00    5.40
  -7  10   0   13.70    5.40
   8 -10   0    5.00    4.60
   8 -10   0    3.00    4.40
   8 -10   0    0.80    4.30
   8 -10   0   11.60    5.10
   8 -10   0    8.30    4.20
  -8 -10   0    8.80    4.70
  -8 -10   0   14.30    5.20
  -8 -10   0    8.40    4.40
  -8  10   0    3.00    4.70
   8  10   0    4.20    4.10
   8  10   0   10.10    4.50
   8  10   0    6.20    5.10
  -8  10   0    7.80    5.00
   8  10   0   -1.00    4.30
  -8  10   0    7.30    4.40
   9 -10   0    8.80    5.20
  -9 -10   0    5.70    5.30
   9 -10   0   -1.30    4.00
   9 -10   0    1.20    4.40
  -9 -10   0    2.40    4.20
  -9 -10   0    2.70    3.60
  -9 -10   0    1.00    4.20
   9  10   0    2.20    4.70
   9  10   0   -0.40    4.30
   9  10   0   -1.60    5.20
  -9  10   0   -1.60    4.40
  -9  10   0   -3.90    4.60
  -9  10   0   -1.90    3.80
  10 -10   0    4.10    5.20
  10 -10   0    8.00    5.30
 -10 -10   0    1.80    4.30
 -10 -10   0    4.80    5.40
  10 -10   0    8.00    5.60
 -10 -10   0    9.10    5.20
 -10 -10   0   11.00    4.90
  10  10   0    2.30    4.80
  10  10   0    5.60    6.70
  10  10   0   10.20    5.70
 -10  10   0    4.20    5.40
 -10  10   0    4.70    4.60
 -10  10   0   14.80    6.20
 -11 -10   0    1.20    5.10
 -11 -10   0    1.70    5.30
 -11 -10   0   -3.10    4.60
  11 -10   0   -1.10    5.20
  11 -10   0   -5.20    5.00
  11  10   0    1.40    6.00
 -11  10   0    4.40    5.80
  11  10   0   12.70    7.80
  11  10   0   -0.80    5.10
 -11  10   0   -0.20    5.60
 -11  10   0    6.30    5.70
   0 -11   0   11.10    3.00
   0 -11   0    8.10    3.10
   0 -11   0   12.20    2.10
   0  11   0    8.70    3.60
   0  11   0   13.80    2.40
   0  11   0    9.20    3.10
   0  11   0   13.10    4.00
   1 -11   0   13.50    4.20
  -1 -11   0    9.00    3.10
   1 -11   0    8.60    2.00
   1 -11   0    5.90    3.70
   1 -11   0   12.10    3.10
  -1 -11   0    6.60    3.40
  -1 -11   0    7.20    3.60
  -1 -11   0    6.40    2.00
   1  11   0   10.90    3.40
  -1  11   0    6.20    2.00
  -1  11   0    7.70    3.50
  -1  11   0    7.50    2.90
   1  11   0    9.20    2.50
   1  11   0    7.90    3.50
   1  11   0    5.70    3.20
  -1  11   0   10.20    4.00
   2 -11   0  447.26   17.80
   2 -11   0  461.35   16.10
  -2 -11   0  436.06   14.20
  -2 -11   0  430.16   17.40
  -2 -11   0  439.76   17.20
  -2 -11   0  458.55   16.40
   2 -11   0  434.26   14.20
   2 -11   0  442.66   18.40
   2  11   0  461.15   17.40
  -2  11   0  438.76   18.60
   2  11   0  447.96   17.30
   2  11   0  439.46   17.00
  -2  11   0  408.06   17.00
  -2  11   0  439.96   13.20
  -2  11   0  472.35   16.10
   2  11   0  455.35   15.50
   3 -11   0   82.89    6.50
   3 -11   0   89.09    9.30
  -3 -11   0   80.29    7.60
   3 -11   0   70.59    7.60
  -3 -11   0   73.29    7.20
   3 -11   0   73.29    5.20
  -3 -11   0   74.99    5.30
  -3 -11   0   88.09    8.60
  -3  11   0   78.49    4.40
   3  11   0   84.79    8.20
  -3  11   0   88.29    6.10
  -3  11   0   77.69    8.70
   3  11   0   81.89    7.50
   3  11   0   81.19    8.00
  -3  11   0   71.69    7.30
   3  11   0   73.99    6.70
  -4 -11   0   64.29    6.90
  -4 -11   0   69.79    7.80
   4 -11   0   71.19    6.70
   4 -11   0   75.29    5.80
  -4 -11   0   77.99    7.40
  -4 -11   0   75.39    5.80
   4 -11   0   57.49    7.20
   4 -11   0   52.39    7.80
  -4  11   0   83.39    6.30
   4  11   0   73.29    8.20
   4  11   0   69.29    6.70
   4  11   0   69.59    7.20
  -4  11   0   64.89    7.30
   4  11   0   73.89    7.30
  -4  11   0   65.39    8.40
  -5 -11   0   20.40    4.90
  -5 -11   0   10.20    3.40
   5 -11   0    8.40    3.20
  -5 -11   0   14.10    3.70
   5 -11   0   12.40    3.90
   5 -11   0   10.50    4.60
  -5 -11   0    9.60    4.10
   5 -11   0    8.70    4.70
   5  11   0   10.30    3.50
   5  11   0   10.00    4.00
  -5  11   0   12.70    5.00
  -5  11   0    8.30    3.10
   5  11   0    8.40    4.10
  -5  11   0   15.00    4.60
   5  11   0    7.00    3.90
   5  11   0   16.90    4.90
   6 -11   0   20.60    4.80
   6 -11   0   28.90    5.00
  -6 -11   0   32.10    6.20
  -6 -11   0   24.40    4.80
   6 -11   0   36.30    6.80
  -6 -11   0   26.70    5.60
   6 -11   0   27.10    6.30
  -6  11   0   25.70    4.40
   6  11   0   28.10    6.20
   6  11   0   24.90    5.90
   6  11   0   28.30    5.00
  -6  11   0   29.60    6.70
   6  11   0   23.30    5.40
  -6  11   0   35.70    6.20
   7 -11   0   -0.70    3.30
  -7 -11   0    1.40    4.00
   7 -11   0   -1.10    4.10
   7 -11   0   -4.90    2.90
  -7 -11   0    3.70    4.00
  -7 -11   0    6.50    3.70
   7 -11   0    2.50    4.30
  -7  11   0    5.20    4.60
   7  11   0    2.10    3.80
   7  11   0   -6.00    3.00
   7  11   0   -0.10    4.10
  -7  11   0   -2.30    2.30
  -7  11   0   -3.50    3.90
  -7  11   0   -0.70    3.40
   7  11   0   -2.10    4.30
  -8 -11   0  103.39   10.90
   8 -11   0  104.99   10.30
  -8 -11   0  117.79   11.00
  -8 -11   0   94.69    9.30
   8 -11   0  107.39   11.40
   8 -11   0  112.09   11.10
   8 -11   0   95.89    9.60
   8  11   0  107.89   11.90
  -8  11   0  116.29   10.40
   8  11   0  103.49    9.90
   8  11   0  104.59    9.80
  -8  11   0  103.69   11.30
  -8  11   0   99.79   11.50
   8  11   0   98.59   10.80
  -9 -11   0    6.40    5.10
   9 -11   0    0.80    4.80
  -9 -11   0    8.30    5.10
  -9 -11   0    4.90    5.40
   9 -11   0    9.60    5.40
   9 -11   0   -0.90    4.40
   9  11   0    9.70    6.00
   9  11   0    7.60    6.40
  -9  11   0    6.60    5.40
  -9  11   0    6.80    6.00
  -9  11   0   -0.20    4.90
   9  11   0   13.60    5.50
  10 -11   0    2.10    5.00
  10 -11   0    4.10    4.90
  10 -11   0   11.90    5.90
 -10 -11   0   -1.50    4.90
 -10 -11   0   -0.10    5.30
 -10 -11   0    3.40    5.30
  10  11   0    7.80    6.10
 -10  11   0   -7.90    4.70
  10  11   0   14.90    7.90
 -10  11   0    3.20    4.70
 -10  11   0   14.70    6.60
 -11 -11   0    6.90    6.30
 -11 -11   0    8.30    5.40
  11 -11   0   13.90    6.20
 -11  11   0   10.20    6.20
 -11  11   0   -3.00    4.90
 -11  11   0    3.20    6.70
  11  11   0    3.00    5.80
   0 -12   0  374.86   16.10
   0 -12   0  327.07   11.40
   0 -12   0  358.06   15.60
   0 -12   0  336.07   13.60
   0  12   0  324.47   13.70
   0  12   0  332.37   15.50
   0  12   0  309.97   14.70
   0  12   0  357.06   11.70
   1 -12   0   -2.60    2.10
  -1 -12   0    0.30    2.60
   1 -12   0   -2.30    2.90
   1 -12   0   -0.80    3.30
   1 -12   0    1.20    1.70
  -1 -12   0    0.10    2.80
  -1 -12   0    4.10    1.90
  -1 -12   0   -1.80    2.70
  -1  12   0    2.30    2.70
   1  12   0   -0.30    3.20
  -1  12   0   -1.40    3.00
   1  12   0    0.90    3.10
  -1  12   0    0.50    2.90
   1  12   0    0.30    2.10
   1  12   0    0.80    2.90
  -2 -12   0   23.00    4.90
   2 -12   0   19.90    5.40
   2 -12   0   21.20    4.80
  -2 -12   0   19.30    4.20
  -2 -12   0   25.00    5.30
  -2 -12   0   21.30    3.30
   2 -12   0   18.30    3.20
   2 -12   0   24.80    4.40
   2  12   0   23.30    5.00
  -2  12   0   25.20    6.00
  -2  12   0   10.70    3.70
   2  12   0   24.10    4.00
   2  12   0   20.80    4.70
   2  12   0   24.10    4.90
  -2  12   0   19.00    4.00
   3 -12   0   44.30    5.70
   3 -12   0   41.10    4.50
  -3 -12   0   48.10    4.80
   3 -12   0   50.39    7.20
  -3 -12   0   38.80    6.10
  -3 -12   0   39.30    5.80
  -3 -12   0   61.59    7.00
   3 -12   0   48.30    6.80
  -3  12   0   46.20    5.50
   3  12   0   44.40    6.40
  -3  12   0   39.90    6.40
   3  12   0   38.00    5.90
  -3  12   0   42.00    7.40
   3  12   0   52.39    5.90
   3  12   0   40.40    5.80
   4 -12   0  249.38   14.00
  -4 -12   0  264.57   12.30
  -4 -12   0  233.48   12.90
   4 -12   0  224.38   11.30
   4 -12   0  234.58   10.50
   4 -12   0  215.08   12.70
  -4 -12   0  241.28   10.30
  -4 -12   0  242.38   12.50
   4  12   0  224.58   12.60
  -4  12   0  228.58   14.10
   4  12   0  213.48   12.10
   4  12   0  228.98   12.00
   4  12   0  232.58   11.60
  -4  12   0  224.38   12.40
  -4  12   0  240.68   10.90
  -5 -12   0    1.60    4.00
   5 -12   0    7.60    3.50
   5 -12   0   11.50    4.80
  -5 -12   0    7.00    3.60
  -5 -12   0    5.60    3.00
  -5 -12   0    7.00    4.40
   5 -12   0    3.00    3.10
   5 -12   0   15.10    5.20
   5  12   0    0.70    3.50
   5  12   0    5.20    4.00
   5  12   0    9.50    4.60
  -5  12   0    8.80    4.50
  -5  12   0    7.40    4.70
  -5  12   0   11.30    3.50
   6 -12   0  115.49   11.10
   6 -12   0   91.59    8.40
  -6 -12   0  115.09   10.70
  -6 -12   0  106.19    8.00
   6 -12   0  107.19    9.40
  -6 -12   0  101.29    9.90
   6 -12   0  102.99   10.90
  -6  12   0  118.59   10.60
  -6  12   0  109.09    7.50
  -6  12   0   97.69   10.90
   6  12   0  105.19   10.70
   6  12   0   99.09   10.30
   6  12   0  101.39    9.60
  -7 -12   0    0.40    3.50
  -7 -12   0    1.20    4.30
   7 -12   0    3.40    4.90
   7 -12   0   -3.30    4.10
   7 -12   0   -0.20    3.50
  -7 -12   0    1.10    4.30
   7 -12   0    5.10    4.30
   7  12   0   -2.80    3.80
   7  12   0    1.50    4.40
  -7  12   0   -3.20    3.70
  -7  12   0    6.90    5.00
  -7  12   0   -6.10    4.20
   7  12   0   -4.10    4.20
  -8 -12   0   -2.70    4.50
  -8 -12   0    1.30    3.50
   8 -12   0    1.50    5.00
  -8 -12   0   -1.00    4.50
   8 -12   0   -3.70    4.50
   8 -12   0    1.00    4.10
  -8  12   0    2.70    5.10
  -8  12   0    2.70    4.70
   8  12   0   -2.90    4.70
  -8  12   0    6.90    4.70
   8  12   0   -0.60    4.00
   8  12   0    7.90    5.30
   9 -12   0    8.40    5.30
  -9 -12   0   12.90    5.00
   9 -12   0    7.20    5.60
   9 -12   0   14.30    6.40
  -9 -12   0   28.60    6.90
  -9 -12   0   14.60    6.00
   9  12   0   11.50    6.90
   9  12   0   13.00    6.20
  -9  12   0   13.00    6.10
  -9  12   0   13.00    6.30
  -9  12   0   12.00    6.50
 -10 -12   0   60.39    9.90
  10 -12   0   45.40    8.20
 -10 -12   0   55.79    8.50
 -10 -12   0   52.99    9.20
  10 -12   0   52.19    9.50
 -10  12   0   72.29   11.00
  10  12   0   48.70    9.50
  10  12   0   48.60   10.10
 -10  12   0   52.69    9.20
 -10  12   0   69.79   10.20
   0 -13   0   12.20    3.70
   0 -13   0   17.90    5.00
   0 -13   0   18.70    4.80
   0  13   0   22.10    5.00
   0  13   0   16.40    4.10
   0  13   0   18.90    5.20
   1 -13   0  145.79   10.30
  -1 -13   0  130.49    7.40
   1 -13   0  138.29   10.60
  -1 -13   0  117.49    9.50
   1 -13   0  139.19    8.60
  -1 -13   0  123.19    8.50
  -1 -13   0  147.99   10.20
  -1  13   0  132.29    9.60
   1  13   0  120.29    9.40
  -1  13   0  133.69   10.40
   1  13   0  130.59    9.10
   1  13   0  138.39    9.90
  -1  13   0  114.79    8.40
  -2 -13   0   87.99    8.20
   2 -13   0  122.59   11.80
  -2 -13   0  107.39    6.10
  -2 -13   0  120.39    9.50
   2 -13   0   96.39    7.50
  -2 -13   0  134.79   11.30
   2 -13   0  129.99    9.80
  -2  13   0   98.79    7.60
   2  13   0   99.99    8.30
   2  13   0  107.49    7.30
   2  13   0  122.09   10.60
   2  13   0  104.69    9.60
  -2  13   0  100.39   10.20
  -2  13   0   89.39    8.70
  -3 -13   0   66.49    5.80
  -3 -13   0   65.89    8.40
   3 -13   0   61.99    7.00
   3 -13   0   56.39    7.90
  -3 -13   0   53.99    6.60
   3 -13   0   67.49    8.60
  -3 -13   0   83.79    8.60
  -3  13   0   60.19    8.60
  -3  13   0   45.60    7.00
   3  13   0   66.69    8.10
   3  13   0   58.59    6.50
  -3  13   0   58.29    6.70
   3  13   0   59.39    7.50
   3  13   0   49.20    6.70
   4 -13   0   67.69    9.40
  -4 -13   0   66.39    8.30
  -4 -13   0   98.59    9.30
  -4 -13   0   82.79    7.00
   4 -13   0   84.69    7.90
   4 -13   0   87.89    9.60
  -4 -13   0   75.19    8.20
   4  13   0   77.09    8.00
   4  13   0   80.19    8.80
  -4  13   0   62.69    9.00
  -4  13   0   88.29    6.90
  -4  13   0   83.39    9.10
   4  13   0   79.59    9.10
   4  13   0   71.19    7.90
  -5 -13   0   -1.20    3.50
   5 -13   0    5.10    3.40
  -5 -13   0    5.20    3.00
   5 -13   0    1.40    4.20
   5 -13   0   -3.80    3.60
  -5 -13   0    1.40    4.00
   5  13   0   -2.10    3.90
   5  13   0   -0.60    3.60
   5  13   0    0.40    3.70
  -5  13   0    5.30    3.10
  -5  13   0   -0.80    3.70
  -5  13   0   -0.50    4.50
   6 -13   0   13.30    5.50
   6 -13   0    9.00    4.60
  -6 -13   0   27.90    6.20
   6 -13   0   13.90    6.10
  -6 -13   0   16.90    4.30
  -6 -13   0   17.10    6.00
   6  13   0   16.00    5.70
  -6  13   0   11.60    6.20
  -6  13   0   13.80    5.00
  -6  13   0   23.10    5.90
   6  13   0    7.20    4.60
   6  13   0    6.60    4.70
  -7 -13   0   30.60    5.50
   7 -13   0   16.10    6.50
   7 -13   0   31.70    7.20
  -7 -13   0   24.60    6.60
   7 -13   0   21.30    5.50
  -7 -13   0   20.60    6.40
   7  13   0   32.70    7.40
  -7  13   0   19.10    6.70
  -7  13   0   26.30    7.20
   7  13   0   18.70    6.00
   7  13   0   21.80    6.40
  -7  13   0   26.30    6.40
  -8 -13   0    3.70    4.80
  -8 -13   0   17.00    6.20
   8 -13   0    7.10    5.50
   8 -13   0   12.40    5.90
   8 -13   0   11.10    5.10
  -8 -13   0    5.00    4.20
  -8  13   0   13.50    5.80
   8  13   0    7.90    6.20
   8  13   0    8.90    5.10
  -8  13   0    0.90    4.60
  -8  13   0    1.50    5.50
   8  13   0    5.80    5.90
   9 -13   0    0.70    5.50
  -9 -13   0   -4.60    4.00
  -9 -13   0    4.10    5.20
   9 -13   0    5.20    5.80
  -9 -13   0   12.90    6.30
   9 -13   0   -4.10    4.30
  -9  13   0    0.90    5.20
  -9  13   0   -5.50    4.80
   9  13   0   -1.00    4.80
   9  13   0   -4.90    5.00
 -10 -13   0    3.50    5.60
 -10 -13   0   -7.20    4.10
 -10  13   0   -2.30    5.30
 -10  13   0    2.90    5.50
 -10  13   0    2.60    5.90
   0 -14   0   38.90    6.80
   0 -14   0   31.60    5.90
   0 -14   0   29.50    5.00
   0  14   0   46.50    7.20
   0  14   0   27.90    5.40
   0  14   0   26.70    5.70
  -1 -14   0   28.10    6.30
  -1 -14   0   19.10    4.70
   1 -14   0   37.50    7.20
  -1 -14   0   34.60    6.50
   1 -14   0   29.90    5.20
   1 -14   0   37.70    6.90
   1  14   0   17.20    5.00
  -1  14   0   29.60    5.50
   1  14   0   28.20    6.30
  -1  14   0   21.00    5.40
  -1  14   0   27.50    6.30
   1  14   0   18.60    5.20
   2 -14   0  154.88    9.60
  -2 -14   0  141.99   10.30
  -2 -14   0  146.19    9.60
   2 -14   0  155.18   12.10
  -2 -14   0  154.88   11.20
   2 -14   0  163.28   11.40
  -2  14   0  137.79   10.80
   2  14   0  141.29   10.70
  -2  14   0  156.48   11.70
   2  14   0  123.89   10.10
  -2  14   0  133.29    9.30
   2  14   0  131.29    9.90
  -3 -14   0   -3.70    3.10
  -3 -14   0    0.10    3.80
   3 -14   0   -3.10    2.70
   3 -14   0    6.90    4.90
  -3 -14   0   -0.30    3.30
   3 -14   0    0.30    3.60
  -3  14   0    1.60    4.20
  -3  14   0    4.80    4.00
   3  14   0   -7.80    3.30
  -3  14   0   -0.20    2.90
   3  14   0   -0.60    3.30
   3  14   0   -3.00    3.70
  -4 -14   0   -3.00    3.30
  -4 -14   0    1.60    3.90
   4 -14   0   -4.40    3.50
   4 -14   0    4.50    4.60
   4 -14   0    4.60    3.70
  -4 -14   0   -1.90    4.10
   4  14   0    0.30    3.90
  -4  14   0   -0.60    4.40
   4  14   0    1.10    3.40
  -4  14   0   -3.30    2.70
   4  14   0    0.20    4.00
  -4  14   0    7.60    4.40
   5 -14   0   56.09    8.50
   5 -14   0   55.49    8.90
  -5 -14   0   51.49    7.40
  -5 -14   0   63.69    9.20
   5 -14   0   52.99    7.20
   5  14   0   55.99    7.70
   5  14   0   55.89    8.10
  -5  14   0   49.40    8.00
   5  14   0   45.90    7.30
  -5  14   0   44.90    5.80
  -5  14   0   40.80    8.20
   6 -14   0   -0.70    4.50
   6 -14   0    4.30    4.30
   6 -14   0    3.90    4.90
  -6 -14   0    0.00    4.30
  -6 -14   0    7.80    5.20
   6  14   0   -1.00    4.00
   6  14   0    4.00    4.90
  -6  14   0   -1.00    4.30
   6  14   0    4.60    4.20
  -6  14   0    5.60    5.20
   7 -14   0    4.40    5.40
  -7 -14   0   17.30    6.20
  -7 -14   0    5.80    5.50
   7 -14   0    9.40    6.10
   7 -14   0    7.00    4.50
   7  14   0    2.70    5.30
   7  14   0   -2.30    4.40
  -7  14   0    9.90    5.50
  -7  14   0    6.80    5.80
   7  14   0    7.40    5.70
  -7  14   0   18.70    6.90
  -8 -14   0   -7.40    4.60
   8 -14   0    2.40    4.50
   8 -14   0    0.00    5.30
   8 -14   0    4.70    5.40
  -8 -14   0   -1.70    5.20
  -8  14   0    2.00    5.50
  -8  14   0   -2.70    5.10
   8  14   0   -2.00    4.50
   8  14   0    1.40    5.50
   8  14   0    8.60    6.30
  -8  14   0   -2.80    4.60
  -9 -14   0    1.40    5.80
   9 -14   0   -0.40    6.10
   9 -14   0   16.00    6.00
   9 -14   0   20.00    7.70
  -9 -14   0   14.40    6.80
   9  14   0   20.00    7.90
   9  14   0    3.90    6.10
  -9  14   0   31.50    8.00
  -9  14   0   16.20    7.20
   0 -15   0    7.20    4.70
   0 -15   0    0.90    3.50
   0 -15   0    5.30    4.70
   0  15   0    5.10    4.00
   0  15   0    4.40    4.00
   0  15   0    4.40    3.90
   1 -15   0  144.29    9.80
   1 -15   0  165.58   13.00
   1 -15   0  149.09   11.40
  -1 -15   0  142.89    9.90
  -1 -15   0  145.89   11.50
  -1 -15   0  153.68   11.60
   1  15   0  142.29   10.40
   1  15   0  120.19   11.60
   1  15   0  142.99   11.40
  -1  15   0  158.78   10.30
  -1  15   0  156.38   12.20
  -1  15   0  127.59   10.80
  -2 -15   0   60.19    8.50
  -2 -15   0   55.59    8.30
   2 -15   0   63.39    7.30
  -2 -15   0   65.89    7.70
   2 -15   0   47.70    8.00
   2 -15   0   66.29    9.10
  -2  15   0   56.69    8.00
  -2  15   0   49.90    8.40
   2  15   0   67.69    8.50
   2  15   0   45.70    7.70
  -2  15   0   68.19    7.60
   2  15   0   52.09    7.70
   3 -15   0    7.50    5.40
  -3 -15   0    6.70    4.50
  -3 -15   0    2.40    4.40
  -3 -15   0    3.30    4.20
   3 -15   0   14.00    4.60
   3 -15   0   11.90    4.70
   3  15   0    0.60    4.00
  -3  15   0    1.80    4.80
  -3  15   0    5.50    3.70
  -3  15   0    8.30    4.60
   3  15   0    3.30    4.30
   3  15   0    6.50    4.50
   4 -15   0   52.99    7.10
   4 -15   0   64.09    9.30
  -4 -15   0   65.29    8.10
  -4 -15   0   47.20    7.50
   4 -15   0   50.39    8.70
  -4 -15   0   50.99    8.20
  -4  15   0   46.70    8.50
  -4  15   0   66.69    7.40
  -4  15   0   44.00    7.80
   4  15   0   53.39    8.00
   4  15   0   47.80    7.80
   4  15   0   56.09    7.70
   5 -15   0  102.19   10.10
  -5 -15   0  102.69   10.80
   5 -15   0   95.59   10.90
   5 -15   0   94.99   11.40
  -5 -15   0   95.99   11.10
   5  15   0  103.19   11.30
  -5  15   0   90.59   10.30
   5  15   0   75.29    9.30
  -5  15   0   75.99   11.00
   6 -15   0   13.70    6.30
  -6 -15   0    6.40    5.30
   6 -15   0   16.80    5.40
  -6 -15   0   10.70    6.20
   6 -15   0   13.60    6.40
  -6  15   0   11.80    6.20
   6  15   0   12.40    5.70
  -6  15   0   11.00    6.80
   6  15   0   15.90    5.50
  -7 -15   0   10.10    6.10
   7 -15   0    9.20    6.20
  -7 -15   0   17.70    6.70
   7 -15   0   13.40    5.40
   7 -15   0   21.40    7.40
  -7  15   0   12.00    6.90
   7  15   0   10.40    6.20
   7  15   0    1.20    5.10
  -7  15   0    4.40    5.70
  -7  15   0   14.10    6.90
   8 -15   0   -3.50    5.00
  -8 -15   0    6.40    6.10
   8 -15   0    0.50    5.40
  -8 -15   0    2.00    5.40
   8 -15   0    9.90    5.50
   8  15   0   -0.40    5.20
  -8  15   0   -7.30    5.10
  -8  15   0   14.80    6.30
  -8  15   0   10.20    6.80
   8  15   0    2.10    5.80
   0 -16   0   52.99    7.30
   0 -16   0   61.29    9.70
   0 -16   0   67.89    9.40
   0  16   0   44.20    7.70
   0  16   0   58.89    7.80
   0  16   0   52.99    8.00
   1 -16   0   -0.50    3.50
  -1 -16   0   -5.70    3.40
  -1 -16   0   -1.20    4.50
   1 -16   0    5.30    5.20
  -1 -16   0    4.60    4.60
   1 -16   0    4.20    4.60
  -1  16   0    1.30    4.00
  -1  16   0   -1.20    3.60
  -1  16   0    2.40    4.10
   1  16   0    1.10    4.10
   1  16   0   -0.30    4.00
   1  16   0    2.10    4.60
   2 -16   0    6.60    4.00
  -2 -16   0    4.80    4.50
   2 -16   0    1.70    4.40
   2 -16   0   -3.80    4.50
  -2 -16   0    3.90    4.40
  -2 -16   0   -2.80    3.40
  -2  16   0    3.00    3.90
  -2  16   0   -0.50    4.80
   2  16   0   -2.10    4.20
   2  16   0    2.10    4.00
   2  16   0    1.00    4.10
  -2  16   0   -2.00    4.30
   3 -16   0   10.00    5.40
  -3 -16   0   15.60    5.50
  -3 -16   0   14.00    6.20
   3 -16   0   13.50    5.00
   3 -16   0    7.10    5.40
  -3 -16   0   17.50    5.50
  -3  16   0   21.90    6.70
   3  16   0   12.30    5.40
   3  16   0   16.90    5.70
  -3  16   0    2.80    4.70
   3  16   0   12.20    5.70
  -3  16   0   14.50    4.60
  -4 -16   0    7.10    5.50
   4 -16   0   14.90    6.10
   4 -16   0    4.30    5.20
  -4 -16   0   -0.90    4.10
   4 -16   0   12.30    4.70
  -4  16   0   13.50    6.00
   4  16   0    9.80    5.30
   4  16   0    3.40    4.60
  -4  16   0    9.40    5.80
   5 -16   0   -0.30    4.80
  -5 -16   0    3.30    5.10
  -5 -16   0   -5.80    4.30
   5 -16   0    5.30    4.50
   5 -16   0   -0.50    4.90
  -5  16   0   -4.60    4.50
  -5  16   0    0.80    5.20
   5  16   0   -2.60    4.30
   5  16   0   -1.50    4.30
  -6 -16   0    2.90    5.60
  -6 -16   0   -1.20    5.10
   6 -16   0    3.20    4.80
   6 -16   0    7.10    6.50
   6 -16   0   -2.20    5.00
   6  16   0   -1.10    5.20
  -6  16   0    5.00    5.30
   6  16   0    2.50    4.70
  -6  16   0   -0.60    5.30
  -7 -16   0   24.20    8.00
   7 -16   0   50.29    9.30
   7 -16   0   38.30    9.70
  -7 -16   0   38.30    8.40
   7 -16   0   43.40    7.90
   7  16   0   31.90    7.90
  -7  16   0   16.30    7.50
  -7  16   0   36.90    8.30
   7  16   0   19.70    6.80
  -7  16   0   27.40    8.30
   0 -17   0    1.70    5.00
   0 -17   0    5.70    4.00
   0 -17   0    3.20    4.60
   0  17   0    3.00    4.30
   0  17   0    3.20    4.10
   0  17   0   -2.30    4.00
  -1 -17   0    0.40    4.30
  -1 -17   0    2.90    4.20
   1 -17   0   13.30    5.50
  -1 -17   0   -1.00    4.50
   1 -17   0    7.50    5.60
   1 -17   0    5.80    4.50
  -1  17   0    7.90    5.30
   1  17   0   -1.00    4.70
   1  17   0   11.30    5.80
   1  17   0    3.60    4.40
  -1  17   0    9.60    5.50
  -1  17   0    1.70    4.00
   2 -17   0   -0.50    3.90
  -2 -17   0    7.00    5.50
   2 -17   0    4.80    5.60
  -2 -17   0    1.00    4.10
   2 -17   0    1.40    4.80
  -2 -17   0    0.20    4.80
  -2  17   0    8.30    4.60
   2  17   0    3.60    5.00
   2  17   0    6.10    4.80
  -2  17   0    3.10    4.70
  -2  17   0   -1.70    4.40
   2  17   0   -2.80    4.30
   3 -17   0   -1.60    4.00
   3 -17   0   -1.00    5.00
  -3 -17   0   -1.40    4.60
   3 -17   0    1.80    5.00
  -3 -17   0   -2.10    4.10
  -3 -17   0   -4.70    4.50
  -3  17   0    7.30    5.40
  -3  17   0    1.80    3.90
  -3  17   0    3.20    4.90
   3  17   0    2.00    4.70
   3  17   0    5.20    5.00
   3  17   0   -1.80    4.30
   4 -17   0   22.90    5.90
  -4 -17   0   15.70    6.80
  -4 -17   0   12.70    5.90
   4 -17   0   23.10    7.10
   4 -17   0    8.10    5.90
  -4  17   0   18.40    6.30
   4  17   0   25.40    7.30
  -4  17   0   13.90    6.50
   4  17   0   19.90    6.40
   5 -17   0   22.90    7.10
   5 -17   0   41.60    9.20
  -5 -17   0   32.50    7.90
   5 -17   0   44.40    7.80
  -5 -17   0   25.90    6.90
   5  17   0   10.60    6.00
   5  17   0   28.60    7.40
  -5  17   0    9.20    6.30
  -5  17   0   36.10    7.70
   6 -17   0    2.30    6.10
   6 -17   0   -1.40    5.40
   6 -17   0   -3.50    4.10
  -6 -17   0    0.10    5.20
  -6 -17   0    2.00    5.20
   6  17   0    1.70    5.00
   6  17   0   -6.90    4.60
  -6  17   0    2.40    6.40
  -6  17   0    0.70    5.90
  -6  17   0   -0.40    5.50
   0 -18   0   19.20    7.00
   0 -18   0   25.90    6.30
   0 -18   0   19.90    6.70
   0  18   0   17.40    6.20
   0  18   0    8.30    5.80
   0  18   0   10.00    5.50
  -1 -18   0    2.10    5.30
   1 -18   0   -3.70    5.10
  -1 -18   0    1.10    5.20
   1 -18   0    3.30    5.30
   1 -18   0    7.40    4.80
  -1 -18   0    6.00    4.60
   1  18   0    5.90    5.60
   1  18   0   -2.00    4.40
   1  18   0    6.80    5.90
  -1  18   0    1.60    5.30
  -1  18   0   10.90    5.10
  -1  18   0   14.70    6.30
  -2 -18   0   14.10    5.80
  -2 -18   0    8.20    5.00
   2 -18   0    6.80    5.50
   2 -18   0   11.60    6.60
   2 -18   0   15.60    5.80
  -2 -18   0    5.70    5.40
   2  18   0   13.30    6.40
  -2  18   0   11.10    5.40
  -2  18   0    9.70    6.40
   2  18   0    5.30    5.10
   2  18   0   11.90    5.90
  -2  18   0    5.40    5.40
  -3 -18   0   25.50    7.30
  -3 -18   0   25.10    6.30
   3 -18   0   11.40    7.10
   3 -18   0   14.80    5.30
  -3 -18   0   24.30    7.40
   3 -18   0   26.70    8.00
   3  18   0   30.90    7.20
  -3  18   0    9.80    6.20
  -3  18   0   19.30    6.90
   3  18   0   11.30    5.80
   3  18   0   31.80    7.30
  -4 -18   0    3.40    6.40
   4 -18   0    4.40    5.50
  -4 -18   0    3.70    5.40
   4 -18   0    8.20    6.60
   4 -18   0    3.40    5.00
  -4  18   0   -0.40    5.40
   4  18   0    8.80    6.00
   4  18   0    8.50    5.90
  -4  18   0   30.70    8.60
  -5 -18   0   -3.70    4.60
   5 -18   0   -5.30    4.30
   5 -18   0    4.20    5.80
  -5 -18   0   -4.00    5.30
   5 -18   0    6.90    6.80
   5  18   0   -5.30    4.90
   5  18   0    6.60    6.10
  -5  18   0    1.70    5.90
  -5  18   0    0.30    5.70
   0 -19   0    1.70    5.40
   0 -19   0   -0.70    4.70
   0 -19   0    2.00    5.80
   0  19   0   14.60    6.50
   0  19   0   -4.70    4.50
   0  19   0   -5.90    4.60
  -1 -19   0    7.70    5.00
  -1 -19   0    4.60    6.30
   1 -19   0    1.50    5.50
   1 -19   0   -2.20    4.10
   1 -19   0    2.90    5.60
  -1 -19   0    6.50    5.90
  -1  19   0    7.30    5.20
  -1  19   0    5.30    6.20
   1  19   0    2.80    6.20
   1  19   0   13.90    5.70
   1  19   0    3.10    5.30
  -1  19   0    4.00    5.60
   2 -19   0   16.10    6.20
   2 -19   0   30.00    8.40
  -2 -19   0   33.30    7.20
  -2 -19   0   31.80    8.30
  -2 -19   0   33.50    8.30
   2 -19   0   21.40    7.70
  -2  19   0   30.60    8.00
   2  19   0   19.40    6.90
   2  19   0   20.30    6.90
   2  19   0   25.40    7.40
  -2  19   0   25.30    8.00
   3 -19   0   -2.40    4.60
   3 -19   0   10.80    7.00
  -3 -19   0    7.50    5.20
   3 -19   0    7.00    6.20
  -3 -19   0    1.50    5.80
  -3  19   0   -2.40    5.30
   3  19   0   -4.80    4.90
  -3  19   0    7.60    6.10
   3  19   0    0.50    5.40
  13   0  -1   -1.60    5.50
 -13   0   1   13.30    7.20
 -13   0   1    3.20    5.90
  13   0  -1    4.30    7.50
  13   0  -1    1.30    5.00
  12   0  -1   -3.50    5.40
  12   0  -1    3.30    4.70
 -12   0   1    1.10    5.40
 -12   0   1   -0.10    4.50
  12   0  -1    0.20    5.20
  11   0  -1   30.50    7.10
  11   0  -1   46.10    8.80
 -11   0   1   52.49    9.10
 -11   0   1   37.20    6.20
 -11   0   1   35.50    7.80
  11   0  -1   40.40    7.10
  10   0  -1   -0.50    4.80
  10   0  -1    4.70    4.00
 -10   0   1    3.00    4.40
  10   0  -1   10.80    5.30
 -10   0   1    1.10    3.50
 -10   0   1   -2.30    4.00
   9   0  -1   55.89    8.10
   9   0  -1   51.19    5.50
  -9   0   1   57.19    7.20
   9   0  -1   62.99    8.70
  -9   0   1   67.39    7.10
  -9   0   1   58.99    8.20
   9   0  -1   51.79    6.60
  -8   0   1   -2.30    1.40
  -8   0   1    0.20    2.90
   8   0  -1   -3.20    3.00
   8   0  -1   -1.10    3.10
   8   0  -1    1.10    2.20
  -8   0   1   -5.40    2.30
   8   0  -1   -3.50    2.20
   8   0  -1   -3.60    3.20
  -8   0   1    0.70    2.60
   7   0  -1    3.50    1.50
  -7   0   1    6.20    2.90
   7   0  -1    7.30    3.50
   7   0  -1    1.30    2.30
  -7   0   1    9.30    3.30
   7   0  -1    7.00    2.30
   7   0  -1   11.40    3.90
   7   0  -1    0.00    2.80
   6   0  -1    0.10    1.60
   6   0  -1   -1.70    2.20
  -6   0   1    2.80    2.40
   6   0  -1    0.40    1.40
   6   0  -1   -0.80    2.30
  -6   0   1    1.10    1.70
   6   0  -1    1.40    2.70
  -6   0   1    1.10    2.50
   6   0  -1   -1.20    1.90
  -6   0   1    0.10    1.30
  -5   0   1    7.90    2.30
  -5   0   1    5.40    1.90
   5   0  -1    6.30    1.90
   5   0  -1    4.90    2.30
   5   0  -1    9.30    2.70
  -5   0   1    8.50    1.60
  -5   0   1    5.20    2.40
   5   0  -1   14.50    3.40
   5   0  -1    7.50    1.60
   5   0  -1    6.90    2.20
   4   0  -1   -1.10    0.90
   4   0  -1   -0.50    1.60
  -4   0   1    0.60    1.10
   4   0  -1   -0.10    1.40
  -4   0   1   -0.30    1.50
   4   0  -1    0.10    1.10
  -4   0   1    0.20    1.00
  -4   0   1   -0.70    1.20
   4   0  -1   -0.60    1.60
   4   0  -1    0.40    1.70
  -3   0   1   94.59    4.20
   3   0  -1   94.59    5.00
   3   0  -1   86.09    4.50
   3   0  -1   86.39    4.90
   3   0  -1   80.29    4.00
   3   0  -1   81.59    3.50
  -3   0   1   79.89    4.40
  -3   0   1   80.09    3.30
   3   0  -1   99.99    3.90
   2   0  -1   -0.10    1.20
  -2   0   1    0.40    0.70
   2   0  -1   -1.00    0.70
   2   0  -1    0.50    0.80
  -2   0   1    0.60    0.90
   2   0  -1    0.00    0.60
  -2   0   1    2.30    1.20
   2   0  -1   -0.30    0.90
   2   0  -1   -0.40    1.00
   2   0  -1   -0.60    1.10
  -2   0   1   -0.30    0.80
   1   0  -1  772.52   20.00
   1   0  -1  800.72   19.50
  -1   0   1  781.22   20.10
  -1   0   1  775.92   19.90
   1   0  -1  811.52   19.90
  -1   0   1  832.62   19.70
   1   0  -1  794.62   19.70
  -1   0   1  824.52   19.60
   1   0  -1  787.62   20.20
   0   0   1    0.10    0.10
   0   0   1   -0.10    0.10
   0   0   1    0.00    0.10
   0   0  -1    0.00    0.10
   0   0  -1   -0.10    0.10
   0   0  -1    0.00    0.10
   0   0   1   -0.10    0.10
   0   0  -1    0.00    0.10
   0   0   1    0.00    0.10
   0   0  -1    0.00    0.10
   0   0  -1    0.10    0.10
   1   0   1 1344.67   33.80
   1   0   1 1293.37   33.80
  -1   0  -1 1406.46   33.80
   1   0   1 1355.26   33.40
   1   0   1 1382.26   33.00
  -1   0  -1 1394.26   33.50
  -1   0  -1 1384.16   33.00
   1   0   1 1317.17   33.70
   1   0   1 1414.16   33.70
  -1   0  -1 1347.37   33.10
   2   0   1   -0.30    0.60
  -2   0  -1   -0.20    0.60
   2   0   1    0.90    0.90
   2   0   1    1.70    1.20
  -2   0  -1   -0.90    0.60
   2   0   1    0.50    1.10
   2   0   1    0.50    1.00
   2   0   1   -0.10    1.00
  -2   0  -1   -0.80    0.90
  -2   0  -1   -1.50    0.90
  -3   0  -1 3279.57   80.69
  -3   0  -1 3215.58   78.89
   3   0   1 3249.67   81.09
   3   0   1 3261.37   79.09
  -3   0  -1 3203.78   80.19
   3   0   1 3182.38   80.89
   3   0   1 3258.67   81.19
  -3   0  -1 3269.77   79.49
   3   0   1 3277.57   80.09
   4   0   1    0.00    1.30
   4   0   1   -0.10    1.50
  -4   0  -1   -1.60    0.80
   4   0   1   -0.90    1.60
  -4   0  -1   -1.20    1.30
  -4   0  -1    0.20    0.90
   4   0   1   -1.20    1.70
   4   0   1    0.00    1.00
  -4   0  -1    0.40    1.50
  -5   0  -1  159.18    6.00
   5   0   1  156.28    7.00
  -5   0  -1  174.68    7.50
   5   0   1  150.28    5.80
  -5   0  -1  161.48    7.70
   5   0   1  159.78    8.50
  -5   0  -1  136.39    5.30
   5   0   1  145.39    8.00
   5   0   1  143.79    7.70
  -6   0  -1    2.80    2.40
  -6   0  -1    6.10    2.40
   6   0   1   -1.60    2.40
  -6   0  -1   -0.70    1.50
   6   0   1    0.20    1.50
   6   0   1    0.40    2.00
  -6   0  -1   -0.10    2.30
   6   0   1    3.20    3.00
   6   0   1    3.30    2.90
   7   0   1  595.94   18.80
  -7   0  -1  551.14   15.10
  -7   0  -1  547.25   18.50
   7   0   1  533.05   19.80
   7   0   1  542.85   20.30
  -7   0  -1  536.05   19.80
   7   0   1  554.74   20.70
   7   0   1  533.15   16.50
  -7   0  -1  536.45   16.30
  -7   0  -1  553.54   19.60
  -8   0  -1    4.30    3.50
   8   0   1    0.30    1.90
  -8   0  -1   -3.70    3.00
   8   0   1    1.80    3.80
   8   0   1    7.10    3.90
  -8   0  -1   -1.70    1.70
   8   0   1    4.30    4.10
  -8   0  -1    1.70    2.90
   8   0   1   -0.40    2.60
   9   0   1    8.50    3.90
  -9   0  -1   11.20    4.60
   9   0   1   11.10    4.70
   9   0   1   23.90    6.20
  -9   0  -1    9.80    4.00
   9   0   1   18.40    5.60
  -9   0  -1   12.90    5.10
  10   0   1    2.20    3.80
 -10   0  -1   -6.10    3.30
 -10   0  -1    2.50    4.30
 -10   0  -1    3.60    4.00
  10   0   1    0.40    4.30
  10   0   1    9.80    5.40
  11   0   1   -4.80    3.60
 -11   0  -1    3.30    4.60
 -11   0  -1    5.80    5.10
  11   0   1    7.70    5.80
  11   0   1   16.20    6.00
 -11   0  -1    2.00    4.80
  12   0   1   -1.80    5.10
  12   0   1   -2.60    5.40
 -12   0  -1   -4.00    4.60
 -12   0  -1   -9.00    4.30
 -12   0  -1    1.40    5.40
  12   0   1    2.90    4.60
  13   0   1   45.80    9.80
 -13   0  -1   58.59   11.10
 -13   0  -1   55.99   10.50
  13   0   1   49.80   10.90
  13  -1  -1   39.60    9.50
  13  -1  -1   45.50    8.40
  13  -1  -1   29.90    9.40
 -13  -1   1   48.10    9.60
 -13  -1   1   41.00    9.50
  13   1  -1   67.29   11.90
 -13   1   1   41.60    9.20
  13   1  -1   52.59    9.10
 -13   1   1   38.40    9.30
  13   1  -1   39.40    9.60
  12  -1  -1    6.20    4.90
 -12  -1   1   10.80    5.80
 -12  -1   1   -5.40    4.50
  12  -1  -1    7.80    6.30
  12  -1  -1    2.60    5.90
  12   1  -1    3.50    6.20
  12   1  -1   -4.30    4.30
 -12   1   1    2.60    5.00
  12   1  -1    0.80    5.10
 -12   1   1   -9.30    4.30
 -11  -1   1   61.29    9.00
 -11  -1   1   66.19   10.10
  11  -1  -1   62.49    8.10
  11  -1  -1   51.49    9.10
 -11  -1   1   43.70    7.20
  11  -1  -1   51.89    8.50
  11   1  -1   53.79    9.70
 -11   1   1   69.39    8.10
  11   1  -1   44.60    7.30
 -11   1   1   57.79    8.40
  11   1  -1   36.70    8.10
 -11   1   1   50.69    8.70
  10  -1  -1   35.30    6.10
  10  -1  -1   31.00    7.40
 -10  -1   1   33.80    5.80
 -10  -1   1   37.50    6.80
 -10  -1   1   28.30    6.10
  10  -1  -1   24.80    6.50
  10   1  -1   27.30    5.80
 -10   1   1   27.10    6.30
  10   1  -1   37.60    7.60
  10   1  -1   25.20    6.40
 -10   1   1   26.40    5.40
 -10   1   1   40.50    7.00
   9  -1  -1    2.10    2.60
   9  -1  -1   -0.40    3.70
   9  -1  -1    3.60    3.30
  -9  -1   1   -1.70    3.40
   9  -1  -1    0.10    3.70
  -9  -1   1    9.90    4.10
   9  -1  -1    3.30    4.20
  -9  -1   1   -2.20    2.80
  -9   1   1    2.30    3.80
   9   1  -1    1.70    2.70
   9   1  -1   -1.60    3.50
   9   1  -1    2.20    4.40
  -9   1   1    2.50    3.00
   9   1  -1    1.90    3.60
  -9   1   1    1.20    3.70
   8  -1  -1    0.70    2.60
  -8  -1   1    0.10    3.00
   8  -1  -1    0.30    2.10
  -8  -1   1    0.20    3.20
   8  -1  -1    0.70    3.50
  -8  -1   1    0.50    2.60
   8  -1  -1    4.80    3.90
   8  -1  -1   -0.20    3.10
  -8   1   1    2.10    3.20
   8   1  -1    0.70    3.50
   8   1  -1    1.40    2.20
  -8   1   1    3.40    2.80
  -8   1   1   -0.70    3.00
   8   1  -1   -2.50    3.10
   8   1  -1    6.10    3.10
  -8   1   1    0.00    2.90
  -8   1   1    1.60    1.90
   7  -1  -1  520.15   17.50
  -7  -1   1  500.95   18.80
  -7  -1   1  499.65   14.30
   7  -1  -1  494.75   19.20
   7  -1  -1  503.15   16.10
   7  -1  -1  498.55   15.60
   7  -1  -1  525.75   19.30
  -7  -1   1  515.75   17.00
   7  -1  -1  538.25   19.10
  -7  -1   1  533.85   18.20
   7   1  -1  459.35   14.50
  -7   1   1  503.35   17.00
  -7   1   1  518.65   18.90
   7   1  -1  500.55   19.60
   7   1  -1  507.25   17.80
   7   1  -1  517.15   16.30
  -7   1   1  517.95   15.70
   7   1  -1  519.35   19.20
  -7   1   1  543.05   18.30
   6  -1  -1  422.36   15.60
  -6  -1   1  423.36   15.90
   6  -1  -1  425.06   16.10
   6  -1  -1  398.16   13.10
   6  -1  -1  431.06   13.50
  -6  -1   1  426.06   12.00
   6  -1  -1  428.76   16.30
   6  -1  -1  436.46   14.70
  -6  -1   1  446.36   14.20
  -6  -1   1  437.06   15.20
   6   1  -1  416.86   16.00
  -6   1   1  406.56   15.50
   6   1  -1  418.56   16.40
   6   1  -1  405.16   11.90
  -6   1   1  426.26   13.20
  -6   1   1  418.76   14.10
  -6   1   1  427.76   15.00
   6   1  -1  413.46   13.40
   6   1  -1  421.96   14.80
   5  -1  -1  344.17   11.60
   5  -1  -1  334.87   10.70
  -5  -1   1  333.47   11.10
  -5  -1   1  325.77   11.90
  -5  -1   1  321.67    9.30
   5  -1  -1  315.87   12.70
   5  -1  -1  334.57   10.70
   5  -1  -1  330.17   12.40
   5  -1  -1  322.97   12.60
  -5  -1   1  332.27   12.70
  -5   1   1  316.57   12.30
  -5   1   1  337.27   11.40
   5   1  -1  328.87   13.00
  -5   1   1  319.77   10.50
   5   1  -1  331.17   10.80
   5   1  -1  338.27   12.70
  -5   1   1  341.37   12.00
   5   1  -1  320.37   11.80
   5   1  -1  320.27    9.50
   5   1  -1  325.57   12.70
   4  -1  -1   22.10    2.40
   4  -1  -1   18.90    3.00
  -4  -1   1   17.40    3.00
   4  -1  -1   12.40    2.50
   4  -1  -1   21.30    2.60
   4  -1  -1   22.60    3.30
  -4  -1   1   23.30    2.40
   4  -1  -1   17.10    2.10
  -4  -1   1   21.90    1.50
   4  -1  -1   18.00    2.30
   4   1  -1   20.60    2.30
   4   1  -1   18.50    3.00
   4   1  -1   16.10    1.60
   4   1  -1   20.90    2.80
  -4   1   1   12.40    2.10
  -4   1   1   17.30    2.20
  -4   1   1   16.90    2.40
   4   1  -1   22.40    3.30
   4   1  -1   17.60    3.00
   3  -1  -1  823.92   21.80
   3  -1  -1  820.22   23.00
  -3  -1   1  818.82   22.90
   3  -1  -1  852.21   22.00
  -3  -1   1  843.52   20.60
   3  -1  -1  855.01   21.90
   3  -1  -1  817.52   22.20
   3  -1  -1  815.12   21.90
  -3  -1   1  820.22   22.50
   3  -1  -1  841.12   22.80
   3  -1  -1  796.32   23.10
   3  -1  -1  848.12   22.20
  -3  -1   1  845.22   21.90
   3   1  -1  793.72   23.20
   3   1  -1  847.02   21.90
  -3   1   1  832.82   22.30
   3   1  -1  817.72   23.10
   3   1  -1  822.92   22.50
   3   1  -1  817.02   20.90
  -3   1   1  867.41   22.20
  -2  -1   1 6479.85  158.48
  -2  -1   1 6469.95  156.98
   2  -1  -1 6254.17  157.78
   2  -1  -1 6556.74  158.78
   2  -1  -1 6503.25  158.38
   2  -1  -1 6471.85  158.98
  -2  -1   1 6423.36  158.88
   2  -1  -1 6769.82  158.48
   2  -1  -1 6479.55  158.18
   2  -1  -1 6222.68  158.38
  -2  -1   1 6498.65  158.18
   2  -1  -1 6848.41  157.78
   2  -1  -1 6759.42  157.78
   2   1  -1 6374.76  157.38
   2   1  -1 6430.36  158.58
   2   1  -1 6556.34  159.58
   2   1  -1 6395.96  158.48
   2   1  -1 6598.34  157.48
   2   1  -1 6764.02  159.38
   1  -1  -1 3495.25   89.89
   1  -1  -1 3627.94   89.69
   1  -1  -1 3806.92   89.99
   1  -1  -1 3562.74   89.79
  -1  -1   1 3454.95   89.89
   1  -1  -1 3844.02   90.39
   1  -1  -1 3572.34   89.79
  -1  -1   1 3484.15   89.79
   1  -1  -1 3655.43   90.19
  -1  -1   1 3572.64   89.89
   1  -1  -1 4110.49   90.89
   1  -1  -1 3667.43   89.59
   1   1  -1 4130.29   90.19
   1   1  -1 3715.53   89.99
   1   1  -1 3934.21   89.79
   1   1  -1 3581.04   89.89
   1   1  -1 3741.43   90.69
  -1  -1  -1  709.03   17.80
   1  -1   1  694.73   17.60
  -1  -1  -1  715.93   17.40
   1  -1   1  657.43   17.80
   1  -1   1  711.13   17.70
  -1  -1  -1  667.63   17.00
   1  -1   1  715.03   17.30
   1  -1   1  732.33   17.70
   1  -1   1  607.94   17.70
   1  -1   1  700.13   17.70
   1  -1   1  677.93   17.20
   1   1   1  712.03   17.70
   1   1   1  729.03   17.30
  -1   1  -1  684.13   17.90
   1   1   1  689.83   17.70
  -1   1  -1  716.93   17.40
  -1   1  -1  696.33   17.80
   1   1   1  634.34   17.00
   1   1   1  743.93   18.00
   1   1   1  679.63   17.80
   2  -1   1 2820.62   67.29
   2  -1   1 2789.62   67.59
   2  -1   1 2657.93   68.09
   2  -1   1 2823.52   68.39
  -2  -1  -1 2786.42   67.29
  -2  -1  -1 2679.63   68.29
  -2  -1  -1 2803.12   68.09
   2  -1   1 2746.33   68.39
   2  -1   1 2739.63   68.09
   2  -1   1 2755.52   67.79
   2  -1   1 2716.13   68.29
  -2   1  -1 2808.72   67.89
   2   1   1 2758.12   68.49
   2   1   1 2738.93   68.39
   2   1   1 2710.63   68.59
  -2   1  -1 2727.53   68.29
  -2   1  -1 2830.42   68.09
   2   1   1 2775.82   67.29
   2   1   1 2843.22   68.19
  -3  -1  -1  682.63   18.50
  -3  -1  -1  680.83   17.40
   3  -1   1  671.63   19.20
   3  -1   1  687.93   18.10
  -3  -1  -1  652.13   18.80
   3  -1   1  680.03   19.10
   3  -1   1  668.23   19.20
   3  -1   1  670.83   18.60
   3  -1   1  676.43   17.50
   3  -1   1  651.83   17.80
   3   1   1  675.63   18.60
   3   1   1  683.63   17.50
   3   1   1  649.93   19.20
  -3   1  -1  662.13   18.20
  -3   1  -1  640.14   17.80
   3   1   1  670.23   19.40
   3   1   1  655.13   19.00
  -3   1  -1  657.53   18.70
   4  -1   1   62.69    3.30
   4  -1   1   62.89    4.80
   4  -1   1   62.09    4.60
  -4  -1  -1   68.09    4.50
   4  -1   1   54.69    3.60
  -4  -1  -1   63.59    4.00
   4  -1   1   60.59    4.80
  -4  -1  -1   65.19    3.10
   4  -1   1   61.19    3.40
   4  -1   1   63.89    4.30
  -4  -1  -1   58.09    4.60
  -4   1  -1   67.29    4.10
  -4   1  -1   61.09    3.70
  -4   1  -1   52.29    4.00
   4   1   1   60.99    4.10
   4   1   1   62.59    5.60
   4   1   1   58.49    5.20
   4   1   1   57.69    4.50
  -4   1  -1   64.29    3.60
   4   1   1   66.49    3.30
   5  -1   1  144.79    5.70
  -5  -1  -1  135.69    7.60
   5  -1   1  148.59    8.10
   5  -1   1  144.29    7.90
   5  -1   1  143.19    5.80
   5  -1   1  149.19    6.70
  -5  -1  -1  151.78    7.60
  -5  -1  -1  149.59    7.00
   5  -1   1  148.59    7.70
  -5  -1  -1  153.08    5.50
  -5   1  -1  156.08    7.70
  -5   1  -1  141.59    6.90
   5   1   1  149.69    8.20
   5   1   1  155.48    7.30
  -5   1  -1  139.39    6.20
   5   1   1  140.89    7.90
  -5   1  -1  144.29    5.90
   5   1   1  150.18    5.90
   5   1   1  139.39    7.70
  -6  -1  -1  192.18    9.50
  -6  -1  -1  198.08    9.90
   6  -1   1  190.08    7.40
   6  -1   1  199.88    8.60
   6  -1   1  213.28   10.10
  -6  -1  -1  182.68    6.90
   6  -1   1  209.28   10.50
   6  -1   1  211.38   10.30
  -6  -1  -1  190.28    8.90
   6   1   1  205.38    9.10
   6   1   1  209.08   10.40
  -6   1  -1  186.18    9.40
  -6   1  -1  199.68    9.00
   6   1   1  201.68   10.10
  -6   1  -1  205.38    8.00
   6   1   1  182.88    7.40
  -6   1  -1  199.68    7.50
   6   1   1  201.08   10.60
  -7  -1  -1    3.20    2.70
   7  -1   1   -0.20    2.90
   7  -1   1    0.30    2.00
  -7  -1  -1   -2.00    2.70
  -7  -1  -1   -1.70    2.70
   7  -1   1   -1.40    1.60
  -7  -1  -1    2.80    1.60
   7  -1   1    3.30    3.10
   7  -1   1   -1.00    3.00
  -7   1  -1    0.20    2.70
   7   1   1    2.20    1.90
   7   1   1    0.80    2.70
  -7   1  -1    7.30    2.80
   7   1   1    0.40    2.10
  -7   1  -1    1.60    1.70
  -7   1  -1    1.00    1.70
   7   1   1   -1.40    2.70
   7   1   1    0.30    2.90
   8  -1   1    1.90    3.50
   8  -1   1   -1.20    3.50
   8  -1   1   -0.60    1.90
  -8  -1  -1    2.40    3.10
   8  -1   1   -4.00    2.30
  -8  -1  -1    0.90    3.40
  -8  -1  -1    2.30    3.00
   8  -1   1   -2.50    3.40
  -8  -1  -1    0.90    1.70
   8   1   1   -0.30    3.80
   8   1   1    2.30    2.20
  -8   1  -1   -1.90    1.90
  -8   1  -1    4.20    3.40
  -8   1  -1    0.20    2.90
   8   1   1   -1.80    3.10
  -8   1  -1    0.00    3.30
   8   1   1    4.60    2.90
   8   1   1   -5.00    2.60
   9  -1   1  231.38   13.70
   9  -1   1  246.28   12.00
  -9  -1  -1  242.78   13.30
   9  -1   1  269.37   15.10
   9  -1   1  243.88   14.20
  -9  -1  -1  227.08   12.00
  -9  -1  -1  259.07   14.30
  -9   1  -1  256.87   13.70
  -9   1  -1  254.77   12.70
   9   1   1  248.38   12.60
   9   1   1  238.68   14.20
   9   1   1  256.87   15.10
  -9   1  -1  255.97   14.10
  10  -1   1   21.40    6.50
  10  -1   1   29.80    5.70
  10  -1   1   37.20    7.10
 -10  -1  -1   47.10    7.50
 -10  -1  -1   35.80    6.20
  10  -1   1   40.90    8.10
 -10  -1  -1   31.60    6.60
 -10   1  -1   25.40    5.60
  10   1   1   29.50    6.00
 -10   1  -1   25.60    6.40
  10   1   1   32.30    7.20
  10   1   1   36.60    7.00
 -10   1  -1   22.00    5.90
  11  -1   1   58.59    9.30
 -11  -1  -1   53.39    8.80
 -11  -1  -1   60.89    8.90
  11  -1   1   72.79   10.80
 -11  -1  -1   57.39    8.80
  11  -1   1   61.39    7.90
 -11   1  -1   60.59    8.50
  11   1   1   66.99    8.50
 -11   1  -1   48.70    8.50
  11   1   1   42.70    8.60
 -11   1  -1   59.29    9.00
  11   1   1   76.19   11.30
  12  -1   1    4.50    4.70
  12  -1   1   16.20    7.30
 -12  -1  -1   -0.50    5.60
 -12  -1  -1    3.60    5.90
 -12  -1  -1    4.10    7.90
  12  -1   1   17.30    7.30
 -12   1  -1    2.00    5.00
 -12   1  -1   13.30    5.80
  12   1   1   10.90    5.00
 -12   1  -1    4.90    5.70
  12   1   1   12.80    6.50
  12   1   1    1.10    6.20
 -13  -1  -1    0.80    6.20
  13  -1   1   -0.30    5.80
  13  -1   1    8.90    7.60
 -13  -1  -1   -3.20    6.10
 -13   1  -1   -2.70    5.80
  13   1   1    1.60    5.50
 -13   1  -1    0.60    5.70
  13   1   1    8.00    6.20
  13   1   1   -0.40    7.10
 -13  -2   1   14.60    6.90
  13  -2  -1    3.00    6.50
  13  -2  -1   11.20    7.60
 -13  -2   1    4.20    6.60
  13   2  -1    3.80    6.50
  13   2  -1    4.60    5.50
 -13   2   1   -0.50    5.40
  13   2  -1    1.40    7.10
 -13   2   1    4.60    6.70
  12  -2  -1   14.00    6.30
  12  -2  -1   36.40    6.90
  12  -2  -1   24.00    8.00
 -12  -2   1   15.40    6.80
 -12  -2   1   24.90    7.30
  12   2  -1   29.00    7.30
  12   2  -1   35.50    8.90
 -12   2   1   14.30    6.90
 -12   2   1   22.10    7.00
  12   2  -1   36.20    8.40
 -11  -2   1    4.50    4.70
  11  -2  -1    1.50    3.90
 -11  -2   1    3.50    4.50
  11  -2  -1    3.20    5.80
  11  -2  -1    0.90    4.60
 -11  -2   1    1.70    4.70
 -11   2   1    8.70    4.60
  11   2  -1    9.50    5.20
 -11   2   1    2.10    5.10
  11   2  -1   -1.40    5.40
 -11   2   1   13.20    5.90
  11   2  -1    3.80    4.50
 -10  -2   1   51.89    7.10
  10  -2  -1   56.09    8.70
  10  -2  -1   47.60    8.00
  10  -2  -1   48.90    8.30
 -10  -2   1   37.30    7.00
 -10  -2   1   44.60    7.50
  10  -2  -1   62.19    7.40
  10   2  -1   41.80    8.10
 -10   2   1   57.99    7.50
 -10   2   1   44.50    7.40
  10   2  -1   52.79    8.40
 -10   2   1   44.90    8.30
  10   2  -1   51.99    7.60
   9  -2  -1   17.20    5.50
  -9  -2   1   11.20    4.50
   9  -2  -1   13.60    5.20
   9  -2  -1   10.20    4.90
   9  -2  -1    8.20    3.80
  -9  -2   1   11.70    4.50
   9  -2  -1   15.20    3.50
  -9  -2   1   24.10    4.70
   9   2  -1   15.80    4.40
  -9   2   1   21.40    4.60
  -9   2   1   13.60    4.80
  -9   2   1   18.50    5.30
   9   2  -1   15.90    3.70
   9   2  -1   18.30    5.10
   9   2  -1   22.50    5.90
   8  -2  -1  124.09    7.00
   8  -2  -1  104.99    7.50
  -8  -2   1  109.09   10.00
   8  -2  -1  109.49    9.90
   8  -2  -1  127.29    9.90
  -8  -2   1  125.49    7.70
   8  -2  -1  115.79    8.90
   8  -2  -1  103.19    8.10
  -8  -2   1  115.39    8.50
  -8   2   1  116.49    6.80
   8   2  -1  113.89    8.20
   8   2  -1  111.89    6.70
  -8   2   1  115.79    8.30
  -8   2   1  113.69    7.60
  -8   2   1  112.49    6.50
   8   2  -1   98.79    9.70
   8   2  -1  107.19   10.00
  -8   2   1  120.69    9.20
  -7  -2   1   -0.60    2.50
   7  -2  -1    1.40    2.30
   7  -2  -1   -1.70    1.80
  -7  -2   1    6.30    2.60
   7  -2  -1    1.10    3.00
   7  -2  -1   -1.70    2.00
  -7  -2   1    2.80    1.30
   7  -2  -1    0.00    3.00
  -7  -2   1   -0.10    2.80
   7  -2  -1   -1.00    2.80
  -7   2   1   -2.50    2.40
  -7   2   1    1.30    2.20
   7   2  -1    4.00    2.90
   7   2  -1    5.90    3.60
  -7   2   1    2.50    2.30
   7   2  -1    2.60    2.20
  -7   2   1    3.00    2.80
   7   2  -1    1.80    3.00
  -6  -2   1   59.49    2.90
   6  -2  -1   57.69    4.20
   6  -2  -1   65.29    6.70
  -6  -2   1   64.69    6.10
  -6  -2   1   61.59    4.80
   6  -2  -1   57.69    6.40
   6  -2  -1   63.99    4.60
  -6  -2   1   71.19    6.80
   6  -2  -1   58.59    5.90
   6  -2  -1   57.59    4.80
   6   2  -1   67.49    7.40
   6   2  -1   65.19    6.40
  -6   2   1   74.09    6.40
   6   2  -1   56.39    4.30
  -6   2   1   61.09    5.30
   6   2  -1   46.60    5.20
  -6   2   1   69.49    4.70
  -5  -2   1  654.43   18.50
   5  -2  -1  633.34   20.30
   5  -2  -1  615.84   18.60
  -5  -2   1  622.84   20.00
  -5  -2   1  633.14   16.20
   5  -2  -1  614.44   18.50
   5  -2  -1  640.54   18.10
   5  -2  -1  617.04   18.90
  -5  -2   1  612.04   19.50
   5  -2  -1  623.74   18.30
   5  -2  -1  635.44   20.10
   5  -2  -1  612.64   19.60
  -5   2   1  614.04   18.60
   5   2  -1  620.24   19.40
  -5   2   1  650.63   19.00
   5   2  -1  602.44   20.00
   5   2  -1  593.54   16.10
   5   2  -1  630.84   18.10
  -5   2   1  640.44   19.10
   5   2  -1  625.84   20.60
  -4  -2   1  196.58    8.50
  -4  -2   1  209.68    7.50
   4  -2  -1  204.78    8.60
  -4  -2   1  196.48    5.70
   4  -2  -1  189.48    7.80
   4  -2  -1  200.78    7.60
  -4  -2   1  203.28    8.20
   4  -2  -1  214.48    7.50
   4  -2  -1  187.68    8.10
   4  -2  -1  201.78    8.70
   4  -2  -1  192.48    7.50
   4  -2  -1  217.48    7.70
   4  -2  -1  200.98    7.60
   4   2  -1  209.88    9.10
   4   2  -1  191.38    8.60
   4   2  -1  202.28    7.30
   4   2  -1  195.78    8.10
   4   2  -1  198.08    5.90
  -4   2   1  208.98    7.80
  -4   2   1  200.68    7.70
  -3  -2   1 1073.99   29.40
   3  -2  -1 1032.10   29.10
   3  -2  -1 1104.39   28.60
   3  -2  -1 1135.69   28.70
   3  -2  -1 1082.79   29.30
   3  -2  -1 1099.29   28.90
   3  -2  -1 1068.49   28.90
  -3  -2   1 1120.19   28.40
   3  -2  -1 1110.49   28.40
   3  -2  -1 1111.29   28.50
  -3  -2   1 1111.39   29.20
  -3  -2   1 1063.69   26.90
   3  -2  -1 1048.90   28.70
   3   2  -1 1099.89   29.20
   3   2  -1 1056.29   29.60
   3   2  -1 1098.69   28.40
   3   2  -1 1115.29   27.10
   3   2  -1 1120.89   29.50
   2  -2  -1 3757.82   91.99
   2  -2  -1 3920.41   91.79
  -2  -2   1 3708.63   91.99
   2  -2  -1 3742.13   92.29
  -2  -2   1 3798.92   92.39
   2  -2  -1 3736.03   92.49
   2  -2  -1 3655.73   92.39
   2  -2  -1 3691.03   91.79
   2  -2  -1 3657.53   91.99
  -2  -2   1 3761.32   92.49
   2  -2  -1 3850.61   92.09
  -2  -2   1 3633.94   90.89
   2  -2  -1 3643.44   92.19
   2   2  -1 3720.53   92.59
   2   2  -1 3736.43   92.49
   2   2  -1 3946.01   91.19
   2   2  -1 3841.02   92.49
   2   2  -1 3903.81   91.99
  -1  -2   1   12.80    1.50
   1  -2  -1   17.90    1.90
  -1  -2   1    8.80    1.20
  -1  -2   1   11.20    1.20
  -1  -2   1   12.30    1.40
   1  -2  -1   17.60    1.20
   1  -2  -1   13.90    1.70
  -1  -2   1   12.20    1.40
   1   2  -1   14.90    1.60
  -1   2   1   10.90    1.30
   1   2  -1   18.70    1.60
   0  -2   1  200.28    4.50
   0  -2   1  173.88    4.50
   0  -2  -1  171.08    4.40
   0  -2  -1  180.98    5.60
   0  -2   1  175.48    5.50
   0  -2  -1  166.48    5.10
   0  -2   1  153.88    4.90
   0  -2  -1  156.98    4.50
   0  -2  -1  182.78    5.60
   0  -2   1  171.98    5.20
   0   2  -1  153.88    5.00
   0   2   1  160.58    5.40
   0   2   1  173.08    4.40
   0   2   1  197.58    5.10
   0   2  -1  186.48    5.60
   0   2  -1  160.18    5.30
   0   2  -1  198.08    4.50
   0   2   1  158.58    5.20
  -1  -2  -1 2620.74   65.99
   1  -2   1 2701.43   65.79
   1  -2   1 2687.03   66.09
   1  -2   1 2678.03   65.59
   1  -2   1 2445.26   66.29
  -1  -2  -1 2496.95   66.19
  -1  -2  -1 2645.84   65.79
  -1  -2  -1 2636.34   66.39
   1  -2   1 2773.62   66.59
   1  -2   1 2743.93   66.59
  -1  -2  -1 2573.64   65.99
   1  -2   1 2786.32   65.99
   1   2   1 2824.92   66.09
   1   2   1 2871.51   66.29
   1   2   1 2726.23   65.89
   1   2   1 2825.52   66.29
  -1   2  -1 2687.33   65.59
  -1   2  -1 2729.73   66.59
  -1   2  -1 2826.52   66.09
   2  -2   1 2058.69   50.69
   2  -2   1 2082.99   51.29
  -2  -2  -1 2037.60   51.49
   2  -2   1 2025.30   51.39
   2  -2   1 2046.10   50.49
   2  -2   1 2022.10   51.19
   2  -2   1 2086.69   51.39
   2  -2   1 2026.40   51.49
   2  -2   1 2070.69   51.19
  -2  -2  -1 1989.00   51.39
   2  -2   1 2026.50   51.29
  -2  -2  -1 1980.10   51.29
  -2  -2  -1 2056.19   50.39
  -2   2  -1 2101.29   51.79
   2   2   1 2050.49   51.49
   2   2   1 2061.89   50.59
   2   2   1 2051.09   51.49
  -2   2  -1 2102.59   51.49
   2   2   1 2088.49   51.39
   2   2   1 2032.20   51.79
   2   2   1 2066.29   49.80
   3  -2   1  269.57    9.30
  -3  -2  -1  275.27    8.10
   3  -2   1  268.87    9.20
   3  -2   1  287.37    9.40
  -3  -2  -1  278.17    9.80
   3  -2   1  279.37    9.60
   3  -2   1  285.27    8.50
   3  -2   1  289.07    8.70
   3  -2   1  286.97    9.60
   3  -2   1  281.87    9.80
  -3  -2  -1  291.37    9.70
   3  -2   1  311.07    9.50
  -3  -2  -1  274.67    9.30
   3   2   1  282.57    8.50
   3   2   1  287.87    9.90
  -3   2  -1  276.37    9.30
   3   2   1  271.37    9.70
   3   2   1  293.87   10.10
  -3   2  -1  269.57    9.40
   3   2   1  281.37    9.40
  -3   2  -1  282.07    9.70
   4  -2   1  665.13   18.00
  -4  -2  -1  649.74   19.60
   4  -2   1  652.83   19.20
  -4  -2  -1  678.93   20.00
   4  -2   1  667.03   20.00
   4  -2   1  660.53   18.70
   4  -2   1  651.43   18.40
  -4  -2  -1  655.63   19.00
   4  -2   1  663.83   19.80
   4  -2   1  659.13   19.20
  -4  -2  -1  658.43   17.40
   4  -2   1  644.54   19.80
  -4   2  -1  662.73   18.80
  -4   2  -1  651.03   19.00
   4   2   1  638.34   20.30
   4   2   1  643.64   17.90
  -4   2  -1  650.73   19.40
   4   2   1  671.43   19.40
   4   2   1  670.63   20.20
   4   2   1  643.54   19.80
  -5  -2  -1  323.17   11.40
   5  -2   1  326.07   10.90
  -5  -2  -1  300.97    9.40
   5  -2   1  317.77   12.20
  -5  -2  -1  326.57   12.50
   5  -2   1  315.47   12.50
   5  -2   1  314.57   11.70
   5  -2   1  316.07   12.50
   5  -2   1  320.27   10.20
   5  -2   1  321.47   10.70
  -5   2  -1  306.37   11.80
   5   2   1  303.57   10.10
  -5   2  -1  326.37   11.20
  -5   2  -1  314.87   10.90
   5   2   1  328.07   12.50
   5   2   1  319.47   11.70
  -5   2  -1  301.67   11.60
   5   2   1  312.37   12.50
   5   2   1  313.57   12.90
  -6  -2  -1  205.98    9.10
   6  -2   1  210.68   10.60
   6  -2   1  205.48    9.70
  -6  -2  -1  205.28   10.10
  -6  -2  -1  208.68    9.90
   6  -2   1  209.78   10.20
   6  -2   1  209.68    8.00
   6  -2   1  220.88   10.80
   6  -2   1  191.98    8.60
  -6  -2  -1  213.38    7.20
  -6   2  -1  210.48    8.40
   6   2   1  201.58   10.50
  -6   2  -1  208.18    8.80
  -6   2  -1  220.38   10.00
  -6   2  -1  229.68    9.90
   6   2   1  213.98   10.90
   6   2   1  219.48    8.10
   6   2   1  205.68   10.40
   6   2   1  199.48    9.40
   7  -2   1  330.37   14.70
  -7  -2  -1  316.17   14.50
  -7  -2  -1  348.37   13.30
  -7  -2  -1  324.97   10.30
   7  -2   1  329.97   14.70
  -7  -2  -1  339.17   14.10
   7  -2   1  343.27   14.70
   7  -2   1  329.37   11.40
   7  -2   1  333.47   12.60
  -7   2  -1  339.87   11.90
   7   2   1  331.77   15.40
   7   2   1  316.67   14.40
   7   2   1  312.47   11.30
  -7   2  -1  334.97   12.20
   7   2   1  325.67   13.30
  -7   2  -1  340.27   13.90
   7   2   1  333.97   14.80
  -7   2  -1  312.77   13.20
  -8  -2  -1    5.10    3.20
   8  -2   1    1.00    3.40
  -8  -2  -1    4.10    3.60
   8  -2   1    1.90    2.70
   8  -2   1    4.40    2.30
  -8  -2  -1    5.10    3.50
   8  -2   1    0.40    3.70
   8  -2   1    1.90    3.60
   8   2   1    6.10    3.60
  -8   2  -1   -1.00    2.80
   8   2   1   10.00    4.60
   8   2   1    2.00    3.50
  -8   2  -1    5.70    2.70
  -8   2  -1    5.60    3.50
   8   2   1    7.90    2.60
  -8   2  -1   11.70    4.20
  -9  -2  -1   10.30    4.10
   9  -2   1    8.60    4.80
  -9  -2  -1    7.00    4.10
   9  -2   1    6.90    3.60
   9  -2   1   19.40    5.20
   9  -2   1   12.50    5.00
  -9  -2  -1    7.40    4.30
   9   2   1   11.90    5.20
   9   2   1   13.80    4.40
  -9   2  -1   14.10    4.70
  -9   2  -1    8.90    4.30
   9   2   1   17.30    5.20
  -9   2  -1   11.40    4.20
  -9   2  -1    7.60    3.00
 -10  -2  -1   70.89    8.30
 -10  -2  -1   66.69    8.90
  10  -2   1   78.89    9.70
  10  -2   1   57.89    8.70
  10  -2   1   91.39   11.20
  10  -2   1   78.09    8.20
 -10  -2  -1   79.49    9.90
  10   2   1   78.29    9.10
  10   2   1   47.90    7.90
  10   2   1   71.99   10.10
 -10   2  -1   70.49    9.30
 -10   2  -1   71.29    8.50
 -10   2  -1   84.59    9.70
  11  -2   1   12.50    5.90
 -11  -2  -1   23.10    6.80
  11  -2   1   19.90    7.10
  11  -2   1    5.90    5.40
  11  -2   1   12.20    4.80
 -11  -2  -1   17.60    6.70
 -11  -2  -1   26.20    6.90
  11   2   1   11.40    6.20
 -11   2  -1   15.40    6.30
 -11   2  -1   17.70    6.20
  11   2   1   22.40    6.20
  11   2   1    9.80    6.30
 -11   2  -1   12.40    5.30
  12  -2   1    1.40    5.90
 -12  -2  -1    8.50    6.20
  12  -2   1    9.20    6.10
 -12  -2  -1    2.90    5.70
  12   2   1    1.00    4.70
 -12   2  -1    2.00    5.30
  12   2   1    4.50    5.80
 -12   2  -1    2.40    5.50
  12   2   1    2.90    5.60
 -12   2  -1    2.60    5.70
  13  -2   1   30.20    9.10
  13  -2   1   39.40    9.50
 -13  -2  -1   24.50    8.40
 -13  -2  -1   23.30    7.70
 -13   2  -1   23.10    8.30
  13   2   1   13.50    7.80
  13   2   1   37.10   10.10
 -13   2  -1   23.80    8.20
  13   2   1   15.40    6.40
 -13  -3   1   20.60    7.80
  13  -3  -1   35.30    9.70
 -13  -3   1   35.90    8.80
  13  -3  -1   24.00    8.70
  13   3  -1   54.89    9.40
  13   3  -1   32.30    9.10
  13   3  -1   51.19   11.30
 -13   3   1   35.50    8.90
 -13   3   1   39.30    9.70
  12  -3  -1    9.10    5.90
 -12  -3   1   20.70    7.00
  12  -3  -1   17.10    6.90
  12  -3  -1   10.50    5.00
 -12  -3   1   21.70    6.90
  12   3  -1   22.20    6.60
  12   3  -1   -1.10    5.00
  12   3  -1   14.10    7.40
 -12   3   1   20.70    6.70
 -12   3   1   13.10    6.60
  11  -3  -1   48.10    7.30
  11  -3  -1   44.10    8.30
  11  -3  -1   56.19    9.30
 -11  -3   1   49.99    8.30
 -11  -3   1   48.10    7.70
 -11  -3   1   39.70    8.00
  11   3  -1   48.40    8.10
 -11   3   1   44.80    8.20
  11   3  -1   41.00    8.10
 -11   3   1   60.79    8.90
  11   3  -1   51.09    9.40
 -11   3   1   59.99    8.20
  10  -3  -1  114.69   11.60
  10  -3  -1  133.99   13.40
  10  -3  -1   97.99   10.80
 -10  -3   1  132.39    9.80
  10  -3  -1  132.89    9.40
 -10  -3   1  124.99   11.80
 -10  -3   1  154.88   11.20
  10   3  -1  101.19   10.90
 -10   3   1  150.68   10.20
 -10   3   1  162.58   11.70
  10   3  -1  119.99   12.30
 -10   3   1  141.79   10.90
  10   3  -1  119.49   10.00
   9  -3  -1   30.00    4.50
  -9  -3   1   40.00    6.90
   9  -3  -1   35.60    6.80
   9  -3  -1   32.50    6.60
   9  -3  -1   18.80    5.50
  -9  -3   1   32.60    6.30
   9  -3  -1   29.10    5.40
  -9  -3   1   28.90    5.20
  -9   3   1   28.40    4.50
   9   3  -1   14.30    5.20
   9   3  -1   27.10    4.50
   9   3  -1   25.50    6.40
  -9   3   1   16.10    5.20
  -9   3   1   19.00    5.00
  -9   3   1   31.00    5.40
   9   3  -1   35.30    6.00
   8  -3  -1    8.30    3.10
   8  -3  -1    8.30    3.20
  -8  -3   1   10.90    3.50
   8  -3  -1   12.90    4.30
   8  -3  -1   11.20    4.30
   8  -3  -1   16.50    3.40
  -8  -3   1    4.90    3.90
   8  -3  -1   20.40    5.30
  -8  -3   1   11.10    4.20
  -8   3   1    4.20    2.80
  -8   3   1   17.60    4.40
   8   3  -1   12.60    3.40
  -8   3   1   12.70    3.80
   8   3  -1   17.40    5.30
  -8   3   1   11.40    3.40
   8   3  -1   16.60    5.00
  -8   3   1   16.80    4.40
   8   3  -1    8.00    3.90
   7  -3  -1  157.58    9.80
   7  -3  -1  165.48   10.00
   7  -3  -1  173.48    8.40
   7  -3  -1  175.78    8.00
  -7  -3   1  162.68    5.60
  -7  -3   1  155.78    8.00
  -7  -3   1  168.38    9.90
   7  -3  -1  163.78    9.60
  -7  -3   1  167.18    9.40
   7  -3  -1  162.88    8.20
  -7   3   1  159.08    8.10
   7   3  -1  163.38   10.10
   7   3  -1  156.98   10.40
  -7   3   1  160.48    9.10
   7   3  -1  160.98    7.70
  -7   3   1  159.38    8.60
   7   3  -1  182.28    9.40
  -6  -3   1   92.49    7.00
   6  -3  -1   79.19    5.80
   6  -3  -1   71.79    5.70
   6  -3  -1  107.39    6.60
   6  -3  -1   96.69    7.10
  -6  -3   1   89.49    3.70
   6  -3  -1  109.99    7.30
  -6  -3   1  103.39    6.10
   6  -3  -1   92.59    5.80
   6  -3  -1   96.29    5.60
  -6  -3   1   92.99    6.60
   6  -3  -1  101.99    7.50
  -6   3   1   82.09    5.90
   6   3  -1   82.69    7.60
   6   3  -1   78.89    7.60
   6   3  -1  100.69    6.70
   6   3  -1   93.89    5.50
  -6   3   1   98.69    6.10
  -6   3   1   93.39    6.40
  -5  -3   1  116.89    7.10
   5  -3  -1  121.49    6.40
   5  -3  -1  124.09    6.90
   5  -3  -1  108.99    6.90
   5  -3  -1  108.99    6.20
   5  -3  -1  114.39    7.10
  -5  -3   1  121.39    4.20
  -5  -3   1  122.59    6.10
   5  -3  -1  118.09    6.40
  -5  -3   1  120.69    6.80
   5  -3  -1  129.79    5.90
   5  -3  -1  123.09    6.30
   5  -3  -1  125.89    6.10
  -5   3   1  112.49    6.40
   5   3  -1  107.99    3.80
   5   3  -1  126.59    7.00
  -5   3   1  119.09    6.30
   5   3  -1  120.89    7.60
   5   3  -1  129.19    7.20
  -5   3   1  100.19    6.00
   5   3  -1  130.19    6.00
   4  -3  -1  542.75   16.10
   4  -3  -1  552.64   17.10
  -4  -3   1  548.15   17.30
   4  -3  -1  544.15   17.30
   4  -3  -1  548.45   17.20
   4  -3  -1  557.94   16.30
   4  -3  -1  535.05   16.50
   4  -3  -1  554.44   16.90
  -4  -3   1  547.95   16.30
  -4  -3   1  516.15   17.00
   4  -3  -1  551.44   17.00
   4  -3  -1  579.94   16.30
  -4  -3   1  550.54   14.50
   4   3  -1  553.64   17.80
   4   3  -1  570.54   17.30
   4   3  -1  556.14   14.30
   4   3  -1  552.84   17.40
   4   3  -1  574.14   16.30
  -3  -3   1  306.87    9.00
   3  -3  -1  341.87   10.20
   3  -3  -1  310.17   10.90
   3  -3  -1  325.07   10.50
  -3  -3   1  338.77   10.50
  -3  -3   1  322.37   10.90
   3  -3  -1  312.97   10.60
   3  -3  -1  329.87   10.80
   3  -3  -1  303.77   10.40
   3  -3  -1  330.67   10.30
  -3  -3   1  319.67   11.00
   3  -3  -1  333.57   10.10
   3  -3  -1  342.37   11.10
   3   3  -1  325.17   11.20
   3   3  -1  346.47   10.40
   3   3  -1  319.07   10.80
   3   3  -1  328.57    9.00
   3   3  -1  330.37   10.90
  -2  -3   1 1606.64   41.40
  -2  -3   1 1582.84   41.50
   2  -3  -1 1599.94   41.20
   2  -3  -1 1629.64   41.00
   2  -3  -1 1690.93   41.60
   2  -3  -1 1610.24   42.10
  -2  -3   1 1586.94   40.60
   2  -3  -1 1666.43   41.30
   2  -3  -1 1641.34   41.00
   2  -3  -1 1707.43   41.10
   2  -3  -1 1499.85   41.50
   2  -3  -1 1627.04   42.20
  -2  -3   1 1632.74   41.80
   2   3  -1 1681.23   41.80
   2   3  -1 1650.03   41.80
   2   3  -1 1702.93   41.50
   2   3  -1 1725.03   40.70
   2   3  -1 1585.54   41.40
   1  -3  -1 9583.64  228.68
   1  -3  -1 9643.24  228.78
   1  -3  -1 9599.94  230.88
   1  -3  -1 9191.28  229.08
  -1  -3   1 9369.46  228.58
  -1  -3   1 9256.17  229.78
  -1  -3   1 9399.26  230.18
  -1  -3   1 9526.75  228.18
   1  -3  -1 9520.45  229.58
   1  -3  -1 9293.87  229.48
   1  -3  -1 9520.25  232.28
   1   3  -1 9340.47  230.38
  -1   3   1 9655.63  232.58
   1   3  -1 9195.18  230.68
   1   3  -1 9441.56  228.98
  -1   3   1 9162.78  228.38
  -1   3   1 9581.04  232.68
   1   3  -1 9667.83  228.88
   1   3  -1 9239.48  232.48
   0  -3   1 2231.08   55.69
   0  -3   1 2239.78   54.09
   0  -3   1 2263.37   55.79
   0  -3  -1 2303.07   55.89
   0  -3  -1 2157.68   54.29
   0  -3   1 2266.77   55.29
   0  -3  -1 2171.68   55.79
   0  -3   1 2181.08   54.79
   0  -3  -1 2300.47   55.19
   0  -3  -1 2297.57   55.79
   0   3  -1 2137.89   54.99
   0   3  -1 2196.38   55.59
   0   3  -1 2297.17   54.19
   0   3  -1 2290.67   55.99
   0   3   1 2343.27   54.89
   0   3   1 2218.48   55.69
   0   3   1 2152.48   55.29
   1  -3   1 2620.24   65.79
  -1  -3  -1 2597.44   64.89
   1  -3   1 2669.53   65.69
   1  -3   1 2619.44   64.29
  -1  -3  -1 2671.23   64.69
   1  -3   1 2625.44   65.49
   1  -3   1 2614.44   63.99
   1  -3   1 2682.53   64.59
   1  -3   1 2643.94   64.99
  -1  -3  -1 2547.55   65.09
  -1  -3  -1 2639.94   65.49
  -1  -3  -1 2485.25   64.99
   1   3   1 2591.14   64.89
  -1   3  -1 2702.33   65.19
   1   3   1 2713.43   65.19
  -1   3  -1 2672.83   65.89
   1   3   1 2604.94   65.19
   1   3   1 2622.44   64.39
  -1   3  -1 2699.73   64.49
  -1   3  -1 2680.13   64.09
   2  -3   1 2327.97   59.59
  -2  -3  -1 2294.97   59.29
   2  -3   1 2322.47   58.59
   2  -3   1 2363.06   58.19
  -2  -3  -1 2387.56   59.09
   2  -3   1 2356.66   58.89
   2  -3   1 2422.56   58.99
  -2  -3  -1 2360.26   58.49
   2  -3   1 2330.17   59.79
   2  -3   1 2294.07   59.39
   2  -3   1 2367.66   58.79
   2  -3   1 2352.56   58.99
  -2  -3  -1 2333.57   59.39
   2   3   1 2372.16   59.49
   2   3   1 2444.46   58.79
  -2   3  -1 2352.76   59.79
   2   3   1 2430.96   58.19
   2   3   1 2373.06   59.39
  -2   3  -1 2446.66   58.99
   2   3   1 2363.56   58.99
  -3  -3  -1  421.76   12.90
   3  -3   1  410.46   13.10
   3  -3   1  400.06   12.90
   3  -3   1  402.86   12.80
   3  -3   1  409.36   13.10
   3  -3   1  412.96   12.90
   3  -3   1  402.66   11.80
   3  -3   1  416.26   12.20
  -3  -3  -1  399.46   13.10
   3  -3   1  433.16   12.80
   3  -3   1  401.46   12.90
  -3  -3  -1  424.06   11.70
   3   3   1  411.86   13.20
   3   3   1  425.16   13.10
  -3   3  -1  418.86   13.50
   3   3   1  425.46   13.60
   3   3   1  417.56   10.80
  -3   3  -1  434.26   13.30
   3   3   1  409.26   12.00
  -4  -3  -1  418.36   14.10
   4  -3   1  413.46   12.60
   4  -3   1  413.46   14.10
   4  -3   1  426.06   13.80
   4  -3   1  420.56   13.70
   4  -3   1  411.96   13.60
   4  -3   1  422.36   14.00
   4  -3   1  427.26   13.90
  -4  -3  -1  399.76   13.90
  -4  -3  -1  409.26   13.50
   4  -3   1  419.96   13.60
   4  -3   1  428.36   12.70
  -4  -3  -1  426.26   11.90
   4   3   1  437.66   14.40
  -4   3  -1  413.96   14.00
  -4   3  -1  418.46   13.70
   4   3   1  417.36   14.60
   4   3   1  411.86   13.80
   4   3   1  418.26   12.50
  -4   3  -1  430.06   14.00
  -5  -3  -1   59.59    5.50
   5  -3   1   65.99    5.10
   5  -3   1   49.40    3.60
  -5  -3  -1   65.19    4.70
   5  -3   1   55.79    5.60
  -5  -3  -1   46.50    5.00
   5  -3   1   62.49    5.90
   5  -3   1   55.09    3.90
   5  -3   1   62.99    4.90
   5  -3   1   65.39    5.90
  -5  -3  -1   56.79    3.20
   5  -3   1   53.69    4.40
   5   3   1   64.29    5.00
  -5   3  -1   60.69    4.90
  -5   3  -1   58.19    4.60
   5   3   1   51.29    3.70
   5   3   1   51.09    5.60
   5   3   1   48.90    5.70
  -5   3  -1   58.89    4.80
   6  -3   1  109.39    6.90
  -6  -3  -1  111.29    4.70
  -6  -3  -1  108.29    7.20
   6  -3   1   98.59    7.40
   6  -3   1  115.19    7.70
  -6  -3  -1   96.39    6.90
   6  -3   1  101.69    5.40
   6  -3   1   92.89    7.00
   6  -3   1   94.59    6.10
  -6  -3  -1  110.49    6.60
   6  -3   1  100.09    5.80
   6   3   1  105.59    9.20
   6   3   1  114.49    8.00
  -6   3  -1  117.49    7.00
  -6   3  -1   97.69    6.30
   6   3   1   97.39    5.40
  -6   3  -1  101.09    6.20
  -6   3  -1   99.99    6.80
   6   3   1   90.39    6.60
  -7  -3  -1  261.57   12.20
  -7  -3  -1  256.27    8.70
   7  -3   1  276.37   13.20
   7  -3   1  246.48   12.60
   7  -3   1  264.27   12.50
   7  -3   1  252.77    9.80
   7  -3   1  249.58   11.80
  -7  -3  -1  258.37   12.50
  -7  -3  -1  261.07   11.50
   7  -3   1  251.77   10.50
   7   3   1  255.07   11.70
   7   3   1  268.57   10.00
  -7   3  -1  270.07   10.90
  -7   3  -1  251.67   12.10
  -7   3  -1  279.67   11.30
   7   3   1  242.68   12.50
   7   3   1  259.07   13.40
  -7   3  -1  258.87   11.60
   8  -3   1  174.28   11.50
   8  -3   1  175.98   11.50
   8  -3   1  192.18    9.40
  -8  -3  -1  157.68   10.70
   8  -3   1  161.88    8.10
   8  -3   1  170.68   10.90
  -8  -3  -1  170.28   10.60
  -8  -3  -1  187.68   10.20
   8   3   1  187.68   11.70
   8   3   1  183.88   12.20
  -8   3  -1  187.48   11.00
   8   3   1  169.48   10.10
  -8   3  -1  180.18   10.00
   8   3   1  180.48    8.30
  -8   3  -1  169.38    8.70
  -8   3  -1  176.18    9.00
   9  -3   1   85.99    9.80
   9  -3   1   71.09    9.50
  -9  -3  -1   74.99    8.00
  -9  -3  -1  117.59   11.20
   9  -3   1   85.59    9.60
  -9  -3  -1   85.99    9.30
   9  -3   1   75.49    7.40
  -9   3  -1   80.69    8.40
   9   3   1   74.99    9.10
  -9   3  -1   80.99    7.10
  -9   3  -1   91.39    9.90
   9   3   1   72.19    9.50
   9   3   1   79.09    8.50
  -9   3  -1   68.39    8.60
 -10  -3  -1    9.20    4.90
 -10  -3  -1    5.50    5.00
  10  -3   1    7.60    5.20
  10  -3   1    0.70    3.40
 -10  -3  -1    7.10    4.30
  10  -3   1    9.40    5.50
  10  -3   1    8.40    5.00
  10   3   1    3.30    4.70
  10   3   1    7.60    5.70
 -10   3  -1   10.20    5.00
  10   3   1    3.70    4.30
 -10   3  -1   12.90    5.30
 -10   3  -1   10.20    4.80
 -11  -3  -1   78.29    9.30
 -11  -3  -1   63.79    9.80
 -11  -3  -1   66.49    9.70
  11  -3   1   84.99   11.40
  11  -3   1   74.39   10.40
  11  -3   1   77.69    8.70
  11  -3   1   69.49   10.20
 -11   3  -1   90.09   10.80
 -11   3  -1   71.39    9.20
  11   3   1   86.99   10.20
  11   3   1   76.09   11.10
 -11   3  -1  105.59   12.10
  11   3   1   46.90    8.30
  12  -3   1   36.40    8.60
  12  -3   1   39.50    9.00
 -12  -3  -1   39.70    8.80
 -12  -3  -1   30.20    7.60
  12   3   1   28.00    8.90
 -12   3  -1   26.10    8.20
 -12   3  -1   25.60    8.10
 -12   3  -1   28.40    6.90
  12   3   1   29.70    7.40
  12   3   1   18.70    7.10
  13  -3   1    7.00    7.10
 -13  -3  -1    6.80    7.00
 -13  -3  -1    8.30    6.30
 -13   3  -1   17.10    7.20
  13   3   1   20.40    7.00
 -13   3  -1    8.00    6.60
  13   3   1    6.20    6.90
 -13  -4   1    4.70    6.70
  13  -4  -1   12.80    7.60
  13  -4  -1   -8.70    6.30
 -13  -4   1    7.80    6.60
 -13   4   1    4.90    6.30
  13   4  -1    3.60    5.40
  13   4  -1   -0.10    7.00
 -13   4   1    5.60    7.00
  13   4  -1    2.20    6.30
 -12  -4   1   11.10    6.60
  12  -4  -1   18.50    7.50
 -12  -4   1   26.80    7.70
  12  -4  -1   24.10    8.00
 -12   4   1   30.60    8.30
 -12   4   1   15.50    7.00
  12   4  -1   11.20    6.20
  12   4  -1   24.60    7.40
  12   4  -1   21.60    8.30
 -11  -4   1    2.20    5.20
  11  -4  -1   10.30    5.60
 -11  -4   1    8.10    5.40
  11  -4  -1   18.80    6.90
  11  -4  -1    9.30    4.50
  11  -4  -1    0.60    4.70
 -11  -4   1    1.60    6.00
 -11   4   1    7.80    5.20
  11   4  -1    3.90    5.20
  11   4  -1    9.00    5.20
 -11   4   1   10.10    5.50
 -11   4   1    3.30    4.20
  11   4  -1    5.30    5.70
  10  -4  -1   -4.30    3.90
 -10  -4   1   -2.60    3.80
  10  -4  -1    2.80    4.60
  10  -4  -1   -2.20    4.40
  10  -4  -1    1.70    3.50
 -10  -4   1   -1.80    3.90
 -10  -4   1    2.60    4.50
  10   4  -1    3.70    4.90
 -10   4   1    1.00    4.20
 -10   4   1    5.00    4.70
  10   4  -1    0.50    3.90
  10   4  -1   -0.80    4.10
 -10   4   1    2.20    4.40
  -9  -4   1   70.79    8.40
  -9  -4   1   80.09    8.70
   9  -4  -1   67.49    8.50
   9  -4  -1   85.89    7.90
   9  -4  -1   68.99    6.80
  -9  -4   1   74.79    7.70
   9  -4  -1   78.89    9.50
   9  -4  -1   74.99    9.30
   9   4  -1   74.39    9.20
  -9   4   1   82.09    7.50
   9   4  -1   75.69    8.40
   9   4  -1   77.99    9.90
  -9   4   1   80.69    8.70
  -9   4   1   68.49    8.60
  -9   4   1   66.59    7.80
   9   4  -1   66.19    6.50
   8  -4  -1   46.20    6.80
  -8  -4   1   39.70    6.10
   8  -4  -1   42.20    6.50
   8  -4  -1   45.10    6.40
   8  -4  -1   49.30    5.70
  -8  -4   1   49.50    5.80
  -8  -4   1   41.20    6.00
   8  -4  -1   50.19    5.70
   8  -4  -1   48.80    5.30
  -8   4   1   41.80    5.70
   8   4  -1   46.90    6.50
   8   4  -1   36.30    6.40
   8   4  -1   52.79    5.50
  -8   4   1   51.79    6.80
   8   4  -1   61.99    7.60
  -8   4   1   40.10    5.80
  -8   4   1   48.40    5.70
  -8   4   1   51.19    6.00
  -7  -4   1   17.60    4.10
  -7  -4   1   15.10    4.10
   7  -4  -1   12.00    3.80
   7  -4  -1   15.40    3.30
   7  -4  -1   11.20    3.40
   7  -4  -1   16.10    4.20
  -7  -4   1   17.30    3.70
   7  -4  -1   12.70    3.20
   7  -4  -1    5.50    3.30
   7  -4  -1   12.50    3.40
   7   4  -1   21.00    4.60
  -7   4   1   20.10    3.90
  -7   4   1   19.40    3.80
  -7   4   1   14.50    3.90
   7   4  -1   17.80    3.40
   7   4  -1   15.30    4.10
   7   4  -1   11.90    4.50
  -7   4   1   15.10    3.80
  -6  -4   1  161.68    8.90
   6  -4  -1  170.48    8.40
   6  -4  -1  161.88    7.70
   6  -4  -1  173.08    9.00
   6  -4  -1  166.88    8.40
  -6  -4   1  153.48    8.60
   6  -4  -1  160.28    7.60
   6  -4  -1  188.28    8.60
   6  -4  -1  159.58    9.10
  -6  -4   1  163.98    5.60
   6  -4  -1  154.38    8.80
  -6  -4   1  160.58    8.00
   6  -4  -1  152.18    8.20
  -6   4   1  162.38    8.20
   6   4  -1  165.28    7.60
  -6   4   1  174.18    8.60
  -6   4   1  164.38    8.30
   6   4  -1  161.38    9.00
   6   4  -1  184.18   10.20
   6   4  -1  174.38    9.70
   5  -4  -1   33.40    4.20
  -5  -4   1   40.40    4.70
  -5  -4   1   33.40    4.50
   5  -4  -1   41.40    4.20
   5  -4  -1   34.70    4.20
   5  -4  -1   41.00    4.60
   5  -4  -1   37.20    4.50
  -5  -4   1   38.00    2.50
   5  -4  -1   31.40    3.80
   5  -4  -1   37.40    3.90
   5  -4  -1   35.30    3.70
   5  -4  -1   34.60    4.20
  -5  -4   1   36.10    4.00
   5   4  -1   40.10    5.20
   5   4  -1   53.19    4.20
   5   4  -1   30.40    4.30
   5   4  -1   33.60    4.30
   5   4  -1   36.90    2.10
  -4  -4   1   81.89    5.10
  -4  -4   1   75.89    3.50
  -4  -4   1   77.59    5.30
   4  -4  -1   94.49    5.10
   4  -4  -1   85.19    5.50
   4  -4  -1   81.39    5.10
   4  -4  -1   75.99    5.20
  -4  -4   1   90.09    5.70
   4  -4  -1   77.49    4.50
   4  -4  -1   82.39    5.10
   4  -4  -1   84.29    5.50
   4  -4  -1   79.09    5.50
   4  -4  -1   95.19    5.00
   4   4  -1   77.59    6.00
   4   4  -1   74.39    5.60
   4   4  -1   96.99    5.80
   4   4  -1   83.89    3.40
   4   4  -1   85.09    4.80
   3  -4  -1  705.13   19.50
  -3  -4   1  682.83   20.20
   3  -4  -1  688.43   20.80
   3  -4  -1  701.73   20.30
   3  -4  -1  704.53   19.90
   3  -4  -1  714.83   20.00
   3  -4  -1  719.83   21.10
   3  -4  -1  725.33   19.80
  -3  -4   1  703.53   20.20
   3  -4  -1  710.93   20.00
   3  -4  -1  714.53   19.70
  -3  -4   1  702.33   20.50
  -3  -4   1  699.03   18.80
   3   4  -1  722.13   20.00
   3   4  -1  689.63   20.20
   3   4  -1  716.93   18.70
   3   4  -1  707.53   20.70
   3   4  -1  716.53   20.60
   2  -4  -1  617.74   16.90
  -2  -4   1  611.84   17.90
   2  -4  -1  622.54   18.50
  -2  -4   1  635.84   18.00
   2  -4  -1  628.94   18.70
  -2  -4   1  607.94   17.50
  -2  -4   1  610.24   17.20
   2  -4  -1  652.63   17.20
   2  -4  -1  623.84   17.20
   2  -4  -1  612.34   18.00
   2  -4  -1  628.24   17.10
   2  -4  -1  636.84   17.90
   2   4  -1  659.93   17.30
  -2   4   1  628.94   18.00
   2   4  -1  630.14   17.80
   2   4  -1  619.04   17.30
  -2   4   1  647.54   17.50
   2   4  -1  633.84   18.00
   2   4  -1  638.24   17.80
  -2   4   1  616.94   17.10
  -1  -4   1   17.50    1.80
  -1  -4   1   19.20    2.20
  -1  -4   1   16.40    2.10
   1  -4  -1   20.90    1.50
   1  -4  -1   16.90    2.50
   1  -4  -1   17.80    2.40
   1  -4  -1   29.80    3.10
  -1  -4   1   19.20    2.30
  -1   4   1   16.00    2.20
   1   4  -1   18.20    2.20
   1   4  -1   21.80    2.40
  -1   4   1   14.80    1.90
   1   4  -1   25.70    2.50
   1   4  -1   21.80    2.00
   0  -4   1  594.24   16.50
   0  -4   1  588.54   17.00
   0  -4  -1  627.54   17.20
   0  -4   1  619.84   15.80
   0  -4  -1  585.04   16.20
   0  -4  -1  592.74   17.10
   0  -4  -1  608.94   15.30
   0  -4   1  614.14   17.20
   0  -4  -1  606.84   17.30
   0   4   1  594.74   16.90
   0   4  -1  597.74   17.30
   0   4   1  593.34   16.50
   0   4  -1  595.14   15.20
   0   4   1  580.64   15.70
   0   4  -1  581.84   16.20
   0   4  -1  600.24   16.90
  -1  -4  -1 1096.29   28.40
   1  -4   1 1124.09   28.00
  -1  -4  -1 1112.69   29.30
  -1  -4  -1 1153.88   29.30
   1  -4   1 1120.99   28.50
   1  -4   1 1154.18   30.20
  -1  -4  -1 1154.18   29.60
  -1  -4  -1 1099.59   29.70
   1  -4   1 1103.09   29.00
   1  -4   1 1056.29   29.60
   1  -4   1 1136.29   30.10
  -1   4  -1 1105.09   27.80
  -1   4  -1 1136.59   30.30
   1   4   1 1127.49   29.60
   1   4   1 1135.39   28.20
   1   4   1 1105.69   28.90
   1   4   1 1103.19   29.40
  -1   4  -1 1135.29   28.60
  -1   4  -1 1102.99   29.40
   1   4   1 1162.08   29.50
  -2  -4  -1  611.74   18.10
  -2  -4  -1  590.84   17.30
   2  -4   1  620.14   18.50
   2  -4   1  628.64   18.20
   2  -4   1  625.74   17.30
   2  -4   1  622.44   16.80
   2  -4   1  644.14   17.20
   2  -4   1  646.74   18.70
  -2  -4  -1  600.84   17.90
   2  -4   1  629.54   17.50
  -2  -4  -1  616.44   17.40
   2   4   1  643.04   18.00
   2   4   1  632.44   17.60
  -2   4  -1  595.14   18.50
  -2   4  -1  649.43   17.00
   2   4   1  621.44   17.30
   2   4   1  646.24   18.10
   2   4   1  619.24   17.10
  -2   4  -1  634.24   17.70
  -3  -4  -1  569.44   16.00
  -3  -4  -1  556.84   17.00
   3  -4   1  516.35   17.30
  -3  -4  -1  565.24   17.40
   3  -4   1  549.54   17.30
   3  -4   1  573.74   15.80
   3  -4   1  577.34   16.80
   3  -4   1  562.64   16.80
  -3  -4  -1  543.55   17.10
   3  -4   1  579.94   17.60
   3  -4   1  592.54   16.60
   3  -4   1  573.84   16.70
   3  -4   1  570.44   16.40
   3   4   1  591.64   17.30
   3   4   1  589.94   16.40
   3   4   1  590.64   15.30
   3   4   1  569.84   17.00
  -3   4  -1  543.65   17.50
  -3   4  -1  572.04   16.60
   3   4   1  592.54   17.70
  -4  -4  -1 1446.36   36.80
   4  -4   1 1470.85   37.30
  -4  -4  -1 1411.46   39.00
   4  -4   1 1450.75   38.50
  -4  -4  -1 1473.35   39.10
   4  -4   1 1450.95   38.90
   4  -4   1 1479.75   39.10
   4  -4   1 1464.35   38.70
   4  -4   1 1418.16   38.40
   4  -4   1 1415.36   38.80
  -4  -4  -1 1459.35   38.70
   4  -4   1 1453.35   37.70
   4  -4   1 1427.46   38.90
   4   4   1 1426.56   35.50
  -4   4  -1 1405.96   39.10
   4   4   1 1503.45   37.70
  -4   4  -1 1434.36   37.80
   4   4   1 1431.56   39.50
   4   4   1 1425.96   38.90
   4   4   1 1426.86   39.00
  -4   4  -1 1339.27   39.10
  -5  -4  -1   67.79    6.20
   5  -4   1   70.99    4.30
   5  -4   1   68.79    4.50
  -5  -4  -1   72.89    5.80
   5  -4   1   73.39    5.30
  -5  -4  -1   65.89    5.20
   5  -4   1   78.09    5.90
   5  -4   1   73.59    5.40
   5  -4   1   64.99    5.20
   5  -4   1   75.19    5.70
   5  -4   1   65.69    6.10
   5  -4   1   74.99    5.40
  -5  -4  -1   66.69    3.70
   5   4   1   82.99    7.50
   5   4   1   68.39    6.20
  -5   4  -1   62.19    5.20
  -5   4  -1   66.39    5.30
  -5   4  -1   70.29    5.60
   5   4   1   71.09    4.40
   5   4   1   63.69    5.30
  -6  -4  -1  211.48   10.40
  -6  -4  -1  215.68   10.30
   6  -4   1  222.28   10.40
  -6  -4  -1  205.98    7.40
   6  -4   1  212.88   10.60
   6  -4   1  219.18    8.70
  -6  -4  -1  219.68    9.70
   6  -4   1  222.38   10.10
   6  -4   1  214.38    9.90
   6  -4   1  207.58    8.60
   6  -4   1  203.18   10.20
   6  -4   1  192.28    9.30
   6   4   1  219.58   11.40
   6   4   1  216.58   10.30
  -6   4  -1  198.88    9.70
  -6   4  -1  196.78    9.90
   6   4   1  221.48    8.70
   6   4   1  217.48   10.90
  -6   4  -1  219.08    9.90
   7  -4   1    2.30    3.30
   7  -4   1    1.40    3.00
  -7  -4  -1    7.40    3.10
  -7  -4  -1    5.70    3.40
  -7  -4  -1    4.90    3.10
  -7  -4  -1    2.50    1.60
   7  -4   1    4.30    2.30
   7  -4   1   -1.90    2.80
   7  -4   1    3.20    3.10
   7  -4   1    1.40    2.20
   7   4   1    5.00    3.90
   7   4   1    4.00    3.00
  -7   4  -1   -0.50    2.80
  -7   4  -1    7.90    3.50
  -7   4  -1    4.40    3.10
   7   4   1    7.10    3.70
   7   4   1   -2.00    1.90
  -7   4  -1    4.40    2.60
   8  -4   1  115.79    9.70
   8  -4   1   89.29    9.20
   8  -4   1   89.99    9.00
  -8  -4  -1   86.89    8.30
   8  -4   1  101.79    9.80
  -8  -4  -1   80.49    9.00
  -8  -4  -1   95.09    8.50
   8  -4   1   77.99    5.90
   8  -4   1   75.49    6.10
  -8   4  -1   98.59    7.00
   8   4   1   85.29    6.00
   8   4   1   88.99    8.40
  -8   4  -1   93.29    8.90
  -8   4  -1   76.09    7.70
   8   4   1   83.99    9.10
   8   4   1   91.19    9.70
  -8   4  -1   77.19    7.20
   9  -4   1   15.00    5.30
  -9  -4  -1    8.00    4.60
   9  -4   1   20.50    4.40
   9  -4   1   18.30    5.60
  -9  -4  -1   29.20    5.90
   9  -4   1   15.00    5.30
  -9  -4  -1   34.30    5.90
  -9   4  -1   11.10    3.80
   9   4   1   10.90    4.60
   9   4   1   11.30    5.30
  -9   4  -1   21.90    5.10
  -9   4  -1   18.80    5.00
   9   4   1   23.80    5.80
 -10  -4  -1   87.69   10.00
  10  -4   1   83.79    8.10
  10  -4   1   73.59    9.70
 -10  -4  -1   86.99   10.40
  10  -4   1   81.09   10.00
 -10  -4  -1   99.49    9.70
  10  -4   1   90.89   10.50
 -10   4  -1   89.49   10.20
  10   4   1   97.69   10.00
 -10   4  -1  109.09   10.50
  10   4   1   93.29   10.50
  10   4   1   79.09   10.50
 -10   4  -1   84.29   10.40
  11  -4   1    0.60    5.30
 -11  -4  -1    0.40    4.50
 -11  -4  -1   -4.10    4.70
  11  -4   1   -5.60    4.50
 -11  -4  -1    3.80    5.10
  11  -4   1    2.20    5.10
 -11   4  -1   -4.50    3.90
  11   4   1   -2.70    4.10
 -11   4  -1    3.00    5.20
 -11   4  -1    2.00    4.40
  11   4   1    4.80    5.30
  11   4   1   10.90    6.40
  12  -4   1  -10.20    4.70
  12  -4   1   -3.10    5.50
  12  -4   1    2.90    6.20
 -12  -4  -1    9.00    6.00
 -12  -4  -1    4.60    5.40
 -12   4  -1    9.40    6.10
 -12   4  -1    4.50    5.30
 -12   4  -1   -9.70    5.00
  12   4   1    0.70    6.00
  12   4   1   -3.60    5.00
  12   4   1    2.30    5.90
 -12  -5   1    7.90    6.60
  12  -5  -1    6.20    6.30
 -12  -5   1   12.30    7.00
  12  -5  -1    7.50    6.60
 -12   5   1   -0.30    5.60
  12   5  -1   11.00    7.50
 -12   5   1    2.70    5.80
  12   5  -1   -3.20    5.30
  12   5  -1    5.10    5.60
  11  -5  -1   -1.30    3.70
 -11  -5   1   -2.70    4.70
 -11  -5   1    7.80    5.60
  11  -5  -1    2.20    5.20
  11  -5  -1    3.40    5.40
  11  -5  -1   -2.60    4.70
  11   5  -1    2.80    4.60
 -11   5   1   -3.50    4.00
  11   5  -1   11.00    6.00
 -11   5   1    5.90    5.20
 -11   5   1    3.10    5.10
  11   5  -1    8.80    6.10
  10  -5  -1  248.48   12.40
  10  -5  -1  231.58   14.90
  10  -5  -1  253.17   15.20
 -10  -5   1  232.98   14.30
  10  -5  -1  257.97   15.20
 -10  -5   1  244.38   12.90
 -10  -5   1  222.08   14.30
  10   5  -1  211.28   14.50
 -10   5   1  247.18   13.50
 -10   5   1  252.57   14.40
 -10   5   1  239.98   14.90
  10   5  -1  221.78   15.70
  10   5  -1  242.98   14.40
  -9  -5   1   -3.30    3.30
  -9  -5   1    5.90    3.80
   9  -5  -1    1.00    4.10
   9  -5  -1    2.50    4.00
   9  -5  -1    1.50    3.00
   9  -5  -1    5.40    4.20
   9  -5  -1    0.70    3.00
  -9  -5   1    4.40    4.30
   9   5  -1    0.30    3.70
  -9   5   1    6.60    3.60
   9   5  -1   -2.80    3.40
  -9   5   1    0.80    3.20
   9   5  -1   -1.50    2.90
  -9   5   1    5.00    3.90
   9   5  -1    1.60    4.50
  -9   5   1   -1.20    3.40
  -9   5   1    9.20    4.20
  -8  -5   1    2.10    3.70
   8  -5  -1    0.20    2.80
  -8  -5   1    4.90    3.30
   8  -5  -1    0.50    3.20
   8  -5  -1    4.40    2.90
   8  -5  -1    2.50    3.10
   8  -5  -1   -1.70    3.00
   8  -5  -1    7.30    4.00
   8  -5  -1    1.20    3.60
  -8  -5   1   -1.20    3.30
   8   5  -1    4.10    3.90
  -8   5   1    7.80    3.30
   8   5  -1    3.60    2.90
  -8   5   1   -0.20    3.10
   8   5  -1   -2.20    2.90
   8   5  -1    4.90    4.10
  -8   5   1    5.00    3.70
  -8   5   1    5.10    3.30
   7  -5  -1   77.99    5.80
   7  -5  -1   83.39    7.40
  -7  -5   1   85.89    8.20
   7  -5  -1   78.69    7.40
   7  -5  -1   89.39    6.90
   7  -5  -1   85.39    6.90
  -7  -5   1   87.09    6.80
   7  -5  -1   81.49    7.80
  -7  -5   1   85.99    8.10
   7  -5  -1  101.49    9.20
   7  -5  -1   80.29    6.00
   7  -5  -1   86.89    7.80
  -7   5   1   87.49    6.90
   7   5  -1   80.49    6.10
   7   5  -1   74.09    7.60
  -7   5   1   82.79    7.70
  -7   5   1   83.29    7.60
  -7   5   1   85.99    7.70
   7   5  -1   87.29    8.10
   7   5  -1   74.89    8.50
   6  -5  -1  211.28    9.90
  -6  -5   1  216.88   10.60
   6  -5  -1  222.88   10.50
  -6  -5   1  239.88   10.10
   6  -5  -1  205.78    9.00
   6  -5  -1  224.08   10.60
   6  -5  -1  206.68   10.40
  -6  -5   1  226.08   10.80
  -6  -5   1  219.18    7.10
   6  -5  -1  221.48   10.10
   6  -5  -1  209.68   10.10
   6  -5  -1  214.98    9.30
   6  -5  -1  217.58   10.50
   6   5  -1  226.58   11.70
  -6   5   1  193.38   10.00
   6   5  -1  209.38    6.60
   6   5  -1  243.78   11.30
   6   5  -1  221.68    9.40
   6   5  -1  226.78   10.80
  -5  -5   1    1.20    1.20
  -5  -5   1    4.20    2.40
   5  -5  -1    2.60    1.90
   5  -5  -1    0.70    2.10
  -5  -5   1    5.00    2.30
   5  -5  -1   -0.30    2.10
   5  -5  -1    2.60    2.00
  -5  -5   1   -0.10    2.00
   5  -5  -1    1.60    2.10
   5  -5  -1   -0.20    1.90
   5  -5  -1    2.30    1.80
   5  -5  -1   -0.40    1.90
   5  -5  -1   -0.80    2.00
   5   5  -1   -1.50    2.10
   5   5  -1    3.10    2.40
   5   5  -1   -0.10    1.90
   5   5  -1    2.00    1.00
   5   5  -1   -1.10    2.30
   4  -5  -1 1749.32   46.30
   4  -5  -1 1721.63   47.60
   4  -5  -1 1770.62   46.50
  -4  -5   1 1731.43   44.70
   4  -5  -1 1774.12   47.60
   4  -5  -1 1717.43   46.90
  -4  -5   1 1809.32   47.40
  -4  -5   1 1816.52   47.10
  -4  -5   1 1802.22   46.90
   4  -5  -1 1777.22   46.40
   4  -5  -1 1777.42   45.70
   4  -5  -1 1749.32   46.10
   4  -5  -1 1712.23   46.40
   4   5  -1 1797.12   46.90
   4   5  -1 1747.43   47.50
   4   5  -1 1793.72   47.40
   4   5  -1 1748.03   44.40
   4   5  -1 1848.12   46.60
   3  -5  -1   28.20    3.60
   3  -5  -1   19.40    3.50
   3  -5  -1   29.70    3.10
   3  -5  -1   29.60    3.00
  -3  -5   1   31.80    3.60
   3  -5  -1   25.90    2.90
   3  -5  -1   30.80    3.30
  -3  -5   1   26.90    3.20
   3  -5  -1   30.10    4.10
   3  -5  -1   20.40    2.70
  -3  -5   1   24.90    2.70
  -3  -5   1   25.40    3.40
   3  -5  -1   24.30    3.20
  -3   5   1   25.40    2.90
   3   5  -1   25.00    3.50
   3   5  -1   24.10    3.10
  -3   5   1   27.40    3.10
  -3   5   1   23.30    3.20
   3   5  -1   22.60    3.30
   3   5  -1   31.30    2.90
   3   5  -1   23.30    3.10
   2  -5  -1  743.43   19.40
   2  -5  -1  725.93   20.70
   2  -5  -1  730.13   19.50
  -2  -5   1  707.73   20.80
   2  -5  -1  740.63   21.60
  -2  -5   1  724.23   19.60
   2  -5  -1  730.43   20.00
   2  -5  -1  685.33   20.80
  -2  -5   1  725.53   20.20
   2  -5  -1  755.72   21.80
  -2  -5   1  743.53   20.80
  -2  -5   1  713.43   20.00
  -2   5   1  733.93   20.20
   2   5  -1  712.93   20.30
   2   5  -1  733.73   20.20
  -2   5   1  720.53   20.90
  -2   5   1  699.13   19.40
   2   5  -1  744.83   20.80
   2   5  -1  734.33   19.70
  -1  -5   1 1003.70   26.80
  -1  -5   1 1004.20   25.10
   1  -5  -1  950.10   27.30
   1  -5  -1 1036.20   28.00
   1  -5  -1 1019.30   26.40
  -1  -5   1 1037.30   27.20
   1  -5  -1 1027.50   28.00
  -1  -5   1 1008.30   26.00
   1  -5  -1 1012.60   25.40
  -1  -5   1  930.41   27.10
   1   5  -1  996.00   27.20
  -1   5   1  976.40   26.50
  -1   5   1 1015.00   27.30
   1   5  -1  983.00   25.90
   1   5  -1 1021.10   26.90
  -1   5   1  989.90   25.60
   1   5  -1  997.40   27.20
   0  -5  -1  263.97    9.90
   0  -5  -1  281.97    9.90
   0  -5   1  283.97    8.50
   0  -5  -1  283.07    8.00
   0  -5   1  291.67   10.10
   0  -5  -1  296.87    9.10
   0  -5   1  281.47    9.80
   0  -5  -1  288.17   10.00
   0  -5   1  293.27    9.30
   0   5  -1  279.17    9.70
   0   5   1  264.47    9.20
   0   5  -1  297.97   10.30
   0   5  -1  267.27    8.90
   0   5   1  264.57    9.60
   0   5   1  293.07    8.50
   0   5  -1  269.37    7.80
   1  -5   1    0.70    1.80
   1  -5   1    1.90    0.80
   1  -5   1    1.60    1.70
  -1  -5  -1    2.20    1.60
   1  -5   1   -0.10    1.70
   1  -5   1    1.00    1.00
  -1  -5  -1   -0.30    1.20
  -1  -5  -1    1.10    0.90
  -1  -5  -1    3.80    1.80
  -1  -5  -1   -0.30    1.40
   1  -5   1    1.80    1.30
  -1   5  -1   -1.20    0.60
  -1   5  -1    0.50    1.80
   1   5   1    0.30    1.40
   1   5   1    1.00    0.90
  -1   5  -1    1.50    1.00
  -1   5  -1    1.50    1.50
   1   5   1    1.30    1.50
   1   5   1    0.80    1.20
   1   5   1    3.30    1.60
   2  -5   1 2620.74   68.09
  -2  -5  -1 2662.73   66.89
  -2  -5  -1 2582.04   67.09
   2  -5   1 2676.63   68.09
  -2  -5  -1 2655.13   66.29
   2  -5   1 2655.63   65.29
   2  -5   1 2606.74   65.79
  -2  -5  -1 2459.15   67.29
   2  -5   1 2715.63   66.79
   2  -5   1 2689.53   66.19
   2  -5   1 2654.43   67.59
   2   5   1 2640.24   65.99
  -2   5  -1 2621.14   65.39
  -2   5  -1 2616.44   66.99
  -2   5  -1 2668.43   65.99
   2   5   1 2674.43   66.59
   2   5   1 2720.93   66.99
   2   5   1 2752.02   67.49
   2   5   1 2716.23   66.99
  -2   5  -1 2707.73   68.39
   3  -5   1  769.02   22.80
   3  -5   1  711.83   22.10
   3  -5   1  758.72   20.80
  -3  -5  -1  760.22   21.00
  -3  -5  -1  721.53   22.10
  -3  -5  -1  740.63   21.50
   3  -5   1  780.32   21.30
   3  -5   1  764.12   22.80
  -3  -5  -1  714.13   22.00
   3  -5   1  753.12   21.50
   3  -5   1  788.62   21.40
   3   5   1  718.43   21.30
   3   5   1  744.23   22.10
  -3   5  -1  739.23   20.60
  -3   5  -1  770.62   23.00
  -3   5  -1  761.52   21.50
   3   5   1  785.82   20.50
   3   5   1  762.12   22.20
   3   5   1  749.33   21.30
   4  -5   1  132.59    6.50
   4  -5   1  112.09    6.80
   4  -5   1  115.49    7.20
  -4  -5  -1  127.59    6.90
   4  -5   1  124.39    5.50
  -4  -5  -1  115.59    5.50
  -4  -5  -1  128.69    7.00
   4  -5   1  107.09    6.90
   4  -5   1  122.49    6.50
   4  -5   1  137.09    6.20
  -4  -5  -1  125.89    6.80
   4  -5   1  132.79    6.90
   4   5   1  130.39    4.70
  -4   5  -1  111.89    7.20
   4   5   1  131.19    7.50
  -4   5  -1  127.89    6.20
   4   5   1  136.49    6.20
   4   5   1  128.59    7.00
   4   5   1  109.29    6.50
   5  -5   1   65.09    4.30
   5  -5   1   64.79    4.70
  -5  -5  -1   64.89    6.00
  -5  -5  -1   50.29    5.20
   5  -5   1   58.49    5.50
  -5  -5  -1   55.59    5.30
   5  -5   1   60.19    5.70
   5  -5   1   72.99    6.40
  -5  -5  -1   58.99    3.90
   5  -5   1   63.19    5.90
   5  -5   1   70.79    5.20
   5  -5   1   55.99    5.80
   5  -5   1   51.09    5.60
  -5   5  -1   62.29    4.60
  -5   5  -1   48.80    5.50
   5   5   1   54.29    6.00
   5   5   1   69.49    4.80
   5   5   1   56.49    2.40
   5   5   1   70.29    5.60
  -5   5  -1   56.59    6.10
   5   5   1   61.59    5.90
   6  -5   1  478.35   17.60
   6  -5   1  522.75   18.20
  -6  -5  -1  523.75   18.20
  -6  -5  -1  499.85   17.30
   6  -5   1  513.05   17.80
   6  -5   1  483.35   17.50
   6  -5   1  487.35   17.60
   6  -5   1  492.15   16.00
   6  -5   1  508.25   15.80
  -6  -5  -1  490.25   14.60
   6  -5   1  479.55   17.40
  -6  -5  -1  468.95   17.70
   6  -5   1  495.25   17.20
  -6   5  -1  517.75   18.30
   6   5   1  473.85   17.90
   6   5   1  492.45   17.80
  -6   5  -1  480.65   17.70
   6   5   1  487.55   18.90
   6   5   1  516.35   16.20
  -6   5  -1  505.95   17.70
  -6   5  -1  503.35   16.30
   7  -5   1    7.20    3.20
  -7  -5  -1    4.30    3.20
   7  -5   1    7.60    2.70
  -7  -5  -1   11.80    3.70
   7  -5   1    7.10    2.50
   7  -5   1    9.30    3.70
   7  -5   1    7.30    3.60
  -7  -5  -1    8.50    3.60
   7  -5   1   17.10    4.30
   7  -5   1   15.20    4.20
   7   5   1    4.90    2.70
   7   5   1    2.30    3.30
   7   5   1    7.50    4.10
  -7   5  -1    6.00    3.60
  -7   5  -1    5.30    2.90
  -7   5  -1   12.70    4.10
   7   5   1   11.90    3.90
   8  -5   1  147.79   10.60
   8  -5   1  130.09    8.00
   8  -5   1  142.69    9.70
   8  -5   1  162.98   10.80
   8  -5   1  149.09    8.20
  -8  -5  -1  140.79    9.90
   8  -5   1  141.29   10.30
  -8  -5  -1  153.98    9.70
  -8  -5  -1  136.39    9.80
   8   5   1  146.69    8.10
  -8   5  -1  136.39    9.70
  -8   5  -1  157.68   10.20
   8   5   1  153.78   10.30
  -8   5  -1  149.19    9.20
   8   5   1  163.18   10.80
   8   5   1  136.19   11.30
  -8   5  -1  155.58    9.30
   9  -5   1  135.39   10.30
   9  -5   1  113.19   10.90
  -9  -5  -1  148.69   11.00
  -9  -5  -1  146.29   10.80
   9  -5   1  143.19    8.80
   9  -5   1  133.09   12.30
  -9  -5  -1  134.49    9.90
   9  -5   1  132.89   11.90
   9   5   1  115.89   11.00
  -9   5  -1  144.89    9.40
   9   5   1  140.29   10.50
   9   5   1   99.09   11.30
  -9   5  -1  143.49   10.60
  -9   5  -1  148.69   10.50
 -10  -5  -1   10.00    5.00
 -10  -5  -1   11.40    5.40
 -10  -5  -1   10.00    5.20
  10  -5   1    3.30    5.30
  10  -5   1    8.10    5.40
  10  -5   1    6.90    5.20
  10  -5   1    6.00    4.90
 -10   5  -1    3.00    4.70
 -10   5  -1   14.00    5.60
  10   5   1    4.80    4.80
  10   5   1   13.70    6.10
  10   5   1    4.10    4.90
 -10   5  -1    5.70    4.50
  11  -5   1    3.20    5.50
  11  -5   1    4.80    5.40
 -11  -5  -1   -2.50    4.20
 -11  -5  -1    0.10    5.20
  11  -5   1    3.30    5.50
 -11  -5  -1    6.00    5.30
 -11   5  -1    8.40    5.40
  11   5   1    1.70    5.70
  11   5   1    5.30    5.50
 -11   5  -1    6.80    5.30
  11   5   1   12.80    6.10
 -11   5  -1    8.90    5.80
 -12  -5  -1   45.90    9.10
  12  -5   1   51.29    9.70
  12  -5   1   56.19   10.40
 -12  -5  -1   46.10    9.50
  12  -5   1   48.80   10.10
 -12   5  -1   50.99    9.60
 -12   5  -1   52.09   10.20
  12   5   1   64.39   10.60
  12   5   1   52.89    9.40
 -12   5  -1   56.69    9.10
  12   5   1   49.30   10.50
 -12  -6   1   62.49   10.20
  12  -6  -1   53.89    9.60
  12  -6  -1   48.40    9.80
  12  -6  -1   36.20    8.90
 -12  -6   1   40.30    8.90
 -12   6   1   52.09    9.30
  12   6  -1   41.30    8.50
  12   6  -1   38.60    8.90
 -12   6   1   54.29   10.20
  12   6  -1   58.79   11.10
 -11  -6   1    7.40    5.40
  11  -6  -1   25.20    7.40
  11  -6  -1    9.10    6.30
  11  -6  -1   14.90    6.20
 -11  -6   1   12.40    6.50
 -11   6   1    5.50    5.00
 -11   6   1   17.20    6.40
  11   6  -1   18.50    7.40
 -11   6   1   23.70    6.20
  11   6  -1    5.00    5.70
  11   6  -1    5.60    5.30
  10  -6  -1   14.00    5.50
 -10  -6   1   16.70    5.30
 -10  -6   1   15.90    5.70
 -10  -6   1    8.10    4.90
  10  -6  -1   13.60    5.90
  10  -6  -1   23.70    6.30
  10  -6  -1    8.60    4.20
 -10   6   1   11.90    5.20
  10   6  -1    8.00    5.30
 -10   6   1   23.90    5.80
  10   6  -1   19.00    6.60
 -10   6   1   11.20    4.90
  10   6  -1   19.70    5.70
   9  -6  -1    1.90    4.00
  -9  -6   1    4.00    4.40
   9  -6  -1    6.70    4.50
  -9  -6   1   -3.20    3.80
   9  -6  -1   -5.30    3.60
   9  -6  -1   -1.20    4.20
  -9  -6   1    0.50    3.50
   9  -6  -1   -0.30    2.90
   9  -6  -1    4.10    3.20
   9   6  -1    5.50    3.60
   9   6  -1   -1.20    4.00
  -9   6   1    2.90    3.80
  -9   6   1   -0.50    3.30
  -9   6   1    6.40    4.00
   9   6  -1    5.10    5.00
  -9   6   1    0.90    4.00
   9   6  -1    3.20    4.10
  -9   6   1   -3.80    3.30
   8  -6  -1   84.19    8.50
   8  -6  -1   99.79    9.40
   8  -6  -1   80.69    8.10
  -8  -6   1   75.79    8.30
   8  -6  -1   79.19    7.20
   8  -6  -1   93.59    7.00
   8  -6  -1   73.59    7.80
   8  -6  -1   93.29    9.20
  -8  -6   1   84.59    8.10
  -8  -6   1   70.89    8.30
   8  -6  -1   84.59    8.20
   8   6  -1   85.49    6.90
  -8   6   1   92.29    8.50
   8   6  -1   76.29    8.40
  -8   6   1   99.89    9.30
   8   6  -1   85.59    9.10
   8   6  -1   80.39    9.70
  -8   6   1   90.49    8.90
  -8   6   1   89.89    8.60
   7  -6  -1    0.10    2.80
   7  -6  -1   -2.20    2.80
   7  -6  -1   -1.20    3.00
   7  -6  -1    0.90    3.30
  -7  -6   1    1.30    3.20
  -7  -6   1    4.10    3.00
   7  -6  -1    1.60    2.90
   7  -6  -1    0.80    2.20
   7  -6  -1    1.80    3.00
  -7  -6   1    2.70    3.10
   7  -6  -1    2.90    2.90
   7  -6  -1    5.60    2.60
   7   6  -1   -3.40    2.80
  -7   6   1    0.50    2.80
   7   6  -1   -0.10    3.20
  -7   6   1    2.70    3.00
  -7   6   1   -0.30    2.60
   7   6  -1    4.80    2.90
   7   6  -1    4.10    4.10
  -6  -6   1  950.40   29.60
   6  -6  -1 1003.80   28.70
   6  -6  -1  950.50   27.70
   6  -6  -1  975.60   29.00
  -6  -6   1  940.81   25.70
   6  -6  -1  943.51   29.50
   6  -6  -1  981.40   29.40
  -6  -6   1  963.20   29.80
   6  -6  -1 1006.60   29.60
   6  -6  -1  975.00   30.10
   6  -6  -1  961.90   28.80
  -6  -6   1 1014.30   29.20
   6  -6  -1  956.40   29.80
   6   6  -1  975.00   29.90
   6   6  -1  974.00   30.80
   6   6  -1  966.60   30.10
   6   6  -1  973.60   28.30
  -6   6   1  993.90   30.50
   5  -6  -1   99.19    6.10
   5  -6  -1   89.59    7.00
   5  -6  -1   69.79    6.70
   5  -6  -1   83.59    6.20
  -5  -6   1   84.59    4.60
   5  -6  -1   98.09    6.10
   5  -6  -1   80.19    6.00
  -5  -6   1   97.79    6.90
  -5  -6   1   93.89    6.40
   5  -6  -1   90.19    6.10
   5  -6  -1   90.99    6.20
  -5  -6   1   85.69    6.00
   5  -6  -1   92.69    5.50
  -5   6   1   85.89    5.40
   5   6  -1   95.29    5.90
   5   6  -1  100.39    6.90
   5   6  -1   95.49    6.50
  -5   6   1   92.49    5.90
   5   6  -1   99.29    7.30
   5   6  -1   93.49    4.20
   4  -6  -1    1.20    1.80
   4  -6  -1   -0.30    2.10
   4  -6  -1    1.00    1.50
  -4  -6   1    1.50    2.10
  -4  -6   1    1.00    1.90
   4  -6  -1    0.10    1.50
  -4  -6   1   -0.90    1.30
   4  -6  -1   -3.10    1.80
   4  -6  -1   -1.70    1.90
  -4  -6   1    0.80    2.10
   4  -6  -1    3.40    1.90
   4  -6  -1   -1.10    1.70
   4  -6  -1   -1.00    1.60
  -4   6   1   -0.20    1.80
   4   6  -1   -0.30    1.20
  -4   6   1    2.70    1.60
   4   6  -1    2.10    2.20
   4   6  -1   -1.30    1.70
   4   6  -1    0.20    1.70
   4   6  -1    5.50    2.40
  -4   6   1    2.30    1.60
   3  -6  -1   36.70    3.90
   3  -6  -1   38.40    3.60
  -3  -6   1   46.40    4.30
  -3  -6   1   40.00    4.50
   3  -6  -1   40.10    4.50
   3  -6  -1   39.50    3.60
   3  -6  -1   43.90    5.20
   3  -6  -1   34.50    4.80
  -3  -6   1   46.20    4.00
  -3  -6   1   40.50    4.30
   3  -6  -1   40.30    3.90
  -3   6   1   41.80    4.30
   3   6  -1   36.50    3.70
   3   6  -1   40.30    3.70
   3   6  -1   43.90    4.70
  -3   6   1   41.10    3.70
   3   6  -1   45.50    4.50
   3   6  -1   38.90    4.30
  -3   6   1   39.60    3.30
   2  -6  -1  303.77   12.10
  -2  -6   1  330.27   10.00
  -2  -6   1  332.17   10.50
   2  -6  -1  326.97    9.60
   2  -6  -1  331.17   10.70
   2  -6  -1  318.57   11.80
   2  -6  -1  330.27   10.00
  -2  -6   1  318.77   11.50
  -2  -6   1  305.57   11.20
  -2  -6   1  329.17   11.10
  -2   6   1  340.57   11.80
  -2   6   1  332.17   10.00
   2   6  -1  321.27   10.80
   2   6  -1  327.07   11.40
  -2   6   1  316.87   10.70
   2   6  -1  337.47   10.00
   2   6  -1  310.67   11.20
   2   6  -1  337.07   11.20
   1  -6  -1  936.01   25.80
  -1  -6   1  894.21   24.80
  -1  -6   1  873.51   23.10
  -1  -6   1  889.61   24.30
   1  -6  -1  860.21   25.40
   1  -6  -1  868.11   22.50
   1  -6  -1  849.41   23.60
  -1  -6   1  863.71   21.80
  -1  -6   1  879.01   24.80
   1  -6  -1  848.62   24.80
  -1   6   1  857.31   24.80
   1   6  -1  860.61   24.20
  -1   6   1  893.61   24.00
  -1   6   1  826.42   22.60
   1   6  -1  852.71   23.10
   1   6  -1  867.91   24.70
   1   6  -1  890.01   24.80
   0  -6   1  316.97   11.30
   0  -6  -1  326.27   11.60
   0  -6  -1  304.17    9.10
   0  -6   1  323.67   11.60
   0  -6  -1  303.27   10.30
   0  -6  -1  323.17   11.70
   0  -6   1  316.47   10.50
   0  -6   1  315.77    9.60
   0  -6  -1  337.67   11.50
   0   6  -1  314.57   10.40
   0   6   1  316.97   11.70
   0   6   1  302.37   10.60
   0   6   1  316.17   11.20
   0   6  -1  330.97    9.10
   0   6  -1  322.27   11.20
   0   6   1  336.87    9.70
   1  -6   1  415.56   12.10
  -1  -6  -1  386.36   12.90
   1  -6   1  420.66   14.00
   1  -6   1  426.66   11.10
  -1  -6  -1  408.56   11.80
  -1  -6  -1  424.66   13.80
  -1  -6  -1  413.16   13.80
   1  -6   1  414.96   13.00
   1  -6   1  435.26   14.50
  -1  -6  -1  443.36   14.20
   1   6   1  431.26   13.50
  -1   6  -1  416.86   13.70
   1   6   1  419.76   11.20
   1   6   1  415.46   13.70
  -1   6  -1  410.56   12.50
  -1   6  -1  426.56   11.20
   1   6   1  425.76   13.90
   1   6   1  404.86   12.50
   2  -6   1  211.58    7.70
   2  -6   1  225.58    9.30
   2  -6   1  225.78    9.60
   2  -6   1  219.68    9.60
   2  -6   1  223.88    7.30
   2  -6   1  217.58    8.40
  -2  -6  -1  219.28    8.70
  -2  -6  -1  230.58    7.90
  -2  -6  -1  223.48    9.10
  -2  -6  -1  231.88    8.70
   2   6   1  224.28    7.60
   2   6   1  228.48    8.90
  -2   6  -1  216.18    6.90
   2   6   1  216.48    8.80
   2   6   1  210.58    8.40
  -2   6  -1  225.38    7.80
  -2   6  -1  213.68    8.70
   2   6   1  221.28    8.50
  -2   6  -1  224.98    9.90
   3  -6   1   98.09    5.10
   3  -6   1   98.89    4.60
   3  -6   1   86.99    5.00
  -3  -6  -1   88.89    5.70
  -3  -6  -1   95.69    6.00
   3  -6   1   94.59    6.10
   3  -6   1   90.49    6.40
  -3  -6  -1   95.39    5.30
   3  -6   1   88.19    5.30
  -3  -6  -1   87.19    5.10
   3  -6   1   93.69    6.30
   3   6   1   96.59    6.10
  -3   6  -1   89.89    6.60
   3   6   1   95.89    4.90
   3   6   1   84.79    5.70
  -3   6  -1   93.79    4.70
   3   6   1   89.69    5.20
   3   6   1   94.19    5.50
  -3   6  -1   95.29    4.70
  -3   6  -1   94.69    5.60
  -4  -6  -1  474.95   16.40
   4  -6   1  461.35   16.40
   4  -6   1  473.85   15.00
   4  -6   1  475.75   16.90
   4  -6   1  497.95   15.80
   4  -6   1  497.45   17.10
   4  -6   1  472.15   15.50
  -4  -6  -1  437.26   16.20
  -4  -6  -1  481.95   15.90
   4  -6   1  488.65   15.80
  -4  -6  -1  476.65   14.80
   4  -6   1  493.35   14.50
   4   6   1  467.75   16.70
   4   6   1  471.95   15.80
   4   6   1  491.45   15.50
   4   6   1  500.85   16.70
   4   6   1  480.55   13.90
  -4   6  -1  491.55   17.40
  -4   6  -1  465.55   15.50
  -4   6  -1  474.85   14.80
   5  -6   1   26.60    4.20
  -5  -6  -1   20.30    4.00
   5  -6   1   21.70    3.70
   5  -6   1   25.00    4.30
   5  -6   1   21.00    3.90
  -5  -6  -1   24.00    4.10
   5  -6   1   17.20    2.80
   5  -6   1   25.40    3.60
  -5  -6  -1   22.60    3.80
  -5  -6  -1   25.90    3.10
   5  -6   1   23.50    3.80
   5  -6   1   20.20    4.10
   5  -6   1   23.30    3.50
   5   6   1   20.60    4.50
  -5   6  -1   24.30    3.70
   5   6   1   18.00    3.60
   5   6   1   25.40    4.40
  -5   6  -1   19.50    2.90
   5   6   1   19.60    2.00
  -5   6  -1   18.70    4.30
  -5   6  -1   18.90    4.00
   5   6   1   23.30    3.60
  -6  -6  -1   37.40    5.20
   6  -6   1   34.70    5.20
   6  -6   1   34.90    4.40
   6  -6   1   35.70    5.20
   6  -6   1   39.70    4.20
  -6  -6  -1   36.80    3.60
  -6  -6  -1   41.60    5.30
   6  -6   1   39.20    5.00
   6  -6   1   25.80    4.70
   6  -6   1   32.20    5.00
   6  -6   1   51.59    5.80
  -6  -6  -1   30.40    5.10
   6  -6   1   38.00    5.20
   6   6   1   42.70    4.70
   6   6   1   29.20    5.40
   6   6   1   31.70    5.10
  -6   6  -1   39.10    5.50
  -6   6  -1   31.80    5.00
   6   6   1   42.70    5.50
  -6   6  -1   40.30    4.60
   7  -6   1   42.50    6.10
   7  -6   1   44.90    4.90
   7  -6   1   39.10    5.50
  -7  -6  -1   39.40    6.00
  -7  -6  -1   56.99    6.80
   7  -6   1   38.90    5.90
   7  -6   1   48.80    5.30
   7  -6   1   37.80    5.70
  -7  -6  -1   57.59    7.00
   7  -6   1   38.50    6.10
   7   6   1   51.79    7.70
  -7   6  -1   37.70    5.60
   7   6   1   36.70    5.60
   7   6   1   35.50    4.80
   7   6   1   35.50    5.80
  -7   6  -1   43.40    5.30
  -7   6  -1   37.10    5.50
  -7   6  -1   37.70    6.10
   8  -6   1   34.20    5.90
  -8  -6  -1   39.20    6.60
   8  -6   1   34.10    5.90
   8  -6   1   35.80    5.00
  -8  -6  -1   37.60    6.30
   8  -6   1   36.50    4.90
   8  -6   1   21.40    5.50
   8  -6   1   29.70    5.70
  -8  -6  -1   38.20    6.40
   8   6   1   27.50    4.50
  -8   6  -1   18.40    5.40
   8   6   1   35.60    6.50
  -8   6  -1   31.50    5.60
  -8   6  -1   32.30    5.40
   8   6   1   48.60    7.90
   8   6   1   43.40    6.90
  -8   6  -1   37.00    5.20
  -8   6  -1   40.50    6.50
  -9  -6  -1    3.30    4.50
  -9  -6  -1    6.50    4.90
   9  -6   1    9.40    3.50
  -9  -6  -1    6.40    4.10
   9  -6   1    6.80    4.40
   9  -6   1    8.80    4.60
   9  -6   1   12.10    4.70
   9  -6   1   16.40    5.20
  -9   6  -1    0.40    6.20
  -9   6  -1   12.30    4.90
  -9   6  -1    8.70    4.30
   9   6   1   11.70    4.90
   9   6   1   10.70    5.00
   9   6   1    9.80    5.40
  -9   6  -1   18.50    5.10
 -10  -6  -1   49.30    8.40
 -10  -6  -1   49.40    7.70
  10  -6   1   64.19    9.20
 -10  -6  -1   44.60    7.90
  10  -6   1   40.40    7.80
  10  -6   1   53.49    8.50
  10   6   1   35.90    8.20
  10   6   1   47.10    7.90
 -10   6  -1   53.99    8.30
 -10   6  -1   56.29    8.30
  10   6   1   49.99    8.30
 -10   6  -1   51.99    7.10
 -11  -6  -1    4.20    5.20
  11  -6   1    6.70    5.60
  11  -6   1    0.40    4.80
  11  -6   1   -4.20    4.40
 -11  -6  -1    1.30    5.00
 -11  -6  -1    4.10    5.40
 -11   6  -1    3.40    4.80
  11   6   1   -1.40    5.30
  11   6   1    6.20    5.30
 -11   6  -1    2.60    5.00
 -11   6  -1    1.10    4.80
  11   6   1   -0.80    4.80
  12  -6   1    6.60    6.20
 -12  -6  -1    2.50    6.30
 -12  -6  -1   -4.10    5.50
  12  -6   1    7.00    6.50
  12  -6   1    7.00    6.60
 -12   6  -1    7.90    6.40
 -12   6  -1   18.30    7.60
  12   6   1    5.60    6.00
  12   6   1   -1.10    6.30
  12   6   1    4.80    5.60
 -12   6  -1    9.50    6.40
 -12  -7   1    4.90    5.90
  12  -7  -1   -7.00    5.20
  12  -7  -1   -4.90    5.90
  12  -7  -1   -1.10    5.50
 -12  -7   1    2.90    5.60
 -12  -7   1    6.10    5.40
  12   7  -1    7.20    7.10
  12   7  -1    3.60    5.40
 -12   7   1   -0.80    5.40
 -12   7   1    4.00    5.80
  12   7  -1   -2.40    5.60
  11  -7  -1   -2.60    5.20
 -11  -7   1   -0.50    4.90
  11  -7  -1   -3.50    4.30
 -11  -7   1    4.10    5.30
  11  -7  -1   10.20    5.60
 -11   7   1    1.90    4.60
  11   7  -1    4.80    5.50
  11   7  -1   -3.40    5.60
  11   7  -1    0.50    5.20
 -11   7   1   -2.00    4.40
 -11   7   1    9.60    5.70
  10  -7  -1   91.49   10.40
 -10  -7   1   98.69   10.50
 -10  -7   1   97.39    9.90
 -10  -7   1   73.69    9.40
  10  -7  -1   94.79   10.40
  10  -7  -1  103.69   12.60
  10  -7  -1   89.59   10.80
 -10   7   1   87.19   10.40
  10   7  -1   84.89   10.80
  10   7  -1   84.89   10.30
 -10   7   1   93.99   10.10
  10   7  -1   97.29   11.60
 -10   7   1  119.79   11.30
 -10   7   1  103.69    9.80
   9  -7  -1   37.90    6.90
   9  -7  -1   21.10    4.60
  -9  -7   1   36.30    7.00
   9  -7  -1   33.10    5.50
   9  -7  -1   27.80    6.40
  -9  -7   1   29.70    6.10
  -9  -7   1   24.50    6.10
   9  -7  -1   27.20    5.90
   9  -7  -1   29.60    6.30
   9   7  -1   43.70    6.30
  -9   7   1   40.70    6.50
  -9   7   1   26.80    6.00
  -9   7   1   35.70    6.00
  -9   7   1   28.20    6.10
   9   7  -1   20.80    5.80
   9   7  -1   26.20    7.00
  -9   7   1   23.10    5.60
   9   7  -1   21.50    5.90
  -8  -7   1   76.29    8.50
   8  -7  -1   90.59    8.70
   8  -7  -1   60.89    7.60
   8  -7  -1   67.59    7.80
   8  -7  -1   76.59    7.10
  -8  -7   1   74.09    7.70
   8  -7  -1   82.19    8.70
   8  -7  -1   65.19    7.70
   8  -7  -1   64.29    8.00
   8  -7  -1   92.09    8.20
  -8  -7   1   57.19    7.40
   8  -7  -1   48.30    6.70
   8   7  -1   65.49    8.00
  -8   7   1   70.99    7.40
   8   7  -1   63.59    8.30
   8   7  -1   67.99    7.20
  -8   7   1   70.29    7.50
  -8   7   1   68.99    8.00
   8   7  -1   66.69    9.10
  -8   7   1   72.99    8.50
  -8   7   1   83.29    8.70
   7  -7  -1   28.30    4.80
   7  -7  -1   28.60    4.70
   7  -7  -1   16.10    4.50
   7  -7  -1   22.20    4.40
   7  -7  -1   22.00    5.00
  -7  -7   1   23.30    4.80
   7  -7  -1   24.80    4.00
   7  -7  -1   21.60    5.10
  -7  -7   1   21.20    4.50
  -7  -7   1   18.80    4.80
   7  -7  -1   21.70    4.70
   7  -7  -1   19.70    4.70
   7   7  -1   26.80    5.30
  -7   7   1   22.20    4.90
   7   7  -1   30.80    4.70
  -7   7   1   21.30    4.90
   7   7  -1   16.30    4.90
   7   7  -1   35.70    6.00
  -7   7   1   18.10    4.10
   6  -7  -1   83.99    6.50
   6  -7  -1   92.69    6.00
   6  -7  -1   87.89    7.70
   6  -7  -1   63.79    6.60
   6  -7  -1   79.09    6.40
   6  -7  -1   58.59    7.20
   6  -7  -1   84.99    7.80
  -6  -7   1   87.69    7.00
   6  -7  -1   92.69    6.90
  -6  -7   1   77.09    7.30
  -6  -7   1   70.69    6.90
  -6  -7   1   83.59    4.70
   6  -7  -1   94.79    7.30
   6   7  -1   93.29    6.80
   6   7  -1   87.89    8.20
  -6   7   1   86.89    6.10
  -6   7   1   92.49    6.80
   6   7  -1   87.59    7.80
   6   7  -1   90.09    8.90
  -6   7   1   75.29    7.90
   5  -7  -1    4.50    2.40
  -5  -7   1    4.20    2.70
  -5  -7   1    3.30    2.60
  -5  -7   1    5.20    2.80
  -5  -7   1    5.20    2.10
   5  -7  -1    5.40    2.40
   5  -7  -1    7.60    3.20
   5  -7  -1    3.30    2.50
   5  -7  -1    7.90    3.50
   5  -7  -1    3.80    2.50
   5  -7  -1   -3.00    2.10
   5  -7  -1    3.90    2.40
   5  -7  -1    5.90    3.00
   5   7  -1    1.80    2.40
  -5   7   1    0.00    2.70
   5   7  -1    1.00    2.60
   5   7  -1    2.30    2.80
  -5   7   1    3.40    2.10
   5   7  -1    1.10    2.90
  -5   7   1    1.10    1.90
   5   7  -1    3.00    1.70
  -5   7   1    1.70    2.50
  -4  -7   1   93.69    5.40
   4  -7  -1   90.29    6.50
   4  -7  -1   94.89    7.10
  -4  -7   1   89.69    6.20
   4  -7  -1   96.59    7.10
   4  -7  -1   96.89    5.80
  -4  -7   1   96.99    6.50
   4  -7  -1  106.99    6.40
  -4  -7   1  102.89    6.20
   4  -7  -1   96.29    5.60
   4  -7  -1  101.69    5.70
   4  -7  -1  104.19    5.60
   4   7  -1  100.19    5.20
   4   7  -1   96.99    5.90
   4   7  -1  101.19    6.80
  -4   7   1   96.09    5.50
  -4   7   1  105.99    6.50
  -4   7   1  100.09    5.60
   4   7  -1  110.59    7.00
   4   7  -1   91.19    6.00
   3  -7  -1    5.20    1.60
   3  -7  -1    4.00    2.70
  -3  -7   1    2.50    1.90
  -3  -7   1    5.60    1.90
   3  -7  -1    5.30    2.10
   3  -7  -1    1.90    1.60
  -3  -7   1    4.20    1.70
  -3  -7   1    3.90    2.30
   3  -7  -1    6.20    2.50
   3  -7  -1    2.00    2.60
  -3  -7   1    3.00    2.00
   3   7  -1    5.40    2.50
  -3   7   1    6.20    1.80
   3   7  -1    6.20    2.40
  -3   7   1    4.70    1.90
   3   7  -1    2.70    1.90
  -3   7   1    3.60    2.20
   3   7  -1    3.90    1.70
   3   7  -1    1.10    2.00
  -2  -7   1  369.66   13.10
  -2  -7   1  374.06   10.80
   2  -7  -1  355.26   13.90
  -2  -7   1  363.36   12.70
  -2  -7   1  356.46   11.50
   2  -7  -1  391.16   14.20
   2  -7  -1  367.66   11.10
  -2  -7   1  357.26   12.60
   2  -7  -1  363.96   11.90
   2  -7  -1  359.56   13.20
   2  -7  -1  376.86   10.40
   2   7  -1  374.86   12.90
   2   7  -1  345.97   12.70
  -2   7   1  368.06   10.40
  -2   7   1  354.76   10.90
   2   7  -1  357.86   12.00
   2   7  -1  374.86   12.70
  -2   7   1  342.57   12.90
  -2   7   1  358.56   12.00
   1  -7  -1   -0.20    1.80
   1  -7  -1    4.50    1.20
   1  -7  -1    0.70    1.40
   1  -7  -1   -0.40    1.80
   1  -7  -1   -0.40    1.80
  -1  -7   1   -0.40    1.10
  -1  -7   1    0.00    1.90
  -1  -7   1    0.80    1.60
  -1  -7   1    0.80    1.70
   1   7  -1    0.70    1.60
  -1   7   1   -0.10    2.10
  -1   7   1    2.30    1.60
   1   7  -1    0.70    2.00
   1   7  -1    2.20    1.30
   1   7  -1    2.60    1.90
  -1   7   1   -2.10    1.70
  -1   7   1    1.30    1.00
   0  -7  -1  885.91   24.20
   0  -7   1  859.51   23.10
   0  -7  -1  861.61   25.60
   0  -7  -1  877.11   25.50
   0  -7  -1  890.21   25.90
   0  -7   1  890.41   24.50
   0  -7   1  893.91   25.50
   0  -7   1  829.52   25.50
   0  -7  -1  855.11   22.60
   0   7   1  847.72   25.30
   0   7  -1  866.81   25.80
   0   7   1  881.41   23.20
   0   7   1  848.52   24.50
   0   7   1  887.91   26.00
   0   7  -1  827.82   25.00
   0   7  -1  893.41   22.60
   0   7  -1  871.31   24.40
   1  -7   1   71.99    5.20
  -1  -7  -1   68.89    5.20
   1  -7   1   68.09    5.40
   1  -7   1   68.79    4.40
  -1  -7  -1   72.99    5.20
  -1  -7  -1   70.29    3.50
  -1  -7  -1   72.59    4.60
  -1  -7  -1   80.29    5.50
   1  -7   1   71.49    3.80
  -1   7  -1   69.39    2.90
   1   7   1   67.59    4.10
  -1   7  -1   62.89    5.80
  -1   7  -1   68.59    5.00
   1   7   1   57.09    4.50
   1   7   1   56.09    4.70
  -1   7  -1   65.89    4.10
   1   7   1   61.39    5.00
   2  -7   1 1500.75   38.00
  -2  -7  -1 1479.55   40.20
   2  -7   1 1568.64   42.10
   2  -7   1 1486.15   41.10
   2  -7   1 1399.76   41.40
  -2  -7  -1 1472.55   40.40
   2  -7   1 1491.85   39.80
   2  -7   1 1493.95   38.90
  -2  -7  -1 1479.45   38.70
  -2  -7  -1 1475.35   40.90
  -2   7  -1 1529.85   37.70
   2   7   1 1514.95   38.30
   2   7   1 1525.85   39.90
   2   7   1 1507.35   40.50
  -2   7  -1 1528.55   40.70
   2   7   1 1545.95   40.80
   2   7   1 1517.45   40.30
  -2   7  -1 1509.55   39.10
  -2   7  -1 1413.96   41.60
   3  -7   1  101.79    7.20
   3  -7   1  102.79    7.10
  -3  -7  -1  107.99    5.80
  -3  -7  -1  100.49    6.00
   3  -7   1  112.69    6.30
  -3  -7  -1  111.49    6.80
   3  -7   1  103.89    5.50
   3  -7   1  116.49    5.50
  -3  -7  -1  108.29    6.60
   3  -7   1  105.59    6.80
  -3   7  -1  111.69    5.00
   3   7   1  122.99    6.60
   3   7   1  112.99    5.80
   3   7   1  119.09    6.70
  -3   7  -1  102.29    6.30
  -3   7  -1  105.59    7.40
   3   7   1  105.29    5.60
   3   7   1  110.59    6.70
  -3   7  -1  108.69    5.30
  -4  -7  -1   35.70    3.90
   4  -7   1   28.20    4.50
   4  -7   1   41.30    4.10
   4  -7   1   32.30    3.50
  -4  -7  -1   28.10    4.40
   4  -7   1   33.20    4.20
  -4  -7  -1   32.70    4.00
   4  -7   1   39.60    4.20
  -4  -7  -1   37.10    4.70
   4  -7   1   36.50    5.20
   4  -7   1   29.30    4.40
   4   7   1   36.80    3.40
  -4   7  -1   32.40    3.50
  -4   7  -1   34.80    4.20
  -4   7  -1   30.30    3.30
   4   7   1   34.60    4.10
  -4   7  -1   27.90    4.60
   4   7   1   41.30    5.00
   4   7   1   34.60    4.50
   4   7   1   39.60    4.30
   5  -7   1    1.30    2.20
   5  -7   1   -5.30    2.20
  -5  -7  -1   -1.10    1.70
   5  -7   1    1.80    2.90
   5  -7   1   -1.90    1.60
  -5  -7  -1    3.40    2.70
   5  -7   1   -0.80    1.90
   5  -7   1   -3.60    2.70
  -5  -7  -1    2.40    2.50
  -5  -7  -1    1.10    2.50
   5  -7   1    1.50    2.30
   5  -7   1    1.20    2.70
  -5   7  -1    2.20    1.70
   5   7   1   -4.40    2.10
   5   7   1   -0.30    1.40
   5   7   1    0.50    2.30
   5   7   1   -2.20    2.70
   5   7   1   -0.20    2.00
  -5   7  -1   -2.70    3.00
  -5   7  -1    0.90    2.10
   6  -7   1  188.68   10.20
  -6  -7  -1  179.38   10.00
  -6  -7  -1  189.58    8.00
   6  -7   1  187.78    9.90
   6  -7   1  206.98   10.30
  -6  -7  -1  198.68   10.60
  -6  -7  -1  191.78   10.20
   6  -7   1  182.78   10.50
   6  -7   1  192.08    9.40
   6  -7   1  184.18    8.20
   6  -7   1  188.18   10.20
  -6   7  -1  185.08    8.60
  -6   7  -1  167.78   10.30
   6   7   1  180.68   10.10
   6   7   1  203.38   11.60
   6   7   1  176.18   10.60
  -6   7  -1  182.88    9.20
   6   7   1  199.68    9.40
  -6   7  -1  190.58   10.90
   7  -7   1   32.50    5.20
   7  -7   1   25.10    5.00
  -7  -7  -1   28.80    5.20
  -7  -7  -1   26.00    5.30
   7  -7   1   19.60    4.80
   7  -7   1   23.40    4.60
   7  -7   1   22.30    3.80
  -7  -7  -1   29.20    5.40
   7  -7   1   15.90    4.30
   7  -7   1   25.50    5.10
  -7   7  -1   23.70    5.20
  -7   7  -1   22.20    5.30
   7   7   1   34.40    5.80
  -7   7  -1   23.00    3.80
   7   7   1   18.60    4.70
   7   7   1   25.60    6.00
  -7   7  -1   20.30    4.70
   7   7   1   28.10    4.60
  -7   7  -1   24.80    4.20
   8  -7   1  311.77   13.30
  -8  -7  -1  318.87   15.50
   8  -7   1  346.07   16.40
   8  -7   1  318.57   15.00
  -8  -7  -1  315.37   15.30
  -8  -7  -1  325.47   15.10
   8  -7   1  303.87   15.00
   8  -7   1  327.97   14.80
   8  -7   1  323.77   12.80
   8  -7   1  338.87   15.60
  -8   7  -1  313.07   15.60
   8   7   1  325.97   15.90
  -8   7  -1  322.07   15.20
  -8   7  -1  307.37   14.90
   8   7   1  318.57   13.30
   8   7   1  324.97   17.20
   8   7   1  322.57   15.60
  -8   7  -1  349.87   14.20
  -9  -7  -1   11.90    5.40
   9  -7   1   15.30    5.40
   9  -7   1   13.40    5.40
  -9  -7  -1    9.70    5.00
  -9  -7  -1   10.00    4.90
   9  -7   1    7.20    4.40
   9  -7   1    5.20    5.00
  -9   7  -1   10.30    4.90
  -9   7  -1    5.40    4.90
   9   7   1    4.80    4.50
  -9   7  -1   12.10    4.60
   9   7   1    8.70    5.10
   9   7   1    9.00    5.90
  -9   7  -1    3.80    3.90
  10  -7   1    1.10    4.70
 -10  -7  -1    2.70    5.00
  10  -7   1    3.90    4.80
 -10  -7  -1   -4.90    3.80
 -10  -7  -1   -0.30    4.40
  10  -7   1    4.40    4.70
  10  -7   1    9.50    5.10
 -10   7  -1    1.00    3.40
  10   7   1    3.40    4.80
 -10   7  -1   -0.30    4.70
  10   7   1   -4.40    4.70
 -10   7  -1    4.00    4.80
  10   7   1   -5.60    3.90
 -11  -7  -1   16.70    6.90
  11  -7   1   18.30    6.80
 -11  -7  -1   19.80    7.00
 -11  -7  -1   16.90    6.20
  11  -7   1   11.20    6.20
  11  -7   1   19.50    7.10
  11   7   1    6.40    5.80
 -11   7  -1   15.60    6.40
  11   7   1   26.90    7.60
  11   7   1    1.90    6.20
 -11   7  -1   12.40    6.00
 -11   7  -1   17.40    7.20
 -12  -7  -1   16.90    7.00
  12  -7   1    7.50    7.10
  12  -7   1   10.30    6.60
 -12  -7  -1   34.40    8.70
  12   7   1   19.70    7.30
  12   7   1   26.10    8.60
 -12   7  -1   25.60    8.00
 -12   7  -1   19.60    7.70
  12   7   1   19.80    9.10
 -12   7  -1   29.40    7.90
 -12  -8   1    8.00    6.00
 -12  -8   1   10.70    6.30
 -12  -8   1    3.10    6.10
  12  -8  -1   -0.50    6.20
  12  -8  -1    5.40    6.50
  12   8  -1   12.90    8.40
  12   8  -1    7.20    6.50
 -12   8   1   10.70    6.90
 -12   8   1   10.10    5.50
  12   8  -1   11.50    6.80
 -12   8   1   21.00    7.20
 -11  -8   1   10.90    5.40
  11  -8  -1   12.80    7.00
  11  -8  -1   14.30    6.10
  11  -8  -1    7.70    5.40
 -11  -8   1   10.10    5.70
 -11  -8   1   19.50    6.70
 -11   8   1    9.90    5.70
  11   8  -1   19.60    6.50
  11   8  -1   17.50    6.60
 -11   8   1   15.00    6.00
  11   8  -1   20.90    8.20
 -11   8   1   13.90    5.90
  10  -8  -1   -1.30    4.50
 -10  -8   1    3.00    4.20
 -10  -8   1   -0.30    4.20
 -10  -8   1   -0.30    4.40
  10  -8  -1    4.50    4.80
  10  -8  -1   -0.40    3.90
  10  -8  -1    5.00    4.70
 -10   8   1    0.50    4.20
  10   8  -1   -1.40    4.10
 -10   8   1   -0.50    4.10
  10   8  -1    1.00    5.40
 -10   8   1   -1.70    3.50
 -10   8   1   -5.10    3.50
  10   8  -1   -7.30    4.00
   9  -8  -1    7.30    4.50
   9  -8  -1   14.50    5.00
   9  -8  -1    7.20    4.50
  -9  -8   1   13.50    5.00
  -9  -8   1    5.50    4.70
   9  -8  -1    4.60    3.80
  -9  -8   1    8.60    4.60
   9  -8  -1   12.30    4.00
   9  -8  -1   14.80    4.90
   9  -8  -1   16.00    5.60
   9   8  -1    9.60    4.50
   9   8  -1    3.10    5.20
  -9   8   1    2.10    4.10
   9   8  -1    2.00    4.30
  -9   8   1    4.50    4.10
  -9   8   1    3.80    3.10
  -9   8   1    6.50    4.10
  -9   8   1    9.50    4.80
  -9   8   1   14.50    5.20
   9   8  -1   10.00    6.00
   8  -8  -1  424.36   18.30
  -8  -8   1  462.15   18.50
   8  -8  -1  445.26   19.10
   8  -8  -1  426.46   17.40
   8  -8  -1  412.46   15.70
   8  -8  -1  447.06   18.30
  -8  -8   1  379.36   17.90
   8  -8  -1  411.26   16.90
   8  -8  -1  446.26   18.30
   8  -8  -1  438.96   18.20
   8  -8  -1  439.16   17.90
  -8  -8   1  439.26   17.90
  -8   8   1  467.85   19.40
   8   8  -1  465.15   19.30
  -8   8   1  392.26   18.10
  -8   8   1  397.56   18.20
   8   8  -1  440.56   18.50
   8   8  -1  431.06   17.20
   8   8  -1  451.35   20.50
  -8   8   1  428.16   17.30
  -8   8   1  436.06   16.70
   7  -8  -1   13.50    4.10
  -7  -8   1    9.20    3.80
   7  -8  -1    7.00    3.50
   7  -8  -1   10.40    3.60
   7  -8  -1    9.00    3.10
   7  -8  -1    8.60    4.00
   7  -8  -1   12.00    4.50
   7  -8  -1    0.30    3.70
  -7  -8   1    7.70    3.70
   7  -8  -1    5.90    3.60
   7  -8  -1   12.40    4.10
  -7  -8   1   12.40    4.20
  -7   8   1    8.40    3.60
  -7   8   1   10.50    4.50
  -7   8   1    9.80    4.40
   7   8  -1    2.50    4.20
   7   8  -1    4.90    3.30
  -7   8   1    8.10    3.20
   7   8  -1    7.10    4.00
   7   8  -1   10.00    4.40
   6  -8  -1    7.50    3.70
   6  -8  -1   -0.40    2.40
   6  -8  -1    4.80    3.20
  -6  -8   1    5.20    3.30
   6  -8  -1    1.80    3.60
   6  -8  -1    8.00    3.40
  -6  -8   1    3.20    3.50
   6  -8  -1    0.70    2.20
  -6  -8   1    1.00    2.60
   6  -8  -1    0.70    2.70
  -6  -8   1    4.10    3.20
   6  -8  -1    1.30    2.80
   6  -8  -1   -0.60    2.50
  -6   8   1    7.90    3.00
   6   8  -1    2.30    3.40
   6   8  -1    0.60    2.80
   6   8  -1    2.20    3.60
  -6   8   1    7.20    2.80
  -6   8   1   -0.50    3.20
  -6   8   1    7.30    3.30
   6   8  -1   -1.00    2.60
   5  -8  -1  241.08   10.50
  -5  -8   1  246.08    9.60
   5  -8  -1  247.68   12.60
   5  -8  -1  216.28   10.10
  -5  -8   1  245.58   11.30
   5  -8  -1  255.27   10.60
  -5  -8   1  236.68   11.40
  -5  -8   1  251.87   11.00
   5  -8  -1  246.78   10.00
   5  -8  -1  250.07   12.40
   5  -8  -1  230.28   11.40
   5   8  -1  248.78   12.00
   5   8  -1  253.07    9.10
  -5   8   1  264.17   13.10
  -5   8   1  252.67   10.20
   5   8  -1  247.18   10.90
  -5   8   1  229.18   11.00
  -5   8   1  256.67   10.40
   5   8  -1  255.27   11.90
   5   8  -1  270.47   11.40
  -4  -8   1   68.39    4.90
   4  -8  -1   64.49    6.50
   4  -8  -1   65.19    7.10
   4  -8  -1   66.89    5.30
  -4  -8   1   77.39    6.10
  -4  -8   1   63.99    5.10
   4  -8  -1   67.19    5.20
   4  -8  -1   50.49    6.10
   4  -8  -1   63.39    4.90
  -4  -8   1   77.89    7.10
  -4  -8   1   65.29    5.00
  -4   8   1   66.69    4.60
   4   8  -1   73.09    5.90
  -4   8   1   58.29    4.60
  -4   8   1   73.39    7.60
   4   8  -1   75.79    6.70
   4   8  -1   65.99    4.80
  -4   8   1   71.59    6.70
   4   8  -1   56.99    5.80
   4   8  -1   66.49    6.40
  -3  -8   1  101.69    6.60
   3  -8  -1  106.39    5.30
   3  -8  -1   84.29    5.50
   3  -8  -1   98.39    7.40
   3  -8  -1   96.29    6.50
   3  -8  -1   96.49    4.80
  -3  -8   1   96.89    6.00
  -3  -8   1   92.89    6.50
  -3  -8   1  100.39    5.60
   3  -8  -1  106.79    7.50
  -3  -8   1  104.99    5.20
  -3   8   1  104.49    7.70
  -3   8   1  104.09    6.70
   3   8  -1   94.69    5.10
   3   8  -1  104.99    6.10
   3   8  -1  102.69    6.30
  -3   8   1  104.29    5.70
   3   8  -1   99.19    6.50
  -3   8   1   98.19    5.00
   3   8  -1  105.69    6.70
  -2  -8   1  173.28    8.30
   2  -8  -1  173.08    9.50
  -2  -8   1  183.38    8.70
  -2  -8   1  179.08    7.30
   2  -8  -1  183.68    7.80
  -2  -8   1  169.78    6.20
  -2  -8   1  155.58    8.50
   2  -8  -1  207.08   10.00
   2  -8  -1  180.18    6.90
   2  -8  -1  182.08    9.00
   2   8  -1  202.18    7.90
   2   8  -1  195.88    8.80
   2   8  -1  174.58    8.50
  -2   8   1  173.08    5.80
  -2   8   1  198.78   10.10
  -2   8   1  178.98    8.90
  -2   8   1  172.68    7.80
  -2   8   1  223.28    7.00
   2   8  -1  205.58    9.20
  -1  -8   1  182.38    8.80
  -1  -8   1  170.58    6.80
  -1  -8   1  183.88    8.10
  -1  -8   1  189.98    9.00
   1  -8  -1  184.28    7.80
   1  -8  -1  187.68    9.50
   1  -8  -1  180.48    8.90
   1  -8  -1  176.28    6.30
   1  -8  -1  187.78    9.40
   1   8  -1  189.78    8.80
  -1   8   1  184.68    6.50
  -1   8   1  178.38    9.40
   1   8  -1  198.38    7.20
   1   8  -1  172.68    8.00
   1   8  -1  165.48    8.50
  -1   8   1  175.28    7.90
  -1   8   1  180.78    8.70
   0  -8   1   57.49    5.60
   0  -8  -1   61.79    5.80
   0  -8   1   52.19    4.60
   0  -8   1   63.19    6.10
   0  -8  -1   65.39    6.40
   0  -8  -1   55.59    3.10
   0  -8  -1   60.29    4.40
   0  -8  -1   50.29    5.20
   0  -8   1   53.59    3.50
   0   8   1   52.39    5.60
   0   8  -1   46.20    4.40
   0   8   1   51.79    5.20
   0   8   1   58.49    3.60
   0   8  -1   44.90    5.20
   0   8   1   50.99    4.80
   0   8  -1   55.39    5.40
   0   8  -1   56.19    3.10
   1  -8   1  393.46   14.60
   1  -8   1  359.66   13.70
   1  -8   1  382.96   12.80
   1  -8   1  388.16   11.60
  -1  -8  -1  374.96   13.80
  -1  -8  -1  381.56   14.00
  -1  -8  -1  371.16   13.70
  -1  -8  -1  370.76   11.10
  -1  -8  -1  349.37   12.60
   1   8   1  372.06   13.20
  -1   8  -1  377.36   12.50
   1   8   1  343.57   11.80
  -1   8  -1  369.26   13.60
  -1   8  -1  370.56   14.60
  -1   8  -1  364.56   10.50
   1   8   1  370.56   13.90
   1   8   1  380.56   13.70
   2  -8   1  127.69    7.90
   2  -8   1  125.99    4.80
   2  -8   1  130.89    6.70
   2  -8   1  119.99    7.20
   2  -8   1  131.29    5.90
   2  -8   1  120.69    8.10
  -2  -8  -1  124.59    7.40
  -2  -8  -1  119.49    5.50
  -2  -8  -1  135.99    7.50
  -2  -8  -1  113.09    6.60
  -2   8  -1  122.79    4.70
   2   8   1  124.69    5.10
  -2   8  -1  126.59    8.20
  -2   8  -1  124.59    6.00
  -2   8  -1  118.99    7.10
   2   8   1  119.29    7.00
   2   8   1  128.09    6.60
   2   8   1  119.89    7.10
   2   8   1  125.19    7.20
  -3  -8  -1  239.18    9.00
   3  -8   1  203.38   10.20
   3  -8   1  231.18   11.20
   3  -8   1  237.28    9.80
   3  -8   1  231.98    9.00
   3  -8   1  232.48    8.50
  -3  -8  -1  211.18    9.70
   3  -8   1  239.98   11.50
  -3  -8  -1  243.98   10.30
  -3  -8  -1  217.88   10.40
   3   8   1  237.68   10.20
   3   8   1  226.58    9.50
  -3   8  -1  229.38    7.90
   3   8   1  249.78   10.60
  -3   8  -1  236.68    8.90
  -3   8  -1  248.38   10.40
  -3   8  -1  234.18   11.50
   3   8   1  214.08    9.80
   3   8   1  228.18    8.70
   4  -8   1  485.75   16.90
   4  -8   1  516.85   16.20
  -4  -8  -1  498.75   17.70
   4  -8   1  516.05   19.10
  -4  -8  -1  505.65   16.60
  -4  -8  -1  502.85   18.00
   4  -8   1  429.96   17.40
   4  -8   1  489.35   18.80
  -4  -8  -1  487.25   16.50
   4  -8   1  497.75   16.50
  -4   8  -1  510.65   15.50
   4   8   1  509.25   16.50
  -4   8  -1  515.85   17.60
   4   8   1  515.35   17.90
  -4   8  -1  507.75   19.10
  -4   8  -1  505.95   15.90
   4   8   1  522.05   16.10
   4   8   1  533.45   18.20
   4   8   1  520.45   17.30
   5  -8   1  101.09    6.70
  -5  -8  -1   94.19    5.80
  -5  -8  -1  107.99    7.60
  -5  -8  -1   96.49    6.80
   5  -8   1   98.29    7.00
   5  -8   1  102.49    6.80
  -5  -8  -1   98.99    7.40
   5  -8   1  100.19    7.90
   5  -8   1   92.89    5.80
   5  -8   1   89.29    7.30
  -5   8  -1   97.59    6.90
  -5   8  -1   89.59    5.80
  -5   8  -1   91.59    8.80
   5   8   1   96.89    8.80
   5   8   1   73.69    7.30
   5   8   1   96.09    6.80
   5   8   1   93.09    5.10
  -5   8  -1   89.49    5.60
   5   8   1  107.79    6.80
   6  -8   1  138.09    9.70
   6  -8   1  140.69    9.30
  -6  -8  -1  159.58    9.20
  -6  -8  -1  164.58    9.80
   6  -8   1  148.69    8.20
   6  -8   1  140.49    8.80
   6  -8   1  135.09    8.60
  -6  -8  -1  154.38    7.50
  -6  -8  -1  157.28    9.50
   6  -8   1  154.38    9.10
   6   8   1  158.38    8.70
   6   8   1  143.39    9.60
  -6   8  -1  127.19    7.40
  -6   8  -1  143.69   10.10
  -6   8  -1  151.78   10.30
  -6   8  -1  149.09    8.60
   6   8   1  144.19   10.20
   6   8   1  155.58    9.40
  -7  -8  -1   20.00    5.10
   7  -8   1   27.70    5.30
   7  -8   1   32.60    5.80
   7  -8   1   31.20    5.60
  -7  -8  -1   36.90    5.80
   7  -8   1   19.80    4.40
   7  -8   1   29.40    5.40
   7  -8   1   32.60    4.40
  -7  -8  -1   33.80    5.60
   7  -8   1   25.10    5.40
   7   8   1   36.10    5.90
   7   8   1   35.20    6.10
  -7   8  -1   31.00    6.00
  -7   8  -1   29.40    5.00
   7   8   1   26.80    6.10
  -7   8  -1   30.20    4.60
  -7   8  -1   35.10    6.30
   7   8   1   22.70    4.40
   8  -8   1   -1.50    3.70
  -8  -8  -1   -1.50    3.90
   8  -8   1    7.80    4.40
  -8  -8  -1   -2.20    3.50
   8  -8   1    2.30    3.60
   8  -8   1   -0.60    2.50
   8  -8   1    2.20    4.00
  -8  -8  -1   -3.00    3.80
   8  -8   1    3.40    3.80
   8   8   1    4.40    4.50
  -8   8  -1   -2.60    2.90
  -8   8  -1    1.90    2.90
  -8   8  -1   -2.60    4.20
  -8   8  -1    4.60    4.10
   8   8   1    6.70    4.10
   8   8   1    7.10    4.90
  -8   8  -1   -6.10    3.00
   8   8   1   -1.80    2.80
   9  -8   1    4.70    4.30
  -9  -8  -1   10.50    4.90
   9  -8   1    4.50    4.30
   9  -8   1   11.10    4.60
   9  -8   1   16.10    5.80
  -9  -8  -1   -3.50    3.90
  -9  -8  -1    5.80    4.80
   9  -8   1    0.80    4.50
  -9   8  -1    2.60    3.80
  -9   8  -1    9.20    5.00
   9   8   1    1.90    4.10
  -9   8  -1   12.20    5.00
   9   8   1    1.90    4.90
  -9   8  -1    6.70    4.30
   9   8   1    8.50    6.00
  10  -8   1   17.90    6.30
  10  -8   1    9.60    5.50
 -10  -8  -1   19.10    6.20
  10  -8   1   18.80    6.40
 -10  -8  -1   17.90    6.40
 -10  -8  -1   28.50    6.80
  10   8   1   13.90    5.90
  10   8   1   11.80    6.80
 -10   8  -1   29.90    7.20
  10   8   1   29.30    7.00
 -10   8  -1   10.20    4.90
 -10   8  -1   13.60    5.80
 -11  -8  -1   -1.50    4.90
  11  -8   1   -5.90    4.80
 -11  -8  -1   -2.90    4.70
 -11  -8  -1   11.80    6.00
  11  -8   1   -2.10    5.40
 -11   8  -1    0.00    5.00
  11   8   1    4.40    6.20
 -11   8  -1    5.20    5.70
  11   8   1   -4.20    5.00
 -11   8  -1    1.80    5.60
  11   8   1   -2.60    5.00
 -12  -8  -1    9.20    6.70
  12  -8   1    4.80    6.90
 -12  -8  -1   -1.40    5.40
  12  -8   1    0.30    6.20
 -12   8  -1    9.90    6.80
  12   8   1    4.60    6.30
  12   8   1   -0.70    6.40
  12   8   1    3.60    6.70
 -12   8  -1    5.60    6.20
 -12   8  -1    4.10    6.20
  11  -9  -1    8.20    6.30
  11  -9  -1   14.90    6.20
 -11  -9   1   14.70    6.30
 -11  -9   1    3.70    5.30
 -11  -9   1   15.70    6.10
 -11   9   1    3.90    5.00
  11   9  -1    2.20    5.40
 -11   9   1   13.00    6.20
  11   9  -1    4.00    7.00
  11   9  -1    6.80    6.10
 -11   9   1    3.10    5.30
 -10  -9   1    5.80    4.70
  10  -9  -1   -4.60    4.40
 -10  -9   1    1.10    4.10
  10  -9  -1   11.30    5.80
 -10  -9   1    1.50    4.90
 -10  -9   1   -5.50    3.60
  10  -9  -1    2.10    4.70
  10   9  -1    2.70    5.70
 -10   9   1    2.00    4.50
  10   9  -1    1.90    4.90
 -10   9   1    1.70    4.60
 -10   9   1   -1.10    3.80
 -10   9   1    0.40    4.80
  10   9  -1   -2.20    4.20
   9  -9  -1   43.90    7.20
   9  -9  -1   55.69    8.10
   9  -9  -1   41.80    7.00
   9  -9  -1   31.60    6.60
  -9  -9   1   57.29    7.70
  -9  -9   1   60.29    8.50
   9  -9  -1   27.10    6.60
  -9  -9   1   47.50    7.60
  -9  -9   1   48.00    7.30
   9  -9  -1   46.90    7.80
   9   9  -1   58.89    9.30
   9   9  -1   54.49    7.40
  -9   9   1   42.20    6.80
   9   9  -1   43.20    8.20
  -9   9   1   44.40    7.80
  -9   9   1   55.69    7.80
  -9   9   1   41.40    6.40
  -9   9   1   50.89    7.70
  -9   9   1   49.50    7.00
   9   9  -1   44.60    7.40
  -9   9   1   49.90    8.10
   8  -9  -1   36.40    6.10
   8  -9  -1   30.10    6.60
   8  -9  -1   33.30    7.20
   8  -9  -1   24.90    5.50
   8  -9  -1   21.60    4.40
  -8  -9   1   42.00    6.70
   8  -9  -1   40.90    6.90
  -8  -9   1   31.60    6.70
   8  -9  -1   35.10    6.40
  -8  -9   1   40.40    6.80
   8  -9  -1   27.50    5.50
  -8   9   1   46.70    6.00
   8   9  -1   34.90    7.20
   8   9  -1   34.40    5.90
  -8   9   1   35.70    6.10
  -8   9   1   28.90    6.30
   8   9  -1   43.80    7.20
  -8   9   1   32.00    6.70
   8   9  -1   34.70    6.70
  -8   9   1   33.10    5.60
  -7  -9   1  109.49    8.90
   7  -9  -1   92.39    9.60
   7  -9  -1  125.69    9.10
  -7  -9   1  110.29    8.70
  -7  -9   1  105.29    9.70
   7  -9  -1  119.29    9.10
   7  -9  -1   96.39    7.60
   7  -9  -1  125.89   10.30
   7  -9  -1  111.89    8.40
   7  -9  -1  128.29    9.30
   7   9  -1  108.99   10.50
   7   9  -1  129.39    9.90
   7   9  -1  122.49    9.20
  -7   9   1  115.99   11.10
  -7   9   1  138.09    9.30
  -7   9   1  124.99   10.00
  -7   9   1  116.89    7.90
   7   9  -1  113.09    8.50
  -7   9   1  107.19    7.80
  -6  -9   1    1.20    3.30
   6  -9  -1   -3.00    2.70
   6  -9  -1   -1.20    2.40
   6  -9  -1    3.40    2.90
   6  -9  -1    0.70    3.70
  -6  -9   1   -3.30    2.40
   6  -9  -1    3.90    3.70
  -6  -9   1   -0.20    2.50
   6  -9  -1    8.00    3.10
  -6  -9   1    2.90    2.90
  -6   9   1   -3.30    2.40
   6   9  -1   -2.50    2.40
  -6   9   1   -3.60    3.10
   6   9  -1   -1.20    3.10
  -6   9   1    1.10    2.40
  -6   9   1    0.80    2.10
   6   9  -1   -0.90    2.80
   6   9  -1    1.40    3.40
  -5  -9   1  221.68   10.20
   5  -9  -1  198.68   10.90
  -5  -9   1  204.58    9.10
   5  -9  -1  198.88   11.80
  -5  -9   1  226.18   10.00
   5  -9  -1  215.98   11.80
   5  -9  -1  200.58    9.60
   5  -9  -1  217.98    9.60
  -5  -9   1  219.28   11.10
   5  -9  -1  207.18   10.00
  -5  -9   1  208.58   10.80
  -5   9   1  213.58    9.50
   5   9  -1  217.78   11.40
  -5   9   1  208.38   12.00
   5   9  -1  210.68   11.30
  -5   9   1  196.58    8.90
   5   9  -1  193.38    8.50
   5   9  -1  209.48    9.70
   5   9  -1  193.48   10.30
  -5   9   1  211.98   11.00
  -4  -9   1   61.89    4.90
   4  -9  -1   63.29    6.20
  -4  -9   1   57.09    5.50
   4  -9  -1   66.99    5.30
  -4  -9   1   57.99    5.40
   4  -9  -1   59.99    7.20
   4  -9  -1   57.89    7.20
   4  -9  -1   70.29    7.40
   4  -9  -1   62.79    5.50
  -4  -9   1   59.19    6.30
  -4  -9   1   73.89    7.40
  -4   9   1   59.79    4.40
   4   9  -1   65.49    7.00
  -4   9   1   57.29    7.10
   4   9  -1   68.19    5.70
  -4   9   1   61.89    5.60
   4   9  -1   54.79    5.00
   4   9  -1   63.49    6.60
  -4   9   1   52.09    6.10
   4   9  -1   58.59    6.30
  -3  -9   1   44.20    3.70
   3  -9  -1   31.40    4.90
   3  -9  -1   34.20    4.30
   3  -9  -1   45.30    6.10
  -3  -9   1   44.10    5.00
  -3  -9   1   45.90    5.60
  -3  -9   1   37.70    4.00
   3  -9  -1   40.50    3.90
  -3  -9   1   38.30    5.00
   3  -9  -1   38.50    3.00
   3  -9  -1   40.00    6.00
   3   9  -1   40.10    4.70
  -3   9   1   31.90    3.10
   3   9  -1   40.60    5.10
  -3   9   1   31.50    4.00
  -3   9   1   38.50    5.20
  -3   9   1   43.40    3.70
   3   9  -1   36.10    5.00
  -3   9   1   39.60    6.20
   3   9  -1   40.20    4.90
   2  -9  -1  495.55   18.30
  -2  -9   1  468.35   14.60
   2  -9  -1  488.95   15.80
   2  -9  -1  493.75   17.40
  -2  -9   1  479.85   13.20
  -2  -9   1  466.05   17.00
  -2  -9   1  472.05   16.70
  -2  -9   1  466.95   16.30
   2  -9  -1  470.05   18.10
   2  -9  -1  483.15   14.30
  -2   9   1  480.35   17.20
  -2   9   1  502.35   16.10
   2   9  -1  457.65   16.80
   2   9  -1  474.65   15.30
  -2   9   1  459.95   18.20
   2   9  -1  492.25   16.90
  -2   9   1  484.55   14.10
   2   9  -1  468.35   16.50
   1  -9  -1  920.71   24.60
   1  -9  -1  959.20   28.60
   1  -9  -1  961.70   29.10
  -1  -9   1  908.91   28.10
  -1  -9   1  944.21   27.20
   1  -9  -1  959.40   29.00
   1  -9  -1  923.61   26.60
  -1  -9   1  911.71   28.00
  -1  -9   1  931.91   25.30
   1   9  -1  909.91   28.10
  -1   9   1  929.81   28.20
   1   9  -1  910.81   27.10
  -1   9   1  947.31   27.00
   1   9  -1  908.61   25.30
   1   9  -1  900.11   27.90
  -1   9   1  916.61   29.10
  -1   9   1  932.71   24.80
   0  -9  -1  210.58    7.30
   0  -9  -1  213.18   10.20
   0  -9  -1  204.48    8.90
   0  -9   1  211.88    7.80
   0  -9  -1  209.28   10.20
   0  -9   1  220.18   10.40
   0  -9   1  236.48   10.60
   0  -9  -1  225.58   10.70
   0  -9   1  214.98    9.20
   0   9  -1  210.18    9.20
   0   9   1  216.38   10.60
   0   9  -1  213.28   10.10
   0   9   1  205.98    9.90
   0   9   1  204.28    9.20
   0   9   1  218.48    7.90
   0   9  -1  224.78    7.50
   0   9  -1  231.18   10.90
  -1  -9  -1  148.29    8.40
   1  -9   1  161.18    6.50
  -1  -9  -1  159.48    6.10
   1  -9   1  151.88    7.50
  -1  -9  -1  159.48    8.90
  -1  -9  -1  162.88    7.70
   1  -9   1  150.68    9.00
  -1  -9  -1  149.79    8.30
   1  -9   1  162.98    8.80
   1   9   1  156.88    7.00
  -1   9  -1  154.08    8.30
   1   9   1  163.08    8.40
  -1   9  -1  151.48    9.20
  -1   9  -1  154.98    5.50
  -1   9  -1  161.28    7.40
   1   9   1  149.79    8.00
   1   9   1  150.48    8.60
  -2  -9  -1  325.27   13.10
  -2  -9  -1  343.57   12.70
   2  -9   1  338.77   14.40
  -2  -9  -1  290.87   12.90
   2  -9   1  316.27   10.90
  -2  -9  -1  317.57    9.70
   2  -9   1  328.47    9.40
  -2  -9  -1  312.87   10.70
   2  -9   1  333.47   13.60
   2  -9   1  330.27   12.20
   2   9   1  364.06   12.20
  -2   9  -1  296.57   12.70
  -2   9  -1  340.77    9.70
   2   9   1  315.47   12.90
   2   9   1  309.37   12.90
   2   9   1  339.77   13.20
  -2   9  -1  308.67   11.40
  -2   9  -1  289.97   13.70
  -3  -9  -1  359.66   12.60
   3  -9   1  361.16   15.30
  -3  -9  -1  376.16   14.40
  -3  -9  -1  386.86   15.10
   3  -9   1  366.26   12.80
   3  -9   1  380.06   13.80
  -3  -9  -1  357.16   14.00
   3  -9   1  391.16   15.30
   3  -9   1  377.26   11.80
   3   9   1  392.56   12.30
  -3   9  -1  376.36   11.40
   3   9   1  387.76   14.20
   3   9   1  382.56   14.80
   3   9   1  377.36   13.80
  -3   9  -1  379.76   13.00
  -3   9  -1  367.46   15.80
  -3   9  -1  360.36   14.40
   3   9   1  391.46   14.50
  -4  -9  -1   90.29    5.90
  -4  -9  -1   96.79    6.60
   4  -9   1   89.49    5.60
   4  -9   1   93.09    6.10
  -4  -9  -1   93.99    8.30
  -4  -9  -1   75.29    7.10
   4  -9   1   98.29    6.60
   4  -9   1  101.69    9.10
   4  -9   1   91.49    8.20
   4   9   1   97.79    7.30
  -4   9  -1   85.89    8.60
   4   9   1  102.39    7.00
  -4   9  -1   90.89    6.90
   4   9   1   97.19    7.30
  -4   9  -1   88.99    5.60
   4   9   1   96.39    6.00
   4   9   1   93.09    6.00
  -4   9  -1   90.99    5.00
  -5  -9  -1   10.30    3.90
   5  -9   1    8.10    3.00
   5  -9   1    5.30    3.50
   5  -9   1    7.60    3.20
  -5  -9  -1    7.60    2.90
  -5  -9  -1    3.40    2.70
  -5  -9  -1   15.00    3.90
   5  -9   1   12.70    4.40
   5  -9   1    1.80    2.60
  -5   9  -1    7.30    2.60
   5   9   1    4.90    2.90
  -5   9  -1   14.80    4.80
   5   9   1    6.80    3.20
   5   9   1   10.30    4.00
   5   9   1    9.30    4.00
   5   9   1    9.90    2.80
  -5   9  -1    9.10    3.50
  -5   9  -1    7.70    2.60
  -6  -9  -1   12.50    4.30
  -6  -9  -1   25.60    4.80
   6  -9   1   19.40    4.10
   6  -9   1   16.80    4.90
   6  -9   1   22.20    4.60
  -6  -9  -1   19.20    3.90
   6  -9   1   19.00    4.40
   6  -9   1   21.50    3.70
  -6  -9  -1   15.30    4.30
   6  -9   1   14.60    4.50
  -6   9  -1   20.20    5.20
   6   9   1   18.80    4.30
   6   9   1   20.50    5.40
  -6   9  -1   17.70    3.40
  -6   9  -1   24.40    5.40
  -6   9  -1   22.70    4.50
   6   9   1   23.70    4.80
  -6   9  -1   18.00    3.70
   6   9   1   17.30    4.50
   7  -9   1   -1.80    3.40
   7  -9   1   10.10    3.90
   7  -9   1    9.30    3.60
  -7  -9  -1    4.90    3.90
   7  -9   1    9.50    4.40
  -7  -9  -1    3.00    3.40
   7  -9   1    5.00    3.60
   7  -9   1   11.40    4.70
  -7  -9  -1    5.20    3.80
  -7   9  -1   10.90    3.40
   7   9   1    3.10    4.60
  -7   9  -1    5.00    4.20
  -7   9  -1    4.00    2.80
   7   9   1   12.90    4.10
  -7   9  -1    1.80    3.50
  -7   9  -1    4.60    4.50
   7   9   1   11.30    4.70
   7   9   1    4.30    3.40
  -8  -9  -1  126.19   11.10
   8  -9   1   88.69    9.60
  -8  -9  -1  105.89   10.10
  -8  -9  -1  113.19   10.70
   8  -9   1   91.59    9.60
   8  -9   1   87.99    9.70
   8  -9   1  105.59    9.80
  -8   9  -1  112.89    8.60
   8   9   1  115.49   11.20
   8   9   1   96.89    9.80
  -8   9  -1  112.69   11.30
  -8   9  -1  102.29   10.20
   8   9   1   97.59   11.00
  -8   9  -1   90.49   10.00
   8   9   1  113.59    8.60
  -9  -9  -1   98.59   10.40
   9  -9   1  104.09   10.90
   9  -9   1   95.79   10.20
  -9  -9  -1  107.29   10.80
   9  -9   1  101.09   10.40
   9  -9   1   90.59   10.00
  -9  -9  -1   96.89   10.10
  -9   9  -1   96.79   10.40
   9   9   1   81.39   10.90
   9   9   1   81.19    9.90
   9   9   1  104.99   11.10
  -9   9  -1  104.79   11.30
  -9   9  -1  100.39   10.60
  10  -9   1   -6.80    3.80
 -10  -9  -1    5.10    4.80
 -10  -9  -1   -5.40    3.80
  10  -9   1   -3.60    4.60
 -10  -9  -1   -3.80    4.20
  10  -9   1   -3.80    4.30
 -10   9  -1   -3.50    4.90
  10   9   1   -4.20    5.10
  10   9   1   -2.90    4.90
  10   9   1    2.80    4.90
 -10   9  -1    2.30    4.30
 -10   9  -1   -3.10    4.60
  11  -9   1   24.70    7.80
 -11  -9  -1   29.20    7.70
  11  -9   1   25.00    7.20
  11  -9   1   24.30    7.40
 -11  -9  -1   25.20    7.30
 -11  -9  -1   25.10    7.10
 -11   9  -1   34.00    8.20
 -11   9  -1   21.70    7.00
  11   9   1   25.40    7.90
 -11   9  -1   22.90    7.30
  11   9   1   26.70    9.00
  11   9   1   36.50    8.80
  11 -10  -1   10.10    6.40
 -11 -10   1   18.80    7.00
 -11 -10   1   14.50    5.60
  11 -10  -1   16.10    7.00
 -11 -10   1   27.10    7.00
  11  10  -1    9.30    6.00
  11  10  -1   22.90    8.70
 -11  10   1    6.30    5.70
 -11  10   1    8.40    6.10
  11  10  -1   14.50    7.20
 -11  10   1   11.60    6.10
  10 -10  -1    0.30    4.90
 -10 -10   1   -2.20    4.50
 -10 -10   1    6.30    4.70
  10 -10  -1   -2.20    4.50
 -10 -10   1   -0.10    5.10
  10 -10  -1   -3.70    4.20
 -10 -10   1    4.50    4.10
 -10  10   1   -7.40    5.80
 -10  10   1   -7.80    3.70
 -10  10   1    0.20    4.50
  10  10  -1   -3.50    4.30
  10  10  -1   -2.40    5.70
 -10  10   1    1.70    4.60
  10  10  -1    0.00    5.40
 -10  10   1    3.30    5.00
 -10  10   1   -2.90    4.80
  -9 -10   1   95.89   10.10
   9 -10  -1  109.39   11.00
   9 -10  -1  101.69   10.40
  -9 -10   1  112.79   10.90
  -9 -10   1  107.09   10.90
   9 -10  -1  108.49   11.10
   9 -10  -1   97.69   10.60
  -9 -10   1  141.49   11.00
   9  10  -1  118.69   13.20
   9  10  -1  115.89   11.10
   9  10  -1   99.09   10.00
   9  10  -1   97.69   11.10
  -9  10   1  107.19   11.30
  -9  10   1  120.89    9.80
  -9  10   1  124.29   12.40
  -9  10   1  110.59   11.70
  -8 -10   1   24.20    5.80
  -8 -10   1   15.30    4.70
   8 -10  -1   20.90    5.10
   8 -10  -1   26.10    6.10
   8 -10  -1   19.50    5.70
  -8 -10   1   21.10    5.30
   8 -10  -1   20.00    5.40
  -8 -10   1   28.10    6.20
   8 -10  -1   12.80    5.70
   8  10  -1   15.80    4.70
  -8  10   1   15.20    5.70
  -8  10   1   22.20    6.40
  -8  10   1   14.40    4.80
  -8  10   1   15.20    4.20
   8  10  -1   25.60    5.50
   8  10  -1   23.30    6.30
   8  10  -1   14.90    5.60
   7 -10  -1    4.80    3.80
   7 -10  -1    8.90    4.60
   7 -10  -1   -1.40    3.10
  -7 -10   1    4.30    3.60
   7 -10  -1    4.80    3.70
   7 -10  -1   -3.10    3.70
   7 -10  -1   -7.80    3.60
  -7 -10   1    4.90    3.90
  -7 -10   1    7.40    4.00
  -7 -10   1    3.50    3.50
   7  10  -1   10.30    4.80
  -7  10   1    1.90    4.40
  -7  10   1    1.20    2.90
   7  10  -1    7.50    3.90
   7  10  -1    1.20    3.50
  -7  10   1   -0.80    3.60
  -7  10   1    5.30    3.00
   7  10  -1    2.80    4.20
  -6 -10   1   37.20    5.40
  -6 -10   1   22.90    5.00
   6 -10  -1   25.60    4.60
   6 -10  -1   30.90    6.10
   6 -10  -1   26.50    5.50
   6 -10  -1   29.30    6.20
  -6 -10   1   21.00    4.30
   6 -10  -1   20.30    4.50
   6 -10  -1   31.80    4.90
  -6 -10   1   28.90    5.50
  -6  10   1   20.60    4.10
   6  10  -1   26.50    5.50
   6  10  -1   28.90    6.00
  -6  10   1   32.60    7.00
  -6  10   1   26.10    4.10
  -6  10   1   28.40    5.20
   6  10  -1   35.40    5.90
   6  10  -1   32.30    5.10
   5 -10  -1  378.06   17.40
  -5 -10   1  353.46   13.80
  -5 -10   1  385.66   16.00
   5 -10  -1  371.56   13.60
   5 -10  -1  343.97   16.50
   5 -10  -1  384.06   14.20
   5 -10  -1  364.16   16.00
   5 -10  -1  391.26   15.10
  -5 -10   1  364.46   14.40
  -5 -10   1  381.46   13.90
  -5 -10   1  401.86   16.10
   5  10  -1  368.06   15.80
   5  10  -1  389.86   16.50
   5  10  -1  378.16   13.90
  -5  10   1  379.26   17.60
   5  10  -1  369.36   15.20
  -5  10   1  362.86   13.10
  -5  10   1  360.66   15.40
  -5  10   1  395.36   14.30
   5  10  -1  367.16   13.40
   4 -10  -1    6.60    3.10
  -4 -10   1    2.30    2.30
   4 -10  -1    2.30    2.40
  -4 -10   1    3.10    2.00
  -4 -10   1    4.20    2.90
   4 -10  -1    0.50    3.10
   4 -10  -1    9.40    4.10
   4 -10  -1   10.30    4.50
  -4 -10   1    7.60    3.60
  -4 -10   1   -1.60    2.70
   4 -10  -1    2.20    2.20
   4  10  -1    2.00    2.90
  -4  10   1    1.10    1.70
   4  10  -1    1.50    2.80
   4  10  -1    2.90    3.20
  -4  10   1    6.20    2.30
  -4  10   1    2.80    3.00
   4  10  -1    0.60    2.40
  -4  10   1    1.40    3.50
  -4  10   1    3.80    2.40
  -3 -10   1  150.48    7.20
   3 -10  -1  151.58   10.20
  -3 -10   1  160.18    8.70
  -3 -10   1  152.78    9.20
   3 -10  -1  143.99    9.20
  -3 -10   1  142.29    8.50
   3 -10  -1  147.09    7.90
  -3 -10   1  155.78    6.30
   3 -10  -1  150.08   10.10
   3 -10  -1  145.49    6.90
   3  10  -1  156.48    8.20
   3  10  -1  147.49    8.80
  -3  10   1  154.48    8.00
  -3  10   1  137.39    8.90
  -3  10   1  153.98    6.40
  -3  10   1  156.68   10.50
  -3  10   1  148.59    5.70
   3  10  -1  160.28    8.70
   3  10  -1  152.28    8.90
   2 -10  -1   11.90    4.00
   2 -10  -1    5.70    3.20
   2 -10  -1    9.00    2.00
   2 -10  -1    2.60    2.30
  -2 -10   1    6.60    3.20
   2 -10  -1    2.90    3.50
  -2 -10   1    9.10    2.80
  -2 -10   1    7.90    3.20
  -2 -10   1    4.60    2.00
  -2  10   1   12.50    3.60
  -2  10   1    9.10    4.20
   2  10  -1   10.00    2.60
   2  10  -1   10.30    3.40
   2  10  -1   11.60    3.50
   2  10  -1    4.90    2.90
  -2  10   1   11.80    2.00
  -2  10   1    9.10    2.70
   1 -10  -1    4.10    3.10
   1 -10  -1    5.90    1.70
   1 -10  -1    6.00    3.30
  -1 -10   1    3.50    2.90
  -1 -10   1    1.70    2.40
   1 -10  -1    5.90    2.60
  -1 -10   1    5.30    3.00
  -1 -10   1    0.80    1.60
   1 -10  -1    2.00    2.80
   1  10  -1    2.80    2.70
   1  10  -1    1.90    1.70
   1  10  -1    4.20    2.80
  -1  10   1    2.20    2.90
  -1  10   1    4.60    2.40
  -1  10   1    6.60    1.80
   1  10  -1    0.30    2.20
  -1  10   1    4.10    2.60
   0 -10   1  359.66   14.40
   0 -10  -1  318.17   13.90
   0 -10   1  327.67   10.90
   0 -10   1  306.57   12.30
   0 -10   1  325.97   13.70
   0 -10  -1  316.37   10.30
   0 -10  -1  362.46   14.20
   0 -10  -1  326.47   14.20
   0 -10  -1  314.37   12.10
   0  10  -1  308.67   13.30
   0  10   1  323.27   10.90
   0  10  -1  341.97   10.50
   0  10   1  298.97   13.20
   0  10   1  329.47   14.10
   0  10  -1  348.37   12.70
   0  10  -1  345.87   14.30
   0  10   1  312.87   12.50
  -1 -10  -1  332.17   12.80
  -1 -10  -1  335.57   14.30
   1 -10   1  347.27   13.00
   1 -10   1  346.57   11.40
  -1 -10  -1  334.67   14.20
   1 -10   1  348.77   14.30
  -1 -10  -1  358.86   11.10
   1 -10   1  341.97   14.80
   1  10   1  318.47   13.70
  -1  10  -1  335.87   12.70
   1  10   1  354.86   12.00
   1  10   1  352.76   13.70
  -1  10  -1  350.16   10.40
   1  10   1  336.67   14.20
  -1  10  -1  353.46   14.20
   2 -10   1    8.00    3.20
  -2 -10  -1   10.90    3.50
   2 -10   1    9.60    3.90
  -2 -10  -1    8.00    3.40
   2 -10   1   11.80    2.90
  -2 -10  -1    8.30    2.80
  -2 -10  -1    6.50    1.90
   2 -10   1    5.90    2.00
   2  10   1    7.00    3.20
  -2  10  -1    8.60    2.60
   2  10   1   12.40    2.90
  -2  10  -1    9.10    3.60
  -2  10  -1   11.10    1.60
  -2  10  -1    3.60    2.80
   2  10   1    4.50    2.70
   2  10   1    2.00    2.60
  -3 -10  -1    5.80    3.20
  -3 -10  -1    7.30    2.40
   3 -10   1    7.00    2.90
  -3 -10  -1    6.50    3.00
   3 -10   1    0.60    3.00
  -3 -10  -1    5.20    3.30
   3 -10   1    6.80    2.30
  -3 -10  -1    4.40    1.90
   3 -10   1    5.60    3.50
  -3  10  -1    7.20    3.20
  -3  10  -1    2.50    1.40
   3  10   1    6.70    3.30
   3  10   1   13.10    3.40
   3  10   1    5.30    2.90
   3  10   1    3.90    3.10
  -3  10  -1    5.70    2.40
   3  10   1    2.50    1.80
  -3  10  -1    9.10    4.10
  -4 -10  -1   86.19    8.30
  -4 -10  -1  104.09    7.80
  -4 -10  -1   87.49    7.00
   4 -10   1  113.09    9.00
   4 -10   1   95.89    5.90
   4 -10   1   91.99    6.40
   4 -10   1  120.79    7.50
   4 -10   1  100.29    9.10
  -4 -10  -1  107.29    6.60
  -4  10  -1  115.99    8.20
   4  10   1   99.89    7.80
  -4  10  -1  102.89    6.40
  -4  10  -1   94.69    9.40
   4  10   1  102.09    6.20
   4  10   1  113.29    7.10
   4  10   1  119.59    7.80
   4  10   1  103.89    7.80
  -4  10  -1  110.89    5.50
   5 -10   1   38.20    5.60
   5 -10   1   29.20    4.50
  -5 -10  -1   39.40    5.00
   5 -10   1   41.00    5.30
  -5 -10  -1   39.70    6.00
   5 -10   1   25.00    5.70
   5 -10   1   37.40    6.40
  -5 -10  -1   37.20    4.90
  -5 -10  -1   34.30    5.90
  -5  10  -1   38.50    6.90
   5  10   1   35.30    6.00
  -5  10  -1   44.10    4.70
   5  10   1   38.40    4.90
  -5  10  -1   38.20    4.10
   5  10   1   34.00    4.70
  -5  10  -1   35.40    5.50
   5  10   1   40.60    5.70
   5  10   1   35.60    6.10
  -6 -10  -1   59.89    7.60
   6 -10   1   87.59    7.70
  -6 -10  -1   81.09    8.60
   6 -10   1   85.39    8.00
   6 -10   1   77.79    7.80
   6 -10   1   60.59    7.90
  -6 -10  -1   82.79    7.70
   6 -10   1   63.29    8.10
   6  10   1   68.29    8.10
   6  10   1   70.59    8.50
  -6  10  -1   85.79    8.20
   6  10   1   69.49    7.60
   6  10   1   83.29    7.70
  -6  10  -1   86.59    9.60
  -6  10  -1   79.39    6.00
  -6  10  -1   64.49    8.50
   7 -10   1   49.60    7.00
  -7 -10  -1   60.89    7.90
  -7 -10  -1   57.39    7.10
  -7 -10  -1   60.39    7.80
   7 -10   1   50.99    6.70
   7 -10   1   65.49    8.40
   7 -10   1   61.49    8.40
   7 -10   1   50.89    7.00
   7  10   1   69.19    9.00
   7  10   1   57.59    8.00
   7  10   1   43.20    6.60
  -7  10  -1   63.59    7.20
   7  10   1   60.89    7.20
  -7  10  -1   55.29    5.90
  -7  10  -1   78.09    9.50
  -7  10  -1   44.60    7.30
  -8 -10  -1   -3.20    3.50
   8 -10   1   -0.10    3.80
   8 -10   1    0.00    3.90
   8 -10   1   -2.10    3.50
   8 -10   1    9.90    5.00
   8 -10   1    6.50    4.80
  -8 -10  -1   -4.30    4.00
  -8 -10  -1    0.40    3.80
   8  10   1    1.20    4.20
  -8  10  -1   -3.10    4.10
   8  10   1    6.80    4.40
  -8  10  -1    0.40    3.50
   8  10   1    0.50    3.70
  -8  10  -1    3.70    4.60
   8  10   1    1.30    4.70
   9 -10   1    8.70    5.10
  -9 -10  -1    2.00    4.60
  -9 -10  -1    3.50    4.30
   9 -10   1   12.80    5.30
   9 -10   1   -1.50    4.00
  -9 -10  -1   -2.00    4.60
   9  10   1   -3.50    4.20
   9  10   1    4.50    5.90
  -9  10  -1    0.10    4.10
  -9  10  -1    0.60    4.20
  -9  10  -1   -0.60    5.00
   9  10   1   -0.10    4.80
  10 -10   1    7.70    5.30
  10 -10   1    3.50    5.10
 -10 -10  -1   -0.70    4.50
 -10 -10  -1    7.90    5.30
 -10 -10  -1    0.60    5.30
  10  10   1    7.90    6.20
 -10  10  -1   -2.50    5.10
 -10  10  -1   -7.50    4.70
  10  10   1    2.00    5.10
  10  10   1   -6.60    4.90
 -10  10  -1   -1.20    4.30
  11 -10   1   12.90    6.20
 -11 -10  -1    4.60    5.50
 -11 -10  -1    9.10    5.90
 -11 -10  -1   12.60    7.00
  11 -10   1    8.90    5.70
 -11  10  -1    9.90    6.90
 -11  10  -1    0.80    6.10
  11  10   1   18.80    7.10
 -11  10  -1   -0.50    5.00
  11  10   1   12.10    8.00
  11  10   1   -1.00    5.40
 -11 -11   1    5.20    6.00
 -11 -11   1   15.60    7.00
  11 -11  -1   14.20    6.20
  11  11  -1   20.60    7.80
  11  11  -1    4.10    7.20
 -11  11   1   12.70    6.60
 -11  11   1   16.50    6.50
  10 -11  -1   12.20    5.40
  10 -11  -1   11.30    5.90
 -10 -11   1    3.90    5.90
 -10 -11   1    8.90    5.40
 -10 -11   1   12.10    5.30
  10  11  -1    6.50    6.50
 -10  11   1   14.20    6.60
 -10  11   1   -1.00    5.20
 -10  11   1    4.10    5.30
  10  11  -1   -2.10    6.20
  10  11  -1    8.60    6.20
 -10  11   1    3.90    4.90
   9 -11  -1   12.90    5.50
  -9 -11   1    3.70    5.20
   9 -11  -1    4.50    4.80
   9 -11  -1    7.00    5.50
   9 -11  -1    3.40    4.70
  -9 -11   1    8.60    5.30
  -9 -11   1    6.00    4.50
  -9  11   1   11.70    5.50
   9  11  -1    6.70    4.90
  -9  11   1   -0.30    5.00
  -9  11   1    0.20    4.00
   9  11  -1   12.80    6.00
   9  11  -1    3.10    4.50
   9  11  -1    1.80    5.30
  -9  11   1    3.20    4.70
   8 -11  -1    1.00    4.70
  -8 -11   1   -0.20    4.20
  -8 -11   1    3.30    3.70
  -8 -11   1  -10.70    3.50
   8 -11  -1   -0.90    3.70
   8 -11  -1    0.90    4.30
   8 -11  -1    9.70    4.60
  -8  11   1   -3.60    4.20
   8  11  -1    4.80    5.10
  -8  11   1    3.50    4.00
  -8  11   1   -1.60    4.50
   8  11  -1    6.00    4.30
   8  11  -1    2.60    5.00
   8  11  -1    0.60    3.50
  -7 -11   1   34.90    5.80
  -7 -11   1   46.40    7.40
   7 -11  -1   50.19    7.60
   7 -11  -1   44.60    6.50
   7 -11  -1   50.19    7.70
  -7 -11   1   50.49    7.30
   7 -11  -1   57.89    6.90
  -7  11   1   41.40    5.70
   7  11  -1   44.90    7.50
  -7  11   1   54.49    8.70
   7  11  -1   46.50    6.60
   7  11  -1   46.90    6.80
  -7  11   1   54.49    7.40
   7  11  -1   47.80    7.70
   6 -11  -1    7.50    4.00
   6 -11  -1   -0.30    4.00
   6 -11  -1    1.30    3.10
  -6 -11   1   -0.50    3.60
  -6 -11   1    7.10    3.40
   6 -11  -1   -2.20    4.30
  -6 -11   1    3.70    3.80
   6 -11  -1    4.10    4.10
  -6  11   1    1.10    4.50
   6  11  -1    1.00    3.90
   6  11  -1    8.60    4.10
  -6  11   1    6.40    3.10
  -6  11   1    5.20    3.80
   6  11  -1    2.40    3.00
   6  11  -1    0.30    3.70
  -5 -11   1   71.19    8.10
   5 -11  -1   71.89    6.60
   5 -11  -1   72.29    8.20
   5 -11  -1   83.69    9.30
   5 -11  -1   78.29    7.60
  -5 -11   1   88.79    8.80
   5 -11  -1   64.39    8.80
  -5 -11   1   72.99    6.80
  -5 -11   1   70.09    6.50
   5  11  -1   61.99    7.60
   5  11  -1   74.89    8.10
  -5  11   1   80.69    7.10
  -5  11   1   84.19   10.10
   5  11  -1   71.19    6.50
  -5  11   1   65.89    7.50
   5  11  -1   70.99    7.60
   4 -11  -1   23.70    4.20
  -4 -11   1   22.10    4.30
   4 -11  -1   22.30    4.80
   4 -11  -1   23.30    6.00
  -4 -11   1   35.60    5.30
  -4 -11   1   24.80    4.00
   4 -11  -1   25.80    3.80
  -4 -11   1   20.60    5.00
   4 -11  -1   26.20    6.00
   4  11  -1   28.90    5.10
   4  11  -1   31.10    4.70
  -4  11   1   29.80    3.50
  -4  11   1   23.00    5.70
   4  11  -1   19.00    4.40
  -4  11   1   20.70    4.00
   4  11  -1   22.20    4.90
  -4  11   1   34.60    5.80
   3 -11  -1   47.20    7.00
  -3 -11   1   52.09    6.10
   3 -11  -1   49.99    7.30
  -3 -11   1   50.89    4.90
   3 -11  -1   53.29    4.70
  -3 -11   1   69.49    7.60
   3 -11  -1   38.60    5.90
   3 -11  -1   49.30    5.30
  -3 -11   1   53.79    6.10
   3  11  -1   47.20    6.10
  -3  11   1   51.79    3.80
  -3  11   1   54.19    6.80
   3  11  -1   46.60    6.30
  -3  11   1   41.50    5.10
  -3  11   1   52.39    7.40
   3  11  -1   44.70    5.90
   3  11  -1   51.79    5.50
  -2 -11   1   56.79    4.90
   2 -11  -1   47.00    6.70
   2 -11  -1   57.99    6.90
   2 -11  -1   39.80    6.40
   2 -11  -1   49.80    3.90
  -2 -11   1   68.89    7.10
  -2 -11   1   54.49    6.80
   2 -11  -1   60.89    5.90
  -2 -11   1   56.49    6.20
  -2  11   1   49.90    6.20
   2  11  -1   63.99    7.00
  -2  11   1   62.99    6.10
  -2  11   1   49.80    3.70
   2  11  -1   55.39    5.20
   2  11  -1   51.19    6.10
  -2  11   1   50.69    7.10
   2  11  -1   53.89    6.10
   1 -11  -1  332.67   11.10
  -1 -11   1  366.56   13.90
   1 -11  -1  349.07   13.30
   1 -11  -1  372.86   15.80
   1 -11  -1  345.77   15.60
  -1 -11   1  366.16   15.20
  -1 -11   1  365.26   15.00
  -1 -11   1  336.97   11.70
   1 -11  -1  342.27   14.80
  -1  11   1  356.66   11.50
   1  11  -1  346.87   11.80
   1  11  -1  339.37   13.80
   1  11  -1  369.16   15.20
  -1  11   1  358.46   15.80
  -1  11   1  336.77   14.60
  -1  11   1  348.07   13.60
   1  11  -1  336.87   14.60
   0 -11   1    7.50    2.20
   0 -11  -1   10.40    3.50
   0 -11  -1   13.80    2.20
   0 -11   1   17.30    4.00
   0 -11   1   10.90    3.30
   0 -11   1    9.20    3.80
   0 -11  -1   12.00    4.00
   0 -11  -1   10.90    3.00
   0  11   1    8.90    3.40
   0  11   1   10.90    2.40
   0  11   1   14.40    3.60
   0  11  -1    6.60    3.10
   0  11  -1    4.10    2.70
   0  11  -1   11.50    2.40
   0  11   1   10.30    3.90
   0  11  -1    9.40    3.90
   1 -11   1   -1.30    1.40
  -1 -11  -1   -1.90    2.80
   1 -11   1    1.00    2.80
   1 -11   1   -1.90    2.70
  -1 -11  -1    0.70    2.30
  -1 -11  -1    3.90    3.30
   1 -11   1    2.70    2.40
  -1 -11  -1   -0.90    1.40
   1  11   1    1.00    2.90
  -1  11  -1   -0.10    3.30
   1  11   1   -0.30    2.60
   1  11   1   -1.80    2.30
  -1  11  -1   -1.90    2.30
  -1  11  -1    0.60    1.30
  -1  11  -1   -1.20    2.00
   1  11   1   -0.80    1.90
  -2 -11  -1   -1.40    2.80
  -2 -11  -1    0.70    1.50
  -2 -11  -1    4.40    2.70
  -2 -11  -1    2.10    2.90
   2 -11   1   -0.10    2.50
   2 -11   1    1.50    1.80
   2 -11   1    3.30    3.80
   2 -11   1   -0.50    2.40
  -2  11  -1    0.50    2.20
   2  11   1    1.00    2.70
  -2  11  -1   -1.20    2.70
   2  11   1    1.60    2.40
   2  11   1   -1.50    2.50
  -2  11  -1   -1.00    2.90
   2  11   1   -0.50    2.90
  -2  11  -1    2.30    1.80
   3 -11   1  204.78   11.80
   3 -11   1  206.88   10.30
  -3 -11  -1  206.98   10.80
  -3 -11  -1  220.08   11.60
  -3 -11  -1  222.58   11.30
   3 -11   1  224.58   12.60
   3 -11   1  228.28    9.50
  -3 -11  -1  228.58    9.20
   3  11   1  219.48   11.40
   3  11   1  221.98   10.90
   3  11   1  213.68   10.40
  -3  11  -1  231.28    9.80
   3  11   1  227.38   11.70
  -3  11  -1  226.18   11.50
  -4 -11  -1  183.38   10.20
   4 -11   1  183.28   11.90
   4 -11   1  186.28    9.10
  -4 -11  -1  158.98   10.50
  -4 -11  -1  173.18    8.60
   4 -11   1  179.08   10.80
  -4 -11  -1  201.28   10.80
   4 -11   1  181.88   10.00
   4  11   1  178.78   10.40
   4  11   1  194.68   10.80
  -4  11  -1  184.58   10.60
  -4  11  -1  171.58   12.00
  -4  11  -1  198.28    9.20
   4  11   1  195.98   11.10
   4  11   1  169.28    9.40
  -5 -11  -1   64.99    6.50
  -5 -11  -1   59.29    7.10
   5 -11   1   77.69    8.50
  -5 -11  -1   76.59    8.40
  -5 -11  -1   85.59    7.60
   5 -11   1   79.69    7.20
   5 -11   1   68.49    7.30
   5 -11   1   60.69    8.00
   5  11   1   71.29    7.60
   5  11   1   80.49    8.60
   5  11   1   65.09    7.20
   5  11   1   74.59    8.40
  -5  11  -1   64.89    8.60
  -5  11  -1   74.99    8.00
  -5  11  -1   84.99    6.20
  -6 -11  -1   11.10    4.90
  -6 -11  -1    8.10    4.30
   6 -11   1    0.50    3.10
   6 -11   1    9.10    4.40
   6 -11   1    4.40    4.40
   6 -11   1    8.30    4.10
  -6 -11  -1   13.90    3.70
  -6  11  -1   13.60    4.50
  -6  11  -1   10.60    3.40
   6  11   1   11.00    4.70
  -6  11  -1    6.20    4.50
   6  11   1    1.20    3.90
   6  11   1   12.10    4.30
   6  11   1    7.00    3.50
  -6  11  -1   13.60    5.20
   7 -11   1   -0.80    4.00
   7 -11   1    1.50    3.60
  -7 -11  -1    0.70    3.10
   7 -11   1    0.00    3.70
  -7 -11  -1    1.70    4.30
   7 -11   1    1.30    4.00
  -7 -11  -1    1.50    3.90
   7  11   1   10.20    5.00
   7  11   1    2.30    3.70
  -7  11  -1   -2.80    3.70
   7  11   1    6.70    5.20
  -7  11  -1   -2.90    3.30
   7  11   1   -5.20    3.30
  -7  11  -1    0.80    4.20
   8 -11   1    6.50    5.50
  -8 -11  -1    9.70    5.20
   8 -11   1    6.40    5.10
  -8 -11  -1   11.10    4.80
   8 -11   1   15.70    5.30
   8 -11   1   26.80    6.00
  -8 -11  -1   21.30    5.90
  -8  11  -1   18.00    5.20
  -8  11  -1   13.30    5.80
   8  11   1    6.90    5.60
   8  11   1   14.10    4.90
   8  11   1   19.50    6.20
   8  11   1    8.70    4.90
  -8  11  -1   29.40    6.90
  -9 -11  -1   45.10    8.10
   9 -11   1   47.20    8.30
  -9 -11  -1   50.69    8.10
   9 -11   1   47.10    7.90
  -9 -11  -1   58.39    8.70
   9 -11   1   50.79    8.30
   9  11   1   43.20    9.10
   9  11   1   36.40    8.30
  -9  11  -1   36.60    8.30
  -9  11  -1   51.79    8.40
   9  11   1   47.20    9.00
  -9  11  -1   34.90    7.50
 -10 -11  -1    7.40    5.50
  10 -11   1   13.50    6.60
 -10 -11  -1   10.50    6.30
  10 -11   1   21.40    6.70
 -10 -11  -1   11.00    5.60
  10 -11   1   11.90    6.00
  10  11   1   14.70    7.10
 -10  11  -1   11.80    5.80
 -10  11  -1    6.80    5.90
  10  11   1   18.60    7.70
 -10  11  -1   13.30    6.50
  10 -12  -1    2.60    6.00
  10 -12  -1   15.80    6.20
 -10 -12   1    9.40    6.10
 -10 -12   1   16.00    5.60
 -10  12   1   10.30    6.20
  10  12  -1    8.40    6.70
  10  12  -1   12.90    7.00
 -10  12   1    9.80    6.50
 -10  12   1   -0.20    5.30
  -9 -12   1   47.50    8.10
  -9 -12   1   34.70    6.70
   9 -12  -1   32.00    6.90
   9 -12  -1   29.60    7.20
  -9 -12   1   49.50    8.60
   9 -12  -1   23.10    7.30
   9  12  -1   26.70    6.50
  -9  12   1   40.00    8.10
   9  12  -1   34.80    7.90
   9  12  -1   46.80    9.10
  -9  12   1   36.30    7.20
  -9  12   1   21.70    7.20
  -8 -12   1   23.80    6.20
  -8 -12   1   33.90    6.00
   8 -12  -1   23.90    6.70
  -8 -12   1   38.80    7.70
   8 -12  -1   32.30    7.30
   8 -12  -1   29.10    6.10
   8  12  -1   33.30    6.50
  -8  12   1   32.10    7.50
  -8  12   1   33.70    6.90
   8  12  -1   29.60    7.30
   8  12  -1   40.80    7.90
  -8  12   1   30.20    7.60
  -7 -12   1   -4.70    3.60
   7 -12  -1    1.00    4.60
  -7 -12   1    2.50    3.50
  -7 -12   1    1.60    4.40
   7 -12  -1    3.50    4.00
   7 -12  -1    0.40    4.60
   7  12  -1    4.10    4.60
   7  12  -1    3.00    4.40
   7  12  -1    3.10    4.20
  -7  12   1   -5.40    3.50
  -7  12   1    3.00    3.10
  -7  12   1   -3.30    4.20
  -6 -12   1   17.10    5.40
  -6 -12   1   16.60    4.30
   6 -12  -1    9.20    4.10
   6 -12  -1   21.30    6.20
  -6 -12   1   20.70    5.80
   6 -12  -1   19.10    5.80
  -6  12   1   23.70    4.40
  -6  12   1   11.80    5.00
   6  12  -1   16.40    5.20
   6  12  -1   19.10    5.30
  -6  12   1   19.60    6.40
   6  12  -1   22.00    5.90
   5 -12  -1   96.19   10.10
  -5 -12   1   89.29    8.90
   5 -12  -1  102.19   10.50
  -5 -12   1   89.09    7.00
   5 -12  -1   81.49    9.80
   5 -12  -1   94.39    8.40
  -5 -12   1   78.09    7.40
  -5 -12   1  102.89   10.00
  -5  12   1  101.19    7.50
  -5  12   1   92.09   10.40
   5  12  -1   95.09    9.20
   5  12  -1   96.59    9.50
  -5  12   1   91.89    9.30
   5  12  -1   70.29    8.50
   4 -12  -1   75.19    8.60
   4 -12  -1   65.79    8.30
  -4 -12   1   71.39    6.20
   4 -12  -1   62.09    6.60
   4 -12  -1   63.19    8.50
  -4 -12   1   63.79    7.40
   4 -12  -1   65.19    8.20
  -4 -12   1   76.49    8.70
  -4 -12   1   83.59    7.80
   4  12  -1   63.39    7.70
  -4  12   1   71.59    8.90
   4  12  -1   74.59    7.40
  -4  12   1   74.89    7.00
   4  12  -1   67.79    8.20
   4  12  -1   62.89    7.10
  -4  12   1   62.79    7.60
  -3 -12   1  180.78   10.10
   3 -12  -1  180.08   12.00
  -3 -12   1  160.68   10.60
   3 -12  -1  176.18   11.10
   3 -12  -1  174.28    9.30
  -3 -12   1  182.78   10.40
  -3 -12   1  167.08    8.10
   3 -12  -1  162.18    8.60
   3 -12  -1  160.28   11.60
   3  12  -1  168.78   10.40
  -3  12   1  150.28   11.40
   3  12  -1  172.18   10.20
  -3  12   1  186.48   11.00
   3  12  -1  171.58   10.00
  -3  12   1  167.98    9.10
   3  12  -1  174.28    9.20
   2 -12  -1   37.20    4.10
  -2 -12   1   35.30    6.10
  -2 -12   1   41.00    5.80
   2 -12  -1   43.40    7.10
  -2 -12   1   34.40    5.80
   2 -12  -1   44.20    6.60
  -2 -12   1   41.50    4.30
   2 -12  -1   38.30    5.10
   2 -12  -1   30.00    6.20
   2  12  -1   37.80    4.70
  -2  12   1   45.30    7.00
  -2  12   1   43.40    5.80
   2  12  -1   38.00    5.60
   2  12  -1   45.20    6.10
  -2  12   1   44.00    6.40
   2  12  -1   44.80    6.30
  -1 -12   1    0.80    2.70
  -1 -12   1    1.40    1.90
   1 -12  -1   -2.70    3.00
   1 -12  -1   -0.50    1.40
  -1 -12   1    6.10    3.50
   1 -12  -1   -6.00    2.60
  -1 -12   1    0.60    3.10
   1 -12  -1   -0.90    2.30
   1  12  -1   -2.10    3.20
  -1  12   1    0.30    2.80
  -1  12   1    1.00    3.50
  -1  12   1    1.20    1.80
   1  12  -1    1.00    2.10
   1  12  -1   -1.00    2.60
  -1  12   1   -0.10    2.70
   1  12  -1    1.80    3.30
   0 -12  -1   72.89    8.20
   0 -12   1   75.49    8.10
   0 -12   1   72.39    4.80
   0 -12  -1   56.69    4.10
   0 -12  -1   76.39    8.20
   0 -12  -1   78.89    6.80
   0 -12   1   82.79    8.80
   0 -12   1   61.19    6.20
   0  12  -1   71.89    7.10
   0  12  -1   85.99    8.70
   0  12   1   71.19    7.00
   0  12  -1   72.19    8.00
   0  12   1   56.39    4.70
   0  12   1   71.59    8.10
   0  12   1   66.49    7.80
   1 -12   1  234.08   11.10
  -1 -12  -1  249.28    9.10
   1 -12   1  243.98    9.40
   1 -12   1  240.18   12.70
  -1 -12  -1  246.08   11.20
   1 -12   1  257.47   13.50
  -1 -12  -1  271.67   13.20
  -1 -12  -1  250.37   12.80
  -1  12  -1  244.18   13.30
  -1  12  -1  248.98   11.20
   1  12   1  249.08   12.80
   1  12   1  249.48   11.90
   1  12   1  233.78   10.00
   1  12   1  248.38   12.60
  -1  12  -1  241.18   12.40
  -2 -12  -1    8.20    3.30
   2 -12   1   10.80    3.30
   2 -12   1    3.10    2.10
  -2 -12  -1    9.10    4.00
   2 -12   1    6.50    3.90
  -2 -12  -1    1.90    3.30
  -2 -12  -1    5.00    2.10
   2 -12   1    4.70    3.90
  -2  12  -1    1.60    2.60
   2  12   1   11.70    4.10
   2  12   1    6.20    3.00
   2  12   1    6.70    3.60
  -2  12  -1    2.50    3.40
  -2  12  -1    0.60    3.70
   2  12   1    8.50    3.80
   3 -12   1   54.99    6.20
  -3 -12  -1   46.00    4.50
  -3 -12  -1   45.80    6.30
  -3 -12  -1   36.40    5.70
   3 -12   1   54.89    5.30
   3 -12   1   47.40    7.30
   3 -12   1   53.69    7.10
  -3 -12  -1   39.70    6.20
  -3  12  -1   44.40    5.40
   3  12   1   36.80    5.90
   3  12   1   37.90    6.00
   3  12   1   50.69    6.70
  -3  12  -1   36.10    5.90
  -3  12  -1   43.10    7.00
   3  12   1   48.30    5.90
   4 -12   1    5.00    4.40
  -4 -12  -1    8.50    4.50
  -4 -12  -1   11.10    3.10
   4 -12   1   12.20    3.40
   4 -12   1   14.30    4.90
  -4 -12  -1   24.30    4.80
  -4 -12  -1   11.50    4.10
   4 -12   1   14.10    4.10
  -4  12  -1    8.30    4.10
   4  12   1   14.40    4.50
   4  12   1   13.80    4.50
   4  12   1    7.90    4.00
  -4  12  -1    4.60    4.50
  -4  12  -1   18.10    3.70
   4  12   1   11.90    4.00
  -5 -12  -1   30.50    6.30
   5 -12   1   35.60    7.00
   5 -12   1   30.20    5.60
  -5 -12  -1   30.90    5.70
   5 -12   1   30.30    6.30
  -5 -12  -1   25.20    4.80
   5 -12   1   33.20    5.00
  -5 -12  -1   24.80    4.40
   5  12   1   30.20    6.00
  -5  12  -1   27.10    7.20
   5  12   1   20.70    5.10
  -5  12  -1   33.80    4.80
  -5  12  -1   23.20    5.60
   5  12   1   30.80    6.10
  -6 -12  -1    9.20    4.80
   6 -12   1    5.50    3.90
   6 -12   1    5.30    4.70
   6 -12   1    5.00    4.50
  -6 -12  -1    6.90    3.50
  -6 -12  -1    8.40    4.80
   6 -12   1    8.80    3.70
  -6  12  -1   10.60    5.20
  -6  12  -1   10.50    4.00
   6  12   1    6.20    4.00
   6  12   1    6.00    5.00
  -6  12  -1   11.60    4.80
  -6  12  -1    0.50    4.10
   6  12   1   10.10    5.10
   7 -12   1   13.30    4.80
   7 -12   1   21.90    6.20
  -7 -12  -1   20.20    6.50
   7 -12   1   20.70    5.60
   7 -12   1   17.90    6.10
  -7 -12  -1   21.80    6.00
  -7 -12  -1   23.60    4.80
   7  12   1   20.20    6.00
   7  12   1   24.70    6.40
  -7  12  -1   19.90    6.10
   7  12   1   12.60    4.90
  -7  12  -1   16.30    5.10
  -7  12  -1   12.90    5.90
  -8 -12  -1   10.90    4.30
   8 -12   1    5.00    4.40
   8 -12   1    2.80    5.10
   8 -12   1   13.60    5.60
   8 -12   1    5.10    5.20
  -8 -12  -1    9.90    5.40
  -8 -12  -1    6.90    5.40
   8  12   1    7.40    5.70
   8  12   1    4.80    5.50
   8  12   1    8.00    4.60
  -8  12  -1   17.50    5.30
  -8  12  -1   14.50    6.50
  -8  12  -1   17.20    6.50
  -9 -12  -1    1.10    3.90
  -9 -12  -1    1.40    5.00
  -9 -12  -1    1.90    5.10
   9 -12   1    8.20    5.60
   9 -12   1   -0.10    4.80
  -9  12  -1    1.60    5.10
   9  12   1    6.90    5.60
  -9  12  -1    6.00    6.30
   9  12   1   -5.90    5.00
  -9  12  -1    8.80    5.40
 -10 -12  -1   14.30    5.90
 -10 -12  -1   15.00    6.70
 -10 -12  -1   16.40    6.80
  10 -12   1    9.80    6.10
  10 -12   1   19.50    6.90
 -10  12  -1   14.80    7.50
  10  12   1    7.50    7.30
  10  12   1   15.10    7.30
 -10  12  -1   12.90    6.30
 -10 -13   1    3.80    6.20
  10 -13  -1   16.30    7.10
 -10 -13   1   -0.90    4.80
 -10  13   1   17.00    6.70
 -10  13   1    4.50    6.00
  10  13  -1    2.10    6.90
  10  13  -1   -7.30    5.20
 -10  13   1    6.30    7.00
   9 -13  -1    2.20    5.60
  -9 -13   1    0.70    4.80
  -9 -13   1    3.80    5.70
   9 -13  -1    2.00    4.90
  -9 -13   1    4.60    4.70
   9 -13  -1    3.50    5.70
  -9  13   1    7.60    6.20
   9  13  -1    7.20    5.40
   9  13  -1    7.30    6.20
   9  13  -1   -3.40    5.30
  -9  13   1   -0.90    5.20
  -9  13   1    6.30    5.90
   8 -13  -1    3.00    4.20
  -8 -13   1   15.20    5.90
   8 -13  -1    0.50    4.90
  -8 -13   1    8.80    5.30
   8 -13  -1    3.40    5.00
  -8 -13   1    3.50    3.90
   8  13  -1    4.00    5.20
  -8  13   1   -1.50    5.20
  -8  13   1    6.40    5.30
   8  13  -1   -3.80    4.30
   8  13  -1    0.50    4.70
  -8  13   1   -4.20    4.20
   7 -13  -1   14.50    4.90
  -7 -13   1   11.10    4.40
  -7 -13   1   24.80    6.50
   7 -13  -1   13.50    5.90
   7 -13  -1   25.20    6.70
  -7 -13   1   11.10    5.40
   7  13  -1    6.00    4.80
   7  13  -1   18.90    6.10
   7  13  -1    3.70    4.80
  -7  13   1   15.40    6.30
  -7  13   1    8.60    5.30
   6 -13  -1   91.19    9.00
   6 -13  -1  100.69   11.00
  -6 -13   1   94.19   10.40
   6 -13  -1  100.29   11.30
  -6 -13   1   82.89    8.00
  -6 -13   1   90.29    9.60
  -6  13   1   90.89    7.60
  -6  13   1   85.89   10.90
  -6  13   1  106.39   11.00
   6  13  -1  106.59   10.60
   6  13  -1   95.19   10.50
   6  13  -1   94.89    9.90
  -5 -13   1   27.40    6.00
  -5 -13   1   19.90    4.20
   5 -13  -1   13.00    4.30
   5 -13  -1   20.00    6.00
  -5 -13   1   18.10    5.60
   5 -13  -1    9.40    5.00
   5  13  -1   22.70    5.80
  -5  13   1   19.30    5.70
   5  13  -1   19.70    5.30
  -5  13   1   18.10    6.50
   5  13  -1   19.60    5.80
  -5  13   1   24.10    4.60
   4 -13  -1    9.60    3.70
   4 -13  -1    6.30    5.00
   4 -13  -1   14.40    5.00
  -4 -13   1   18.10    5.00
  -4 -13   1   12.40    5.10
  -4 -13   1   10.80    3.40
  -4 -13   1   14.00    4.30
  -4  13   1   14.60    4.10
   4  13  -1   10.50    4.10
   4  13  -1   10.90    4.20
   4  13  -1   16.40    5.20
   4  13  -1   15.30    4.90
  -4  13   1   18.60    5.40
  -4  13   1   15.20    6.00
  -3 -13   1   30.00    5.50
  -3 -13   1   27.00    5.40
   3 -13  -1   32.10    6.30
  -3 -13   1   29.90    6.20
   3 -13  -1   24.60    4.80
   3 -13  -1   25.10    6.10
  -3 -13   1   31.40    4.20
   3  13  -1   34.50    6.40
  -3  13   1   33.80    6.80
  -3  13   1   22.10    5.40
  -3  13   1   37.50    5.40
   3  13  -1   29.70    5.50
   3  13  -1   26.90    4.80
   3  13  -1   31.70    5.80
  -2 -13   1   -0.40    3.50
   2 -13  -1    3.70    2.80
  -2 -13   1   -3.10    3.20
  -2 -13   1   -0.80    2.90
  -2 -13   1    1.30    2.00
   2 -13  -1   -2.30    3.20
   2 -13  -1   -0.10    3.60
   2  13  -1   -2.90    2.80
  -2  13   1    1.10    2.70
   2  13  -1   -2.40    3.20
  -2  13   1    0.70    3.20
   2  13  -1   -0.20    3.60
  -2  13   1    0.30    3.80
   1 -13  -1  314.37   13.40
  -1 -13   1  306.27   15.40
  -1 -13   1  336.57   14.10
   1 -13  -1  330.37   16.30
  -1 -13   1  311.37   15.40
   1 -13  -1  323.17   15.60
  -1 -13   1  337.97   11.90
  -1  13   1  315.47   15.00
   1  13  -1  332.57   15.50
  -1  13   1  324.67   16.20
   1  13  -1  331.07   15.50
  -1  13   1  336.17   14.00
   1  13  -1  310.57   14.10
   0 -13  -1  228.78   13.50
   0 -13   1  253.27   12.00
   0 -13   1  249.18   13.90
   0 -13   1  239.28    9.60
   0 -13  -1  250.77   11.70
   0 -13  -1  232.38   13.30
   0 -13   1  250.67   13.40
   0  13  -1  259.67   13.20
   0  13   1  227.28   13.50
   0  13  -1  254.37   12.20
   0  13   1  269.07   12.50
   0  13   1  254.17   13.30
   0  13  -1  268.77   13.90
  -1 -13  -1   36.90    6.40
   1 -13   1   39.20    5.50
   1 -13   1   37.10    4.10
   1 -13   1   34.00    6.60
  -1 -13  -1   45.00    6.90
   1 -13   1   38.90    6.60
  -1 -13  -1   31.70    5.20
   1  13   1   38.50    4.60
   1  13   1   25.70    5.10
  -1  13  -1   26.90    5.60
   1  13   1   31.70    5.70
  -1  13  -1   37.10    5.40
  -1  13  -1   27.30    5.90
   1  13   1   31.40    5.70
   2 -13   1   53.59    7.50
  -2 -13  -1   69.99    8.40
   2 -13   1   47.10    7.40
  -2 -13  -1   74.69    7.60
  -2 -13  -1   88.09    9.10
   2 -13   1   59.49    6.70
   2 -13   1   60.09    5.50
  -2  13  -1   54.09    7.10
   2  13   1   56.29    7.40
   2  13   1   81.29    7.30
   2  13   1   64.89    8.00
  -2  13  -1   62.89    8.10
   2  13   1   64.49    8.00
  -2  13  -1   63.29    6.90
  -3 -13  -1   20.10    5.60
   3 -13   1   16.40    4.00
   3 -13   1   27.80    6.10
  -3 -13  -1    9.90    4.00
   3 -13   1   20.50    4.50
  -3 -13  -1   15.40    4.70
   3 -13   1   15.70    5.10
   3  13   1   15.60    4.80
  -3  13  -1   20.50    4.20
   3  13   1   16.50    4.60
  -3  13  -1   12.90    4.70
  -3  13  -1   19.20    5.70
   3  13   1   19.00    4.90
   3  13   1   14.50    4.30
   4 -13   1    3.40    3.30
   4 -13   1    5.20    4.30
  -4 -13  -1    0.50    2.50
  -4 -13  -1    2.40    3.50
  -4 -13  -1    0.20    3.70
  -4 -13  -1    5.90    3.90
   4 -13   1    2.40    4.50
   4  13   1   -0.30    3.30
  -4  13  -1    5.50    3.20
  -4  13  -1   -1.80    3.40
  -4  13  -1   -1.20    3.80
   4  13   1    0.60    3.20
   4  13   1   -1.00    3.60
   4  13   1   -3.10    3.10
  -5 -13  -1  104.99   10.50
  -5 -13  -1  104.59   10.10
   5 -13   1   94.59   10.70
  -5 -13  -1  103.69   11.60
  -5 -13  -1  116.29    7.70
   5 -13   1  114.39   11.00
   5 -13   1  122.49    9.40
   5  13   1  105.09   10.00
   5  13   1  102.89   10.20
  -5  13  -1  128.09   10.30
  -5  13  -1  123.59    8.00
  -5  13  -1  112.29   11.60
   5  13   1   81.39    9.40
  -6 -13  -1   10.70    4.90
   6 -13   1   -1.70    4.40
   6 -13   1    2.30    4.90
  -6 -13  -1   -1.50    4.00
   6 -13   1    7.50    4.30
  -6 -13  -1    3.70    3.30
  -6  13  -1   -1.70    4.90
  -6  13  -1    5.70    4.90
   6  13   1    7.40    4.60
   6  13   1   -1.00    4.30
   6  13   1   -6.80    3.80
  -6  13  -1    8.00    4.70
  -7 -13  -1    7.60    4.90
   7 -13   1    5.10    4.40
   7 -13   1    2.30    5.00
   7 -13   1    5.50    4.90
  -7 -13  -1   14.10    5.60
  -7 -13  -1    9.90    4.10
  -7  13  -1    3.90    5.10
  -7  13  -1    5.60    5.30
   7  13   1    3.60    4.80
   7  13   1    3.80    4.80
   7  13   1    7.90    5.00
  -7  13  -1   11.40    5.00
  -8 -13  -1   15.80    6.40
   8 -13   1   20.80    6.20
  -8 -13  -1   20.60    5.60
   8 -13   1   20.80    7.00
   8 -13   1   24.80    6.90
  -8 -13  -1   13.80    6.40
   8  13   1   20.30    5.90
  -8  13  -1   10.60    5.90
   8  13   1   25.30    7.60
   8  13   1   16.80    6.50
  -8  13  -1   19.00    6.50
  -8  13  -1   20.20    5.90
  -9 -13  -1   -3.30    3.80
  -9 -13  -1   10.80    6.20
  -9 -13  -1    4.30    5.20
   9 -13   1   -2.80    5.20
   9 -13   1    5.90    5.40
  -9  13  -1    6.50    5.50
  -9  13  -1    6.10    5.60
   9  13   1    2.50    5.60
   9  13   1    2.80    6.30
  -9  13  -1    4.50    6.20
   9 -14  -1    3.20    5.50
  -9 -14   1  -11.80    4.90
   9 -14  -1   -4.50    5.40
  -9 -14   1    3.60    5.80
   9 -14  -1    2.30    5.00
   9  14  -1   -4.50    5.50
  -9  14   1    1.30    5.90
   9  14  -1    3.80    5.90
  -9  14   1   -3.60    5.60
  -8 -14   1   25.10    7.20
   8 -14  -1   16.20    5.70
  -8 -14   1   10.20    5.90
  -8 -14   1   16.60    6.40
   8 -14  -1   16.80    6.40
   8 -14  -1   19.60    6.60
  -8  14   1   15.90    6.90
   8  14  -1    3.20    5.60
   8  14  -1    4.10    5.80
  -8  14   1   12.30    6.80
  -8  14   1   11.50    6.00
   8  14  -1   11.40    5.80
  -7 -14   1    2.20    4.90
  -7 -14   1    7.10    5.60
   7 -14  -1    3.20    4.60
   7 -14  -1    6.10    5.60
  -7 -14   1    0.80    4.00
   7 -14  -1    1.60    4.10
   7  14  -1    3.70    5.00
   7  14  -1   -3.40    4.00
   7  14  -1   -1.60    4.90
  -7  14   1   15.80    6.90
  -7  14   1    3.20    4.90
   6 -14  -1   42.10    8.60
  -6 -14   1   62.99    8.00
   6 -14  -1   59.09    8.90
  -6 -14   1   61.69    9.10
  -6 -14   1   49.80    8.10
   6 -14  -1   70.79    8.40
  -6  14   1   70.39   10.30
  -6  14   1   72.79    9.40
   6  14  -1   63.59    8.90
   6  14  -1   65.89    8.80
   6  14  -1   50.29    8.20
  -5 -14   1   61.99    8.10
  -5 -14   1   60.29    8.20
  -5 -14   1   61.79    8.80
   5 -14  -1   62.59    7.50
   5 -14  -1   67.89    9.90
   5 -14  -1   46.70    8.00
  -5  14   1   33.50    7.80
  -5  14   1   76.29    9.50
   5  14  -1   50.89    8.10
   5  14  -1   55.59    8.30
  -5  14   1   53.59    6.80
   4 -14  -1   -1.20    3.30
  -4 -14   1    3.40    3.80
  -4 -14   1    5.60    4.00
  -4 -14   1    1.90    4.40
   4 -14  -1   -3.00    4.10
   4 -14  -1    6.30    4.80
  -4  14   1    1.40    3.00
  -4  14   1    2.90    4.20
  -4  14   1    4.70    4.90
   4  14  -1   -2.30    3.70
   4  14  -1    1.30    4.00
   4  14  -1   -4.40    3.40
   3 -14  -1   44.10    8.10
  -3 -14   1   52.29    7.40
  -3 -14   1   52.79    7.10
  -3 -14   1   56.09    8.00
   3 -14  -1   49.00    6.50
   3 -14  -1   67.09    9.30
   3  14  -1   52.09    7.30
  -3  14   1   49.30    7.20
  -3  14   1   46.30    6.30
  -3  14   1   46.90    8.10
   3  14  -1   46.40    7.00
   3  14  -1   54.59    7.60
  -2 -14   1  110.39   10.50
   2 -14  -1  127.09   12.40
  -2 -14   1   95.49    9.80
   2 -14  -1   99.39    8.70
  -2 -14   1   90.99    8.60
   2 -14  -1   81.69    9.20
   2  14  -1   96.09    9.60
  -2  14   1   95.19   10.60
  -2  14   1   92.69   10.00
   2  14  -1  108.29   10.70
  -2  14   1   96.49    7.90
   2  14  -1  107.69    9.80
   1 -14  -1   14.50    4.00
  -1 -14   1   25.70    6.10
   1 -14  -1   18.80    5.60
   1 -14  -1   27.40    6.00
  -1 -14   1   15.90    4.50
  -1 -14   1   10.60    4.70
   1  14  -1   27.70    5.50
  -1  14   1   21.40    4.90
   1  14  -1   15.80    5.20
   1  14  -1   26.20    5.70
  -1  14   1   26.00    6.20
  -1  14   1   27.50    5.90
   0 -14   1   54.19    8.00
   0 -14   1   47.40    7.40
   0 -14  -1   47.70    7.20
   0 -14   1   44.20    6.00
   0 -14  -1   53.89    8.00
   0 -14  -1   48.80    6.20
   0  14   1   38.70    6.20
   0  14   1   46.40    7.00
   0  14  -1   53.69    6.80
   0  14   1   41.40    7.10
   0  14  -1   57.19    7.90
   0  14  -1   55.29    8.00
  -1 -14  -1  186.58   10.60
   1 -14   1  225.58   13.70
  -1 -14  -1  191.68   12.50
  -1 -14  -1  194.38   12.50
   1 -14   1  209.88   11.20
   1 -14   1  211.08   13.00
  -1  14  -1  182.38   10.60
   1  14   1  184.68   11.80
   1  14   1  193.58   12.30
  -1  14  -1  187.38   11.90
  -1  14  -1  180.58   12.40
   1  14   1  175.98   11.10
  -2 -14  -1   21.50    5.00
   2 -14   1    7.60    3.80
   2 -14   1   21.10    6.00
  -2 -14  -1   11.70    4.80
  -2 -14  -1   24.70    6.00
   2 -14   1   17.00    5.80
   2  14   1    9.50    4.70
  -2  14  -1   12.10    3.70
   2  14   1   14.80    5.00
   2  14   1   15.30    5.10
  -2  14  -1   14.00    4.90
  -2  14  -1   19.40    5.90
  -3 -14  -1   15.90    4.80
   3 -14   1   22.10    6.40
  -3 -14  -1   12.40    4.90
  -3 -14  -1   19.00    6.00
   3 -14   1   14.10    5.60
   3 -14   1   17.80    4.60
  -3  14  -1   24.90    4.80
  -3  14  -1   23.10    6.60
   3  14   1   12.90    4.80
  -3  14  -1   24.50    6.00
   3  14   1   24.00    5.50
   3  14   1   13.80    5.30
  -4 -14  -1   67.69    8.10
   4 -14   1   58.99    7.40
  -4 -14  -1   73.79    9.30
   4 -14   1   65.19    8.70
  -4 -14  -1   55.39    7.80
   4 -14   1   68.09    9.40
  -4  14  -1   65.39    7.10
  -4  14  -1   61.79    9.40
  -4  14  -1   51.69    7.60
   4  14   1   62.19    7.60
   4  14   1   45.90    6.90
   4  14   1   55.59    8.00
   4  14   1   61.89    8.20
   5 -14   1   34.30    6.30
  -5 -14  -1   43.40    7.70
   5 -14   1   24.10    6.90
   5 -14   1   43.90    7.90
  -5 -14  -1   21.20    5.90
   5  14   1   20.60    5.90
   5  14   1   25.00    6.00
   5  14   1   30.80    6.70
  -5  14  -1   29.50    7.20
  -5  14  -1   48.20    8.00
  -6 -14  -1    4.00    4.70
  -6 -14  -1   13.30    5.30
   6 -14   1   -0.10    5.00
   6 -14   1    2.40    4.20
   6 -14   1   -1.80    4.60
   6  14   1    8.40    5.10
  -6  14  -1   -2.20    5.20
  -6  14  -1    0.80    4.70
  -6  14  -1   -3.10    4.80
   6  14   1    6.40    4.60
   6  14   1    1.10    4.70
   7 -14   1   -2.20    4.30
  -7 -14  -1    2.30    4.80
   7 -14   1    7.00    5.50
   7 -14   1   15.70    6.30
  -7 -14  -1    0.90    5.20
   7  14   1    2.70    4.70
  -7  14  -1   -0.40    5.00
   7  14   1   -3.90    4.70
  -7  14  -1    4.40    5.00
   7  14   1    1.60    5.20
  -7  14  -1    5.10    5.10
  -8 -14  -1   18.10    6.80
   8 -14   1   23.20    6.40
   8 -14   1    9.80    6.20
   8 -14   1   11.40    6.80
  -8 -14  -1   10.40    6.20
   8  14   1   15.40    5.90
  -8  14  -1   17.90    7.10
  -8  14  -1    8.50    6.60
  -8  14  -1   15.30    6.10
   8  14   1   23.70    7.30
   8  14   1   10.10    6.40
   9 -14   1    7.00    5.30
  -9 -14  -1    4.40    6.10
   9 -14   1   -4.00    5.60
  -9 -14  -1   -0.50    5.20
   9  14   1    4.20    5.90
   9  14   1   11.50    6.90
  -9  14  -1  -11.10    4.50
  -9  14  -1    1.00    5.70
   8 -15  -1    2.00    5.70
   8 -15  -1    0.10    4.70
  -8 -15   1   -0.10    5.50
   8 -15  -1    2.40    5.80
  -8 -15   1   -4.00    4.90
   8  15  -1    0.30    5.10
   8  15  -1    0.40    5.70
  -8  15   1    7.60    6.30
  -8  15   1    1.40    6.30
  -8  15   1   -1.60    5.30
   7 -15  -1   -1.70    5.00
   7 -15  -1    4.80    4.70
  -7 -15   1   -1.50    4.80
  -7 -15   1   -1.00    5.00
   7 -15  -1   -1.80    5.20
   7  15  -1   -1.20    4.60
  -7  15   1    2.20    5.60
  -7  15   1    5.50    6.10
  -7  15   1    2.40    5.30
   7  15  -1   -2.90    5.10
  -6 -15   1   23.10    6.50
   6 -15  -1   18.30    6.90
   6 -15  -1   13.60    5.00
  -6 -15   1   12.90    5.90
   6 -15  -1   16.20    6.80
   6  15  -1    8.90    5.20
  -6  15   1   20.40    6.60
  -6  15   1   21.50    7.10
   6  15  -1   10.00    5.70
  -5 -15   1   -1.20    3.90
   5 -15  -1   -3.30    4.30
  -5 -15   1    3.30    4.80
   5 -15  -1   -3.20    4.40
   5 -15  -1   -3.10    3.60
   5  15  -1    4.00    4.90
  -5  15   1    0.20    4.60
  -5  15   1    8.90    5.60
   5  15  -1   -2.20    4.30
  -5  15   1    2.00    3.40
  -4 -15   1   27.80    6.90
   4 -15  -1   19.10    6.10
  -4 -15   1   22.30    5.80
   4 -15  -1   22.10    6.90
   4 -15  -1   17.40    4.80
  -4 -15   1   17.70    5.50
  -4  15   1   19.30    5.90
   4  15  -1   18.40    5.30
  -4  15   1   23.80    6.60
   4  15  -1   13.30    5.10
  -4  15   1   24.50    5.30
   4  15  -1   15.80    5.50
  -3 -15   1   81.79    8.70
   3 -15  -1   83.49    8.40
   3 -15  -1   51.49    8.40
  -3 -15   1   75.39    8.90
  -3 -15   1   82.49    9.80
   3 -15  -1   71.69    9.50
   3  15  -1   60.59    8.50
   3  15  -1   71.99    8.90
  -3  15   1   73.39    7.80
  -3  15   1   54.09    8.80
  -3  15   1   55.69    8.30
   3  15  -1   70.19    8.80
  -2 -15   1    9.70    5.10
  -2 -15   1    6.20    4.00
   2 -15  -1   -0.20    4.70
   2 -15  -1   10.20    5.20
  -2 -15   1    5.00    4.70
   2 -15  -1    9.90    4.20
  -2  15   1   11.30    4.30
  -2  15   1    2.90    4.00
   2  15  -1    3.30    4.60
   2  15  -1   11.30    4.50
  -2  15   1    8.90    5.00
   2  15  -1    9.50    4.80
  -1 -15   1   37.10    6.80
   1 -15  -1   19.00    4.80
   1 -15  -1   15.40    5.90
   1 -15  -1   27.00    6.30
  -1 -15   1   21.10    5.90
  -1 -15   1   30.60    5.70
   1  15  -1   25.80    5.70
  -1  15   1   17.80    5.00
  -1  15   1   11.50    5.30
  -1  15   1   21.80    5.90
   1  15  -1   22.90    6.00
   1  15  -1   17.10    5.90
   0 -15   1    1.20    4.30
   0 -15   1    1.50    4.10
   0 -15  -1   -2.60    3.20
   0 -15   1    1.60    3.50
   0 -15  -1   -3.30    3.90
   0 -15  -1    5.10    3.80
   0  15  -1   -1.70    3.40
   0  15   1   -2.70    3.40
   0  15  -1    5.70    4.40
   0  15   1    8.00    4.40
   0  15  -1    2.40    4.00
   0  15   1   -3.50    3.70
  -1 -15  -1   14.70    4.20
  -1 -15  -1   26.90    6.20
   1 -15   1   16.70    4.80
   1 -15   1   19.90    5.80
  -1 -15  -1   12.50    5.30
   1 -15   1   19.30    5.80
   1  15   1   15.00    5.20
  -1  15  -1   11.20    4.20
   1  15   1   20.00    5.50
   1  15   1   13.60    5.10
  -1  15  -1   12.90    4.90
  -1  15  -1    8.00    4.90
   2 -15   1   83.69    8.60
   2 -15   1   70.59    9.30
  -2 -15  -1   74.39    8.30
  -2 -15  -1   83.39    9.70
  -2 -15  -1   62.79    9.10
   2 -15   1   63.19    9.10
   2  15   1   74.69    9.20
  -2  15  -1   87.79   10.00
   2  15   1   93.49   10.50
   2  15   1   99.59   10.30
  -2  15  -1   85.69    8.50
  -2  15  -1   74.99    9.70
  -3 -15  -1   15.60    5.10
  -3 -15  -1   10.70    4.90
   3 -15   1   12.40    4.80
  -3 -15  -1   20.70    6.10
   3 -15   1   29.40    7.20
   3 -15   1   20.30    6.50
  -3  15  -1   15.80    5.70
   3  15   1   14.80    5.10
  -3  15  -1   15.30    5.50
  -3  15  -1   15.50    4.40
   3  15   1    9.90    4.80
   3  15   1   18.40    5.80
   4 -15   1    9.20    5.50
  -4 -15  -1   16.60    4.90
  -4 -15  -1    2.10    4.90
  -4 -15  -1   22.30    5.70
   4 -15   1    7.90    5.50
   4 -15   1    8.40    4.20
  -4  15  -1    8.60    5.00
  -4  15  -1   10.10    5.90
  -4  15  -1   12.10    5.00
   4  15   1   11.60    5.20
   4  15   1    4.80    4.60
   5 -15   1   12.40    5.90
   5 -15   1    8.50    5.70
  -5 -15  -1   20.50    6.10
  -5 -15  -1    7.40    5.90
   5 -15   1   13.10    5.20
   5  15   1    5.50    4.60
  -5  15  -1    2.20    4.80
  -5  15  -1    6.50    6.00
   5  15   1    4.10    5.00
  -6 -15  -1    6.90    5.50
  -6 -15  -1    7.00    5.30
   6 -15   1   17.00    6.90
   6 -15   1    6.40    5.50
   6 -15   1   -2.30    4.10
   6  15   1   13.60    5.30
  -6  15  -1   10.00    5.70
  -6  15  -1   20.10    7.50
  -6  15  -1   17.50    6.30
   6  15   1    6.50    5.40
  -7 -15  -1   -7.20    4.80
   7 -15   1    3.50    5.70
   7 -15   1    9.20    6.00
  -7 -15  -1    5.80    5.30
   7 -15   1    4.60    4.50
   7  15   1   -0.50    5.30
  -7  15  -1   -3.70    5.00
   7  15   1    0.90    4.70
  -7  15  -1    7.40    5.80
  -7  15  -1    4.50    5.90
   8 -15   1   48.10    9.70
   8 -15   1   57.39   10.10
  -8 -15  -1   71.49   10.60
   8 -15   1   52.09    8.70
  -8 -15  -1   53.79    9.20
  -8  15  -1   49.60   10.10
  -8  15  -1   37.40    9.60
   8  15   1   65.69   15.30
   8  15   1   49.80    8.40
  -8  15  -1   35.40    8.20
   8  15   1   66.79   10.90
   7 -16  -1    4.80    5.20
   7 -16  -1   -1.80    5.60
   7 -16  -1    0.50    6.10
  -7 -16   1    7.10    6.40
  -7 -16   1    2.70    5.60
  -7  16   1   -2.40    5.50
   7  16  -1    7.70    5.70
  -7  16   1    5.00    6.30
   7  16  -1   -3.60    5.40
  -7  16   1   -7.40    5.00
  -6 -16   1   59.49    9.80
  -6 -16   1   40.00    7.90
   6 -16  -1   44.90    7.60
   6 -16  -1   61.19   10.10
   6 -16  -1   55.49   10.30
  -6  16   1   52.59   10.60
   6  16  -1   49.70    9.40
  -6  16   1   45.80    9.10
   6  16  -1   45.50    8.00
   5 -16  -1    5.00    5.40
  -5 -16   1    3.70    5.20
   5 -16  -1    6.70    4.50
  -5 -16   1    2.60    5.00
   5 -16  -1    7.50    6.10
   5  16  -1    5.20    4.80
   5  16  -1   -3.70    4.30
  -5  16   1    8.60    5.90
  -5  16   1   -5.00    4.40
  -4 -16   1    1.10    4.90
   4 -16  -1    4.20    5.10
   4 -16  -1   10.00    4.30
  -4 -16   1   -0.90    4.40
   4 -16  -1    4.60    5.40
   4  16  -1    4.80    4.70
  -4  16   1    4.80    5.20
  -4  16   1   11.10    4.50
   4  16  -1   13.40    5.50
  -4  16   1   -2.50    4.40
   3 -16  -1    1.90    4.60
   3 -16  -1   -1.90    4.80
   3 -16  -1   -1.10    3.30
  -3 -16   1   -1.20    4.20
  -3 -16   1   -0.40    4.00
  -3 -16   1   -5.90    3.40
  -3  16   1   -1.40    4.30
   3  16  -1    0.00    4.20
   3  16  -1    1.50    4.10
  -3  16   1   -7.40    2.90
   3  16  -1   -0.10    4.00
  -3  16   1   -6.20    3.80
   2 -16  -1   45.30    6.70
   2 -16  -1   34.50    7.80
   2 -16  -1   39.00    7.50
  -2 -16   1   46.90    8.10
  -2 -16   1   48.60    7.30
  -2 -16   1   44.80    7.90
   2  16  -1   39.10    6.90
  -2  16   1   44.10    7.00
   2  16  -1   52.19    8.40
   2  16  -1   35.80    7.10
  -2  16   1   34.30    7.80
  -2  16   1   50.39    8.50
   1 -16  -1   -0.10    4.40
   1 -16  -1    0.00    4.30
  -1 -16   1    1.60    4.70
  -1 -16   1   -4.70    3.30
   1 -16  -1    2.50    4.10
  -1 -16   1    4.90    4.70
   1  16  -1    3.20    4.20
  -1  16   1    3.60    4.10
   1  16  -1    3.20    4.50
  -1  16   1    2.20    4.10
   1  16  -1   -1.70    4.00
  -1  16   1    0.70    4.80
   0 -16  -1   23.50    6.80
   0 -16   1   28.60    7.30
   0 -16  -1    7.20    4.60
   0 -16   1   28.50    5.50
   0 -16   1   13.50    5.60
   0 -16  -1   15.50    4.50
   0  16  -1   21.60    5.60
   0  16   1   22.80    5.90
   0  16  -1   21.40    6.40
   0  16   1   10.50    5.20
   0  16  -1   20.30    5.80
   0  16   1   17.40    5.80
  -1 -16  -1   -3.40    3.10
   1 -16   1    0.20    3.60
   1 -16   1   -2.50    3.80
  -1 -16  -1    1.20    4.30
   1 -16   1   -3.00    4.40
  -1 -16  -1    0.50    4.60
  -1  16  -1   -5.00    3.00
   1  16   1    0.90    4.00
   1  16   1   -6.10    3.50
  -1  16  -1   -5.80    3.60
  -1  16  -1   -3.20    3.80
   1  16   1    9.10    4.90
   2 -16   1   -1.80    4.10
   2 -16   1    1.30    4.90
   2 -16   1    7.90    4.30
  -2 -16  -1    2.10    4.80
  -2 -16  -1   -0.60    3.40
  -2 -16  -1    5.70    4.80
   2  16   1    4.30    4.50
  -2  16  -1   -3.60    3.20
   2  16   1   -5.40    3.90
  -2  16  -1   -5.40    3.50
  -2  16  -1    0.50    4.50
   2  16   1    1.80    4.60
  -3 -16  -1    2.10    4.50
   3 -16   1   -0.10    4.70
   3 -16   1    3.80    5.30
   3 -16   1   -4.10    3.30
  -3 -16  -1   -2.50    3.50
  -3 -16  -1    3.30    4.50
  -3  16  -1   -2.90    4.60
  -3  16  -1    1.20    4.50
   3  16   1    1.20    4.30
  -3  16  -1    0.90    3.70
   3  16   1   -6.20    3.80
   3  16   1    2.50    4.50
  -4 -16  -1   91.19    9.90
  -4 -16  -1   79.39    9.90
   4 -16   1   71.39   10.30
   4 -16   1   62.19    8.40
  -4 -16  -1   70.49    9.80
   4 -16   1   80.49   10.40
  -4  16  -1   89.99   11.00
   4  16   1   68.59    9.60
   4  16   1   68.79    9.70
  -4  16  -1   51.29    9.30
  -5 -16  -1    0.80    4.50
   5 -16   1    2.60    4.60
   5 -16   1   -1.30    4.70
  -5 -16  -1    5.90    5.30
   5 -16   1   -2.20    4.70
  -5  16  -1   12.00    5.70
  -5  16  -1    1.00    4.90
   5  16   1   -5.40    4.30
   5  16   1   -0.50    4.50
   6 -16   1    6.70    6.30
  -6 -16  -1   -2.80    4.50
   6 -16   1   -1.50    5.70
   6 -16   1    6.90    5.30
  -6 -16  -1    6.50    6.10
  -6  16  -1    5.00    5.70
   6  16   1    3.20    5.30
  -6  16  -1    5.30    5.60
  -6  16  -1    5.20    5.80
   6  16   1    5.70    4.90
  -7 -16  -1    5.70    5.50
   7 -16   1   -0.80    5.70
  -7 -16  -1   12.30    6.20
   7 -16   1   10.00    6.70
   7 -16   1    9.00    5.40
   7  16   1    3.30    6.10
  -7  16  -1    4.10    5.60
  -7  16  -1    1.50    5.50
   7  16   1   -2.30    4.70
  -7  16  -1    9.00    6.80
   6 -17  -1   -9.30    4.90
   6 -17  -1    3.20    4.90
   6 -17  -1   11.60    7.00
  -6 -17   1   14.10    6.70
  -6 -17   1    6.30    6.10
  -6  17   1   10.20    6.60
  -6  17   1   12.50    6.50
   6  17  -1    0.30    4.80
   6  17  -1   11.00    6.20
  -5 -17   1    5.90    5.40
   5 -17  -1   -2.50    4.10
  -5 -17   1   -5.90    5.00
   5 -17  -1    1.70    5.90
   5 -17  -1   -6.20    5.10
  -5  17   1    4.30    6.00
   5  17  -1    5.50    5.40
   5  17  -1   -2.40    5.20
  -5  17   1   -3.20    5.20
   4 -17  -1   12.10    6.20
  -4 -17   1   23.20    6.50
  -4 -17   1   16.70    6.90
   4 -17  -1   12.20    6.50
   4 -17  -1   16.70    5.50
  -4  17   1   12.40    6.80
   4  17  -1   10.10    5.70
   4  17  -1    9.80    5.80
  -4  17   1   19.40    6.70
  -3 -17   1    0.80    4.70
  -3 -17   1   -5.40    3.70
   3 -17  -1   -1.80    3.70
   3 -17  -1    5.10    4.80
   3 -17  -1   -1.10    4.90
  -3 -17   1   -1.00    4.30
   3  17  -1   -0.30    4.40
   3  17  -1   -2.80    4.30
   3  17  -1    2.80    4.10
  -3  17   1   -0.50    4.60
  -3  17   1   -3.00    4.50
  -3  17   1    1.20    3.90
  -2 -17   1    6.70    4.80
  -2 -17   1    2.30    4.80
  -2 -17   1    8.10    5.50
   2 -17  -1   10.80    5.20
   2 -17  -1    0.00    3.80
   2 -17  -1    4.40    5.50
   2  17  -1    8.40    5.20
   2  17  -1   -1.40    4.20
   2  17  -1   -1.80    3.90
  -2  17   1   -2.80    3.50
  -2  17   1   11.00    5.90
  -2  17   1    9.30    5.80
   1 -17  -1    0.20    5.10
   1 -17  -1    2.10    3.80
  -1 -17   1   -2.80    4.20
   1 -17  -1    2.10    5.20
  -1 -17   1    7.10    4.30
  -1 -17   1   10.00    5.50
  -1  17   1    4.30    4.90
   1  17  -1    7.90    5.10
  -1  17   1    4.30    4.30
  -1  17   1    6.90    5.20
   1  17  -1    2.80    4.20
   1  17  -1    6.60    4.90
   0 -17   1    4.00    4.40
   0 -17  -1    2.70    5.20
   0 -17  -1    9.00    4.50
   0 -17   1    4.50    4.40
   0 -17  -1    1.80    4.90
   0 -17   1    9.10    5.70
   0  17   1    9.90    5.50
   0  17   1    1.10    4.20
   0  17  -1    4.20    4.80
   0  17  -1    6.70    4.90
   0  17  -1    8.50    4.80
   0  17   1    0.40    4.50
  -1 -17  -1    1.10    4.90
   1 -17   1    1.50    4.30
  -1 -17  -1    2.80    4.00
   1 -17   1   -1.90    3.80
  -1 -17  -1   -1.60    4.00
   1 -17   1    6.40    5.70
   1  17   1   -6.00    4.30
  -1  17  -1   -0.60    4.20
   1  17   1    3.40    4.70
   1  17   1   -1.30    4.20
  -1  17  -1    0.50    4.00
  -1  17  -1    6.30    5.10
   2 -17   1    9.60    5.60
  -2 -17  -1   13.20    5.10
   2 -17   1   15.70    6.80
   2 -17   1    8.20    4.70
  -2 -17  -1   12.50    5.80
  -2 -17  -1    6.70    5.30
  -2  17  -1   10.00    5.40
  -2  17  -1    7.40    4.20
   2  17   1    7.00    5.00
   2  17   1   17.60    6.00
   2  17   1    7.60    5.20
  -2  17  -1   11.30    5.90
   3 -17   1   25.30    8.00
  -3 -17  -1   14.00    6.00
  -3 -17  -1   17.90    7.00
  -3 -17  -1   13.40    5.30
   3 -17   1   19.00    6.20
   3 -17   1   17.90    5.70
   3  17   1   24.00    7.10
  -3  17  -1   29.00    7.10
  -3  17  -1   21.60    7.10
   3  17   1   12.80    6.00
   3  17   1   18.90    6.10
   4 -17   1   -0.80    5.10
   4 -17   1   -5.70    4.30
  -4 -17  -1   -4.70    4.20
   4 -17   1   -1.10    3.80
  -4 -17  -1    6.80    5.60
   4  17   1    4.60    5.20
  -4  17  -1   -7.50    5.00
  -4  17  -1    4.80    5.30
   4  17   1   -4.60    4.20
   5 -17   1   12.50    6.80
   5 -17   1   15.20    6.90
  -5 -17  -1    6.70    5.40
   5 -17   1    2.30    5.10
  -5 -17  -1    1.50    5.80
   5  17   1    0.60    5.20
  -5  17  -1    5.40    6.00
  -5  17  -1    2.60    5.80
   5  17   1    7.90    5.90
   6 -17   1   31.80    8.40
  -6 -17  -1   33.20    8.40
   6 -17   1   17.50    6.40
   6 -17   1   22.70    8.20
  -6 -17  -1   26.80    6.90
  -6  17  -1   13.90    7.40
   6  17   1   21.00    7.30
   6  17   1   15.50    6.40
  -6  17  -1   20.80    7.30
  -6  17  -1   17.20    7.60
   5 -18  -1   16.60    7.10
   5 -18  -1   25.80    7.90
  -5 -18   1   15.10    6.90
  -5 -18   1   -5.80    6.10
   5 -18  -1    6.10    5.60
  -5  18   1   17.10    7.40
   5  18  -1   16.10    6.60
   5  18  -1    8.60    6.60
  -5  18   1   13.00    7.00
   4 -18  -1  -11.30    4.60
  -4 -18   1   -0.60    5.30
  -4 -18   1    1.70    5.40
   4 -18  -1   -3.50    3.70
   4 -18  -1    1.50    6.10
  -4  18   1    1.10    5.30
   4  18  -1   -1.60    5.30
  -4  18   1    0.80    5.50
   4  18  -1   -3.60    4.70
  -3 -18   1    3.00    5.50
   3 -18  -1    9.30    5.90
   3 -18  -1    4.20    4.70
   3 -18  -1    1.30    5.70
  -3 -18   1    6.70    5.30
  -3 -18   1    5.70    5.20
   3  18  -1    5.80    5.20
   3  18  -1   -0.40    4.80
  -3  18   1   13.70    6.50
   3  18  -1   -3.00    4.70
  -3  18   1   12.80    7.10
  -3  18   1    9.30    5.70
  -2 -18   1   48.60    7.80
  -2 -18   1   20.20    6.80
   2 -18  -1   29.50    8.50
  -2 -18   1   35.30    7.90
   2 -18  -1   40.40    8.80
   2 -18  -1   25.80    6.20
  -2  18   1   26.20    8.00
   2  18  -1   30.60    7.50
   2  18  -1   24.10    7.10
   2  18  -1   29.70    7.00
  -2  18   1   42.30    8.20
  -2  18   1   33.80    6.80
  -1 -18   1    5.70    5.60
   1 -18  -1   16.40    6.30
  -1 -18   1    8.20    5.00
   1 -18  -1    7.20    6.00
   1 -18  -1   -0.10    4.30
  -1 -18   1    1.30    5.20
  -1  18   1    5.60    5.00
   1  18  -1   -0.30    5.00
   1  18  -1    5.20    5.10
  -1  18   1    6.90    5.30
  -1  18   1    4.30    5.30
   1  18  -1    7.50    4.80
   0 -18  -1   16.80    6.30
   0 -18   1   26.30    6.10
   0 -18  -1   22.30    5.80
   0 -18   1   13.40    6.50
   0 -18   1   17.60    6.60
   0 -18  -1   21.30    7.10
   0  18   1   30.80    7.70
   0  18   1    9.30    5.30
   0  18  -1   10.40    5.20
   0  18  -1    6.70    5.20
   0  18   1   23.50    7.10
   0  18  -1   14.90    6.50
  -1 -18  -1   36.50    8.30
   1 -18   1   35.00    8.30
  -1 -18  -1   29.90    8.40
  -1 -18  -1   25.90    6.40
   1 -18   1   27.60    7.80
   1 -18   1   27.60    6.60
   1  18   1   30.40    7.50
   1  18   1   34.80    7.50
  -1  18  -1   36.80    8.30
   1  18   1   28.10    7.30
  -1  18  -1   29.60    7.50
  -1  18  -1   27.90    6.50
  -2 -18  -1   11.40    5.90
   2 -18   1   18.90    6.50
  -2 -18  -1   10.70    5.30
   2 -18   1   10.10    7.00
  -2 -18  -1    2.70    5.10
   2 -18   1   15.30    5.70
   2  18   1   12.20    5.80
   2  18   1    0.50    5.10
  -2  18  -1    8.70    5.80
  -2  18  -1   17.20    6.40
   2  18   1    6.00    5.40
   3 -18   1    5.20    6.10
   3 -18   1    7.10    5.90
   3 -18   1    4.00    4.60
  -3 -18  -1   -2.40    4.20
  -3 -18  -1   -2.90    4.80
  -3 -18  -1    7.30    5.50
  -3  18  -1   -3.70    5.10
   3  18   1    3.50    5.50
   3  18   1   -0.10    6.20
  -3  18  -1    3.20    5.20
   3  18   1   -0.60    4.60
  -4 -18  -1   11.40    5.80
   4 -18   1   32.80    7.10
   4 -18   1   13.10    7.20
  -4 -18  -1    7.20    7.00
   4 -18   1   12.60    6.60
   4  18   1   21.30    6.90
  -4  18  -1    6.90    6.30
   4  18   1   20.30    7.00
  -4  18  -1   22.30    7.40
  -5 -18  -1    0.00    5.50
   5 -18   1    4.70    5.00
  -5 -18  -1   10.10    6.40
   5 -18   1   11.50    7.40
   5 -18   1   -4.40    5.10
  -5  18  -1   -8.10    4.90
   5  18   1   -3.40    5.10
  -5  18  -1   12.80    7.30
   5  18   1   -5.00    4.90
  -5  18  -1    2.50    6.50
   3 -19  -1    1.10    6.60
   3 -19  -1   -2.40    4.50
  -3 -19   1    7.60    6.10
  -3 -19   1   12.40    6.10
   3 -19  -1    4.50    6.20
  -3  19   1    4.20    5.30
   3  19  -1   21.00    7.20
   3  19  -1    9.70    6.40
  -3  19   1    5.30    5.70
   2 -19  -1    1.70    5.00
   2 -19  -1    2.50    6.30
  -2 -19   1    1.00    5.60
  -2 -19   1    5.00    6.00
   2 -19  -1    3.30    5.80
  -2 -19   1    8.80    5.60
  -2  19   1    3.70    5.60
  -2  19   1   -1.60    4.50
   2  19  -1   14.10    6.30
  -2  19   1    5.50    5.80
   2  19  -1    4.60    5.20
   2  19  -1    6.10    5.40
  -1 -19   1   12.60    6.60
  -1 -19   1   -2.70    5.40
   1 -19  -1    6.70    5.00
  -1 -19   1    6.40    5.30
   1 -19  -1   10.60    5.90
   1 -19  -1   -2.80    5.90
   1  19  -1    8.30    6.60
  -1  19   1   13.80    6.00
   1  19  -1   13.20    5.90
  -1  19   1   13.50    6.90
  -1  19   1   18.10    7.10
   1  19  -1    4.40    6.10
   0 -19  -1   11.40    6.40
   0 -19   1    7.80    6.20
   0 -19  -1   15.70    7.20
   0 -19   1    8.30    5.50
   0 -19   1    6.20    5.70
   0 -19  -1    0.80    4.70
   0  19  -1    9.80    6.10
   0  19  -1    7.80    5.10
   0  19   1   13.30    6.40
   0  19   1    7.80    6.00
   0  19  -1    1.70    5.80
   0  19   1    6.00    5.90
  -1 -19  -1    1.80    5.50
  -1 -19  -1   -1.80    5.50
  -1 -19  -1    9.20    4.90
   1 -19   1   -0.60    5.70
   1 -19   1    1.00    5.50
   1 -19   1    3.40    4.80
  -1  19  -1   -5.80    4.70
   1  19   1   -2.00    4.90
   1  19   1   -0.10    5.20
   1  19   1    1.10    5.60
  -1  19  -1   -9.30    4.60
  -2 -19  -1    0.60    6.10
   2 -19   1    3.30    5.70
  -2 -19  -1    4.10    5.20
  -2 -19  -1   -2.10    4.30
   2 -19   1    1.80    5.90
   2 -19   1   -2.20    5.00
  -2  19  -1   -3.90    5.20
   2  19   1    6.20    5.50
   2  19   1    1.40    5.80
  -2  19  -1    0.10    5.40
   2  19   1   -3.60    5.10
  -3 -19  -1   28.10    6.80
   3 -19   1   32.70    8.20
   3 -19   1   32.40    7.70
  -3 -19  -1   32.80    8.60
   3 -19   1   38.00    9.00
  -3  19  -1   18.70    7.40
   3  19   1   28.80    7.60
   3  19   1   27.10    7.90
  -3  19  -1   58.79   10.40
 -13   0   2    2.60    5.90
  13   0  -2   -3.20    5.00
  13   0  -2   -4.50    5.30
 -13   0   2    9.90    6.60
  13   0  -2   -3.50    5.90
  12   0  -2   14.50    7.60
 -12   0   2   30.50    7.30
  12   0  -2    5.00    5.60
 -12   0   2   16.40    6.60
  12   0  -2   13.00    5.80
  11   0  -2    0.40    5.40
 -11   0   2   -0.10    4.30
 -11   0   2   -2.00    3.90
  11   0  -2    5.20    4.10
  11   0  -2   -8.10    4.20
  10   0  -2   11.40    5.40
  10   0  -2   15.90    5.60
 -10   0   2   18.80    4.70
  10   0  -2    8.60    4.30
 -10   0   2   29.90    6.60
 -10   0   2   18.50    5.50
   9   0  -2    1.60    3.90
   9   0  -2   -5.50    3.50
  -9   0   2    4.30    3.10
   9   0  -2    0.70    3.10
  -9   0   2   -2.00    3.20
   9   0  -2   -0.70    2.50
  -9   0   2    2.60    3.40
   8   0  -2  109.19    9.90
   8   0  -2   97.19    6.40
  -8   0   2   92.79    5.20
   8   0  -2   87.39    7.20
  -8   0   2  102.29    9.20
  -8   0   2   97.39    7.60
  -8   0   2   87.29    6.30
   8   0  -2  101.29    9.90
  -7   0   2   -1.80    1.30
   7   0  -2    0.10    3.20
  -7   0   2    0.70    2.60
   7   0  -2   -0.20    2.90
   7   0  -2   -1.00    1.90
   7   0  -2    0.20    1.60
  -7   0   2    3.20    2.90
  -7   0   2    1.00    2.10
   7   0  -2    0.20    2.50
   6   0  -2  216.68    9.40
   6   0  -2  209.88   10.30
   6   0  -2  220.18    8.60
   6   0  -2  204.28   10.60
  -6   0   2  204.48    8.50
  -6   0   2  221.88    9.60
  -6   0   2  212.88   10.40
   6   0  -2  209.18   10.50
   6   0  -2  203.88    7.70
  -6   0   2  212.78    7.20
  -5   0   2    2.10    1.50
   5   0  -2   -0.70    1.40
   5   0  -2   -3.20    1.70
   5   0  -2    0.90    1.80
   5   0  -2    1.00    2.30
  -5   0   2    1.40    1.80
  -5   0   2    1.20    1.20
   5   0  -2    0.00    1.30
  -5   0   2   -0.80    1.90
   5   0  -2   -7.10    1.70
   4   0  -2   17.30    2.30
  -4   0   2   25.80    2.10
   4   0  -2   16.70    3.20
   4   0  -2   19.40    3.10
   4   0  -2   19.60    3.20
  -4   0   2   23.10    2.50
   4   0  -2   20.80    2.30
  -4   0   2   20.00    2.60
  -4   0   2   26.00    3.40
   4   0  -2   16.90    2.60
   3   0  -2   -0.60    0.70
   3   0  -2    1.30    1.00
  -3   0   2    0.30    1.30
  -3   0   2   -0.30    0.90
   3   0  -2   -0.10    1.50
   3   0  -2   -0.60    1.20
  -3   0   2    0.10    1.00
   3   0  -2   -0.60    0.90
   3   0  -2    1.70    1.60
  -2   0   2 2983.30   73.49
  -2   0   2 3060.09   74.09
   2   0  -2 2973.80   73.29
   2   0  -2 3026.90   73.89
  -2   0   2 3042.00   72.89
   2   0  -2 3021.70   74.29
   2   0  -2 2966.50   74.19
   2   0  -2 2952.70   72.79
   1   0  -2    0.10    0.40
  -1   0   2    0.30    0.50
   1   0  -2    0.20    0.50
  -1   0   2   -0.50    0.30
   1   0  -2   -0.60    0.60
   1   0  -2   -0.20    0.50
   1   0  -2    0.20    0.50
  -1   0   2   -0.40    0.50
   1   0   2   -0.10    0.50
  -1   0  -2    0.30    0.50
   1   0   2   -1.30    0.50
  -1   0  -2   -0.50    0.60
   1   0   2    0.30    0.40
  -1   0  -2    1.60    0.40
   1   0   2   -0.30    0.60
   1   0   2    0.40    0.60
  -2   0  -2 1096.59   28.20
   2   0   2 1128.19   27.30
   2   0   2 1101.59   28.20
   2   0   2 1154.68   28.80
   2   0   2 1116.09   29.00
  -2   0  -2 1091.29   27.50
   2   0   2 1073.69   28.80
  -2   0  -2 1150.08   28.80
  -2   0  -2 1128.79   28.90
  -3   0  -2    0.80    0.80
   3   0   2   -0.10    1.30
  -3   0  -2   -1.10    1.20
   3   0   2   -0.10    1.40
  -3   0  -2    1.10    1.30
   3   0   2    1.50    1.40
   3   0   2    0.10    1.40
   3   0   2    0.50    0.70
  -3   0  -2   -1.70    0.80
   3   0   2    2.30    1.20
   4   0   2  290.27   11.10
   4   0   2  291.07   11.00
  -4   0  -2  293.17    8.30
  -4   0  -2  298.27   10.40
   4   0   2  279.77    9.70
   4   0   2  283.57   10.70
  -4   0  -2  304.27    9.30
   4   0   2  288.37    8.60
  -4   0  -2  296.67   10.60
   5   0   2   -0.80    1.40
  -5   0  -2   -3.60    1.00
  -5   0  -2    2.10    2.00
  -5   0  -2   -0.60    1.10
   5   0   2    1.40    1.10
   5   0   2    2.40    2.30
   5   0   2   -3.20    1.90
  -5   0  -2    0.60    1.90
   5   0   2   -1.70    2.10
   6   0   2   39.10    3.40
  -6   0  -2   36.60    5.00
   6   0   2   44.00    6.00
  -6   0  -2   43.00    3.70
  -6   0  -2   39.10    2.50
   6   0   2   31.30    5.00
  -6   0  -2   42.20    4.80
   6   0   2   43.10    4.50
   6   0   2   28.50    4.50
  -7   0  -2    4.50    3.00
   7   0   2    0.20    2.10
   7   0   2    3.00    1.70
  -7   0  -2    2.90    1.80
  -7   0  -2   -1.80    2.40
   7   0   2    0.80    2.90
  -7   0  -2   -2.50    2.50
   7   0   2    6.40    3.60
   7   0   2   -2.20    2.60
  -7   0  -2   -4.70    1.20
  -8   0  -2  501.25   19.10
   8   0   2  468.05   19.90
  -8   0  -2  483.15   15.40
  -8   0  -2  481.95   19.40
   8   0   2  480.05   19.80
   8   0   2  465.75   17.30
  -8   0  -2  448.76   17.60
   8   0   2  497.95   19.50
  -9   0  -2    0.50    3.60
  -9   0  -2   -1.60    3.30
   9   0   2    7.40    4.10
   9   0   2    3.00    4.40
   9   0   2    3.80    3.90
  -9   0  -2    1.20    3.70
   9   0   2    1.00    2.90
  10   0   2  138.79   12.90
 -10   0  -2  167.48   12.70
  10   0   2  173.28   13.40
  10   0   2  185.18   13.60
  10   0   2  186.58   11.20
 -10   0  -2  180.78   11.80
 -10   0  -2  187.38   12.70
 -11   0  -2   -1.90    4.80
 -11   0  -2    2.60    4.50
  11   0   2    0.30    4.40
  11   0   2   -3.30    3.60
 -11   0  -2    0.80    4.50
  11   0   2   -3.10    5.10
  12   0   2   -6.10    5.50
  12   0   2    5.40    6.00
 -12   0  -2   -0.40    5.10
 -12   0  -2    0.30    4.90
  12   0   2    6.00    4.90
 -12   0  -2   -0.10    5.50
  13   0   2   -9.80    5.10
 -13   0  -2   -2.40    6.20
 -13   0  -2    1.30    6.30
  13   0   2   12.30    8.00
 -13  -1   2    3.10    6.10
  13  -1  -2   -0.40    6.50
 -13  -1   2   -1.20    5.80
  13  -1  -2    9.50    5.80
  13  -1  -2   -3.20    5.80
  13   1  -2    0.90    7.10
  13   1  -2   -6.40    5.20
 -13   1   2    4.20    6.10
  13   1  -2   -2.90    4.80
 -13   1   2    0.80    5.70
  12  -1  -2   34.00    8.60
 -12  -1   2   16.00    6.40
  12  -1  -2   12.20    6.50
 -12  -1   2   27.70    7.40
  12  -1  -2   23.70    6.40
  12   1  -2   21.30    7.10
 -12   1   2   17.30    6.50
  12   1  -2   23.20    6.70
  12   1  -2   22.40    8.10
 -12   1   2   17.90    7.10
  11  -1  -2   16.10    6.00
  11  -1  -2   16.30    7.20
  11  -1  -2    7.90    4.60
 -11  -1   2    5.10    4.80
 -11  -1   2    5.80    5.20
  11   1  -2   15.70    6.70
 -11   1   2    8.50    5.40
 -11   1   2   15.90    5.50
  11   1  -2   18.20    6.30
  11   1  -2    8.30    4.70
 -11   1   2    9.60    6.10
  10  -1  -2  217.98   12.70
  10  -1  -2  245.98   14.90
 -10  -1   2  260.37   12.80
  10  -1  -2  266.27   15.80
 -10  -1   2  251.57   14.10
 -10  -1   2  244.98   14.70
 -10   1   2  251.87   12.50
  10   1  -2  248.38   13.30
  10   1  -2  241.88   15.90
 -10   1   2  239.98   13.70
  10   1  -2  250.97   15.30
 -10   1   2  257.97   14.90
   9  -1  -2    0.10    3.90
   9  -1  -2    4.90    2.80
   9  -1  -2    5.10    4.30
  -9  -1   2    5.90    3.90
  -9  -1   2   11.80    3.50
  -9  -1   2    2.50    3.40
   9  -1  -2    4.90    3.40
   9   1  -2    4.20    2.80
   9   1  -2   -0.40    3.90
  -9   1   2    6.20    3.20
   9   1  -2    5.10    3.80
  -9   1   2    0.80    3.60
  -9   1   2    1.40    3.60
   9   1  -2    2.10    4.00
   8  -1  -2   68.39    8.30
   8  -1  -2   63.69    5.80
   8  -1  -2   71.19    8.30
  -8  -1   2   70.99    7.70
  -8  -1   2   64.09    6.00
   8  -1  -2   73.99    7.00
  -8  -1   2   60.89    6.90
   8  -1  -2   65.69    8.00
  -8   1   2   68.89    6.40
  -8   1   2   68.19    7.20
   8   1  -2   55.39    5.70
  -8   1   2   68.29    8.00
  -8   1   2   56.99    4.40
   8   1  -2   68.49    7.30
   8   1  -2   67.59    8.40
   8   1  -2   64.89    8.00
  -7  -1   2   42.80    5.50
   7  -1  -2   28.40    5.00
  -7  -1   2   32.80    2.60
   7  -1  -2   36.00    4.00
   7  -1  -2   45.90    4.50
   7  -1  -2   48.60    6.90
   7  -1  -2   41.20    5.00
  -7  -1   2   46.10    4.90
  -7  -1   2   53.69    6.40
   7  -1  -2   39.90    5.70
  -7   1   2   36.50    5.10
   7   1  -2   40.20    3.30
   7   1  -2   38.30    5.80
  -7   1   2   47.50    5.70
  -7   1   2   42.90    4.70
   7   1  -2   34.10    4.30
   7   1  -2   33.60    5.50
  -7   1   2   37.30    3.70
   7   1  -2   40.80    5.30
  -6  -1   2  448.46   14.60
   6  -1  -2  435.26   14.20
   6  -1  -2  474.15   17.30
  -6  -1   2  461.05   15.90
   6  -1  -2  478.45   14.80
   6  -1  -2  460.85   16.40
   6  -1  -2  452.95   17.10
   6  -1  -2  468.35   15.70
  -6  -1   2  451.25   12.50
   6   1  -2  453.65   13.20
   6   1  -2  451.05   15.80
  -6   1   2  467.05   15.60
   6   1  -2  479.75   14.70
   6   1  -2  452.95   17.20
  -6   1   2  456.25   13.90
  -6   1   2  464.65   16.60
  -6   1   2  426.26   14.50
   6   1  -2  476.55   17.20
   5  -1  -2   24.10    2.90
   5  -1  -2   21.50    2.90
  -5  -1   2   23.80    3.60
   5  -1  -2   25.10    3.80
   5  -1  -2   34.90    4.80
  -5  -1   2   17.60    3.00
   5  -1  -2   22.10    3.20
   5  -1  -2   23.40    4.10
  -5  -1   2   23.40    1.80
  -5  -1   2   31.50    3.20
   5   1  -2   18.20    3.70
  -5   1   2   25.60    3.20
  -5   1   2   18.60    2.60
   5   1  -2   20.70    3.30
   5   1  -2   25.60    3.10
  -5   1   2   23.20    3.70
   5   1  -2   27.00    4.40
   5   1  -2   22.60    2.30
  -5   1   2   23.30    3.10
   4  -1  -2   74.49    4.30
   4  -1  -2   77.59    5.40
   4  -1  -2   71.59    5.10
   4  -1  -2   77.59    4.90
   4  -1  -2   88.99    4.40
  -4  -1   2   73.49    4.90
  -4  -1   2   86.99    2.80
   4  -1  -2   79.79    3.90
  -4  -1   2   71.99    4.50
   4  -1  -2   79.69    4.60
  -4  -1   2   89.19    4.00
   4   1  -2   64.59    3.30
  -4   1   2   88.69    4.50
   4   1  -2   81.29    4.20
  -4   1   2   85.29    5.10
   4   1  -2   85.79    4.90
  -4   1   2   76.19    4.00
   4   1  -2   75.99    5.40
   4   1  -2   70.49    5.20
  -3  -1   2  632.94   18.00
  -3  -1   2  587.84   17.40
   3  -1  -2  652.13   16.80
   3  -1  -2  610.94   18.10
   3  -1  -2  624.34   17.40
  -3  -1   2  622.94   16.60
   3  -1  -2  607.54   16.80
   3  -1  -2  604.24   17.10
   3  -1  -2  611.64   17.00
   3  -1  -2  633.74   18.10
   3  -1  -2  617.34   17.70
   3   1  -2  640.34   17.20
  -3   1   2  633.54   17.10
  -3   1   2  632.54   17.80
   3   1  -2  622.74   17.60
  -3   1   2  626.24   16.90
   3   1  -2  635.64   16.30
   3   1  -2  632.04   18.20
   3   1  -2  595.74   18.20
   2  -1  -2   21.00    2.00
   2  -1  -2   22.70    1.70
   2  -1  -2   15.40    2.00
   2  -1  -2   12.40    1.90
   2  -1  -2   12.90    1.60
   2  -1  -2   19.00    1.90
   2  -1  -2   17.40    1.90
  -2  -1   2   17.60    2.10
  -2  -1   2   21.60    2.10
   2   1  -2   22.40    2.20
   2   1  -2   13.00    1.90
  -2   1   2   15.10    1.70
  -1  -1   2  280.17    7.90
   1  -1  -2  291.17    8.10
   1  -1  -2  300.57    7.40
  -1  -1   2  288.87    8.10
   1  -1  -2  298.17    8.30
  -1  -1   2  282.37    7.50
   1  -1  -2  289.47    8.10
  -1  -1   2  285.47    8.10
   1  -1  -2  287.97    7.70
   1  -1  -2  280.37    8.00
  -1   1   2  295.07    8.20
  -1   1   2  290.17    8.00
   1   1  -2  293.77    7.40
   1   1  -2  280.57    8.10
  -1   1   2  281.07    7.80
   1   1  -2  290.97    8.20
   1   1  -2  299.47    7.80
   1   1  -2  283.77    8.00
   0  -1   2 1559.54   39.50
   0  -1   2 1630.74   39.60
   0  -1  -2 1609.94   39.60
   0  -1  -2 1616.34   39.80
   0  -1  -2 1632.54   39.70
   0  -1  -2 1629.64   39.30
   0  -1  -2 1602.34   39.70
   0  -1   2 1606.24   39.60
   0  -1  -2 1656.53   39.30
   0  -1   2 1582.54   39.10
   0  -1   2 1654.03   39.50
   0   1  -2 1570.74   39.40
   0   1   2 1607.74   39.70
   0   1  -2 1623.74   39.70
   0   1   2 1589.54   39.20
   0   1  -2 1673.03   39.80
   0   1  -2 1598.74   39.50
   0   1   2 1654.33   39.70
   0   1   2 1632.24   39.40
   1  -1   2  234.88    7.00
   1  -1   2  237.68    6.20
  -1  -1  -2  235.48    7.10
   1  -1   2  235.28    7.00
   1  -1   2  242.48    7.20
   1  -1   2  246.58    7.00
  -1  -1  -2  232.68    7.00
  -1  -1  -2  234.28    6.40
   1  -1   2  240.58    6.80
  -1  -1  -2  235.58    6.80
   1   1   2  234.98    6.90
   1   1   2  245.48    6.90
  -1   1  -2  239.58    6.40
   1   1   2  245.28    6.40
  -1   1  -2  245.18    7.30
   1   1   2  250.87    6.90
   1   1   2  234.58    7.10
  -1   1  -2  244.58    7.20
  -1   1  -2  238.08    6.90
   2  -1   2  750.02   19.60
   2  -1   2  722.63   19.50
  -2  -1  -2  686.93   19.40
   2  -1   2  713.33   19.50
   2  -1   2  720.93   18.20
   2  -1   2  728.23   19.40
  -2  -1  -2  694.43   19.40
  -2  -1  -2  709.93   17.70
   2  -1   2  736.33   18.60
  -2  -1  -2  734.73   18.70
   2  -1   2  701.03   19.50
  -2   1  -2  750.42   19.70
  -2   1  -2  734.83   18.90
  -2   1  -2  725.13   19.30
   2   1   2  721.93   18.20
   2   1   2  736.93   19.20
   2   1   2  740.63   19.70
   2   1   2  748.13   19.60
   3  -1   2   20.20    2.40
  -3  -1  -2   15.70    1.60
   3  -1   2   18.50    2.60
  -3  -1  -2   17.90    2.30
   3  -1   2   17.90    2.40
   3  -1   2   15.30    1.90
  -3  -1  -2   17.00    2.40
   3  -1   2   15.80    2.50
   3  -1   2   18.30    1.70
   3   1   2   11.50    2.10
  -3   1  -2   18.50    2.00
   3   1   2   17.20    2.30
   3   1   2   10.80    2.30
   3   1   2   16.00    2.40
  -3   1  -2   19.80    2.20
  -3   1  -2   15.10    2.30
   3   1   2   19.10    1.60
   4  -1   2  779.62   22.90
   4  -1   2  772.92   22.40
  -4  -1  -2  800.02   22.30
  -4  -1  -2  729.03   22.30
   4  -1   2  793.52   20.50
   4  -1   2  770.52   23.10
  -4  -1  -2  797.02   20.80
   4  -1   2  778.42   21.50
   4  -1   2  754.02   22.60
   4   1   2  787.92   23.10
   4   1   2  807.12   20.50
  -4   1  -2  777.52   21.50
   4   1   2  777.22   22.00
  -4   1  -2  771.52   22.40
   4   1   2  815.82   23.50
  -4   1  -2  777.22   20.90
   4   1   2  790.22   23.00
  -4   1  -2  786.92   22.60
   5  -1   2   47.70    3.90
   5  -1   2   67.89    6.50
   5  -1   2   63.59    6.20
   5  -1   2   59.19    5.30
   5  -1   2   51.69    3.10
  -5  -1  -2   52.99    3.30
  -5  -1  -2   56.79    4.50
  -5  -1  -2   46.50    4.90
   5  -1   2   44.20    4.90
   5   1   2   53.69    5.60
   5   1   2   59.69    5.80
  -5   1  -2   49.00    3.60
   5   1   2   48.40    4.60
  -5   1  -2   45.90    3.30
  -5   1  -2   52.49    5.10
   5   1   2   46.70    3.00
   5   1   2   56.29    5.90
  -5   1  -2   59.59    5.20
   6  -1   2  272.17   12.30
  -6  -1  -2  277.67   12.10
   6  -1   2  275.67   12.40
   6  -1   2  269.57   12.00
   6  -1   2  266.37    9.10
  -6  -1  -2  276.37   11.80
  -6  -1  -2  279.57    9.20
   6  -1   2  258.37   10.30
  -6  -1  -2  289.07   11.30
   6   1   2  262.17   12.30
  -6   1  -2  273.47   11.70
   6   1   2  271.17    9.10
  -6   1  -2  259.87    9.00
  -6   1  -2  287.17   11.30
   6   1   2  273.27   12.10
   6   1   2  288.17   12.70
  -6   1  -2  262.77    9.90
   6   1   2  267.57   10.80
  -7  -1  -2    6.60    3.30
   7  -1   2    0.70    2.80
   7  -1   2   -2.80    2.50
   7  -1   2    0.70    1.60
  -7  -1  -2    2.10    3.10
   7  -1   2    4.90    2.60
   7  -1   2    1.30    3.20
  -7  -1  -2    5.80    3.40
  -7  -1  -2    3.00    1.80
  -7   1  -2    1.70    3.00
   7   1   2    4.00    3.20
   7   1   2   -1.50    3.00
  -7   1  -2   -1.70    2.50
  -7   1  -2    1.20    2.00
   7   1   2    1.00    2.40
  -7   1  -2   -1.50    1.50
   7   1   2    0.90    1.60
   7   1   2    4.20    3.40
  -8  -1  -2   78.89    5.00
   8  -1   2   49.10    7.00
   8  -1   2   59.59    7.90
  -8  -1  -2   55.39    7.10
  -8  -1  -2   83.29    8.50
  -8  -1  -2   84.99    7.70
   8  -1   2   80.59    8.40
   8  -1   2   61.19    6.40
   8   1   2   55.99    7.30
  -8   1  -2   75.19    8.00
  -8   1  -2   56.99    7.20
   8   1   2   86.79    8.70
  -8   1  -2   62.39    7.00
   8   1   2   52.19    7.30
  -8   1  -2   65.09    5.20
   8   1   2   63.29    6.70
   9  -1   2   -1.80    3.40
   9  -1   2    1.40    2.90
  -9  -1  -2    1.50    3.90
   9  -1   2    3.50    4.30
   9  -1   2    4.00    4.40
  -9  -1  -2    0.00    3.40
  -9  -1  -2    3.20    3.70
  -9   1  -2    3.50    4.10
   9   1   2    4.30    3.80
  -9   1  -2    0.20    3.50
   9   1   2    3.20    3.50
  -9   1  -2    5.80    4.00
   9   1   2    0.10    3.90
   9   1   2    1.80    4.40
  10  -1   2   46.60    8.40
  10  -1   2   35.50    6.00
  10  -1   2   36.70    7.80
 -10  -1  -2   47.80    8.50
  10  -1   2   38.60    7.40
 -10  -1  -2   28.60    6.70
 -10  -1  -2   27.00    6.00
 -10   1  -2   36.40    7.50
  10   1   2   40.20    6.70
 -10   1  -2   37.40    7.50
 -10   1  -2   33.00    6.20
  10   1   2   27.60    6.70
  10   1   2   39.20    8.00
  11  -1   2    2.90    5.30
  11  -1   2    2.00    3.60
 -11  -1  -2    3.80    4.50
 -11  -1  -2    1.20    5.00
  11  -1   2   -4.40    4.00
 -11  -1  -2    0.40    4.80
  11  -1   2    4.80    5.20
  11   1   2    3.10    5.70
  11   1   2    5.70    5.50
  11   1   2    2.10    4.10
 -11   1  -2    4.80    4.80
 -11   1  -2   -0.10    4.70
 -11   1  -2    4.60    5.20
 -12  -1  -2   46.70    9.20
 -12  -1  -2   39.60    7.70
  12  -1   2   30.60    8.40
 -12  -1  -2   25.60    7.40
  12  -1   2   35.80    8.80
 -12   1  -2   39.20    8.40
 -12   1  -2   30.10    7.10
 -12   1  -2   26.40    8.00
  12   1   2   44.50    7.90
  12   1   2   37.40    9.20
  12   1   2   33.40    8.40
 -13  -1  -2   16.60    7.70
  13  -1   2   12.90    7.60
  13  -1   2   12.90    7.40
 -13  -1  -2   -3.10    6.40
 -13   1  -2    6.60    6.50
 -13   1  -2    6.50    6.80
  13   1   2    4.20    6.40
  13   1   2   12.80    8.30
 -13  -2   2   24.00    7.80
  13  -2  -2   16.40    8.20
 -13  -2   2   23.80    7.20
  13  -2  -2   29.30    7.10
 -13  -2   2   19.20    7.60
  13  -2  -2   17.00    7.70
  13   2  -2   31.10    9.50
 -13   2   2   24.00    7.90
 -13   2   2   24.10    7.90
  13   2  -2   40.50    8.40
  13   2  -2   12.80    6.70
 -12  -2   2   23.60    7.40
  12  -2  -2   12.30    6.20
  12  -2  -2   36.60    8.50
  12  -2  -2   17.40    6.00
 -12  -2   2   17.30    6.60
  12   2  -2   15.30    7.50
 -12   2   2   29.70    7.50
  12   2  -2   26.60    6.70
 -12   2   2   19.60    7.20
  12   2  -2    7.00    6.10
  11  -2  -2   33.80    7.80
  11  -2  -2   26.40    6.10
  11  -2  -2   26.00    7.70
 -11  -2   2   28.10    6.70
 -11  -2   2   33.90    7.10
  11   2  -2   35.70    7.00
  11   2  -2   30.00    7.00
 -11   2   2   27.20    6.90
 -11   2   2   21.30    5.90
  11   2  -2   27.10    8.20
 -11   2   2   19.20    6.80
 -10  -2   2   30.50    5.50
  10  -2  -2   40.10    6.20
  10  -2  -2   27.30    6.70
 -10  -2   2   32.00    6.40
  10  -2  -2   36.40    6.80
 -10  -2   2   17.00    5.70
  10   2  -2   30.00    6.20
  10   2  -2   34.00    7.70
 -10   2   2   16.00    5.80
 -10   2   2   34.00    6.70
  10   2  -2   35.60    6.90
 -10   2   2   33.40    5.90
  -9  -2   2   12.80    4.70
   9  -2  -2   18.70    5.70
  -9  -2   2   26.20    5.60
  -9  -2   2   25.50    4.70
   9  -2  -2   22.10    5.50
   9  -2  -2   16.30    5.30
   9  -2  -2   14.60    4.30
   9  -2  -2   23.00    4.20
  -9   2   2   22.10    5.20
   9   2  -2   23.00    4.40
  -9   2   2   12.30    4.90
  -9   2   2   15.70    4.20
   9   2  -2   21.00    5.10
   9   2  -2   23.30    5.70
   9   2  -2   22.60    6.00
   8  -2  -2  120.89    8.10
   8  -2  -2  135.29   10.00
  -8  -2   2  137.29    8.90
   8  -2  -2  139.49    9.60
   8  -2  -2  126.19    7.30
   8  -2  -2  133.89    7.30
   8  -2  -2  119.59    9.50
  -8  -2   2  134.69    7.80
  -8  -2   2  124.09    9.50
  -8   2   2  130.49    9.30
   8   2  -2  120.49    7.30
  -8   2   2  135.49    7.90
   8   2  -2  129.79    8.70
   8   2  -2  125.09   10.00
  -8   2   2  125.09    6.90
   8   2  -2  120.49    9.50
  -8   2   2  125.79    8.60
   7  -2  -2  659.63   19.90
   7  -2  -2  641.74   22.00
  -7  -2   2  638.94   16.70
   7  -2  -2  620.84   20.60
   7  -2  -2  660.03   22.80
  -7  -2   2  642.24   19.90
  -7  -2   2  632.74   22.20
   7  -2  -2  626.34   19.80
  -7  -2   2  640.34   21.40
   7  -2  -2  638.94   22.60
  -7   2   2  671.53   19.60
   7   2  -2  638.84   21.50
   7   2  -2  639.84   22.60
  -7   2   2  630.74   20.30
  -7   2   2  643.94   22.10
   7   2  -2  635.04   19.80
  -7   2   2  647.14   21.20
   6  -2  -2   47.40    5.40
   6  -2  -2   46.30    4.40
  -6  -2   2   45.70    5.30
  -6  -2   2   46.20    2.20
   6  -2  -2   57.59    6.50
  -6  -2   2   43.90    4.90
  -6  -2   2   48.20    4.50
   6  -2  -2   53.69    4.80
   6  -2  -2   42.50    4.60
   6  -2  -2   49.40    6.00
   6   2  -2   42.10    4.90
   6   2  -2   46.20    4.30
   6   2  -2   44.50    2.70
  -6   2   2   54.69    4.60
  -6   2   2   47.90    5.30
   6   2  -2   44.60    5.60
  -6   2   2   36.40    4.40
   6   2  -2   55.09    6.50
  -6   2   2   47.30    4.60
   5  -2  -2  370.06   13.80
   5  -2  -2  371.56   12.60
   5  -2  -2  375.16   12.10
   5  -2  -2  354.66   11.90
   5  -2  -2  372.56   13.40
  -5  -2   2  369.36   11.90
  -5  -2   2  367.36   13.60
   5  -2  -2  380.06   12.60
  -5  -2   2  375.56   13.00
  -5  -2   2  368.76    9.60
   5  -2  -2  381.66   12.50
   5  -2  -2  357.46   13.60
  -5   2   2  355.76   12.50
   5   2  -2  369.16   13.10
   5   2  -2  373.96   12.10
  -5   2   2  355.46   13.20
   5   2  -2  363.56   13.90
   5   2  -2  371.06   10.50
   5   2  -2  354.66   13.90
  -5   2   2  386.46   12.40
  -5   2   2  365.36   12.30
  -4  -2   2 1745.53   43.50
   4  -2  -2 1713.03   44.10
   4  -2  -2 1704.33   45.30
   4  -2  -2 1752.92   44.00
  -4  -2   2 1643.04   44.90
   4  -2  -2 1685.13   45.20
   4  -2  -2 1685.83   44.60
   4  -2  -2 1788.42   43.90
   4  -2  -2 1666.63   44.20
   4  -2  -2 1633.14   43.80
  -4  -2   2 1721.33   44.60
   4  -2  -2 1749.12   43.90
   4   2  -2 1768.62   43.90
   4   2  -2 1683.03   42.30
  -4   2   2 1701.13   44.00
  -4   2   2 1643.74   43.80
   4   2  -2 1706.33   45.30
   4   2  -2 1697.93   44.80
   4   2  -2 1701.03   45.50
   3  -2  -2 1202.48   32.30
   3  -2  -2 1222.78   32.50
   3  -2  -2 1243.98   31.80
   3  -2  -2 1222.98   32.80
   3  -2  -2 1238.78   32.60
   3  -2  -2 1256.77   32.20
   3  -2  -2 1279.17   32.00
   3  -2  -2 1215.08   32.90
  -3  -2   2 1258.87   31.70
  -3  -2   2 1205.38   32.90
  -3  -2   2 1246.68   32.60
   3  -2  -2 1220.78   32.20
   3   2  -2 1253.47   32.10
   3   2  -2 1254.17   33.20
   3   2  -2 1235.18   30.90
   3   2  -2 1243.78   33.00
   3   2  -2 1266.77   32.90
   2  -2  -2 5285.87  129.89
   2  -2  -2 5373.06  130.19
  -2  -2   2 5329.47  130.19
   2  -2  -2 5592.54  130.19
   2  -2  -2 5313.97  129.79
   2  -2  -2 5372.06  129.79
   2  -2  -2 5278.17  130.39
  -2  -2   2 5189.38  129.59
   2  -2  -2 5125.09  130.19
   2  -2  -2 5585.34  129.39
   2  -2  -2 5314.37  130.49
  -2  -2   2 5239.28  130.39
  -2  -2   2 5273.27  128.59
  -2  -2   2 5216.48  130.29
   2   2  -2 5370.16  130.39
   2   2  -2 5184.28  130.19
   2   2  -2 5518.25  129.99
   2   2  -2 5597.34  129.29
   2   2  -2 5310.27  130.49
   1  -2  -2  439.96   11.90
  -1  -2   2  425.26   11.80
  -1  -2   2  418.06   11.90
   1  -2  -2  448.56   12.50
  -1  -2   2  435.16   11.80
   1  -2  -2  444.06   11.40
   1  -2  -2  447.86   12.50
   1  -2  -2  449.06   11.30
  -1  -2   2  452.95   11.70
   1  -2  -2  443.26   12.20
  -1  -2   2  445.06   12.10
   1  -2  -2  438.56   12.00
  -1   2   2  442.56   12.20
   1   2  -2  452.95   11.90
   1   2  -2  426.46   12.00
   1   2  -2  433.76   12.10
  -1   2   2  454.15   12.00
  -1   2   2  441.26   11.60
   1   2  -2  444.96   11.90
   0  -2  -2 1660.13   42.10
   0  -2   2 1711.23   41.90
   0  -2   2 1696.03   42.40
   0  -2   2 1749.43   42.60
   0  -2  -2 1719.13   42.90
   0  -2  -2 1723.83   42.60
   0  -2  -2 1755.22   42.70
   0  -2  -2 1770.72   42.80
   0  -2   2 1706.63   42.30
   0  -2   2 1716.83   42.70
   0   2  -2 1725.93   42.80
   0   2   2 1724.13   41.80
   0   2   2 1638.84   42.50
   0   2   2 1745.13   42.30
   0   2  -2 1668.13   42.50
   0   2   2 1721.83   42.70
   0   2  -2 1711.23   42.00
   0   2  -2 1781.92   42.90
   1  -2   2  754.72   19.40
  -1  -2  -2  759.02   20.30
  -1  -2  -2  761.62   20.00
   1  -2   2  759.42   20.10
   1  -2   2  790.62   20.50
   1  -2   2  781.82   20.00
  -1  -2  -2  774.12   19.70
   1  -2   2  764.42   19.80
   1  -2   2  777.42   20.40
  -1  -2  -2  773.32   19.80
  -1  -2  -2  798.42   20.20
  -1   2  -2  800.02   19.20
   1   2   2  777.82   20.20
  -1   2  -2  765.52   19.80
  -1   2  -2  753.12   20.40
   1   2   2  743.13   20.20
   1   2   2  799.42   19.90
   1   2   2  757.02   19.80
   1   2   2  771.02   19.80
  -1   2  -2  787.22   20.60
   2  -2   2 1198.38   31.50
  -2  -2  -2 1215.58   32.00
   2  -2   2 1261.77   30.70
   2  -2   2 1237.68   31.80
   2  -2   2 1252.37   30.90
   2  -2   2 1251.37   32.00
   2  -2   2 1218.38   32.00
  -2  -2  -2 1219.18   31.90
  -2  -2  -2 1193.28   30.30
  -2  -2  -2 1202.98   31.10
   2  -2   2 1220.18   31.80
  -2  -2  -2 1272.47   32.00
   2  -2   2 1266.87   31.90
  -2   2  -2 1270.67   32.30
   2   2   2 1235.08   30.90
   2   2   2 1224.38   31.70
   2   2   2 1207.68   31.80
   2   2   2 1217.88   31.80
  -2   2  -2 1256.97   31.00
  -2   2  -2 1218.28   31.70
   2   2   2 1229.48   32.20
   3  -2   2   70.89    4.20
   3  -2   2   74.29    4.10
   3  -2   2   69.29    4.20
   3  -2   2   75.29    3.30
   3  -2   2   68.19    3.30
  -3  -2  -2   68.89    4.30
  -3  -2  -2   75.59    3.30
  -3  -2  -2   65.49    4.00
   3  -2   2   74.79    4.40
   3  -2   2   60.99    4.00
  -3   2  -2   60.69    3.80
  -3   2  -2   61.59    4.10
   3   2   2   55.79    4.10
   3   2   2   64.59    4.20
   3   2   2   74.79    3.20
   3   2   2   70.39    4.00
   3   2   2   74.69    4.70
  -3   2  -2   58.39    3.80
   4  -2   2  458.95   15.20
  -4  -2  -2  436.46   14.90
  -4  -2  -2  457.65   14.30
   4  -2   2  441.56   14.70
  -4  -2  -2  450.65   14.70
   4  -2   2  464.05   14.50
  -4  -2  -2  465.65   12.80
   4  -2   2  448.96   13.30
   4  -2   2  455.55   12.90
   4  -2   2  432.46   14.70
  -4   2  -2  431.86   14.60
   4   2   2  470.95   12.90
  -4   2  -2  448.86   13.80
   4   2   2  473.25   15.10
   4   2   2  454.95   15.50
   4   2   2  428.86   14.90
   4   2   2  452.35   14.40
  -4   2  -2  476.25   14.30
   5  -2   2   -1.10    2.20
  -5  -2  -2    5.80    2.30
  -5  -2  -2    7.50    1.60
   5  -2   2    5.70    2.60
   5  -2   2    3.80    2.40
   5  -2   2    5.70    1.60
  -5  -2  -2    2.30    2.20
   5  -2   2    5.00    2.20
  -5  -2  -2    7.40    2.40
   5  -2   2    5.30    1.80
  -5   2  -2    3.20    1.80
   5   2   2    3.10    2.30
   5   2   2    4.00    2.60
  -5   2  -2    4.90    2.20
   5   2   2    5.00    2.10
  -5   2  -2    6.40    2.40
   5   2   2    4.70    2.60
  -5   2  -2    0.50    1.50
   5   2   2    5.50    1.50
  -6  -2  -2   80.59    7.20
  -6  -2  -2   80.59    6.10
   6  -2   2   87.89    6.90
  -6  -2  -2   90.89    6.80
   6  -2   2   82.69    5.30
   6  -2   2   79.59    4.40
   6  -2   2   88.59    6.60
   6  -2   2   88.29    7.00
  -6  -2  -2   85.69    4.40
   6  -2   2   79.09    7.40
   6   2   2   81.49    4.50
  -6   2  -2   90.79    5.50
   6   2   2   75.19    7.20
  -6   2  -2   84.49    5.10
   6   2   2   90.49    7.00
   6   2   2   83.89    6.10
  -6   2  -2   88.59    6.30
   6   2   2   95.69    8.70
  -6   2  -2   80.59    6.40
   7  -2   2  125.49    9.20
   7  -2   2  131.69    8.90
  -7  -2  -2  132.59    5.80
   7  -2   2  118.89    7.10
  -7  -2  -2  142.29    8.90
  -7  -2  -2  129.09    8.90
   7  -2   2  136.49    9.30
   7  -2   2  134.79    6.20
  -7  -2  -2  136.39    8.00
  -7   2  -2  125.19    8.40
   7   2   2  118.69    8.60
  -7   2  -2   98.89    6.10
  -7   2  -2  125.29    8.10
   7   2   2  121.99    8.80
   7   2   2  130.49    6.00
   7   2   2  134.69    7.90
  -7   2  -2  120.29    6.90
   7   2   2  136.09    9.90
  -8  -2  -2  250.67   11.30
  -8  -2  -2  257.57   13.10
   8  -2   2  265.87   13.70
   8  -2   2  254.07   11.20
   8  -2   2  250.07   13.60
   8  -2   2  271.77   14.10
  -8  -2  -2  263.17   13.60
  -8  -2  -2  266.07   12.40
  -8   2  -2  254.87   13.00
   8   2   2  256.37   14.40
   8   2   2  265.27   12.50
   8   2   2  282.87   14.40
  -8   2  -2  250.47   12.70
   8   2   2  264.67   13.70
  -8   2  -2  239.88   10.50
  -9  -2  -2  202.28   12.50
   9  -2   2  197.98   13.30
   9  -2   2  187.68   10.10
  -9  -2  -2  195.38   11.50
   9  -2   2  211.58   13.10
  -9  -2  -2  179.08   11.80
   9  -2   2  180.08   12.40
  -9   2  -2  211.28    9.90
   9   2   2  196.58   11.20
   9   2   2  208.98   13.80
   9   2   2  210.48   13.00
  -9   2  -2  204.78   12.80
  -9   2  -2  206.58   12.60
  -9   2  -2  216.48   11.90
  10  -2   2   98.49    9.10
 -10  -2  -2  101.29   10.80
  10  -2   2   73.09    9.70
  10  -2   2  104.19   11.20
 -10  -2  -2  112.69   11.80
  10  -2   2  102.39   11.20
 -10  -2  -2  108.19   10.10
 -10   2  -2   90.39   10.60
 -10   2  -2  106.99   11.50
  10   2   2  102.49   11.80
  10   2   2   95.49   10.80
  10   2   2  105.19   10.00
 -10   2  -2  108.49   10.30
  11  -2   2   45.20    7.20
 -11  -2  -2   38.20    7.00
  11  -2   2   30.30    8.20
  11  -2   2   47.50    8.80
  11  -2   2   42.30    8.70
 -11  -2  -2   33.70    7.70
 -11  -2  -2   40.60    8.80
  11   2   2   37.50    8.60
 -11   2  -2   55.39    9.40
  11   2   2   34.40    8.20
 -11   2  -2   35.10    7.30
 -11   2  -2   53.09    9.00
  11   2   2   56.59    8.30
 -12  -2  -2   -2.10    5.50
  12  -2   2    1.20    5.00
 -12  -2  -2    6.70    6.20
 -12  -2  -2   -1.70    4.50
  12  -2   2    4.30    6.10
 -12   2  -2    4.80    6.30
 -12   2  -2   -2.00    5.10
 -12   2  -2   -6.50    4.50
  12   2   2    3.00    6.60
  12   2   2    8.10    5.00
  12   2   2    4.00    6.00
 -13  -2  -2   19.80    8.10
  13  -2   2   43.40    9.90
 -13  -2  -2   17.40    7.90
  13   2   2   16.00    8.10
 -13   2  -2   22.70    8.00
  13   2   2   36.70   11.60
 -13   2  -2   41.70    9.60
  13  -3  -2    8.70    7.20
 -13  -3   2   15.70    6.70
 -13  -3   2   17.40    7.40
 -13  -3   2   16.00    7.30
  13  -3  -2    6.70    7.10
  13   3  -2    3.00    6.20
  13   3  -2   17.70    7.00
  13   3  -2    8.70    7.90
 -13   3   2   18.90    7.20
 -13   3   2    3.10    5.70
 -13   3   2    4.70    7.00
  12  -3  -2    5.40    6.20
  12  -3  -2    9.90    5.30
 -12  -3   2    0.20    5.30
  12  -3  -2   -7.00    5.10
 -12  -3   2   10.90    6.00
  12   3  -2    5.40    5.40
  12   3  -2    5.20    6.60
 -12   3   2   10.20    5.90
 -12   3   2    8.20    5.80
  12   3  -2    3.30    5.60
  11  -3  -2    5.20    4.30
  11  -3  -2    3.60    5.20
 -11  -3   2    8.90    5.40
  11  -3  -2    9.40    5.50
 -11  -3   2    7.90    5.40
  11   3  -2    6.10    5.70
 -11   3   2   11.70    5.90
 -11   3   2    5.50    4.20
  11   3  -2    0.50    4.40
  11   3  -2   10.00    5.70
 -11   3   2    4.80    5.10
  10  -3  -2   13.40    5.90
  10  -3  -2   15.50    4.80
 -10  -3   2   15.20    5.10
 -10  -3   2   10.70    5.40
 -10  -3   2   17.10    5.00
  10  -3  -2   18.20    6.00
 -10   3   2    3.90    4.50
  10   3  -2   10.60    5.20
 -10   3   2   20.30    5.00
  10   3  -2    8.80    5.50
  10   3  -2   -1.40    4.80
 -10   3   2    9.20    5.30
  -9  -3   2   40.90    6.60
   9  -3  -2   71.29    8.90
   9  -3  -2   52.69    7.60
   9  -3  -2   70.29    6.70
   9  -3  -2   79.19    7.80
   9  -3  -2   77.79    9.50
  -9  -3   2   69.39    8.50
  -9  -3   2   80.39    7.30
  -9   3   2   63.19    6.90
   9   3  -2   71.49    9.30
   9   3  -2   54.69    7.10
  -9   3   2   59.99    6.80
  -9   3   2   61.79    7.50
   9   3  -2   54.49    6.00
  -9   3   2   50.89    7.20
   9   3  -2   47.50    7.40
  -8  -3   2   16.10    3.80
  -8  -3   2   16.80    4.50
   8  -3  -2   15.80    3.90
   8  -3  -2   14.80    3.40
  -8  -3   2   18.10    4.70
   8  -3  -2   14.50    4.80
   8  -3  -2   19.40    3.90
   8  -3  -2   13.60    4.50
   8  -3  -2    7.00    3.90
  -8   3   2    8.50    4.00
  -8   3   2    7.20    3.60
   8   3  -2   18.10    4.50
  -8   3   2   11.70    3.40
   8   3  -2   12.00    4.60
   8   3  -2   11.40    4.60
   8   3  -2   11.70    3.60
  -8   3   2   14.80    4.00
   7  -3  -2  101.09    6.30
   7  -3  -2   85.09    6.40
  -7  -3   2   95.09    6.40
   7  -3  -2  104.59    6.70
   7  -3  -2  101.59    8.10
   7  -3  -2  104.09    9.20
  -7  -3   2  105.79    7.80
   7  -3  -2   95.99    7.70
  -7  -3   2   91.29    7.10
   7   3  -2   94.79    8.80
  -7   3   2  102.09    6.40
   7   3  -2   89.59    6.00
  -7   3   2  100.69    7.10
  -7   3   2  102.89    6.70
   7   3  -2  117.09    9.80
  -7   3   2  104.89    7.80
   7   3  -2  106.69    7.40
   6  -3  -2  541.95   16.70
   6  -3  -2  531.05   18.60
  -6  -3   2  501.75   17.70
   6  -3  -2  519.25   16.80
   6  -3  -2  546.35   17.40
  -6  -3   2  531.35   18.40
   6  -3  -2  546.75   18.90
  -6  -3   2  530.75   16.60
   6  -3  -2  507.55   17.90
   6  -3  -2  488.75   16.50
   6  -3  -2  512.75   17.30
   6   3  -2  535.65   18.80
  -6   3   2  550.24   17.50
  -6   3   2  511.75   16.90
   6   3  -2  539.05   18.10
   6   3  -2  499.75   14.10
   6   3  -2  519.25   19.00
   6   3  -2  530.35   16.70
  -6   3   2  528.35   17.20
  -5  -3   2   79.69    5.60
   5  -3  -2   83.19    5.20
  -5  -3   2   73.99    5.60
  -5  -3   2   73.79    4.60
   5  -3  -2   74.99    4.90
   5  -3  -2   75.59    5.60
   5  -3  -2   72.99    4.80
   5  -3  -2   73.89    6.40
   5  -3  -2   67.19    4.70
   5  -3  -2   70.99    5.40
   5  -3  -2   66.09    6.00
   5  -3  -2   83.89    5.00
   5   3  -2   69.49    4.70
  -5   3   2   66.29    4.60
   5   3  -2   72.79    6.80
   5   3  -2   78.99    5.70
   5   3  -2   68.39    6.30
   5   3  -2   67.79    3.10
  -5   3   2   76.79    5.00
   4  -3  -2  319.07   11.30
   4  -3  -2  325.57   11.10
   4  -3  -2  309.87   11.30
  -4  -3   2  315.17   11.40
   4  -3  -2  291.67   10.70
  -4  -3   2  312.87   11.00
   4  -3  -2  299.47   10.40
   4  -3  -2  283.27   10.80
   4  -3  -2  322.17   10.40
  -4  -3   2  310.17   10.10
   4  -3  -2  306.07   10.40
   4  -3  -2  301.87   10.20
   4   3  -2  307.97   11.80
   4   3  -2  286.47    8.70
   4   3  -2  321.27   10.50
   4   3  -2  316.37   11.20
   4   3  -2  304.77   11.40
   3  -3  -2   30.80    2.70
   3  -3  -2   30.50    3.00
   3  -3  -2   22.20    3.00
  -3  -3   2   25.90    3.00
   3  -3  -2   26.10    3.00
  -3  -3   2   24.00    2.80
   3  -3  -2   26.20    3.00
   3  -3  -2   30.20    2.90
   3  -3  -2   31.40    2.90
  -3  -3   2   24.70    1.70
  -3  -3   2   28.80    2.70
   3  -3  -2   21.60    2.90
   3  -3  -2   30.40    3.00
   3   3  -2   32.40    2.10
   3   3  -2   25.50    3.30
   3   3  -2   34.20    2.80
   3   3  -2   34.00    3.60
   3   3  -2   27.50    3.10
   2  -3  -2 1098.79   28.60
   2  -3  -2 1042.30   28.60
   2  -3  -2 1097.09   28.50
  -2  -3   2 1080.29   28.80
  -2  -3   2 1096.09   27.80
  -2  -3   2 1080.69   28.90
  -2  -3   2 1099.99   28.60
   2  -3  -2 1154.08   28.10
  -2  -3   2 1095.89   28.70
   2  -3  -2 1086.09   28.10
   2  -3  -2 1110.49   28.50
   2  -3  -2 1109.29   29.40
   2  -3  -2 1110.59   29.60
   2   3  -2 1102.69   28.70
   2   3  -2 1124.09   28.80
   2   3  -2 1161.48   28.10
   2   3  -2 1091.59   28.90
  -2   3   2 1102.79   28.70
   2   3  -2 1101.69   29.00
  -1  -3   2    4.10    1.40
  -1  -3   2    5.90    1.10
  -1  -3   2    4.80    1.20
   1  -3  -2    6.40    0.80
   1  -3  -2    4.40    1.50
   1  -3  -2    4.60    1.30
  -1  -3   2    5.20    1.40
  -1  -3   2    5.10    1.30
   1  -3  -2    4.70    1.40
   1  -3  -2    4.80    1.00
   1  -3  -2    6.40    1.80
   1   3  -2    6.50    1.50
  -1   3   2    7.40    1.20
  -1   3   2    2.30    1.20
   1   3  -2    5.90    1.40
   1   3  -2    4.80    1.30
  -1   3   2    5.60    1.20
   1   3  -2    4.70    1.30
  -1   3   2    5.40    0.90
   0  -3   2  450.45   12.30
   0  -3  -2  471.15   13.20
   0  -3   2  458.35   13.00
   0  -3  -2  439.16   11.40
   0  -3   2  477.45   13.00
   0  -3   2  454.85   12.60
   0  -3  -2  477.75   13.20
   0  -3   2  450.45   11.60
   0  -3  -2  456.25   12.30
   0   3  -2  471.15   13.20
   0   3   2  444.36   12.90
   0   3   2  440.06   12.70
   0   3  -2  433.36   12.10
   0   3   2  473.35   12.40
   0   3  -2  434.06   12.70
   0   3   2  462.35   11.50
  -1  -3  -2 2898.41   70.79
   1  -3   2 2825.42   71.29
  -1  -3  -2 2766.42   70.49
   1  -3   2 2899.91   69.99
   1  -3   2 2853.71   70.39
  -1  -3  -2 2959.30   70.19
  -1  -3  -2 2863.11   70.79
   1  -3   2 2821.92   70.59
   1  -3   2 2732.93   71.09
   1  -3   2 2824.62   69.39
   1   3   2 2783.52   70.69
   1   3   2 2893.31   70.09
  -1   3  -2 2852.21   71.29
   1   3   2 2948.30   70.79
   1   3   2 2918.81   70.99
  -1   3  -2 2945.71   69.79
  -1   3  -2 2934.61   70.69
  -2  -3  -2  436.06   12.00
   2  -3   2  443.26   12.80
   2  -3   2  450.95   11.80
  -2  -3  -2  441.56   13.20
   2  -3   2  436.36   12.90
  -2  -3  -2  432.26   12.90
   2  -3   2  454.75   12.90
  -2  -3  -2  442.66   12.60
  -2  -3  -2  437.16   13.20
   2  -3   2  435.16   13.40
   2  -3   2  453.75   13.50
   2  -3   2  427.46   12.40
   2   3   2  435.26   13.20
  -2   3  -2  432.06   13.50
   2   3   2  451.95   13.20
   2   3   2  431.96   12.80
  -2   3  -2  454.95   13.80
  -2   3  -2  437.36   12.50
   2   3   2  433.66   12.40
   3  -3   2 1973.10   49.99
   3  -3   2 1919.11   49.70
  -3  -3  -2 1936.21   49.90
   3  -3   2 1874.91   49.50
   3  -3   2 1915.11   48.60
  -3  -3  -2 1911.21   49.90
   3  -3   2 1916.21   48.20
   3  -3   2 1941.41   49.50
  -3  -3  -2 1946.21   48.50
  -3  -3  -2 1920.11   49.80
   3  -3   2 1967.50   49.99
   3  -3   2 1920.71   49.80
   3   3   2 1953.70   49.80
   3   3   2 1904.51   49.90
   3   3   2 1954.30   47.30
   3   3   2 1945.01   48.50
  -3   3  -2 1960.40   48.80
   3   3   2 1949.90   49.99
  -3   3  -2 2019.90   50.49
   3   3   2 1941.01   50.49
  -3   3  -2 1911.21   49.90
  -4  -3  -2   12.30    2.70
   4  -3   2    6.20    2.20
  -4  -3  -2    9.20    2.30
  -4  -3  -2    6.40    1.60
   4  -3   2    7.10    2.50
  -4  -3  -2    8.40    2.40
   4  -3   2    5.30    2.30
   4  -3   2    9.50    1.80
   4  -3   2    7.70    1.70
   4  -3   2   10.60    2.40
   4  -3   2    5.50    2.40
   4   3   2    9.50    2.90
  -4   3  -2    9.70    2.60
  -4   3  -2    2.80    1.90
  -4   3  -2    3.60    1.90
   4   3   2    7.40    1.80
   4   3   2   10.80    2.90
   4   3   2    6.70    2.40
   4   3   2    7.20    2.30
   5  -3   2   87.39    5.90
   5  -3   2   96.49    4.70
  -5  -3  -2  102.99    4.50
   5  -3   2   97.59    6.10
   5  -3   2   85.09    6.20
  -5  -3  -2   91.99    6.20
   5  -3   2  103.89    5.20
   5  -3   2   96.19    6.50
   5  -3   2   90.89    6.30
  -5  -3  -2   93.69    5.90
  -5  -3  -2  103.49    6.50
  -5   3  -2   89.29    6.10
  -5   3  -2   86.69    5.50
   5   3   2   94.49    6.10
   5   3   2   99.89    6.80
   5   3   2  102.69    7.40
   5   3   2   95.39    4.70
  -5   3  -2   93.99    5.80
   5   3   2  102.09    6.60
   6  -3   2  121.69    5.80
   6  -3   2  120.39    7.50
   6  -3   2  128.59    8.30
  -6  -3  -2  118.59    7.70
  -6  -3  -2  121.49    5.30
   6  -3   2  120.19    7.70
   6  -3   2  116.59    7.90
  -6  -3  -2  109.79    7.90
  -6  -3  -2  125.19    7.40
   6  -3   2  118.19    6.10
  -6   3  -2  115.19    6.50
  -6   3  -2  132.19    7.10
  -6   3  -2  110.89    7.60
   6   3   2  143.79    9.20
  -6   3  -2  116.29    7.40
   6   3   2  117.69    7.20
   6   3   2  109.39    7.90
   6   3   2  124.79    8.30
   6   3   2  123.39    5.80
   7  -3   2  116.69    8.60
  -7  -3  -2  102.79    7.60
   7  -3   2  105.49    7.90
   7  -3   2  108.19    6.40
  -7  -3  -2  117.39    8.30
  -7  -3  -2  106.49    5.20
   7  -3   2  123.09    9.00
   7  -3   2  111.99    5.90
  -7  -3  -2  106.49    8.20
   7  -3   2   97.99    8.70
  -7   3  -2  110.29    6.70
   7   3   2  120.29    7.80
   7   3   2  102.49    8.20
   7   3   2  105.89   10.00
  -7   3  -2  116.59    6.90
  -7   3  -2  123.49    8.10
   7   3   2  106.69    5.80
  -7   3  -2  114.39    8.10
   8  -3   2   69.39    8.50
   8  -3   2   58.99    5.90
   8  -3   2   65.89    8.10
  -8  -3  -2   45.20    6.40
   8  -3   2   61.19    7.70
  -8  -3  -2   51.89    7.10
  -8  -3  -2   63.29    7.00
  -8   3  -2   65.39    7.10
  -8   3  -2   48.90    5.40
   8   3   2   60.19    6.20
   8   3   2   56.79    8.60
   8   3   2   57.69    6.90
  -8   3  -2   44.70    6.50
   8   3   2   60.09    7.50
  -8   3  -2   54.39    5.80
   9  -3   2   15.60    5.70
  -9  -3  -2   11.90    4.80
  -9  -3  -2   18.40    5.10
   9  -3   2   29.70    6.50
  -9  -3  -2   15.50    5.10
   9  -3   2   13.50    3.90
   9  -3   2   15.40    5.20
   9   3   2   17.90    5.30
   9   3   2   32.30    7.00
  -9   3  -2   14.30    5.20
  -9   3  -2   14.60    4.80
  -9   3  -2   19.60    4.40
   9   3   2   24.20    5.50
 -10  -3  -2   32.70    6.40
 -10  -3  -2   22.50    6.20
  10  -3   2   20.30    6.10
  10  -3   2   18.60    6.30
  10  -3   2   18.50    4.70
  10  -3   2   43.40    8.00
 -10  -3  -2   32.20    7.20
  10   3   2   15.30    6.50
 -10   3  -2   28.40    6.80
  10   3   2   14.50    5.30
 -10   3  -2   28.40    6.30
 -10   3  -2   31.80    6.90
  10   3   2   26.70    6.50
  11  -3   2    3.20    4.90
  11  -3   2    8.10    5.70
 -11  -3  -2    4.90    4.80
  11  -3   2    4.20    5.30
 -11  -3  -2   11.20    5.80
 -11  -3  -2    3.50    5.00
  11   3   2   -3.00    4.40
 -11   3  -2    5.60    5.70
 -11   3  -2   11.50    5.80
  11   3   2    4.40    4.50
 -11   3  -2    5.30    5.10
  11   3   2    9.70    6.40
  12  -3   2   13.40    6.60
 -12  -3  -2   25.80    7.90
  12  -3   2   23.90    7.90
 -12  -3  -2   33.10    8.10
  12  -3   2   21.90    7.20
 -12  -3  -2   28.80    7.10
 -12   3  -2   37.90    8.90
 -12   3  -2   28.20    7.10
 -12   3  -2   22.90    7.60
  12   3   2   21.10    7.50
  12   3   2   38.30    8.10
  12   3   2   34.30    8.90
  13  -4  -2   37.70    9.70
 -13  -4   2   33.60    8.30
 -13  -4   2   35.20    8.70
  13  -4  -2   29.60    9.20
 -13  -4   2   40.70    9.60
  13   4  -2   50.89    9.50
  13   4  -2   33.90    9.00
 -13   4   2   24.80    7.90
 -13   4   2   36.20    8.50
  13   4  -2   48.30   10.80
 -13   4   2   34.70    8.70
 -12  -4   2   11.90    6.40
 -12  -4   2   16.60    6.80
  12  -4  -2   14.70    5.60
  12  -4  -2   25.70    7.90
  12  -4  -2    1.40    6.50
  12   4  -2    3.80    6.90
 -12   4   2   12.40    6.40
 -12   4   2   23.10    7.40
  12   4  -2   16.00    6.70
  12   4  -2   -1.00    5.40
  11  -4  -2  307.57   15.10
  11  -4  -2  318.37   18.20
 -11  -4   2  340.57   17.90
 -11  -4   2  300.27   16.80
 -11   4   2  274.57   16.90
 -11   4   2  312.07   16.70
  11   4  -2  305.17   18.00
 -11   4   2  314.17   15.40
  11   4  -2  318.17   17.10
  10  -4  -2   92.49    8.90
 -10  -4   2   76.39    8.20
  10  -4  -2   79.49   10.20
 -10  -4   2   75.49   10.00
  10  -4  -2   82.29   10.20
 -10  -4   2   78.59    9.10
  10  -4  -2   82.99   10.30
  10   4  -2   90.19    9.90
  10   4  -2   88.39   10.70
 -10   4   2   85.99    9.20
 -10   4   2   87.19    8.80
  10   4  -2   71.99   10.60
 -10   4   2   80.69    9.80
  -9  -4   2   17.90    4.50
   9  -4  -2   29.40    6.30
   9  -4  -2   19.90    4.60
   9  -4  -2   26.20    4.80
   9  -4  -2   23.90    5.40
   9  -4  -2   21.20    5.80
  -9  -4   2   20.10    5.20
  -9  -4   2   27.80    6.30
   9   4  -2   26.90    6.00
  -9   4   2   17.30    4.20
   9   4  -2   27.90    5.10
  -9   4   2   30.60    5.80
   9   4  -2   23.00    6.00
   9   4  -2   13.60    5.10
  -9   4   2   25.30    5.10
  -9   4   2   23.50    5.50
   8  -4  -2   68.89    7.90
  -8  -4   2   89.39    8.20
   8  -4  -2   86.19    6.80
   8  -4  -2   89.09    6.80
   8  -4  -2   78.69    8.40
   8  -4  -2   83.19    8.30
  -8  -4   2  105.79    7.30
  -8  -4   2   88.29    8.90
   8  -4  -2   87.09    6.60
   8   4  -2   96.39    6.60
  -8   4   2   94.09    6.90
  -8   4   2   77.69    8.00
  -8   4   2   85.89    8.00
   8   4  -2   81.79    8.90
   8   4  -2   90.09    8.70
   8   4  -2   72.89    8.50
  -8   4   2  104.39    7.50
  -7  -4   2  188.98    9.00
   7  -4  -2  188.58   10.60
   7  -4  -2  195.98    9.00
  -7  -4   2  173.78    9.90
  -7  -4   2  175.48   10.20
   7  -4  -2  184.08   10.20
   7  -4  -2  187.78    9.70
   7  -4  -2  169.78   10.10
   7  -4  -2  177.28    9.50
   7  -4  -2  174.58    9.00
   7  -4  -2  190.18    9.00
   7   4  -2  177.38   11.00
  -7   4   2  181.08    9.30
   7   4  -2  185.98    8.80
   7   4  -2  173.88   10.40
   7   4  -2  182.98   10.10
  -7   4   2  175.28    9.20
  -7   4   2  197.88    9.60
   6  -4  -2  164.38    9.30
   6  -4  -2  172.38    8.50
  -6  -4   2  182.98    9.10
   6  -4  -2  180.48    9.10
   6  -4  -2  171.18    8.30
  -6  -4   2  171.48    8.10
   6  -4  -2  184.58    8.20
  -6  -4   2  176.18    9.40
   6  -4  -2  178.88    8.40
   6  -4  -2  179.78    8.90
   6  -4  -2  153.48    8.90
   6  -4  -2  173.48    8.20
  -6   4   2  180.38    8.60
   6   4  -2  179.28    9.70
   6   4  -2  163.48    7.90
   6   4  -2  172.38    9.20
   6   4  -2  174.18   10.00
  -6   4   2  174.08    8.60
   6   4  -2  170.38    5.60
  -5  -4   2   48.80    2.40
   5  -4  -2   49.90    4.10
  -5  -4   2   65.49    5.80
   5  -4  -2   49.10    4.50
   5  -4  -2   62.49    5.90
   5  -4  -2   51.69    5.00
   5  -4  -2   53.49    4.80
  -5  -4   2   48.00    4.40
   5  -4  -2   55.09    5.20
   5  -4  -2   56.89    5.60
   5  -4  -2   52.89    5.40
  -5  -4   2   62.89    5.70
   5  -4  -2   47.90    4.40
   5   4  -2   53.39    6.20
   5   4  -2   50.49    2.70
   5   4  -2   57.09    5.80
   5   4  -2   48.70    5.10
   5   4  -2   55.29    4.40
  -4  -4   2 1253.77   33.70
  -4  -4   2 1214.78   31.50
   4  -4  -2 1247.98   33.90
   4  -4  -2 1254.97   34.30
   4  -4  -2 1294.87   33.50
   4  -4  -2 1283.37   34.70
   4  -4  -2 1259.57   34.20
  -4  -4   2 1254.17   34.40
   4  -4  -2 1257.67   34.80
   4  -4  -2 1279.57   33.90
   4  -4  -2 1264.77   33.30
   4  -4  -2 1213.58   33.80
  -4  -4   2 1253.57   34.50
   4   4  -2 1234.18   34.50
   4   4  -2 1286.67   31.90
   4   4  -2 1225.68   34.50
   4   4  -2 1254.27   35.10
   4   4  -2 1279.27   33.70
   3  -4  -2    0.50    1.80
   3  -4  -2    2.90    1.90
   3  -4  -2   -0.10    1.40
   3  -4  -2    2.90    1.40
  -3  -4   2    2.00    1.10
  -3  -4   2    3.30    1.70
   3  -4  -2    3.10    1.60
  -3  -4   2   -0.30    1.40
   3  -4  -2    2.20    1.30
   3  -4  -2    2.20    1.50
  -3  -4   2    0.60    1.50
   3  -4  -2    2.70    1.40
   3  -4  -2    0.60    1.50
   3   4  -2    3.40    1.30
   3   4  -2   -1.00    1.50
   3   4  -2    2.80    1.90
   3   4  -2    2.70    1.60
   3   4  -2    1.70    1.80
   2  -4  -2  997.30   28.30
   2  -4  -2 1037.90   27.80
   2  -4  -2 1031.60   26.60
   2  -4  -2 1077.59   26.90
   2  -4  -2  979.60   27.70
  -2  -4   2  974.40   27.30
  -2  -4   2 1042.00   27.80
  -2  -4   2 1035.60   26.90
  -2  -4   2 1047.20   27.60
  -2  -4   2 1060.59   27.10
   2  -4  -2 1014.60   28.50
   2  -4  -2 1051.69   26.80
  -2   4   2 1070.79   26.90
   2   4  -2 1055.49   27.90
   2   4  -2 1046.40   27.60
  -2   4   2 1025.40   27.00
  -2   4   2 1036.90   27.50
   2   4  -2 1045.60   27.10
   2   4  -2 1035.50   27.70
   2   4  -2 1039.70   27.10
  -1  -4   2  394.06   11.70
   1  -4  -2  402.36   12.50
  -1  -4   2  369.16   11.10
  -1  -4   2  379.86   10.40
   1  -4  -2  395.86   11.00
   1  -4  -2  404.86   12.00
   1  -4  -2  385.86   11.90
  -1  -4   2  380.76   11.80
   1  -4  -2  384.96   12.30
   1  -4  -2  374.66   10.10
  -1  -4   2  388.16   11.60
  -1   4   2  378.56   10.10
  -1   4   2  409.06   11.00
  -1   4   2  372.66   11.50
   1   4  -2  406.66   10.90
   1   4  -2  401.06   11.90
   1   4  -2  364.66   11.40
   1   4  -2  361.76   11.70
  -1   4   2  384.56   12.00
   0  -4   2 1763.62   43.90
   0  -4   2 1693.73   41.70
   0  -4  -2 1690.73   43.80
   0  -4  -2 1685.83   42.80
   0  -4   2 1715.23   43.70
   0  -4   2 1700.53   42.70
   0  -4   2 1710.53   43.20
   0  -4  -2 1716.53   44.00
   0  -4  -2 1654.33   43.90
   0  -4  -2 1739.03   41.70
   0   4  -2 1719.73   44.00
   0   4   2 1676.53   43.30
   0   4   2 1741.23   41.50
   0   4  -2 1664.53   42.70
   0   4   2 1698.43   43.70
   0   4   2 1731.73   42.70
   0   4  -2 1740.63   43.60
  -1  -4  -2   26.50    2.00
  -1  -4  -2   23.70    2.50
   1  -4   2   28.30    3.00
   1  -4   2   24.50    3.00
  -1  -4  -2   24.90    2.50
   1  -4   2   26.60    2.30
   1  -4   2   28.60    2.60
   1  -4   2   31.60    1.90
  -1  -4  -2   19.60    2.50
  -1  -4  -2   22.10    2.50
   1   4   2   27.00    2.60
   1   4   2   24.80    1.90
  -1   4  -2   27.50    1.90
   1   4   2   29.10    2.80
  -1   4  -2   29.40    2.80
  -1   4  -2   27.00    3.00
   1   4   2   32.70    2.50
   2  -4   2  598.44   17.60
  -2  -4  -2  583.14   16.90
   2  -4   2  597.34   17.40
   2  -4   2  572.84   15.70
   2  -4   2  572.54   16.70
  -2  -4  -2  569.64   16.00
   2  -4   2  584.54   16.50
  -2  -4  -2  567.24   17.20
  -2  -4  -2  599.64   16.40
  -2  -4  -2  596.84   16.60
   2  -4   2  590.04   16.20
   2   4   2  578.24   17.10
  -2   4  -2  582.94   15.60
  -2   4  -2  561.64   17.50
   2   4   2  584.94   17.10
   2   4   2  589.44   16.40
   2   4   2  576.74   16.50
  -2   4  -2  587.44   16.50
  -3  -4  -2    8.80    2.30
   3  -4   2    9.70    2.10
  -3  -4  -2   13.10    2.10
   3  -4   2   12.70    2.60
   3  -4   2   10.60    2.20
   3  -4   2   10.50    1.60
  -3  -4  -2    8.70    2.30
  -3  -4  -2   10.00    2.30
   3  -4   2    7.30    2.10
   3  -4   2    9.50    2.40
   3  -4   2    5.90    1.90
   3   4   2    9.70    2.20
   3   4   2   11.50    2.10
   3   4   2    7.70    2.20
   3   4   2    9.30    1.50
  -3   4  -2    9.60    2.50
   3   4   2    7.50    2.00
  -3   4  -2    7.20    2.50
  -3   4  -2   10.60    1.90
  -4  -4  -2  144.19    7.40
  -4  -4  -2  166.78    7.70
   4  -4   2  147.59    7.40
   4  -4   2  154.08    6.40
   4  -4   2  150.58    5.90
   4  -4   2  156.58    7.30
   4  -4   2  145.29    7.10
   4  -4   2  156.68    7.40
   4  -4   2  173.58    7.90
  -4  -4  -2  158.38    6.10
  -4  -4  -2  157.88    7.60
   4  -4   2  146.29    7.40
   4   4   2  152.38    7.60
  -4   4  -2  138.49    7.50
  -4   4  -2  140.19    7.40
  -4   4  -2  164.38    6.60
   4   4   2  154.28    8.00
   4   4   2  153.88    6.40
   4   4   2  149.88    7.30
   4   4   2  146.69    4.50
  -5  -4  -2  490.75   16.90
   5  -4   2  492.25   16.70
   5  -4   2  485.15   14.70
  -5  -4  -2  482.85   16.20
   5  -4   2  483.85   16.40
   5  -4   2  476.25   14.70
   5  -4   2  475.45   16.20
   5  -4   2  488.65   16.90
  -5  -4  -2  473.45   16.60
  -5  -4  -2  489.85   14.30
   5  -4   2  484.25   16.50
  -5   4  -2  502.75   16.30
  -5   4  -2  466.05   16.40
   5   4   2  483.05   16.90
  -5   4  -2  487.95   15.00
   5   4   2  496.45   17.60
  -5   4  -2  446.66   16.60
   5   4   2  506.25   16.70
   5   4   2  484.35   14.80
   6  -4   2  182.58    7.80
   6  -4   2  169.78    9.80
   6  -4   2  183.38    9.30
  -6  -4  -2  178.58    9.10
  -6  -4  -2  189.28    9.80
  -6  -4  -2  178.08    9.70
   6  -4   2  184.88    9.60
   6  -4   2  187.38    7.80
   6  -4   2  204.68   10.00
  -6  -4  -2  186.48    7.20
   6  -4   2  172.78    9.20
   6   4   2  183.38    9.30
   6   4   2  182.48   10.00
   6   4   2  188.88   10.80
  -6   4  -2  190.58    9.10
  -6   4  -2  170.28    9.40
  -6   4  -2  182.08    9.00
   6   4   2  187.98    7.70
   7  -4   2  221.28   11.90
  -7  -4  -2  224.08   10.90
   7  -4   2  203.08   11.40
  -7  -4  -2  212.68    8.00
  -7  -4  -2  224.78   11.40
   7  -4   2  213.98   11.60
   7  -4   2  214.58    8.80
  -7  -4  -2  220.28   11.50
   7  -4   2  211.88   10.90
   7  -4   2  208.68    9.10
  -7   4  -2  212.28    9.90
  -7   4  -2  230.18   11.50
   7   4   2  215.88   11.90
   7   4   2  217.98   12.60
   7   4   2  211.78   11.00
   7   4   2  214.38    8.90
  -7   4  -2  211.18   10.30
  -7   4  -2  216.58   11.20
   8  -4   2   12.90    4.50
  -8  -4  -2   18.10    4.60
   8  -4   2    8.40    4.00
   8  -4   2   20.30    5.10
  -8  -4  -2   15.30    4.80
   8  -4   2   11.10    3.30
   8  -4   2   10.00    4.20
  -8  -4  -2    8.20    4.20
   8   4   2   11.60    4.20
   8   4   2    5.60    4.00
  -8   4  -2   10.50    4.40
  -8   4  -2   14.10    3.60
  -8   4  -2   10.00    4.00
  -8   4  -2    6.40    3.30
   8   4   2    6.80    4.50
   8   4   2    7.80    3.00
   9  -4   2   46.50    5.70
  -9  -4  -2   44.80    6.90
   9  -4   2   42.80    7.20
   9  -4   2   50.59    8.30
  -9  -4  -2   37.90    7.10
   9  -4   2   42.60    7.10
  -9  -4  -2   35.60    6.60
   9   4   2   44.00    6.70
   9   4   2   49.60    7.50
   9   4   2   44.20    8.00
  -9   4  -2   35.60    6.50
  -9   4  -2   41.30    5.80
  -9   4  -2   50.29    7.30
 -10  -4  -2   24.00    6.00
 -10  -4  -2   34.10    6.90
  10  -4   2   42.40    8.20
 -10  -4  -2   38.80    7.30
  10  -4   2   34.60    7.50
  10  -4   2   19.80    6.40
  10   4   2   30.70    7.70
 -10   4  -2   34.70    7.30
  10   4   2   25.80    6.40
 -10   4  -2   30.70    6.80
 -10   4  -2   27.00    6.20
  10   4   2   22.20    6.00
 -11  -4  -2   78.79   11.00
  11  -4   2   81.19   11.30
 -11  -4  -2   91.19    9.90
  11  -4   2   89.39   11.40
  11  -4   2   72.19   10.80
 -11  -4  -2   84.09   11.00
  11   4   2   65.39   10.20
 -11   4  -2   80.59   11.40
  11   4   2   80.39    9.80
 -11   4  -2   93.09   11.20
  11   4   2   63.69   10.70
 -11   4  -2   67.39    9.20
 -12  -4  -2   -4.10    4.60
 -12  -4  -2    1.80    5.60
  12  -4   2   -3.40    5.50
 -12  -4  -2   -4.80    4.90
  12  -4   2    4.20    6.40
  12  -4   2   -3.10    5.30
 -12   4  -2   -4.20    4.70
 -12   4  -2    2.60    5.30
  12   4   2   -4.80    4.60
  12   4   2   -9.10    5.30
 -12   4  -2   -0.60    5.80
  12   4   2   -0.80    5.50
 -13  -5   2   17.40    7.00
 -13   5   2    7.00    5.80
  12  -5  -2   17.60    7.50
 -12  -5   2   23.80    7.50
  12  -5  -2   13.30    7.10
 -12  -5   2   21.40    7.10
 -12  -5   2   15.30    6.10
  12   5  -2   17.50    7.20
  12   5  -2   31.20    8.10
 -12   5   2   31.60    8.60
  12   5  -2   33.90    9.00
 -12   5   2   36.90    8.00
  11  -5  -2    5.30    5.30
  11  -5  -2    2.10    5.40
  11  -5  -2   -0.50    3.80
 -11  -5   2   10.60    5.90
 -11  -5   2    9.40    6.10
  11  -5  -2   -0.40    4.90
 -11   5   2    8.50    5.50
 -11   5   2    4.60    5.50
 -11   5   2   -0.20    4.20
  11   5  -2    3.20    5.70
  11   5  -2   -2.80    4.20
  11   5  -2   -0.10    5.00
  10  -5  -2    4.50    4.80
  10  -5  -2    0.30    3.50
 -10  -5   2   13.60    4.80
  10  -5  -2   -2.40    4.30
 -10  -5   2    6.90    4.90
 -10  -5   2    0.10    4.30
  10  -5  -2    8.10    5.20
 -10   5   2    4.30    3.90
 -10   5   2    7.00    4.40
 -10   5   2   14.50    5.50
  10   5  -2   12.70    5.50
  10   5  -2    6.90    5.60
  10   5  -2    4.80    4.60
   9  -5  -2  129.69    8.50
  -9  -5   2  118.39    8.90
   9  -5  -2  132.09   11.70
   9  -5  -2  124.39    8.60
  -9  -5   2  152.08   10.60
   9  -5  -2  112.09   11.00
   9  -5  -2  145.49   10.90
  -9  -5   2  111.89   10.40
  -9   5   2  151.08    9.90
  -9   5   2  153.38   11.10
  -9   5   2  126.29    9.20
   9   5  -2  156.08   12.30
  -9   5   2  109.09    9.80
   9   5  -2  110.49   10.60
   9   5  -2  112.89   10.60
  -9   5   2  115.99    8.40
   9   5  -2  121.69    8.30
   8  -5  -2   22.60    5.30
  -8  -5   2   10.90    4.30
   8  -5  -2   29.60    4.70
   8  -5  -2   25.70    5.80
   8  -5  -2   30.80    5.20
  -8  -5   2   35.80    5.90
   8  -5  -2   30.20    4.70
   8  -5  -2   18.70    4.90
  -8  -5   2   24.90    4.90
   8  -5  -2   32.50    5.00
   8  -5  -2   27.20    5.20
  -8   5   2   25.40    4.90
  -8   5   2   24.40    5.00
   8   5  -2   35.20    5.10
   8   5  -2   33.70    5.80
  -8   5   2   28.40    5.30
  -8   5   2   22.60    4.60
  -8   5   2   27.60    5.00
   8   5  -2   38.40    7.10
   8   5  -2   27.50    5.60
  -7  -5   2   38.80    5.70
   7  -5  -2   41.80    5.20
   7  -5  -2   30.10    4.40
   7  -5  -2   47.60    6.20
  -7  -5   2   36.10    5.50
   7  -5  -2   44.90    5.10
   7  -5  -2   41.00    5.80
  -7  -5   2   44.00    5.30
   7  -5  -2   37.30    5.50
   7  -5  -2   39.80    5.30
   7  -5  -2   34.20    5.20
   7  -5  -2   27.50    4.80
  -7   5   2   35.20    5.20
   7   5  -2   36.50    5.90
  -7   5   2   44.30    5.50
   7   5  -2   38.70    4.90
  -7   5   2   47.50    5.70
   7   5  -2   37.30    5.80
   7   5  -2   47.20    7.00
   6  -5  -2   -0.50    2.50
   6  -5  -2    1.40    2.60
   6  -5  -2   -1.10    1.90
  -6  -5   2    0.10    2.30
  -6  -5   2    4.30    2.90
  -6  -5   2    0.00    2.50
   6  -5  -2    2.10    2.50
  -6  -5   2    1.30    1.00
   6  -5  -2   -0.30    2.40
   6  -5  -2    5.10    2.60
   6  -5  -2    0.10    2.30
   6  -5  -2    1.40    2.00
   6  -5  -2    1.80    2.50
   6   5  -2    2.50    2.90
   6   5  -2   -0.30    2.10
   6   5  -2    1.80    1.10
   6   5  -2    0.90    3.00
   6   5  -2   -0.60    2.40
   5  -5  -2   67.79    6.30
   5  -5  -2   70.59    5.10
   5  -5  -2   65.79    5.20
  -5  -5   2   68.09    5.10
  -5  -5   2   63.89    3.20
  -5  -5   2   72.59    5.60
  -5  -5   2   72.09    5.70
   5  -5  -2   67.19    6.20
   5  -5  -2   76.49    5.60
   5  -5  -2   62.79    4.70
   5  -5  -2   64.89    5.20
   5  -5  -2   74.79    6.40
   5  -5  -2   63.49    4.70
   5   5  -2   65.59    6.60
   5   5  -2   60.39    3.30
   5   5  -2   78.89    6.80
   5   5  -2   74.09    5.80
   5   5  -2   70.09    5.00
   4  -5  -2   69.19    5.20
  -4  -5   2   83.39    5.70
  -4  -5   2   77.79    5.10
   4  -5  -2   92.89    5.00
   4  -5  -2   75.99    5.80
   4  -5  -2   80.29    5.50
   4  -5  -2   89.59    5.20
  -4  -5   2   78.59    4.00
   4  -5  -2   74.49    5.10
   4  -5  -2   84.59    6.20
   4  -5  -2   93.69    5.00
  -4  -5   2   88.09    5.80
   4  -5  -2   89.29    5.60
   4   5  -2   90.29    5.40
   4   5  -2   80.29    5.70
   4   5  -2   90.69    4.10
   4   5  -2   89.19    6.20
   4   5  -2   71.59    5.60
   3  -5  -2  223.58    8.60
   3  -5  -2  208.58    8.50
   3  -5  -2  213.78    7.70
  -3  -5   2  195.08    7.20
   3  -5  -2  215.98    7.80
   3  -5  -2  199.68    9.00
   3  -5  -2  221.48    7.80
  -3  -5   2  187.58    8.10
   3  -5  -2  206.58    7.90
  -3  -5   2  202.68    8.00
   3  -5  -2  217.88    7.90
   3  -5  -2  220.98    9.40
  -3  -5   2  212.58    8.70
  -3  -5   2  188.18    8.10
   3   5  -2  232.98    7.60
   3   5  -2  232.88    8.90
   3   5  -2  221.98    8.80
   3   5  -2  205.78    8.10
  -3   5   2  209.38    8.10
   3   5  -2  222.78    8.30
  -3   5   2  207.58    7.80
  -2  -5   2  118.79    5.70
  -2  -5   2  109.59    4.70
   2  -5  -2  115.39    4.40
  -2  -5   2  114.79    5.60
  -2  -5   2  106.69    5.00
  -2  -5   2  111.69    5.10
   2  -5  -2  113.19    5.60
   2  -5  -2  111.99    4.50
   2  -5  -2  112.49    5.70
   2  -5  -2  110.29    6.20
   2  -5  -2  105.59    6.00
   2  -5  -2  116.19    4.80
   2   5  -2  114.69    5.20
   2   5  -2  102.99    5.30
  -2   5   2  111.39    4.70
  -2   5   2  108.19    5.70
  -2   5   2  106.99    4.40
  -2   5   2  120.99    5.30
   2   5  -2  110.99    5.20
   2   5  -2  112.89    5.50
   1  -5  -2   14.30    2.70
  -1  -5   2   11.90    2.30
   1  -5  -2   14.10    1.30
   1  -5  -2   10.90    1.70
  -1  -5   2   11.20    2.20
  -1  -5   2   13.20    1.30
  -1  -5   2   14.10    2.30
   1  -5  -2   12.90    2.50
  -1  -5   2   11.80    1.80
   1  -5  -2   11.10    2.20
   1   5  -2   13.50    2.30
  -1   5   2    8.70    1.50
  -1   5   2   10.20    1.80
   1   5  -2   12.50    2.00
   1   5  -2    9.40    1.60
   1   5  -2    8.50    2.10
  -1   5   2    8.80    1.90
  -1   5   2   10.30    1.00
   0  -5  -2 1220.98   31.80
   0  -5   2 1238.98   32.20
   0  -5   2 1206.08   30.20
   0  -5  -2 1284.77   33.10
   0  -5   2 1232.38   31.50
   0  -5  -2 1235.78   33.10
   0  -5   2 1253.27   32.90
   0  -5  -2 1232.88   30.50
   0  -5  -2 1219.38   33.10
   0  -5   2 1251.37   33.10
   0   5   2 1245.18   31.50
   0   5  -2 1207.48   31.80
   0   5   2 1201.88   32.70
   0   5  -2 1259.87   30.40
   0   5  -2 1204.98   33.10
   0   5   2 1212.48   32.40
   0   5  -2 1194.18   32.60
  -1  -5  -2  260.97    7.90
   1  -5   2  257.17    8.40
  -1  -5  -2  268.97    9.00
  -1  -5  -2  274.57    9.70
   1  -5   2  269.97    9.70
  -1  -5  -2  279.87    9.40
   1  -5   2  258.97    9.80
   1  -5   2  271.67    7.80
   1  -5   2  257.27    8.90
  -1  -5  -2  265.87    9.70
   1   5   2  261.47    7.80
   1   5   2  279.77    9.40
  -1   5  -2  273.67    9.40
   1   5   2  263.57    8.80
  -1   5  -2  265.67    8.20
   2  -5   2  302.27    9.60
  -2  -5  -2  296.67   10.00
   2  -5   2  298.87   10.70
   2  -5   2  260.57    9.60
   2  -5   2  281.97    9.10
  -2  -5  -2  295.47    9.40
   2  -5   2  296.07   11.00
  -2  -5  -2  288.57   10.50
  -2  -5  -2  276.97    9.40
  -2  -5  -2  288.47   10.20
   2  -5   2  279.47    8.40
  -2   5  -2  304.07    9.00
  -2   5  -2  288.87   10.00
  -2   5  -2  280.57   10.90
   2   5   2  291.57    9.30
   2   5   2  296.87   10.40
   2   5   2  295.87   10.00
   2   5   2  281.27    9.60
   2   5   2  271.57   10.00
  -3  -5  -2 5573.74  138.19
   3  -5   2 5623.74  138.49
   3  -5   2 5511.95  139.99
  -3  -5  -2 5767.62  138.89
   3  -5   2 5233.68  138.59
  -3  -5  -2 5668.43  139.39
   3  -5   2 5684.73  137.79
  -3  -5  -2 5489.95  139.59
   3  -5   2 5593.14  138.59
   3  -5   2 5555.64  139.69
   3   5   2 5672.33  137.49
  -3   5  -2 5648.23  140.29
   3   5   2 5756.62  138.49
   3   5   2 5704.63  138.79
   3   5   2 5695.73  139.39
  -3   5  -2 5711.33  138.59
  -3   5  -2 5737.73  137.59
   3   5   2 5757.92  139.79
  -4  -5  -2   24.30    2.90
  -4  -5  -2   14.40    3.00
   4  -5   2   15.50    3.50
  -4  -5  -2   21.20    3.40
   4  -5   2   25.20    3.40
   4  -5   2   20.40    3.30
   4  -5   2   20.70    3.60
   4  -5   2   23.80    3.70
  -4  -5  -2   22.20    3.50
   4  -5   2   21.30    3.40
   4  -5   2   24.90    2.70
   4   5   2   22.40    3.10
   4   5   2   18.60    1.90
   4   5   2   18.20    3.30
   4   5   2   16.70    3.70
  -4   5  -2   28.20    4.40
  -4   5  -2   18.90    3.60
   4   5   2   22.80    3.80
  -4   5  -2   22.70    3.10
   5  -5   2  335.87   10.90
  -5  -5  -2  316.27   10.70
   5  -5   2  318.27   12.80
  -5  -5  -2  323.17   12.70
   5  -5   2  311.27   12.10
   5  -5   2  327.17   11.40
   5  -5   2  342.47   13.10
   5  -5   2  326.27   12.90
   5  -5   2  335.97   12.80
  -5  -5  -2  311.37   12.80
  -5  -5  -2  322.87   12.70
   5  -5   2  304.27   12.20
   5   5   2  333.87   13.00
   5   5   2  318.27   11.20
  -5   5  -2  340.97   11.60
   5   5   2  318.97   12.70
  -5   5  -2  303.77   12.60
  -5   5  -2  297.87   12.90
   5   5   2  347.17   13.90
   6  -5   2   68.99    6.50
   6  -5   2   53.59    6.10
   6  -5   2   55.99    4.40
  -6  -5  -2   61.29    6.10
   6  -5   2   67.19    6.70
  -6  -5  -2   56.39    4.20
   6  -5   2   62.69    6.20
  -6  -5  -2   52.99    5.90
   6  -5   2   68.89    5.00
   6  -5   2   60.29    6.30
  -6  -5  -2   54.99    6.10
  -6   5  -2   60.09    4.80
  -6   5  -2   45.30    5.60
  -6   5  -2   66.29    6.60
   6   5   2   55.69    6.10
  -6   5  -2   53.99    6.20
   6   5   2   62.49    4.80
   6   5   2   79.99    8.40
   6   5   2   62.29    6.80
   7  -5   2   68.99    5.30
  -7  -5  -2   61.89    4.40
  -7  -5  -2   69.49    7.40
  -7  -5  -2   79.79    7.70
   7  -5   2   74.89    7.70
  -7  -5  -2   74.59    7.70
   7  -5   2   79.49    7.60
   7  -5   2   63.59    5.10
   7  -5   2   70.29    7.60
   7  -5   2   70.09    7.70
  -7   5  -2   72.59    5.50
  -7   5  -2   71.39    7.00
  -7   5  -2   77.89    7.10
   7   5   2   67.89    7.30
   7   5   2   66.69    5.30
  -7   5  -2   78.39    7.90
   7   5   2   76.89    8.90
   7   5   2   81.49    8.10
   8  -5   2    9.10    3.80
   8  -5   2    4.50    3.80
  -8  -5  -2   16.40    4.50
   8  -5   2   17.30    5.10
   8  -5   2   25.20    5.60
   8  -5   2    9.10    3.20
  -8  -5  -2   13.80    4.40
  -8  -5  -2   12.80    4.30
   8   5   2   13.50    5.10
  -8   5  -2   11.90    4.30
   8   5   2   15.90    4.70
  -8   5  -2    7.20    3.50
  -8   5  -2    6.50    3.40
   8   5   2   18.50    3.90
   8   5   2   14.50    4.50
  -8   5  -2   10.40    3.20
  -8   5  -2    8.30    4.20
  -9  -5  -2   95.79    9.40
   9  -5   2   77.49    9.70
   9  -5   2  100.99    9.80
  -9  -5  -2   86.19    9.60
   9  -5   2  101.99   10.40
   9  -5   2   79.99    9.40
  -9  -5  -2   95.39    9.90
   9  -5   2   87.69    7.20
  -9   5  -2   98.99    9.70
   9   5   2   96.99   10.30
   9   5   2  112.49   10.50
   9   5   2   90.89   10.50
  -9   5  -2   82.19    8.10
  -9   5  -2   85.59    9.40
 -10  -5  -2    7.90    5.60
 -10  -5  -2   13.50    5.20
  10  -5   2   -4.20    4.20
  10  -5   2   10.10    5.30
 -10  -5  -2   10.00    4.80
  10  -5   2    7.50    5.20
  10   5   2   12.40    6.10
 -10   5  -2   13.80    5.40
 -10   5  -2   11.30    5.40
  10   5   2   12.30    5.70
  10   5   2   10.30    5.20
 -11  -5  -2   -3.90    4.50
  11  -5   2    2.10    5.20
  11  -5   2   -1.00    4.90
 -11  -5  -2    8.80    5.60
 -11  -5  -2    4.90    5.40
  11  -5   2   -2.10    4.80
 -11   5  -2    2.60    5.20
 -11   5  -2    4.30    5.30
  11   5   2    1.90    4.90
  11   5   2    8.60    5.50
  11   5   2   -1.70    5.30
 -11   5  -2   -1.50    4.90
  12  -5   2    4.60    6.10
 -12  -5  -2    2.30    6.20
  12  -5   2    9.40    6.70
 -12  -5  -2   -0.30    5.60
  12  -5   2   -0.40    5.40
 -12   5  -2   13.00    6.50
  12   5   2    3.80    5.80
 -12   5  -2    7.10    5.80
  12   5   2    9.10    6.50
 -12   5  -2   12.50    6.90
  12   5   2    7.00    7.10
  12  -6  -2    8.00    6.60
 -12  -6   2    7.60    5.30
  12  -6  -2    2.20    5.70
 -12  -6   2   -6.20    4.90
 -12  -6   2   -1.50    5.00
  12   6  -2    8.80    6.10
 -12   6   2    8.90    5.80
  12   6  -2    9.90    7.30
  12   6  -2   10.90    6.30
 -12   6   2   -0.70    5.60
  11  -6  -2   59.49    7.70
  11  -6  -2   64.79    9.90
 -11  -6   2   54.49    8.90
 -11  -6   2   37.00    7.30
  11  -6  -2   60.29    9.50
  11  -6  -2   49.70    9.70
 -11  -6   2   64.59    9.50
 -11   6   2   50.29    7.60
 -11   6   2   64.29    9.60
  11   6  -2   59.09   10.70
 -11   6   2   66.89    9.30
  11   6  -2   44.40    8.60
  11   6  -2   59.19    8.90
 -10  -6   2   74.99    8.30
  10  -6  -2   88.49   10.40
 -10  -6   2   78.89    9.40
  10  -6  -2   89.79   10.30
 -10  -6   2   78.39   10.00
  10  -6  -2   69.29    9.50
  10  -6  -2   88.89    8.60
 -10   6   2   79.19    9.20
 -10   6   2   85.69   10.10
  10   6  -2   71.19    9.40
  10   6  -2   83.09   11.50
 -10   6   2   82.49    9.20
  10   6  -2   67.59    9.30
  -9  -6   2   -0.80    3.70
   9  -6  -2    3.70    4.20
   9  -6  -2    3.80    4.60
   9  -6  -2    4.80    3.50
  -9  -6   2    3.90    4.10
   9  -6  -2   13.80    3.90
   9  -6  -2    8.60    4.60
   9  -6  -2    1.60    3.70
  -9  -6   2   21.10    5.10
   9  -6  -2    7.90    4.40
  -9   6   2   10.40    4.50
   9   6  -2    6.90    4.60
   9   6  -2   10.90    4.00
  -9   6   2    6.40    3.90
   9   6  -2   10.80    4.90
  -9   6   2    1.90    4.10
  -9   6   2    2.90    3.80
   9   6  -2    3.30    5.20
  -9   6   2   11.10    4.40
   8  -6  -2    2.20    3.30
   8  -6  -2   -2.80    3.00
   8  -6  -2    1.90    2.90
   8  -6  -2   -2.40    3.30
   8  -6  -2   -2.60    3.00
   8  -6  -2    4.40    3.50
   8  -6  -2    0.90    2.70
   8  -6  -2    4.10    3.50
  -8  -6   2    0.80    3.20
  -8  -6   2    5.30    3.70
   8  -6  -2    2.00    3.40
  -8  -6   2    2.60    3.60
  -8   6   2   -3.90    2.80
   8   6  -2   -0.70    3.50
   8   6  -2    2.60    3.00
  -8   6   2    3.80    3.20
  -8   6   2   -0.70    3.00
   8   6  -2    0.50    3.30
   8   6  -2   -0.10    4.00
  -8   6   2    2.90    3.30
  -7  -6   2  107.19    8.00
   7  -6  -2   94.89    6.60
  -7  -6   2   81.29    8.00
   7  -6  -2   95.19    7.70
   7  -6  -2   96.49    7.60
   7  -6  -2  105.99    7.70
   7  -6  -2   90.89    6.90
   7  -6  -2   99.59    9.10
  -7  -6   2   96.79    7.20
   7  -6  -2   93.29    8.60
   7  -6  -2  105.09    7.50
   7  -6  -2   92.79    7.60
  -7   6   2   97.29    7.70
   7   6  -2   98.39    9.50
   7   6  -2   98.79    7.00
   7   6  -2   97.39    8.90
   7   6  -2  100.39    8.30
  -7   6   2  114.49    8.10
   6  -6  -2  150.38    8.90
  -6  -6   2  148.69    5.40
  -6  -6   2  154.68    9.00
   6  -6  -2  154.08    7.70
   6  -6  -2  151.08    8.10
   6  -6  -2  146.39    9.00
   6  -6  -2  154.58    9.00
  -6  -6   2  155.98    8.20
   6  -6  -2  140.59    8.20
   6  -6  -2  141.69    8.10
   6  -6  -2  155.58    8.70
  -6  -6   2  150.78    8.90
   6  -6  -2  170.18    8.80
   6   6  -2  140.09    5.60
   6   6  -2  152.38   10.00
   6   6  -2  149.59    9.10
   6   6  -2  144.49    9.00
   6   6  -2  152.28    8.10
   5  -6  -2  121.79    6.90
   5  -6  -2  115.19    7.60
  -5  -6   2  124.59    7.20
   5  -6  -2  119.19    6.50
   5  -6  -2  113.79    6.20
   5  -6  -2  124.89    7.20
  -5  -6   2  123.39    7.40
   5  -6  -2  123.29    7.80
   5  -6  -2  126.89    7.10
   5  -6  -2  120.29    6.90
  -5  -6   2  116.39    5.00
  -5  -6   2  125.19    6.90
   5  -6  -2  119.49    6.70
   5   6  -2  125.39    7.60
   5   6  -2  105.59    6.90
   5   6  -2  120.69    7.80
   5   6  -2  116.99    5.00
  -5   6   2  126.09    6.70
   5   6  -2  118.69    6.90
   4  -6  -2  197.38    9.80
   4  -6  -2  208.78    8.10
  -4  -6   2  201.88    7.30
   4  -6  -2  205.08    9.80
   4  -6  -2  199.98    9.10
   4  -6  -2  187.58    7.90
   4  -6  -2  195.28    8.20
  -4  -6   2  207.68    8.90
  -4  -6   2  198.98    9.10
  -4  -6   2  196.38    8.60
   4  -6  -2  202.48    8.20
   4  -6  -2  198.48    8.80
   4  -6  -2  190.18    8.20
   4   6  -2  203.28    9.30
   4   6  -2  184.68    7.20
   4   6  -2  198.98    9.20
   4   6  -2  189.98    8.70
  -4   6   2  188.28    8.10
  -4   6   2  196.48    8.80
   4   6  -2  192.78    8.50
  -4   6   2  202.78    8.40
   3  -6  -2  428.56   15.30
  -3  -6   2  403.16   14.10
   3  -6  -2  423.66   13.10
   3  -6  -2  403.06   14.20
  -3  -6   2  433.06   13.10
   3  -6  -2  404.66   14.90
  -3  -6   2  421.46   14.10
  -3  -6   2  422.36   13.20
   3  -6  -2  420.56   12.80
   3  -6  -2  431.36   13.00
  -3  -6   2  424.86   13.70
   3  -6  -2  413.96   14.10
  -3   6   2  424.76   14.40
   3   6  -2  419.36   13.20
  -3   6   2  418.06   13.50
   3   6  -2  417.66   13.90
   3   6  -2  415.26   14.00
  -3   6   2  411.06   13.00
   3   6  -2  422.26   13.00
   3   6  -2  412.26   14.20
   2  -6  -2   71.39    3.50
  -2  -6   2   69.89    3.60
   2  -6  -2   77.89    4.20
  -2  -6   2   71.29    4.10
   2  -6  -2   70.69    5.40
   2  -6  -2   81.49    5.70
  -2  -6   2   76.89    4.60
  -2  -6   2   65.39    4.70
  -2  -6   2   75.49    4.80
   2  -6  -2   77.99    5.10
  -2   6   2   79.79    5.10
  -2   6   2   78.49    4.50
   2   6  -2   84.29    4.90
  -2   6   2   77.99    3.90
   2   6  -2   71.49    4.30
   2   6  -2   71.39    4.80
   2   6  -2   74.79    4.80
  -2   6   2   78.89    3.50
   1  -6  -2  379.56   12.80
  -1  -6   2  374.66   12.50
  -1  -6   2  380.66   12.20
   1  -6  -2  359.66   13.10
   1  -6  -2  372.36   13.30
   1  -6  -2  387.96   11.60
  -1  -6   2  406.46   12.90
   1  -6  -2  365.46   10.30
  -1  -6   2  371.56   10.10
  -1  -6   2  363.76   11.30
   1   6  -2  399.96   11.10
  -1   6   2  361.26   12.60
   1   6  -2  359.46   12.50
  -1   6   2  356.76   12.00
   1   6  -2  349.37   12.00
  -1   6   2  405.86   11.20
   1   6  -2  391.26   12.80
   0  -6  -2   -0.30    1.70
   0  -6  -2    1.80    1.80
   0  -6   2    2.20    1.90
   0  -6   2    5.00    2.10
   0  -6  -2    5.20    2.00
   0  -6   2    1.60    1.10
   0  -6  -2    4.50    1.50
   0  -6   2    1.70    1.60
   0  -6  -2    2.50    0.90
   0   6  -2    2.80    0.90
   0   6   2   -1.10    1.30
   0   6   2    5.20    1.40
   0   6   2    3.60    1.80
   0   6  -2    2.00    1.40
   0   6  -2    1.30    1.60
   0   6  -2    1.30    1.90
   1  -6   2 3051.19   80.69
  -1  -6  -2 2955.90   80.69
  -1  -6  -2 3197.18   79.79
   1  -6   2 3187.78   79.89
  -1  -6  -2 3118.79   78.19
   1  -6   2 3195.78   77.79
  -1  -6  -2 3274.57   80.79
   1  -6   2 3269.37   81.49
   1  -6   2 3324.27   79.09
  -1  -6  -2 3278.47   80.59
  -1   6  -2 3170.98   79.09
   1   6   2 3260.27   79.49
  -1   6  -2 3272.87   77.39
   1   6   2 3154.48   80.29
  -1   6  -2 3159.18   80.39
   1   6   2 3184.88   80.49
  -1   6  -2 3138.89   81.49
   1   6   2 3231.38   77.89
  -2  -6  -2  144.59    6.60
   2  -6   2  137.79    6.00
   2  -6   2  140.69    7.50
  -2  -6  -2  139.09    6.80
   2  -6   2  151.88    6.60
  -2  -6  -2  138.29    6.60
  -2  -6  -2  141.69    5.80
  -2  -6  -2  144.89    7.20
   2  -6   2  140.89    7.20
   2  -6   2  143.69    5.50
   2   6   2  138.99    5.70
   2   6   2  143.69    6.60
   2   6   2  139.59    6.90
   2   6   2  147.49    6.60
  -2   6  -2  145.89    7.60
  -2   6  -2  137.49    4.80
   2   6   2  131.69    6.60
  -2   6  -2  141.99    5.60
  -2   6  -2  138.19    6.60
  -3  -6  -2   17.70    3.40
   3  -6   2   24.80    3.10
   3  -6   2   23.70    3.40
   3  -6   2   15.70    3.20
   3  -6   2   22.50    2.60
  -3  -6  -2   24.10    3.20
  -3  -6  -2   22.30    3.50
   3  -6   2   15.70    2.70
   3  -6   2   26.80    4.00
  -3  -6  -2   17.40    2.90
  -3   6  -2   15.70    3.50
   3   6   2   23.40    2.90
   3   6   2   21.70    3.00
  -3   6  -2   23.60    2.60
   3   6   2   21.80    3.50
   3   6   2   24.80    3.30
   3   6   2   19.30    3.50
  -3   6  -2   28.60    3.60
  -4  -6  -2    0.10    2.00
   4  -6   2    3.90    2.40
  -4  -6  -2    0.30    1.60
  -4  -6  -2    2.60    2.40
  -4  -6  -2   -2.70    1.90
   4  -6   2    3.30    2.10
   4  -6   2   -0.50    1.70
   4  -6   2   -2.70    2.10
   4  -6   2   -0.10    1.90
   4  -6   2    1.00    2.00
  -4   6  -2    2.30    1.40
   4   6   2    2.30    2.60
  -4   6  -2    0.40    2.60
   4   6   2   -1.00    1.70
  -4   6  -2    2.60    1.80
   4   6   2   -0.10    2.10
   4   6   2   -2.10    2.00
  -4   6  -2   -2.50    2.30
   4   6   2   -1.20    1.10
  -5  -6  -2  354.86   13.30
   5  -6   2  329.57   12.30
   5  -6   2  330.07   13.60
   5  -6   2  316.07   12.70
   5  -6   2  334.97   13.20
   5  -6   2  328.97   13.00
  -5  -6  -2  340.07   11.50
   5  -6   2  354.66   11.30
  -5  -6  -2  317.67   13.30
   5  -6   2  346.47   13.60
  -5  -6  -2  293.67   12.90
  -5   6  -2  357.16   12.30
  -5   6  -2  348.07   13.90
   5   6   2  335.77   14.10
   5   6   2  356.36   13.80
   5   6   2  360.56   12.30
   5   6   2  331.87   13.10
  -5   6  -2  336.37   11.50
   5   6   2  324.67    9.60
  -5   6  -2  353.16   14.20
   6  -6   2   26.60    4.30
  -6  -6  -2   24.80    4.70
  -6  -6  -2   22.70    3.20
  -6  -6  -2   24.50    4.40
   6  -6   2   31.70    4.80
   6  -6   2   26.30    4.70
   6  -6   2   27.20    4.70
  -6  -6  -2   24.30    4.60
   6  -6   2   34.40    3.90
   6  -6   2   20.80    4.30
   6  -6   2   20.50    4.10
   6   6   2   28.50    5.00
  -6   6  -2   19.30    4.30
   6   6   2   18.90    4.50
  -6   6  -2   23.70    4.80
  -6   6  -2   30.90    4.90
   6   6   2   32.70    4.20
  -6   6  -2   27.10    3.90
   6   6   2   27.90    5.60
   7  -6   2  209.08   10.80
   7  -6   2  222.18   12.10
   7  -6   2  213.98   11.50
   7  -6   2  216.68    9.70
   7  -6   2  211.28    9.10
  -7  -6  -2  208.98   11.50
  -7  -6  -2  214.48   11.50
  -7  -6  -2  212.78   11.40
   7  -6   2  200.88   11.20
   7  -6   2  186.48   11.40
   7   6   2  217.08   12.00
  -7   6  -2  223.68   11.10
  -7   6  -2  221.28   10.10
  -7   6  -2  233.08   11.80
   7   6   2  233.48    9.90
   7   6   2  211.58   12.80
  -7   6  -2  211.78   11.80
   7   6   2  220.28   11.80
   8  -6   2   70.29    6.30
   8  -6   2   53.99    7.70
   8  -6   2   71.09    8.30
  -8  -6  -2   73.99    8.40
   8  -6   2   72.39    9.00
  -8  -6  -2   69.89    7.90
   8  -6   2   64.39    7.70
  -8  -6  -2   62.49    7.80
   8  -6   2   51.49    7.10
   8   6   2   56.89    7.50
  -8   6  -2   69.29    6.70
  -8   6  -2   51.29    6.80
   8   6   2   58.89    8.50
  -8   6  -2   83.29    8.10
   8   6   2   63.99    6.30
  -8   6  -2   66.89    8.40
   8   6   2   49.99    7.00
  -8   6  -2   57.49    7.60
  -9  -6  -2   72.19    8.70
  -9  -6  -2   79.39    8.90
  -9  -6  -2   76.19    9.10
   9  -6   2   70.19    8.70
   9  -6   2   72.99    9.10
   9  -6   2   77.99    9.30
   9  -6   2   70.39    8.30
  -9   6  -2   84.99    9.30
  -9   6  -2   66.09    7.80
   9   6   2   65.49    8.70
   9   6   2   70.09    8.90
   9   6   2   57.39    9.40
  -9   6  -2   83.89    9.30
 -10  -6  -2   20.00    6.00
 -10  -6  -2    3.80    4.90
  10  -6   2   18.20    6.10
  10  -6   2   23.30    6.60
  10  -6   2   13.40    5.50
 -10  -6  -2   13.00    6.00
  10   6   2   14.30    6.60
  10   6   2   17.60    6.30
 -10   6  -2   11.30    5.80
 -10   6  -2    9.80    4.20
  10   6   2    8.00    5.50
 -10   6  -2   11.00    5.50
  11  -6   2   94.39   11.80
 -11  -6  -2  105.29   12.20
 -11  -6  -2  124.39   12.30
  11  -6   2  117.79   13.60
  11  -6   2  105.79   12.20
 -11  -6  -2  107.29   12.20
  11   6   2   75.89   10.20
  11   6   2   94.09   12.70
 -11   6  -2  118.79   12.00
 -11   6  -2  125.29   13.10
  11   6   2  132.49   12.80
 -11   6  -2  125.79   14.00
 -12  -6  -2    1.00    6.10
 -12  -6  -2   -4.40    5.10
  12  -6   2    6.40    6.60
  12  -6   2   -4.10    5.30
  12  -6   2   -5.60    5.20
  12   6   2    8.80    6.20
  12   6   2    5.10    6.60
 -12   6  -2    8.10    5.80
 -12   6  -2    2.60    5.80
  12   6   2   -0.70    5.40
 -12   6  -2    1.50    5.80
  12  -7  -2   10.00    6.70
 -12  -7   2   14.20    6.80
 -12  -7   2    6.80    5.80
  12  -7  -2   12.50    6.80
 -12  -7   2   28.40    7.60
 -12   7   2    9.40    6.10
  12   7  -2   16.40    7.10
 -12   7   2   22.20    6.90
 -12   7   2   13.70    6.70
  12   7  -2    8.50    6.40
  12   7  -2   11.80    7.40
  11  -7  -2   30.30    7.80
 -11  -7   2   31.80    7.60
 -11  -7   2   21.40    6.40
  11  -7  -2   41.90    8.10
  11  -7  -2   37.90    8.70
 -11  -7   2   14.80    5.90
  11   7  -2   28.60    8.10
 -11   7   2   34.10    7.60
 -11   7   2   43.30    8.40
  11   7  -2   39.00    8.50
 -11   7   2   17.80    6.00
  11   7  -2   34.90    8.00
  10  -7  -2   -2.00    4.10
 -10  -7   2    6.50    4.40
 -10  -7   2    1.00    4.30
  10  -7  -2   -2.30    3.90
 -10  -7   2    3.70    4.50
  10  -7  -2    8.20    4.10
 -10  -7   2    4.30    4.70
  10  -7  -2    3.10    4.80
 -10   7   2    2.30    3.70
 -10   7   2    0.40    4.10
  10   7  -2    7.50    4.90
  10   7  -2    1.30    5.20
 -10   7   2   -3.50    3.90
 -10   7   2   -1.40    3.80
  10   7  -2   -3.50    3.90
   9  -7  -2  164.78   11.60
  -9  -7   2  152.18   11.50
   9  -7  -2  182.98   12.30
   9  -7  -2  178.88   11.50
   9  -7  -2  180.48   12.20
  -9  -7   2  172.28   10.90
  -9  -7   2  186.48   12.60
   9  -7  -2  173.48   11.30
   9  -7  -2  175.28    9.80
   9  -7  -2  175.78   10.50
  -9   7   2  179.18   12.00
   9   7  -2  173.68   12.10
  -9   7   2  181.98   10.60
   9   7  -2  204.28   14.10
  -9   7   2  168.58   11.00
   9   7  -2  183.58   10.90
  -9   7   2  163.28   11.00
  -9   7   2  209.68   12.40
   9   7  -2  170.48   12.30
  -9   7   2  176.08   11.50
  -8  -7   2   71.99    8.40
   8  -7  -2   63.69    7.90
   8  -7  -2   55.09    7.60
   8  -7  -2   72.79    8.10
  -8  -7   2   62.69    7.80
  -8  -7   2   71.39    7.40
   8  -7  -2   53.89    7.00
   8  -7  -2   63.29    7.20
   8  -7  -2   47.60    6.80
   8  -7  -2   59.09    6.70
   8  -7  -2   60.59    7.50
   8  -7  -2   56.69    6.20
   8   7  -2   67.49    8.90
  -8   7   2   57.79    6.80
  -8   7   2   62.49    7.90
  -8   7   2   59.59    7.10
  -8   7   2   58.09    7.30
  -8   7   2   66.59    7.30
   8   7  -2   70.79    8.70
   8   7  -2   52.29    6.50
   8   7  -2   54.89    7.40
   7  -7  -2   59.09    6.70
  -7  -7   2   48.40    6.20
  -7  -7   2   52.59    6.40
   7  -7  -2   47.20    6.50
   7  -7  -2   59.29    6.60
   7  -7  -2   50.89    6.10
   7  -7  -2   63.99    6.70
   7  -7  -2   53.49    6.90
  -7  -7   2   72.49    7.00
   7  -7  -2   58.19    5.80
   7  -7  -2   64.59    7.20
   7  -7  -2   48.10    5.90
   7   7  -2   48.70    7.10
   7   7  -2   49.30    6.80
  -7   7   2   49.80    6.70
   7   7  -2   50.99    6.10
  -7   7   2   59.79    6.40
   7   7  -2   62.59    7.10
  -6  -7   2  452.55   16.50
   6  -7  -2  444.16   17.40
   6  -7  -2  446.36   16.30
  -6  -7   2  427.46   13.80
   6  -7  -2  418.46   15.00
  -6  -7   2  435.26   16.80
   6  -7  -2  450.05   16.10
   6  -7  -2  432.46   16.00
  -6  -7   2  449.16   16.80
   6  -7  -2  439.66   17.70
   6  -7  -2  457.35   16.60
   6  -7  -2  430.36   16.40
   6  -7  -2  472.85   16.20
   6   7  -2  453.65   16.90
   6   7  -2  455.35   16.20
   6   7  -2  429.96   17.30
  -6   7   2  447.06   15.90
  -6   7   2  430.46   16.20
   6   7  -2  441.76   17.80
   6   7  -2  476.85   15.30
   5  -7  -2  203.78    9.30
   5  -7  -2  176.68    9.30
   5  -7  -2  192.28   10.50
   5  -7  -2  202.88   10.30
  -5  -7   2  188.18    9.10
   5  -7  -2  187.88    8.70
  -5  -7   2  191.38    7.50
   5  -7  -2  198.58    8.90
  -5  -7   2  187.18    9.40
   5  -7  -2  189.28    9.30
  -5  -7   2  192.98    9.40
   5  -7  -2  204.28    8.70
  -5  -7   2  197.68    9.90
   5  -7  -2  200.58    9.00
  -5   7   2  191.28    8.80
   5   7  -2  194.98    9.30
   5   7  -2  189.38   10.10
   5   7  -2  188.28    9.40
  -5   7   2  200.78    9.70
   5   7  -2  186.58    7.30
  -5   7   2  190.38    8.80
   5   7  -2  179.78    9.80
  -4  -7   2   29.30    4.20
   4  -7  -2   35.10    5.20
  -4  -7   2   13.90    3.00
   4  -7  -2   16.70    3.50
   4  -7  -2   19.40    4.30
   4  -7  -2   21.90    3.20
  -4  -7   2   23.50    3.00
   4  -7  -2   24.30    3.50
   4  -7  -2   25.30    4.20
   4  -7  -2   23.80    3.40
  -4  -7   2   23.90    3.40
  -4  -7   2   28.30    4.40
  -4   7   2   20.90    3.10
   4   7  -2   23.30    3.90
  -4   7   2   23.30    3.30
   4   7  -2   23.30    3.00
   4   7  -2   25.40    4.40
   4   7  -2   23.30    3.70
   4   7  -2   17.50    3.20
  -4   7   2   26.60    4.30
   3  -7  -2    4.70    2.50
  -3  -7   2    1.50    1.80
   3  -7  -2    6.60    1.70
  -3  -7   2    4.60    2.40
  -3  -7   2    1.80    1.60
  -3  -7   2    4.30    1.90
  -3  -7   2    2.40    2.20
   3  -7  -2    5.40    2.00
   3  -7  -2    7.40    3.00
   3  -7  -2    3.60    2.40
   3  -7  -2    6.10    1.70
  -3   7   2    2.90    1.50
   3   7  -2    4.50    2.00
   3   7  -2    2.50    2.10
   3   7  -2    5.60    2.30
  -3   7   2    2.70    1.90
  -3   7   2    3.40    1.60
   3   7  -2    7.50    2.50
  -3   7   2    3.50    2.10
   2  -7  -2   18.00    3.20
  -2  -7   2   14.70    2.40
  -2  -7   2   13.40    2.80
  -2  -7   2   17.60    3.20
   2  -7  -2   22.70    3.70
   2  -7  -2   18.60    2.60
  -2  -7   2   21.00    3.40
  -2  -7   2   18.20    2.10
   2  -7  -2   16.20    3.30
   2  -7  -2   16.30    2.00
   2   7  -2   20.30    2.80
  -2   7   2   16.20    3.20
  -2   7   2   17.80    2.20
   2   7  -2   17.70    3.20
   2   7  -2   19.20    3.20
  -2   7   2   23.00    2.00
   2   7  -2   15.30    2.80
  -2   7   2   14.00    2.60
   1  -7  -2  203.48    6.40
   1  -7  -2  208.48    9.50
   1  -7  -2  199.08    7.80
  -1  -7   2  199.88    8.30
   1  -7  -2  198.78    9.00
  -1  -7   2  221.88    9.10
   1  -7  -2  208.78    9.50
  -1  -7   2  206.98    5.90
  -1  -7   2  208.38    8.80
  -1  -7   2  217.58    7.50
   1   7  -2  199.48    7.00
  -1   7   2  202.38    9.00
   1   7  -2  204.68    8.30
   1   7  -2  198.28    8.80
  -1   7   2  203.48    7.10
  -1   7   2  211.88    8.40
   1   7  -2  209.98    8.80
   0  -7  -2  213.98    9.60
   0  -7   2  217.18    8.60
   0  -7  -2  209.08    9.20
   0  -7   2  229.08    9.70
   0  -7  -2  214.08    9.40
   0  -7   2  224.58    7.70
   0  -7   2  220.28    9.20
   0  -7  -2  226.68    6.80
   0  -7  -2  211.88    8.20
   0   7   2  222.88    9.30
   0   7  -2  212.08    6.70
   0   7  -2  224.28    8.30
   0   7   2  214.08    7.70
   0   7  -2  225.68    9.20
   1  -7   2    3.20    2.40
   1  -7   2    2.00    0.90
  -1  -7  -2    1.40    2.10
  -1  -7  -2    2.30    1.80
  -1  -7  -2    3.30    2.00
  -1  -7  -2    1.60    1.10
   1  -7   2    2.60    2.30
  -1  -7  -2    2.10    2.10
   1  -7   2   -0.20    1.40
   1  -7   2    2.10    1.40
   1   7   2    0.00    1.40
  -1   7  -2    1.40    1.40
   1   7   2    0.00    1.80
  -1   7  -2    3.20    1.90
   1   7   2    0.90    1.70
  -1   7  -2    2.80    2.40
   1   7   2    6.00    2.10
  -1   7  -2    2.50    0.80
   1   7   2    1.60    1.00
  -2  -7  -2  138.79    6.90
   2  -7   2  139.49    5.40
  -2  -7  -2  141.89    7.60
   2  -7   2  136.69    6.00
  -2  -7  -2  145.69    7.10
   2  -7   2  141.89    6.70
   2  -7   2  139.89    7.70
   2  -7   2  146.99    7.60
  -2  -7  -2  133.39    7.00
  -2  -7  -2  134.69    5.70
   2   7   2  135.99    7.00
  -2   7  -2  131.59    7.80
   2   7   2  135.79    6.80
  -2   7  -2  134.79    4.70
  -2   7  -2  141.39    7.10
   2   7   2  140.09    5.60
   2   7   2  133.59    7.00
  -2   7  -2  143.89    5.90
   2   7   2  133.89    7.10
  -3  -7  -2  971.50   27.80
   3  -7   2  994.00   28.00
   3  -7   2  910.91   29.20
  -3  -7  -2  917.81   28.10
   3  -7   2  957.10   29.00
  -3  -7  -2 1012.40   27.30
  -3  -7  -2  946.81   28.80
   3  -7   2 1009.50   27.50
   3  -7   2 1023.00   26.90
  -3   7  -2  956.80   26.40
   3   7   2  946.41   28.20
   3   7   2 1008.60   28.10
  -3   7  -2  986.20   28.20
   3   7   2  994.80   27.40
  -3   7  -2  962.80   25.80
   3   7   2  985.10   28.70
  -3   7  -2 1036.70   30.10
   3   7   2  971.10   27.00
   4  -7   2   41.60    4.10
   4  -7   2   40.60    4.70
  -4  -7  -2   50.69    4.90
  -4  -7  -2   45.30    4.50
  -4  -7  -2   40.40    5.00
   4  -7   2   40.30    4.50
   4  -7   2   40.70    5.30
   4  -7   2   33.40    4.70
  -4  -7  -2   46.10    5.60
   4  -7   2   38.40    4.40
   4   7   2   42.90    4.80
  -4   7  -2   38.00    4.40
  -4   7  -2   42.50    4.00
   4   7   2   46.20    3.90
   4   7   2   41.60    4.60
   4   7   2   45.90    5.60
  -4   7  -2   42.60    5.70
   4   7   2   46.20    5.50
   5  -7   2  294.37   11.80
  -5  -7  -2  282.17   11.70
  -5  -7  -2  277.07   12.30
   5  -7   2  290.87   11.90
   5  -7   2  262.57   11.60
   5  -7   2  252.77   12.10
   5  -7   2  275.97   10.70
  -5  -7  -2  286.07   10.60
  -5  -7  -2  280.07   12.30
   5  -7   2  265.57   12.50
  -5   7  -2  255.97   12.90
   5   7   2  272.87    8.90
   5   7   2  291.07   13.10
  -5   7  -2  285.87   11.40
  -5   7  -2  283.27   10.30
   5   7   2  264.27   11.50
   5   7   2  283.27   12.50
  -5   7  -2  285.07   13.10
   5   7   2  290.27   11.10
  -6  -7  -2   55.29    5.00
   6  -7   2   45.80    6.20
   6  -7   2   51.19    6.30
  -6  -7  -2   54.59    6.30
   6  -7   2   48.70    6.00
   6  -7   2   51.79    6.10
   6  -7   2   61.39    6.10
   6  -7   2   53.39    4.50
   6  -7   2   48.40    6.20
  -6  -7  -2   54.19    6.60
  -6  -7  -2   58.79    6.30
   6   7   2   47.50    6.30
  -6   7  -2   49.30    6.80
   6   7   2   54.89    5.60
   6   7   2   55.49    7.30
   6   7   2   52.69    6.30
  -6   7  -2   48.30    6.80
  -6   7  -2   59.79    5.90
  -6   7  -2   57.29    4.80
   7  -7   2   65.49    7.40
   7  -7   2   42.80    6.30
   7  -7   2   67.59    7.00
   7  -7   2   52.79    7.00
   7  -7   2   51.59    5.10
  -7  -7  -2   53.89    6.90
   7  -7   2   38.00    5.80
  -7  -7  -2   46.30    6.60
  -7  -7  -2   52.29    7.00
  -7   7  -2   59.79    7.10
  -7   7  -2   49.20    7.00
  -7   7  -2   53.99    6.70
  -7   7  -2   57.99    5.50
  -7   7  -2   63.79    6.30
   7   7   2   60.99    6.00
   7   7   2   36.90    6.10
   7   7   2   40.60    7.10
   7   7   2   38.90    6.20
   8  -7   2   64.59    6.30
  -8  -7  -2   82.49    8.70
   8  -7   2   73.89    8.80
   8  -7   2   76.29    8.70
   8  -7   2   66.89    7.90
   8  -7   2   70.19    8.00
   8  -7   2   76.19    8.30
  -8  -7  -2   74.49    8.20
  -8  -7  -2   67.59    7.90
  -8   7  -2   79.69    9.20
  -8   7  -2   76.99    8.40
  -8   7  -2   63.59    6.80
   8   7   2   68.29    9.20
   8   7   2   78.59    8.80
   8   7   2   76.79    8.80
  -8   7  -2   69.79    8.20
   8   7   2   81.69    7.30
  -9  -7  -2   47.60    7.70
   9  -7   2   20.20    5.50
   9  -7   2   33.90    6.80
   9  -7   2   41.80    7.40
  -9  -7  -2   26.00    6.30
   9  -7   2   40.70    7.30
  -9  -7  -2   42.40    6.90
   9   7   2   44.20    8.40
   9   7   2   34.10    6.80
  -9   7  -2   34.60    6.10
   9   7   2   38.00    7.20
  -9   7  -2   46.80    7.70
  -9   7  -2   26.90    5.90
  -9   7  -2   52.79    7.90
  10  -7   2   -3.20    4.50
  10  -7   2   -1.80    4.00
 -10  -7  -2    4.70    4.90
  10  -7   2    2.20    5.00
  10  -7   2   -0.90    4.20
 -10  -7  -2   -3.00    4.10
 -10  -7  -2   -1.40    4.50
 -10   7  -2    3.00    4.90
  10   7   2   -5.40    4.00
 -10   7  -2   -0.60    3.80
  10   7   2    3.70    4.60
 -10   7  -2   -3.10    4.40
  10   7   2   -1.20    5.00
  11  -7   2    5.90    6.30
 -11  -7  -2    8.90    6.40
  11  -7   2    6.00    5.70
 -11  -7  -2    8.40    5.60
 -11  -7  -2    3.00    5.50
  11  -7   2   10.80    6.00
 -11   7  -2    2.20    5.50
  11   7   2    4.10    6.20
  11   7   2    2.20    5.40
 -11   7  -2   13.10    6.30
 -11   7  -2   10.70    6.30
  11   7   2   17.00    6.40
 -12  -7  -2   12.50    7.60
  12  -7   2    1.70    6.10
  12  -7   2   14.00    6.90
 -12  -7  -2    9.90    6.30
  12   7   2   16.20    7.30
  12   7   2    8.50    7.70
 -12   7  -2    2.80    6.90
  12   7   2    4.20    6.50
 -12   7  -2    7.70    6.70
 -12   7  -2    4.30    6.00
  12  -8  -2    6.90    6.50
 -12  -8   2    9.80    5.50
 -12  -8   2    1.70    5.80
 -12  -8   2    0.40    6.20
  12   8  -2   -3.10    6.20
  12   8  -2    5.50    6.00
 -12   8   2    9.80    6.30
 -12   8   2    8.80    5.60
 -12   8   2    6.30    6.10
  12   8  -2    3.10    5.90
 -11  -8   2   26.50    7.30
 -11  -8   2   26.30    6.80
  11  -8  -2   28.80    7.60
  11  -8  -2   39.30    8.20
 -11  -8   2   34.20    7.90
  11  -8  -2   11.90    6.20
 -11   8   2   18.20    6.40
 -11   8   2   32.00    7.40
  11   8  -2   20.30    7.60
 -11   8   2   38.40    7.50
  11   8  -2   39.80    8.20
  11   8  -2   39.80    8.50
 -11   8   2   21.80    6.40
  10  -8  -2   45.00    7.70
 -10  -8   2   36.60    6.30
  10  -8  -2   42.90    7.90
 -10  -8   2   30.40    6.70
 -10  -8   2   45.20    7.80
 -10  -8   2   32.00    7.10
  10  -8  -2   37.20    7.00
  10  -8  -2   32.70    7.10
 -10   8   2   35.10    6.00
  10   8  -2   35.30    7.40
  10   8  -2   47.40    8.30
 -10   8   2   31.00    6.90
 -10   8   2   28.10    6.40
  10   8  -2   30.90    7.90
 -10   8   2   27.70    6.10
 -10   8   2   35.80    7.40
  -9  -8   2    1.10    4.20
   9  -8  -2   -2.80    3.60
   9  -8  -2   -5.70    3.60
  -9  -8   2   -1.10    3.50
   9  -8  -2    2.00    4.00
   9  -8  -2    3.60    4.30
   9  -8  -2    4.00    4.30
   9  -8  -2    1.40    3.30
  -9  -8   2   -0.40    3.60
  -9  -8   2    3.00    4.40
   9  -8  -2   -0.90    3.90
   9  -8  -2   10.90    4.80
   9  -8  -2    1.90    3.50
  -9   8   2    3.80    4.00
  -9   8   2   -4.60    3.20
   9   8  -2    1.20    3.70
   9   8  -2   -3.70    3.70
  -9   8   2   -2.10    2.80
  -9   8   2    2.60    3.50
   9   8  -2   -2.50    4.20
   9   8  -2   -5.50    4.20
  -9   8   2    6.40    4.10
  -9   8   2   -0.30    3.50
  -9   8   2   -3.30    3.20
   8  -8  -2   45.30    6.90
  -8  -8   2   31.90    6.10
   8  -8  -2   55.59    7.50
  -8  -8   2   52.79    7.10
   8  -8  -2   34.80    5.90
   8  -8  -2   46.80    5.90
   8  -8  -2   30.80    6.50
   8  -8  -2   46.20    6.90
   8  -8  -2   44.40    6.50
  -8  -8   2   40.30    6.20
   8  -8  -2   46.40    6.80
   8  -8  -2   39.20    6.10
  -8  -8   2   35.30    6.30
  -8   8   2   29.90    6.30
  -8   8   2   50.69    6.30
   8   8  -2   43.40    6.30
  -8   8   2   42.30    6.70
   8   8  -2   41.60    7.80
   8   8  -2   40.50    7.30
  -8   8   2   35.00    6.60
  -8   8   2   44.30    6.40
   8   8  -2   48.30    7.10
   7  -8  -2   28.60    5.50
  -7  -8   2   21.30    4.70
  -7  -8   2   22.90    4.80
   7  -8  -2   26.80    6.10
   7  -8  -2   30.70    5.10
  -7  -8   2   22.70    4.80
   7  -8  -2   31.00    4.60
   7  -8  -2   32.90    5.10
   7  -8  -2   31.30    5.80
  -7  -8   2   35.40    6.10
   7  -8  -2   30.50    5.30
   7  -8  -2   26.60    5.00
   7  -8  -2   24.00    5.00
   7   8  -2   34.20    5.50
  -7   8   2   33.00    5.50
   7   8  -2   21.90    5.20
   7   8  -2   24.90    5.60
   7   8  -2   25.50    5.20
  -7   8   2   32.10    6.00
  -7   8   2   38.60    5.20
  -7   8   2   22.40    4.50
  -6  -8   2    0.30    2.80
   6  -8  -2    0.40    2.60
   6  -8  -2   -1.10    2.60
   6  -8  -2    5.80    3.90
  -6  -8   2    4.50    3.20
   6  -8  -2    1.70    2.70
  -6  -8   2   -0.40    2.70
   6  -8  -2    1.60    2.50
   6  -8  -2   -0.30    3.00
   6  -8  -2   -1.20    2.10
   6  -8  -2    1.00    2.50
   6  -8  -2    4.10    3.50
  -6  -8   2    5.10    2.80
   6   8  -2    0.20    2.70
   6   8  -2   -0.40    3.00
  -6   8   2    3.50    2.90
  -6   8   2    1.20    2.40
   6   8  -2   -0.30    2.70
  -6   8   2   -1.70    2.90
   6   8  -2    2.10    3.10
  -6   8   2    0.30    2.40
  -5  -8   2  234.18   10.50
   5  -8  -2  209.58    9.60
   5  -8  -2  189.68   10.40
  -5  -8   2  234.88   10.10
   5  -8  -2  231.28   12.20
  -5  -8   2  225.48   11.00
   5  -8  -2  203.48    9.70
   5  -8  -2  230.08   10.80
   5  -8  -2  205.28   11.40
  -5  -8   2  235.18   10.90
   5  -8  -2  228.78    9.90
  -5  -8   2  211.98    8.70
   5   8  -2  229.78   11.30
  -5   8   2  222.98    9.70
   5   8  -2  226.98   10.40
  -5   8   2  235.48   11.20
   5   8  -2  224.78    8.70
   5   8  -2  224.58   10.20
  -5   8   2  240.48   10.00
   5   8  -2  214.48   11.00
  -4  -8   2  301.77   12.50
   4  -8  -2  309.07   11.10
   4  -8  -2  306.77   10.80
   4  -8  -2  298.57   11.30
   4  -8  -2  287.47   13.50
   4  -8  -2  298.07   13.40
  -4  -8   2  299.37   11.60
   4  -8  -2  308.77   12.70
  -4  -8   2  301.17   11.00
  -4  -8   2  302.37   11.20
  -4  -8   2  297.17   12.30
   4   8  -2  300.37   11.00
   4   8  -2  293.47   12.60
   4   8  -2  290.97   12.20
  -4   8   2  299.27   10.70
  -4   8   2  290.87   10.70
   4   8  -2  306.17   12.40
   4   8  -2  313.77   11.30
  -4   8   2  304.17   11.60
  -4   8   2  319.97   12.80
   3  -8  -2   13.90    3.60
   3  -8  -2   13.30    3.50
   3  -8  -2   11.10    2.70
   3  -8  -2    8.80    2.10
  -3  -8   2   12.40    2.60
  -3  -8   2   12.10    3.10
  -3  -8   2   12.80    2.90
  -3  -8   2   12.90    3.20
   3  -8  -2   14.80    3.70
  -3  -8   2   14.00    2.40
   3   8  -2    8.90    2.60
  -3   8   2   11.70    2.70
  -3   8   2    8.80    2.00
   3   8  -2    9.10    2.90
  -3   8   2   10.90    3.10
   3   8  -2   13.60    3.00
  -3   8   2   10.00    2.10
   3   8  -2    6.40    2.80
  -2  -8   2   97.69    6.00
  -2  -8   2   91.89    5.10
   2  -8  -2  104.59    7.30
   2  -8  -2  105.89    6.80
  -2  -8   2  108.79    6.40
   2  -8  -2  103.39    5.50
  -2  -8   2   94.79    6.30
   2  -8  -2   95.79    4.50
  -2  -8   2  101.29    4.10
   2  -8  -2  100.69    7.20
  -2   8   2   96.39    5.70
   2   8  -2  102.09    6.10
   2   8  -2   97.69    6.20
   2   8  -2  100.69    5.50
  -2   8   2   91.59    4.70
  -2   8   2  108.89    3.70
  -2   8   2  106.19    6.60
   2   8  -2   97.69    6.40
   1  -8  -2  465.55   13.50
   1  -8  -2  507.45   17.50
   1  -8  -2  497.95   17.50
  -1  -8   2  517.25   16.80
   1  -8  -2  494.75   16.80
  -1  -8   2  480.35   16.50
   1  -8  -2  507.55   15.40
  -1  -8   2  475.05   14.50
  -1  -8   2  471.75   15.80
   1   8  -2  475.75   15.90
  -1   8   2  468.35   15.70
   1   8  -2  487.95   16.70
   1   8  -2  496.35   16.70
   1   8  -2  494.35   14.20
  -1   8   2  474.75   16.60
  -1   8   2  499.95   14.20
   0  -8   2   35.00    3.20
   0  -8  -2   39.40    4.90
   0  -8  -2   37.00    3.80
   0  -8   2   35.20    4.00
   0  -8   2   42.90    5.00
   0  -8   2   39.00    4.80
   0  -8  -2   33.80    2.40
   0  -8  -2   50.69    5.60
   0  -8  -2   33.00    4.50
   0   8   2   38.60    3.50
   0   8  -2   40.30    5.00
   0   8   2   41.30    4.30
   0   8  -2   35.10    4.50
   0   8   2   35.40    4.80
   0   8  -2   35.40    2.50
   0   8   2   40.70    5.00
   0   8  -2   34.80    3.80
   1  -8   2  386.06   12.20
  -1  -8  -2  377.36   11.40
  -1  -8  -2  391.56   14.40
  -1  -8  -2  383.86   14.40
  -1  -8  -2  399.16   14.30
   1  -8   2  385.46   14.30
   1  -8   2  373.86   13.10
   1  -8   2  396.36   14.90
  -1  -8  -2  390.46   13.30
  -1   8  -2  402.26   10.60
   1   8   2  393.36   12.60
   1   8   2  393.76   13.80
   1   8   2  392.86   14.40
  -1   8  -2  374.06   12.60
  -1   8  -2  371.86   14.00
   1   8   2  389.86   14.10
  -1   8  -2  392.96   14.90
  -2  -8  -2  982.10   26.40
   2  -8   2 1040.30   30.30
  -2  -8  -2 1004.60   29.70
   2  -8   2  984.80   27.10
  -2  -8  -2  975.10   28.30
  -2  -8  -2  984.00   28.60
   2  -8   2 1005.20   29.60
  -2  -8  -2 1007.10   29.00
   2  -8   2  981.30   25.80
   2  -8   2  963.60   28.00
   2   8   2 1016.60   28.80
   2   8   2  970.10   28.00
  -2   8  -2 1007.30   27.20
   2   8   2  989.00   28.80
  -2   8  -2  971.60   28.70
   2   8   2  954.40   28.60
  -2   8  -2  999.60   30.40
   2   8   2  974.20   25.90
  -2   8  -2  950.10   25.10
  -3  -8  -2   35.30    3.70
   3  -8   2   36.40    4.40
  -3  -8  -2   40.20    5.00
   3  -8   2   40.00    3.70
  -3  -8  -2   36.70    4.50
   3  -8   2   37.20    3.90
   3  -8   2   26.70    4.60
   3  -8   2   35.40    5.00
  -3  -8  -2   31.00    4.10
  -3   8  -2   39.00    4.60
   3   8   2   34.90    4.10
  -3   8  -2   38.40    3.70
   3   8   2   33.10    4.40
   3   8   2   31.70    4.30
  -3   8  -2   31.60    4.90
  -3   8  -2   32.20    2.90
   3   8   2   28.40    3.50
   3   8   2   43.00    5.20
   4  -8   2  143.29    8.90
  -4  -8  -2  132.49    8.20
   4  -8   2  142.49    6.20
   4  -8   2  138.49    7.40
   4  -8   2  124.69    7.40
[truncated: 3,069,084 more chars]
