# Supplementary material for: Reversible transformations between the non-porous phases of a flexible coordination network enabled by transient porosity
Source: Nat Chem. 2023 Feb 13;15(4):542–9. doi: 10.1038/s41557-022-01128-3 (PMC10070188; doi:10.1038/s41557-022-01128-3)
Supplement: Supplementary file 4 — Crystallographic data for 1Hydrate (CCDC reference 2111571). [file 41557_2022_1128_MOESM4_ESM.cif]

 
data_1_Hydrate
 
_audit_creation_method            'SHELXL-2016/6'
_shelx_SHELXL_version_number      '2016/6'
_chemical_name_systematic         ?
_chemical_name_common             '1_Hydrate'
_chemical_melting_point           ?
_chemical_formula_moiety          'C32 H23 Co N4 O5, 0.56(O)'
_chemical_formula_sum
 'C32 H23 Co N4 O5.56' 
_chemical_formula_weight          611.43

loop_
 _atom_type_symbol
 _atom_type_description
 _atom_type_scat_dispersion_real
 _atom_type_scat_dispersion_imag
 _atom_type_scat_source
 'C'  'C'   0.0033   0.0016
 'International Tables Vol C Tables 4.2.6.8 and 6.1.1.4'
 'H'  'H'   0.0000   0.0000
 'International Tables Vol C Tables 4.2.6.8 and 6.1.1.4'
 'N'  'N'   0.0061   0.0033
 'International Tables Vol C Tables 4.2.6.8 and 6.1.1.4'
 'O'  'O'   0.0106   0.0060
 'International Tables Vol C Tables 4.2.6.8 and 6.1.1.4'
 'Co'  'Co'   0.3494   0.9721
 'International Tables Vol C Tables 4.2.6.8 and 6.1.1.4'
 
_space_group_crystal_system       monoclinic
_space_group_IT_number            14
_space_group_name_H-M_alt         'P 21/n'
_space_group_name_Hall            '-P 2yn'
 
_shelx_space_group_comment
;
The symmetry employed for this shelxl refinement is uniquely defined
by the following loop, which should always be used as a source of
symmetry information in preference to the above space-group names.
They are only intended as comments.
;
 
loop_
 _space_group_symop_operation_xyz
 'x, y, z'
 '-x+1/2, y+1/2, -z+1/2'
 '-x, -y, -z'
 'x-1/2, -y-1/2, z-1/2'
 
_cell_length_a                    10.2021(8)
_cell_length_b                    12.8672(10)
_cell_length_c                    22.0145(18)
_cell_angle_alpha                 90
_cell_angle_beta                  92.368(2)
_cell_angle_gamma                 90
_cell_volume                      2887.4(4)
_cell_formula_units_Z             4
_cell_measurement_temperature     98(2)
_cell_measurement_reflns_used     3130
_cell_measurement_theta_min       2.684
_cell_measurement_theta_max       27.854
 
_exptl_crystal_description        'plate'
_exptl_crystal_colour             'purple'
_exptl_crystal_density_meas       ?
_exptl_crystal_density_method     ?
_exptl_crystal_density_diffrn     1.407          
_exptl_crystal_F_000              1258
_exptl_transmission_factor_min    0.6176
_exptl_transmission_factor_max    0.7457
_exptl_crystal_size_max           0.256
_exptl_crystal_size_mid           0.107
_exptl_crystal_size_min           0.099
_exptl_absorpt_coefficient_mu     0.644
_shelx_estimated_absorpt_T_min    ?
_shelx_estimated_absorpt_T_max    ?
_exptl_absorpt_correction_type    'Multi-scan'
_exptl_absorpt_correction_T_min   ?
_exptl_absorpt_correction_T_max   ?
_exptl_absorpt_process_details    'SADABS,2016'
_exptl_absorpt_special_details    ?
_diffrn_ambient_temperature       98(2)
_diffrn_radiation_wavelength      0.71073
_diffrn_radiation_type            MoK\a
_diffrn_source                    'fine-focus sealed tube'
_diffrn_measurement_device_type   'Bruker APEX CCD area -detector' 
_diffrn_measurement_method         \w 
_diffrn_detector_area_resol_mean  ?
_diffrn_reflns_number             16957
_diffrn_reflns_av_unetI/netI      0.1282
_diffrn_reflns_av_R_equivalents   0.0746
_diffrn_reflns_limit_h_min        -13
_diffrn_reflns_limit_h_max        13
_diffrn_reflns_limit_k_min        -17
_diffrn_reflns_limit_k_max        14
_diffrn_reflns_limit_l_min        -29
_diffrn_reflns_limit_l_max        22
_diffrn_reflns_theta_min          3.102
_diffrn_reflns_theta_max          28.324
_diffrn_reflns_theta_full         25.242
_diffrn_measured_fraction_theta_max   0.986
_diffrn_measured_fraction_theta_full  0.994
_diffrn_reflns_Laue_measured_fraction_max    0.986
_diffrn_reflns_Laue_measured_fraction_full   0.994
_diffrn_reflns_point_group_measured_fraction_max   0.986
_diffrn_reflns_point_group_measured_fraction_full  0.994
_reflns_number_total              7082
_reflns_number_gt                 3429
_reflns_threshold_expression      'I > 2\s(I)'
_reflns_Friedel_coverage          0.000
_reflns_Friedel_fraction_max      .
_reflns_Friedel_fraction_full     .
 
_reflns_special_details
;
 Reflections were merged by SHELXL according to the crystal
 class for the calculation of statistics and refinement.
 
 _reflns_Friedel_fraction is defined as the number of unique
 Friedel pairs measured divided by the number that would be
 possible theoretically, ignoring centric projections and
 systematic absences.
;
 
_computing_data_collection        'APEX3 (Bruker, 2016)'
_computing_cell_refinement         'SAINT (Bruker, 2016)'
_computing_data_reduction          'SAINT (Bruker, 2016)'
_computing_structure_solution     'SHELXT 2014/5 (Sheldrick, 2014)'
_computing_structure_refinement 'SHELXL-2016/6 (Sheldrick, 2016)'
_computing_molecular_graphics     ?
_computing_publication_material   ?
_refine_special_details           ?
_refine_ls_structure_factor_coef  Fsqd
_refine_ls_matrix_type            full
_refine_ls_weighting_scheme       calc
_refine_ls_weighting_details
'w=1/[\s^2^(Fo^2^)+(0.0727P)^2^+1.2798P] where P=(Fo^2^+2Fc^2^)/3'
_atom_sites_solution_primary      ?
_atom_sites_solution_secondary    ?
_atom_sites_solution_hydrogens    mixed
_refine_ls_hydrogen_treatment     mixed
_refine_ls_extinction_method      none
_refine_ls_extinction_coef        .
_refine_ls_number_reflns          7082
_refine_ls_number_parameters      392
_refine_ls_number_restraints      0
_refine_ls_R_factor_all           0.1700
_refine_ls_R_factor_gt            0.0685
_refine_ls_wR_factor_ref          0.1877
_refine_ls_wR_factor_gt           0.1432
_refine_ls_goodness_of_fit_ref    1.023
_refine_ls_restrained_S_all       1.023
_refine_ls_shift/su_max           0.000
_refine_ls_shift/su_mean          0.000
 
loop_
 _atom_site_label
 _atom_site_type_symbol
 _atom_site_fract_x
 _atom_site_fract_y
 _atom_site_fract_z
 _atom_site_U_iso_or_equiv
 _atom_site_adp_type
 _atom_site_occupancy
 _atom_site_site_symmetry_order  
 _atom_site_calc_flag
 _atom_site_refinement_flags_posn
 _atom_site_refinement_flags_adp
 _atom_site_refinement_flags_occupancy
 _atom_site_disorder_assembly
 _atom_site_disorder_group
Co01 Co 0.62310(6) 0.31060(5) 0.34224(3) 0.03287(19) Uani 1 1 d . . . . .
O1 O 0.7424(3) 0.3955(2) 0.39555(14) 0.0351(7) Uani 1 1 d . . . . .
O3 O 0.5529(3) 0.1819(2) 0.37917(15) 0.0413(8) Uani 1 1 d . . . . .
O5 O 0.7839(4) 0.2194(3) 0.30749(17) 0.0461(9) Uani 1 1 d . . . . .
O2 O 0.9369(3) 0.3690(3) 0.35533(16) 0.0519(10) Uani 1 1 d . . . . .
N3 N 0.1901(3) 0.0080(3) 0.11082(16) 0.0328(9) Uani 1 1 d . . . . .
N4 N 0.0429(3) -0.1118(3) 0.12946(17) 0.0345(9) Uani 1 1 d . . . . .
N1 N 0.5741(3) 0.3344(3) 0.25202(18) 0.0379(9) Uani 1 1 d . . . . .
N2 N 0.4755(3) 0.2979(3) 0.16326(17) 0.0351(9) Uani 1 1 d . . . . .
C7 C 0.2455(4) 0.1058(3) 0.0944(2) 0.0325(10) Uani 1 1 d . . . . .
C13 C 0.8659(4) 0.4044(4) 0.3950(2) 0.0369(11) Uani 1 1 d . . . . .
C15 C 1.0364(4) 0.4057(3) 0.4783(2) 0.0325(10) Uani 1 1 d . . . . .
H15 H 1.061054 0.340096 0.462551 0.039 Uiso 1 1 calc R U . . .
C10 C 0.2573(4) -0.0768(3) 0.1344(2) 0.0360(11) Uani 1 1 d . . . . .
H10 H 0.349433 -0.082462 0.141675 0.043 Uiso 1 1 calc R U . . .
C8 C 0.0605(4) -0.0169(3) 0.1090(2) 0.0347(11) Uani 1 1 d . . . . .
H8 H -0.008090 0.028042 0.094896 0.042 Uiso 1 1 calc R U . . .
C17 C 0.7885(4) 0.6206(3) 0.4398(2) 0.0328(10) Uani 1 1 d . . . . .
C3 C 0.3869(4) 0.2487(4) 0.1200(2) 0.0336(10) Uani 1 1 d . . . . .
C16 C 0.8950(4) 0.5562(4) 0.4704(2) 0.0338(10) Uani 1 1 d . . . . .
C11 C 0.3365(4) 0.1514(4) 0.1347(2) 0.0359(11) Uani 1 1 d . . . . .
H11 H 0.363760 0.117331 0.171327 0.043 Uiso 1 1 calc R U . . .
C9 C 0.1669(4) -0.1499(4) 0.1450(2) 0.0353(11) Uani 1 1 d . . . . .
H9 H 0.185255 -0.217355 0.160648 0.042 Uiso 1 1 calc R U . . .
C4 C 0.3525(5) 0.2962(4) 0.0660(2) 0.0399(11) Uani 1 1 d . . . . .
H4 H 0.388472 0.361967 0.056351 0.048 Uiso 1 1 calc R U . . .
C6 C 0.2112(5) 0.1514(4) 0.0393(2) 0.0396(11) Uani 1 1 d . . . . .
H6 H 0.152105 0.117756 0.011263 0.048 Uiso 1 1 calc R U . . .
C24 C 0.5449(5) 0.0403(3) 0.4459(2) 0.0392(11) Uani 1 1 d . . . . .
C14 C 0.9334(4) 0.4594(4) 0.4488(2) 0.0356(11) Uani 1 1 d . . . . .
C26 C 0.3682(5) -0.0079(3) 0.5082(2) 0.0420(12) Uani 1 1 d . . . . .
H26 H 0.276757 -0.012478 0.514356 0.050 Uiso 1 1 calc R U . . .
C5 C 0.2646(5) 0.2474(4) 0.0256(2) 0.0445(12) Uani 1 1 d . . . . .
H5 H 0.240615 0.280146 -0.011900 0.053 Uiso 1 1 calc R U . . .
O4 O 0.6990(5) 0.0572(4) 0.3690(2) 0.118(2) Uani 1 1 d . . . . .
C25 C 0.4093(5) 0.0314(3) 0.4530(2) 0.0407(12) Uani 1 1 d . . . . .
C18 C 0.7784(5) 0.6312(4) 0.3774(2) 0.0419(12) Uani 1 1 d . . . . .
H18 H 0.838914 0.595888 0.353034 0.050 Uiso 1 1 calc R U . . .
C22 C 0.7014(4) 0.6738(3) 0.4744(2) 0.0407(12) Uani 1 1 d . . . . .
H22 H 0.707484 0.667225 0.517420 0.049 Uiso 1 1 calc R U . . .
C12 C 0.4844(5) 0.2775(4) 0.2229(2) 0.0430(12) Uani 1 1 d . . . . .
H12 H 0.431849 0.227290 0.242108 0.052 Uiso 1 1 calc R U . . .
C19 C 0.6807(5) 0.6928(4) 0.3495(3) 0.0512(13) Uani 1 1 d . . . . .
H19 H 0.673750 0.698440 0.306431 0.061 Uiso 1 1 calc R U . . .
C21 C 0.6048(5) 0.7369(4) 0.4476(3) 0.0455(13) Uani 1 1 d . . . . .
H21 H 0.546440 0.773839 0.472305 0.055 Uiso 1 1 calc R U . . .
C20 C 0.5935(5) 0.7460(4) 0.3853(3) 0.0532(14) Uani 1 1 d . . . . .
H20 H 0.526739 0.788368 0.366928 0.064 Uiso 1 1 calc R U . . .
C23 C 0.6024(6) 0.0951(4) 0.3928(2) 0.0504(14) Uani 1 1 d . . . . .
C2 C 0.5701(5) 0.3723(4) 0.1525(3) 0.0497(13) Uani 1 1 d . . . . .
H2 H 0.589203 0.402415 0.114462 0.060 Uiso 1 1 calc R U . . .
C1 C 0.6298(5) 0.3933(4) 0.2072(2) 0.0497(14) Uani 1 1 d . . . . .
H1 H 0.699642 0.441329 0.213884 0.060 Uiso 1 1 calc R U . . .
C27 C 0.3067(5) 0.0569(4) 0.4049(3) 0.0518(14) Uani 1 1 d . . . . .
C32 C 0.1934(5) 0.1112(4) 0.4201(3) 0.0627(17) Uani 1 1 d . . . . .
H32 H 0.184624 0.134086 0.460758 0.075 Uiso 1 1 calc R U . . .
C30 C 0.1086(8) 0.1005(6) 0.3185(4) 0.086(2) Uani 1 1 d . . . . .
H30 H 0.041133 0.116288 0.288936 0.103 Uiso 1 1 calc R U . . .
C31 C 0.0942(7) 0.1320(5) 0.3772(4) 0.084(2) Uani 1 1 d . . . . .
H31 H 0.017197 0.167735 0.388229 0.101 Uiso 1 1 calc R U . . .
C28 C 0.3220(7) 0.0246(5) 0.3462(3) 0.0692(18) Uani 1 1 d . . . . .
H28 H 0.399108 -0.011223 0.335551 0.083 Uiso 1 1 calc R U . . .
C29 C 0.2179(7) 0.0463(5) 0.3005(3) 0.080(2) Uani 1 1 d . . . . .
H29 H 0.224854 0.023966 0.259661 0.096 Uiso 1 1 calc R U . . .
O1A O 0.5307(6) 0.0198(5) 0.2410(3) 0.0584(18) Uani 0.56 1 d . . P A 1
H3 H 0.847(6) 0.244(5) 0.320(3) 0.10(3) Uiso 1 1 d . . . . .
 
loop_
 _atom_site_aniso_label
 _atom_site_aniso_U_11
 _atom_site_aniso_U_22
 _atom_site_aniso_U_33
 _atom_site_aniso_U_23
 _atom_site_aniso_U_13
 _atom_site_aniso_U_12
Co01 0.0297(3) 0.0329(3) 0.0356(4) -0.0006(3) -0.0033(3) -0.0044(3)
O1 0.0240(15) 0.0432(18) 0.0380(19) -0.0029(15) -0.0008(14) -0.0075(13)
O3 0.0385(17) 0.0351(18) 0.050(2) 0.0097(16) 0.0029(16) 0.0007(15)
O5 0.0369(19) 0.059(2) 0.042(2) -0.0110(18) -0.0015(17) 0.0018(18)
O2 0.0309(17) 0.079(3) 0.046(2) -0.0239(19) 0.0038(17) -0.0064(18)
N3 0.0293(19) 0.035(2) 0.033(2) -0.0015(17) -0.0018(17) 0.0030(17)
N4 0.0294(19) 0.033(2) 0.041(2) -0.0001(18) -0.0035(18) 0.0041(16)
N1 0.033(2) 0.040(2) 0.040(2) 0.0047(18) 0.0008(19) -0.0063(17)
N2 0.0323(19) 0.039(2) 0.034(2) 0.0054(18) -0.0025(17) -0.0017(18)
C7 0.029(2) 0.031(2) 0.037(3) -0.002(2) 0.005(2) 0.0032(19)
C13 0.036(2) 0.041(3) 0.033(3) -0.005(2) -0.001(2) -0.007(2)
C15 0.027(2) 0.033(2) 0.037(3) -0.008(2) 0.002(2) -0.0038(19)
C10 0.026(2) 0.041(3) 0.041(3) 0.001(2) 0.001(2) 0.005(2)
C8 0.032(2) 0.035(3) 0.037(3) -0.002(2) -0.002(2) 0.007(2)
C17 0.028(2) 0.033(2) 0.038(3) 0.002(2) -0.002(2) -0.0107(19)
C3 0.031(2) 0.037(3) 0.033(3) -0.003(2) 0.001(2) 0.003(2)
C16 0.026(2) 0.042(3) 0.033(3) 0.001(2) 0.004(2) -0.007(2)
C11 0.029(2) 0.041(3) 0.038(3) 0.003(2) -0.001(2) 0.001(2)
C9 0.029(2) 0.036(2) 0.041(3) 0.008(2) 0.004(2) 0.005(2)
C4 0.048(3) 0.036(3) 0.036(3) 0.005(2) 0.001(2) 0.000(2)
C6 0.044(3) 0.040(3) 0.035(3) -0.004(2) -0.006(2) 0.000(2)
C24 0.048(3) 0.024(2) 0.046(3) 0.001(2) 0.002(2) 0.000(2)
C14 0.026(2) 0.042(3) 0.039(3) -0.005(2) -0.002(2) -0.008(2)
C26 0.040(3) 0.028(2) 0.057(3) 0.003(2) -0.004(3) 0.001(2)
C5 0.059(3) 0.042(3) 0.031(3) 0.001(2) -0.007(2) 0.008(3)
O4 0.150(4) 0.076(3) 0.138(5) 0.050(3) 0.107(4) 0.066(3)
C25 0.046(3) 0.026(2) 0.050(3) 0.002(2) -0.009(3) 0.000(2)
C18 0.037(3) 0.045(3) 0.044(3) 0.003(2) 0.004(2) -0.011(2)
C22 0.035(2) 0.038(3) 0.049(3) -0.003(2) -0.004(2) -0.005(2)
C12 0.045(3) 0.049(3) 0.035(3) 0.002(2) -0.002(2) -0.016(2)
C19 0.052(3) 0.052(3) 0.049(3) 0.016(3) -0.007(3) -0.012(3)
C21 0.036(3) 0.037(3) 0.064(4) -0.004(3) 0.000(3) -0.004(2)
C20 0.046(3) 0.040(3) 0.072(4) 0.011(3) -0.012(3) -0.005(3)
C23 0.069(4) 0.038(3) 0.045(3) 0.004(3) 0.017(3) 0.012(3)
C2 0.054(3) 0.044(3) 0.051(4) 0.007(3) 0.004(3) -0.011(3)
C1 0.051(3) 0.044(3) 0.054(4) 0.006(3) -0.005(3) -0.010(2)
C27 0.061(3) 0.031(3) 0.063(4) 0.013(3) -0.009(3) -0.012(3)
C32 0.050(3) 0.042(3) 0.094(5) 0.008(3) -0.024(3) 0.000(3)
C30 0.075(5) 0.090(6) 0.091(6) 0.015(5) -0.025(5) -0.016(4)
C31 0.062(4) 0.066(4) 0.121(7) 0.011(5) -0.033(5) -0.003(3)
C28 0.086(5) 0.059(4) 0.061(4) 0.014(3) -0.012(4) -0.021(3)
C29 0.093(5) 0.084(5) 0.061(4) 0.014(4) -0.019(4) -0.036(4)
O1A 0.058(4) 0.075(5) 0.043(4) -0.004(3) 0.009(3) 0.010(4)
 
_geom_special_details
;
 All esds (except the esd in the dihedral angle between two l.s. planes)
 are estimated using the full covariance matrix.  The cell esds are taken
 into account individually in the estimation of esds in distances, angles
 and torsion angles; correlations between esds in cell parameters are only
 used when they are defined by crystal symmetry.  An approximate (isotropic)
 treatment of cell esds is used for estimating esds involving l.s. planes.
;
 
loop_
 _geom_bond_atom_site_label_1
 _geom_bond_atom_site_label_2
 _geom_bond_distance
 _geom_bond_site_symmetry_2
 _geom_bond_publ_flag
Co01 O1 1.983(3) . ?
Co01 O3 1.991(3) . ?
Co01 N1 2.051(4) . ?
Co01 N4 2.083(4) 2 ?
Co01 O5 2.180(3) . ?
O1 C13 1.266(5) . ?
O3 C23 1.257(5) . ?
O5 H3 0.76(6) . ?
O2 C13 1.244(5) . ?
N3 C8 1.360(5) . ?
N3 C10 1.378(5) . ?
N3 C7 1.432(5) . ?
N4 C8 1.316(5) . ?
N4 C9 1.386(5) . ?
N1 C12 1.318(6) . ?
N1 C1 1.384(6) . ?
N2 C12 1.338(6) . ?
N2 C2 1.386(6) . ?
N2 C3 1.434(5) . ?
C7 C6 1.379(6) . ?
C7 C11 1.386(6) . ?
C13 C14 1.521(6) . ?
C15 C16 1.394(6) 3_766 ?
C15 C14 1.395(6) . ?
C15 H15 0.9500 . ?
C10 C9 1.344(6) . ?
C10 H10 0.9500 . ?
C8 H8 0.9500 . ?
C17 C22 1.376(6) . ?
C17 C18 1.380(6) . ?
C17 C16 1.504(6) . ?
C3 C4 1.369(6) . ?
C3 C11 1.397(6) . ?
C16 C14 1.394(6) . ?
C11 H11 0.9500 . ?
C9 H9 0.9500 . ?
C4 C5 1.387(6) . ?
C4 H4 0.9500 . ?
C6 C5 1.388(6) . ?
C6 H6 0.9500 . ?
C24 C26 1.382(6) 3_656 ?
C24 C25 1.404(6) . ?
C24 C23 1.504(7) . ?
C26 C25 1.395(7) . ?
C26 H26 0.9500 . ?
C5 H5 0.9500 . ?
O4 C23 1.235(6) . ?
C25 C27 1.494(7) . ?
C18 C19 1.396(7) . ?
C18 H18 0.9500 . ?
C22 C21 1.390(6) . ?
C22 H22 0.9500 . ?
C12 H12 0.9500 . ?
C19 C20 1.393(7) . ?
C19 H19 0.9500 . ?
C21 C20 1.375(7) . ?
C21 H21 0.9500 . ?
C20 H20 0.9500 . ?
C2 C1 1.355(7) . ?
C2 H2 0.9500 . ?
C1 H1 0.9500 . ?
C27 C28 1.371(8) . ?
C27 C32 1.403(7) . ?
C32 C31 1.382(8) . ?
C32 H32 0.9500 . ?
C30 C31 1.367(10) . ?
C30 C29 1.387(9) . ?
C30 H30 0.9500 . ?
C31 H31 0.9500 . ?
C28 C29 1.459(8) . ?
C28 H28 0.9500 . ?
C29 H29 0.9500 . ?
 
loop_
 _geom_angle_atom_site_label_1
 _geom_angle_atom_site_label_2
 _geom_angle_atom_site_label_3
 _geom_angle
 _geom_angle_site_symmetry_1
 _geom_angle_site_symmetry_3
 _geom_angle_publ_flag
O1 Co01 O3 116.03(13) . . ?
O1 Co01 N1 127.57(14) . . ?
O3 Co01 N1 116.25(14) . . ?
O1 Co01 N4 92.61(13) . 2 ?
O3 Co01 N4 88.05(13) . 2 ?
N1 Co01 N4 92.82(15) . 2 ?
O1 Co01 O5 92.97(13) . . ?
O3 Co01 O5 89.11(14) . . ?
N1 Co01 O5 84.11(15) . . ?
N4 Co01 O5 174.40(14) 2 . ?
C13 O1 Co01 129.1(3) . . ?
C23 O3 Co01 133.5(3) . . ?
Co01 O5 H3 107(5) . . ?
C8 N3 C10 107.0(4) . . ?
C8 N3 C7 126.4(4) . . ?
C10 N3 C7 126.5(4) . . ?
C8 N4 C9 106.1(4) . . ?
C8 N4 Co01 132.1(3) . 2_545 ?
C9 N4 Co01 120.1(3) . 2_545 ?
C12 N1 C1 104.8(4) . . ?
C12 N1 Co01 121.7(3) . . ?
C1 N1 Co01 132.9(3) . . ?
C12 N2 C2 106.5(4) . . ?
C12 N2 C3 125.5(4) . . ?
C2 N2 C3 128.0(4) . . ?
C6 C7 C11 121.4(4) . . ?
C6 C7 N3 120.5(4) . . ?
C11 C7 N3 118.1(4) . . ?
O2 C13 O1 125.6(4) . . ?
O2 C13 C14 117.3(4) . . ?
O1 C13 C14 117.0(4) . . ?
C16 C15 C14 123.0(4) 3_766 . ?
C16 C15 H15 118.5 3_766 . ?
C14 C15 H15 118.5 . . ?
C9 C10 N3 106.6(4) . . ?
C9 C10 H10 126.7 . . ?
N3 C10 H10 126.7 . . ?
N4 C8 N3 110.8(4) . . ?
N4 C8 H8 124.6 . . ?
N3 C8 H8 124.6 . . ?
C22 C17 C18 118.6(4) . . ?
C22 C17 C16 119.8(4) . . ?
C18 C17 C16 121.5(4) . . ?
C4 C3 C11 121.2(4) . . ?
C4 C3 N2 120.8(4) . . ?
C11 C3 N2 118.1(4) . . ?
C15 C16 C14 116.9(4) 3_766 . ?
C15 C16 C17 119.9(4) 3_766 . ?
C14 C16 C17 123.2(4) . . ?
C7 C11 C3 118.3(4) . . ?
C7 C11 H11 120.8 . . ?
C3 C11 H11 120.8 . . ?
C10 C9 N4 109.6(4) . . ?
C10 C9 H9 125.2 . . ?
N4 C9 H9 125.2 . . ?
C3 C4 C5 119.4(5) . . ?
C3 C4 H4 120.3 . . ?
C5 C4 H4 120.3 . . ?
C7 C6 C5 118.8(4) . . ?
C7 C6 H6 120.6 . . ?
C5 C6 H6 120.6 . . ?
C26 C24 C25 120.0(4) 3_656 . ?
C26 C24 C23 116.8(4) 3_656 . ?
C25 C24 C23 122.9(5) . . ?
C16 C14 C15 120.1(4) . . ?
C16 C14 C13 123.8(4) . . ?
C15 C14 C13 116.1(4) . . ?
C24 C26 C25 122.7(4) 3_656 . ?
C24 C26 H26 118.7 3_656 . ?
C25 C26 H26 118.7 . . ?
C4 C5 C6 120.8(5) . . ?
C4 C5 H5 119.6 . . ?
C6 C5 H5 119.6 . . ?
C26 C25 C24 117.4(4) . . ?
C26 C25 C27 118.0(4) . . ?
C24 C25 C27 124.6(5) . . ?
C17 C18 C19 121.1(5) . . ?
C17 C18 H18 119.4 . . ?
C19 C18 H18 119.4 . . ?
C17 C22 C21 121.2(5) . . ?
C17 C22 H22 119.4 . . ?
C21 C22 H22 119.4 . . ?
N1 C12 N2 112.7(4) . . ?
N1 C12 H12 123.7 . . ?
N2 C12 H12 123.7 . . ?
C20 C19 C18 119.4(5) . . ?
C20 C19 H19 120.3 . . ?
C18 C19 H19 120.3 . . ?
C20 C21 C22 120.1(5) . . ?
C20 C21 H21 120.0 . . ?
C22 C21 H21 120.0 . . ?
C21 C20 C19 119.6(5) . . ?
C21 C20 H20 120.2 . . ?
C19 C20 H20 120.2 . . ?
O4 C23 O3 124.7(5) . . ?
O4 C23 C24 119.2(5) . . ?
O3 C23 C24 115.9(4) . . ?
C1 C2 N2 106.0(4) . . ?
C1 C2 H2 127.0 . . ?
N2 C2 H2 127.0 . . ?
C2 C1 N1 110.0(4) . . ?
C2 C1 H1 125.0 . . ?
N1 C1 H1 125.0 . . ?
C28 C27 C32 120.1(6) . . ?
C28 C27 C25 119.8(5) . . ?
C32 C27 C25 120.0(5) . . ?
C31 C32 C27 121.4(7) . . ?
C31 C32 H32 119.3 . . ?
C27 C32 H32 119.3 . . ?
C31 C30 C29 122.6(7) . . ?
C31 C30 H30 118.7 . . ?
C29 C30 H30 118.7 . . ?
C30 C31 C32 118.9(7) . . ?
C30 C31 H31 120.5 . . ?
C32 C31 H31 120.5 . . ?
C27 C28 C29 118.9(7) . . ?
C27 C28 H28 120.5 . . ?
C29 C28 H28 120.5 . . ?
C30 C29 C28 118.0(7) . . ?
C30 C29 H29 121.0 . . ?
C28 C29 H29 121.0 . . ?
 
_refine_diff_density_max    0.552
_refine_diff_density_min   -0.569
_refine_diff_density_rms    0.085

_shelx_res_file
;
TITL 1_Hydrate
    E:\Projects\249\SCXRD\Old\ULVN_2~2\Solve1.res
    created by SHELXL-2016/6 at 08:43:43 on 03-Jun-2021
CELL 0.71073 10.2021 12.8672 22.0145 90.000 92.368 90.000
ZERR 4.0000 0.0008 0.0010 0.0018 0.000 0.002 0.000
LATT 1
SYMM 0.5-X, 0.5+Y, 0.5-Z
SFAC C H N O CO
UNIT 128 92 16 22.24 4
BOND $H
OMIT 0 2 4
OMIT 1 1 1
OMIT 1 1 0
ACTA
FMAP 2 1 53
GRID
PLAN 10 0 0
MERG 2
TEMP -175
L.S. 20
WGHT    0.072700    1.279800
FVAR       0.32972
CO01  5    0.623102    0.310600    0.342241    11.00000    0.02969    0.03291 =
         0.03562   -0.00058   -0.00325   -0.00441
O1    4    0.742366    0.395492    0.395548    11.00000    0.02402    0.04318 =
         0.03803   -0.00286   -0.00084   -0.00751
O3    4    0.552876    0.181891    0.379172    11.00000    0.03847    0.03513 =
         0.05048    0.00967    0.00295    0.00071
O5    4    0.783859    0.219449    0.307495    11.00000    0.03688    0.05880 =
         0.04245   -0.01098   -0.00155    0.00182
O2    4    0.936897    0.369010    0.355333    11.00000    0.03092    0.07891 =
         0.04607   -0.02389    0.00385   -0.00645
N3    3    0.190106    0.007988    0.110823    11.00000    0.02932    0.03544 =
         0.03334   -0.00151   -0.00175    0.00304
N4    3    0.042913   -0.111789    0.129463    11.00000    0.02939    0.03287 =
         0.04089   -0.00012   -0.00353    0.00414
N1    3    0.574096    0.334420    0.252024    11.00000    0.03271    0.04047 =
         0.04038    0.00470    0.00081   -0.00634
N2    3    0.475549    0.297937    0.163265    11.00000    0.03230    0.03867 =
         0.03401    0.00541   -0.00251   -0.00175
C7    1    0.245533    0.105809    0.094415    11.00000    0.02930    0.03139 =
         0.03699   -0.00160    0.00496    0.00318
C13   1    0.865892    0.404368    0.395010    11.00000    0.03619    0.04122 =
         0.03314   -0.00548   -0.00100   -0.00733
C15   1    1.036443    0.405710    0.478253    11.00000    0.02731    0.03297 =
         0.03722   -0.00805    0.00167   -0.00381
AFIX  43
H15   2    1.061054    0.340096    0.462551    11.00000   -1.20000
AFIX   0
C10   1    0.257286   -0.076793    0.134362    11.00000    0.02619    0.04058 =
         0.04112    0.00054    0.00132    0.00491
AFIX  43
H10   2    0.349433   -0.082462    0.141675    11.00000   -1.20000
AFIX   0
C8    1    0.060467   -0.016922    0.109009    11.00000    0.03151    0.03545 =
         0.03670   -0.00237   -0.00249    0.00708
AFIX  43
H8    2   -0.008090    0.028042    0.094896    11.00000   -1.20000
AFIX   0
C17   1    0.788478    0.620628    0.439814    11.00000    0.02785    0.03272 =
         0.03768    0.00212   -0.00174   -0.01069
C3    1    0.386934    0.248685    0.119971    11.00000    0.03128    0.03683 =
         0.03271   -0.00281    0.00051    0.00339
C16   1    0.895046    0.556159    0.470396    11.00000    0.02637    0.04211 =
         0.03325    0.00093    0.00377   -0.00680
C11   1    0.336467    0.151407    0.134668    11.00000    0.02925    0.04069 =
         0.03759    0.00292   -0.00056    0.00142
AFIX  43
H11   2    0.363760    0.117331    0.171327    11.00000   -1.20000
AFIX   0
C9    1    0.166933   -0.149894    0.144951    11.00000    0.02910    0.03608 =
         0.04077    0.00795    0.00362    0.00546
AFIX  43
H9    2    0.185255   -0.217355    0.160648    11.00000   -1.20000
AFIX   0
C4    1    0.352499    0.296206    0.066025    11.00000    0.04775    0.03611 =
         0.03563    0.00480    0.00052   -0.00017
AFIX  43
H4    2    0.388472    0.361967    0.056351    11.00000   -1.20000
AFIX   0
C6    1    0.211222    0.151438    0.039328    11.00000    0.04373    0.04001 =
         0.03457   -0.00360   -0.00568    0.00042
AFIX  43
H6    2    0.152105    0.117756    0.011263    11.00000   -1.20000
AFIX   0
C24   1    0.544937    0.040332    0.445899    11.00000    0.04801    0.02398 =
         0.04559    0.00082    0.00242    0.00000
C14   1    0.933430    0.459408    0.448843    11.00000    0.02600    0.04175 =
         0.03864   -0.00468   -0.00240   -0.00813
C26   1    0.368172   -0.007862    0.508151    11.00000    0.04037    0.02849 =
         0.05663    0.00294   -0.00423    0.00069
AFIX  43
H26   2    0.276757   -0.012478    0.514356    11.00000   -1.20000
AFIX   0
C5    1    0.264600    0.247446    0.025622    11.00000    0.05936    0.04240 =
         0.03112    0.00101   -0.00732    0.00768
AFIX  43
H5    2    0.240615    0.280146   -0.011900    11.00000   -1.20000
AFIX   0
O4    4    0.698978    0.057212    0.369036    11.00000    0.15018    0.07566 =
         0.13775    0.04988    0.10664    0.06631
C25   1    0.409260    0.031432    0.453006    11.00000    0.04615    0.02557 =
         0.04965    0.00208   -0.00851   -0.00044
C18   1    0.778388    0.631171    0.377400    11.00000    0.03712    0.04504 =
         0.04363    0.00330    0.00432   -0.01051
AFIX  43
H18   2    0.838914    0.595888    0.353034    11.00000   -1.20000
AFIX   0
C22   1    0.701439    0.673786    0.474412    11.00000    0.03529    0.03750 =
         0.04873   -0.00340   -0.00428   -0.00491
AFIX  43
H22   2    0.707484    0.667225    0.517420    11.00000   -1.20000
AFIX   0
C12   1    0.484443    0.277451    0.222878    11.00000    0.04461    0.04861 =
         0.03546    0.00170   -0.00186   -0.01597
AFIX  43
H12   2    0.431849    0.227290    0.242108    11.00000   -1.20000
AFIX   0
C19   1    0.680706    0.692830    0.349472    11.00000    0.05232    0.05188 =
         0.04868    0.01567   -0.00690   -0.01162
AFIX  43
H19   2    0.673750    0.698440    0.306431    11.00000   -1.20000
AFIX   0
C21   1    0.604791    0.736932    0.447598    11.00000    0.03567    0.03655 =
         0.06412   -0.00429    0.00050   -0.00435
AFIX  43
H21   2    0.546440    0.773839    0.472305    11.00000   -1.20000
AFIX   0
C20   1    0.593534    0.746049    0.385349    11.00000    0.04586    0.04046 =
         0.07224    0.01127   -0.01164   -0.00546
AFIX  43
H20   2    0.526739    0.788368    0.366928    11.00000   -1.20000
AFIX   0
C23   1    0.602404    0.095101    0.392830    11.00000    0.06901    0.03823 =
         0.04520    0.00361    0.01671    0.01155
C2    1    0.570128    0.372298    0.152494    11.00000    0.05435    0.04416 =
         0.05061    0.00670    0.00367   -0.01095
AFIX  43
H2    2    0.589203    0.402415    0.114462    11.00000   -1.20000
AFIX   0
C1    1    0.629816    0.393283    0.207227    11.00000    0.05102    0.04393 =
         0.05359    0.00622   -0.00538   -0.00974
AFIX  43
H1    2    0.699642    0.441329    0.213884    11.00000   -1.20000
AFIX   0
C27   1    0.306703    0.056910    0.404908    11.00000    0.06083    0.03063 =
         0.06293    0.01272   -0.00869   -0.01229
C32   1    0.193368    0.111187    0.420101    11.00000    0.04958    0.04246 =
         0.09389    0.00825   -0.02379    0.00048
AFIX  43
H32   2    0.184624    0.134086    0.460758    11.00000   -1.20000
AFIX   0
C30   1    0.108618    0.100486    0.318520    11.00000    0.07508    0.08995 =
         0.09096    0.01465   -0.02454   -0.01583
AFIX  43
H30   2    0.041133    0.116288    0.288936    11.00000   -1.20000
AFIX   0
C31   1    0.094162    0.132050    0.377167    11.00000    0.06161    0.06568 =
         0.12088    0.01103   -0.03345   -0.00262
AFIX  43
H31   2    0.017197    0.167735    0.388229    11.00000   -1.20000
AFIX   0
C28   1    0.322008    0.024646    0.346249    11.00000    0.08560    0.05948 =
         0.06137    0.01372   -0.01241   -0.02076
AFIX  43
H28   2    0.399108   -0.011223    0.335551    11.00000   -1.20000
AFIX   0
C29   1    0.217925    0.046313    0.300532    11.00000    0.09295    0.08350 =
         0.06134    0.01376   -0.01903   -0.03583
AFIX  43
H29   2    0.224854    0.023966    0.259661    11.00000   -1.20000
AFIX   0
PART 1
O1A   4    0.530720    0.019841    0.241031    10.56000    0.05807    0.07452 =
         0.04326   -0.00396    0.00893    0.00958
PART 0
H3    2    0.846883    0.243885    0.319894    11.00000    0.09677
HKLF 4


REM  1_Hydrate
REM R1 =  0.0685 for    3429 Fo > 4sig(Fo)  and  0.1700 for all    7082 data
REM    392 parameters refined using      0 restraints

END

WGHT      0.0727      1.2797

REM Highest difference peak  0.552,  deepest hole -0.569,  1-sigma level  0.085
Q1    1   0.6837  0.0379  0.3601  11.00000  0.05    0.55
Q2    1   0.4969  0.5018  0.0160  11.00000  0.05    0.35
Q3    1   0.1314  0.3085 -0.0221  11.00000  0.05    0.35
Q4    1   0.3324 -0.0007  0.2656  11.00000  0.05    0.34
Q5    1   0.6515  0.4134  0.0590  11.00000  0.05    0.34
Q6    1   0.7544  0.0822  0.3995  11.00000  0.05    0.32
Q7    1   0.7780  0.1518  0.3200  11.00000  0.05    0.32
Q8    1   0.4750 -0.0005  0.2535  11.00000  0.05    0.32
Q9    1   0.1978  0.0414  0.3180  11.00000  0.05    0.32
Q10   1   0.9492  0.2983  0.3794  11.00000  0.05    0.31
;
_shelx_res_checksum   18031

_shelx_hkl_file
;
   2   0   0  495.55   11.90
  -2   0   0  497.15   10.90
  -2   0   0  488.85   11.90
   2   0   0  499.15   11.10
  -3   0   0    2.70    3.40
  -3   0   0    1.30    3.00
   3   0   0    0.90    2.90
  -4   0   0  316.67   11.20
   4   0   0  321.77    9.90
  -4   0   0  306.37   11.40
   4   0   0  301.77   11.10
  -5   0   0   -4.80    4.00
  -5   0   0   -0.20    3.60
   5   0   0   -3.60    3.50
   5   0   0    4.40    4.60
   6   0   0  389.96   13.10
  -6   0   0  413.06   13.30
  -6   0   0  408.76   17.60
   6   0   0  421.86   15.60
   7   0   0    6.30    6.10
   7   0   0    4.70    4.30
  -7   0   0   11.20    5.30
   8   0   0   25.00    8.00
  -8   0   0   30.60    6.80
   9   0   0    2.60    8.00
  -9   0   0    1.90    6.30
 -10   0   0  -10.00    6.70
  10   0   0    3.00    9.90
  11   0   0  -12.20    9.90
 -11   0   0   11.20    8.70
  12   0   0   62.09   15.40
 -12   0   0   59.39   12.40
  13   0   0   -4.20   14.20
  13   0   0   31.20   14.80
 -13   0   0    4.20   12.00
  -1  -1   0    0.60    1.10
   2  -1   0   78.59    5.30
   2  -1   0   80.79    4.90
  -2  -1   0   79.79    5.70
  -2  -1   0   87.09    4.40
   2   1   0   72.99    5.80
  -2   1   0   65.49    5.10
   3  -1   0   75.09    6.00
  -3  -1   0   75.49    5.20
   3  -1   0   80.09    5.60
   3   1   0   75.29    7.00
  -3   1   0   70.79    5.90
   3   1   0   66.99    5.30
   4  -1   0  121.89    7.50
  -4  -1   0  120.89    6.60
   4  -1   0  115.69    6.80
  -4  -1   0  121.79    8.00
  -4   1   0  114.39    7.20
   4   1   0  112.59    6.40
   4   1   0  124.39    8.50
   5  -1   0   11.50    4.60
  -5  -1   0    9.70    3.90
  -5  -1   0   13.30    5.10
   5  -1   0   19.10    4.30
  -5   1   0   16.40    4.40
   5   1   0    7.70    4.40
   5   1   0   13.40    5.30
   6  -1   0  257.27   10.50
  -6  -1   0  254.67   10.10
   6  -1   0  276.97   12.40
   6   1   0  264.87   12.80
  -6   1   0  260.07   11.10
   6   1   0  250.87   10.20
  -7  -1   0    7.00    4.80
   7  -1   0   13.60    6.20
   7  -1   0    3.70    4.30
  -7   1   0    7.60    5.40
   7   1   0   -4.60    6.10
   7   1   0   14.00    4.40
   8  -1   0   82.59   11.30
  -8  -1   0   91.49    9.60
   8   1   0   66.89    9.70
   8   1   0   61.19    7.80
  -8   1   0   71.29    9.80
   9  -1   0   21.90    9.00
  -9  -1   0   30.60    7.70
   9   1   0   15.30    9.20
  10  -1   0   71.89   12.70
 -10  -1   0   79.99   11.20
 -10   1   0   84.49   11.70
  10   1   0   78.69   13.00
 -11  -1   0   -3.30    8.50
  11  -1   0   -9.90    9.90
 -11   1   0    6.40    8.30
 -12  -1   0  -13.00    8.70
  12  -1   0   19.60   12.50
  12   1   0   -3.20   12.00
 -12   1   0    8.10   10.30
  13  -1   0   -3.30   13.20
  13  -1   0  -14.10   13.20
 -13  -1   0  -27.90   10.30
 -13   1   0    3.20   10.80
  13   1   0   18.20   13.40
   0  -2   0   91.89    4.20
   0  -2   0   84.29    4.20
   1  -2   0  619.84   13.90
  -1  -2   0  638.64   14.40
   1  -2   0  637.54   14.20
  -1  -2   0  652.33   13.10
  -1   2   0  621.94   14.10
   2  -2   0   37.00    4.10
  -2  -2   0   35.00    4.50
  -2  -2   0   40.60    4.60
   2   2   0   35.80    5.70
  -2   2   0   29.80    4.00
   2   2   0   38.10    3.30
  -3  -2   0  450.15   11.20
   3  -2   0  450.05   12.10
  -3  -2   0  446.36   13.40
   3   2   0  447.66   13.70
  -3   2   0  450.75   12.60
   3   2   0  468.25   11.10
  -4  -2   0  243.08    8.50
  -4  -2   0  242.78   14.00
   4  -2   0  253.67    9.80
   4  -2   0  246.88    9.50
   4   2   0  236.68   11.00
   4   2   0  256.17    8.50
  -4   2   0  256.77   10.20
  -5  -2   0  199.18    8.60
   5  -2   0  215.78   10.90
  -5  -2   0  225.38   10.90
   5  -2   0  199.08    9.60
   5   2   0  228.68   11.70
   5   2   0  207.58    9.70
  -5   2   0  199.28   10.10
  -6  -2   0    3.20    3.70
   6  -2   0    6.20    3.80
   6  -2   0    1.10    4.40
  -6   2   0    8.60    5.10
   6   2   0    2.80    3.60
   6   2   0    1.30    5.30
   7  -2   0  458.85   17.30
  -7  -2   0  456.05   14.60
   7   2   0  440.06   17.10
  -7   2   0  465.15   16.90
   7   2   0  449.95   18.60
  -8  -2   0  209.98   11.40
   8  -2   0  189.18   16.40
   8   2   0  200.98   15.10
  -8   2   0  205.88   12.80
   8   2   0  159.28   10.30
  -9  -2   0    7.50    6.20
   9  -2   0   -2.10    7.50
   9   2   0   -2.10    8.40
  -9   2   0    2.40    7.30
 -10  -2   0    6.50    7.30
  10  -2   0   16.60    9.30
 -10   2   0   13.10    8.60
  10   2   0   21.60   10.80
 -11  -2   0   10.30    8.90
  11  -2   0   11.80   11.20
  11   2   0    7.70   11.30
 -11   2   0   -2.30    9.10
  12  -2   0   22.20   11.70
 -12  -2   0   44.90   10.60
  12  -2   0   23.20   12.50
  12   2   0   17.80   13.40
 -12   2   0   35.40   12.30
 -13  -2   0   20.90   12.00
  13  -2   0    6.10   12.40
  13  -2   0    6.70   13.40
  13   2   0    7.50   14.00
   0  -3   0    1.10    2.90
   0  -3   0   -1.70    2.80
   0   3   0   -0.90    2.90
   1  -3   0 3648.33   70.69
   1  -3   0 3773.02   68.99
  -1  -3   0 3745.13   67.99
  -1  -3   0 3857.51   69.29
   1   3   0 3832.72   68.09
  -1   3   0 3671.33   70.69
  -2  -3   0 1383.36   26.40
  -2  -3   0 1135.09   35.10
   2  -3   0 1347.67   28.30
   2  -3   0 1421.16   30.10
   2   3   0 1367.16   26.20
  -2   3   0 1358.76   28.10
   2   3   0 1376.36   28.90
  -3  -3   0 1176.88   26.70
   3  -3   0 1190.98   25.70
   3   3   0 1161.48   23.40
  -3   3   0 1151.98   25.70
   3   3   0 1161.78   26.70
   4  -3   0  125.69    7.50
  -4  -3   0  124.09    8.90
   4   3   0  129.29    9.50
  -4   3   0  127.29    8.50
   5  -3   0  150.88    8.60
  -5  -3   0  142.79    7.60
   5  -3   0  152.78    8.90
   5   3   0  152.78    7.40
  -5   3   0  143.99    9.50
   5   3   0  163.58   10.90
   6  -3   0  161.08    9.70
  -6  -3   0  156.58    8.20
   6   3   0  152.98   11.50
  -6   3   0  159.18   10.50
   6   3   0  145.79    8.10
   7  -3   0  116.19   10.10
  -7  -3   0   96.69    7.90
   7   3   0   82.79   11.30
   7   3   0   92.69    7.90
  -7   3   0  103.89   10.70
  -8  -3   0  130.79   10.00
   8  -3   0  143.29   19.10
  -8   3   0  128.89   11.90
   8   3   0  140.59   13.90
   8   3   0  137.99    9.50
   9  -3   0  144.79   14.40
   9   3   0  138.39   15.60
  -9   3   0  150.68   15.40
   9   3   0  116.79   10.60
  10  -3   0   22.20    9.70
  10   3   0   43.20   12.10
 -10   3   0   24.30    9.80
  11  -3   0    5.60    9.80
  11  -3   0    3.00    9.60
 -11   3   0   21.30   11.00
  11   3   0   13.70   11.90
  12  -3   0   24.70   13.70
  12  -3   0   32.10   12.10
  12   3   0   18.70   13.50
 -12   3   0   -0.70   10.90
  13  -3   0   38.80   13.40
  13  -3   0   13.30   13.40
 -13   3   0   20.60   12.40
  13   3   0    3.80   14.10
   0  -4   0  232.08    8.80
   0  -4   0  224.48    8.50
   0   4   0  218.38    8.50
   1  -4   0   66.39    6.20
  -1  -4   0   56.49    5.80
   1  -4   0   64.89    6.50
  -1   4   0   47.30    6.30
   1   4   0   54.69    5.60
  -1   4   0   59.49    6.60
  -2  -4   0  186.48    9.20
   2  -4   0  182.48    8.70
  -2  -4   0  191.38    7.40
   2  -4   0  176.88    9.10
  -2   4   0  183.88    9.00
   2   4   0  182.78    7.20
  -3  -4   0  755.02   17.30
   3  -4   0  758.32   19.80
   3   4   0  792.42   17.20
   3   4   0  796.22   21.00
  -3   4   0  743.13   19.60
   4  -4   0   50.49    6.10
  -4  -4   0   65.09    8.10
   4  -4   0   61.29    6.60
   4   4   0   58.99    7.20
  -4   4   0   57.89    6.50
  -5   4   0   79.79    8.70
   5   4   0   78.59    9.40
   6  -4   0   79.29    8.30
   6   4   0   52.59    9.90
  -6   4   0   68.19    8.00
   7  -4   0  252.17   13.20
   7   4   0  274.67   16.00
  -7   4   0  253.67   15.80
   8  -4   0   -1.90    6.40
   8   4   0   12.20    8.80
  -8   4   0   12.00    7.80
   9  -4   0   59.39    9.60
   9  -4   0   49.20   11.20
  -9   4   0   46.30   10.40
   9   4   0   42.40   11.30
  10  -4   0   64.79   11.40
  10  -4   0   39.70   11.00
 -10   4   0   53.29   11.10
  11  -4   0   31.00   12.30
  11  -4   0    9.00   11.20
  11   4   0    4.00   11.20
 -11   4   0   40.70   11.50
  12  -4   0   -0.50   12.70
  12   4   0   14.00   13.50
 -12   4   0   21.50   11.30
  13  -4   0  -13.00   12.40
  13  -4   0   -1.40   10.20
 -13   4   0   -1.40   13.80
   0  -5   0    0.60    3.60
   0  -5   0   -6.60    3.20
   0   5   0    4.50    3.70
  -1  -5   0  424.76   12.40
   1  -5   0  431.46   13.10
   1  -5   0  435.76   13.50
   1   5   0  413.16   12.20
  -1   5   0  442.06   13.50
   2  -5   0  465.95   14.90
  -2  -5   0  470.65   13.10
  -2  -5   0  487.05   15.00
   2  -5   0  481.75   14.60
  -2   5   0  475.65   14.80
   3  -5   0  572.14   16.70
   3  -5   0  590.14   17.60
  -3  -5   0  572.54   14.70
  -3  -5   0  587.34   17.60
  -3   5   0  573.74   17.30
  -4  -5   0  159.78    8.40
   4  -5   0  177.38   10.70
  -4   5   0  171.08   10.60
   4   5   0  131.49   11.40
   5  -5   0   -2.00    5.00
  -5   5   0    1.50    5.00
   5   5   0   -0.60    3.00
   5   5   0    5.80    6.20
   6  -5   0   21.90    8.00
   6  -5   0   28.30    5.90
   6   5   0   24.60    7.50
   7  -5   0   31.40    7.80
   7  -5   0   43.90    7.40
  -7   5   0   51.09    9.00
   7   5   0   51.79    9.40
   8  -5   0  160.58   13.20
   8  -5   0  168.08   14.40
  -8   5   0  174.08   14.50
   8   5   0  163.58   16.10
   9  -5   0  109.19   13.60
   9  -5   0   94.99   13.00
   9   5   0   93.49   13.20
  -9   5   0  109.39   13.20
  10  -5   0   19.60    9.90
  10  -5   0   29.90    9.40
  10   5   0   13.20   11.60
 -10   5   0   21.90   10.50
  11  -5   0   -0.90    9.10
  11   5   0   -1.10   11.40
  12  -5   0   14.90   12.70
 -12   5   0   -2.40   10.70
  13  -5   0   16.50   13.50
  13  -5   0  -24.70   12.50
 -13   5   0   17.30   12.50
   0  -6   0   48.80    6.10
  -1  -6   0  117.89    7.90
   1  -6   0  115.69    8.70
  -1  -6   0  109.09    7.30
   1  -6   0  122.79    8.20
  -1   6   0  118.99    8.20
   1   6   0  115.39    7.50
  -2  -6   0   96.69    8.50
  -2  -6   0   82.59    7.30
   2  -6   0   90.39    8.00
   2  -6   0   83.69    8.60
  -2   6   0   97.79    9.00
   2   6   0   84.49    6.90
  -3  -6   0   -0.10    5.30
  -3  -6   0    1.50    3.80
   3  -6   0    0.60    4.80
  -3   6   0   -0.40    5.00
   3   6   0    3.00    3.30
  -4  -6   0  227.38    9.50
   4  -6   0  226.08   12.60
   4   6   0  222.78    8.80
  -4   6   0  200.88   12.00
   5  -6   0  141.39   16.20
   5   6   0  204.18    8.50
   6  -6   0   84.99   11.10
   6  -6   0   83.49    9.20
  -6   6   0   88.49   11.40
   7  -6   0   38.40    8.00
   7  -6   0   19.40    7.80
  -7   6   0   48.90    9.20
   8  -6   0   51.29   10.10
   8  -6   0   54.09    9.50
  -8   6   0   51.49   10.80
   9  -6   0   -4.90    8.20
   9  -6   0   -7.30    7.60
  -9   6   0    6.30    9.30
  10  -6   0   -3.30    8.70
  10  -6   0   -2.30    8.60
 -10   6   0   -4.70    9.80
  11  -6   0   37.40   11.40
  11  -6   0   25.30   11.40
 -11   6   0   27.50   13.10
  12  -6   0    7.70   12.50
  12  -6   0   -0.20   13.30
 -12   6   0   -0.80   11.90
   0  -7   0    1.30    3.60
   0  -7   0   -5.20    4.00
   0   7   0   -2.10    3.80
  -1  -7   0   28.10    5.00
  -1  -7   0   25.20    5.30
   1  -7   0   31.80    5.90
   1   7   0   31.30    5.10
  -2  -7   0  242.78   10.60
   2  -7   0  249.58   12.40
  -2  -7   0  255.97   12.00
   2   7   0  252.87   10.50
   3  -7   0   29.00    6.20
  -3  -7   0   26.70    5.10
  -3   7   0   25.60    6.20
  -4  -7   0  203.38   10.00
   4  -7   0  203.88   13.20
   4   7   0  185.18   10.30
  -4   7   0  210.88   13.20
  -5  -7   0    1.40    4.60
   5  -7   0    6.10    6.60
  -5   7   0   -0.50    5.90
   5   7   0   -7.40    4.20
   6  -7   0  189.98   14.60
  -6   7   0  195.78   14.80
   7  -7   0   80.09   10.90
   7  -7   0   90.99   11.70
  -7   7   0   71.99   10.80
   8  -7   0   15.80    8.50
   8  -7   0   20.20    8.50
  -8   7   0   24.30    9.90
   9  -7   0   23.40    9.80
   9  -7   0   25.40    9.20
  -9   7   0   38.80   11.10
  10  -7   0   36.70   11.30
  10  -7   0   68.39   13.50
 -10   7   0   75.49   14.20
  11  -7   0   19.60   10.80
  11  -7   0   18.90   11.70
 -11   7   0   31.70   12.90
  12  -7   0   19.50   12.10
  12  -7   0   25.60   12.10
 -12   7   0   16.50   13.40
   0  -8   0   -2.20    4.70
  -1  -8   0   11.40    5.40
  -1  -8   0    9.00    5.00
   1  -8   0   20.90    6.20
  -2  -8   0    8.10    4.90
  -2  -8   0    7.40    4.10
   2  -8   0    9.10    5.70
   2   8   0   13.10    4.30
   3  -8   0   15.70    6.50
  -3  -8   0   10.10    4.90
   3   8   0   11.00    4.20
  -4  -8   0  116.89    9.20
   4  -8   0  128.99   11.40
   4   8   0  127.19    8.10
  -4   8   0  117.89   11.80
  -5  -8   0   18.50    5.90
   5  -8   0   30.60    8.10
   5   8   0   24.80    4.80
  -5   8   0   22.40    8.00
   6  -8   0   29.10    8.90
  -6   8   0   41.40    9.10
   6   8   0   42.60    5.20
   7  -8   0   20.50    7.80
   7  -8   0    0.10    8.20
  -7   8   0   19.30    9.50
   8  -8   0   41.70   11.20
   8  -8   0   59.99   11.50
  -8   8   0   43.40   11.50
   9  -8   0   16.10    9.00
   9  -8   0   30.90   11.70
  -9   8   0   17.80   10.50
  10  -8   0    6.40   10.20
  10  -8   0    7.80    9.50
 -10   8   0   10.70   10.90
  11  -8   0   17.00   11.90
  11  -8   0  -17.00    9.40
 -11   8   0   -8.30   12.20
  12  -8   0   11.70   12.40
  12  -8   0   24.60   13.90
 -12   8   0   23.20   15.00
   0  -9   0   -0.70    5.10
   1  -9   0   85.29   10.70
  -1  -9   0   96.59    9.80
   2  -9   0  466.85   18.60
  -2  -9   0  450.85   16.50
   3  -9   0   19.30    6.90
  -3  -9   0   12.40    5.70
   4  -9   0   78.99   10.60
  -4  -9   0   75.59    9.80
   5  -9   0   32.90    9.00
  -5  -9   0   24.50    6.50
  -5   9   0   25.20    8.90
  -6  -9   0  175.18   12.10
   6  -9   0  199.78   15.90
  -6   9   0  185.78   16.50
   7  -9   0   -0.10    8.40
  -7   9   0   10.70    9.70
   8  -9   0  -13.20    8.50
  -8   9   0    7.40   10.40
   9  -9   0   -6.50    9.40
   9  -9   0   20.80   10.00
  -9   9   0   13.00   11.40
  10  -9   0   -2.60   10.00
  10  -9   0    5.20   10.00
 -10   9   0    4.10   12.00
  11  -9   0    4.80   11.90
  11  -9   0  -16.90   10.40
 -11   9   0   23.40   14.00
   0 -10   0  204.08   13.10
   1 -10   0    1.80    6.10
  -1 -10   0   12.00    6.50
   2 -10   0   -3.30    6.40
  -2 -10   0   10.50    6.30
   3 -10   0   27.00    7.90
  -3 -10   0   28.90    7.00
  -4 -10   0   32.70    7.20
   4 -10   0   27.20    8.90
  -5 -10   0   26.70    7.20
   5 -10   0   36.30    9.80
   6 -10   0   20.30    9.40
  -6 -10   0    9.80    7.00
   7 -10   0   26.40   10.40
  -7  10   0   14.20   11.20
   8 -10   0  117.49   16.20
   8 -10   0   96.99   13.50
  -8  10   0   98.69   15.90
   9 -10   0    2.90    9.50
   9 -10   0    1.60   10.80
  -9  10   0    8.10   12.20
  10 -10   0   10.80   12.30
  10 -10   0   21.70   10.70
   0 -11   0   -0.90    6.40
   1 -11   0   40.70    8.70
  -1 -11   0   46.80    8.40
   2 -11   0   63.19   10.40
  -2 -11   0   60.89    9.00
   3 -11   0   87.79   11.90
  -3 -11   0   74.69    9.30
   4 -11   0   25.50    9.30
  -4 -11   0   31.50    7.80
   5 -11   0   14.00    9.70
  -6 -11   0   62.99   12.60
   6 -11   0   49.10   11.10
   7 -11   0    3.70    9.70
   8 -11   0    4.70    9.60
   8 -11   0   -3.30    9.90
   9 -11   0    0.70   12.40
  10 -11   0   10.30   14.70
   0 -12   0    8.60    7.40
  -1 -12   0  150.38   13.70
   1 -12   0  135.29   14.10
  -2 -12   0    0.80    7.20
   2 -12   0   17.60    8.00
   3 -12   0    1.70    8.60
  -3 -12   0   -5.50    6.90
  -4 -12   0   13.10    7.10
   5 -12   0   60.69   13.40
  -5 -12   0   36.30    8.90
  -6 -12   0    8.50    7.60
   6 -12   0   13.90   10.80
   7 -12   0  185.08   20.80
   8 -12   0   -4.40   10.70
   0 -13   0    0.00    7.20
  -1 -13   0   20.90    8.30
   1 -13   0   17.40    8.50
  -2 -13   0    6.20    7.50
   2 -13   0    8.10    8.40
  -3 -13   0   40.80    9.20
   3 -13   0   23.90    9.80
   4 -13   0  -11.50    8.40
  -4 -13   0   -3.70    7.00
   5 -13   0   28.30   11.70
  -5 -13   0   28.90    8.70
   6 -13   0   -2.30   10.20
  -6 -13   0  -11.30    7.60
   7 -13   0   49.99   15.00
   0 -14   0  144.29   16.40
  -1 -14   0    8.10    8.30
   1 -14   0   10.60    8.70
   2 -14   0    9.30    9.40
  -2 -14   0    3.10    8.20
   3 -14   0   18.20   10.70
  -3 -14   0   30.70    9.40
   4 -14   0    7.00   10.00
  -4 -14   0   21.30    8.80
   5 -14   0   13.50   10.60
  -5 -14   0    1.30    8.60
   6 -14   0   37.80   13.60
  -6 -14   0   16.40    9.50
  -7 -14   0   24.10    9.90
   0 -15   0    1.50    8.50
   1 -15   0   17.00    9.50
  -1 -15   0   11.00    9.20
  -2 -15   0   35.60   12.90
   2 -15   0   39.90   11.60
  -3 -15   0  -13.70    9.50
   3 -15   0    0.00    9.20
   4 -15   0    2.00   10.20
  -5 -15   0   13.60    9.90
   5 -15   0   15.00   11.40
  -6 -15   0   -6.30    9.20
   6 -15   0    5.30   12.90
   0 -16   0   19.10   10.60
   1 -16   0    2.10    9.70
  -1 -16   0    8.60    9.70
  -2 -16   0   -2.80    8.90
   2 -16   0   17.90   10.80
   3 -16   0    6.10   10.70
  -3 -16   0   -2.40    9.20
  -4 -16   0   11.20    9.20
   0 -17   0   19.60   10.50
  -1 -17   0    2.50    9.20
   1 -17   0    6.50   10.80
  13   0  -1   40.90   12.10
 -13   0   1   11.10   10.80
  13   0  -1  -10.40   11.90
  12   0  -1   27.60   12.80
 -12   0   1    5.50    9.80
  12   0  -1  -19.80    9.60
 -11   0   1    5.20    8.30
  11   0  -1   13.60   12.20
  10   0  -1   17.70   10.50
  -9   0   1   -8.00    6.00
   9   0  -1   -0.60    7.60
  -8   0   1    5.10    5.60
   8   0  -1    2.90    4.40
   8   0  -1    0.70    6.60
   7   0  -1  324.67   15.30
   7   0  -1  331.37   12.10
  -7   0   1  337.37   12.70
  -6   0   1   12.40    4.30
   6   0  -1    9.80    5.30
  -5   0   1    6.10    4.50
   5   0  -1    3.50    4.60
   5   0  -1    9.40    3.70
  -5   0   1   -1.30    3.50
   4   0  -1    3.10    3.20
  -4   0   1   -4.80    3.00
  -4   0   1    3.80    3.90
   4   0  -1    1.40    3.90
   3   0  -1 2372.46   43.60
  -3   0   1 2312.07   45.30
  -3   0   1 2336.87   43.50
   3   0  -1 2371.76   45.70
   2   0  -1    1.60    2.90
  -2   0   1    8.00    2.20
  -2   0   1    1.80    2.80
   2   0   1    5.50    2.90
  -2   0  -1    3.30    2.70
   2   0   1    3.00    2.80
  -2   0  -1    4.00    2.90
  -3   0  -1  168.18    7.30
   3   0   1  180.38    7.20
  -3   0  -1  176.88    7.60
   3   0   1  166.58    8.80
  -4   0  -1   -7.30    3.30
  -4   0  -1    2.70    3.80
   4   0   1   -1.80    3.60
   5   0   1    5.70    3.80
  -5   0  -1    5.60    5.50
   5   0   1    7.00    4.50
  -5   0  -1    1.80    4.00
   6   0   1    7.90    4.10
  -6   0  -1    8.90    4.90
   6   0   1   15.80    5.30
  -6   0  -1   12.80    5.40
   7   0   1  240.68   11.30
   7   0   1  285.37   14.30
  -7   0  -1  276.27   12.60
  -8   0  -1   -4.30    5.80
   8   0   1    7.20    6.70
  -9   0  -1    9.70    8.40
   9   0   1   11.80    8.60
 -10   0  -1   -8.20    7.10
  10   0   1    9.20    9.90
 -11   0  -1   19.00    9.50
  11   0   1    4.40   10.30
 -12   0  -1  -11.30   10.20
  12   0   1   21.80   12.60
  13   0   1  124.59   19.60
 -13   0  -1  159.58   18.50
  13  -1  -1    1.80   12.50
  13  -1  -1   20.80   14.20
 -13  -1   1   36.00   12.50
  13   1  -1   25.70   13.60
 -13   1   1   46.40   12.70
  13   1  -1   18.40   13.40
  12  -1  -1   11.50   11.20
 -12  -1   1   23.80    9.80
  12  -1  -1   -6.20   11.70
 -12   1   1   -8.90    9.00
  12   1  -1    3.90   11.40
  11  -1  -1   14.50   11.10
 -11  -1   1   31.90    9.50
 -11   1   1   16.50   10.10
  11   1  -1   44.80   18.80
 -10  -1   1   32.90    8.50
  10  -1  -1   29.50   10.50
 -10   1   1   30.90    9.00
  10   1  -1   21.60   11.20
  -9  -1   1  264.67   13.70
   9  -1  -1  219.68   16.90
  -9   1   1  228.38   13.40
   9   1  -1  234.38   17.50
   8  -1  -1   11.70    7.60
  -8  -1   1   11.90    5.40
   8   1  -1   18.60    7.90
   8   1  -1    4.10    4.90
  -8   1   1   21.20    6.40
  -7  -1   1   20.60    4.90
   7  -1  -1   16.00    6.50
   7  -1  -1   21.80    4.80
   7   1  -1   19.90    5.10
  -7   1   1   18.00    5.60
   6  -1  -1   99.79    8.60
  -6  -1   1  104.59    7.20
   6  -1  -1  102.89    9.40
  -6   1   1  102.29    8.20
   6   1  -1  113.29    7.20
   6   1  -1  109.29    9.90
  -5  -1   1  198.58   10.30
   5  -1  -1  198.28   10.10
   5  -1  -1  187.28    8.70
  -5  -1   1  171.78    9.30
   5   1  -1  177.28   10.80
   5   1  -1  179.58    8.10
  -5   1   1  188.18    9.00
   4  -1  -1  430.36   13.30
  -4  -1   1  412.76   10.80
  -4  -1   1  420.86   13.60
  -4   1   1  423.16   12.10
   4   1  -1  425.86   11.00
   4   1  -1  415.66   13.70
   3  -1  -1    0.70    3.00
  -3   1   1    1.30    3.10
   3   1  -1    1.30    3.70
  -2  -1   1    3.50    3.10
   2  -1  -1    4.20    2.80
   2   1  -1    6.70    3.40
  -2   1   1    7.30    2.80
  -1  -1  -1   -2.20    1.50
   2  -1   1  454.05   10.60
  -2  -1  -1  469.05   11.00
   2  -1   1  462.25   11.40
  -2  -1  -1  454.35   11.90
   2   1   1  443.86   11.90
  -2   1  -1  462.05   11.50
   2   1   1  461.75   11.10
   3  -1   1   45.00    5.60
   3  -1   1   46.20    5.10
  -3  -1  -1   51.49    6.10
  -3  -1  -1   49.30    5.40
   3   1   1   48.70    5.60
   3   1   1   47.00    6.60
  -3   1  -1   48.30    5.30
  -3   1  -1   51.29    5.80
  -4  -1  -1   14.90    4.20
   4  -1   1   14.50    3.90
  -4  -1  -1   16.30    4.10
   4  -1   1   11.50    3.80
  -4   1  -1   11.30    4.20
   4   1   1    8.20    3.70
  -4   1  -1   15.30    4.00
   4   1   1   12.70    4.60
  -5  -1  -1   99.49    7.40
  -5  -1  -1  111.69    8.70
   5  -1   1   94.69    7.30
   5  -1   1   94.59    7.80
   5   1   1  109.99    7.30
  -5   1  -1  104.49    7.90
   5   1   1   99.49    8.90
  -5   1  -1   97.09    8.00
   6  -1   1  506.55   15.60
  -6  -1  -1  517.45   15.20
   6  -1   1  526.85   17.00
  -6   1  -1  526.75   16.10
   6   1   1  493.65   17.40
   6   1   1  490.35   15.40
  -6   1  -1  521.55   16.60
  -7  -1  -1  527.85   16.50
   7  -1   1  541.45   18.70
   7   1   1  508.85   16.10
  -7   1  -1  560.04   17.70
   7   1   1  532.45   19.60
  -8  -1  -1   -2.70    5.70
   8  -1   1   -1.80    6.50
  -8   1  -1   -1.20    6.00
   8   1   1    4.20    7.40
   9  -1   1   69.09   10.40
  -9  -1  -1   72.39    9.10
  -9   1  -1   78.59    9.80
   9   1   1   56.99   10.80
 -10  -1  -1   16.10    7.90
  10  -1   1   26.20   10.20
 -10   1  -1   14.80    8.50
  10   1   1   16.20   10.10
  11  -1   1   30.30   12.20
 -11  -1  -1   24.10    9.90
  11   1   1   27.70   15.90
 -11   1  -1   14.50    9.30
 -12  -1  -1   11.30   10.40
  12  -1   1  -12.60   11.50
  12   1   1   17.40   12.30
 -12   1  -1   -1.30   10.00
  13  -1   1   11.30   14.10
 -13  -1  -1    3.40   10.40
  13   1   1   -6.20   12.60
 -13   1  -1   -5.60   11.20
 -13  -2   1   11.20   10.30
  13  -2  -1   45.90   17.50
 -13   2   1  -10.90    9.60
  13   2  -1   16.00   14.00
 -12  -2   1   -7.40    8.60
  12  -2  -1   -3.70   12.10
  12  -2  -1   -3.70    9.40
  12   2  -1    6.70   13.10
 -12   2   1   11.00   10.30
 -11  -2   1   19.20    8.20
  11  -2  -1    7.30   10.30
  11  -2  -1   20.70   10.50
 -11   2   1    9.60    9.10
  11   2  -1  -11.30   10.40
  10  -2  -1    6.50    8.70
 -10   2   1   13.10    8.70
  10   2  -1    1.70    9.80
   9  -2  -1   45.00   10.00
  -9  -2   1   48.30    7.40
   9   2  -1   51.09    6.30
  -9   2   1   47.70    9.50
   9   2  -1   33.30   10.10
  -8  -2   1   17.60    5.30
   8  -2  -1   21.00    7.80
   8   2  -1   11.60    7.80
  -8   2   1   11.20    6.40
   7  -2  -1  120.99   10.80
  -7  -2   1  121.19    8.30
  -7   2   1  135.89   10.20
   7   2  -1  102.49   11.70
   7   2  -1  120.59    8.10
   6  -2  -1  106.59    9.10
   6  -2  -1   92.69    7.40
   6   2  -1  124.89   10.60
  -6   2   1  121.99    9.00
   5  -2  -1  114.19    8.40
  -5  -2   1  108.79    8.70
  -5   2   1   96.39    8.00
   5   2  -1  119.59    9.60
   4  -2  -1  685.23   17.10
   4  -2  -1  685.83   17.60
  -4   2   1  694.33   17.30
   4   2  -1  697.33   18.80
  -3  -2   1    0.60    3.60
   3   2  -1    1.00    4.00
  -3   2   1    5.90    3.50
   2  -2  -1  315.47    9.50
  -2  -2   1  340.47   10.30
   2  -2  -1  311.77    9.70
  -2   2   1  322.77    9.70
   2   2  -1  318.57   11.90
  -1  -2   1 1496.45   27.10
  -1  -2   1 1463.75   28.60
   1  -2  -1 1451.55   28.60
   1  -2  -1 1486.35   28.60
  -1   2   1 1469.95   28.60
   1   2  -1 1464.95   28.60
  -1   2   1 1496.75   28.60
   0  -2   1  206.28    6.00
   0  -2  -1  205.38    6.30
   0  -2   1  207.38    6.00
   0   2  -1  195.48    6.60
   0   2   1  194.48    7.40
   1  -2   1 1274.47   25.10
  -1  -2  -1 1288.97   24.60
  -1   2  -1 1249.28   25.10
   1   2   1 1277.37   24.60
   2  -2   1 1988.80   38.10
  -2  -2  -1 1991.80   38.70
  -2  -2  -1 2072.79   37.30
   2   2   1 1685.43   45.00
  -2   2  -1 2029.90   40.00
   2   2   1 2084.19   37.20
  -3  -2  -1   16.30    3.70
   3  -2   1   14.80    3.40
   3  -2   1   14.90    3.80
  -3  -2  -1   14.00    4.40
  -3   2  -1   18.50    4.30
   3   2   1   11.50    4.30
   3   2   1   19.50    3.70
   4  -2   1    9.60    3.90
   4  -2   1    4.50    3.30
  -4  -2  -1    6.00    5.00
   4   2   1   11.80    4.00
   4   2   1    8.20    4.80
  -4   2  -1    3.70    4.10
  -5  -2  -1  367.56   11.50
   5  -2   1  359.16   12.30
   5  -2   1  359.96   12.40
  -5  -2  -1  338.97   13.60
  -5   2  -1  360.36   12.90
   5   2   1  345.47   13.90
   5   2   1  342.17   11.30
   6  -2   1    4.80    4.60
   6  -2   1   -1.80    3.80
  -6  -2  -1   -3.40    3.90
   6   2   1    7.70    5.60
  -6   2  -1    3.30    4.90
   6   2   1    7.10    4.00
   7  -2   1   50.89    7.80
  -7  -2  -1   36.60    6.00
   7   2   1   47.90    8.20
  -7   2  -1   49.30    7.20
   7   2   1   31.80    5.80
   8  -2   1  214.98   17.10
  -8  -2  -1  248.18   12.50
   8   2   1  210.28   11.50
   8   2   1  243.58   15.70
   9  -2   1   -0.10    6.90
  -9  -2  -1   -1.10    6.10
   9   2   1   17.00    9.00
  -9   2  -1    1.70    7.30
  10  -2   1  295.17   20.00
 -10   2  -1  292.77   18.90
  10   2   1  279.17   21.70
  11  -2   1   -0.10    9.90
 -11  -2  -1    5.70    8.30
  11   2   1   22.10   11.90
 -11   2  -1  -11.50    9.00
  12  -2   1    7.20   11.30
 -12  -2  -1    8.40   10.80
 -12   2  -1   19.60   12.90
  12   2   1   18.60   13.00
  13  -2   1    5.00   13.80
 -13  -2  -1   23.40   13.00
  13  -2   1   45.30   16.10
 -13   2  -1   25.70   12.70
  13   2   1   13.60   14.90
  13  -3  -1   18.40   13.60
  13  -3  -1    6.60   10.80
 -13   3   1   -6.40   12.10
  13   3  -1   10.20   13.70
  12  -3  -1   -8.60   11.70
  12  -3  -1    6.40   10.60
 -12   3   1   53.19   12.90
  12   3  -1   24.70   13.20
  11  -3  -1   40.20   12.10
  11  -3  -1    9.00   10.20
 -11   3   1   19.60   10.80
  11   3  -1    5.10   11.90
  10  -3  -1    2.10    8.70
  10  -3  -1    4.80    9.20
 -10   3   1   17.80    9.40
  10   3  -1    5.20   10.00
   9  -3  -1   39.40    9.40
   9  -3  -1   23.10    8.60
   9   3  -1   44.70   10.60
  -9   3   1   35.80    9.30
   8  -3  -1  146.39   12.80
  -8   3   1  142.89   15.40
   8   3  -1  145.49   14.40
   7  -3  -1  131.49   11.20
   7   3  -1  152.98   13.20
  -7   3   1  165.08   11.30
   6  -3  -1  236.68   12.00
   6   3  -1  241.68   13.70
  -6   3   1  251.47   12.00
   5  -3  -1  103.59    7.90
   5  -3  -1  100.39    7.80
  -5   3   1  123.49    8.80
   5   3  -1   98.99   10.10
   4  -3  -1    6.20    4.30
  -4  -3   1   13.10    4.60
   4  -3  -1   12.70    4.70
   4   3  -1   11.90    5.40
  -4   3   1    8.00    4.50
   3  -3  -1  106.49    7.10
   3  -3  -1   95.99    7.50
  -3  -3   1  103.59    7.70
   3   3  -1  100.59    8.10
  -3   3   1   87.49    7.20
   2  -3  -1 2616.04   50.49
   2  -3  -1 2703.83   54.79
   2   3  -1 2646.04   50.89
  -2   3   1 2597.64   50.39
  -1  -3   1  517.15   13.00
  -1  -3   1  524.65   11.90
   1  -3  -1  520.05   13.20
  -1   3   1  518.45   13.30
   1   3  -1  518.45   11.90
   0  -3  -1 1750.22   34.20
   0  -3   1 1759.92   33.80
   0  -3   1 1772.42   33.70
   0   3  -1 1769.82   33.90
   0   3   1 1748.43   34.10
   0   3  -1 1773.62   33.90
   1  -3   1  174.78    9.20
   1  -3   1  190.58    7.50
  -1  -3  -1  178.28    7.00
   1   3   1  189.58    7.10
  -1   3  -1  158.38    8.60
   2  -3   1   18.50    4.00
  -2  -3  -1   20.00    3.70
  -2  -3  -1   19.00    4.60
  -2   3  -1   21.90    4.10
   2   3   1   24.30    3.60
  -3  -3  -1   18.10    4.50
   3  -3   1   17.40    4.30
  -3  -3  -1   14.20    3.80
  -3   3  -1   10.10    4.40
   3   3   1   17.10    3.40
   3   3   1   12.20    4.90
   4  -3   1  134.09    8.00
  -4  -3  -1  142.89    7.80
   4  -3   1  138.99    7.50
  -4  -3  -1  153.28    9.30
   4   3   1  138.49    7.30
   4   3   1  141.49    9.60
  -4   3  -1  147.69    8.90
   5  -3   1   55.89    7.20
  -5  -3  -1   66.09    6.80
   5  -3   1   62.39    6.80
   5   3   1   58.09    6.30
   5   3   1   67.19    9.10
  -5   3  -1   82.69    8.60
   6  -3   1  150.08    9.10
  -6  -3  -1  148.29    8.60
   6   3   1  165.58   11.80
   6   3   1  143.49    8.40
  -6   3  -1  163.88   10.70
   7  -3   1   38.10    6.80
  -7  -3  -1   45.00    6.30
   7   3   1   37.00    8.00
   7   3   1   50.39    6.20
  -7   3  -1   48.70    7.70
  -8  -3  -1   10.50    6.00
   8  -3   1   25.50    7.90
  -8   3  -1   11.50    7.40
   8   3   1   25.20    8.50
   8   3   1   23.20    5.70
   9  -3   1    7.00    7.90
  -9  -3  -1    9.40    6.90
   9   3   1   18.10    9.40
  -9   3  -1   11.30    7.80
 -10  -3  -1   24.30    8.10
  10  -3   1   18.00    9.40
 -10   3  -1   39.20    9.70
  10   3   1   30.40   11.50
 -11  -3  -1   55.59   10.40
  11  -3   1   64.89   12.90
  11   3   1   70.49   14.90
 -11   3  -1   46.00   13.00
  12   3   1    8.70   13.10
  13  -3   1   12.20   15.10
  13  -3   1    0.00   13.40
 -13  -3  -1    0.80   11.00
 -13   3  -1  -26.80   10.30
  13  -4  -1   15.30   13.00
  13  -4  -1   19.20   12.40
 -13   4   1   16.70   13.00
  12  -4  -1   37.60   12.80
  12  -4  -1   31.00   12.50
  12   4  -1   21.30   14.00
  11  -4  -1   -1.30    9.80
  11  -4  -1   -1.00   10.30
 -11   4   1    7.60    9.70
  11   4  -1    3.60   11.00
  10  -4  -1  149.99   17.10
  10  -4  -1  146.09   15.00
 -10   4   1  112.89   13.90
   9  -4  -1   10.50    7.80
   9  -4  -1   33.40    9.40
  -9   4   1   25.20    9.40
   9   4  -1    6.60    9.90
   8  -4  -1  125.49   15.00
   8  -4  -1  107.39   12.70
  -8   4   1  119.09   12.60
   8   4  -1  132.09   14.70
   7  -4  -1   29.40    7.00
   7  -4  -1   40.40    9.80
   7   4  -1   36.80    8.40
   6  -4  -1   28.90    6.20
   6  -4  -1   47.00    6.90
  -6   4   1   50.29    7.00
   6   4  -1   50.09    9.60
   5  -4  -1    3.20    4.60
   5   4  -1   -1.00    5.20
  -5   4   1    1.70    4.70
   4  -4  -1  181.88    9.60
  -4  -4   1  178.98   10.10
   4  -4  -1  189.38   10.30
   4   4  -1  200.98   11.30
  -4   4   1  188.38   10.20
   3  -4  -1   66.59    7.80
   3   4  -1   68.59    8.10
  -2  -4   1  340.17    9.60
  -2  -4   1  341.47   11.70
   2  -4  -1  358.06   11.60
   2  -4  -1  349.67   11.80
   2   4  -1  346.57    9.60
  -2   4   1  339.67   11.60
  -1  -4   1 1253.37   26.50
   1  -4  -1 1239.18   27.00
  -1  -4   1 1271.17   25.60
   1  -4  -1 1253.37   26.70
  -1  -4   1 1268.47   25.50
   1   4  -1 1264.77   25.50
  -1   4   1 1258.97   26.90
   0  -4  -1 1144.89   24.90
   0  -4   1 1169.48   24.30
   0  -4   1 1147.99   26.00
   0   4  -1 1179.38   24.60
   1  -4   1  391.46   11.70
   1  -4   1  403.46   12.20
  -1  -4  -1  390.76   12.80
   1   4   1  405.06   11.50
  -1   4  -1  382.76   11.90
   2  -4   1    1.80    4.20
   2  -4   1    3.80    3.80
  -2  -4  -1   -1.40    3.90
   2   4   1    6.50    3.40
  -2   4  -1    7.90    4.30
  -3  -4  -1  229.88   12.80
   3  -4   1  235.38   11.40
  -3  -4  -1  214.18    9.00
   3   4   1  229.78    8.50
  -3   4  -1  221.28   10.50
  -4  -4  -1  599.44   15.60
   4  -4   1  629.94   17.50
  -4  -4  -1  603.44   18.20
  -4   4  -1  598.04   17.60
   4   4   1  583.84   20.70
   5  -4   1   98.89    7.60
  -5  -4  -1   96.19    7.70
   5   4   1   88.29   10.40
  -5   4  -1  110.99    9.30
   5   4   1   99.09    6.70
   6  -4   1  194.28   10.30
  -6  -4  -1  199.58    9.60
   6   4   1  188.68    9.00
   6   4   1  185.98   16.40
  -6   4  -1  179.38   11.80
   7  -4   1   21.10    6.30
  -7  -4  -1   13.90    5.30
  -7   4  -1   16.30    6.80
   7   4   1    6.20    7.30
   7   4   1    5.40    4.70
  -8  -4  -1   69.69    8.00
   8  -4   1   47.70    8.00
   8   4   1   32.50   10.00
   8   4   1   69.09    7.90
  -8   4  -1   48.70    8.90
   9  -4   1    0.40    7.30
  -9  -4  -1   -5.10    6.20
  -9   4  -1  -16.70    7.80
   9   4   1    1.60    9.20
  10  -4   1   -1.10    8.80
 -10   4  -1    2.30    9.60
  11  -4   1   -1.30    9.70
  11  -4   1   11.00   12.40
  11   4   1   -4.00   11.60
 -11   4  -1   -3.50   10.20
  12  -4   1   10.70   11.30
 -12   4  -1   18.50   11.20
  13  -4   1   -0.80   11.60
  13  -4   1   22.40   13.90
 -13   4  -1    2.60   11.90
  13  -5  -1    3.00   10.60
  13  -5  -1   29.90   15.10
 -13   5   1  -20.70   14.20
  12  -5  -1    2.60   10.60
  12  -5  -1  -12.30    9.00
 -12   5   1    4.10   12.70
  12   5  -1  -10.00   11.60
  11  -5  -1    7.90    9.70
 -11   5   1  -10.50    9.70
  11   5  -1    9.80   11.10
  10  -5  -1   -8.00    8.40
  10  -5  -1   10.00    9.80
 -10   5   1   20.40    9.80
  10   5  -1    5.90   10.50
   9  -5  -1   21.90    9.10
   9  -5  -1    8.20    8.60
   9   5  -1   13.70   10.40
  -9   5   1   20.10    9.40
   8  -5  -1   34.30    9.70
   8  -5  -1   31.40    8.80
  -8   5   1   44.80    9.40
   8   5  -1   41.50   10.20
   7  -5  -1   23.60    7.50
   7  -5  -1   41.80    7.90
  -7   5   1   35.70    8.10
   7   5  -1   47.60    9.50
   6  -5  -1  293.17   13.10
   6   5  -1  287.67   15.30
   5  -5  -1   82.19    9.30
  -5   5   1   66.89    8.90
   5   5  -1   62.19    8.00
   4  -5  -1  242.88   12.10
  -4   5   1  229.88   11.80
   4   5  -1  210.18   12.30
   3  -5  -1    7.50    4.90
  -3  -5   1   10.60    4.70
   3  -5  -1   12.40    4.60
  -3   5   1    7.40    4.80
   3   5  -1   11.80    3.40
   2  -5  -1  814.42   20.40
   2  -5  -1  780.12   20.40
  -2  -5   1  818.92   20.70
  -2  -5   1  791.22   18.50
   2   5  -1  785.22   18.10
  -2   5   1  810.32   20.80
   1  -5  -1   15.20    4.10
  -1  -5   1   12.00    4.00
  -1  -5   1   17.10    4.40
  -1  -5   1   13.50    3.80
   1  -5  -1   12.20    4.30
  -1   5   1   15.90    4.30
   0  -5   1  122.39    7.60
   0  -5  -1  110.19    7.60
   0  -5   1  114.39    7.20
   0  -5  -1  118.69    7.30
   0   5  -1  116.79    7.50
   0   5   1  121.89    7.40
   1  -5   1   50.39    5.60
   1  -5   1   52.19    5.30
  -1  -5  -1   55.09    5.40
   1   5   1   49.40    6.00
  -1   5  -1   43.00    5.40
   2  -5   1  631.44   17.10
  -2  -5  -1  616.74   15.80
   2  -5   1  609.54   17.30
   2   5   1  586.14   15.40
  -2   5  -1  587.24   17.00
   3  -5   1  425.16   14.00
   3  -5   1  436.56   14.90
  -3  -5  -1  428.16   12.80
  -3  -5  -1  416.76   14.80
   3   5   1  420.06   12.30
  -3   5  -1  413.66   14.60
   4  -5   1  796.42   22.30
  -4  -5  -1  768.32   19.40
   4   5   1  808.02   18.80
  -4   5  -1  806.22   22.00
   5  -5   1    3.40    3.90
  -5  -5  -1    4.40    4.30
  -5   5  -1   -2.90    5.10
   5   5   1   -0.20    3.20
  -6  -5  -1  133.29    9.00
   6  -5   1  147.29    9.50
   6   5   1  127.99    7.90
  -6   5  -1  154.48   12.00
   7  -5   1   32.40    7.10
  -7  -5  -1   35.60    6.40
  -7   5  -1   19.80    7.50
   7   5   1   26.80    8.80
   7   5   1   17.10    4.40
   8  -5   1   80.69   11.30
  -8   5  -1   90.49   11.80
   8   5   1   74.89   11.90
   9  -5   1   10.80    7.90
   9  -5   1    3.80    9.10
  -9   5  -1   14.00    9.80
  10  -5   1  181.38   18.50
  10  -5   1  172.38   16.60
 -10   5  -1  199.28   18.40
  11  -5   1    3.70    9.50
  11  -5   1   21.30   11.20
  12  -5   1  -27.50    9.90
  12  -5   1    2.70   10.70
 -12   5  -1   -7.60   13.20
  12  -6  -1   -8.20   10.30
  12  -6  -1    5.50   10.20
 -12   6   1  -23.40   11.20
  11  -6  -1   31.20   11.90
  11  -6  -1   33.50   11.90
 -11   6   1   44.80   12.80
  10  -6  -1    0.50    9.30
  10  -6  -1    8.00    8.90
  10   6  -1    2.40   11.20
 -10   6   1    9.20   10.30
   9  -6  -1   -6.70    7.40
   9  -6  -1   15.20    8.50
   9   6  -1   -8.30    9.60
  -9   6   1    3.90    9.30
   8  -6  -1  191.08   16.30
   8  -6  -1  168.18   17.40
   8   6  -1  192.98   17.60
  -8   6   1  181.78   16.30
   7  -6  -1   71.69    9.20
   7  -6  -1   61.99    9.40
  -7   6   1   31.40    8.80
   7   6  -1   53.09   10.50
   6  -6  -1  153.48   12.60
  -6   6   1  150.58   12.70
   6   6  -1  144.99   14.10
   4  -6  -1   74.29    9.20
  -4   6   1   82.29    9.30
   4   6  -1   67.69    5.70
   3  -6  -1  736.13   20.80
  -3  -6   1  738.23   21.00
  -3  -6   1  734.83   17.80
  -3   6   1  712.43   20.70
   3   6  -1  714.53   17.30
  -2  -6   1  503.75   13.70
  -2  -6   1  509.75   16.10
   2  -6  -1  534.95   16.70
  -2  -6   1  514.75   14.30
   2  -6  -1  494.55   15.70
   2   6  -1  509.25   13.80
  -1  -6   1  269.27   10.00
  -1  -6   1  275.77   10.30
   1  -6  -1  259.57   11.50
   1  -6  -1  263.17   10.80
  -1  -6   1  264.17   10.80
   1   6  -1  262.67   10.00
  -1   6   1  252.97   11.00
   0  -6   1    4.20    4.10
   0  -6  -1    7.70    4.30
   0  -6  -1   14.30    4.50
   0  -6   1    7.00    4.40
   0   6  -1    6.90    4.60
   0   6   1    7.60    4.70
   1  -6   1  396.36   13.80
   1  -6   1  414.06   13.40
  -1  -6  -1  418.86   13.30
  -1   6  -1  399.56   13.90
   1   6   1  411.76   13.10
   2  -6   1  158.68    9.80
  -2  -6  -1  162.58    9.80
  -2  -6  -1  164.38    8.90
   2  -6   1  147.79    9.10
   2   6   1  149.69    8.30
  -2   6  -1  150.98    9.90
   3  -6   1    9.50    5.30
  -3  -6  -1    7.90    4.10
   3   6   1    4.10    3.50
  -3   6  -1    5.90    5.20
  -4  -6  -1  131.19    8.60
   4  -6   1  148.89   10.90
  -4   6  -1  123.09   10.50
   4   6   1  153.78    7.70
   5  -6   1   27.80    7.20
  -5  -6  -1   31.50    5.60
  -5   6  -1   24.60    7.20
   5   6   1   34.40    4.80
   6  -6   1  189.28   13.90
   6  -6   1  194.28   11.10
  -6  -6  -1  203.78   11.20
  -6   6  -1  209.48   13.70
   6   6   1  175.98   10.80
  -7  -6  -1    6.30    5.60
   7  -6   1   10.80    7.90
   7  -6   1   21.70    7.20
  -7   6  -1   -0.20    7.30
   8  -6   1  113.59   13.80
   8  -6   1  143.79   12.80
  -8   6  -1  115.19   15.00
   9  -6   1   29.90   11.20
   9  -6   1   35.40    9.40
  -9   6  -1   47.70   11.50
  10  -6   1  -10.10    8.40
  11  -6   1    7.10    9.50
  11  -6   1    1.70   10.70
 -11   6  -1   -3.00   11.30
  12  -6   1   19.70   11.90
  12  -6   1   46.70   13.60
 -12   6  -1    4.40   12.20
  12  -7  -1   -8.70   12.40
  12  -7  -1    7.00   10.90
 -12   7   1    8.90   13.00
  11  -7  -1    3.80    9.90
  11  -7  -1    3.20   10.30
 -11   7   1   -4.20   10.90
  10  -7  -1   15.20   10.20
  10  -7  -1    7.40   10.00
 -10   7   1   16.40   11.40
   9  -7  -1   17.70    9.10
   9  -7  -1   16.60    9.90
  -9   7   1    9.20    9.80
   8  -7  -1  179.68   15.10
   8  -7  -1  157.18   15.30
  -8   7   1  162.08   16.90
   7  -7  -1   83.59   11.40
   7  -7  -1   57.99   10.00
  -7   7   1   80.29   11.20
   6  -7  -1   20.90    7.70
  -6   7   1    5.60    7.30
   5  -7  -1  169.98   12.90
  -5   7   1  153.08   12.20
   4  -7  -1   40.00    7.40
  -4  -7   1   48.30    5.60
  -4   7   1   42.80    8.70
   4   7  -1   54.69    5.90
   3  -7  -1  114.99   10.30
  -3  -7   1  120.09    8.00
   3   7  -1  143.69    7.50
   2  -7  -1    2.00    4.80
  -2  -7   1    4.30    4.50
  -2  -7   1    1.60    3.80
   2   7  -1    2.70    3.70
  -1  -7   1  496.15   15.70
  -1  -7   1  505.05   15.40
  -1  -7   1  497.75   14.80
   1  -7  -1  521.45   17.10
   1   7  -1  532.05   15.30
   0  -7   1   63.89    7.80
   0  -7  -1   41.10    5.60
   0  -7  -1   46.50    6.30
   0  -7   1   53.19    6.80
   0   7  -1   49.90    5.90
   0   7   1   52.79    6.00
   1  -7   1  280.57   13.40
   1  -7   1  274.27   12.40
  -1  -7  -1  290.87   11.80
  -1  -7  -1  298.07   11.40
   1   7   1  273.17   11.10
   2  -7   1  286.87   12.80
  -2  -7  -1  255.07   11.30
   2   7   1  270.97   10.70
  -2   7  -1  273.07   12.60
  -3  -7  -1  720.83   19.40
   3  -7   1  694.53   21.80
   3   7   1  739.23   19.10
  -3   7  -1  719.53   21.70
   4  -7   1  351.76   16.00
  -4  -7  -1  354.36   12.90
   4   7   1  346.07   12.00
  -4   7  -1  342.77   15.90
  -5  -7  -1   88.99    8.80
   5  -7   1   98.39   11.80
   5   7   1  103.99    7.50
  -5   7  -1  104.69   11.40
   6  -7   1   40.10    9.00
   6  -7   1   25.90    6.40
  -6  -7  -1   25.30    6.30
   6   7   1   15.60    4.60
  -6   7  -1   24.40    8.10
   7  -7   1    7.40    6.80
   7  -7   1   11.00    7.90
  -7   7  -1    1.90    8.00
   8  -7   1   18.70    9.80
   8  -7   1   18.60    8.70
  -8   7  -1   13.20    9.70
   9  -7   1   10.40    8.20
   9  -7   1   -5.90    8.90
  -9   7  -1   18.40   10.70
  10  -7   1   -1.50   10.40
  10  -7   1   15.50    9.40
 -10   7  -1    9.20   10.30
  11  -7   1   13.00   10.40
  11  -7   1   17.20   11.20
 -11   7  -1   31.10   12.80
  12  -7   1   16.90   12.80
  12  -7   1    1.30   10.60
 -12   7  -1  -19.50   13.00
  12  -8  -1   18.30   13.50
 -12   8   1   46.50   15.60
  11  -8  -1   38.80   12.20
  11  -8  -1   31.90   12.80
 -11   8   1   24.10   13.20
  10  -8  -1   -3.90    9.40
  10  -8  -1   32.50   10.50
 -10   8   1   22.00   12.00
   9  -8  -1   -4.80    8.80
   9  -8  -1   15.10    9.30
  -9   8   1   -5.10   10.60
   8  -8  -1   85.49   11.40
   8  -8  -1   81.99   12.90
  -8   8   1   79.09   12.40
   7  -8  -1   -2.50    7.80
  -7   8   1   -0.70    8.20
   6  -8  -1  161.98   13.80
  -6   8   1  132.99   13.90
   5  -8  -1  105.99   12.50
  -5   8   1  110.49   12.60
   4  -8  -1   11.10    6.80
  -4  -8   1   24.30    5.40
   4   8  -1   32.40    4.90
  -3  -8   1  430.06   13.90
   3  -8  -1  448.86   17.90
  -3  -8   1  450.85   14.80
   3   8  -1  480.15   14.40
   2  -8  -1    9.00    6.30
  -2  -8   1    0.60    3.40
  -2  -8   1    8.60    4.80
   2   8  -1    8.00    4.00
  -1  -8   1   35.60    5.90
  -1  -8   1   47.70    6.10
  -1  -8   1   38.60    5.40
   1  -8  -1   33.20    6.40
   1   8  -1   33.70    5.40
   0  -8   1   97.89    9.30
   0  -8  -1   93.19    9.10
   1  -8   1  379.46   15.00
  -1  -8  -1  371.56   14.30
   2  -8   1    8.40    5.70
  -2  -8  -1   -3.70    4.60
   2   8   1    5.00    4.40
   3  -8   1   25.80    6.50
  -3  -8  -1   18.30    5.60
  -3   8  -1   28.80    6.80
   3   8   1   19.60    4.50
   4  -8   1   -1.80    5.90
  -4  -8  -1    1.60    5.20
   4   8   1   13.40    4.40
  -4   8  -1   11.50    6.60
   5  -8   1   61.79    9.40
  -5  -8  -1   70.29    9.20
  -5   8  -1   73.59    9.80
   5   8   1   50.59    6.80
  -6  -8  -1   -8.00    5.60
   6  -8   1   -2.20    7.10
   6   8   1   -6.10    4.00
  -6   8  -1    3.70    7.60
   7  -8   1   35.60   10.40
   7  -8   1   25.50    7.90
  -7   8  -1   31.40    9.80
   8  -8   1   10.90    9.50
   8  -8   1   -7.90    7.10
  -8   8  -1   16.70    9.60
   9  -8   1   32.90   10.90
   9  -8   1   27.80    9.60
  -9   8  -1   24.10   11.80
  10  -8   1   15.10    9.70
  10  -8   1   -7.80   10.10
 -10   8  -1   19.10   12.20
  11  -8   1  -12.40   10.30
  11  -8   1  -13.50    9.90
 -11   8  -1   16.60   12.90
  12  -8   1   16.40   11.90
  12  -8   1  -12.30   11.40
  11  -9  -1   12.00   11.50
  11  -9  -1  -11.20   10.80
  10  -9  -1   -1.20   10.90
  10  -9  -1   25.90   11.40
 -10   9   1   -2.90   12.40
   9  -9  -1   42.50   12.80
   9  -9  -1   28.40   10.40
  -9   9   1   29.40   13.30
   8  -9  -1   11.10    9.00
   8  -9  -1   20.60   11.30
   7  -9  -1    7.00    9.30
  -7   9   1    9.40    9.80
   6  -9  -1    0.70    7.70
  -5  -9   1  198.48   11.50
   5  -9  -1  185.78   15.40
   5   9  -1  210.48   10.20
  -4  -9   1  142.49    8.90
   4  -9  -1  153.68   13.40
  -4  -9   1  165.58   10.40
   4   9  -1  149.09    9.10
  -3  -9   1   69.69    9.00
   3  -9  -1   72.69    9.30
   2  -9  -1   30.80    7.40
  -2  -9   1   34.50    6.40
   1  -9  -1  257.57   13.70
  -1  -9   1  262.47   12.70
   0  -9   1    7.10    5.30
   0  -9  -1    8.10    5.60
  -1  -9  -1  -11.00    4.70
  -2  -9  -1   54.09    7.40
   2  -9   1   45.20    8.20
  -3  -9  -1  166.58   11.30
   3  -9   1  171.88   12.90
   4  -9   1   43.20    8.40
  -4  -9  -1   34.60    6.90
  -4   9  -1   28.20    8.20
  -5  -9  -1   32.10    7.10
   5  -9   1   47.20    9.60
  -5   9  -1   28.20    8.80
   6  -9   1    9.50    8.20
  -6  -9  -1   16.80    7.10
  -6   9  -1   17.00    9.70
  -7  -9  -1  114.59   11.30
   7  -9   1  112.89   14.00
  -7   9  -1  103.69   13.30
   8  -9   1    5.10   10.00
   8  -9   1    5.90    7.80
  -8   9  -1   21.50   10.70
   9  -9   1    6.00    9.80
   9  -9   1   30.40    9.50
  -9   9  -1   18.00   11.80
  10  -9   1   14.20   11.10
  10  -9   1    7.10    9.80
 -10   9  -1   19.20   14.00
  11  -9   1   10.60   11.80
  11  -9   1   48.10   11.70
 -11   9  -1  -22.00   12.70
  11 -10  -1   34.90   11.90
  10 -10  -1    3.90   11.50
  10 -10  -1    5.90   13.10
   9 -10  -1   -3.60    9.60
   9 -10  -1  -12.50    9.40
   8 -10  -1   45.40   11.10
   8 -10  -1   37.30   12.00
   7 -10  -1   65.29   12.40
   6 -10  -1   43.40   11.10
  -5 -10   1   14.60    6.50
   5 -10  -1   10.50    8.20
  -4 -10   1   -4.00    5.60
   4 -10  -1    4.10    7.50
  -3 -10   1   30.10    7.00
   3 -10  -1   22.10    8.40
   2 -10  -1   -3.30    6.30
  -2 -10   1    6.30    5.80
   1 -10  -1   13.60    6.80
   0 -10   1   92.09   11.10
   0 -10  -1   67.59    8.90
   1 -10   1  174.68   13.20
  -1 -10  -1  158.28   12.20
   2 -10   1  174.48   14.00
  -2 -10  -1  190.38   19.70
  -3 -10  -1   13.60    7.50
   3 -10   1   -1.40    6.30
  -4 -10  -1  150.28   12.40
   4 -10   1  180.58   15.30
   5 -10   1  302.07   19.40
  -5 -10  -1  334.77   15.70
  -5  10  -1  331.57   20.20
  -6 -10  -1    3.60    6.70
   6 -10   1   -3.70    8.20
  -6  10  -1    1.20    9.60
  -7 -10  -1   14.50    7.50
   7 -10   1   24.90   10.80
  -7  10  -1    7.00   10.40
   8 -10   1   31.00   12.20
  -8  10  -1   28.90   12.00
   9 -10   1   34.50   12.20
  -9  10  -1   32.00   12.40
  10 -10   1   24.20   13.80
  10 -10   1   17.60   10.20
 -10  10  -1   27.10   12.90
  11 -10   1    6.40   15.80
  10 -11  -1   17.10   11.70
   9 -11  -1   20.10   11.40
   9 -11  -1   60.79   13.80
   8 -11  -1  -16.00    8.90
   8 -11  -1    0.00    9.40
   7 -11  -1   13.20   10.90
   6 -11  -1   17.60   10.00
   5 -11  -1   41.20   11.10
  -5 -11   1   33.00    7.60
   4 -11  -1    3.10    8.50
  -4 -11   1    0.90    7.50
   3 -11  -1   -3.00    7.70
  -3 -11   1    2.20    6.10
   2 -11  -1   89.49   11.00
  -2 -11   1   94.69   11.60
   1 -11  -1  101.79   12.60
  -1 -11   1   85.59   11.10
   0 -11   1   48.80    8.80
   0 -11  -1   39.60    8.30
   1 -11   1    8.40    7.30
  -1 -11  -1    2.90    7.00
  -2 -11  -1   29.00    8.10
   2 -11   1   10.00    7.90
  -3 -11  -1   -5.20    6.50
   3 -11   1    5.10    7.20
  -4 -11  -1  -10.10    6.30
   4 -11   1    6.80    8.30
   5 -11   1   -1.90    8.50
  -5 -11  -1   -9.40    6.40
  -6 -11  -1    0.90    7.50
   6 -11   1   16.00    9.80
   7 -11   1   40.30   12.00
  -7 -11  -1   42.80    9.10
   8 -11   1   11.10   11.10
  -8  11  -1   -1.40   11.20
   9 -11   1    8.90   11.40
  -9  11  -1   -7.30   11.40
   9 -12  -1   23.60   10.90
   8 -12  -1   45.70   11.90
   8 -12  -1   32.10   13.80
   7 -12  -1   33.30   12.50
  -6 -12   1   55.29    9.50
   6 -12  -1   39.30   12.60
  -5 -12   1    9.70    7.20
   5 -12  -1   -1.10    9.50
  -4 -12   1   41.40    8.30
  -3 -12   1   42.50    8.60
   3 -12  -1   28.40    9.80
  -2 -12   1   -1.50    6.80
   2 -12  -1   -3.60    7.40
  -1 -12   1   41.60    8.70
   1 -12  -1   34.80    9.00
   0 -12  -1   64.39   10.00
   0 -12   1   92.89   12.40
  -1 -12  -1    6.30    7.40
   1 -12   1   -1.00    7.20
   2 -12   1   17.30    8.90
  -2 -12  -1   14.30    8.00
  -3 -12  -1   -0.90    7.10
   4 -12   1   62.79   15.70
  -4 -12  -1   67.09    9.60
   5 -12   1   -5.10    9.50
  -5 -12  -1  -10.30    6.80
   6 -12   1   13.70   10.00
  -6 -12  -1   15.00    8.30
   7 -12   1   23.00   11.80
  -7 -12  -1   17.50    8.50
   8 -12   1   24.20   12.30
   8 -13  -1   -7.40   13.20
   8 -13  -1   48.20   12.00
   7 -13  -1   38.20   14.40
  -6 -13   1   36.90    8.90
   6 -13  -1   44.70   13.80
  -5 -13   1   12.20    8.00
   5 -13  -1   11.90   11.40
   4 -13  -1   -3.30    9.40
  -4 -13   1   11.50    7.60
  -3 -13   1    2.70    7.00
   3 -13  -1   -6.50    8.20
   2 -13  -1   28.60   11.00
  -2 -13   1   49.90    9.50
   1 -13  -1   46.20   10.30
  -1 -13   1   41.00    9.20
   0 -13  -1   -8.70    6.80
   0 -13   1    0.40    7.30
   1 -13   1   14.60    8.40
  -1 -13  -1    3.60    7.40
  -2 -13  -1   27.50    8.60
   2 -13   1   24.50    9.20
   3 -13   1    0.00    8.90
  -3 -13  -1  -15.30    6.90
  -4 -13  -1   22.60    8.20
   4 -13   1   15.60   10.30
   5 -13   1    4.30   10.70
  -5 -13  -1    9.00    8.20
  -6 -13  -1  100.89   11.60
   6 -13   1   69.39   15.40
   7 -13   1   18.80   11.90
  -7 -13  -1   23.00    9.30
   6 -14  -1   21.20   12.70
  -6 -14   1   42.00    9.80
   5 -14  -1  -13.00   10.00
   4 -14  -1   36.10   12.10
  -4 -14   1   73.49   11.20
   3 -14  -1   26.50   10.60
  -3 -14   1    3.10    7.90
  -2 -14   1   45.10   10.20
   2 -14  -1   19.90   10.10
   1 -14  -1    2.10    8.00
  -1 -14   1   -0.10    7.90
   0 -14   1    3.00    8.20
  -1 -14  -1   80.19   11.80
   1 -14   1   70.19   14.50
  -2 -14  -1   21.70    9.20
   2 -14   1    0.90    8.80
   3 -14   1   49.30   12.30
  -3 -14  -1   16.30    9.60
  -4 -14  -1    7.50    8.30
   4 -14   1   -1.30    9.90
  -5 -14  -1   13.10    9.10
   5 -14   1    2.30   10.90
  -6 -14  -1   12.10    8.90
   6 -14   1   17.60   12.60
  -7 -14  -1  -22.00    8.60
   6 -15  -1    1.10   11.30
  -6 -15   1   19.10    9.30
  -5 -15   1    2.70    8.70
   5 -15  -1   -7.70   11.20
  -4 -15   1   -2.40    8.00
   4 -15  -1    8.00   10.00
   3 -15  -1    0.10    9.60
  -3 -15   1   -0.40    7.90
   2 -15  -1    0.50    9.30
  -1 -15   1    1.60    8.60
   1 -15  -1   -4.00    8.30
   0 -15   1   -2.30    8.20
   0 -15  -1   -1.50    8.30
  -1 -15  -1   11.80    9.60
   1 -15   1    2.70    9.30
  -2 -15  -1    1.50    9.00
   2 -15   1    3.60    9.30
   3 -15   1   40.20   11.80
  -4 -15  -1   10.20   10.50
   4 -15   1  -10.00    9.50
  -5 -15  -1    4.90    9.10
   5 -15   1   19.90   13.30
   6 -15   1   23.50   12.80
  -6 -15  -1    9.40    9.70
  -4 -16   1   10.40    9.50
  -3 -16   1   10.70    9.40
   3 -16  -1   17.40   11.40
  -2 -16   1    7.50   10.00
   2 -16  -1   -1.30   10.20
   1 -16  -1   -2.20    9.20
  -1 -16   1    5.90    9.60
   0 -16  -1   -1.60    9.60
   0 -16   1   10.20   10.00
  -1 -16  -1   22.50   10.70
   1 -16   1   22.70   10.60
  -2 -16  -1   -6.20    8.70
   2 -16   1   -6.60    9.10
  -3 -16  -1    2.40    9.60
   3 -16   1   16.50   11.20
  -4 -16  -1   -1.40    8.70
   1 -17  -1    4.40   10.70
  -1 -17   1    2.80    9.50
   0 -17  -1   -2.00   10.70
   0 -17   1   -3.30   10.50
   1 -17   1   -1.70   10.60
  -1 -17  -1   -1.00    9.30
  13   0  -2   20.20   13.40
  13   0  -2   11.10   10.40
 -13   0   2   12.50   12.50
  12   0  -2   16.60    9.60
  12   0  -2   25.00   13.00
 -12   0   2   36.80   11.60
 -11   0   2    6.00    7.70
  11   0  -2    4.00    8.20
  10   0  -2  137.49   16.20
 -10   0   2  142.09   13.30
   9   0  -2  -13.90    7.00
  -9   0   2   -1.40    5.60
  -8   0   2   46.20    6.60
   8   0  -2   33.10    5.40
   8   0  -2   24.60    8.10
   7   0  -2    2.70    6.00
  -7   0   2   -1.70    4.10
  -6   0   2  439.06   13.00
   6   0  -2  433.26   12.80
   6   0  -2  433.76   16.30
   5   0  -2    5.40    4.30
   5   0  -2    8.80    4.70
  -5   0   2    4.80    3.40
   4   0  -2    3.80    3.10
   4   0  -2    0.40    3.70
  -4   0   2   -0.60    2.80
   3   0  -2    0.40    2.60
   3   0  -2    3.50    4.00
  -3   0   2    4.30    2.60
   2   0  -2 2638.94   49.40
  -1   0  -2   -5.00    2.80
   2   0   2  240.58    7.90
  -2   0  -2  235.78    7.50
  -2   0  -2  227.88    7.80
   2   0   2  218.48    7.50
   3   0   2    1.70    3.30
  -3   0  -2    0.10    3.30
   3   0   2    1.50    3.50
  -4   0  -2  157.78    8.30
   4   0   2  155.88    8.30
  -4   0  -2  149.19    8.20
   4   0   2  150.98    7.70
  -5   0  -2   -4.60    4.20
  -5   0  -2   -5.10    7.60
   5   0   2    3.50    4.30
   5   0   2    1.40    3.80
   6   0   2 1398.16   33.00
  -6   0  -2 1436.76   32.00
  -6   0  -2 1441.06   33.40
   6   0   2 1416.16   31.70
  -7   0  -2   11.50    6.10
   7   0   2   16.10    6.30
   8   0   2   19.80    7.70
  -8   0  -2   21.60    7.20
  -9   0  -2    1.80    7.50
   9   0   2   -9.00    7.70
 -10   0  -2  192.18   15.60
  10   0   2  158.08   17.40
  11   0   2   -7.30   10.50
 -11   0  -2   -0.20    8.70
  12   0   2   23.90   12.90
 -12   0  -2   19.90   10.70
 -13   0  -2   11.50   11.20
  13   0   2    9.80   14.30
 -13  -1   2   21.70   10.60
  13  -1  -2    8.30   14.40
  13  -1  -2   26.50   11.70
  13   1  -2   22.00   11.10
  13   1  -2   -5.00   12.20
 -13   1   2   23.80   11.60
  12  -1  -2   35.10   11.60
 -12  -1   2   18.60    9.30
  12  -1  -2    3.80   12.40
  12   1  -2   21.10   10.50
  12   1  -2   17.60   12.70
 -12   1   2   34.10   10.90
  11  -1  -2   44.50    9.90
  11  -1  -2   36.50   12.20
 -11  -1   2   27.60    9.30
 -11   1   2   23.40    9.20
  11   1  -2   28.70   12.90
 -10  -1   2   16.20    7.30
  10  -1  -2    2.60    8.30
  10  -1  -2   21.30   10.20
  10   1  -2   31.90   11.20
 -10   1   2   10.80    8.00
  -9  -1   2    2.80    5.80
   9  -1  -2    7.40    8.90
  -9   1   2   14.90    7.10
   9   1  -2   21.00    8.90
  -8  -1   2  100.69    8.70
   8  -1  -2   77.39   10.30
  -8   1   2   99.49   10.10
   8   1  -2   70.99    7.90
   8   1  -2   75.39   10.40
   7  -1  -2  138.89   11.60
  -7  -1   2  166.68    8.50
   7  -1  -2  133.89    8.80
   7   1  -2  133.59   14.10
  -7   1   2  158.38    9.50
   6  -1  -2   86.79    9.10
   6  -1  -2   78.09    8.50
   6   1  -2   94.49    9.90
  -6   1   2   91.79    7.40
   5  -1  -2  592.74   15.50
   5  -1  -2  610.64   18.10
  -5  -1   2  594.94   17.90
  -5   1   2  581.74   15.40
   5   1  -2  606.74   18.40
   4  -1  -2  410.56   11.70
   4  -1  -2  401.46   13.30
  -4  -1   2  405.76   13.40
   4   1  -2  411.26   13.80
  -4   1   2  385.16   11.40
  -3  -1   2   -5.40    3.30
   3  -1  -2    2.30    3.60
   3  -1  -2   -3.70    2.90
   3  -1  -2    3.10    3.20
  -3   1   2   -1.60    2.90
   3   1  -2    1.90    3.80
  -2  -1   2  215.18    8.00
   2  -1  -2  201.58    6.80
   2  -1  -2  199.18    6.90
  -2   1   2  198.98    6.70
   2   1  -2  200.88    7.90
  -1   1   2 2118.99   37.60
   1   1  -2 1971.40   37.90
   1  -1   2  509.85   11.40
  -1  -1  -2  470.95   10.90
  -1   1  -2  478.75   11.00
   2  -1   2  501.55   11.40
  -2  -1  -2  534.15   12.70
  -2  -1  -2  528.75   13.20
   2  -1   2  523.25   12.90
   2   1   2  538.55   12.70
  -2   1  -2  507.55   12.40
  -2   1  -2  538.35   13.10
   3  -1   2   91.49    5.50
  -3  -1  -2   83.19    6.50
  -3  -1  -2   80.29    8.20
  -3   1  -2   85.89    6.80
  -3   1  -2   95.09    6.00
   3   1   2   95.09    7.10
   3   1   2   90.09    6.20
   4  -1   2   36.30    4.50
  -4  -1  -2   34.70    4.90
   4  -1   2   41.80    4.80
  -4  -1  -2   37.40    5.20
   4   1   2   38.40    4.90
   4   1   2   32.10    5.20
  -4   1  -2   46.80    5.30
   5  -1   2   22.90    5.20
   5  -1   2   31.30    5.20
  -5  -1  -2   15.90    4.80
  -5  -1  -2   18.80    4.90
   5   1   2   20.40    4.70
  -5   1  -2   17.20    4.70
  -5   1  -2   17.80    5.20
   5   1   2   28.30    5.70
   6  -1   2  653.53   18.40
  -6  -1  -2  659.23   18.20
   6  -1   2  654.63   18.90
  -6   1  -2  643.04   19.00
  -6   1  -2  676.23   19.30
   6   1   2  657.53   18.00
   6   1   2  646.34   20.00
   7  -1   2  107.89   10.40
  -7  -1  -2  135.49   10.10
  -7   1  -2  119.69   10.70
   7   1   2  141.69   11.50
   7   1   2   99.99    9.10
  -8  -1  -2    6.50    6.10
  -8   1  -2   17.50    7.00
   8   1   2    2.20    7.00
   9  -1   2   10.70    8.50
  -9  -1  -2   24.90    9.30
   9   1   2   16.20    8.90
  -9   1  -2   14.70    8.00
 -10  -1  -2   20.60    8.90
  10  -1   2    6.90    9.50
  10   1   2   14.20   10.10
 -10   1  -2   -2.00    8.30
 -11  -1  -2   42.10   11.60
  11  -1   2   61.59   13.80
  11   1   2   44.40   15.00
 -11   1  -2   45.10   11.70
 -12  -1  -2   29.00   11.70
  12  -1   2   17.70   12.10
 -12   1  -2   48.30   12.20
  12   1   2   40.40   13.70
  13  -1   2    4.50   13.70
 -13  -1  -2    4.50    9.90
  13   1   2  -15.90   13.10
 -13   1  -2  -18.80   12.40
  13  -2  -2   -1.00    9.30
  13  -2  -2   15.30   11.90
  13   2  -2  -15.80   12.00
 -13   2   2   -0.10   12.40
  12  -2  -2    4.40   11.50
  12  -2  -2   -9.40    8.40
 -12   2   2  -12.90   10.40
  12   2  -2   -0.30   11.60
  11  -2  -2   20.60   11.60
  11  -2  -2    1.00   10.60
 -11  -2   2   26.10    8.00
  11   2  -2   25.80   11.80
 -11   2   2   16.30    9.10
  10  -2  -2   47.20   10.00
  10  -2  -2   32.30   11.00
  10   2  -2   27.70   11.20
 -10   2   2   23.70    9.20
   9  -2  -2   72.99   10.20
   9  -2  -2   63.69   10.60
  -9   2   2   67.19   11.10
   9   2  -2   71.79   12.00
   8  -2  -2   12.40    7.60
  -8   2   2    6.30    6.10
   8   2  -2    5.00    7.40
   7  -2  -2  159.28   11.60
  -7   2   2  157.98   10.60
   7   2  -2  145.79   12.40
   6  -2  -2  191.38   11.10
   6  -2  -2  174.18    8.90
   6   2  -2  169.48   11.90
  -6   2   2  181.38    9.70
   5  -2  -2    3.50    3.90
   5  -2  -2    3.10    4.60
  -5  -2   2    8.70    4.50
   5   2  -2    2.10    5.10
  -5   2   2    2.90    4.10
   4  -2  -2    2.90    3.60
  -4  -2   2   11.00    5.50
   4  -2  -2    8.00    3.70
  -4   2   2   13.80    4.10
   4   2  -2   12.70    5.20
   3  -2  -2 2107.19   40.90
   3  -2  -2 2089.79   42.60
  -3  -2   2 2104.89   42.20
  -3   2   2 2116.39   40.90
   3   2  -2 2070.29   42.20
   2  -2  -2 6184.38  106.69
   2  -2  -2 5851.01  106.49
  -2  -2   2 6105.39  107.29
  -2   2   2 5991.20  106.59
   2   2  -2 5301.57  113.69
  -2   2   2 6149.18  106.69
   1  -2  -2  459.15   11.60
  -1  -2   2  447.96   11.10
   1   2  -2  458.85   11.30
  -1   2   2  456.45   11.40
   0  -2   2  698.13   14.60
   0  -2  -2  731.23   15.40
   0  -2   2  703.33   14.00
   0   2  -2  703.53   14.80
   0   2  -2  724.53   14.00
   0   2   2  709.13   15.40
   1  -2   2   92.09    5.70
  -1  -2  -2   84.99    5.50
   1   2   2   77.89    5.40
  -1   2  -2   68.89    5.70
  -2  -2  -2 1530.45   29.50
  -2  -2  -2 1453.15   30.40
   2  -2   2 1447.26   29.90
   2   2   2 1541.25   29.40
  -2   2  -2 1494.35   32.10
   3  -2   2   38.90    4.70
   3  -2   2   45.10    4.50
  -3  -2  -2   41.60    5.20
  -3  -2  -2   36.80    5.50
   3   2   2   45.10    5.90
   3   2   2   43.90    5.70
  -3   2  -2   44.40    5.60
  -4  -2  -2  456.05   13.10
  -4  -2  -2  450.85   19.90
   4  -2   2  459.35   12.90
   4  -2   2  468.55   13.80
   4   2   2  449.66   14.70
  -4   2  -2  475.45   14.40
   4   2   2  477.25   15.00
  -5  -2  -2   20.10    4.80
  -5  -2  -2   18.40    5.30
   5  -2   2   29.30    4.90
   5  -2   2   26.80    4.70
   5   2   2   16.20    5.60
   5   2   2   36.20    5.10
  -5   2  -2   25.00    5.40
  -6  -2  -2  109.69    8.40
   6  -2   2   98.59    8.40
   6   2   2  109.69   10.20
   6   2   2   97.69   11.70
  -6   2  -2  117.19    9.80
  -7  -2  -2   16.60    5.70
   7  -2   2   22.90    6.20
   7   2   2    9.00    6.80
  -7   2  -2   14.30    6.50
   7   2   2   13.20    5.00
   8  -2   2   22.30    6.90
  -8  -2  -2   21.40    6.90
  -8   2  -2   20.50    7.60
   8   2   2   12.80    7.90
  -9  -2  -2   92.19   10.20
   9  -2   2   85.59   11.40
  -9   2  -2   87.39   11.40
   9   2   2   80.69   12.40
 -10  -2  -2   30.60    8.80
  10  -2   2   18.70   10.70
 -10   2  -2   18.80   10.00
  10   2   2   14.60   10.30
  11  -2   2   -3.70    9.70
 -11  -2  -2   -3.00    8.60
  11   2   2    2.10   10.90
 -11   2  -2    1.30    9.10
  12  -2   2   44.70   16.50
 -12  -2  -2   22.80   10.50
 -12   2  -2   14.50   11.00
  12   2   2   23.30   13.30
 -13  -2  -2   11.00   12.60
  13  -2   2    9.90   14.00
 -13   2  -2   17.80   14.10
  13  -3  -2   -8.20   10.20
  13  -3  -2   17.90   14.10
  13   3  -2  -14.50   12.80
  12  -3  -2   18.10   12.20
  12  -3  -2   10.30   10.30
 -12   3   2   20.50   12.00
  12   3  -2    0.40   12.60
  11  -3  -2   65.09   12.20
  11  -3  -2   36.90   12.60
  11   3  -2   38.20   12.40
 -11   3   2   18.20   10.30
  10  -3  -2    4.20    8.60
  10  -3  -2    4.20    8.70
 -10   3   2    7.20    8.50
  10   3  -2   -0.80    9.50
   9  -3  -2   36.00    9.40
   9  -3  -2   34.90    8.30
  -9   3   2   18.90    8.70
   9   3  -2   45.70   11.30
   8  -3  -2   40.40    8.70
   8   3  -2   33.00    8.70
   7  -3  -2   32.70    7.40
   7  -3  -2   36.00    6.70
   7   3  -2   42.90    8.40
  -7   3   2   28.00    6.70
   6  -3  -2   77.79    8.40
   6  -3  -2   69.99    8.20
   6  -3  -2   80.79    8.80
   6   3  -2   76.69    9.20
  -6   3   2   86.79    8.90
   5  -3  -2  129.49    8.10
   5  -3  -2  131.09    8.60
   5  -3  -2  131.49    8.90
  -5   3   2  126.19    8.90
   5   3  -2  109.39   10.10
  -4  -3   2   23.10    5.30
   4  -3  -2   20.40    4.60
   4  -3  -2   22.80    4.40
   4   3  -2   17.70    5.80
  -4   3   2   17.60    4.60
  -3  -3   2  337.27   12.00
   3  -3  -2  342.27   11.40
   3  -3  -2  342.77   11.20
   3   3  -2  357.56   12.50
  -3   3   2  332.17   11.40
   2  -3  -2  164.88    8.70
   2  -3  -2  163.78    7.90
   2   3  -2  158.28    8.40
  -2   3   2  152.18    9.00
   1  -3  -2 1128.09   26.10
  -1  -3   2 1141.99   22.30
  -1  -3   2 1150.78   23.60
  -1  -3   2 1159.48   22.40
   1  -3  -2 1144.99   24.20
  -1   3   2 1141.19   24.20
   1   3  -2 1160.68   23.80
   0  -3   2 3602.54   64.99
   0  -3   2 3537.65   64.09
   0  -3   2 3566.44   64.79
   0  -3  -2 3518.35   65.69
   0   3   2 3570.24   65.49
   0   3  -2 3534.25   64.79
  -1  -3  -2  116.99    6.60
   1  -3   2  118.39    6.70
   1   3   2  123.39    6.50
  -2  -3  -2    4.00    4.10
   2  -3   2    0.10    3.40
  -2  -3  -2   -3.30    3.30
   2   3   2   -0.10    3.10
  -2   3  -2   -6.20    3.40
  -3  -3  -2   16.50    4.60
  -3  -3  -2    9.40    4.00
   3  -3   2    8.40    4.00
   3   3   2   11.00    3.60
  -3   3  -2   20.80    4.90
   4  -3   2   12.90    4.50
  -4  -3  -2   10.20    4.90
  -4  -3  -2   14.30    4.80
  -4   3  -2   14.20    4.80
   4   3   2   18.30    4.30
  -5  -3  -2   33.90    5.20
   5  -3   2   50.29    6.30
   5  -3   2   36.50    5.60
  -5   3  -2   40.70    6.40
   5   3   2   49.80    5.40
   5   3   2   42.90    6.90
  -6  -3  -2   12.70    4.80
   6  -3   2    7.30    4.30
   6   3   2   13.00    6.50
  -6   3  -2   12.50    5.80
  -7  -3  -2  227.98   11.60
   7  -3   2  228.48   12.00
  -7   3  -2  197.58   18.70
   7   3   2  237.68   14.30
   7   3   2  224.48   11.20
  -8  -3  -2    3.70    6.00
   8  -3   2   10.50    6.60
  -8   3  -2   13.60    7.70
   8   3   2   14.10    8.40
  -9  -3  -2   10.40    7.40
   9  -3   2   17.10    7.50
  -9   3  -2   12.70    8.40
   9   3   2   20.50    9.50
  10  -3   2   17.30    9.50
  10   3   2   22.90   11.60
 -10   3  -2   23.20    9.70
 -11  -3  -2   83.79   11.10
  11  -3   2   91.89   14.60
 -11   3  -2   72.09   14.10
  11   3   2   94.49   16.10
 -12  -3  -2   -0.90    9.70
  12  -3   2   23.10   14.00
  13  -3   2   31.30   13.10
 -13  -3  -2    3.50   12.10
  13  -3   2   10.80   14.70
 -13   3  -2   20.80   15.20
  13  -4  -2   -2.10   11.70
  13  -4  -2   23.00   12.40
 -13   4   2   -2.30   12.50
  12  -4  -2   11.10   14.10
  12   4  -2    6.70   12.50
 -12   4   2   48.20   15.80
  11  -4  -2    9.40   10.10
  11  -4  -2   -4.20    9.60
  11   4  -2   -5.80   10.70
 -11   4   2   -1.80    9.10
  10  -4  -2   44.40   11.60
  10  -4  -2   25.60   10.20
  10   4  -2   47.10   18.20
 -10   4   2   36.00   10.30
   9  -4  -2   78.79   11.10
   9  -4  -2   89.89   11.50
  -9   4   2   67.89   10.50
   9   4  -2   93.49   13.10
   8  -4  -2    8.00    7.20
   8  -4  -2    7.30    7.40
  -8   4   2   12.50    7.30
   8   4  -2   -1.10    8.10
   7  -4  -2  223.68   13.40
   7   4  -2  245.18   15.50
  -7   4   2  214.58   16.50
   6  -4  -2   32.10    6.40
   6  -4  -2   48.60    6.70
  -6   4   2   46.90    6.90
   6   4  -2   49.99    8.30
   5  -4  -2   18.60    5.30
   5  -4  -2   14.00    7.20
  -5   4   2   24.70    5.50
   5   4  -2   31.20    6.70
   4  -4  -2  846.72   21.40
  -4  -4   2  873.01   22.80
   4  -4  -2  856.91   21.80
  -4   4   2  834.52   21.70
   4   4  -2  829.22   22.90
   3  -4  -2 1583.14   33.80
   3   4  -2 1590.04   34.50
  -3   4   2 1554.04   33.50
   2  -4  -2   11.00    4.30
  -2  -4   2   11.90    4.10
   2  -4  -2   12.90    4.00
   2   4  -2   12.00    4.20
  -2   4   2   15.10    4.30
  -1  -4   2   76.19    5.30
  -1  -4   2   84.09    5.40
   1  -4  -2   87.59    6.60
  -1  -4   2   73.19    6.20
   1  -4  -2   78.49    7.20
  -1   4   2   76.29    6.60
   1   4  -2   76.09    5.80
   0  -4   2    7.90    3.20
   0  -4  -2    3.80    3.60
   0  -4   2    1.80    3.10
   0  -4   2    3.00    3.90
   0   4  -2    1.90    4.00
   0   4   2    1.70    3.60
  -1  -4  -2  364.86   11.20
   1  -4   2  369.26   11.40
   1  -4   2  350.06   11.50
  -1   4  -2  361.06   11.50
  -2  -4  -2  386.96   11.60
   2  -4   2  373.26   12.00
  -2   4  -2  389.26   12.50
  -3  -4  -2  383.06   12.20
  -3  -4  -2  381.26   13.70
   3  -4   2  368.46   12.70
   3   4   2  402.86   11.90
  -3   4  -2  381.76   13.30
   4  -4   2   86.49    8.50
  -4  -4  -2   88.19    7.70
   4  -4   2   82.59    7.80
  -4  -4  -2   84.69    8.60
   4   4   2  104.99    6.90
  -4   4  -2   89.79    8.90
   5  -4   2  322.67   11.10
  -5  -4  -2  304.77   11.80
   5   4   2  309.17   10.90
  -5   4  -2  331.47   13.60
   6  -4   2   95.99    7.70
  -6  -4  -2   93.89    8.20
  -6   4  -2   80.69   10.00
   6   4   2   70.49    8.80
  -7  -4  -2    9.80    5.70
   7  -4   2    0.10    5.10
   7   4   2    8.30    7.70
   7   4   2  -10.20    4.00
  -7   4  -2    9.50    6.90
   8  -4   2    9.00    6.80
  -8  -4  -2    5.50    6.50
   8   4   2   -0.20    8.50
  -8   4  -2   11.70    8.00
  -9  -4  -2   68.79    8.90
   9  -4   2   64.59    9.80
   9   4   2   79.39   13.20
  -9   4  -2   75.59   11.50
  10  -4   2   16.60    9.40
 -10   4  -2    4.30    9.40
  11  -4   2   13.70   10.60
 -11  -4  -2    3.80    8.50
 -11   4  -2   13.70   12.00
  12  -4   2    5.30   14.00
  12  -4   2    5.40   10.00
 -12  -4  -2   -4.10   10.20
 -12   4  -2  -25.20   10.30
  13  -4   2   19.30   13.90
  13  -4   2  -11.60   11.80
 -13   4  -2   12.10   14.10
  13  -5  -2   -3.40    9.90
  13  -5  -2    3.50   11.30
 -13   5   2   -3.50   13.50
  13   5  -2   15.00   15.30
  12  -5  -2    6.50    9.60
  12  -5  -2    7.90   10.70
  12   5  -2   -5.30   11.80
 -12   5   2    1.60   13.00
  11  -5  -2    0.20    9.10
  11  -5  -2   -5.00   10.00
 -11   5   2   21.10   10.60
  11   5  -2   15.70   11.70
  10  -5  -2    7.10    9.50
  10  -5  -2   -5.70    8.30
 -10   5   2    1.50    9.50
  10   5  -2   19.10   11.20
   9  -5  -2  187.28   16.50
   9  -5  -2  168.38   14.90
  -9   5   2  185.58   17.70
   9   5  -2  167.58   17.60
   8  -5  -2   49.10    8.90
   8  -5  -2   11.00    7.70
  -8   5   2   21.90    9.10
   8   5  -2   44.40   10.30
   7  -5  -2   47.00    8.40
   7  -5  -2   62.79    8.70
   7   5  -2   65.59    9.90
  -7   5   2   57.29    8.80
  -6   5   2    8.00    7.00
   6   5  -2    0.20    6.60
   5  -5  -2  273.77   13.10
   5   5  -2  244.88   13.60
  -5   5   2  259.07   12.80
   4  -5  -2  463.05   15.90
   4   5  -2  430.86   16.60
  -4   5   2  476.55   15.80
  -3  -5   2  296.77   12.10
   3  -5  -2  269.97   11.10
   3  -5  -2  265.87   11.90
   3   5  -2  251.27   12.30
  -3   5   2  269.07   12.10
   2  -5  -2  653.53   17.80
  -2  -5   2  665.83   15.30
  -2  -5   2  630.44   18.10
   2  -5  -2  666.13   18.30
  -2  -5   2  652.63   17.60
  -2   5   2  675.53   18.10
   2   5  -2  660.43   15.40
   1  -5  -2  179.48    9.50
   1  -5  -2  190.18    8.90
  -1  -5   2  175.58    7.90
  -1  -5   2  171.28    8.50
  -1   5   2  163.38    8.80
   1   5  -2  167.98    9.20
   0  -5   2    4.00    3.40
   0  -5  -2    2.10    3.80
   0  -5   2    4.10    3.70
   0  -5   2    7.10    3.70
   0   5  -2    3.10    3.70
   0   5   2    7.40    3.90
   1  -5   2   19.80    4.30
  -1  -5  -2   20.80    4.40
   1  -5   2   32.50    5.10
   1   5   2   28.50    4.40
  -1   5  -2   16.00    4.60
  -2  -5  -2  603.64   16.40
   2  -5   2  622.84   17.10
   2  -5   2  622.74   17.80
   2   5   2  626.04   16.00
  -2   5  -2  603.94   17.40
  -3  -5  -2  552.74   15.40
   3  -5   2  542.15   16.50
  -3  -5  -2  553.44   17.40
  -3   5  -2  541.25   17.00
   3   5   2  544.05   14.90
  -4  -5  -2  108.39    8.40
   4   5   2  122.99    7.20
  -4   5  -2  115.69    9.50
  -5  -5  -2   57.79    6.40
   5  -5   2   48.00    5.40
   5   5   2   66.39    7.50
  -5   5  -2   57.39    7.40
  -6  -5  -2   66.59    8.60
   6  -5   2   94.49    8.00
  -6   5  -2   89.49   10.60
   6   5   2   74.09    7.20
  -7  -5  -2  120.99   10.10
   7  -5   2  109.19   10.40
   7   5   2  127.29    8.40
  -7   5  -2  136.99   12.90
   8  -5   2   78.69   10.70
  -8  -5  -2   66.19    8.60
  -8   5  -2   67.39   10.60
  -9  -5  -2   64.09    9.20
   9  -5   2   50.39    9.80
  -9   5  -2   41.50   11.20
  10  -5   2   47.20   10.40
 -10  -5  -2   12.00    8.80
 -10   5  -2   31.80   11.10
  11  -5   2   28.40   10.50
  11  -5   2   28.80   12.30
 -11  -5  -2   34.30    9.70
 -11   5  -2   31.20   12.30
  12  -5   2   16.10   12.50
  12  -5   2    5.40   10.70
 -12   5  -2   -4.60   11.80
  12  -6  -2   -4.30   11.10
  12  -6  -2   -1.00   12.00
 -12   6   2    6.80   11.70
  12   6  -2    4.70   12.70
  11  -6  -2   17.80   10.60
  11  -6  -2   60.99   12.90
 -11   6   2   35.30   12.10
  11   6  -2   13.10   12.10
  10  -6  -2    9.80    8.60
  10  -6  -2   16.20   10.40
  10   6  -2   12.80   11.20
 -10   6   2   14.50   10.80
   9  -6  -2   31.60    9.10
   9  -6  -2   23.90    9.20
   9   6  -2   23.60   12.40
  -9   6   2    3.70    9.10
   8  -6  -2   81.49   11.30
   8  -6  -2   85.59   11.60
  -8   6   2   62.59   10.80
   8   6  -2   64.79   12.20
   7  -6  -2  140.39   13.20
   7  -6  -2  149.79   12.50
   7   6  -2  162.78   15.10
  -7   6   2  168.08   13.40
   6  -6  -2  159.08   12.70
   6   6  -2  200.38   14.30
  -6   6   2  169.88   12.90
   5   6  -2  168.98   14.20
   4  -6  -2    6.40    5.30
   4   6  -2    3.60    5.80
  -4   6   2    7.60    5.50
   3  -6  -2    3.30    4.90
  -3  -6   2    1.80    4.20
  -3  -6   2   10.10    3.80
  -2  -6   2   84.59    6.80
   2  -6  -2   87.89    7.80
  -2  -6   2   90.09    6.20
   2  -6  -2   85.89    9.10
  -2  -6   2   89.29    8.10
  -2   6   2   71.29    7.80
   2   6  -2   98.39    6.60
   1  -6  -2  159.18    8.90
  -1  -6   2  159.58    8.10
   1  -6  -2  148.89    9.70
  -1  -6   2  163.58    8.80
  -1  -6   2  145.89    8.40
   1   6  -2  156.98    8.30
  -1   6   2  150.28    9.00
   0  -6   2  108.89    8.00
   0  -6   2   97.59    9.10
   0  -6  -2  109.09    8.40
   0  -6   2  120.49    7.50
   0   6   2  111.09    7.80
   1  -6   2    3.30    4.40
  -1  -6  -2    7.10    4.30
   1  -6   2    0.40    3.70
  -1   6  -2    7.30    4.60
   2  -6   2    4.40    5.00
  -2  -6  -2    0.20    4.20
   2  -6   2   10.90    4.20
  -2   6  -2    3.90    4.70
  -3  -6  -2   -1.30    3.90
   3  -6   2   -7.90    4.20
  -3   6  -2    4.30    5.10
  -4  -6  -2   20.60    5.10
   4  -6   2   17.30    6.20
  -4   6  -2   16.60    6.00
   4   6   2   17.00    6.80
  -5  -6  -2  888.21   22.40
   5  -6   2  868.51   25.50
   5   6   2  871.41   21.40
  -5   6  -2  886.01   25.70
   6  -6   2   17.20    5.20
  -6  -6  -2   12.70    6.00
  -6   6  -2   13.40    7.20
   6   6   2    1.10    3.90
   7  -6   2    0.40    5.50
  -7  -6  -2   -0.40    5.70
   7   6   2    6.00    4.10
  -7   6  -2   -5.60    7.40
   8  -6   2   13.50    9.20
  -8  -6  -2   10.20    6.90
   8  -6   2   17.30    7.30
  -8   6  -2    6.50    9.00
   9  -6   2   86.79   13.70
  -9  -6  -2   92.99   12.00
  -9   6  -2   75.19   12.30
  10  -6   2   41.70   10.70
  11  -6   2   22.50   10.50
  11  -6   2   47.50   13.90
 -11   6  -2   10.50   11.90
  12  -6   2   -8.80   11.70
  12  -6   2   -4.20   11.60
 -12   6  -2   -2.30   12.20
  12  -7  -2   38.70   14.90
  12  -7  -2    0.40   10.40
  11  -7  -2   10.90   11.00
  11  -7  -2   16.30   10.70
 -11   7   2   -3.70   11.80
  10  -7  -2   14.90   10.40
  10  -7  -2   -8.80    8.30
 -10   7   2   -3.60   10.80
   9  -7  -2   24.40   10.10
   9  -7  -2   34.20    9.90
  -9   7   2   12.00    9.40
   9   7  -2   32.40   11.80
   8  -7  -2   77.89   11.00
   8  -7  -2   49.90    9.80
   8   7  -2   36.80   11.70
  -8   7   2   35.80   10.60
   7  -7  -2   27.40    8.60
  -7   7   2   24.50    8.90
   7   7  -2   20.10   10.30
   6  -7  -2   86.19   11.30
  -6   7   2   56.49    9.30
   5  -7  -2   48.60    8.30
  -5   7   2   70.99    9.10
   4  -7  -2  260.47   14.10
  -3  -7   2  135.29    8.10
  -3  -7   2  141.89    7.40
   3  -7  -2  136.59   10.70
   3   7  -2  141.59    7.50
  -2  -7   2   25.00    4.10
   2  -7  -2   31.60    6.20
  -2  -7   2   22.30    5.10
  -2  -7   2   25.30    4.70
   2   7  -2   22.40    4.30
  -1  -7   2  347.87   12.50
   1  -7  -2  339.87   13.60
  -1  -7   2  329.07   19.50
  -1  -7   2  341.27   11.90
   0  -7  -2  565.74   17.40
   0  -7   2  547.65   16.10
   0  -7  -2  553.94   16.80
   0  -7   2  563.24   15.90
   0  -7   2  576.04   16.80
   0   7   2  534.85   16.80
  -1  -7  -2   -1.20    4.60
   1  -7   2    8.50    4.80
   1  -7   2    0.40    4.20
   1   7   2   -0.10    3.80
  -1   7  -2   10.10    5.10
  -2  -7  -2  193.38   10.40
   2  -7   2  186.58   11.10
   2   7   2  187.88    9.50
  -2   7  -2  181.48   11.30
  -3  -7  -2  146.79    9.50
   3  -7   2  143.19   11.10
  -3   7  -2  156.88   11.00
   3   7   2  137.39    8.40
   4  -7   2  238.38   13.70
  -4  -7  -2  240.28   11.70
   4   7   2  254.87   10.50
  -4   7  -2  249.88   13.80
  -5  -7  -2  446.06   15.50
   5  -7   2  435.36   19.30
  -5   7  -2  451.15   18.80
   5   7   2  428.06   14.20
   6  -7   2    9.70    7.80
  -6  -7  -2   -0.30    5.90
  -6   7  -2    1.40    7.10
   6   7   2   -3.20    4.00
   7  -7   2   18.80    8.90
   7  -7   2   29.60    7.00
  -7  -7  -2   17.30    7.00
  -7   7  -2   14.50    8.60
  -8  -7  -2    3.40    6.90
   8  -7   2    4.90    7.10
   8  -7   2   13.50    9.50
  -8   7  -2   21.20   10.10
   9  -7   2   26.90   12.80
  -9  -7  -2   -8.70    6.90
  -9   7  -2   -3.10    9.90
  10  -7   2   -0.90   11.00
  10  -7   2   13.50    9.10
 -10   7  -2   14.20   10.30
  11  -7   2  -10.30   10.10
  11  -7   2   37.20   10.80
 -11   7  -2    8.00   11.10
  12  -7   2   14.70   12.40
  12  -7   2   10.70   12.50
 -12   7  -2    9.50   13.30
  12  -8  -2   22.80   13.30
  12  -8  -2   16.50   14.30
  11  -8  -2  -20.40    9.60
  11  -8  -2    0.80   10.90
  10  -8  -2   21.00   11.30
  10  -8  -2   46.40   12.50
   9  -8  -2    8.40   10.10
   9  -8  -2   15.90    9.50
   8  -8  -2   65.69   10.90
   8  -8  -2   35.70   11.10
  -8   8   2   65.79   12.90
   7  -8  -2   33.00    9.60
  -7   8   2   34.80   10.00
   6  -8  -2    3.60    7.10
   5  -8  -2   96.79   12.20
   4  -8  -2   11.70    6.70
  -4  -8   2    8.70    4.40
   4   8  -2    3.80    4.90
  -3  -8   2   36.60    5.50
   3  -8  -2   41.10    7.70
  -3  -8   2   30.30    4.70
   3   8  -2   43.20    5.40
  -2  -8   2  287.87   11.80
   2  -8  -2  286.97   23.00
  -2  -8   2  296.27   11.20
   2   8  -2  292.27   11.20
  -1  -8   2   -5.10    3.90
  -1  -8   2    3.10    3.60
  -1  -8   2    2.00    4.60
   1  -8  -2   11.90    5.50
   0  -8   2  109.19   13.80
   0  -8  -2  134.49   10.10
   0  -8   2  122.89    9.70
  -1  -8  -2   13.00    5.30
   1  -8   2   11.30    5.50
  -2  -8  -2  913.41   24.20
   2  -8   2  882.91   25.20
  -2   8  -2  916.71   25.20
   3  -8   2   30.10    7.30
  -3  -8  -2   44.20    6.90
  -3   8  -2   37.40    7.60
  -4  -8  -2   16.50    5.90
   4  -8   2   18.50    7.20
  -4   8  -2   11.20    7.20
  -5  -8  -2    3.10    6.10
   5  -8   2    8.30    7.20
  -5   8  -2    0.10    6.70
  -6  -8  -2   12.50    6.60
   6  -8   2   16.70    8.60
  -6   8  -2   12.60    8.30
   7  -8   2   60.99   11.30
  -7  -8  -2   44.30    8.60
   7  -8   2   56.99    8.50
  -7   8  -2   63.39   11.10
   8  -8   2    1.20    9.40
  -8  -8  -2   18.10    7.30
  -8   8  -2   -8.60    8.80
   9  -8   2    2.10    9.40
   9  -8   2    0.50    9.50
  -9   8  -2   -7.50   10.00
  10  -8   2   23.80   12.60
  10  -8   2   33.50   10.40
 -10   8  -2   19.30   12.40
  11  -8   2   17.70   12.60
  11  -8   2   20.10   10.20
 -11   8  -2  -19.20   11.70
  11  -9  -2   26.20   12.40
  11  -9  -2   13.60   11.70
  10  -9  -2    8.90   10.20
  10  -9  -2   18.40   11.70
   9  -9  -2    1.10    9.10
   9  -9  -2    7.20   11.00
   8  -9  -2  152.18   20.70
   8  -9  -2  130.59   15.00
   7  -9  -2   16.70    9.10
   6  -9  -2    4.30    7.80
   5  -9  -2   44.30    9.60
  -4  -9   2   17.00    4.30
   4  -9  -2   10.60    7.50
  -4  -9   2   18.10    5.40
   4   9  -2   16.40    4.70
  -3  -9   2   24.00    5.70
   3  -9  -2   19.00    7.30
  -3  -9   2   20.10    4.50
   3   9  -2   16.50    4.90
   2  -9  -2  125.49   12.00
  -2  -9   2  124.09    9.70
   1  -9  -2   11.90    6.10
  -1  -9   2    8.90    5.10
   0  -9   2  353.66   15.30
   0  -9   2  366.06   13.70
  -1  -9  -2   15.90    6.10
  -2  -9  -2    3.40    5.80
   2  -9   2   -0.30    5.80
  -3  -9  -2   10.40    5.90
   3  -9   2    8.50    6.40
  -3   9  -2   10.50    6.80
   4  -9   2  304.77   17.20
  -4  -9  -2  293.37   14.20
  -4   9  -2  294.87   16.90
  -5  -9  -2   31.00    7.60
   5  -9   2   20.80    8.80
  -5   9  -2   41.70    9.60
   6  -9   2  156.68   15.70
  -6  -9  -2  148.39   12.60
  -6   9  -2  144.19   16.20
  -7  -9  -2   -3.20    7.10
   7  -9   2    6.00    9.30
  -7   9  -2   -4.60    9.00
   8  -9   2  149.19   19.00
  -8  -9  -2  147.59   14.10
  -8   9  -2  171.48   18.80
   9  -9   2   17.00   10.20
  -9   9  -2  -13.10   10.40
  10  -9   2   26.50   12.90
  10  -9   2   19.50   10.30
 -10   9  -2   -9.80   12.00
  11  -9   2    3.60   11.80
 -11   9  -2   -3.10   11.80
  11 -10  -2   -6.00   12.20
  10 -10  -2   28.20   11.80
  10 -10  -2   -9.20   11.30
   9 -10  -2   15.30    9.90
   9 -10  -2    5.10   10.30
   8 -10  -2   -1.20    9.70
   8 -10  -2   24.20   10.60
   7 -10  -2   44.80   12.20
   6 -10  -2   40.00   10.70
   5 -10  -2  134.69   15.50
  -4 -10   2   14.70    6.10
   4 -10  -2    8.20    7.60
   3 -10  -2   55.49    9.60
  -3 -10   2   44.50    7.30
  -2 -10   2   95.59   10.00
   2 -10  -2   93.49   10.80
   1 -10  -2    7.90    6.40
  -1 -10   2   -0.50    6.40
   0 -10   2   51.69    8.30
   0 -10  -2   64.69    8.80
   1 -10   2   86.29   11.10
  -1 -10  -2   78.09    9.40
   2 -10   2   46.60    8.70
  -2 -10  -2   41.50    7.80
  -3 -10  -2    2.50    6.80
   3 -10   2    1.70    6.90
   4 -10   2   -0.30    7.20
  -4  10  -2    2.30    8.20
   5 -10   2   83.39   11.60
  -5  10  -2   60.09   11.00
   6 -10   2   -6.10    7.90
  -6  10  -2   -3.00    8.80
  -7 -10  -2    9.60    9.10
   7 -10   2   34.10   11.30
  -7  10  -2   42.90   11.90
   8 -10   2   -2.00   10.40
  -8  10  -2    5.20   10.80
   9 -10   2   13.00   11.60
  -9  10  -2   -6.60   11.30
  10 -10   2   20.80   12.20
 -10  10  -2   14.50   13.40
  10 -11  -2   20.20   12.30
   9 -11  -2   19.50   12.00
   9 -11  -2   23.50   11.60
   8 -11  -2   -5.70    9.20
   7 -11  -2    4.40   10.30
   6 -11  -2    1.10    9.70
  -5 -11   2  258.57   14.00
   5 -11  -2  262.37   19.60
  -4 -11   2  112.69   11.10
   4 -11  -2   92.19   13.00
   3 -11  -2   -7.30    7.20
  -2 -11   2   21.20    7.20
   2 -11  -2   19.10    8.20
  -1 -11   2   40.70    7.80
   1 -11  -2   33.40    8.50
   0 -11  -2   79.59   10.20
   0 -11   2   80.79   10.00
   1 -11   2   -4.10    6.80
  -1 -11  -2    5.90    7.00
   2 -11   2   26.90    8.40
  -2 -11  -2   29.10    8.10
  -3 -11  -2   36.60    8.50
   3 -11   2   28.40    8.80
   4 -11   2   50.99   10.60
  -4 -11  -2   54.09    8.90
   5 -11   2   15.70    9.60
  -5 -11  -2   17.90    7.60
   6 -11   2  120.59   15.30
  -6 -11  -2  110.09   13.50
  -6  11  -2  114.69   14.60
  -7 -11  -2   53.39    9.90
   7 -11   2   68.19   13.60
  -7  11  -2   40.60   12.80
  -8 -11  -2   -8.30    8.60
   8 -11   2  -19.40    9.90
  -8  11  -2   22.90   11.40
   9 -11   2    7.00   11.60
  -9  11  -2   14.80   12.30
   9 -12  -2    0.70   11.10
   9 -12  -2    6.70   13.50
   8 -12  -2   35.90   15.00
   7 -12  -2    2.20   10.70
   6 -12  -2    6.30   10.20
  -5 -12   2    5.00    7.90
   5 -12  -2   -7.40    9.20
  -4 -12   2    5.60    6.70
   3 -12  -2    6.30    8.80
  -3 -12   2    2.60    6.70
  -2 -12   2   25.10    8.10
   2 -12  -2   20.20    8.90
  -1 -12   2    0.00    6.50
   1 -12  -2   -4.20    6.90
   0 -12  -2   -8.40    6.80
   0 -12   2   11.60    7.20
   1 -12   2   72.79   10.90
  -1 -12  -2   78.79   10.60
   2 -12   2    4.10    7.80
  -2 -12  -2    4.00    7.30
   3 -12   2   -0.50    7.90
  -3 -12  -2   -6.00    7.00
  -4 -12  -2   38.50    9.20
   4 -12   2   32.70   15.60
   5 -12   2   69.49   12.60
  -5 -12  -2   52.19   10.00
  -6 -12  -2   18.40    8.80
   6 -12   2    7.60    9.80
   7 -12   2   -7.40   10.40
  -7 -12  -2    5.70    8.20
   8 -12   2   22.10   13.70
  -8 -12  -2    9.80    9.40
   7 -13  -2   11.70   12.00
   6 -13  -2  -17.00    9.30
   5 -13  -2   97.89   15.20
  -5 -13   2   56.19    9.50
  -4 -13   2   -0.30    7.30
   4 -13  -2  -14.30    8.80
  -3 -13   2   12.20    7.80
   3 -13  -2    0.00    8.90
  -2 -13   2    8.00    7.70
   2 -13  -2   -7.10   10.80
  -1 -13   2  286.77   17.40
   1 -13  -2  335.87   20.20
   0 -13  -2    8.20    8.20
   0 -13   2    6.00    7.70
   1 -13   2   47.40   10.30
  -1 -13  -2   86.79   11.20
   2 -13   2   38.50   10.20
  -2 -13  -2   38.50    9.70
   3 -13   2   17.00    9.60
  -3 -13  -2    1.20    7.80
  -4 -13  -2   -8.20    7.10
   4 -13   2    3.80    9.50
  -5 -13  -2   11.90    8.70
   5 -13   2    7.40   10.30
  -6 -13  -2   -8.20    8.40
   6 -13   2   13.10   11.20
  -7 -13  -2  -17.50    8.00
   7 -13   2   12.00   11.50
  -8 -13  -2   -5.70    9.00
   6 -14  -2    4.80   10.90
  -5 -14   2    0.30    7.60
   5 -14  -2    7.60   10.60
  -4 -14   2   24.50    8.70
   4 -14  -2   35.40   12.60
   3 -14  -2   -3.90    9.00
  -3 -14   2    7.10    8.00
  -2 -14   2   27.60    8.90
   2 -14  -2   43.50   10.70
   1 -14  -2  -11.00    7.80
  -1 -14   2    3.70    8.00
   0 -14   2    6.50    8.10
  -1 -14  -2   13.20    9.60
  -2 -14  -2   12.80    9.20
   2 -14   2   35.40   11.00
   3 -14   2   12.60   10.50
  -3 -14  -2   19.80    9.50
   4 -14   2   39.40   11.90
  -4 -14  -2   19.30    9.20
   5 -14   2   30.40   13.70
  -5 -14  -2   40.30   10.90
  -6 -14  -2  -10.10    8.60
   6 -14   2   17.40   12.50
  -7 -14  -2    3.10    9.30
  -6 -15   2   -4.90    8.60
   6 -15  -2    4.30   11.70
  -5 -15   2   17.40    8.90
   5 -15  -2   12.00   10.50
   4 -15  -2    3.30   10.20
  -4 -15   2   -3.40    8.30
  -3 -15   2   17.60    8.70
   3 -15  -2   -3.20    9.30
   2 -15  -2  -15.60    8.60
  -2 -15   2    8.90    8.70
   1 -15  -2   -4.70    8.80
  -1 -15   2  -11.50    8.90
   0 -15   2    5.10    8.40
   0 -15  -2  -12.60    8.80
   1 -15   2    5.40    8.90
  -1 -15  -2   12.70    9.50
   2 -15   2   10.20   10.00
  -2 -15  -2   34.30   10.10
  -3 -15  -2   32.80   10.60
   3 -15   2   23.10   11.30
  -4 -15  -2   18.40   12.70
   4 -15   2   12.50   11.40
   5 -15   2   -4.50   11.50
  -6 -15  -2   27.30   13.50
   6 -15   2  -10.90   11.80
   4 -16  -2  -26.40   11.60
   3 -16  -2   -4.40   10.20
  -3 -16   2    6.50    8.40
   2 -16  -2   48.40   13.20
  -2 -16   2   46.50   10.80
  -1 -16   2    0.40    9.00
   1 -16  -2   -6.60    9.00
   0 -16   2  -19.40    8.70
   0 -16  -2    2.00    9.80
   1 -16   2   14.20   10.20
  -1 -16  -2    1.00   10.00
   2 -16   2   -7.40    9.30
  -2 -16  -2    7.40    9.40
  -3 -16  -2  -14.60    9.50
   3 -16   2   25.00   11.90
  -4 -16  -2   -5.60    9.40
  -1 -17   2  -20.40    8.40
   0 -17   2   -1.30    9.30
   0 -17  -2   -7.40    9.90
   1 -17   2   -7.70   10.40
  -1 -17  -2   -2.40   10.20
  13   0  -3   51.69   16.20
 -13   0   3   54.59   13.10
  12   0  -3   -3.00    7.90
  12   0  -3    8.50   12.40
 -12   0   3    7.10    9.20
  11   0  -3   25.70   13.80
  11   0  -3    6.00    8.90
 -10   0   3    5.40    7.20
  10   0  -3   19.20    8.00
  10   0  -3    1.80    9.70
  -9   0   3   -0.20    6.10
   9   0  -3    7.30    6.30
   9   0  -3    5.00    8.50
   8   0  -3   -4.60    4.20
  -8   0   3    8.80    5.10
   8   0  -3   -4.70    6.40
  -7   0   3   -2.00    3.90
   7   0  -3   -7.30    3.70
   6   0  -3   -5.40    4.70
   6   0  -3    6.10    3.50
  -6   0   3   -0.40    3.50
   5   0  -3   27.10    4.00
  -5   0   3   16.60    4.30
   5   0  -3   23.10    5.80
   4   0  -3    5.10    3.00
   4   0  -3    0.20    4.30
  -4   0   3    2.00    2.80
   4   0  -3   -4.00    2.90
   3   0  -3   34.40    4.90
  -1   0   3   12.50    1.90
   1   0  -3    8.20    2.70
   1   0   3  224.18    7.60
  -1   0  -3  231.78    7.50
  -2   0  -3   -3.40    2.70
   2   0   3    2.10    3.50
  -2   0  -3   -1.80    3.30
  -3   0  -3  608.74   14.90
  -3   0  -3  618.54   15.30
   3   0   3  582.34   15.00
   4   0   3   -0.20    3.90
  -4   0  -3    6.60    4.00
   4   0   3    3.90    3.90
  -4   0  -3    2.30    4.20
  -5   0  -3  281.67   11.30
   5   0   3  262.67   11.30
  -5   0  -3  252.77   13.20
   5   0   3  282.77   12.70
  -7   0  -3  425.86   16.20
   7   0   3  405.96   16.50
  -8   0  -3    5.80    6.70
   8   0   3    5.90    7.20
  -9   0  -3    9.30    7.90
   9   0   3   11.90    8.60
  10   0   3   14.70    9.80
 -10   0  -3   18.90    8.80
 -11   0  -3   22.80    9.80
  11   0   3   22.30   12.10
 -12   0  -3   32.10   12.50
  12   0   3   -2.40   11.70
  13  -1  -3   13.60   12.70
  13  -1  -3   16.20   10.30
 -13  -1   3   15.70   11.80
  13   1  -3   19.00   14.10
  12  -1  -3   17.10    9.70
  12  -1  -3   30.60   12.20
 -12   1   3   -2.80    9.00
  12   1  -3  -18.70   11.30
  12   1  -3   -1.40   10.10
  11  -1  -3  202.48   15.80
 -11  -1   3  204.98   14.50
  11   1  -3  196.08   14.20
  11   1  -3  184.98   20.90
 -11   1   3  215.48   17.30
 -10  -1   3   20.70    7.40
  10  -1  -3   24.50    9.50
  10  -1  -3    8.20   10.10
  10   1  -3   18.70    7.80
  10   1  -3   24.80   10.60
   9  -1  -3   39.20    9.60
   9  -1  -3   43.70    8.10
  -9  -1   3   52.69    7.40
  -9   1   3   47.40    8.30
   9   1  -3   38.80   10.40
   8  -1  -3   94.79   12.00
   8  -1  -3   71.09    9.00
   8  -1  -3   70.39    8.50
  -8   1   3   87.89    9.80
   8   1  -3   74.99   10.60
   7  -1  -3   86.69   10.90
   7  -1  -3   94.29    8.60
   7  -1  -3  100.79    7.70
   7   1  -3   71.99    9.30
  -7   1   3   87.89    8.00
   6  -1  -3   70.89    7.30
   6  -1  -3   44.70    6.80
   6  -1  -3   62.79    6.40
  -6   1   3   58.69    6.80
   6   1  -3   61.49    8.00
   5  -1  -3   83.69    7.00
   5  -1  -3   91.69    6.60
   5  -1  -3   82.99    9.00
  -5  -1   3   84.19    8.30
   5   1  -3   83.89    9.20
  -5   1   3   90.29    6.70
   4  -1  -3  119.49    7.00
   4  -1  -3  121.79    8.50
  -4  -1   3  123.49   11.00
   4  -1  -3  129.09    6.90
   4   1  -3  130.59    9.10
  -4   1   3  124.49    7.70
   3  -1  -3 1580.74   30.60
   3  -1  -3 1533.65   30.60
  -3  -1   3 1572.84   32.70
   3   1  -3 1569.04   32.90
  -3   1   3 1578.94   30.60
   2  -1  -3 1083.69   22.00
  -2  -1   3 1110.79   23.50
   2  -1  -3 1120.79   22.10
  -2   1   3 1097.69   22.10
   2   1  -3 1118.29   23.70
   1  -1  -3  440.06   10.30
   1   1  -3  428.56   10.50
  -1   1   3  439.06   10.20
   0  -1  -3   10.70    2.60
   0  -1   3   10.00    2.50
   0   1   3    6.30    2.50
   1  -1   3  238.38    7.60
  -1  -1  -3  236.68    7.80
  -1   1  -3  239.98    7.80
   1   1   3  230.38    7.80
  -2  -1  -3  876.31   19.10
   2  -1   3  886.91   19.00
  -2  -1  -3  871.91   19.10
  -2   1  -3  783.32   18.10
   2   1   3  844.12   18.70
  -3  -1  -3  151.38    8.00
   3  -1   3  163.68    6.70
   3  -1   3  164.88    7.90
  -3  -1  -3  140.09   13.70
  -3   1  -3  144.29    6.40
   3   1   3  158.28    9.50
  -3   1  -3  158.28    8.10
  -4  -1  -3    7.20    4.40
  -4  -1  -3    3.70    4.20
   4  -1   3    3.40    3.40
   4  -1   3    9.40    3.90
   4   1   3    1.40    4.30
   4   1   3    5.90    3.90
  -4   1  -3   10.60    4.30
  -4   1  -3    4.90    4.40
   5  -1   3    4.00    4.10
   5  -1   3   -2.50    3.70
  -5  -1  -3    2.00    4.50
  -5  -1  -3    4.00    4.70
  -5   1  -3    8.60    4.40
   5   1   3    0.40    5.10
   5   1   3    6.20    4.80
  -5   1  -3    2.70    4.80
  -6  -1  -3   87.89    8.50
   6  -1   3   56.19    7.70
   6  -1   3   99.99    8.50
  -6   1  -3   95.29    9.30
   6   1   3   73.79    7.90
  -6   1  -3   66.09    7.70
   6   1   3   83.49    9.20
   7  -1   3   61.99    8.20
  -7  -1  -3   67.49    8.80
   7   1   3   42.40    7.60
  -7   1  -3   54.29    7.60
   8  -1   3   28.70   12.10
  -8  -1  -3   29.40    7.70
   8   1   3   28.10    8.60
  -8   1  -3   25.00    9.30
   9  -1   3   82.79   11.00
  -9  -1  -3  100.19   12.40
  -9   1  -3  106.39   12.60
   9   1   3   99.69   13.70
 -10  -1  -3   75.29   10.80
  10  -1   3   54.79   11.20
 -10   1  -3   56.49   10.30
  10   1   3   97.79   13.20
 -11  -1  -3   23.90   10.60
  11  -1   3   35.90   12.40
  11   1   3   23.80   11.80
 -11   1  -3   19.10   11.10
  12  -1   3    9.70   12.20
 -12  -1  -3    4.20   10.30
 -12   1  -3   19.20   12.10
  12   1   3    3.60   13.70
 -13  -1  -3   16.30   11.90
  13  -1   3   48.30   15.20
 -13   1  -3   37.90   13.20
  13  -2  -3    9.40   13.00
  13  -2  -3    3.30    8.90
  13   2  -3    1.40   12.80
 -13   2   3   10.50   11.40
  12  -2  -3   -3.20   11.30
 -12  -2   3   11.20    8.30
  12  -2  -3    4.40    8.80
  12   2  -3   18.90   12.80
 -12   2   3   20.40   10.40
  11  -2  -3   10.80   10.80
 -11  -2   3    2.20    7.20
  11  -2  -3   17.80    8.70
 -11   2   3    0.00    8.50
  11   2  -3   18.00   12.00
  10  -2  -3  271.17   16.40
  10  -2  -3  296.87   20.40
 -10   2   3  290.97   17.90
  10   2  -3  289.27   21.60
   9  -2  -3   11.00    8.50
   9   2  -3   22.00    9.60
  -9   2   3   11.60    8.20
   8  -2  -3  111.49   12.30
   8  -2  -3  114.29   11.10
   8   2  -3   93.59   12.70
  -8   2   3  101.19   11.40
   7  -2  -3  226.78   11.50
   7  -2  -3  279.07   12.60
   7  -2  -3  262.27   14.20
   7   2  -3  294.87   15.50
  -7   2   3  280.07   12.60
   6  -2  -3  147.39   10.80
   6  -2  -3  163.48    9.40
   6  -2  -3  143.89    8.30
  -6   2   3  159.58    9.20
   6   2  -3  156.28   11.60
  -5  -2   3  262.77   14.40
   5  -2  -3  290.47   12.30
   5  -2  -3  255.67   10.50
   5  -2  -3  281.17   10.60
   5   2  -3  268.27   12.90
  -5   2   3  266.57   10.50
   4  -2  -3  134.59    7.70
  -4  -2   3  136.79    8.80
   4  -2  -3  132.89    7.40
  -4   2   3  140.49    7.70
   4   2  -3  118.99    8.90
  -3  -2   3   11.10    4.30
   3  -2  -3   17.20    4.40
   3  -2  -3   12.00    3.50
   3   2  -3    9.50    4.40
  -3   2   3   17.80    4.00
  -2  -2   3 1482.25   30.30
   2  -2  -3 1476.25   29.80
   2  -2  -3 1452.05   29.40
   2   2  -3 1474.25   32.40
  -2   2   3 1502.95   29.60
   1  -2  -3    2.40    3.00
  -1  -2   3    4.60    3.00
   1   2  -3    6.10    3.10
  -1   2   3    2.20    3.10
   0  -2  -3  781.52   17.10
   0  -2   3  779.42   16.10
   0   2  -3  767.12   16.20
   0   2   3  789.82   17.00
   1  -2   3   12.10    3.30
  -1  -2  -3    7.40    3.60
  -1   2  -3    6.80    3.40
   1   2   3   12.10    3.50
  -2  -2  -3   61.39    7.20
   2  -2   3   65.99    7.60
   2   2   3   74.39    6.10
  -2   2  -3   61.79    6.40
  -3  -2  -3  584.54   15.90
   3  -2   3  577.34   15.30
  -3  -2  -3  581.24   15.10
  -3   2  -3  551.44   15.50
  -4  -2  -3  198.38    9.40
  -4   2  -3  197.18   10.10
   4   2   3  202.28    9.20
  -4   2  -3  187.48    8.10
   5  -2   3  541.95   15.10
  -5  -2  -3  556.34   16.10
  -5  -2  -3  561.34   17.40
   5  -2   3  538.45   16.30
  -5   2  -3  546.05   17.00
   5   2   3  556.04   15.90
   5   2   3  564.74   18.10
   6  -2   3  142.89    8.70
  -6  -2  -3  136.99    9.30
   6   2   3  124.69    8.70
  -6   2  -3  135.59   10.30
   6   2   3  132.09   10.80
  -7  -2  -3   55.39    7.30
   7  -2   3   53.59    7.20
   7   2   3   52.79    8.30
  -7   2  -3   51.89    8.10
   7   2   3   59.99    9.50
  -8  -2  -3   11.30    6.70
   8  -2   3    5.60    6.20
  -8   2  -3    5.20    7.00
   8   2   3    2.80    7.70
   9  -2   3   66.99    9.90
   9   2   3   34.80   10.20
  -9   2  -3   42.60    9.70
  10  -2   3   15.10    9.00
 -10  -2  -3   -7.50    7.40
 -10   2  -3   -4.70    8.50
  10   2   3   -3.60    9.60
 -11  -2  -3   57.89   11.10
  11  -2   3   53.59   12.70
  11   2   3   77.89   15.50
 -11   2  -3   35.20   11.50
 -12  -2  -3   16.20   10.30
  13  -2   3    1.20   12.10
 -13  -2  -3   16.00   12.00
 -13   2  -3   -4.40   11.30
  13  -3  -3    8.20   13.50
  13   3  -3  -11.00   14.30
  12  -3  -3   -3.80    8.90
  12  -3  -3   -0.50   11.70
  12   3  -3   15.20   12.00
 -12   3   3   -2.20   11.10
  11  -3  -3   57.59   13.80
  11  -3  -3   55.79   11.00
 -11   3   3   52.29   11.50
  11   3  -3   35.40   12.70
  10  -3  -3    6.00    8.10
  10  -3  -3  -10.30    8.90
 -10   3   3   -3.70    8.30
  10   3  -3    0.10   10.10
   9  -3  -3   27.80    9.40
   9  -3  -3   27.10    8.50
   9   3  -3   29.70   10.00
  -9   3   3   32.20    8.50
   8  -3  -3  128.79   13.20
  -8   3   3  147.39   12.20
   8   3  -3  155.48   15.10
   7  -3  -3   97.99   11.10
   7  -3  -3   79.49    9.80
  -7   3   3  111.09    9.90
   7   3  -3   92.59   11.90
   6  -3  -3    7.60    5.30
   6  -3  -3    6.10    4.00
   6  -3  -3    9.60    5.00
  -6   3   3    0.10    4.70
   6   3  -3   -1.10    5.50
   5  -3  -3    0.50    3.70
   5  -3  -3    2.50    4.10
   5   3  -3    0.70    5.40
  -5   3   3   -5.50    4.10
  -4  -3   3  930.51   23.50
   4  -3  -3  919.01   22.00
   4  -3  -3  885.51   21.80
   4   3  -3  914.31   23.70
  -4   3   3  882.61   21.70
   3  -3  -3  276.87   10.30
  -3  -3   3  282.77   11.00
   3  -3  -3  274.67    9.90
   3   3  -3  275.47   11.30
   2  -3  -3  656.23   16.10
   2  -3  -3  620.54   16.20
   2   3  -3  667.33   16.50
  -2   3   3  642.94   16.20
  -1  -3   3  681.13   14.30
   1  -3  -3  670.63   16.40
  -1  -3   3  681.43   14.30
  -1  -3   3  669.23   15.50
   1   3  -3  681.43   14.40
  -1   3   3  683.23   16.50
   1   3  -3  685.03   15.70
   0  -3  -3  241.88   10.30
   0  -3   3  224.18    6.90
   0  -3   3  244.38    7.90
   0   3   3  233.88    8.70
   0   3  -3  240.18    8.10
   0   3  -3  233.08    7.00
   1  -3   3   52.09    5.80
  -1  -3  -3   53.19    5.90
   1   3   3   55.79    6.00
  -1   3  -3   50.09    6.00
   2  -3   3   15.00    4.00
  -2  -3  -3   10.50    3.90
  -2   3  -3    1.60    3.80
   2   3   3    3.30    3.60
   3  -3   3   97.09    7.30
  -3  -3  -3   91.39    7.90
  -3  -3  -3   91.59    7.30
  -3   3  -3   77.69    7.90
   3   3   3   98.59    7.00
  -4  -3  -3  599.54   18.20
   4  -3   3  617.14   14.90
  -4  -3  -3  631.44   17.10
   4  -3   3  639.24   17.60
  -4   3  -3  630.94   18.20
   4   3   3  642.14   16.60
  -5  -3  -3   29.50    5.40
   5  -3   3   24.40    4.40
  -5   3  -3   15.80    5.40
   5   3   3   16.40    4.80
   6  -3   3  134.59    8.30
  -6  -3  -3  112.89    9.20
  -6   3  -3  124.49   10.60
   6   3   3  113.99    8.60
  -7  -3  -3    5.40    6.00
   7  -3   3   21.40    5.60
   7   3   3   13.90    7.70
  -7   3  -3   10.00    6.80
   7   3   3   19.80    5.60
  -8  -3  -3   61.29    8.50
   8  -3   3   61.39    8.30
  -8   3  -3   48.60    9.20
   8   3   3   47.70   10.30
   9  -3   3    9.80    7.70
  -9  -3  -3    9.20    7.60
  -9   3  -3    6.00    8.40
 -10  -3  -3   14.00    8.10
  10  -3   3    6.40    9.10
 -10   3  -3   10.60    9.10
  11  -3   3   11.10   11.00
 -11  -3  -3   -5.60    8.40
 -11   3  -3    3.60    9.60
  12  -3   3   -2.10   12.30
 -12  -3  -3   -4.10    9.50
 -12   3  -3   21.80   11.90
  13  -3   3   18.80   14.90
 -13  -3  -3   19.60   12.00
 -13   3  -3   12.10   13.10
  13  -4  -3   -0.10   12.40
  13  -4  -3   22.70   13.70
  12  -4  -3   36.70   13.90
  12  -4  -3   25.20   12.00
  12   4  -3   28.30   13.50
 -12   4   3   23.90   12.80
  11  -4  -3   -7.20    8.60
  11  -4  -3   -6.80    9.90
  11   4  -3    5.60   11.50
 -11   4   3   -4.00    9.50
  10  -4  -3  131.89   14.70
  10  -4  -3  106.79   14.10
 -10   4   3   79.99   12.10
  10   4  -3   97.39   14.50
   9  -4  -3   13.10    8.50
   9  -4  -3   -8.90    7.40
  -9   4   3   10.70    7.90
   9   4  -3   13.70    9.70
   8  -4  -3   83.89   10.40
   8  -4  -3   60.39   10.00
  -8   4   3   63.79    9.30
   8   4  -3   73.69   11.70
   7  -4  -3   16.10    6.90
   7  -4  -3   -0.50    6.70
   7   4  -3    4.90    7.10
  -7   4   3    7.60    6.30
   6  -4  -3  421.16   16.20
   6  -4  -3  432.66   15.80
  -6   4   3  424.36   16.20
   6   4  -3  440.56   18.00
   5  -4  -3   22.20    5.80
   5  -4  -3   27.00    5.60
  -5   4   3   23.80    5.70
   5   4  -3   28.60    7.20
   4  -4  -3  204.48   10.00
   4  -4  -3  200.78   10.30
  -4  -4   3  211.18   11.00
  -4   4   3  219.58   10.80
   4   4  -3  218.98   11.80
   3  -4  -3   15.50    4.80
   3   4  -3   15.20    5.30
  -2  -4   3 1547.45   32.30
   2  -4  -3 1510.95   32.70
   2  -4  -3 1562.04   32.60
  -2   4   3 1567.24   32.70
   2   4  -3 1502.35   32.20
   1  -4  -3    3.60    3.90
  -1  -4   3    9.30    3.00
  -1  -4   3    9.40    3.00
  -1  -4   3   10.60    3.60
   1   4  -3    8.40    3.20
  -1   4   3    6.00    3.70
   1   4  -3    2.30    6.60
   0  -4  -3    0.60    3.60
   0  -4   3    2.10    3.20
   0  -4   3   -1.60    3.80
   0  -4   3    2.70    2.80
   0   4  -3   -1.60    3.70
   0   4   3   -1.30    3.50
   1  -4   3  164.98    8.00
  -1  -4  -3  170.28    8.50
  -1   4  -3  168.88    8.30
   1   4   3  171.18    8.20
   2  -4   3  247.08   10.10
  -2  -4  -3  259.77    9.90
   2   4   3  261.07    9.60
  -2   4  -3  255.57   10.40
  -3  -4  -3  533.35   16.50
   3  -4   3  556.54   15.80
  -3  -4  -3  527.85   15.20
  -3   4  -3  519.75   16.00
   3   4   3  539.85   14.70
  -4  -4  -3   27.40    5.40
   4  -4   3   30.80    5.30
  -4  -4  -3   26.50    6.00
   4   4   3   28.00    4.50
  -4   4  -3   30.10    5.80
  -5  -4  -3   10.40    4.70
   5  -4   3    5.40    3.50
  -5   4  -3   14.20    5.40
   5   4   3    9.00    6.80
  -6  -4  -3  115.79    9.40
   6  -4   3  135.29    8.20
  -6   4  -3  121.59   14.20
   6   4   3  112.99    8.60
  -7  -4  -3   47.20    7.50
   7  -4   3   49.60    7.10
  -7   4  -3   52.29    9.00
   7   4   3   27.10    7.10
  -8  -4  -3    9.80    6.90
   8  -4   3    6.90    6.60
  -8   4  -3    6.50    7.70
   9  -4   3   15.70    8.60
  -9  -4  -3    3.80    7.30
  -9   4  -3   -6.40    8.00
  10  -4   3  382.06   21.30
 -10  -4  -3  388.46   18.70
 -10   4  -3  308.17   21.40
 -11  -4  -3   -2.50    9.30
  11  -4   3   -1.20    9.40
 -12  -4  -3   15.30    9.80
  12  -4   3   -2.80   10.70
 -12   4  -3   16.60   15.00
  13  -4   3    5.70   13.10
 -13  -4  -3   12.10   12.80
  13  -4   3   -5.20   11.30
 -13   4  -3  -14.70   14.60
  13  -5  -3   22.30   13.70
  12  -5  -3   10.40   12.40
  12  -5  -3   27.50   10.40
  12   5  -3    4.40   11.70
 -12   5   3  -10.20   11.40
  11  -5  -3    1.90   10.90
  11  -5  -3    9.90   10.30
 -11   5   3    2.70    9.60
  11   5  -3    9.90   11.60
  10  -5  -3   41.60   11.60
  10  -5  -3   39.30   10.00
 -10   5   3   40.70   10.70
  10   5  -3   40.40   12.80
   9  -5  -3   11.00    8.00
   9  -5  -3   24.90    9.40
  -9   5   3   12.50    8.80
   9   5  -3   23.40   10.90
   8  -5  -3   80.59   10.80
   8  -5  -3   99.49   11.80
  -8   5   3   74.29   11.00
   8   5  -3   87.69   11.70
   7  -5  -3   38.40    7.70
   7  -5  -3   36.70    8.10
   7   5  -3   44.10    9.10
  -7   5   3   26.80    7.70
   6  -5  -3   25.60    8.30
  -6   5   3   30.30    7.20
   6   5  -3   40.20    8.50
   5  -5  -3    8.30    5.00
  -5   5   3   14.40    5.80
   5   5  -3    6.10    5.80
   4  -5  -3 1443.16   33.20
   4   5  -3 1422.06   33.90
   3  -5  -3   64.59    8.40
   3  -5  -3   73.19    7.50
  -3  -5   3   76.59    7.70
   3   5  -3   74.49    8.80
  -3   5   3   70.89    7.90
  -2  -5   3  105.09    7.70
  -2  -5   3  102.19    5.70
   2  -5  -3  101.39    8.70
  -2  -5   3  101.09    6.00
   2  -5  -3   97.79    7.80
   2   5  -3   99.09    8.40
  -2   5   3   98.89    8.00
  -1  -5   3   68.59    6.80
   1  -5  -3   64.99    7.30
  -1  -5   3   72.09    7.30
  -1  -5   3   70.39    6.10
   0  -5   3  399.76   12.10
   0  -5   3  364.96   11.50
   0  -5  -3  397.96   13.00
   0  -5   3  400.06   11.10
   0   5   3  399.46   12.80
   0   5  -3  392.66   12.20
  -1  -5  -3   11.30    4.30
   1  -5   3    8.50    3.90
   1  -5   3   10.10    4.50
   1   5   3    8.40    3.90
  -1   5  -3    4.70    4.20
   2  -5   3   27.00    5.00
  -2  -5  -3   29.40    5.10
  -2   5  -3   28.50    5.40
   2   5   3   44.90    5.10
  -3  -5  -3   48.00    6.50
  -3  -5  -3   52.29    6.10
   3  -5   3   55.69    6.50
   3   5   3   49.50    6.50
  -3   5  -3   50.69    6.80
  -4  -5  -3 1088.49   25.60
  -4   5  -3 1094.29   27.50
  -5  -5  -3    5.60    5.10
  -5   5  -3   17.40    6.20
   5   5   3    2.40    3.60
   6  -5   3   69.19    7.20
  -6  -5  -3   63.69    7.80
   6   5   3   71.59    7.30
  -6   5  -3   59.09    8.60
   7  -5   3   39.80    6.80
  -7  -5  -3   22.40    6.70
  -7   5  -3   38.20    8.60
   8  -5   3  183.98   12.50
  -8  -5  -3  181.58   13.10
  -8   5  -3  187.88   15.20
   9  -5   3    3.90    8.10
  -9  -5  -3    5.70    7.30
  -9   5  -3   22.70   10.00
 -10  -5  -3    7.60    8.20
  10  -5   3    8.60    7.70
 -10   5  -3    6.40   10.20
 -11  -5  -3   10.70    9.00
  11  -5   3   12.60    9.30
 -11   5  -3   -6.30   11.10
  12  -5   3   57.89   15.60
 -12  -5  -3   79.09   13.10
  12  -5   3   51.49   13.30
 -12   5  -3   49.70   15.40
  12  -6  -3   -5.40    9.90
  12  -6  -3   -8.50   10.50
  12   6  -3    0.70   12.90
  11  -6  -3   -1.00    9.80
  11  -6  -3  -12.30    8.80
  11   6  -3  -16.30   10.30
  10  -6  -3   42.30   11.00
  10  -6  -3   42.70   10.90
 -10   6   3   75.59   12.60
  10   6  -3   41.20   12.80
   9  -6  -3   57.09   11.00
   9  -6  -3   57.49   10.50
  -9   6   3   56.39   11.80
   9   6  -3   48.20   15.20
   8  -6  -3   -4.80    7.20
   8  -6  -3    8.30    7.20
  -8   6   3   -1.90    7.90
   8   6  -3    7.10    9.40
   7  -6  -3   57.19    8.80
   7   6  -3   47.60    9.90
  -7   6   3   51.69    9.40
   6  -6  -3    9.10    6.40
   6   6  -3   11.90    7.10
  -6   6   3   10.40    6.90
   5   6  -3   74.99    9.70
   4  -6  -3   64.19    7.80
   4   6  -3   75.19    9.80
   3  -6  -3  425.16   15.70
  -3  -6   3  408.46   14.60
   3   6  -3  430.26   15.90
   2  -6  -3 1789.52   38.80
  -2  -6   3 1749.62   35.10
  -2  -6   3 1738.03   40.10
  -2  -6   3 1721.73   34.90
   2  -6  -3 1718.23   40.50
  -2   6   3 1770.62   40.10
  -1  -6   3   11.10    4.00
  -1  -6   3   15.10    4.30
   1  -6  -3   15.80    5.10
   1  -6  -3   17.50    4.50
  -1  -6   3   13.80    3.70
  -1   6   3   19.40    5.00
   0  -6  -3   -2.20    4.00
   0  -6   3    4.00    4.10
   0  -6   3    3.30    3.70
   0  -6   3    0.00    3.80
   0   6  -3   10.30    4.40
   0   6   3    1.50    3.80
  -1  -6  -3  302.77   12.10
   1  -6   3  310.67   12.40
   1  -6   3  317.07   11.60
  -1   6  -3  304.67   12.20
   1   6   3  327.87   11.90
   2  -6   3  299.67   12.80
  -2  -6  -3  317.07   12.40
   2  -6   3  308.67   12.00
  -2   6  -3  299.27   12.70
   2   6   3  294.27   11.30
  -3  -6  -3    4.40    4.50
  -3   6  -3    7.90    5.40
   3   6   3   -1.50    3.50
  -4  -6  -3   36.50    6.10
  -4   6  -3   35.40    7.20
   4   6   3   38.80    5.00
  -5  -6  -3  172.38   10.80
   5   6   3  138.49    8.80
  -5   6  -3  198.78   12.80
  -6  -6  -3   27.50    6.90
  -6   6  -3   23.50    7.60
   6   6   3   12.40    4.80
   7  -6   3   32.50    6.80
  -7  -6  -3   40.90    7.50
  -7   6  -3   27.90    8.70
   8  -6   3   10.90    7.10
  -8  -6  -3    1.70    6.80
  -8   6  -3   12.10    9.00
  -9  -6  -3    6.90    8.70
   9  -6   3    2.90    7.60
  -9   6  -3   -0.50    9.30
  10  -6   3   51.59   10.50
  10  -6   3   39.30   12.90
 -10  -6  -3   63.59   10.40
 -10   6  -3   49.00   13.50
  11  -6   3   39.10   12.30
  11  -6   3    3.70    9.60
 -11   6  -3    0.90   11.60
  12  -6   3    1.70   11.60
  12  -6   3   17.70   11.60
 -12   6  -3    9.80   13.20
  12  -7  -3  -10.20   10.60
  12  -7  -3    9.60   10.70
  11  -7  -3   19.60   11.40
  11  -7  -3   14.80   11.30
  11   7  -3   31.40   13.60
  10  -7  -3   -6.60    8.80
  10  -7  -3   -6.20    9.30
  10   7  -3    2.70   10.70
   9  -7  -3   17.80    9.70
   9  -7  -3    8.80    9.00
   9   7  -3   17.10   10.60
   8  -7  -3    1.30    8.10
   8  -7  -3   16.10    8.20
   8   7  -3    7.80   10.30
   7  -7  -3  188.68   15.30
   7   7  -3  190.18   16.60
   6  -7  -3    8.20    7.00
   6   7  -3   12.10    8.30
   5  -7  -3    6.60    6.00
   5   7  -3    1.10    7.20
   4  -7  -3  109.99   10.90
  -3  -7   3  419.96   12.10
   3  -7  -3  411.96   16.40
  -3  -7   3  417.56   12.70
   3   7  -3  416.76   12.20
  -2  -7   3   -0.70    3.20
  -2  -7   3   -1.80    3.80
   2  -7  -3   11.20    5.40
  -2  -7   3    1.90    3.70
   1  -7  -3   -4.70    4.40
  -1  -7   3    1.90    3.60
  -1  -7   3    7.50    4.10
  -1  -7   3    4.70    4.00
   0  -7   3   90.09    7.50
   0  -7   3   97.89    7.10
   0  -7   3   83.99    8.00
   0  -7  -3   93.99    8.80
  -1  -7  -3  430.46   14.90
   1  -7   3  421.66   16.50
   1  -7   3  421.16   15.10
   1   7   3  426.06   14.50
  -1   7  -3  431.96   15.10
  -2  -7  -3  102.69    9.10
   2  -7   3  111.99    9.70
   2   7   3  104.09    8.30
  -2   7  -3  116.39    9.90
  -3  -7  -3  111.29    9.60
   3  -7   3  139.89   11.00
   3   7   3  137.69    8.40
  -3   7  -3  116.69   10.50
  -4  -7  -3   52.09    7.00
   4  -7   3   39.20    8.00
   4   7   3   48.60    5.80
  -4   7  -3   43.90    7.50
  -5  -7  -3  162.08   11.20
   5  -7   3  162.08   13.50
  -5   7  -3  153.08   13.20
   6  -7   3   58.49   10.20
  -6  -7  -3   65.79    8.40
  -6   7  -3   70.29   10.20
   7  -7   3   10.60    8.50
  -7  -7  -3   11.30    7.20
  -7   7  -3   22.20    9.40
  -8  -7  -3   73.69    9.20
   8  -7   3   78.59   13.30
  -8   7  -3   57.79   12.00
   9  -7   3   15.00    8.50
  10  -7   3    9.30    8.30
  10  -7   3   14.30   11.90
 -10   7  -3    2.70   10.40
  11  -7   3   22.70   13.20
  11  -7   3    3.80    9.50
 -11   7  -3   26.10   13.30
  12  -7   3   18.90   11.30
  12  -7   3    7.60   12.10
 -12   7  -3   -7.30   13.30
  12  -8  -3    7.40   12.50
  12  -8  -3   21.50   13.10
  11  -8  -3    1.80   11.70
  11  -8  -3   26.20   12.50
  10  -8  -3    4.40   10.30
  10  -8  -3   -7.60    9.90
   9  -8  -3   45.90   11.50
   9  -8  -3   37.70   13.00
   8  -8  -3   14.20    9.20
   8  -8  -3   22.30    9.50
   7  -8  -3  106.59   12.60
   6  -8  -3    1.60    7.00
   5  -8  -3  328.37   17.30
   4  -8  -3   17.40    7.50
  -3  -8   3   89.89    7.60
   3  -8  -3   85.29    9.60
  -2  -8   3   24.50    5.10
   2  -8  -3   20.80   10.00
  -2  -8   3   21.20    4.20
  -1  -8   3  662.43   18.50
  -1  -8   3  622.84   17.80
  -1  -8   3  675.93   19.10
   1  -8  -3  632.04   20.30
   0  -8   3   81.69    8.80
   0  -8  -3   93.39    9.40
   0  -8   3   91.09    7.40
  -1  -8  -3  226.78   12.10
   1  -8   3  238.38   12.10
  -1   8  -3  235.68   12.20
   2  -8   3    4.50    5.70
  -2  -8  -3   13.70    5.70
  -2   8  -3    7.10    6.00
   3  -8   3  413.96   17.50
  -3  -8  -3  442.46   16.00
  -3   8  -3  421.66   17.50
   4  -8   3   18.40    7.30
  -4  -8  -3   11.70    6.00
  -4   8  -3   11.50    6.70
  -5  -8  -3  333.57   15.30
   5  -8   3  320.97   17.80
  -5   8  -3  341.47   18.00
  -6  -8  -3    4.00    6.60
   6  -8   3   11.30    8.10
  -6   8  -3    5.30    7.70
  -7  -8  -3   11.80    7.60
   7  -8   3   10.90    9.20
  -7   8  -3   15.40    8.90
  -8  -8  -3   -0.60    9.50
   8  -8   3   20.70   12.50
  -8   8  -3   -5.90    9.40
  -9  -8  -3   23.00    8.70
   9  -8   3   21.50   10.90
   9  -8   3   10.80    8.30
  -9   8  -3   20.30   11.80
  10  -8   3   17.10   12.10
  10  -8   3   -7.00    9.10
 -10  -8  -3   -3.90    8.30
 -10   8  -3   16.80   11.50
  11  -8   3    2.50    9.70
  11  -8   3   18.40   13.50
 -11   8  -3   11.90   12.60
  11  -9  -3    2.20   11.50
  10  -9  -3    9.00   10.60
  10  -9  -3   -9.50    9.70
   9  -9  -3   20.40   10.60
   9  -9  -3   15.30   10.80
   8  -9  -3    5.90   12.20
   7  -9  -3    3.40    9.00
   6  -9  -3    3.50    8.20
   5  -9  -3   10.40    8.30
  -4  -9   3  224.38   10.00
  -4  -9   3  205.08   10.80
   4  -9  -3  233.58   15.40
  -3  -9   3   90.99    7.50
   3  -9  -3  110.69   12.00
  -3  -9   3  103.29    8.90
  -2  -9   3   94.89    9.20
   2  -9  -3   95.99   11.30
  -1  -9   3  125.79   10.30
  -1  -9   3  124.49   11.00
   1  -9  -3  148.19   11.80
   0  -9   3   -3.00    5.10
   0  -9   3   -1.70    4.30
   0  -9  -3   -9.10    5.00
   1  -9   3  315.07   12.30
  -1  -9  -3  293.77   23.20
   2  -9   3   -3.20    5.40
  -2  -9  -3    7.00    5.70
  -2   9  -3    2.80    6.00
  -3  -9  -3  131.29   11.30
   3  -9   3  154.78   12.40
  -3   9  -3  124.29   12.20
  -4  -9  -3   54.59    8.00
   4  -9   3   59.79    9.60
  -4   9  -3   51.39    9.30
  -5  -9  -3   15.70    7.10
   5  -9   3   43.30    9.60
  -5   9  -3    4.60    8.10
   6  -9   3   14.80    9.20
  -6  -9  -3    0.90    8.40
  -6   9  -3   13.70    9.10
  -7  -9  -3    6.80   11.30
   7  -9   3   10.50   10.20
  -7   9  -3    9.10    9.40
  -8  -9  -3   44.00    9.50
   8  -9   3   37.20   12.10
  -8   9  -3   58.99   12.30
   9  -9   3   39.10   13.50
  -9  -9  -3   32.50    9.50
  -9   9  -3   27.80   12.80
  10  -9   3    7.30   12.50
 -10   9  -3   14.80   11.90
  11  -9   3   39.80   14.20
 -11   9  -3   22.30   15.00
  11 -10  -3  -25.80   13.20
  10 -10  -3   -3.70   10.50
  10 -10  -3   31.50   12.80
   9 -10  -3    2.20   10.20
   9 -10  -3    8.60   10.50
   8 -10  -3   48.70   12.00
   7 -10  -3   -8.30    9.20
   6 -10  -3   64.49   13.30
   5 -10  -3   55.09   10.70
  -5 -10   3   33.00    5.20
  -4 -10   3   35.90    6.90
   4 -10  -3   24.50    9.20
  -3 -10   3   32.90    6.70
   3 -10  -3   28.60    8.70
  -2 -10   3  154.38   11.30
   2 -10  -3  169.28   13.90
   1 -10  -3  117.09   12.20
  -1 -10   3  117.19   10.60
   0 -10   3    7.00    4.90
   0 -10  -3   16.10    6.80
   0 -10   3    5.40    6.40
   1 -10   3   30.70    5.90
  -1 -10  -3   40.70    8.00
   1 -10   3   39.50    8.10
   2 -10   3   11.70    7.10
  -2 -10  -3   18.20    7.10
   3 -10   3   27.70    8.30
  -3 -10  -3   22.80    7.30
  -3  10  -3   18.10    7.80
   4 -10   3    2.10    7.70
  -4 -10  -3    5.60    6.90
  -4  10  -3    0.80    7.50
  -5 -10  -3   -0.30    6.90
   5 -10   3    3.10    8.40
  -5  10  -3   -8.30    7.70
  -6 -10  -3   15.90    7.50
   6 -10   3   13.30    9.70
  -6  10  -3   -2.10    9.00
   7 -10   3   18.90   10.30
  -7 -10  -3    3.30    7.70
  -7  10  -3   17.60   10.60
   8 -10   3   15.70   10.50
  -8 -10  -3   -8.90    7.70
  -8  10  -3   15.20   11.40
  -9 -10  -3   23.20    8.30
   9 -10   3    1.10   10.70
  -9  10  -3   11.40   12.50
  10 -10   3    1.20   12.10
 -10  10  -3    3.60   14.70
  10 -11  -3   16.30   12.50
   9 -11  -3   12.70   12.60
   9 -11  -3   -1.10   11.10
   8 -11  -3   22.90   12.30
   7 -11  -3   -5.40    9.30
   6 -11  -3   -1.70    9.20
   5 -11  -3   21.20   10.30
   4 -11  -3  102.49   13.10
  -4 -11   3  105.49   11.10
   3 -11  -3   17.00    9.00
  -3 -11   3   15.00    6.70
  -2 -11   3   50.09    8.20
   2 -11  -3   45.90    9.30
   1 -11  -3   -4.80    6.60
  -1 -11   3   -1.10    6.20
   0 -11   3  151.28   13.20
   0 -11  -3  168.88   14.30
   1 -11   3   62.69    9.70
  -1 -11  -3   46.10    9.10
   1 -11   3   55.49   10.90
  -2 -11  -3   14.20    7.70
   2 -11   3   10.90    5.20
   2 -11   3    3.20    7.30
  -3 -11  -3    2.80    7.10
   3 -11   3   -1.50    6.80
  -4 -11  -3   94.19   12.30
   4 -11   3   46.90   10.50
  -4  11  -3   68.79   11.90
  -5 -11  -3   -4.30    6.90
   5 -11   3   16.00    9.60
  -5  11  -3   -1.60    8.70
   6 -11   3   31.00   10.80
  -6 -11  -3   37.30    9.00
  -6  11  -3   22.60   10.90
  -7 -11  -3   25.80    9.10
   7 -11   3   36.90   11.70
  -7  11  -3   40.90   12.90
  -8 -11  -3   40.70   10.00
   8 -11   3   63.09   13.50
  -8  11  -3   40.00   12.70
   9 -11   3   15.80   11.20
  -9  11  -3    2.50   12.40
  10 -11   3   -2.20   11.30
   9 -12  -3   -2.80   12.50
   9 -12  -3   14.90   11.50
   8 -12  -3   41.60   13.60
   7 -12  -3    0.20   11.00
   6 -12  -3   80.79   14.60
  -5 -12   3   16.10    7.30
   5 -12  -3   24.80   10.80
  -4 -12   3   17.90    7.20
  -3 -12   3   55.49    8.80
   3 -12  -3   32.30   10.00
  -2 -12   3   63.79    9.20
   2 -12  -3   62.39   10.40
   1 -12  -3   14.10    8.00
  -1 -12   3   -2.30    6.30
   0 -12  -3   22.90    8.40
   0 -12   3   12.50    7.50
  -1 -12  -3   17.70    8.60
   1 -12   3   11.60    8.10
  -2 -12  -3  149.39   14.40
   2 -12   3  132.59   14.90
   3 -12   3   34.70    9.10
  -3 -12  -3   32.00    9.20
  -4 -12  -3   17.10    8.30
  -5 -12  -3    3.70    8.40
   5 -12   3   10.50    9.50
  -6 -12  -3   70.29   10.80
   6 -12   3   81.19   13.90
  -6  12  -3   79.39   14.30
  -7 -12  -3    6.90    8.70
   7 -12   3   -8.80   10.10
  -7  12  -3   -7.80   10.90
  -8 -12  -3   11.20    8.60
   8 -12   3   15.80   11.70
  -8  12  -3  -13.00   10.50
   7 -13  -3   -0.40   10.70
   6 -13  -3    3.50   10.40
   5 -13  -3   15.60   11.10
  -5 -13   3    9.60    7.30
  -4 -13   3   55.79    9.20
   4 -13  -3   36.60   11.90
  -3 -13   3   -0.90    6.80
   3 -13  -3   -3.20    8.40
  -2 -13   3   -0.80    7.10
   1 -13  -3   21.50    9.20
  -1 -13   3   15.90    7.50
   0 -13  -3   50.99   10.00
   0 -13   3   43.80    9.90
   1 -13   3    4.60    8.10
  -1 -13  -3    1.20    7.70
   2 -13   3    8.00    8.80
  -2 -13  -3    1.30    7.80
   3 -13   3   42.80   11.30
  -3 -13  -3   29.10    9.70
   4 -13   3    4.50    8.80
  -4 -13  -3   17.80    9.10
   5 -13   3    6.80   10.20
  -5 -13  -3   -1.00    8.10
   6 -13   3    3.20    9.90
  -6 -13  -3   -0.40    8.60
  -7 -13  -3   -1.20    8.50
   7 -13   3    6.30   11.20
  -8 -13  -3   24.70   10.00
   6 -14  -3   22.30   11.60
   5 -14  -3    4.00   10.00
  -5 -14   3  -16.90    6.90
   4 -14  -3   17.90   10.80
  -4 -14   3    3.20    7.40
  -3 -14   3   -0.60    7.70
   3 -14  -3    0.10    8.60
   2 -14  -3    8.00    9.10
  -2 -14   3   -8.10    7.80
  -1 -14   3   68.59   10.70
   1 -14  -3   58.09   11.90
   0 -14  -3   -9.80    8.30
   0 -14   3    4.70    7.90
   2 -14   3   11.40    9.90
  -2 -14  -3   59.59   11.10
   3 -14   3    6.30    9.90
  -3 -14  -3   -5.40    8.40
   4 -14   3   12.60   11.50
  -4 -14  -3    3.70    8.60
   5 -14   3   10.70   11.60
  -5 -14  -3   13.80    9.80
  -6 -14  -3   35.80   10.50
   6 -14   3   39.70   12.60
  -7 -14  -3   -0.60    9.50
   6 -15  -3   -8.40   10.60
  -5 -15   3   20.60    9.10
   5 -15  -3    3.20   11.10
   4 -15  -3   -4.70    9.50
  -4 -15   3    2.80    8.20
  -3 -15   3   -9.80    8.00
   3 -15  -3   11.80   10.50
  -2 -15   3    8.80    8.60
   2 -15  -3    2.30    9.60
   1 -15  -3    0.20    9.30
   0 -15   3   23.60    9.30
   0 -15  -3   41.90   11.00
   1 -15   3   27.60   10.50
  -1 -15  -3   22.80   10.80
   2 -15   3   15.30    9.50
  -2 -15  -3    7.40    9.40
  -3 -15  -3   -6.90    8.90
   3 -15   3   17.40   11.00
   4 -15   3   22.60   12.40
  -4 -15  -3    0.40    9.50
  -5 -15  -3   19.50    9.90
   5 -15   3   12.50   12.70
   6 -15   3   -0.70   12.00
  -6 -15  -3    5.50   10.30
  -4 -16   3   10.80   10.80
  -3 -16   3   -4.70    8.70
   3 -16  -3   23.40   12.50
   2 -16  -3    3.00   10.30
  -2 -16   3    4.30    8.80
   1 -16  -3   10.40   10.70
  -1 -16   3   23.60    9.80
   0 -16   3    1.20    8.90
   0 -16  -3    9.80   10.30
  -1 -16  -3   -4.20    9.50
   1 -16   3   -9.70    8.70
   2 -16   3    9.30   10.40
  -2 -16  -3   -1.80   10.00
   3 -16   3   34.70   12.40
  -3 -16  -3   25.00   10.90
  -4 -16  -3   -9.10    9.80
  -1 -17   3   -2.80    9.30
   0 -17   3   13.70   10.30
   0 -17  -3   -8.30   10.50
   1 -17   3   10.50   10.60
  -1 -17  -3   29.50   11.70
  13   0  -4   26.70    9.80
  13   0  -4  -10.80   11.00
 -12   0   4    9.00    8.60
  12   0  -4   25.20    8.70
  12   0  -4    7.00   12.20
 -11   0   4    9.30    8.10
  11   0  -4   -7.50   10.40
 -10   0   4  149.59   12.90
  10   0  -4  153.48   17.40
  10   0  -4  139.99   11.90
  -9   0   4    5.80    5.70
   9   0  -4   -0.50    5.70
   9   0  -4   -3.40    7.80
  -8   0   4   49.40    6.20
   8   0  -4   32.50    6.20
   8   0  -4   53.39    9.30
   8   0  -4   46.40    6.00
   7   0  -4   -5.80    5.90
  -7   0   4    0.60    3.60
   7   0  -4    3.20    3.90
   6   0  -4   52.79    7.60
   6   0  -4   46.20    5.90
   6   0  -4   49.99    4.90
   5   0  -4   -0.10    5.10
   4   0  -4  270.47   11.70
   3   0  -4   -0.20    4.00
  -1   0   4    5.90    2.50
   1   0  -4    3.40    2.50
   0   0   4 9999.00  173.88
   0   0  -4 9740.03  173.78
  -1   0  -4    3.00    3.60
   1   0   4   -0.10    3.30
  -2   0  -4   16.60    4.80
   2   0   4   17.70    4.30
  -3   0  -4   -0.20    3.40
  -3   0  -4   -4.00    3.80
   3   0   4   -7.20    3.60
  -4   0  -4  302.97   11.00
  -4   0  -4  307.57   11.60
   4   0   4  308.17   11.30
   4   0   4  295.47   11.10
   5   0   4    2.00    4.40
  -5   0  -4    3.30    5.00
   5   0   4   -3.50    4.10
  -5   0  -4   -0.70    4.70
  -6   0  -4  331.27   13.40
  -6   0  -4  311.67   13.10
   6   0   4  332.27   13.40
   7   0   4    5.70    6.00
  -7   0  -4    2.70    6.00
  -8   0  -4    2.50    7.80
   8   0   4    9.70    7.40
  -9   0  -4    5.20    8.00
   9   0   4   -4.30    8.00
 -10   0  -4   13.90    8.80
  10   0   4   -2.70    9.20
  11   0   4   -2.40   10.60
 -11   0  -4   -8.40    9.40
 -12   0  -4    1.00   10.30
 -13   0  -4    9.40   11.70
  13  -1  -4   37.80   13.40
  13  -1  -4    1.80   12.10
  13   1  -4   18.50   13.40
  12  -1  -4   30.70   11.10
 -12  -1   4   34.20    8.70
  12  -1  -4   16.20   12.70
  12   1  -4   31.30   13.50
 -12   1   4   28.80   10.00
 -11  -1   4   23.20    7.60
  11  -1  -4    6.10   12.50
  11  -1  -4   -0.70    7.90
  11   1  -4   25.80   11.50
 -11   1   4   21.30    9.00
  11   1  -4   26.70    7.90
  10  -1  -4  148.29   17.90
 -10  -1   4  165.08   12.00
  10   1  -4  179.98   12.10
 -10   1   4  150.58   13.40
  10   1  -4  147.89   17.10
  -9  -1   4   13.00    5.60
   9  -1  -4   11.00    6.90
   9  -1  -4   16.00    9.20
   9   1  -4   11.70    9.10
   9   1  -4   23.50    6.30
  -9   1   4   16.90    7.00
   8  -1  -4   14.00    5.70
   8  -1  -4   -1.30    6.70
  -8   1   4    7.20    5.50
   8   1  -4    9.70    7.60
   7  -1  -4   -0.60    3.80
   7  -1  -4    1.70    4.50
   7  -1  -4   -3.60    6.70
   7   1  -4   -0.10    6.20
  -7   1   4   -5.90    4.00
   6  -1  -4  210.88    9.50
   6  -1  -4  223.38   12.50
   6  -1  -4  213.98    9.00
  -6   1   4  199.18    9.20
   6   1  -4  212.08   12.70
   5  -1  -4  124.39    9.90
   5  -1  -4  131.29    7.60
   5  -1  -4  135.19    7.30
  -5   1   4  115.19    7.10
   5   1  -4  121.69   10.20
   4  -1  -4  495.95   15.60
   4  -1  -4  511.15   13.10
   4  -1  -4  508.85   13.40
   4   1  -4  502.75   15.90
   3  -1  -4   62.39    5.50
   3  -1  -4   70.99    5.40
  -3   1   4   70.99    5.60
   3   1  -4   74.19    7.40
   2  -1  -4  903.11   18.60
  -2   1   4  911.21   18.70
   2   1  -4  856.21   23.00
   1  -1  -4  570.04   13.10
  -1   1   4  571.74   13.00
   0  -1   4 1561.84   29.20
   0  -1  -4 1553.44   29.90
   0   1  -4 1522.25   29.20
   0   1   4 1482.85   29.50
  -1  -1  -4  306.47   10.00
   1  -1   4  313.67    9.30
  -1   1  -4  312.17    9.60
   1   1   4  318.47    9.70
   2  -1   4  669.53   16.50
  -2  -1  -4  669.13   18.50
   2   1   4  689.23   16.50
  -2   1  -4  677.93   14.40
  -3  -1  -4  352.16   11.60
  -3  -1  -4  362.56   13.40
   3  -1   4  350.06   11.50
  -3   1  -4  354.76   10.10
   3   1   4  355.56   11.70
  -3   1  -4  345.27   12.20
  -4  -1  -4  226.28   10.10
   4  -1   4  214.08    8.70
  -4  -1  -4  216.08   10.00
  -4   1  -4  207.68    8.70
  -4   1  -4  220.68   10.20
   4   1   4  221.08   10.00
  -5  -1  -4    6.90    4.90
   5  -1   4   17.60    4.80
  -5  -1  -4   30.90    5.70
   5  -1   4   13.90    4.50
  -5   1  -4   15.80    4.50
   5   1   4   17.30    5.60
   5   1   4   16.90    4.80
  -5   1  -4   17.30    5.60
   6  -1   4   -3.20    4.40
  -6  -1  -4    2.90    5.30
   6   1   4   -4.60    3.90
  -6   1  -4   -0.10    5.50
  -6   1  -4   -4.20    4.40
   6   1   4    4.70    5.50
   7  -1   4   23.80    6.50
  -7  -1  -4   15.10    6.40
   7   1   4   23.70    7.20
  -7   1  -4   21.90    7.00
  -8  -1  -4  327.37   15.90
   8  -1   4  309.37   16.10
   8   1   4  350.66   17.20
  -8   1  -4  294.17   16.70
   9  -1   4   43.50    9.50
  -9  -1  -4   31.70    8.80
   9   1   4   35.70   10.80
  -9   1  -4   41.80    9.80
  10  -1   4   27.00   10.10
 -10  -1  -4   32.30    9.40
  10   1   4   35.70   11.60
 -10   1  -4   30.70   10.00
 -11  -1  -4    5.50    8.80
  11  -1   4    4.10   10.10
 -11   1  -4   13.10   10.50
  12  -1   4   23.00   14.80
 -12  -1  -4   36.30   12.10
 -12   1  -4   14.80   14.40
 -13   1  -4  -21.10   11.30
  13  -2  -4   27.80   14.60
  13  -2  -4   29.40   12.50
  13   2  -4  -13.80   12.80
  12  -2  -4   30.40   10.40
  12  -2  -4   46.70   14.10
  12   2  -4   24.60   13.40
 -12   2   4   18.20   12.20
  11   2  -4    1.80   11.00
 -11   2   4    0.70    8.40
  10  -2  -4   57.09   12.60
  10  -2  -4   55.79    9.50
  10   2  -4   40.00   12.00
 -10   2   4   58.99    9.80
   9  -2  -4   43.00   10.60
   9  -2  -4   58.29   10.40
   9   2  -4   57.79   11.00
  -9   2   4   65.99    9.10
   8  -2  -4    2.40    6.00
   8  -2  -4   -3.20    7.20
  -8   2   4    6.30    6.00
   8   2  -4   17.00    8.20
   7  -2  -4   21.00   12.80
   7  -2  -4   22.90    5.80
   7  -2  -4   22.20    4.80
   7   2  -4   13.50    7.20
  -7   2   4   16.30    5.70
   6  -2  -4   55.09    6.60
   6  -2  -4   52.49    7.70
   6  -2  -4   49.90    5.90
  -6   2   4   62.19    7.40
   6   2  -4   55.49    8.00
   5  -2  -4  306.67   13.30
   5  -2  -4  306.47   11.00
   5  -2  -4  310.97   11.20
   5   2  -4  298.37   13.80
  -5   2   4  310.57   11.10
   4  -2  -4  982.80   22.00
   4  -2  -4  936.01   21.70
  -4  -2   4  969.50   23.90
   4   2  -4  957.60   24.30
   3  -2  -4   32.00    4.40
  -3  -2   4   46.80    6.40
   3   2  -4   29.90    5.00
  -2  -2   4 1297.97   27.20
  -2   2   4 1277.57   26.60
   2   2  -4 1313.77   27.60
   1  -2  -4  854.41   19.30
  -1  -2   4  913.11   18.90
   1   2  -4  901.11   18.90
  -1   2   4  867.61   19.20
   0  -2   4  151.18    6.30
   0  -2  -4  146.79    7.30
   0   2  -4  148.09    6.40
   0   2   4  149.29    7.00
   1  -2   4   62.69    5.80
  -1   2  -4   57.29    6.10
   1   2   4   56.79    5.80
   2  -2   4  438.36   12.40
  -2  -2  -4  415.56   12.60
   2   2   4  426.26   14.00
  -2   2  -4  412.16   12.30
  -3  -2  -4  522.65   14.80
   3  -2   4  538.15   15.00
  -3  -2  -4  560.14   15.50
   3   2   4  521.25   14.90
  -3   2  -4  563.74   15.50
  -4  -2  -4  486.45   14.90
  -4  -2  -4  491.95   18.10
   4  -2   4  475.15   12.90
   4  -2   4  480.45   14.70
  -4   2  -4  478.05   15.30
   4   2   4  502.45   14.70
  -4   2  -4  503.75   13.00
   5  -2   4    5.60    4.50
   5  -2   4    8.70    4.10
  -5  -2  -4    9.90    5.00
  -5  -2  -4   -4.30    4.40
  -5   2  -4    2.00    5.00
   5   2   4   10.70    4.70
  -5   2  -4    4.60    3.60
   6  -2   4   83.69    7.90
  -6  -2  -4   75.19    8.80
  -6   2  -4   74.29    9.30
   6   2   4   77.29    7.90
  -7  -2  -4  236.78   12.80
   7  -2   4  247.08   12.40
  -8  -2  -4  359.96   16.40
   8  -2   4  334.27   16.10
  -8   2  -4  347.57   17.50
   9  -2   4    1.40    8.00
  -9  -2  -4    1.80    7.40
  -9   2  -4    7.60    8.40
 -10  -2  -4   49.20   10.30
  10  -2   4   38.60   11.00
 -10   2  -4   49.50   11.00
  11  -2   4   68.59   13.80
 -11  -2  -4   29.20   10.50
 -11   2  -4   28.40   12.00
 -12  -2  -4  -25.30    9.70
 -12   2  -4   23.00   11.10
 -13  -2  -4    0.70   11.30
 -13   2  -4    7.30   12.00
  13  -3  -4    2.10   12.30
  13   3  -4   29.10   18.70
  12  -3  -4   12.50    9.50
  12  -3  -4   -0.80   12.70
  12   3  -4   24.60   12.70
  11  -3  -4   22.40    9.20
  11   3  -4   17.80   11.60
 -11   3   4   15.50    9.70
  10  -3  -4   11.20   10.00
  10  -3  -4   10.60    7.90
 -10   3   4   13.10    8.30
   9  -3  -4   12.90    7.50
   9  -3  -4   13.10    9.20
   9   3  -4    2.70    9.00
  -9   3   4   20.50    7.80
   8  -3  -4  166.28   14.70
   8  -3  -4  159.78   12.00
   8   3  -4  162.68   14.70
  -8   3   4  163.38   13.30
   7  -3  -4  512.15   17.50
  -7   3   4  547.85   18.10
   7   3  -4  517.35   21.00
   6  -3  -4   25.70    4.80
   6  -3  -4   13.00    5.70
   6  -3  -4   12.50    5.10
   6   3  -4   11.10   10.00
  -6   3   4   29.10    5.50
   5  -3  -4    7.40    4.00
   5  -3  -4    7.00    4.20
   5   3  -4   18.10    6.30
  -5   3   4   10.70    4.70
   4  -3  -4   49.40    5.40
   4  -3  -4   65.99    7.00
  -4  -3   4   58.69    7.70
   4   3  -4   49.50    6.90
   3  -3  -4 1122.49   24.60
  -3  -3   4 1092.09   25.50
   3  -3  -4 1101.09   24.80
  -3   3   4 1083.39   24.60
   3   3  -4 1116.29   25.90
   2  -3  -4   53.39    6.40
  -2  -3   4   54.09    7.40
  -2   3   4   46.30    5.00
   2   3  -4   49.10    6.60
  -1  -3   4   78.99    5.70
  -1  -3   4   81.29    4.80
   1  -3  -4   81.69    6.80
   1   3  -4   79.99    6.00
   1   3  -4   79.89    4.90
  -1   3   4   78.09    7.40
   0  -3  -4  917.81   20.70
   0  -3   4  903.31   19.20
   0   3  -4  916.51   19.50
  -1  -3  -4  246.78    9.60
   1   3   4  218.28   13.90
  -1   3  -4  237.88    9.30
   2  -3   4  109.99    7.30
  -2  -3  -4  117.99    7.70
  -2   3  -4  115.79    8.00
   2   3   4  103.69    7.00
  -3  -3  -4  146.99   11.10
  -3  -3  -4  135.39    8.60
   3   3   4  143.49    8.00
  -3   3  -4  151.28    9.20
  -4  -3  -4  408.96   14.60
   4  -3   4  393.86   13.60
  -4  -3  -4  420.06   13.90
   4   3   4  406.76   13.10
  -4   3  -4  404.86   14.70
   5  -3   4   92.19    6.50
  -5  -3  -4   83.99    8.60
  -5   3  -4   99.19    9.40
   5   3   4   91.09    7.90
   6  -3   4   33.60    5.20
  -6  -3  -4   28.60    6.30
   6   3   4   15.40    5.10
  -6   3  -4   25.60    6.60
  -7  -3  -4   20.10    6.70
  -7   3  -4   25.70    7.40
   8  -3   4   28.90    7.50
  -8  -3  -4   40.70    8.10
  -8   3  -4   31.40    9.00
   9  -3   4  119.49   12.40
  -9  -3  -4  110.89   12.50
  -9   3  -4   92.19   12.50
 -10  -3  -4   19.30    9.10
  10  -3   4   39.20   10.00
 -10   3  -4   18.10   10.40
 -11  -3  -4  -11.60    8.50
  11  -3   4   38.50   12.20
 -11   3  -4    1.10   10.40
 -12  -3  -4   11.10   10.10
  12  -3   4    6.80   11.10
 -12   3  -4  -11.40   10.70
  13  -3   4   27.60   14.10
 -13  -3  -4    1.70   12.80
 -13   3  -4   25.30   13.70
  13  -4  -4   24.80   13.80
  13  -4  -4   11.60   10.40
  13   4  -4    1.00   14.50
  12  -4  -4    9.20   12.70
  12  -4  -4   10.30   10.50
  12   4  -4   14.20   12.90
  11  -4  -4   -6.10    9.00
  11  -4  -4    2.80   14.40
 -11   4   4    8.70   10.30
  10  -4  -4  134.79   14.00
  10  -4  -4   99.39   14.10
 -10   4   4   85.29   12.80
  10   4  -4   96.09   14.70
   9  -4  -4  107.29   14.70
   9  -4  -4  135.89   13.00
  -9   4   4  140.59   13.80
   9   4  -4  131.49   16.10
   8  -4  -4  110.39   11.80
   8   4  -4  118.39   14.50
  -8   4   4   98.79   11.00
   7  -4  -4   16.80    6.20
  -7   4   4   11.40    6.20
   7   4  -4    5.70    7.60
   6  -4  -4   62.19    8.10
   6   4  -4   63.99    8.80
  -6   4   4   72.39    9.40
   5  -4  -4  411.76   16.80
   5  -4  -4  412.86   14.60
   5   4  -4  391.66   15.90
   4  -4  -4  415.16   13.50
  -4  -4   4  419.56   15.00
   4  -4  -4  415.46   14.20
   4   4  -4  402.06   15.20
  -3  -4   4  528.75   21.40
   3  -4  -4  553.24   16.20
   3  -4  -4  525.15   15.90
  -3   4   4  549.35   16.30
   3   4  -4  537.45   16.40
   2  -4  -4   13.30    4.20
  -2  -4   4   17.10    4.20
   2  -4  -4   17.30    4.60
   2   4  -4   19.00    4.70
  -2   4   4   11.40    4.10
  -1  -4   4  100.99    5.70
   1  -4  -4   92.09    7.60
  -1  -4   4  100.49    6.20
  -1  -4   4   91.19    5.50
   1   4  -4   84.79   11.00
   1   4  -4   95.59    5.90
  -1   4   4   97.49    7.20
   0  -4   4 1120.29   22.70
   0  -4   4 1149.69   24.20
   0  -4  -4 1147.59   25.40
   0   4   4 1143.89   25.30
   0   4  -4 1136.59   24.10
  -1  -4  -4   24.20    4.80
   1  -4   4   25.20    4.30
   1   4   4   31.80    4.60
  -1   4  -4   19.20    4.50
   2  -4   4   28.80    4.80
  -2  -4  -4   24.10    5.00
  -2   4  -4   26.90    5.00
   2   4   4   27.40    4.60
  -3  -4  -4  972.10   23.20
  -3  -4  -4  951.60   24.40
   3  -4   4  930.41   23.20
   3   4   4  963.00   22.50
  -3   4  -4  952.80   23.70
  -4  -4  -4    2.40    4.70
  -4   4  -4   -1.80    4.90
  -5  -4  -4   -1.00    5.10
   5   4   4    4.20    3.90
  -5   4  -4    9.50    5.50
  -6  -4  -4  106.89    9.90
   6  -4   4  108.39    7.50
   6   4   4   93.19    8.30
  -6   4  -4  119.59   12.00
  -7  -4  -4  285.27   14.30
   7  -4   4  298.67   12.70
  -7   4  -4  307.87   16.00
  -8  -4  -4   -4.10    6.60
   8  -4   4    8.20    6.10
  -8   4  -4    8.00    8.40
   9  -4   4   33.80   10.70
  -9  -4  -4   31.90    8.60
  -9   4  -4   34.60    9.80
 -10  -4  -4   18.30    8.80
  10  -4   4   25.00    8.80
 -10   4  -4   28.00   11.00
  11  -4   4   47.00   11.80
 -11  -4  -4   37.20   10.50
 -11   4  -4   37.60   12.70
  12  -4   4   18.30   11.30
 -12  -4  -4   -4.10    9.60
 -12   4  -4   -4.40   12.60
 -13  -4  -4   15.30   12.80
  13  -4   4   11.20   12.10
 -13   4  -4    3.50   15.20
  12  -5  -4    3.00   11.20
  12   5  -4   -1.10   12.40
  11  -5  -4   54.19   17.70
  11  -5  -4   51.99   11.30
  11   5  -4   39.80   13.30
  10  -5  -4   27.90   10.60
  10  -5  -4   25.60    9.90
 -10   5   4   23.60   10.40
  10   5  -4   21.40   11.30
   9  -5  -4   -3.50    7.00
   9  -5  -4  -11.70    7.80
   9   5  -4   20.20    9.90
  -9   5   4   -6.60    8.00
   8  -5  -4   39.00    9.60
   8  -5  -4   42.90    8.50
   8   5  -4   32.90    9.70
  -8   5   4   35.40    9.60
   7  -5  -4  130.09   12.60
   7  -5  -4  130.69   11.60
  -7   5   4  131.49   12.60
   7   5  -4  129.19   14.00
   6  -5  -4   59.29    8.90
   6   5  -4   70.39    9.80
   5  -5  -4   -0.50    4.70
   5   5  -4   -2.50    5.70
   4  -5  -4   39.70    6.50
   4   5  -4   58.39    7.70
  -3  -5   4  918.11   23.20
   3  -5  -4  921.61   23.30
   3  -5  -4  929.51   23.70
  -3   5   4  904.31   23.20
   3   5  -4  930.61   23.70
   2  -5  -4  314.27   12.20
   2  -5  -4  325.37   12.90
  -2  -5   4  338.07   11.80
  -2   5   4  349.37   12.70
   2   5  -4  335.97   12.20
   1  -5  -4   23.30    5.00
  -1  -5   4   19.80    3.90
  -1  -5   4   28.30    4.70
   1   5  -4   28.00    4.30
   1   5  -4   28.20    4.80
  -1   5   4   21.40    4.60
   0  -5  -4   69.49    7.70
   0  -5   4   78.99    7.00
   0  -5   4   73.99    6.30
   0  -5   4   82.09    5.50
   0   5  -4   80.19    7.00
   1  -5   4  917.01   21.30
  -1  -5  -4  883.81   21.90
   1   5   4  861.91   24.30
  -1   5  -4  875.81   21.30
   2  -5   4   13.90    4.40
  -2  -5  -4   20.50    5.20
  -2   5  -4   18.60    5.30
  -3  -5  -4  230.38   10.60
   3  -5   4  233.28   12.80
  -3  -5  -4  220.08   14.10
  -3   5  -4  224.08   11.40
   3   5   4  233.08   10.50
  -4  -5  -4   32.50    5.80
   4   5   4   28.40    5.10
  -4   5  -4   35.20    6.60
  -5  -5  -4  305.37   13.00
  -5   5  -4  269.17   18.30
   5   5   4  287.37   11.50
  -6  -5  -4   35.90    7.30
  -6   5  -4   28.90    7.40
  -7  -5  -4   81.99   10.40
   7  -5   4   68.39    8.60
  -7   5  -4   61.29    9.90
   8  -5   4   13.00    6.40
  -8  -5  -4   16.90    7.40
  -8   5  -4    6.30    8.60
   9  -5   4  176.68   13.90
  -9  -5  -4  134.39   13.30
  -9   5  -4  152.98   16.00
  10  -5   4   39.00   10.00
 -10  -5  -4   46.00   10.10
 -10   5  -4   30.20   12.80
  11  -5   4   -0.10    9.50
 -11  -5  -4    5.10    9.40
 -11   5  -4   25.50   12.60
  12  -5   4   33.70   12.20
 -12  -5  -4   12.90   11.90
 -12   5  -4   21.00   14.60
  12  -6  -4   -7.80   12.40
  12  -6  -4   32.40   11.00
  12   6  -4   12.10   13.60
  11  -6  -4   18.70   10.00
  11   6  -4    5.40   11.50
  10  -6  -4   19.30   10.70
  10  -6  -4   15.40    9.20
  10   6  -4   20.60   11.80
   9  -6  -4   45.90   10.10
   9  -6  -4   57.89   11.30
   8  -6  -4   31.90    9.00
   8  -6  -4   15.90    8.30
   8   6  -4    2.60   10.10
   7  -6  -4   32.30    8.40
   7   6  -4   58.89   11.00
   6  -6  -4  151.48   12.10
   6   6  -4  172.28   13.90
   5   6  -4  330.97   16.20
   4  -6  -4   69.49    8.20
   4   6  -4   71.69    8.50
   3  -6  -4  147.99   10.70
  -3  -6   4  154.88    9.50
   3   6  -4  153.78   10.60
  -2  -6   4   22.20    5.50
  -2  -6   4   23.70    4.10
   2  -6  -4   16.60    5.70
  -2  -6   4   24.10    4.30
   1  -6  -4  346.07   13.30
  -1  -6   4  333.47   11.30
  -1  -6   4  332.27   10.80
  -1  -6   4  332.47   11.10
  -1   6   4  333.37   12.70
   0  -6   4    1.90    3.10
   0  -6   4   -1.70    3.90
   0  -6  -4   -0.20    4.30
   0  -6   4    3.70    3.70
   0   6   4   -4.70    3.50
   0   6  -4   -2.00    4.10
   1  -6   4  205.38   10.50
   1  -6   4  198.38    9.70
  -1  -6  -4  214.58   10.70
  -1   6  -4  213.28   10.50
   1   6   4  202.38   10.00
  -2  -6  -4  495.55   15.80
   2  -6   4  482.15   15.80
  -2   6  -4  482.25   16.20
   2   6   4  473.15   14.90
  -3  -6  -4  308.17   12.90
  -3   6  -4  299.77   13.30
   3   6   4  293.57   11.80
  -4  -6  -4   16.40    5.80
   4   6   4   12.90    4.20
  -4   6  -4    9.40    5.80
  -5  -6  -4   54.89    7.40
   5   6   4   37.60    7.10
  -5   6  -4   45.90    7.90
  -6  -6  -4    7.00    6.80
  -6   6  -4    5.80    6.90
  -7  -6  -4   -1.10    6.50
  -7   6  -4    6.00    7.90
  -8  -6  -4   36.50    8.70
   8  -6   4   45.30    7.90
  -8   6  -4   36.30    9.90
   9  -6   4  -11.70    6.80
  -9  -6  -4    2.10    7.80
  -9   6  -4    3.30    9.60
 -10  -6  -4    6.40    8.50
  10  -6   4   16.10    9.20
 -10   6  -4    6.00   10.60
  11  -6   4  112.39   15.60
  11  -6   4   91.99   16.00
 -11  -6  -4  111.79   13.30
 -11   6  -4  180.38   22.10
  12  -6   4  -26.40   10.40
  12  -6   4   13.90   12.80
 -12   6  -4   -3.10   13.40
  12  -7  -4   -6.10   12.20
  12  -7  -4    4.60   11.10
  12   7  -4   -0.60   12.00
  11  -7  -4    1.00   10.30
  11   7  -4    1.20   12.00
  10  -7  -4   40.90   12.50
  10  -7  -4   39.40   10.80
  10   7  -4   22.30   12.00
   9  -7  -4   14.10    8.80
   9  -7  -4    7.60    9.30
   9   7  -4    6.00   10.90
   8  -7  -4  137.19   15.00
   8  -7  -4  124.29   15.00
   8   7  -4  121.19   16.40
   7  -7  -4    4.00    7.00
   7   7  -4    3.90    8.90
   6  -7  -4    3.20    6.50
   6   7  -4    1.00    7.50
   5  -7  -4    7.60    6.50
   5   7  -4    8.60    7.00
   4  -7  -4   32.00    7.20
   4   7  -4   37.40    8.00
   3  -7  -4   46.10    7.30
  -2  -7   4   20.80    4.50
  -2  -7   4   12.70    4.40
  -2  -7   4   18.00    3.90
   2  -7  -4   10.30    5.40
   1  -7  -4    3.40    4.90
  -1  -7   4   -0.10    3.70
  -1  -7   4   -1.20    3.30
   0  -7   4   28.30    4.90
   0  -7   4   27.60    5.30
   0  -7  -4   27.20    5.90
   0  -7   4   25.90    4.20
   0   7  -4   34.60    5.70
  -1  -7  -4    5.30    5.00
   1  -7   4    7.70    5.00
   1  -7   4    4.90    6.00
  -1   7  -4    0.30    4.70
  -2  -7  -4  394.76   14.70
   2  -7   4  378.76   15.00
  -2   7  -4  365.26   14.80
  -3  -7  -4   32.30    6.40
   3  -7   4   47.30    7.80
  -3   7  -4   36.10    6.90
  -4  -7  -4  375.96   15.00
  -4   7  -4  327.67   15.80
  -5  -7  -4   31.70    7.00
  -5   7  -4   33.60    8.10
  -6  -7  -4  210.78   13.50
  -6   7  -4  214.28   16.40
  -7  -7  -4    4.70    7.20
  -7   7  -4    3.50    8.50
  -8  -7  -4   19.90    9.70
  -8   7  -4   44.80   11.10
   9  -7   4   25.90   10.60
   9  -7   4   26.50    8.00
  -9  -7  -4   24.20    8.40
  -9   7  -4   26.40   12.30
  10  -7   4   15.20   12.20
 -10  -7  -4   26.70    9.10
 -10   7  -4   21.70   11.60
  11  -7   4   16.60   10.30
  11  -7   4   -9.80   11.10
 -11   7  -4   -5.10   11.80
  12  -7   4   41.50   14.70
 -12   7  -4   26.20   14.20
  11  -8  -4    0.50   10.40
  11  -8  -4    6.60   11.70
  10  -8  -4   20.10   10.30
  10  -8  -4   62.49   12.80
  10   8  -4   18.90   13.40
   9  -8  -4    7.20    9.40
   9  -8  -4   10.10   11.70
   9   8  -4   22.70   11.40
   8  -8  -4  114.89   14.00
   8   8  -4   98.89   17.00
   7  -8  -4    4.70    7.80
   7   8  -4   -0.10    9.20
   6  -8  -4  217.08   16.70
   6   8  -4  212.68   17.10
   5  -8  -4   12.90    7.60
   4  -8  -4   45.30    8.70
  -3  -8   4   31.30    4.60
   3  -8  -4   37.60    7.50
  -3  -8   4   24.10    4.90
  -2  -8   4  523.65   15.70
  -2  -8   4  503.65   15.10
   2  -8  -4  554.74   19.50
  -2  -8   4  520.65   20.50
   1  -8  -4   -2.40    5.00
  -1  -8   4    3.70    3.80
  -1  -8   4    4.80    3.70
  -1  -8   4    5.20    4.70
   0  -8   4    6.20    3.70
   0  -8  -4    7.60    5.40
   0  -8   4    0.40    4.80
  -1  -8  -4   30.60    6.40
   1  -8   4   28.70    6.50
  -1   8  -4   34.00    6.50
   2  -8   4  306.57   15.40
  -2  -8  -4  304.57   14.00
  -2   8  -4  286.17   15.60
   3  -8   4   16.90    6.70
  -3  -8  -4   12.90    6.10
  -3   8  -4    6.90    6.30
  -4  -8  -4    4.20    6.10
   4  -8   4    5.30    6.70
  -4   8  -4    5.80    6.90
   5  -8   4   65.29    9.90
  -5  -8  -4   63.09    9.30
  -5   8  -4   53.29    9.40
  -6  -8  -4    9.50    7.20
   6  -8   4    7.60    8.60
  -6   8  -4   12.60    8.90
   7  -8   4   22.80   10.60
  -7  -8  -4    3.30    9.50
  -7   8  -4   15.40    9.70
  -8  -8  -4   60.59    9.50
   9  -8   4   -2.60   10.50
  -9  -8  -4    0.00    7.80
  -9   8  -4    0.30   10.20
 -10  -8  -4    0.00    8.60
  10  -8   4   17.20    9.10
  10  -8   4    6.20   11.60
 -10   8  -4   -9.00   10.90
  11  -8   4   25.90   12.80
  11  -8   4   -0.40    9.00
 -11   8  -4   -4.20   12.90
  11  -9  -4    0.80   12.20
  11  -9  -4    7.40   12.90
  10  -9  -4   -9.00   10.00
  10  -9  -4   -1.40   10.20
   9  -9  -4    8.40   11.40
   9  -9  -4   33.20   11.60
   8  -9  -4   17.90   12.30
   7  -9  -4   92.39   13.00
   6  -9  -4   41.60   10.90
   5  -9  -4   32.20    9.30
  -4  -9   4   81.79    7.60
   4  -9  -4  115.49   12.80
   3  -9  -4   15.40    7.30
  -3  -9   4    8.30    4.20
  -3  -9   4    7.00    4.80
   2  -9  -4  400.96   17.50
  -2  -9   4  341.97   13.50
  -2  -9   4  400.36   14.40
  -1  -9   4  156.48    9.30
   1  -9  -4  149.59   12.30
  -1  -9   4  147.29   10.80
   0  -9  -4   25.60    7.00
   0  -9   4   32.30    6.80
   0  -9   4   40.80    5.20
  -1  -9  -4    3.50    6.00
   1  -9   4    4.70    3.90
   2  -9   4  106.59   11.30
  -2   9  -4  116.09   11.40
   3  -9   4   -1.00    6.20
  -3   9  -4    8.90    7.10
   4  -9   4  192.18   15.50
  -4   9  -4  228.68   15.50
  -5  -9  -4   69.39   10.30
   5  -9   4   64.99   11.20
  -5   9  -4   83.09   11.30
  -6  -9  -4    7.90    7.50
   6  -9   4    2.00    8.40
  -6   9  -4   16.70    9.30
   7  -9   4   10.50   11.40
  -7  -9  -4    5.10    7.90
  -7   9  -4   14.30   10.00
  -8  -9  -4   40.90    9.70
   8  -9   4   39.00   12.20
  -8   9  -4   24.40   11.40
   9  -9   4   20.10   12.30
  -9  -9  -4   41.70    9.60
  -9   9  -4   18.90   11.50
 -10  -9  -4   15.60    9.30
  10  -9   4    4.70   11.50
 -10   9  -4   33.60   13.20
  11  -9   4   15.60   17.60
 -11   9  -4  -20.90   11.00
  10 -10  -4    6.70   11.20
  10 -10  -4    6.20   12.70
   9 -10  -4   32.80   13.60
   9 -10  -4  -19.70    9.40
   8 -10  -4    3.40   10.70
   7 -10  -4  -10.60    9.00
   6 -10  -4   -9.90    8.20
   5 -10  -4   51.09   11.20
  -5 -10   4   30.60    5.20
  -4 -10   4   12.60    5.50
   4 -10  -4    8.40    7.50
  -4 -10   4   -0.50    4.10
   3 -10  -4    6.50    7.30
  -3 -10   4   -0.80    5.30
  -2 -10   4   40.70    6.80
   2 -10  -4   30.40    8.20
   1 -10  -4    1.70    6.80
  -1 -10   4   18.30    6.30
   0 -10   4  164.78    9.60
   0 -10   4  184.18   12.80
   0 -10  -4  186.88   13.60
   1 -10   4   33.00    7.70
   1 -10   4   22.20    5.60
  -1 -10  -4   27.90    7.70
   2 -10   4   15.10    7.30
  -2 -10  -4   10.70    7.10
  -2  10  -4   13.30    7.40
  -3 -10  -4   33.20    8.00
   3 -10   4   33.80    8.80
  -3  10  -4   31.20    8.80
  -4 -10  -4    7.40    7.00
   4 -10   4    5.50    7.70
  -4  10  -4   13.70    8.50
  -5 -10  -4   36.70    8.70
   5 -10   4   26.30    9.60
  -5  10  -4   32.00   10.10
  -6 -10  -4  101.59   13.00
   6 -10   4   94.39   14.20
  -6  10  -4   97.99   14.10
  -7 -10  -4   11.10    8.30
   7 -10   4    9.40    9.70
  -7  10  -4   11.40   10.30
   8 -10   4   15.40   11.40
  -8 -10  -4   10.10    8.90
  -8  10  -4    6.50   11.40
  -9 -10  -4  -12.50    7.80
   9 -10   4    9.70   10.60
  -9  10  -4   19.00   11.90
  10 -10   4    0.90   11.30
 -10  10  -4   11.60   13.00
  10 -11  -4    9.70   13.80
   9 -11  -4   17.00   10.40
   9 -11  -4   20.80   12.40
   8 -11  -4  -12.30   10.40
   7 -11  -4   65.39   14.70
  -6 -11   4   10.50    5.20
   6 -11  -4   14.30   10.50
   5 -11  -4   46.60   11.90
  -4 -11   4   21.50    6.50
   4 -11  -4   16.30    8.90
   3 -11  -4  191.38   16.20
  -3 -11   4  213.08   13.00
   2 -11  -4   12.10    8.00
  -1 -11   4   24.90    7.50
   1 -11  -4   21.90    8.30
   0 -11   4    9.60    7.20
   0 -11  -4   11.50    7.60
   1 -11   4  151.28   10.50
  -1 -11  -4  176.88   14.70
   1 -11   4  182.58   14.10
  -2 -11  -4  105.09   12.80
   2 -11   4  120.69   13.60
   3 -11   4   -4.60    7.30
  -3 -11  -4    2.40    7.40
  -3  11  -4    5.50    8.60
   4 -11   4   -5.40    7.70
  -4 -11  -4   -1.00    7.20
  -4  11  -4   -9.70    7.90
  -5 -11  -4    0.30    7.20
   5 -11   4    3.40   11.10
  -5  11  -4   -1.20   10.40
  -6 -11  -4   59.59   10.00
   6 -11   4   69.39   12.50
  -6  11  -4   63.99   12.10
  -7 -11  -4    4.70    8.70
   7 -11   4    5.10   10.20
  -7  11  -4    5.40   10.30
  -8 -11  -4   27.80    9.70
   8 -11   4   19.40   12.50
  -8  11  -4   23.00   12.00
   9 -11   4   -8.40   10.80
  -9 -11  -4   -0.30    8.90
  -9  11  -4    5.40   11.90
 -10  11  -4  -10.80   13.00
   9 -12  -4   44.10   13.00
   9 -12  -4   52.19   15.10
   8 -12  -4    1.60   10.60
   7 -12  -4    9.80   11.40
   6 -12  -4    5.40   10.40
   5 -12  -4  159.98   18.10
   4 -12  -4    6.30    9.80
  -3 -12   4    7.90    6.50
   3 -12  -4   14.10    8.80
   2 -12  -4   -9.30    7.00
  -2 -12   4   -3.70    5.80
  -1 -12   4  188.98   14.20
   1 -12  -4  166.28   15.90
   0 -12   4   10.50    7.60
   0 -12  -4   14.90    8.60
  -1 -12  -4   13.20    8.20
   1 -12   4    7.60    7.50
   2 -12   4    8.50    5.60
  -2 -12  -4    1.70    7.40
   2 -12   4    6.60    8.00
   3 -12   4    2.70    8.00
  -3 -12  -4    3.50    7.90
  -4 -12  -4    6.90    7.90
  -5 -12  -4   16.40    8.50
   5 -12   4   30.00   10.70
  -5  12  -4   31.60   11.30
   6 -12   4  -16.60    9.00
  -6 -12  -4   -9.70    8.30
  -6  12  -4    1.90   10.30
  -7 -12  -4   75.99   11.60
   7 -12   4   54.39   13.30
  -7  12  -4   75.79   14.40
   8 -12   4   13.90   11.90
  -8 -12  -4   -8.60    8.30
  -8  12  -4   10.30   11.50
  -9 -12  -4    1.00    9.40
   9 -12   4   12.20   11.70
  -9  12  -4   -2.70   15.10
   7 -13  -4   15.30   11.50
   6 -13  -4   15.70   11.30
   5 -13  -4  -19.00    9.20
  -4 -13   4    9.90    7.10
   4 -13  -4   -7.70    9.00
  -3 -13   4   15.50    7.50
   3 -13  -4   32.10   10.50
  -2 -13   4   -2.30    6.70
   2 -13  -4   -4.10    8.40
  -1 -13   4   10.70    7.40
   1 -13  -4   10.80   10.40
   0 -13  -4    0.90    8.20
   0 -13   4   -9.70    7.00
   1 -13   4   68.29   11.10
  -1 -13  -4   73.79   11.30
  -2 -13  -4   -7.60    7.40
   2 -13   4    9.80    8.80
  -3 -13  -4   10.00    8.60
   3 -13   4    1.40    8.40
  -4 -13  -4    6.70    9.10
   4 -13   4   14.90    9.60
  -5 -13  -4   21.50    9.30
   5 -13   4   20.80   11.20
  -6 -13  -4   24.60   10.50
   6 -13   4   -8.00   10.40
  -7 -13  -4   -3.70    8.60
   7 -13   4  -12.80   10.80
  -8 -13  -4    8.80    9.80
   7 -14  -4  -27.20   13.10
   6 -14  -4    7.50   11.40
   5 -14  -4    2.30   10.50
  -5 -14   4    8.70    7.70
   4 -14  -4   -3.50    9.50
  -4 -14   4   25.50    8.40
   3 -14  -4   16.30    9.90
  -3 -14   4   17.40    8.30
   2 -14  -4    0.30    8.90
  -2 -14   4    0.10    7.30
   1 -14  -4   -3.00    9.20
  -1 -14   4   -7.20    7.20
   0 -14   4    3.30    8.20
   0 -14  -4    7.10    8.80
  -1 -14  -4   16.70    9.70
   2 -14   4   28.60   10.20
  -3 -14  -4   43.80   12.90
   3 -14   4   27.70   11.20
   4 -14   4    9.70   10.70
  -4 -14  -4   -9.50    8.80
  -5 -14  -4  -12.90    8.80
   5 -14   4   -7.00   10.20
  -6 -14  -4   24.40   10.80
   6 -14   4    9.70   11.20
   7 -14   4   50.59   14.90
  -7 -14  -4   71.59   14.40
   6 -15  -4   20.80   12.80
  -5 -15   4  -15.00    7.80
   5 -15  -4   -0.40   11.50
   4 -15  -4    7.00   11.40
  -4 -15   4    1.30    7.90
   3 -15  -4   59.49   13.70
  -3 -15   4   42.00    9.80
  -2 -15   4   47.10   10.40
   2 -15  -4   22.10   11.90
   1 -15  -4    1.60    9.40
   0 -15   4   33.70    9.60
   0 -15  -4    2.90    9.20
   1 -15   4   37.70   11.00
  -1 -15  -4   34.10   11.10
   2 -15   4    6.60   10.00
  -2 -15  -4    0.90   10.00
   3 -15   4   14.80   10.20
  -3 -15  -4   -4.60    8.80
  -4 -15  -4   18.70    9.80
   4 -15   4    2.10   10.70
  -5 -15  -4   13.10   10.20
   5 -15   4    9.20   12.20
   6 -15   4  -15.20   11.30
  -6 -15  -4   -6.60    9.80
   4 -16  -4   17.40   12.70
  -4 -16   4   -2.80    9.10
   3 -16  -4   -7.30   11.40
  -2 -16   4   -4.10    8.40
   2 -16  -4   -4.70   10.20
  -1 -16   4  -13.30    8.70
   1 -16  -4   -3.10   10.20
   0 -16  -4   33.30   12.00
   0 -16   4   28.20   10.20
   1 -16   4   15.40    9.50
  -1 -16  -4   10.30   10.20
   2 -16   4   20.80   11.50
  -2 -16  -4   52.09   12.70
  -3 -16  -4   33.40   11.00
   3 -16   4   38.70   11.90
  -4 -16  -4    1.50   10.00
   0 -17  -4   30.90   13.20
   0 -17   4   27.30   11.00
  13   0  -5   12.60   14.00
  12   0  -5    0.50    9.20
  12   0  -5    2.20   11.60
  11   0  -5   16.40    7.40
  11   0  -5   16.40   10.90
  10   0  -5    1.00    6.50
 -10   0   5    6.50    6.60
  10   0  -5   -1.60    9.70
   9   0  -5   48.40    7.50
   9   0  -5   45.90   10.90
  -9   0   5   54.39    6.90
   8   0  -5   -3.60    4.50
  -8   0   5    5.50    4.50
   8   0  -5   -0.20    7.50
   7   0  -5    3.20    3.80
  -7   0   5    2.90    3.70
   7   0  -5   -0.60    5.80
   6   0  -5    0.00    5.20
   5   0  -5  547.25   18.10
   4   0  -5   -0.40    4.40
  -2   0   5    0.60    2.40
   1   0  -5  211.58    7.10
  -1   0   5  205.88    6.80
   0   0   5    0.60    3.20
   0   0  -5    6.10    3.40
  -1   0  -5 1977.80   40.20
   1   0   5 2005.50   38.70
  -2   0  -5    1.60    3.90
   2   0   5    0.30    4.20
  -3   0  -5  355.66   11.20
   3   0   5  370.96   12.30
  -3   0  -5  385.06   12.60
   4   0   5    1.30    4.90
  -4   0  -5    2.20    4.60
  -4   0  -5   -0.60    4.00
  -5   0  -5    0.20    5.00
   5   0   5   -0.80    4.50
  -5   0  -5    6.10    5.20
  -6   0  -5    3.50    5.60
  -6   0  -5    8.50    4.80
   7   0   5  605.54   20.40
  -7   0  -5  612.94   20.90
  -8   0  -5   10.10    7.90
   8   0   5    3.30    7.70
  -9   0  -5    1.70    8.00
   9   0   5   14.10    8.80
 -10   0  -5   -8.80    8.00
 -11   0  -5   23.10   10.60
 -12   0  -5  -32.00   11.90
 -13   0  -5   13.20   12.00
  13  -1  -5  -10.50   12.00
  13   1  -5   22.70   14.00
  12  -1  -5    2.60    8.50
  12  -1  -5  -14.80   10.80
  12   1  -5    4.20    8.00
  12   1  -5    4.50   11.70
  11  -1  -5   40.90    9.00
  11  -1  -5   61.79   14.10
  11   1  -5   59.99    8.30
  11   1  -5   64.09   13.70
  10  -1  -5  120.39   11.80
 -10  -1   5   93.99   10.10
  10  -1  -5  125.39   16.70
  10   1  -5  123.69   10.10
 -10   1   5  108.09   12.60
  10   1  -5   87.39   13.60
   9  -1  -5   76.39   11.80
  -9  -1   5   79.49    8.80
   9  -1  -5   69.99    9.30
   9   1  -5   66.49   11.70
  -9   1   5   80.19    9.60
   9   1  -5   73.49    8.40
   8  -1  -5   25.90    8.20
  -8  -1   5   40.30    5.30
   8  -1  -5   32.00    5.30
   8  -1  -5   35.60    6.30
   8   1  -5   33.60    9.00
   8   1  -5   34.80    5.00
  -8   1   5   26.60    5.60
   7  -1  -5   98.89    7.60
   7  -1  -5  100.69    8.70
   7  -1  -5   94.99   11.40
  -7   1   5  109.59    7.90
   7   1  -5   80.79   10.00
   6  -1  -5    7.20    5.70
   6  -1  -5    4.10    3.60
   6  -1  -5    4.80    3.90
   6   1  -5   11.80    6.10
   5  -1  -5   74.59    6.70
   5  -1  -5   71.29    6.00
   5  -1  -5   72.49    9.00
   5   1  -5   72.29    9.00
   4  -1  -5  232.58    8.60
   4  -1  -5  235.08    8.80
   4   1  -5  232.08   11.40
   3  -1  -5   82.69    5.70
   3  -1  -5   71.89    5.50
  -3   1   5   75.99    5.50
   3   1  -5   81.39    7.60
   2  -1  -5  682.63   15.40
  -2   1   5  704.93   15.60
   2   1  -5  672.73   16.90
  -1  -1   5  576.44   12.60
   1  -1  -5  580.74   13.90
  -1   1   5  583.64   13.70
   1   1  -5  584.64   12.80
   0  -1  -5  824.92   18.90
   0  -1   5  913.11   18.60
   0   1  -5  863.71   18.40
   0   1   5  867.41   18.90
   1  -1   5  608.24   14.70
  -1   1  -5  587.54   16.20
   1   1   5  592.94   14.90
   2  -1   5   74.29    6.70
  -2  -1  -5   61.19    7.30
   2   1   5   63.49    6.70
  -2   1  -5   66.39    6.90
   3  -1   5  541.15   15.00
  -3  -1  -5  521.85   15.20
  -3  -1  -5  539.15   14.90
  -3   1  -5  537.85   15.50
   3   1   5  535.45   15.10
  -3   1  -5  552.34   13.30
   4  -1   5    6.50    4.30
  -4  -1  -5    2.10    4.70
  -4  -1  -5   -0.10    4.20
  -4   1  -5    3.00    4.00
   5  -1   5   16.90    5.10
  -5  -1  -5   19.90    5.40
   5  -1   5   26.90    5.20
  -5  -1  -5   29.50    5.90
  -5   1  -5   18.40    4.60
   5   1   5   24.20    5.50
  -5   1  -5   32.40    6.10
   6  -1   5  126.09    9.20
  -6  -1  -5  119.89   10.20
  -6   1  -5  105.39    8.90
  -6   1  -5  113.49   10.30
   7  -1   5  117.49   10.40
  -7  -1  -5  122.69   11.10
   8  -1   5   14.70    7.20
  -8  -1  -5   12.70    7.60
  -8   1  -5   21.80    8.30
   9  -1   5   16.00    8.50
  -9  -1  -5   11.10    8.40
  -9   1  -5    6.80    8.20
 -10  -1  -5   -5.30    8.60
  10  -1   5    1.90    8.90
 -10   1  -5    5.60    8.80
 -11  -1  -5   -8.40    9.00
 -11   1  -5   -8.30    9.70
 -12  -1  -5   12.40   10.70
 -12   1  -5   15.50   11.80
 -13  -1  -5   44.20   13.70
 -13   1  -5   40.00   15.40
  13  -2  -5   34.50   14.30
  13  -2  -5   40.30   11.50
  13   2  -5   50.79   17.10
  12  -2  -5   48.30   15.10
  12  -2  -5   54.99   12.00
  12   2  -5   35.50   12.90
  11  -2  -5   14.10    8.40
  11  -2  -5   20.90   11.20
  11   2  -5   10.60   11.20
  10  -2  -5   -5.80    6.90
  10  -2  -5    3.90   10.10
 -10   2   5    9.90    8.10
  10   2  -5   -4.50    9.00
   9  -2  -5   36.30    8.00
   9  -2  -5   44.50   10.00
   9   2  -5   38.00    9.90
  -9   2   5   33.70    8.10
   8  -2  -5    2.60    5.30
   8  -2  -5    6.30    7.30
   8   2  -5    8.50    8.20
  -8   2   5    6.30    6.20
   7  -2  -5   35.60    5.90
   7  -2  -5   27.80    5.20
   7  -2  -5   32.00    8.20
  -7   2   5   22.70    5.90
   7   2  -5   34.70    8.00
   6  -2  -5   19.30    4.50
   6  -2  -5   24.10    6.60
   6  -2  -5   19.00    4.90
   6   2  -5   17.00    6.60
   5  -2  -5    0.90    3.60
   5  -2  -5   10.70    4.30
   5   2  -5    2.80    5.30
  -4  -2   5  468.35   15.10
   4  -2  -5  459.25   13.30
   4  -2  -5  441.16   13.10
   4   2  -5  449.86   15.70
   3  -2  -5    2.90    3.30
   3  -2  -5    2.30    3.80
  -3   2   5    2.00    4.00
   3   2  -5    4.90    4.10
   2  -2  -5  268.17    9.40
   2   2  -5  269.97   10.30
  -2   2   5  279.17    9.50
   1  -2  -5 1362.06   30.20
  -1   2   5 1392.06   28.40
   1   2  -5 1421.46   28.10
   0  -2   5 1153.98   23.20
   0  -2  -5 1143.99   24.60
   0   2   5 1145.29   24.30
   0   2  -5 1131.69   23.30
  -1  -2  -5  443.86   12.90
   1  -2   5  438.06   12.10
  -1   2  -5  440.46   12.70
  -2  -2  -5  200.88    9.40
   2  -2   5  218.98    9.00
   2   2   5  184.38    9.00
  -2   2  -5  213.48    9.30
  -3  -2  -5  587.04   16.50
   3  -2   5  596.74   18.20
  -3  -2  -5  628.84   17.20
  -3   2  -5  599.64   16.80
   3   2   5  605.24   16.40
  -4  -2  -5  213.38   10.60
  -4  -2  -5  198.28   10.30
   4  -2   5  194.78   10.00
  -4   2  -5  202.08    7.90
  -4   2  -5  196.48   10.40
  -5  -2  -5    8.10    5.00
   5  -2   5    6.40    3.80
  -5  -2  -5    6.00    5.10
  -5   2  -5    1.30    3.50
  -5   2  -5    2.00    5.40
   5   2   5    1.80    4.50
   6  -2   5   29.60    5.10
  -6  -2  -5   16.80    6.00
  -6   2  -5   17.30    6.50
  -6   2  -5   21.00    6.40
   7  -2   5   12.40    5.50
  -7  -2  -5   14.70    6.70
  -7   2  -5   11.40    5.60
  -7   2  -5   17.40    7.00
  -8  -2  -5  190.88   17.00
   8  -2   5  191.68   13.00
  -8   2  -5  191.48   15.00
   9  -2   5   36.80    9.60
  -9  -2  -5   39.20    9.10
  -9   2  -5   50.79   10.80
 -10  -2  -5   16.20    9.20
  10  -2   5    5.40    9.80
 -10   2  -5   -3.30    9.00
  11  -2   5    0.40   10.10
 -11  -2  -5    1.70    9.10
 -11   2  -5   -1.20   10.70
 -12  -2  -5   -4.70    9.90
 -12   2  -5   -7.40   11.00
 -13  -2  -5    7.00   12.60
 -13   2  -5   11.70   11.90
  13  -3  -5   27.50   12.70
  13  -3  -5   31.90   13.80
  12  -3  -5   -1.10   12.20
  12  -3  -5   -2.20    8.20
  12   3  -5   -6.00   11.10
  11  -3  -5   19.30    9.90
  11  -3  -5  -12.00   10.60
  11   3  -5    8.80   11.00
  10  -3  -5   70.29   12.80
  10  -3  -5   78.69   10.60
  10   3  -5   73.29   20.40
   9  -3  -5    9.10    7.00
   9  -3  -5   11.10    9.40
   9   3  -5   11.60    9.10
   8  -3  -5   66.29    8.90
   8  -3  -5   64.39   10.40
   8   3  -5   57.09   10.40
   7  -3  -5  225.18   11.90
   7  -3  -5  185.38   14.10
   7   3  -5  210.18   14.80
   6  -3  -5  374.66   14.00
   6  -3  -5  382.36   13.40
   6  -3  -5  382.86   15.90
   6   3  -5  364.56   19.70
   5  -3  -5  619.44   17.10
   5  -3  -5  593.24   17.10
   5   3  -5  570.34   19.40
   4  -3  -5 1336.97   29.00
  -4  -3   5 1322.87   30.60
   4  -3  -5 1240.78   31.00
   4   3  -5 1304.57   30.90
   3  -3  -5    2.20    3.50
  -3  -3   5    1.00    3.80
   3  -3  -5   -0.40    3.30
   3   3  -5   -5.50    4.00
  -3   3   5    0.80    3.80
  -2  -3   5  255.37    9.50
   2  -3  -5  241.28    9.70
   2   3  -5  234.08    9.80
  -2   3   5  243.78    9.50
  -1  -3   5  306.77    9.30
  -1  -3   5  292.87    8.30
   1  -3  -5  301.27   10.70
   1   3  -5  296.67    8.40
  -1   3   5  291.17   10.40
   1   3  -5  291.47    9.60
   0  -3   5  269.27    8.80
   0  -3  -5  267.07   10.20
   0   3   5  261.47    9.70
   0   3  -5  250.47    9.00
   1  -3   5 1317.77   27.60
  -1  -3  -5 1326.07   28.30
  -1   3  -5 1299.17   27.80
   1   3   5 1304.47   27.90
  -2  -3  -5   63.89    7.40
   2  -3   5   81.29    6.80
  -2   3  -5   74.49    7.50
   2   3   5   78.29    6.80
   3  -3   5   42.20    5.50
  -3  -3  -5   36.50    5.70
  -3   3  -5   27.70    5.70
   3   3   5   40.80    5.30
  -4  -3  -5  113.49    9.30
  -4  -3  -5  135.09    9.70
   4  -3   5  135.29    8.90
  -4   3  -5  140.49   10.00
   4   3   5  141.19    8.70
  -5  -3  -5  165.78   10.40
   5   3   5  155.98    9.60
  -5   3  -5  186.18   11.10
  -6  -3  -5  466.65   16.50
   6  -3   5  445.06   13.70
  -6   3  -5  431.36   20.90
   7  -3   5   31.90    6.00
  -7  -3  -5   32.40    7.40
  -7   3  -5   28.20    7.80
   8  -3   5   -5.50    6.00
  -8   3  -5   -1.40    7.50
  -9  -3  -5  245.28   15.90
  -9   3  -5  210.48   17.10
 -10  -3  -5   45.90   10.20
  10  -3   5   35.30   10.30
 -10   3  -5   41.80   11.20
  11  -3   5  -19.20    9.30
 -11  -3  -5    3.20    9.20
 -12  -3  -5   14.40   10.80
 -12   3  -5    6.00   11.00
 -13   3  -5  -11.00   13.80
  13  -4  -5  -14.20   12.70
  13  -4  -5   -5.90   10.60
  13   4  -5   -9.70   12.40
  12  -4  -5   21.20   12.50
  12   4  -5   16.10   12.80
  11  -4  -5   26.00   13.50
  11  -4  -5    7.90    8.90
  11   4  -5   22.90   12.50
  10  -4  -5    3.30    9.60
  10  -4  -5   -2.30    7.70
  10   4  -5   -6.60    9.80
   9  -4  -5   17.80    8.40
   9  -4  -5   10.10    9.00
   9   4  -5  -10.80    8.50
   8  -4  -5  139.19   13.80
   8  -4  -5  144.89   12.50
   8   4  -5  115.29   14.80
   7  -4  -5   52.29    9.10
   7  -4  -5   51.59    7.60
   7   4  -5   53.29    9.80
   6  -4  -5    3.30    4.90
   6   4  -5    3.50    6.60
   5  -4  -5  530.15   16.80
   5   4  -5  525.35   18.80
   4  -4  -5  183.48   10.10
   4  -4  -5  197.28    9.50
  -4  -4   5  190.38   10.90
  -4   4   5  179.48   10.10
   4   4  -5  201.58   11.50
  -3  -4   5    5.30    4.40
   3  -4  -5    1.40    4.20
   3  -4  -5    6.20    4.00
  -3   4   5   15.80    4.80
   3   4  -5   11.30    5.20
  -2  -4   5  151.98    8.20
   2  -4  -5  156.78    9.00
   2   4  -5  155.98    8.80
  -2   4   5  136.29   12.60
  -1  -4   5   30.70    3.70
  -1  -4   5   27.70    4.00
   1  -4  -5   26.10    4.90
  -1   4   5   30.50    4.80
   1   4  -5   32.30    3.90
   0  -4  -5  121.79    8.20
   0   4   5  114.69    7.80
   0   4  -5  116.69    7.00
  -1  -4  -5    5.30    4.30
   1  -4   5    4.10    3.70
   1   4   5    3.70    3.90
  -1   4  -5    8.40    4.40
   2  -4   5    2.60    6.70
  -2  -4  -5    6.70    4.70
  -2   4  -5   20.20    5.40
   2   4   5   16.20    4.60
   3  -4   5  238.68   10.70
  -3  -4  -5  219.08   11.20
   3   4   5  210.38   11.40
  -3   4  -5  215.68   11.40
  -4  -4  -5  419.86   14.80
  -4   4  -5  394.76   15.30
   4   4   5  419.96   13.80
  -5  -4  -5   17.90    6.40
  -5   4  -5   19.30    6.20
   5   4   5   29.90    5.20
  -6  -4  -5   43.50    7.30
  -6   4  -5   38.90    7.60
  -7  -4  -5   95.59   11.10
   7  -4   5  116.09    9.00
  -7   4  -5  124.19   12.80
   8  -4   5   72.09    9.90
  -8   4  -5   78.69   11.30
  -9  -4  -5   -0.20    8.10
   9  -4   5    1.00    7.60
  -9   4  -5   -3.10    8.70
 -10  -4  -5   47.20    9.90
  10  -4   5   38.80   10.10
 -10   4  -5   31.00   11.10
  11  -4   5   17.50   10.50
 -11  -4  -5    0.20    9.30
 -11   4  -5   -0.10   10.50
  12  -4   5   62.09   12.90
 -12  -4  -5   43.50   12.10
 -12   4  -5   52.09   15.10
  12  -5  -5   14.00   10.10
  12  -5  -5  -18.70   11.50
  12   5  -5   -3.40   12.30
  11  -5  -5   25.00   12.40
  11  -5  -5   27.40   10.50
  11   5  -5   36.10   12.80
  10  -5  -5    3.80    9.70
  10  -5  -5   16.50    8.70
  10   5  -5   -1.00    9.70
   9  -5  -5   15.30    8.70
   9  -5  -5   10.80    9.30
   9   5  -5   20.60   10.40
   8  -5  -5  105.49   14.30
   8  -5  -5  131.39   13.70
   8   5  -5  108.79   13.50
   7  -5  -5   35.50    7.90
   7   5  -5   46.10    9.80
   6  -5  -5  408.46   21.30
   6   5  -5  400.76   18.30
   5  -5  -5   55.79    7.20
   5   5  -5   55.59    8.30
   4  -5  -5    2.50    4.90
   4   5  -5   -1.80    4.90
   3  -5  -5  112.19    9.20
  -3  -5   5  126.89    8.40
   3  -5  -5   91.59    8.30
   3   5  -5  114.69    9.50
  -3   5   5  107.29    8.70
  -2  -5   5  366.26   12.40
   2  -5  -5  364.16   13.60
   2  -5  -5  360.06   13.10
   2   5  -5  378.16   13.00
  -2   5   5  365.86   13.10
  -1  -5   5  121.79    7.00
   1  -5  -5  137.99    9.00
   1   5  -5  128.89    7.60
  -1   5   5  128.19    8.50
   1   5  -5  114.89    7.20
   0  -5  -5   22.80    5.40
   0  -5   5   26.20    4.50
   0  -5   5   21.00    3.30
   0   5  -5   24.70    4.60
   0   5   5   27.60    4.90
  -1  -5  -5   66.49    8.30
   1  -5   5   76.89    9.80
   1   5   5   70.09    7.20
  -1   5  -5   91.29    8.00
   2  -5   5  971.20   23.70
  -2  -5  -5  964.90   23.90
   2   5   5  987.50   23.60
  -2   5  -5  974.50   24.20
  -3  -5  -5   22.10    5.60
  -3   5  -5   11.70    5.20
   3   5   5   14.70    4.50
  -4  -5  -5   11.90    5.60
   4   5   5    2.80    3.80
  -4   5  -5    5.80    5.30
  -5  -5  -5   11.30    5.70
  -5   5  -5   -4.60    5.80
  -6  -5  -5  101.39   11.00
  -6   5  -5   97.59   11.30
  -7  -5  -5   -2.50    6.60
  -7   5  -5    6.20    7.70
   8  -5   5   13.80    7.00
  -8  -5  -5   18.40    8.90
  -8   5  -5   20.20    9.40
   9  -5   5   15.80    7.90
  -9  -5  -5    0.20    8.10
  -9   5  -5   20.00    9.90
  10  -5   5  199.48   15.90
 -10  -5  -5  172.98   15.60
 -11  -5  -5  -18.30    8.80
  11  -5   5   -6.00    9.60
 -11   5  -5   -1.40   11.30
  12  -5   5   47.30   12.20
 -12  -5  -5   -8.60    9.10
 -12   5  -5    8.00   13.20
  12  -6  -5    9.70   11.70
  12  -6  -5   -1.80   10.20
  12   6  -5  -30.40   13.80
  11  -6  -5   -8.50   10.80
  11  -6  -5   13.80   11.20
  11   6  -5   38.50   13.00
  10  -6  -5    0.70    9.60
  10  -6  -5   10.10    9.00
  10   6  -5   12.50   11.40
   9  -6  -5   85.09   11.50
   9  -6  -5   86.49   12.90
   9   6  -5  120.59   23.20
   8  -6  -5  336.17   18.70
   8  -6  -5  322.87   18.90
   8   6  -5  336.47   21.00
   7  -6  -5  138.89   13.10
   7   6  -5  135.09   14.70
   6  -6  -5    5.40    6.00
   6   6  -5   13.20    7.40
   5  -6  -5   30.60    8.00
   5   6  -5   31.40    7.70
   4  -6  -5  386.86   15.70
   4   6  -5  384.56   15.90
   3  -6  -5    6.00    5.50
  -3  -6   5   17.40    4.70
   3   6  -5    5.80    5.20
  -2  -6   5   46.70    5.60
  -2  -6   5   44.50    9.30
   2  -6  -5   42.20    6.50
   2   6  -5   41.70    6.00
  -1  -6   5  229.78    9.20
  -1  -6   5  228.98    8.80
  -1  -6   5  204.98    8.80
   1  -6  -5  218.38   11.20
   1   6  -5  227.28    9.50
  -1   6   5  175.38   12.20
   0  -6   5   25.80    5.50
   0  -6   5   27.90    5.10
   0  -6   5   29.30    3.80
   0  -6  -5   32.80    5.90
   0   6   5   22.50    5.00
   0   6  -5   17.20    4.90
  -1  -6  -5   10.50    5.10
   1  -6   5   14.30    4.50
  -1   6  -5   12.10    5.00
   1   6   5   26.00    5.00
  -2  -6  -5  119.39    9.60
   2   6   5  111.39    8.30
  -2   6  -5  130.79    9.60
  -3  -6  -5  347.47   14.00
   3   6   5  353.76   13.30
  -3   6  -5  338.17   14.50
  -4  -6  -5   91.79    9.90
  -5  -6  -5   21.70    6.70
  -5   6  -5   13.20    7.20
  -6  -6  -5    9.50    7.20
  -6   6  -5    7.40    7.60
  -7  -6  -5  112.09   12.30
  -7   6  -5   89.99   11.80
  -8  -6  -5  154.28   13.80
   8  -6   5  173.08   11.90
  -8   6  -5  161.68   15.60
   9  -6   5    4.20    7.10
  -9  -6  -5   -3.90    7.50
  -9   6  -5    2.50   10.10
 -10  -6  -5   46.20   10.10
 -10   6  -5   26.20   11.70
 -11  -6  -5   44.70   10.90
  11  -6   5   59.59   11.90
 -11   6  -5   43.10   14.10
  12  -6   5   44.60   11.60
 -12  -6  -5    8.90   11.50
  12  -6   5    7.30   11.50
 -12   6  -5   -1.50   13.60
  12  -7  -5   21.80   12.50
  12  -7  -5   19.50   11.70
  12   7  -5    1.40   12.70
  11  -7  -5   26.70   14.10
  11  -7  -5   22.70   13.10
  11   7  -5   23.60   12.50
  10  -7  -5   -5.30    9.80
  10   7  -5    8.00   11.10
   9  -7  -5    4.10    9.90
   9  -7  -5   -2.30    8.20
   9   7  -5    0.90    9.90
   8  -7  -5   -1.20    7.80
   8  -7  -5   12.70    8.60
   8   7  -5  -14.40    8.20
   7  -7  -5  214.78   16.40
   7   7  -5  226.78   17.50
   6  -7  -5   16.40    7.80
   6   7  -5   21.00    8.90
   5  -7  -5   -8.80    5.50
   5   7  -5   -8.90    6.50
   4  -7  -5    4.70    5.80
   4   7  -5   14.40    6.60
   3   7  -5  381.36   15.80
  -2  -7   5   97.79    7.20
  -2  -7   5   76.89    6.30
   2  -7  -5   88.99    9.50
  -2  -7   5   94.89    7.60
   1  -7  -5    6.70    5.10
  -1  -7   5    8.40    3.70
  -1  -7   5    8.60    4.10
   0  -7  -5   99.39    9.30
   0  -7   5   99.39    8.30
   0  -7   5   81.79    6.20
   0  -7   5   91.59    7.40
   0   7  -5   92.99    8.70
   1  -7   5   91.49    8.90
  -1  -7  -5   82.19    9.30
  -1   7  -5  101.09    9.00
   2  -7   5  170.98   10.80
  -2  -7  -5  125.69   10.30
  -2   7  -5  144.49   10.80
  -3  -7  -5   59.69    7.60
  -3   7  -5   86.89   12.10
  -4  -7  -5   92.69   10.70
  -4   7  -5   96.49   10.80
  -5  -7  -5   54.99    8.50
  -5   7  -5   48.80    8.50
  -6  -7  -5   49.60    8.80
  -6   7  -5   60.79    9.80
  -7  -7  -5    0.10    7.70
  -7   7  -5   11.30    8.70
  -8  -7  -5   10.20    8.00
  -8   7  -5    3.70    9.10
  -9  -7  -5  153.98   14.50
   9  -7   5  186.28   13.50
  -9   7  -5  152.18   18.80
 -10  -7  -5  -10.40    8.20
  10  -7   5   12.40    8.20
 -10   7  -5   -2.90   11.90
  11  -7   5   21.80   10.10
 -11  -7  -5    3.40    9.80
  11  -7   5   26.80   13.50
 -11   7  -5   17.40   12.50
  12  -7   5   -9.90   11.90
 -12  -7  -5  -18.60    9.80
 -12   7  -5   25.60   15.70
  11  -8  -5   30.30   13.10
  11  -8  -5   10.60   13.40
  11   8  -5   -5.80   11.70
  10  -8  -5    2.70   10.40
  10  -8  -5    6.50   11.20
  10   8  -5   23.80   12.30
   9  -8  -5   17.10   10.10
   9   8  -5   28.50   11.70
   8  -8  -5    7.00    9.10
   8   8  -5    1.40   17.00
   7  -8  -5    9.20    8.80
   7   8  -5   15.60    9.30
   6  -8  -5   11.00    8.10
   6   8  -5    1.80    8.30
   5  -8  -5  331.67   18.40
   5   8  -5  357.86   18.60
  -4  -8   5    0.00    3.10
   4  -8  -5    3.50    6.20
   3  -8  -5  107.29   11.30
  -3  -8   5  105.59    6.90
  -2  -8   5   25.70    4.50
  -2  -8   5   30.30    5.40
  -2  -8   5   26.30    5.50
   2  -8  -5   22.60    6.70
  -1  -8   5  176.58   10.00
  -1  -8   5  166.08    8.90
  -1  -8   5  170.28    8.80
   0  -8  -5    1.00    5.30
   0  -8   5    7.90    3.50
   0  -8   5   -6.70    4.30
   0   8  -5   -2.70    4.50
  -1  -8  -5  156.58   11.40
   1  -8   5  148.59   10.80
  -1   8  -5  150.78   10.90
   2  -8   5   -9.50    9.70
  -2  -8  -5    0.50    5.60
  -3  -8  -5  135.79   11.40
   3  -8   5  143.19   12.30
  -3   8  -5  122.99   11.80
   4  -8   5    5.00    6.80
  -4  -8  -5    8.00    6.20
  -4   8  -5   13.00    7.20
   5  -8   5  175.78   14.70
  -5   8  -5  204.48   15.30
  -6  -8  -5    2.60    7.30
  -6   8  -5   -9.80    7.60
   7  -8   5   53.59   10.90
  -7  -8  -5   56.39    9.50
  -7   8  -5   55.29   11.70
   8  -8   5   -8.60   10.20
  -8  -8  -5    3.90    7.60
  -8   8  -5    1.50   11.50
  -9  -8  -5   23.50    9.30
   9  -8   5   13.90   12.80
  -9   8  -5   33.30   11.90
 -10  -8  -5   -8.40    8.30
  10  -8   5   -3.90   10.70
 -10   8  -5   10.30   12.40
  11  -8   5   79.99   16.80
 -11  -8  -5    7.20   10.10
 -11   8  -5   34.10   15.40
  11  -9  -5   31.00   13.80
  11  -9  -5   65.79   14.20
  10  -9  -5   15.50   11.50
  10  -9  -5  -16.10   10.40
   9  -9  -5   12.00    9.80
   9  -9  -5   26.90   12.60
   8  -9  -5    6.30   11.30
   7  -9  -5    1.10    8.90
   6  -9  -5   26.40   10.30
   5  -9  -5   20.10    9.00
   4  -9  -5   68.89   10.10
  -3  -9   5   18.90    5.00
   3  -9  -5   17.80    7.10
  -3  -9   5   25.00    4.60
  -2  -9   5    5.60    3.80
  -2  -9   5    6.10    5.10
   2  -9  -5    8.10    6.70
  -1  -9   5  309.57   12.30
   1  -9  -5  300.17   15.50
  -1  -9   5  303.07   13.50
   0  -9   5  532.85   18.10
   0  -9  -5  513.65   19.50
  -1  -9  -5   39.40    7.70
  -1   9  -5   32.40    9.40
   2  -9   5   78.29    9.50
  -2  -9  -5   84.89   11.30
  -2   9  -5   89.79   11.40
  -3  -9  -5    4.20    6.20
   3  -9   5   -0.80    6.90
  -3   9  -5    4.90    6.70
   4  -9   5   23.60    8.40
  -4  -9  -5    3.10    7.00
  -4   9  -5   14.80    8.20
  -5  -9  -5  198.08   15.00
   5  -9   5  178.78   17.00
  -5   9  -5  204.58   16.20
  -6  -9  -5    2.10    7.30
   6  -9   5    5.00    8.80
  -6   9  -5    1.70    8.60
  -7  -9  -5   18.60    8.30
   8  -9   5    9.80   10.80
  -8  -9  -5   -0.30    8.70
  -8   9  -5   -5.80    9.70
   9  -9   5   45.70   12.80
  -9  -9  -5   21.60    9.00
  -9   9  -5   22.50   13.10
 -10  -9  -5   -2.80    8.20
  10  -9   5    8.70   12.70
 -10   9  -5    3.30   12.10
 -11  -9  -5   11.40   10.20
  10 -10  -5  -10.10    9.90
  10 -10  -5   11.90   14.80
   9 -10  -5   28.30   11.30
   9 -10  -5   22.20   12.90
   8 -10  -5   45.20   13.40
   7 -10  -5  -11.80    8.90
   6 -10  -5   49.99   11.90
   5 -10  -5   64.29   11.20
   4 -10  -5   44.70    9.60
  -4 -10   5   45.00    5.70
  -3 -10   5   24.20    6.20
   3 -10  -5   27.50    8.60
   2 -10  -5   68.99    9.70
  -2 -10   5   97.59    9.70
  -1 -10   5   47.40    7.60
   1 -10  -5   35.50    8.50
   0 -10  -5   -0.70    6.40
   0 -10   5    3.00    5.70
   0 -10   5   -2.60    3.70
   1 -10   5  144.09   12.60
  -1 -10  -5  123.59   12.70
  -2 -10  -5   39.10    8.70
   2 -10   5   22.10    8.00
  -2  10  -5   31.70    8.10
  -3 -10  -5  307.67   16.80
   3 -10   5  317.97   17.50
  -3  10  -5  293.97   17.50
   4 -10   5   35.60    9.60
  -4 -10  -5   37.80    8.90
  -4  10  -5   46.70   10.30
   5 -10   5   40.70   10.80
  -5 -10  -5   63.69   10.20
  -5  10  -5   45.40   10.30
  -6 -10  -5   -2.80    7.90
  -6  10  -5   -0.70   13.50
  -7 -10  -5   52.89   10.00
   7 -10   5   42.90   11.90
  -7  10  -5   37.10   11.90
   8 -10   5   39.70   13.20
  -8 -10  -5   61.19   10.90
  -8  10  -5   46.70   13.10
   9 -10   5   -0.20   11.30
  -9 -10  -5  -18.20    8.00
  -9  10  -5    9.40   12.10
 -10 -10  -5  -10.20    9.00
  10 -10   5   -5.20   12.10
 -10  10  -5   19.80   12.80
  10 -11  -5    3.60   12.80
   9 -11  -5    5.30   10.90
   9 -11  -5   -4.20   11.20
   8 -11  -5   -4.30   11.70
   7 -11  -5    2.20    9.80
  -6 -11   5  128.79   11.50
   6 -11  -5   95.79   15.00
  -5 -11   5    1.70    4.60
  -4 -11   5    1.00    5.80
   4 -11  -5   10.50    8.70
   3 -11  -5   13.20    8.70
  -3 -11   5    4.80    6.10
   2 -11  -5   59.69   10.60
   1 -11  -5   22.90    8.80
  -1 -11   5   22.80    7.30
   0 -11   5    2.50    6.60
   0 -11  -5    2.70    7.20
  -1 -11  -5    6.30    7.60
   1 -11   5    1.40    4.10
   1 -11   5   -3.40    6.60
  -2 -11  -5   12.50    7.90
   2 -11   5   10.20    7.90
  -3 -11  -5   24.80    8.70
   3 -11   5   47.70    9.80
  -3  11  -5   20.90    9.40
   4 -11   5   16.20    8.90
  -4 -11  -5   15.20    8.50
  -4  11  -5   27.10    9.60
  -5 -11  -5   15.60    8.30
  -6 -11  -5  106.89   12.30
   6 -11   5  112.29   15.60
  -6  11  -5  108.89   14.40
  -7 -11  -5   22.40    9.90
   7 -11   5  -12.30    9.80
  -7  11  -5   -1.80   10.90
   8 -11   5  -20.40    9.30
  -8 -11  -5   -5.50    8.50
  -8  11  -5    4.40   11.10
   9 -11   5   10.10   12.10
  -9 -11  -5   -2.20    8.90
  -9  11  -5    7.90   13.30
 -10 -11  -5   -4.90   10.10
  10 -11   5    3.50   12.00
 -10  11  -5   20.40   14.30
   9 -12  -5   -7.80   12.40
   8 -12  -5    2.20   10.60
   7 -12  -5  -15.70    9.80
   6 -12  -5   -1.40   10.10
   5 -12  -5   50.69   12.40
   4 -12  -5   82.69   12.20
  -4 -12   5   93.09   10.90
   3 -12  -5    1.20    8.90
  -3 -12   5   -5.70    6.40
  -2 -12   5   -4.20    6.00
   2 -12  -5    8.10    8.30
   1 -12  -5   14.00    8.50
  -1 -12   5   31.20    8.00
   0 -12  -5   59.59   11.00
   0 -12   5   68.29   10.10
  -1 -12  -5   22.80    8.80
   1 -12   5   16.10    8.30
   1 -12   5   13.50    5.90
  -2 -12  -5   16.00    8.20
   2 -12   5   15.10    4.90
   2 -12   5   -1.90    7.40
  -3 -12  -5    4.90    7.60
   3 -12   5   -4.40    7.70
  -4 -12  -5    5.70    8.20
  -4  12  -5   15.20   13.30
  -5 -12  -5   17.70    8.90
   5 -12   5    2.20    9.70
  -5  12  -5    9.70   10.30
  -6 -12  -5    2.80    8.80
   6 -12   5    1.60    9.80
  -6  12  -5    8.80   10.60
   7 -12   5    6.20   11.10
  -7 -12  -5    4.00    9.60
  -7  12  -5    7.30   11.50
  -8 -12  -5   39.20   10.30
   8 -12   5   60.09   14.80
  -8  12  -5   24.40   14.70
  -9 -12  -5  -15.00    9.50
   9 -12   5   -5.60   11.60
  -9  12  -5    7.60   12.90
   7 -13  -5   28.20   12.00
   6 -13  -5   16.20   11.90
   5 -13  -5   28.60   11.20
  -4 -13   5   21.20    7.30
   4 -13  -5   25.50   11.10
   3 -13  -5   -6.40    8.70
  -3 -13   5    1.40    6.90
  -2 -13   5   98.29   12.20
   2 -13  -5   88.99   13.60
  -1 -13   5   51.79    9.60
   0 -13  -5    3.10    8.40
   0 -13   5   10.30    7.50
   1 -13   5   11.30    8.40
  -1 -13  -5    1.80    8.30
  -2 -13  -5   76.29   11.60
   2 -13   5   79.89   11.80
   3 -13   5    1.80    8.30
  -3 -13  -5  -11.00    7.50
  -4 -13  -5   -6.80    8.20
   4 -13   5   21.40    9.90
  -5 -13  -5   -5.70    8.30
   5 -13   5   -5.40    9.60
   6 -13   5   65.69   15.30
  -6 -13  -5   48.70   11.60
  -6  13  -5   55.09   13.50
  -7 -13  -5   16.90    9.80
   7 -13   5   16.00   11.80
  -7  13  -5    6.80   10.80
  -8 -13  -5   -4.40    9.80
   8 -13   5   -6.80   12.50
  -8  13  -5   -9.60   13.50
   7 -14  -5    0.90   11.80
   6 -14  -5   -8.30   10.00
   5 -14  -5   -4.30   10.00
  -4 -14   5   14.80    8.00
   4 -14  -5   -7.90    9.20
  -3 -14   5    0.60    7.20
   3 -14  -5  -10.00    9.20
   2 -14  -5   -1.20    9.60
  -2 -14   5   22.90    8.50
   1 -14  -5    7.30    9.30
  -1 -14   5    6.40    7.70
   0 -14  -5   25.00   10.60
   0 -14   5   27.00    9.50
  -1 -14  -5   17.70    9.60
   2 -14   5   -1.20    8.50
  -2 -14  -5   17.50    9.90
  -3 -14  -5  -14.40    8.60
   3 -14   5   17.10   10.60
  -4 -14  -5   20.40   12.90
   4 -14   5   -1.70    9.50
   5 -14   5   34.20   11.90
  -5 -14  -5   10.90   12.20
  -6 -14  -5  -13.70   10.40
   6 -14   5   16.50   12.10
   7 -14   5   15.70   13.30
  -7 -14  -5    4.40   10.50
   6 -15  -5   18.50   12.40
  -4 -15   5    3.50    8.30
   4 -15  -5    8.80   10.30
  -3 -15   5    2.20    7.70
   3 -15  -5   13.30   11.50
   2 -15  -5   13.80   11.20
  -2 -15   5   22.10    9.30
   1 -15  -5    7.30   10.90
   0 -15   5   10.70    8.50
   0 -15  -5   -5.10    9.50
  -1 -15  -5    3.10    9.50
   1 -15   5   29.00   10.90
  -2 -15  -5   39.10   11.40
   2 -15   5   46.60   12.00
   3 -15   5    2.70   10.10
  -3 -15  -5    3.40    8.90
  -4 -15  -5    2.30    9.50
   4 -15   5   13.40   10.80
   5 -15   5   55.59   15.40
  -5 -15  -5   40.00   10.90
   6 -15   5   13.30   11.90
  -6 -15  -5    8.60   10.80
   4 -16  -5   -5.50   11.30
  -4 -16   5   -0.70    8.70
  -2 -16   5   18.80    9.00
   2 -16  -5  -11.90   10.40
  -1 -16   5   27.10    9.70
   1 -16  -5    1.00   11.20
   0 -16   5   10.60    9.00
   0 -16  -5  -18.00    9.70
  -1 -16  -5   25.30   11.00
   1 -16   5   20.10   10.00
  -2 -16  -5   16.30   10.80
   2 -16   5   -2.40   10.10
   3 -16   5    7.10   10.60
  -3 -16  -5   -0.50   10.30
  -4 -16  -5    3.00   11.40
  13   0  -6   -2.30   12.50
  12   0  -6   45.80   13.90
  11   0  -6   -3.50    6.70
  11   0  -6    5.60   11.00
  10   0  -6   24.30   10.90
  10   0  -6   28.80    7.30
   9   0  -6    8.50    5.90
   9   0  -6   20.60    9.80
   8   0  -6   -8.10    6.50
   8   0  -6    7.80    4.90
   7   0  -6   -2.30    6.10
   6   0  -6   42.80    8.10
   5   0  -6    7.60    5.50
   4   0  -6  672.33   19.60
   2   0  -6  173.38    6.60
  -2   0   6  179.28    6.50
  -1   0   6    4.50    3.00
   1   0  -6    2.90    3.40
   0   0  -6  755.42   17.50
   1   0   6   -1.00    4.40
  -2   0  -6  271.17   10.70
   2   0   6  277.57   10.40
  -3   0  -6    0.30    3.60
   3   0   6    2.80    4.40
  -3   0  -6    1.50    4.40
  -4   0  -6  689.13   19.50
  -4   0  -6  697.83   18.10
   4   0   6  713.33   19.30
  -5   0  -6   -5.10    5.00
  -6   0  -6  527.55   18.40
  -6   0  -6  567.34   17.70
  -8   0  -6  468.95   20.20
  -9   0  -6   -5.90    7.40
 -10   0  -6    9.70    8.60
 -11   0  -6   10.10   10.50
 -12   0  -6   80.29   15.30
 -13   0  -6  -18.90   11.40
  13  -1  -6   29.30   13.40
  13   1  -6  -20.30   13.60
  12  -1  -6   19.10   12.60
  12  -1  -6   31.90    9.30
  12   1  -6   19.20   12.70
  11  -1  -6   13.90    9.70
  11  -1  -6    8.20   11.70
  11   1  -6   14.10   10.90
  11   1  -6   19.70    6.50
  10  -1  -6   96.69   13.90
  10  -1  -6  124.59   12.30
  10   1  -6  112.69    9.50
  10   1  -6  122.39   16.60
   9  -1  -6  129.29   15.20
   9  -1  -6  109.99   10.80
   9   1  -6   94.39   13.00
   8  -1  -6   21.10    8.50
   8  -1  -6   21.50    6.00
   8  -1  -6   19.10    4.80
   8   1  -6   25.90    8.60
   7  -1  -6    0.80    4.30
   7  -1  -6    5.10    6.80
   7   1  -6    1.30    6.20
   6  -1  -6  712.43   22.80
   6  -1  -6  685.43   17.80
   6  -1  -6  695.43   17.70
   6   1  -6  731.73   23.80
   5  -1  -6  114.49    7.30
   5  -1  -6  112.49   10.20
   5  -1  -6  103.19    6.70
   5   1  -6   99.19   10.10
   4  -1  -6  104.49    6.60
   4  -1  -6  104.39    6.60
  -4   1   6  105.39    6.70
   4   1  -6  123.49    9.40
   3   1  -6   35.10    5.40
  -3   1   6   28.20    3.90
   2  -1  -6  151.48    7.10
  -2   1   6  158.78    6.90
   1  -1  -6  124.69    6.90
  -1  -1   6  124.29    6.00
   1   1  -6  124.19    6.40
  -1   1   6  118.19    6.60
   0  -1  -6 1426.06   31.50
   0  -1   6 1462.25   28.70
   0   1  -6 1431.56   28.80
   0   1   6 1422.06   29.10
   1  -1   6  561.24   16.70
  -1  -1  -6  535.65   14.70
   1   1   6  565.74   15.90
  -1   1  -6  529.55   14.50
   2  -1   6  323.47   11.00
  -2  -1  -6  321.17   11.60
  -2   1  -6  300.97   11.00
   2   1   6  300.57   11.00
  -3  -1  -6   18.30    5.30
  -3   1  -6   18.40    5.10
   3   1   6   22.50    5.00
  -3   1  -6   20.30    3.70
   4  -1   6   28.70    5.40
  -4  -1  -6   34.10    6.10
  -4  -1  -6   37.50    5.70
  -4   1  -6   18.60    6.50
   4   1   6   28.10    5.60
  -4   1  -6   31.90    6.10
  -5  -1  -6    6.20    5.30
  -5  -1  -6    2.90    4.50
  -5   1  -6    0.40    5.30
  -5   1  -6    9.90    4.10
   5   1   6    1.60    4.60
  -6  -1  -6 1074.39   27.70
  -6   1  -6 1090.09   26.50
  -6   1  -6 1013.00   27.90
  -7  -1  -6   48.40    9.30
  -7   1  -6   66.59    9.20
  -8  -1  -6   21.30    8.40
  -8   1  -6   12.20    8.00
  -9  -1  -6    8.40    8.40
  -9   1  -6   -8.40    7.70
 -10  -1  -6   56.79   10.30
 -10   1  -6   46.80   11.40
 -11  -1  -6   -8.50    9.20
 -11   1  -6    5.30    9.90
 -12   1  -6   21.00   13.00
 -13  -1  -6   -6.10   12.40
 -13   1  -6    6.40   13.70
  13  -2  -6   -2.10    9.60
  13  -2  -6    6.20   13.50
  12  -2  -6  -14.50   11.00
  12  -2  -6    4.70   12.10
  12   2  -6   29.50   13.50
  11  -2  -6   63.19   10.10
  11   2  -6   58.19   13.00
  10  -2  -6   14.70   10.80
  10  -2  -6    5.50    7.40
   9  -2  -6   -1.10    9.20
   9  -2  -6    3.80    6.60
   9   2  -6   -3.30    8.60
   8  -2  -6   29.80    7.00
   8  -2  -6   36.30    9.30
   8   2  -6   35.00    9.30
   7  -2  -6  187.08   14.00
   7  -2  -6  198.88   10.10
   7  -2  -6  217.68   10.90
   7   2  -6  205.38   14.80
   6  -2  -6   19.40    4.90
   6  -2  -6   12.00    6.50
   6  -2  -6   20.10    4.30
   5  -2  -6  182.68    9.10
   5  -2  -6  182.18    8.80
   5   2  -6  173.08   11.60
   4  -2  -6   -2.30    3.30
   4  -2  -6    2.10    3.60
  -4   2   6   -3.80    3.50
   4   2  -6   -1.40    4.30
   3  -2  -6  830.82   19.50
   3   2  -6  840.92   21.60
  -3   2   6  838.02   19.50
   2  -2  -6   21.60    4.10
  -2   2   6   38.90    5.10
   2   2  -6   33.10    4.90
   1  -2  -6  309.97   10.50
  -1  -2   6  307.57    8.70
   1   2  -6  302.27    8.70
   1   2  -6  291.47    9.90
   0  -2  -6 1105.69   24.20
   0  -2   6 1100.39   23.00
   0   2   6 1081.29   24.10
   0   2  -6 1123.39   23.20
   1  -2   6   10.30    4.30
  -1  -2  -6   12.20    4.50
  -1   2  -6   10.00    4.30
   1   2   6   15.10    4.20
  -2  -2  -6  354.46   12.40
   2  -2   6  369.06   11.90
  -2   2  -6  349.27   12.20
   2   2   6  377.26   12.10
   3  -2   6  507.85   15.00
  -3  -2  -6  492.75   15.20
  -3   2  -6  482.55   15.20
   3   2   6  500.25   17.40
  -4  -2  -6   30.50    5.70
  -4  -2  -6   23.10    5.90
   4  -2   6   31.50    5.60
  -4   2  -6   28.10    6.10
   4   2   6   36.30    5.70
  -5  -2  -6  137.39   10.40
  -5  -2  -6  137.99   10.20
  -5   2  -6  115.09   10.00
   5   2   6  133.19    9.70
  -5   2  -6  144.39    7.80
  -6  -2  -6    4.80    6.10
  -6   2  -6    2.30    4.30
  -6   2  -6    3.60    6.00
  -7  -2  -6    9.50    7.00
  -7   2  -6    1.30    6.90
  -7   2  -6   15.40    5.50
  -8  -2  -6    3.80    7.40
  -8   2  -6    0.00    7.70
  -9  -2  -6    1.00    8.30
  -9   2  -6    1.60    8.60
 -10  -2  -6  -12.80    8.30
 -10   2  -6   -2.40    9.20
 -11  -2  -6   -1.60    9.00
 -12  -2  -6   38.00   12.50
 -12   2  -6    6.60   13.50
 -13  -2  -6   21.60   12.20
 -13   2  -6   19.90   13.80
  13  -3  -6   36.20   13.80
  13  -3  -6   53.69   16.80
  13   3  -6   37.90   16.90
  12  -3  -6   -2.20   11.30
  12  -3  -6    2.70   10.30
  12   3  -6   -9.60   10.40
  11  -3  -6   -4.90    8.10
  11  -3  -6  -10.20   10.20
  11   3  -6  -15.00   10.80
  10  -3  -6    2.40   10.40
  10  -3  -6   24.60    8.60
  10   3  -6    2.90   10.30
   9  -3  -6   24.60   10.50
   9  -3  -6   36.50    7.90
   9   3  -6   54.39   11.70
   8  -3  -6   -6.40    7.40
   8  -3  -6    2.90    5.90
   8   3  -6    5.70    7.90
   7  -3  -6    8.60    6.90
   7  -3  -6    1.70    5.30
   7   3  -6    4.20    7.40
   6  -3  -6  160.08   10.00
   6  -3  -6  133.89    9.30
   6   3  -6  158.98   12.30
   5  -3  -6   -1.00    3.50
   5  -3  -6    1.60    4.20
   5   3  -6    7.80    5.90
  -4  -3   6    4.60    4.70
   4  -3  -6   10.10    4.20
   4   3  -6   18.30    5.80
   3  -3  -6  745.83   18.80
   3  -3  -6  742.43   18.60
   3   3  -6  731.73   19.70
  -3   3   6  736.43   18.70
   2  -3  -6   77.09    7.20
  -2   3   6   65.29    6.80
   2   3  -6   61.49    7.00
  -1  -3   6 1298.47   25.10
   1  -3  -6 1232.58   27.40
  -1   3   6 1273.27   27.40
   1   3  -6 1209.48   26.60
   1   3  -6 1273.47   25.10
   0  -3   6  337.47   10.20
   0  -3  -6  336.77   11.80
   0   3   6  337.57   11.40
   0   3  -6  337.37   10.80
  -1  -3  -6    7.30    4.50
   1  -3   6    9.80    3.90
  -1   3  -6    5.00    4.20
   1   3   6   10.20    4.20
  -2  -3  -6  441.06   14.40
   2  -3   6  444.56   13.50
  -2   3  -6  434.86   13.90
   2   3   6  420.16   13.60
   3  -3   6  754.82   19.90
  -3  -3  -6  751.72   20.40
  -3   3  -6  734.13   20.30
   3   3   6  812.02   20.60
  -4  -3  -6   15.30    5.90
  -4  -3  -6   11.00    5.20
  -4   3  -6   13.20    5.30
   4   3   6   18.40    4.60
  -5  -3  -6   66.69    7.80
  -5   3  -6   59.59    7.70
   5   3   6   50.99   10.40
  -6  -3  -6   13.50    6.10
  -6   3  -6    1.20    6.00
   7  -3   6  353.16   13.50
  -7  -3  -6  351.36   16.10
  -7   3  -6  354.26   17.80
   8  -3   6   18.40    6.80
  -8  -3  -6   17.50    8.20
  -8   3  -6   20.10    8.50
  -9  -3  -6  147.59   14.70
   9  -3   6  199.18   18.40
  -9   3  -6  153.68   16.20
 -10  -3  -6    6.00    8.80
 -10   3  -6   14.30    9.90
 -11  -3  -6   22.80   10.30
 -11   3  -6   34.40   12.60
 -12  -3  -6    0.00    9.50
 -12   3  -6   -9.00   12.10
  13  -4  -6   16.70   10.80
  13  -4  -6   -8.30   13.20
  13   4  -6   11.40   13.00
  12  -4  -6  -20.60   11.80
  12   4  -6    2.40   12.00
  11  -4  -6    6.80    8.80
  11  -4  -6   12.50   11.40
  11   4  -6   -3.10   10.30
  10  -4  -6   -0.70    7.60
  10  -4  -6    3.40   10.30
  10   4  -6   12.80   10.50
   9  -4  -6   -1.70    9.00
   9  -4  -6   10.00    7.60
   9   4  -6    7.50    9.50
   8  -4  -6   57.69    8.60
   8  -4  -6   61.59   11.10
   8   4  -6   45.30   10.60
   7  -4  -6  473.95   17.40
   7  -4  -6  402.56   19.30
   7   4  -6  437.46   20.10
   6  -4  -6    3.90    5.20
   6   4  -6   10.60    6.70
   5  -4  -6  227.88   11.50
   5   4  -6  242.78   13.60
   4  -4  -6  284.07   11.70
   4  -4  -6  277.87   11.20
  -4   4   6  282.77   11.70
   4   4  -6  303.57   13.60
   3  -4  -6 1340.17   30.70
   3  -4  -6 1377.46   31.10
  -3  -4   6 1409.46   31.60
   3   4  -6 1436.66   32.20
  -3   4   6 1420.26   31.30
   2  -4  -6  469.15   14.60
  -2  -4   6  451.65   13.60
  -2   4   6  459.15   14.40
   2   4  -6  450.55   14.20
  -1  -4   6  242.48    8.90
   1  -4  -6  249.28   10.90
  -1  -4   6  257.07    8.30
   1   4  -6  248.88    8.70
   1   4  -6  252.77   10.60
   0  -4  -6    2.30    4.10
   0  -4   6   -0.50    3.30
   0   4  -6   -0.50    3.70
   0   4   6   -0.50    4.90
   1  -4   6  410.86   12.70
  -1  -4  -6  399.46   13.80
  -1   4  -6  423.86   13.30
  -2  -4  -6  762.52   20.40
   2  -4   6  767.02   19.80
  -2   4  -6  780.32   20.50
   2   4   6  800.82   20.00
  -3  -4  -6  207.08   11.10
   3  -4   6  194.58   10.10
   3   4   6  209.68   10.00
  -3   4  -6  184.38   11.00
  -4  -4  -6   49.40    7.30
  -4   4  -6   38.50    6.80
   4   4   6   50.99    6.10
  -5  -4  -6  164.68   11.90
  -5   4  -6  192.08   13.20
  -6  -4  -6    9.40    6.40
  -6   4  -6   11.30    6.80
  -7  -4  -6   23.40    9.10
   7  -4   6   44.20    6.10
  -7   4  -6   26.20    8.30
  -8  -4  -6   47.80    9.20
   8  -4   6   39.10    7.30
  -8   4  -6   34.60   10.20
  -9  -4  -6  315.17   18.00
   9  -4   6  333.17   15.60
  -9   4  -6  283.07   19.30
 -10  -4  -6   -4.90    8.90
  10  -4   6    2.20    8.60
 -10   4  -6   -3.60   12.80
 -11  -4  -6   43.20   11.20
 -11   4  -6   34.80   12.80
 -12  -4  -6    5.10   10.20
 -12   4  -6  -11.30   11.50
  12  -5  -6   15.20   13.40
  12   5  -6   17.40   12.40
  11  -5  -6   -0.50   10.80
  11  -5  -6    5.80   10.60
  11   5  -6    9.20   11.40
  10  -5  -6   29.60   11.30
  10  -5  -6   10.40    8.20
  10   5  -6    7.90   10.40
   9  -5  -6   34.80   10.60
   9  -5  -6   38.70    9.40
   9   5  -6   46.40   12.40
   8  -5  -6   16.10    9.40
   8  -5  -6    6.70    6.80
   8   5  -6   34.40   10.70
   7  -5  -6    8.80    6.30
   7   5  -6   11.80    8.60
   6   5  -6   -9.50    6.10
   5  -5  -6    7.10    5.50
   5   5  -6    8.40    7.90
   4  -5  -6   23.60    5.50
   4   5  -6   16.50    6.30
   3  -5  -6   56.79    6.70
  -3  -5   6   55.19    7.10
   3   5  -6   65.79    8.50
  -2  -5   6  357.46   12.30
   2  -5  -6  363.36   13.80
  -2   5   6  349.77   13.10
   2   5  -6  343.27   12.70
   1  -5  -6  141.79    9.50
  -1  -5   6  134.99   12.00
  -1  -5   6  123.59   10.50
   1   5  -6  127.89    7.80
  -1   5   6  130.99    8.70
   1   5  -6  141.99    7.50
   0  -5   6  208.18    8.90
   0  -5  -6  221.58   11.10
   0   5  -6  217.28    9.60
   0   5   6  214.38   10.20
   1  -5   6  140.09    9.40
  -1  -5  -6  141.29    9.80
  -1   5  -6  144.29    8.90
   1   5   6  145.29    8.90
  -2  -5  -6   -4.00    4.70
   2  -5   6    1.90    4.00
  -2   5  -6   -5.40    4.50
   2   5   6   10.00    4.30
  -3  -5  -6    1.60    5.50
   3   5   6    1.90    3.80
  -3   5  -6    7.00    5.40
  -4  -5  -6    2.10    5.60
  -4   5  -6    8.30    5.80
  -5  -5  -6    1.20    5.70
  -5   5  -6   -0.90    5.80
  -6  -5  -6  104.89   11.60
  -6   5  -6  125.09   12.40
  -7   5  -6   80.19   10.90
  -8  -5  -6    2.80    7.50
   8  -5   6   19.60    6.70
  -8   5  -6   -3.10    8.50
  -9  -5  -6   13.00    8.80
   9  -5   6   20.90    7.90
  -9   5  -6   38.30   10.90
 -10   5  -6   58.59   13.20
 -11  -5  -6   20.10   10.00
 -11   5  -6   17.10   12.40
 -12  -5  -6    2.30   10.60
 -12   5  -6   18.60   13.40
  12  -6  -6  -21.30   11.10
  12  -6  -6   12.40   11.60
  11  -6  -6   -9.30   11.40
  11   6  -6   -5.60   11.30
  10  -6  -6    8.70   10.80
  10  -6  -6    8.00    9.40
  10   6  -6    9.40   11.20
   9  -6  -6   89.39   12.60
   9  -6  -6   66.79   12.50
   9   6  -6   86.29   15.20
   8  -6  -6  221.78   16.50
   8  -6  -6  199.18   17.00
   8   6  -6  208.38   18.40
   7  -6  -6   95.49   12.10
   7   6  -6  112.19   14.60
   6  -6  -6    0.40    5.90
   6   6  -6   -6.00    6.90
   5  -6  -6   21.50    6.50
   5   6  -6   51.89    8.50
   4  -6  -6   56.39    7.80
   4   6  -6   72.49    8.70
   3  -6  -6   11.50    5.30
  -3  -6   6    9.10    4.60
   3   6  -6   12.40    5.60
  -2  -6   6  121.39    9.30
   2  -6  -6  127.79   10.00
   2   6  -6  130.69    8.90
  -1  -6   6    7.70    3.80
  -1  -6   6   -0.80    3.10
   1  -6  -6   -2.50    4.40
  -1  -6   6    6.90    3.30
   1   6  -6    6.60    4.00
   1   6  -6    8.60    4.40
   0  -6  -6  402.16   14.80
   0  -6   6  371.06   10.80
   0   6  -6  387.56   13.00
  -1  -6  -6  137.79   10.10
   1  -6   6  117.79    8.20
  -1   6  -6  123.99    9.00
  -2  -6  -6   78.09    9.00
  -2   6  -6   73.49    8.90
  -3  -6  -6  153.88   10.80
  -3   6  -6  149.19   11.30
  -4  -6  -6  378.96   15.90
  -4   6  -6  416.26   17.40
  -5  -6  -6  368.66   16.00
  -5   6  -6  357.96   17.10
  -6  -6  -6   10.00    7.50
  -6   6  -6    1.70    7.60
  -7  -6  -6   16.60    8.20
  -7   6  -6    6.40    8.10
   8  -6   6   35.40    7.00
  -8  -6  -6   12.20    8.20
  -8   6  -6   30.30   10.30
  -9  -6  -6   48.40    9.90
   9  -6   6   61.89    9.30
 -10  -6  -6   -8.50    8.80
  10  -6   6   -0.20    7.90
 -10   6  -6   -4.00   11.20
 -11  -6  -6    4.80    9.50
 -11   6  -6    9.80   12.30
 -12  -6  -6    5.10    9.70
 -12   6  -6   11.60   13.90
  12  -7  -6  -21.00   11.60
  12   7  -6   10.10   12.90
  11  -7  -6   14.50   12.00
  11  -7  -6   -3.90   11.20
  11   7  -6   11.80   12.20
  10  -7  -6    2.50   10.00
  10   7  -6    8.90   11.50
   9  -7  -6    0.60    9.50
   9  -7  -6   -3.70    8.50
   9   7  -6   11.70   11.60
   8  -7  -6    7.00    9.10
   8   7  -6   -2.30    9.80
   7  -7  -6   60.39   10.60
   7   7  -6   58.29   11.50
   6  -7  -6  193.08   14.50
   6   7  -6  189.48   15.50
   5  -7  -6   54.49    8.50
   5   7  -6   61.19    9.40
   4  -7  -6    1.10    5.60
   4   7  -6    4.30    6.10
   3  -7  -6   67.69    9.80
   3   7  -6   60.99    8.00
  -2  -7   6  123.19    8.10
  -2  -7   6  128.09    7.20
   2  -7  -6  107.49   10.40
  -2  -7   6  126.59    7.40
  -1  -7   6  165.68    9.70
  -1  -7   6  159.48    8.70
  -1  -7   6  167.28    8.00
   1  -7  -6  151.98   11.00
   1   7  -6  158.28    9.10
   0  -7   6    5.40    4.60
   0  -7  -6    6.50    5.40
   0  -7   6    0.40    3.80
   0   7  -6   -0.30    4.50
   1  -7   6  118.89    9.40
  -1  -7  -6   96.29    9.80
  -1   7  -6   88.69    8.90
  -2  -7  -6  143.89   10.80
  -2   7  -6  153.18   10.80
  -3  -7  -6   45.90    7.50
  -3   7  -6   59.79   11.20
  -4  -7  -6   96.59   11.10
  -4   7  -6   99.99   11.60
  -5  -7  -6   -1.00    7.50
  -5   7  -6   -4.10    6.50
  -6  -7  -6   56.59    9.20
  -6   7  -6   32.10    9.30
  -7  -7  -6   24.80    8.60
  -7   7  -6    7.40    8.60
  -8  -7  -6   12.50    8.30
  -8   7  -6   24.50   10.00
   9  -7   6    1.80    6.80
  -9  -7  -6   29.00    8.80
  -9   7  -6   12.70   10.30
 -10  -7  -6   83.19   11.90
 -10   7  -6   55.29   13.80
 -11  -7  -6  -16.20    9.10
 -11   7  -6    7.90   13.00
  11  -8  -6   -4.30   10.80
  11  -8  -6    1.00   11.10
  11   8  -6   23.60   12.70
  10  -8  -6    2.80   11.10
  10   8  -6    9.30   12.30
   9  -8  -6    3.80    9.30
   9   8  -6   18.80   11.40
   8  -8  -6   61.59   12.60
   7  -8  -6    8.30    9.20
   7   8  -6   19.00   10.70
   6  -8  -6    9.70    8.10
   6   8  -6    8.70    8.90
   5  -8  -6   97.09   12.10
   5   8  -6   84.99   11.50
   4  -8  -6   -1.70    6.40
   4   8  -6   -9.70    6.50
  -3  -8   6    1.10    3.40
   3  -8  -6    4.20    6.00
   2  -8  -6   36.00    7.30
  -2  -8   6   29.30    4.70
  -2  -8   6   31.40    5.30
  -1  -8   6   -5.50    4.00
   1  -8  -6   -2.50    5.40
  -1  -8   6   -3.30    3.70
  -1  -8   6    1.40    3.50
   0  -8  -6  297.87   19.30
   0  -8   6  301.27   10.60
   0  -8   6  314.17   13.10
   0   8  -6  324.37   13.70
   1  -8   6   14.90    5.70
  -1   8  -6   15.30    5.90
   2  -8   6  182.58   19.30
  -2  -8  -6  219.48   20.90
  -2   8  -6  211.68   17.50
   3  -8   6  151.28   12.40
  -3   8  -6  143.79   12.40
  -4  -8  -6  163.58   13.80
  -4   8  -6  150.48   13.60
  -5  -8  -6   30.20    8.40
  -5   8  -6   28.50    9.00
  -6  -8  -6   -1.80    7.70
  -6   8  -6    4.90    8.60
  -7  -8  -6   -7.40    7.60
  -7   8  -6   11.50    9.50
  -8  -8  -6   75.79   10.90
  -8   8  -6   91.09   13.90
  -9  -8  -6   -3.60    8.80
  -9   8  -6   -9.90   10.80
 -10  -8  -6   26.80    9.40
  10  -8   6   -3.20   11.30
 -10   8  -6   15.70   12.00
  11  -8   6  -19.50   11.40
 -11  -8  -6    5.80    9.80
 -11   8  -6  -13.90   12.60
  11  -9  -6   31.40   13.60
  11  -9  -6  -15.60   11.70
  10  -9  -6   13.70   11.70
  10  -9  -6   26.30   12.30
   9  -9  -6   15.10   10.30
   9   9  -6  -12.20   11.30
   8  -9  -6    6.90   10.90
   8   9  -6   12.30   11.10
   7  -9  -6   -5.10    8.60
   7   9  -6   -1.70    9.90
   6  -9  -6   13.60    9.40
   5  -9  -6   14.00    8.00
   4  -9  -6    8.10    7.40
  -4  -9   6   10.70    3.80
  -3  -9   6    8.60    4.70
  -3  -9   6   11.70    4.10
   3  -9  -6    8.60    7.00
   2  -9  -6  184.18   13.60
  -2  -9   6  166.18    9.30
  -2  -9   6  179.18   10.40
   1  -9  -6    7.50    6.40
  -1  -9   6    5.10    5.20
   0  -9   6  166.28   11.30
   0  -9  -6  184.98   13.20
   0  -9   6  162.78    8.60
   0   9  -6  175.28   11.60
  -1  -9  -6   69.29    9.20
   1  -9   6   86.29   10.50
  -1   9  -6   90.89   10.80
  -2  -9  -6  144.19   12.90
   2  -9   6  151.88   13.00
  -2   9  -6  146.29   12.40
   3  -9   6   58.49    9.40
  -3  -9  -6   61.49    9.20
  -3   9  -6   40.00    8.80
   4  -9   6  109.49   12.30
  -4  -9  -6  105.39   12.40
  -4   9  -6  100.29   13.40
  -5  -9  -6   11.90    8.20
   5  -9   6   11.50    9.10
  -5   9  -6   -3.70    8.10
   6  -9   6  168.78   17.70
  -6  -9  -6  163.98   14.50
  -6   9  -6  152.88   16.40
  -7  -9  -6    1.30    8.20
   7  -9   6   -1.10   10.20
  -7   9  -6    3.40   11.10
  -8  -9  -6   25.90    9.70
   8  -9   6   19.50   12.30
  -8   9  -6   24.60   11.60
  -9  -9  -6   12.30    8.80
   9  -9   6  -10.40   10.40
  -9   9  -6   -1.40   10.60
 -10  -9  -6   12.60    9.50
  10  -9   6    6.90   11.80
 -10   9  -6   12.60   14.10
 -11  -9  -6    6.70   10.70
  11  -9   6   24.80   14.20
  10 -10  -6   -8.10   11.20
  10 -10  -6    6.50   12.50
   9 -10  -6   -5.50   11.10
   8 -10  -6   14.40   11.00
   7 -10  -6   51.49   11.70
   6 -10  -6   -6.00    8.30
   5 -10  -6   63.69   11.30
   4 -10  -6   79.29   11.60
  -4 -10   6   97.19    7.70
   3 -10  -6   15.50    7.60
  -3 -10   6   18.30    5.80
   2 -10  -6   31.40    8.40
  -2 -10   6   30.80    6.70
  -1 -10   6   57.99    8.00
   1 -10  -6   93.29   12.40
   0 -10  -6   50.49    9.10
   0 -10   6   51.09    6.80
   0 -10   6   68.59    8.80
   1 -10   6   17.70    7.00
   1 -10   6    0.80    3.60
  -1 -10  -6    6.20    7.50
  -1  10  -6   13.20    7.00
   2 -10   6  127.39   13.20
  -2 -10  -6  119.29   13.30
  -2  10  -6  110.19   13.10
   3 -10   6   12.50    7.90
  -3 -10  -6   17.40    8.10
  -3  10  -6   17.60    8.40
   4 -10   6   65.79   11.10
  -4 -10  -6   57.99   10.00
  -4  10  -6   34.00   10.00
   5 -10   6   14.60    9.90
  -5 -10  -6    2.40    8.00
  -5  10  -6    2.00    8.80
  -6 -10  -6    5.30    8.40
   6 -10   6   15.10   13.40
  -6  10  -6   -5.00   11.20
  -7 -10  -6   25.90    9.40
   7 -10   6   15.00   10.60
  -7  10  -6   27.30   11.30
   8 -10   6   23.60   11.70
  -8 -10  -6   14.40    9.30
  -8  10  -6   27.50   12.90
   9 -10   6   19.40   11.70
  -9 -10  -6   19.90    9.40
  -9  10  -6   13.60   12.10
 -10 -10  -6   10.70    9.50
 -10  10  -6    8.60   15.20
  10 -11  -6    6.00   12.60
   9 -11  -6   26.40   12.50
   8 -11  -6  -17.40    9.40
   7 -11  -6    4.00   10.00
   6 -11  -6   58.09   13.00
  -5 -11   6  151.48    9.40
   4 -11  -6   52.79   11.40
  -3 -11   6   -7.50    5.10
   3 -11  -6    3.50    7.70
   2 -11  -6    4.10    7.90
  -2 -11   6    4.40    6.80
   1 -11  -6   29.10    9.00
  -1 -11   6   43.50    8.10
   0 -11  -6  -10.20    6.70
   0 -11   6   12.40    4.50
   0 -11   6    3.80    6.70
   1 -11   6   20.40    6.20
   1 -11   6   22.20    8.10
  -1 -11  -6   31.40    8.80
   2 -11   6  100.19   13.10
  -2 -11  -6  115.09   13.90
  -2  11  -6  122.79   13.70
  -3 -11  -6   86.89   11.70
   3 -11   6   71.99   11.50
  -3  11  -6   82.29   12.00
  -4 -11  -6   11.90    8.40
   4 -11   6   -0.10    7.70
  -4  11  -6   24.30    9.80
  -5 -11  -6   -6.30    7.80
   5 -11   6   -2.20   10.50
  -5  11  -6   -0.10   11.40
   6 -11   6   35.40   12.40
  -6 -11  -6   17.30    9.20
  -6  11  -6   40.00   11.90
   7 -11   6   54.29   14.00
  -7 -11  -6   73.29   11.80
  -7  11  -6   96.89   14.50
  -8 -11  -6   -2.40    9.00
   8 -11   6   18.60   11.50
  -8  11  -6   16.30   11.80
  -9 -11  -6    4.40    9.30
   9 -11   6   13.60   13.00
  -9  11  -6   -0.80   11.30
   9 -12  -6   -2.80   12.40
   8 -12  -6   10.90   11.70
   7 -12  -6   11.50   10.70
   6 -12  -6   11.90   11.50
   5 -12  -6   -2.10    8.80
   4 -12  -6   22.90   10.00
  -3 -12   6   61.59    9.70
   2 -12  -6    1.30    8.50
  -2 -12   6   10.30    6.50
   1 -12  -6   -5.90    7.60
  -1 -12   6  -14.00    5.90
   0 -12  -6    6.20    8.40
   0 -12   6    4.80    7.30
   1 -12   6   44.60    5.90
   1 -12   6   54.99    9.90
  -1 -12  -6   47.20   10.30
   2 -12   6   13.80    8.00
  -2 -12  -6    6.00    8.40
   3 -12   6   63.89   11.20
  -3 -12  -6   50.59   10.70
  -3  12  -6   50.09   11.60
  -4 -12  -6   -1.50    8.50
   4 -12   6    3.30    8.80
  -4  12  -6  -16.10    8.40
   5 -12   6   89.29   13.50
  -5 -12  -6   72.69   11.70
  -5  12  -6   87.59   14.10
   6 -12   6   -3.30    9.60
  -6 -12  -6   -3.10    8.60
  -6  12  -6   -8.60    9.70
  -7 -12  -6   26.50   10.60
   7 -12   6   28.20   12.30
  -7  12  -6   34.90   12.40
  -8 -12  -6  -18.70    8.40
   8 -12   6   12.70   11.60
  -8  12  -6   -4.10   12.60
   9 -12   6   -1.80   11.90
  -9 -12  -6    1.80   10.50
  -9  12  -6  -21.20   12.20
   7 -13  -6    8.20   10.90
   6 -13  -6   -6.90   10.30
   5 -13  -6   69.69   13.60
   4 -13  -6   13.80   10.80
  -4 -13   6    3.90    6.70
  -3 -13   6   10.60    7.10
   3 -13  -6   10.20    9.30
   2 -13  -6   -2.00    9.10
  -2 -13   6    7.00    7.10
   1 -13  -6  108.29   15.00
  -1 -13   6  128.29   13.50
   0 -13   6   -3.30    7.40
   1 -13   6   45.90   10.20
  -1 -13  -6   46.10   10.90
  -2 -13  -6   -8.90    8.00
   2 -13   6   -0.20    8.00
   2 -13   6    7.70    5.10
  -3 -13  -6    7.70    8.90
   3 -13   6   13.30    9.80
  -4 -13  -6   14.30    9.60
   4 -13   6   29.90   10.60
  -5 -13  -6   -4.70    8.80
   5 -13   6  -12.80   10.00
  -5  13  -6   -0.40    9.80
   6 -13   6  -19.30    9.00
  -6  13  -6    5.50   12.00
   7 -13   6   20.90   12.10
  -7  13  -6    2.40   10.90
  -8 -13  -6   -5.40   10.40
   8 -13   6   -7.40   10.50
  -8  13  -6    2.80   12.70
   7 -14  -6   34.60   14.90
   6 -14  -6   21.30   11.30
   5 -14  -6  -12.40   10.00
  -4 -14   6   -2.20    6.90
   4 -14  -6    7.00   10.20
   3 -14  -6   23.80   11.30
  -3 -14   6   18.10    7.60
  -2 -14   6   19.40    7.90
   2 -14  -6    9.10    9.80
  -1 -14   6   31.50    8.70
   1 -14  -6   34.30   11.40
   0 -14  -6   -5.20    8.60
   0 -14   6    0.60    8.20
  -1 -14  -6   20.60    9.60
   2 -14   6    1.70    9.30
  -2 -14  -6   10.80    9.20
   3 -14   6   14.70    9.30
  -3 -14  -6   18.60   10.50
   4 -14   6    4.30   10.10
  -4 -14  -6   29.50   10.90
   5 -14   6   -6.00   10.90
  -5 -14  -6   16.90   10.60
  -6 -14  -6   23.80   11.30
   6 -14   6  -15.70   11.20
   7 -14   6    2.70   11.40
  -7 -14  -6    6.80   10.20
   6 -15  -6   34.80   13.10
   4 -15  -6    3.80   11.40
  -4 -15   6  -16.80    7.20
   3 -15  -6   -1.20    9.90
  -3 -15   6    2.20    7.70
   2 -15  -6   24.30   11.60
  -2 -15   6   28.50    9.80
  -1 -15   6   -8.70   12.00
   1 -15  -6    8.50    9.80
   0 -15   6   11.10    9.20
   0 -15  -6  -12.20    8.90
   1 -15   6   -2.20    8.80
  -1 -15  -6    2.50    9.00
  -2 -15  -6   22.50   11.00
   2 -15   6   21.70   10.80
  -3 -15  -6    5.90   10.10
   3 -15   6   14.30   10.90
   4 -15   6    4.70   10.60
  -4 -15  -6  -13.20    9.50
  -5 -15  -6   -5.90   10.50
   5 -15   6  -10.20   12.20
   4 -16  -6    3.30   12.00
  -4 -16   6   10.30    9.20
   3 -16  -6   10.60   15.10
  -3 -16   6   13.20    9.30
  -2 -16   6   18.60    8.80
   2 -16  -6   28.80   12.30
   1 -16  -6   19.90   11.20
  -1 -16   6   14.00    8.60
   0 -16   6   32.80    9.80
   0 -16  -6   39.20   12.20
   1 -16   6   -8.60    8.60
  -1 -16  -6   -6.40   10.30
   2 -16   6  -12.30    9.20
  -2 -16  -6  -10.30    9.90
  -3 -16  -6   -2.20    9.80
   3 -16   6   18.80   11.00
  13   0  -7   12.60   12.00
  12   0  -7   14.20    8.30
  12   0  -7   10.90   12.20
  11   0  -7   38.10   12.90
  11   0  -7   66.39    9.10
  10   0  -7   -3.40   10.40
  10   0  -7    4.20    6.10
   9   0  -7   41.30    6.70
   9   0  -7   55.99   11.10
   8   0  -7   -3.40    7.80
   7   0  -7  184.58   14.20
   5   0  -7  410.56   16.10
   2   0  -7   -2.10    3.00
  -2   0   7   -1.50    2.80
  -1   0   7  182.28    7.40
   1   0  -7  172.68    7.80
   0   0   7   -2.70    3.50
   0   0  -7   -6.00    3.90
  -1   0  -7 1333.17   28.40
   1   0   7 1304.27   28.00
  -2   0  -7   -0.20    4.30
   2   0   7    2.00    3.90
  -3   0  -7  805.92   21.00
   3   0   7  809.32   20.70
   4   0   7   -6.00    4.30
  -4   0  -7    1.20    4.00
  -4   0  -7    1.90    5.00
  -5   0  -7  117.99   10.00
  -5   0  -7  145.39   10.80
  -6   0  -7   -5.80    4.70
  -6   0  -7   -1.60    6.00
  -7   0  -7   73.49    9.70
  -8   0  -7    7.00    8.10
  -9   0  -7    9.20    8.40
 -10   0  -7   -5.70    9.80
 -11   0  -7   -1.60    9.70
 -12   0  -7   23.60   11.20
 -13   0  -7   26.50   15.40
  13  -1  -7   20.50   13.20
  13   1  -7   35.20   18.00
  12  -1  -7  -17.70   11.40
  12  -1  -7    4.60    9.00
  12   1  -7    8.40   12.10
  11  -1  -7   26.60   11.80
  11   1  -7   33.40   12.30
  10  -1  -7    7.10   10.00
  10  -1  -7   21.50    7.30
   9  -1  -7   60.89    8.00
   9  -1  -7   58.29   11.70
   9   1  -7   39.30   10.80
   8  -1  -7   -4.00    7.00
   8  -1  -7    9.10    5.10
   8  -1  -7   -6.80    3.80
   8   1  -7   10.50    8.10
   7  -1  -7   13.60    7.60
   7  -1  -7   23.30    5.10
   7   1  -7   36.50    8.10
   6  -1  -7    2.10    8.60
   6  -1  -7    4.70    3.70
   6   1  -7   -4.20    7.00
   5  -1  -7  516.25   13.80
   5  -1  -7  513.25   13.80
   5   1  -7  502.05   18.20
   4  -1  -7   53.29    5.80
   4   1  -7   58.89    7.20
   3  -1  -7  220.48    8.30
  -3   1   7  223.48    8.40
   3   1  -7  208.98   10.50
   2  -1  -7  310.07   10.30
  -2   1   7  314.67   10.00
  -1  -1   7    9.20    3.30
   1  -1  -7   10.40    4.10
  -1   1   7    6.90    3.60
   1   1  -7    1.50    3.70
   0  -1  -7  762.52   18.40
   0  -1   7  743.43   17.60
   0   1  -7  735.13   19.70
   0   1   7  762.72   19.40
   1  -1   7  172.78    8.60
  -1  -1  -7  174.48    9.20
   1   1   7  178.08    8.60
  -1   1  -7  168.68    8.80
  -2  -1  -7  126.69    9.10
   2  -1   7  165.08    8.90
   2   1   7  154.78    8.60
  -2   1  -7  143.79    9.00
  -3  -1  -7  484.15   15.60
   3  -1   7  469.05   15.10
  -3   1  -7  474.15   12.60
  -3   1  -7  477.15   15.30
   3   1   7  484.45   15.10
   4  -1   7   -1.40    4.20
  -4  -1  -7    8.20    5.70
  -4  -1  -7    1.80    4.90
  -4   1  -7    6.00    5.30
   4   1   7    6.60    4.70
  -4   1  -7   -3.10    6.80
  -5  -1  -7   -1.80    4.60
  -5  -1  -7    6.60    5.60
  -5   1  -7    4.40    4.20
  -5   1  -7    6.50    5.80
  -6  -1  -7   -4.40    5.70
  -6   1  -7    7.00    4.80
  -6   1  -7   12.30    7.10
  -7  -1  -7  608.24   21.70
  -7   1  -7  604.34   22.00
  -8  -1  -7   23.50    8.60
  -8   1  -7    6.40    8.50
  -9  -1  -7    4.50    8.40
  -9   1  -7    0.90    8.10
 -10  -1  -7   -9.40    8.60
 -10   1  -7    2.40    9.50
 -11  -1  -7   63.19   13.60
 -12  -1  -7  -13.00   10.60
 -12   1  -7  -10.20   10.60
 -13  -1  -7   21.30   11.70
 -13   1  -7   -7.00   11.80
  13  -2  -7    1.50   13.20
  13   2  -7   17.40   20.10
  12  -2  -7  -13.00   11.10
  12  -2  -7   -9.70    7.60
  12   2  -7    1.10   10.60
  11  -2  -7   97.59   16.00
  11  -2  -7   60.59    9.90
  11   2  -7   62.89   13.70
  10  -2  -7   63.19   13.20
  10  -2  -7   55.39   10.90
  10   2  -7   72.99   14.30
   9  -2  -7  -10.20    8.20
   9  -2  -7    0.80    6.40
   9   2  -7    4.50    9.00
   8  -2  -7    0.40    5.60
   8  -2  -7    2.30    7.80
   8   2  -7    1.90    8.10
   7  -2  -7  193.58   10.90
   7  -2  -7  190.78   10.20
   7  -2  -7  201.98   14.70
   7   2  -7  215.88   15.00
   6  -2  -7  183.98    9.20
   6  -2  -7  166.28    9.40
   6   2  -7  167.18   12.20
   5  -2  -7   81.89    6.80
   5  -2  -7  106.09    7.50
   5   2  -7   79.59    9.70
   4  -2  -7   49.50    6.30
   4  -2  -7   58.59    6.50
  -4   2   7   56.79    6.50
   4   2  -7   62.19    7.40
   3  -2  -7   24.80    4.40
  -3   2   7   19.30    4.10
   3   2  -7   19.50    5.20
   2  -2  -7   88.69    7.10
  -2   2   7   90.89    6.70
   2   2  -7   82.59    7.30
  -1  -2   7   22.80    3.70
   1  -2  -7   12.70    4.30
  -1   2   7   19.60    4.00
   1   2  -7   13.10    3.60
   0  -2   7    4.60    3.70
   0  -2  -7    4.20    4.20
   0   2   7   11.30    3.90
   0   2  -7    9.40    4.10
   1  -2   7  242.68    9.50
  -1  -2  -7  229.78   10.60
   1   2   7  240.68    9.80
  -1   2  -7  234.88   10.00
   2  -2   7  252.27   10.40
  -2  -2  -7  222.78   10.90
  -2   2  -7  245.68   10.80
   2   2   7  246.38   10.60
   3  -2   7    4.90    4.30
  -3  -2  -7    7.80    5.20
  -3   2  -7    6.10    5.10
   3   2   7   -2.20    4.40
  -4  -2  -7   28.90    5.90
  -4  -2  -7   37.50    6.70
  -4   2  -7   35.90    6.60
   4   2   7   48.40    6.50
  -5  -2  -7  316.47   14.00
  -5   2  -7  341.87   14.40
  -5   2  -7  331.87   11.20
  -6  -2  -7  375.36   15.90
  -6   2  -7  344.47   13.40
  -6   2  -7  363.76   17.20
  -7  -2  -7   16.70    7.60
  -7   2  -7   29.10    6.30
  -7   2  -7   25.80    8.10
  -8  -2  -7   22.30    8.70
  -8   2  -7   33.20    9.20
  -9  -2  -7   65.89   11.30
  -9   2  -7   69.89   11.80
 -10  -2  -7   93.39   13.00
 -10   2  -7  115.79   14.60
 -11  -2  -7   -1.40    9.10
 -11   2  -7   -0.10   11.00
 -12  -2  -7   12.80   11.50
 -12   2  -7   12.20   11.90
  13  -3  -7  -14.00   13.40
  13   3  -7    8.30   13.90
  12  -3  -7   -4.10   11.10
  12   3  -7   14.20   12.70
  11  -3  -7    2.00    8.00
  11  -3  -7   24.00   11.90
  11   3  -7   16.70   11.10
  10  -3  -7   59.19   13.20
  10  -3  -7   84.39   10.50
  10   3  -7   73.19   13.50
   9  -3  -7   48.50   11.50
   9  -3  -7   25.70    8.00
   9   3  -7   21.80    9.70
   8  -3  -7   60.79    7.70
   8  -3  -7   68.19   11.30
   8   3  -7   41.00   10.20
   7  -3  -7   96.19    9.50
   7  -3  -7   80.99   10.60
   7   3  -7   95.79   12.40
   6  -3  -7  370.76   14.00
   6  -3  -7  343.77   13.70
   6   3  -7  405.96   17.80
   5  -3  -7  102.19    8.10
   5  -3  -7   95.89    7.50
   5   3  -7   95.59   10.20
   4  -3  -7  602.54   16.60
   4  -3  -7  569.54   16.40
   4   3  -7  567.14   18.20
  -4   3   7  567.74   16.50
   3  -3  -7  242.18   10.30
   3   3  -7  242.98   11.50
  -3   3   7  228.18   11.60
   2  -3  -7  439.16   13.80
  -2   3   7  435.56   13.40
   2   3  -7  420.26   13.50
  -1  -3   7   48.30    5.30
   1  -3  -7   42.80    5.60
  -1   3   7   42.40    5.20
   1   3  -7   43.20    5.40
   1   3  -7   35.80    5.60
   0  -3  -7 1624.74   34.40
   0   3  -7 1621.54   32.70
   0   3  -7 1604.24   31.40
   0   3   7 1607.64   34.00
   1  -3   7   34.30    4.90
  -1  -3  -7   34.00    5.70
  -1   3  -7   39.70    5.30
   1   3   7   37.90    6.00
   2  -3   7   22.80    4.90
  -2  -3  -7   22.60    5.80
   2   3   7   20.80    4.90
  -2   3  -7   23.60    5.40
   3  -3   7   60.69    7.60
  -3  -3  -7   55.69    7.20
   3   3   7   56.29    6.60
  -3   3  -7   66.19    8.40
  -4  -3  -7  407.06   18.50
  -4  -3  -7  471.65   16.30
  -4   3  -7  447.56   16.30
   4   3   7  453.45   15.40
  -5  -3  -7   14.10    6.40
  -5   3  -7   13.20    5.90
  -6  -3  -7   -0.50    6.10
  -6   3  -7    4.80    6.60
  -7  -3  -7   25.80    8.20
  -7   3  -7   46.40    9.20
  -8  -3  -7   30.30    9.10
  -8   3  -7   35.10    9.90
  -9  -3  -7   46.30   10.50
  -9   3  -7   61.19   11.80
 -10  -3  -7   19.40   10.30
 -10   3  -7   41.30   11.60
 -11  -3  -7   24.60   10.80
 -11   3  -7    9.50   11.90
 -12   3  -7    7.40   12.80
  12  -4  -7    7.30   12.30
  12  -4  -7    4.80   11.50
  12   4  -7   -3.10   11.50
  11  -4  -7    4.30   11.30
  11  -4  -7   11.20   10.10
  11   4  -7    7.20   10.40
  10  -4  -7   11.90   10.80
  10  -4  -7   11.60    8.10
  10   4  -7   19.30   10.60
   9  -4  -7   11.60    9.90
   9  -4  -7    4.10    7.50
   9   4  -7   -4.30    8.50
   8  -4  -7   45.90    8.10
   8  -4  -7   69.19   11.40
   8   4  -7   67.19   11.50
   7  -4  -7    7.10    6.10
   7   4  -7    1.40    7.10
   6  -4  -7  279.67   13.20
   6   4  -7  292.07   16.00
   5  -4  -7    6.70    4.80
   5   4  -7   -1.60    5.60
   4  -4  -7  143.89    9.30
   4  -4  -7  151.78    8.60
  -4   4   7  140.69    9.40
   4   4  -7  153.78   10.70
  -3  -4   7   26.40    5.20
   3  -4  -7   33.70    5.70
  -3   4   7   12.90    4.70
   3   4  -7   12.70    5.60
   2  -4  -7  164.38    9.80
  -2   4   7  187.78    9.70
   2   4  -7  171.08    9.50
  -1  -4   7   50.09    5.60
   1  -4  -7   47.20    6.10
   1   4  -7   44.80    6.30
   1   4  -7   52.89    5.90
  -1   4   7   63.19    7.00
   0  -4   7  216.88    8.80
   0  -4  -7  214.88   10.90
   0   4  -7  216.98    9.50
   0   4   7  221.88   10.10
   1  -4   7  539.45   15.30
  -1  -4  -7  514.75   16.30
  -1   4  -7  536.75   15.50
   1   4   7  510.05   15.60
  -2  -4  -7  119.99    9.60
   2  -4   7  114.39    8.30
   2   4   7  124.19    8.50
  -2   4  -7  112.29    9.30
  -3  -4  -7    9.00    5.50
   3   4   7    7.50    4.20
  -3   4  -7   10.10    5.60
  -4  -4  -7  450.95   16.50
  -4   4  -7  456.15   16.60
  -5  -4  -7    2.30    6.30
  -5   4  -7    1.80    6.40
  -6  -4  -7  204.28   13.60
  -6   4  -7  193.88   14.10
  -7  -4  -7    7.90    7.70
  -7   4  -7   16.90    7.80
  -8  -4  -7  204.98   15.00
  -8   4  -7  194.18   15.70
  -9  -4  -7   18.10    8.90
  -9   4  -7   -6.00    8.90
 -10  -4  -7   67.09   11.70
 -10   4  -7   63.39   17.40
 -11  -4  -7   13.30   10.20
 -11   4  -7  -23.90   10.40
 -12   4  -7   23.50   13.50
  12  -5  -7   14.40   13.70
  12  -5  -7    0.60   11.30
  12   5  -7    9.80   12.80
  11  -5  -7   25.10    9.60
  11  -5  -7   -6.90   11.50
  11   5  -7   11.50   11.10
  10  -5  -7   -7.90    7.80
  10  -5  -7  -19.10    9.50
  10   5  -7    1.60   10.70
   9  -5  -7   16.30   10.50
   9  -5  -7   10.50    8.50
   9   5  -7   29.60   17.20
   8  -5  -7  132.79   13.50
   8  -5  -7  125.99   14.10
   8   5  -7  178.08   17.10
   7  -5  -7   14.90    6.80
   7   5  -7   10.90    8.60
   6   5  -7    4.20    6.90
   5  -5  -7    0.00    4.80
   5   5  -7    3.40   11.70
   4  -5  -7   20.70    5.60
   4   5  -7   31.10    6.90
  -3  -5   7   68.69    7.30
   3  -5  -7   39.40    6.50
   3   5  -7   47.20    6.80
  -2  -5   7  597.24   16.60
   2  -5  -7  593.84   18.20
  -2   5   7  568.24   18.70
   2   5  -7  589.64   17.00
   1  -5  -7    0.40    4.70
  -1  -5   7    3.40    3.30
  -1  -5   7    2.40    3.30
   1   5  -7    2.00    3.80
   1   5  -7   -1.90    3.80
  -1   5   7   -5.50    3.60
   0  -5  -7   45.40    6.50
   0  -5   7   50.69    6.50
   0   5  -7   44.30    5.50
   0   5   7   53.69    6.10
  -1  -5  -7   -0.40    4.90
   1  -5   7    2.30    3.90
   1   5   7    2.50    4.20
  -1   5  -7   -0.70    4.30
  -2  -5  -7    4.40    5.20
   2  -5   7   14.00    4.70
   2   5   7   12.50    4.80
  -2   5  -7    4.70    5.10
  -3  -5  -7   58.19    7.50
  -3   5  -7   56.89    7.60
  -4  -5  -7  361.46   15.20
  -4   5  -7  371.16   16.80
  -5  -5  -7   10.10    6.70
  -5   5  -7   11.00    6.60
  -6  -5  -7    8.00   13.20
  -6   5  -7    1.40    7.10
  -7  -5  -7    7.30    7.90
  -7   5  -7    1.60    8.20
  -8  -5  -7   18.30    8.60
  -8   5  -7    6.70    9.20
  -9  -5  -7    7.40    8.70
  -9   5  -7   -6.30    9.60
 -10  -5  -7   35.70   10.20
 -10   5  -7   21.00   12.10
 -11   5  -7  -12.80   10.90
 -12   5  -7   -6.70   11.80
  12  -6  -7   -5.20   12.10
  12  -6  -7    4.70   11.60
  12   6  -7   -0.20   17.30
  11  -6  -7   -6.90   10.60
  11  -6  -7    9.20   12.20
  11   6  -7   11.10   11.90
  10  -6  -7    6.10   15.60
  10  -6  -7   11.20    9.60
  10   6  -7    9.10   10.90
   9  -6  -7    4.60    9.80
   9  -6  -7    7.30    8.40
   9   6  -7   -4.60    9.60
   8  -6  -7   19.70    8.30
   8   6  -7    7.20   10.30
   7  -6  -7   49.70    8.80
   7   6  -7   58.49   10.80
   6  -6  -7    4.00    6.10
   6   6  -7   -6.70    7.20
   5  -6  -7   -0.90    5.00
   5   6  -7   -3.60    6.40
   4  -6  -7   59.79    8.80
   4   6  -7   56.89    8.20
   3  -6  -7   98.89    9.80
  -3  -6   7   81.19    7.90
   3   6  -7  103.69    9.60
  -2  -6   7  229.68   10.30
   2  -6  -7  240.68   12.50
   2   6  -7  237.18   11.00
  -1  -6   7   -5.50    2.90
  -1  -6   7   -1.00    3.70
  -1  -6   7   -0.10    3.20
   1  -6  -7    2.80    5.10
   1   6  -7   -3.60    3.80
   1   6  -7    0.00    3.70
   0  -6  -7   33.50    6.40
   0  -6   7   37.80    5.20
   0   6  -7   34.30    5.50
  -1  -6  -7  372.66   14.80
   1  -6   7  386.86   13.20
  -1   6  -7  379.16   13.90
  -2  -6  -7  107.49    9.90
  -2   6  -7   99.79    9.50
  -3  -6  -7  108.99   10.50
  -3   6  -7  104.29   10.40
  -4  -6  -7  211.88   13.10
  -4   6  -7  205.08   13.20
  -5  -6  -7  201.48   14.20
  -5   6  -7  213.58   14.20
  -6  -6  -7   70.19    9.60
  -6   6  -7   54.19    9.70
  -7  -6  -7   -1.40    7.80
  -7   6  -7   -6.60    7.90
  -8  -6  -7   12.20    8.50
  -8   6  -7   26.10   10.60
  -9  -6  -7   40.20    9.70
  -9   6  -7   40.90   12.80
 -10  -6  -7   -4.50    8.80
 -10   6  -7   10.10   10.50
 -11  -6  -7    6.60    9.70
 -11   6  -7    7.60   11.40
 -12   6  -7   15.10   13.30
  12  -7  -7   15.80   13.10
  12  -7  -7    7.10    9.90
  12   7  -7  -18.60   11.00
  11  -7  -7   -5.00   11.40
  11  -7  -7   -3.40   11.60
  11   7  -7   -5.00   11.70
  10  -7  -7  -11.30   11.70
  10   7  -7   25.90   11.80
   9  -7  -7  166.18   18.20
   9  -7  -7  172.18   17.00
   9   7  -7  171.78   19.30
   8  -7  -7   36.10   10.50
   8   7  -7   35.50   10.90
   7  -7  -7    4.10    7.40
   7   7  -7    1.80    8.40
   6  -7  -7    7.50    6.80
   6   7  -7   17.10    8.70
   5  -7  -7   72.49    9.10
   5   7  -7   85.49   12.00
   4  -7  -7    5.60    6.10
   4   7  -7    0.30    6.50
   3  -7  -7   38.10    7.10
   3   7  -7   25.90    6.50
  -2  -7   7   20.70    4.70
  -2  -7   7   25.90    4.50
  -2  -7   7   27.30    4.20
   2   7  -7   26.40    6.10
   1  -7  -7  178.08   11.70
  -1  -7   7  183.58    8.80
  -1  -7   7  188.18    9.30
  -1  -7   7  174.08    8.60
   1   7  -7  179.48    9.60
   0  -7   7  154.98    8.90
   0  -7  -7  171.88   11.40
   0  -7   7  154.58   10.10
   0   7  -7  180.58   10.40
  -1  -7  -7   -2.10    5.20
  -1   7  -7   -3.40    4.50
  -2  -7  -7   -2.80    5.40
  -2   7  -7    6.80    5.40
  -3  -7  -7  113.79   11.20
  -3   7  -7  112.39   11.00
  -4   7  -7   54.79    9.10
  -5  -7  -7   82.99   10.20
  -5   7  -7   76.69   10.40
  -6  -7  -7   49.20    9.20
  -6   7  -7   48.00   10.00
  -7  -7  -7  196.88   15.60
  -7   7  -7  197.78   17.20
  -8  -7  -7   62.79   10.50
  -9  -7  -7   10.80    8.50
  -9   7  -7  -15.00    9.10
 -10  -7  -7   17.10   10.20
 -10   7  -7   20.30   12.40
 -11  -7  -7   13.90   10.20
 -11   7  -7  -11.80   12.00
  11  -8  -7   18.50   11.10
  11  -8  -7   40.30   13.60
  11   8  -7   11.70   13.80
  10  -8  -7   -4.20   12.40
  10  -8  -7  -12.40   11.00
  10   8  -7   13.40   12.10
   9  -8  -7   -9.00    9.90
   9  -8  -7   -4.50    9.40
   9   8  -7   -4.20    9.80
   8  -8  -7    7.70    9.50
   8   8  -7    4.20   12.60
   7  -8  -7   78.99   11.70
   7   8  -7   78.29   12.20
   6  -8  -7   20.10    8.30
   6   8  -7    9.60    8.70
   5  -8  -7   18.00    7.70
   5   8  -7    6.40    7.70
   4  -8  -7    0.20    6.20
   4   8  -7    0.40    6.70
   3  -8  -7   53.49    8.40
   3   8  -7   72.69    9.20
  -2  -8   7  123.19    8.60
   2  -8  -7  122.79   11.70
  -2  -8   7  127.19    8.70
  -2  -8   7  139.69    7.80
  -1  -8   7   19.40    5.30
  -1  -8   7   14.50    5.30
   1  -8  -7    8.50    6.30
  -1  -8   7   22.60    4.70
   1   8  -7   17.20    5.50
   0  -8   7   18.70    6.00
   0  -8  -7   15.10    6.50
   0   8  -7    9.00    5.70
   1  -8   7  312.27   14.30
  -1  -8  -7  314.97   15.50
  -1   8  -7  303.07   14.10
  -2  -8  -7    0.10    6.10
  -2   8  -7   -2.90    5.80
  -3  -8  -7   84.49    9.80
  -3   8  -7   50.29    8.60
  -4  -8  -7   -1.90    7.00
  -4   8  -7    4.90    7.10
  -5  -8  -7  285.17   16.20
  -5   8  -7  257.27   16.70
  -6  -8  -7    3.00    7.90
  -6   8  -7   11.10    8.50
  -7  -8  -7   29.90    9.70
  -7   8  -7   51.79   11.70
  -8  -8  -7    7.50    8.80
  -8   8  -7   18.20   11.10
  -9  -8  -7   18.80    9.50
  -9   8  -7   21.60   11.60
 -10  -8  -7  -12.20    8.60
 -10   8  -7   -3.70   11.20
  11  -8   7    9.20   12.90
 -11  -8  -7    0.60   10.20
 -11   8  -7   10.00   13.70
  11  -9  -7   26.50   12.00
  11  -9  -7   30.60   12.70
  11   9  -7   -2.40   13.20
  10  -9  -7   -3.00   10.70
  10  -9  -7   -2.10   10.40
  10   9  -7   -4.60   12.00
   9  -9  -7   19.60   10.80
   9   9  -7   28.40   12.80
   8  -9  -7   18.30   10.40
   8   9  -7   11.90   10.80
   7  -9  -7   27.20   10.20
   7   9  -7   27.00   10.60
   6  -9  -7    7.40    8.70
   6   9  -7   11.20    9.30
   5  -9  -7   32.80    9.30
   5   9  -7   51.09   10.90
   4  -9  -7    3.50    7.00
   3  -9  -7   20.60    7.60
  -3  -9   7   16.90    4.70
   2  -9  -7    5.80    6.90
  -2  -9   7    3.80    4.90
  -2  -9   7    1.10    4.00
  -1  -9   7   41.30    6.70
  -1  -9   7   33.90    5.30
   1  -9  -7   40.10    8.20
   0  -9  -7   15.10    6.90
   0  -9   7    3.40    5.80
   0  -9   7    3.50    3.50
   0   9  -7   -9.30    5.50
   1  -9   7    3.90    6.30
  -1  -9  -7    6.30    6.80
  -1   9  -7   -2.30    6.10
   2  -9   7  133.49   12.40
  -2  -9  -7  112.59   12.40
  -2   9  -7   95.89   11.90
  -3  -9  -7  217.08   14.70
   3  -9   7  183.28   15.10
  -3   9  -7  207.38   14.90
  -4  -9  -7   13.70    8.20
   4  -9   7    9.40    8.50
  -4   9  -7   15.60    8.80
  -5  -9  -7   -7.60    7.80
   5  -9   7  -10.30    7.20
  -5   9  -7   -2.40    8.30
  -6  -9  -7   49.30   10.00
  -6   9  -7   29.40   11.00
  -7  -9  -7   90.19   12.20
  -7   9  -7   93.19   14.20
   8  -9   7   10.20   10.20
  -8  -9  -7    9.80    9.50
  -8   9  -7   15.90   11.90
  -9  -9  -7   -8.30    8.50
   9  -9   7  -16.10   10.50
  -9   9  -7   -1.50   11.10
 -10  -9  -7  -14.10    9.20
  10  -9   7    3.80   11.60
 -10   9  -7   21.10   14.40
  10 -10  -7   18.20   13.10
  10 -10  -7    9.20   12.30
   9 -10  -7    6.00   11.90
   8 -10  -7   11.60   10.80
   7 -10  -7   17.50   10.40
   6 -10  -7   45.70   13.60
   5 -10  -7   21.00    9.40
   4 -10  -7    6.30    7.70
  -4 -10   7   -2.50    4.10
   3 -10  -7   30.50    8.80
  -3 -10   7   16.40    5.30
  -3 -10   7   34.90    6.20
   2 -10  -7   86.49   11.80
  -2 -10   7  103.69    9.90
  -1 -10   7   35.80    7.00
   1 -10  -7   28.00    8.20
   0 -10  -7   35.00    8.70
   0 -10   7   31.10    5.10
   0 -10   7   46.00    7.90
   0  10  -7   40.10    7.90
  -1 -10  -7  267.57   16.40
   1 -10   7  277.07   15.60
  -1  10  -7  254.17   15.40
   2 -10   7   15.20    7.90
  -2 -10  -7   25.30    8.80
  -2  10  -7   35.40    8.90
  -3 -10  -7  186.58   15.20
   3 -10   7  175.68   15.40
  -3  10  -7  181.48   15.20
   4 -10   7   29.70    9.20
  -4 -10  -7   28.50    9.30
  -4  10  -7   52.29   10.70
  -5 -10  -7   70.89   11.30
   5 -10   7   79.69   12.50
  -5  10  -7   44.60   11.10
  -6 -10  -7   -1.70    8.50
   6 -10   7    0.70    9.70
  -6  10  -7  -12.60    9.30
   7 -10   7    7.20   10.90
  -7 -10  -7  -10.90    8.50
  -7  10  -7   -3.90    9.90
   8 -10   7   11.00   11.30
  -8 -10  -7   15.90    9.80
  -8  10  -7   35.70   12.60
  -9 -10  -7   10.90    9.40
   9 -10   7   -1.50   10.70
  -9  10  -7    7.30   11.20
 -10 -10  -7    1.20   10.00
  10 -11  -7   29.80   12.40
   9 -11  -7  -17.70    9.80
   8 -11  -7   -8.80   10.30
   7 -11  -7   -2.60   10.20
   6 -11  -7   -3.30    8.60
   5 -11  -7    3.00    9.20
   4 -11  -7   57.29   11.10
  -3 -11   7   26.30    6.50
   3 -11  -7   10.20    8.70
  -2 -11   7  143.29   14.20
   2 -11  -7  156.98   15.40
  -1 -11   7   19.30    7.00
   1 -11  -7   35.00    9.60
   0 -11   7   26.40    7.90
   0 -11  -7   28.00    8.70
   0 -11   7   16.60    4.90
   1 -11   7    8.50    4.30
   1 -11   7    7.90    7.20
  -1 -11  -7    2.90    7.90
  -1  11  -7    4.00    7.70
  -2 -11  -7   85.69   11.20
   2 -11   7   97.69   11.60
  -2  11  -7   97.29   12.00
  -3 -11  -7   50.99   10.30
   3 -11   7   60.79   10.80
  -3  11  -7   59.49   11.20
  -4 -11  -7   51.59   10.50
   4 -11   7   46.80   10.50
  -4  11  -7   53.19   11.20
   5 -11   7   17.70   10.40
  -5 -11  -7   14.80    9.10
  -5  11  -7   10.10    9.80
   6 -11   7   20.30   10.60
  -6 -11  -7   16.80    9.30
  -6  11  -7    8.70   10.60
   7 -11   7   22.20   11.70
  -7 -11  -7   17.50   10.10
  -7  11  -7    4.90   11.10
  -8 -11  -7    0.60    9.40
   8 -11   7    5.10   12.00
  -8  11  -7    5.00   11.70
  -9 -11  -7    1.10    9.80
  -9  11  -7    6.90   15.80
   8 -12  -7   14.10   13.00
   7 -12  -7  -17.90    8.40
   6 -12  -7   46.20   12.90
   5 -12  -7    8.00   10.00
   4 -12  -7   36.00   11.10
   3 -12  -7   66.89   13.50
  -2 -12   7  108.39   11.70
   2 -12  -7  135.89   16.30
  -1 -12   7    4.30    6.60
   1 -12  -7    2.90    8.20
   0 -12  -7   49.99   10.50
   0 -12   7   34.00    9.30
  -1 -12  -7    0.40    8.20
   1 -12   7   -2.40    4.00
   1 -12   7   10.40    7.80
  -2 -12  -7   49.70   10.50
   2 -12   7   44.80   10.30
  -2  12  -7   41.10   10.90
   3 -12   7    5.80    8.30
  -3 -12  -7   13.30    8.90
  -3  12  -7   -2.00    8.70
   4 -12   7    0.50    8.20
  -4 -12  -7    9.70    9.00
  -4  12  -7   -7.90    8.70
  -5 -12  -7   32.80   10.60
   5 -12   7   32.60   11.60
  -5  12  -7   47.30   12.60
   6 -12   7   10.00   10.40
  -6 -12  -7   13.30    9.80
  -6  12  -7   20.50   11.80
  -7 -12  -7    2.80   10.20
   7 -12   7   24.60   11.70
  -7  12  -7    6.70   10.80
   8 -12   7  -10.00   10.90
  -8  12  -7   17.80   13.50
   9 -12   7   18.00   13.00
  -9 -12  -7    5.60   10.70
  -9  12  -7    4.40   13.40
   7 -13  -7   -3.90   10.40
   6 -13  -7   10.00    9.80
   5 -13  -7    3.50   10.60
   4 -13  -7   60.79   12.90
  -3 -13   7    0.60    6.70
   3 -13  -7  -22.30    8.30
   2 -13  -7   10.50    9.50
  -2 -13   7   15.30    7.10
   1 -13  -7   15.20    9.70
  -1 -13   7    8.40    7.70
   0 -13  -7   22.10   10.20
   0 -13   7   24.30    9.00
   1 -13   7   11.30    5.30
   1 -13   7   27.10    9.50
   2 -13   7   49.10   11.00
  -3 -13  -7   71.09   15.50
   3 -13   7   68.19   11.60
   4 -13   7   65.09   12.80
  -4  13  -7   44.30   12.70
   5 -13   7   21.50   10.70
  -5  13  -7   12.60   11.10
  -6 -13  -7    5.70   11.20
   6 -13   7   30.40   12.00
  -6  13  -7   29.60   12.90
  -7 -13  -7    1.50   10.60
   7 -13   7   19.90   13.40
  -7  13  -7    0.90   11.90
   8 -13   7   11.90   13.50
  -8 -13  -7   15.50   10.20
  -8  13  -7   16.10   14.20
   7 -14  -7   -7.30   12.00
   6 -14  -7  -18.00   10.70
   5 -14  -7    0.20   10.30
  -4 -14   7   17.40    7.40
   4 -14  -7   -0.40   10.60
  -3 -14   7   19.20    7.80
   3 -14  -7   -0.70    9.30
  -2 -14   7    4.00    7.50
   2 -14  -7    1.10   10.00
  -1 -14   7   24.40    8.60
   1 -14  -7    0.60    9.60
   0 -14   7   43.70   10.10
   0 -14  -7   52.09   12.30
  -1 -14  -7    2.00    9.60
  -2 -14  -7   19.00   10.50
   2 -14   7   13.10    9.00
  -3 -14  -7   -8.00    9.50
   3 -14   7   -6.80    8.50
  -4 -14  -7    9.30   10.60
   4 -14   7    4.40   10.00
   5 -14   7   23.00   11.90
  -5 -14  -7   17.90   10.60
   6 -14   7   -4.60   11.70
  -6 -14  -7   -0.50   10.30
  -6  14  -7    8.90   12.80
   7 -14   7   -6.30   12.40
  -7 -14  -7  -19.60    9.60
  -7  14  -7    7.00   11.40
   4 -15  -7   -0.20   10.50
   3 -15  -7  -14.00   10.50
  -3 -15   7  -15.50    7.20
   2 -15  -7   19.60   11.30
  -2 -15   7  -11.30    7.00
   1 -15  -7   43.90   12.90
  -1 -15   7   14.70   11.50
   0 -15   7   -4.50    8.00
   0 -15  -7   -3.30   10.10
  -1 -15  -7   16.80   11.10
   1 -15   7    6.90    9.70
   2 -15   7    5.40    9.80
  -2 -15  -7   -7.20    9.50
   3 -15   7    4.00   10.20
  -3 -15  -7    4.60   10.40
   4 -15   7    5.60   11.20
  -4 -15  -7   13.30   11.10
  -5 -15  -7    8.50   10.90
  -3 -16   7   31.70    9.90
   3 -16  -7   38.60   14.50
  -2 -16   7  -10.20    8.00
   1 -16  -7    9.20   12.00
  -1 -16   7   11.30    8.60
   0 -16  -7   12.40   11.80
   0 -16   7   10.30    9.30
   1 -16   7   50.09   12.20
  -1 -16  -7   66.29   13.60
  -2 -16  -7   -7.10    9.70
   2 -16   7    6.90   10.30
   3 -16   7    8.10   11.40
  -3 -16  -7   -8.00    9.90
  12   0  -8   14.70   12.60
  11   0  -8   15.60   11.00
   9   0  -8   -3.00    9.00
   8   0  -8   64.29   10.50
   7   0  -8   12.40    7.60
   6   0  -8   55.29    8.60
   5   0  -8    3.50    5.70
  -2   0   8  187.98    7.30
   2   0  -8  157.88    9.30
   1   0  -8   -1.70    3.70
  -1   0   8   -4.20    3.20
   0   0   8 1647.74   33.70
   0   0  -8 1645.04   33.80
  -1   0  -8    6.50    4.60
   1   0   8    0.60    3.90
  -2   0  -8 1000.10   24.20
  -3   0  -8   -5.10    4.90
   3   0   8   -2.50    4.60
  -4   0  -8   46.80    7.00
  -4   0  -8   52.79    6.90
  -5   0  -8    3.60    4.70
  -5   0  -8    4.70    5.60
  -6   0  -8  382.46   14.50
  -6   0  -8  333.87   24.00
  -7   0  -8    5.50    7.60
  -8   0  -8    0.80    7.80
  -9   0  -8   -4.40    8.20
 -10   0  -8   57.79   11.30
 -12   0  -8   29.10   13.50
  13  -1  -8    5.70   14.00
  13   1  -8   12.20   16.80
  12  -1  -8   30.40   13.80
  12   1  -8   40.10   13.10
  11  -1  -8   -4.10    7.00
  11  -1  -8   -6.10   10.20
  11   1  -8   -0.90   10.80
  10  -1  -8    9.00    6.70
  10   1  -8   -4.90    9.70
   9  -1  -8    1.80    9.30
   9  -1  -8    0.50    6.00
   9   1  -8   -3.30    8.70
   8  -1  -8   64.69   10.70
   8  -1  -8   64.89    7.00
   8   1  -8   81.89   11.50
   7  -1  -8    5.00    7.10
   7  -1  -8    1.60    4.10
   7   1  -8   -0.20    6.90
   6  -1  -8   36.40    4.80
   6  -1  -8   14.80    6.90
   6  -1  -8   29.90    4.50
   6   1  -8   21.70    7.30
   5  -1  -8    6.20    3.40
   5  -1  -8    5.80    3.40
   5   1  -8   10.00    6.00
   4  -1  -8  322.27   10.40
   4  -1  -8  308.37   10.30
  -4   1   8  307.77   10.20
   4   1  -8  307.17   13.70
   3  -1  -8   42.20    4.70
  -3   1   8   32.20    7.60
   2  -1  -8  243.88    9.40
  -2   1   8  227.08   10.10
   2   1  -8  240.08    8.40
   1  -1  -8   30.50    4.90
  -1  -1   8   37.70    4.40
   1   1  -8   35.30    8.50
  -1   1   8   37.90    4.60
   0  -1  -8   60.39    7.30
   0  -1   8   74.79    6.60
   0   1   8   62.39    6.70
   0   1  -8   77.39    7.30
   1  -1   8    7.90    4.20
  -1  -1  -8    7.80    4.70
   1   1   8    2.40    4.00
  -1   1  -8    2.70    4.30
  -2  -1  -8  224.48   11.40
   2   1   8  229.68   12.10
  -2   1  -8  236.68   11.00
   3  -1   8 1025.90   25.00
  -3  -1  -8  989.80   25.30
  -3   1  -8  976.90   25.10
   3   1   8 1043.70   25.30
  -4  -1  -8  859.31   23.60
  -4  -1  -8  835.12   23.00
  -4   1  -8  847.02   23.10
  -4   1  -8  853.71   20.40
  -5  -1  -8   53.99    7.50
  -5  -1  -8   61.39    8.30
  -5   1  -8   63.79    7.70
  -5   1  -8   64.29    7.20
  -6   1  -8   21.00    5.60
  -6   1  -8   14.60    7.10
  -7  -1  -8  249.58   15.30
  -7   1  -8  262.07   15.80
  -8  -1  -8  210.98   15.80
  -8   1  -8  211.58   16.30
  -9  -1  -8   54.89   10.70
  -9   1  -8   32.70    9.90
 -10  -1  -8   16.10    9.40
 -10   1  -8   18.20   10.00
 -11  -1  -8   12.20   11.60
 -11   1  -8   21.40   12.00
 -12  -1  -8   13.00   11.70
 -12   1  -8   -2.70   10.70
  13  -2  -8   39.90   15.90
  13   2  -8   23.80   14.40
  12  -2  -8   -6.30    8.20
  12  -2  -8   15.80   12.30
  12   2  -8    2.50   11.30
  11  -2  -8   26.20   12.40
  11  -2  -8    3.40    7.70
  11   2  -8    3.80   11.20
  10  -2  -8   23.90   14.90
  10   2  -8   24.20   11.80
   9  -2  -8   42.00   11.30
   9  -2  -8   19.90    7.00
   9   2  -8   34.70   10.40
   8  -2  -8   -3.30    7.70
   8  -2  -8   -2.50    5.50
   8   2  -8    2.00    7.80
   7  -2  -8  230.78   11.40
   7  -2  -8  216.38   10.60
   7  -2  -8  220.98   15.40
   7   2  -8  208.78   15.20
   6  -2  -8   38.00    5.40
   6  -2  -8   24.90    4.90
   6   2  -8   29.30    7.40
   5  -2  -8  391.66   14.80
   5  -2  -8  421.46   13.20
   5   2  -8  410.36   17.00
   4  -2  -8   13.10    4.00
   4  -2  -8   10.80    4.10
  -4   2   8   11.80    4.00
   4   2  -8   12.10    6.00
   3  -2  -8  360.86   11.90
  -3   2   8  359.86   11.80
   3   2  -8  362.16   13.60
   2  -2  -8   -2.60    4.00
  -2   2   8    0.60    3.50
   2   2  -8   -1.10    4.10
  -1  -2   8    2.20    3.40
   1  -2  -8    2.00    4.00
  -1   2   8   -7.00    3.40
   1   2  -8    1.70    4.20
   0  -2  -8   35.20    5.30
   0  -2   8   43.10    5.20
   0   2  -8   43.90    5.20
   0   2   8   40.40    5.20
  -1  -2  -8  122.49    9.00
   1  -2   8  120.59    8.10
  -1   2  -8  129.09    8.50
   1   2   8  122.09    9.60
   2  -2   8 1155.38   26.50
  -2  -2  -8 1157.48   27.20
   2   2   8 1126.79   26.60
  -2   2  -8 1113.59   26.70
  -3  -2  -8  404.36   15.10
   3  -2   8  392.66   14.10
  -3   2  -8  391.06   14.40
   3   2   8  401.46   14.30
  -4  -2  -8   12.30    5.80
  -4  -2  -8   14.80    5.60
  -4   2  -8    4.40    5.50
  -5  -2  -8  208.78   12.50
  -5   2  -8  223.68    9.30
  -5   2  -8  202.98   12.40
  -6  -2  -8  336.17   25.40
  -6   2  -8  373.36   16.50
  -6   2  -8  330.37   13.00
  -7  -2  -8  382.86   18.10
  -7   2  -8  391.96   18.60
  -7   2  -8  392.56   15.00
  -8  -2  -8   70.59   10.70
  -8   2  -8   83.59   11.00
  -9  -2  -8   83.29   11.80
  -9   2  -8   91.19   13.00
 -10  -2  -8   28.70   10.70
 -10   2  -8   58.79   12.30
 -11  -2  -8    7.90    9.80
 -11   2  -8    0.20   10.70
 -12  -2  -8    6.10   11.90
 -12   2  -8    2.40   12.30
  13  -3  -8   34.40   10.50
  13  -3  -8    2.40   13.90
  13   3  -8    3.80   11.70
  12  -3  -8    9.60   12.70
  12   3  -8    5.40   12.60
  11  -3  -8   12.70    8.70
  11  -3  -8    1.30   11.80
  11   3  -8    1.10   10.70
  10  -3  -8   19.00    8.00
  10   3  -8   35.00   11.50
   9  -3  -8   25.60    8.10
   9  -3  -8    5.90    9.50
   9   3  -8   33.50   11.20
   8  -3  -8  122.09   14.80
   8  -3  -8  124.19   11.30
   8   3  -8  111.89   14.40
   7  -3  -8  149.79   10.60
   7  -3  -8  130.99   13.80
   7   3  -8  122.29   13.80
   6  -3  -8    9.90    5.70
   6  -3  -8   11.20    5.00
   6   3  -8   20.70    7.40
   5  -3  -8   64.19    7.40
   5  -3  -8   62.19    6.80
   5   3  -8   71.89    8.60
  -5   3   8   77.79    7.60
   4  -3  -8  387.16   12.80
   4  -3  -8  343.57   12.70
   4   3  -8  381.86   15.30
  -4   3   8  363.26   12.90
   3  -3  -8   70.19    7.70
  -3   3   8   83.59    7.90
   3   3  -8   87.49    8.50
   2  -3  -8   -1.30    4.20
   2   3  -8   -1.20    4.20
  -1  -3   8  388.06   11.30
   1  -3  -8  401.26   13.70
   1   3  -8  381.06   12.10
   0  -3   8   28.00    4.50
   0  -3  -8   25.90    5.40
   0   3  -8   28.40    5.10
   0   3  -8   23.00    3.90
   0   3   8   19.80    6.20
  -1  -3  -8    4.70    4.90
   1  -3   8    6.90    4.10
   1   3   8    7.30    4.20
  -1   3  -8   11.10    4.90
  -2  -3  -8   37.60    6.40
   2  -3   8   49.30    6.00
   2   3   8   49.90    6.10
  -2   3  -8   53.09    6.40
  -3  -3  -8  181.98   11.50
  -3   3  -8  171.78   10.70
   3   3   8  156.68   10.10
  -4  -3  -8   93.29   10.30
  -4   3  -8  101.99    9.90
  -5  -3  -8  111.19   11.10
  -6   3  -8   12.50    7.00
  -7  -3  -8   47.20    9.30
  -7   3  -8   50.49    9.70
  -8  -3  -8   12.10    8.70
  -8   3  -8    4.30    8.20
  -9  -3  -8   91.69   11.90
  -9   3  -8   73.69   13.20
 -10  -3  -8   24.60   10.10
 -11  -3  -8   85.59   13.20
 -11   3  -8   68.39   14.50
 -12  -3  -8   31.70   11.60
 -12   3  -8   17.20   13.10
  12  -4  -8   -9.00   11.10
  12  -4  -8    0.00   10.80
  12   4  -8    1.60   10.70
  11  -4  -8   36.60    9.90
  11  -4  -8   27.80   13.10
  11   4  -8   26.30   12.40
  10  -4  -8   23.20    8.90
  10   4  -8   32.40   12.00
   9  -4  -8    3.30    9.60
   9  -4  -8    9.80    7.50
   9   4  -8    8.80   10.00
   8  -4  -8    4.30    6.50
   8  -4  -8    8.80    8.90
   8   4  -8   10.10    9.00
   7  -4  -8   36.80    8.60
   7   4  -8   37.70    9.60
   6  -4  -8    6.20    5.10
   6   4  -8   -5.10    6.60
   5  -4  -8   68.59    8.40
   5   4  -8   80.89   11.20
   4  -4  -8   14.90    5.20
   4  -4  -8   17.10    5.20
   4   4  -8   21.80    6.40
  -4   4   8   15.30    5.70
   3  -4  -8    5.90    4.70
   3   4  -8    7.50    5.00
  -3   4   8    3.30    4.00
   2  -4  -8  141.59    9.50
  -2   4   8  121.29    8.60
   2   4  -8  126.79    8.50
   1  -4  -8  813.02   21.30
   1   4  -8  799.32   18.50
   1   4  -8  770.52   18.90
  -1   4   8  815.12   20.90
   0  -4   8  109.89    7.50
   0  -4  -8  129.89    9.40
   0   4   8  113.29    8.30
   0   4  -8  112.19    8.20
   1  -4   8    1.60    4.40
  -1  -4  -8   10.80    5.10
   1   4   8   -0.50    3.90
  -1   4  -8    0.90    4.50
   2  -4   8    2.10    4.20
  -2  -4  -8    4.40    5.50
   2   4   8   -0.70    4.20
  -2   4  -8   -2.30    4.70
  -3  -4  -8  136.89   10.90
  -3   4  -8  131.79   10.30
  -4  -4  -8   26.60    6.70
  -4   4  -8   23.50    6.90
  -5  -4  -8  240.78   14.30
  -5   4  -8  245.48   13.90
  -6  -4  -8  211.38   14.30
  -6   4  -8  189.58   13.90
  -7  -4  -8  137.29   13.60
  -7   4  -8  113.29   14.00
  -8  -4  -8    0.70    8.10
  -8   4  -8   -2.00    8.30
  -9  -4  -8    0.70    8.90
  -9   4  -8   15.50    9.90
 -10  -4  -8   14.70    9.80
 -10   4  -8  -10.10   10.20
 -11  -4  -8   15.60   10.80
 -11   4  -8   18.70   12.30
 -12  -4  -8   32.50   11.10
 -12   4  -8    1.90   12.40
  12  -5  -8   18.50   13.00
  12  -5  -8    4.50   13.10
  12   5  -8   -7.10   13.50
  11  -5  -8   12.40   12.20
  11  -5  -8    3.50    9.20
  11   5  -8    6.80   11.20
  10  -5  -8    1.00   14.40
  10  -5  -8    3.40    8.10
  10   5  -8    7.00   10.90
   9  -5  -8   23.10   11.20
   9  -5  -8    5.40    6.90
   9   5  -8   23.40   17.80
   8  -5  -8    5.40    7.00
   8  -5  -8    8.10    9.70
   8   5  -8   33.00   10.20
   7  -5  -8   -8.10    6.10
   7   5  -8   -4.00    7.80
   6  -5  -8   43.50    7.80
   6   5  -8   27.90    8.50
   5  -5  -8    3.60    5.40
   5   5  -8   11.60    6.90
   4  -5  -8    6.50    5.00
   4   5  -8    8.80    6.10
   3  -5  -8  164.38   10.70
  -3  -5   8  167.18    9.60
   3   5  -8  169.08   10.90
   2  -5  -8   39.90    6.50
   2   5  -8   39.90    5.90
  -1  -5   8  642.34   16.30
   1  -5  -8  689.23   19.90
   1   5  -8  655.03   17.00
   1   5  -8  672.63   16.60
   0  -5  -8    0.50    5.10
   0  -5   8    1.40    3.70
   0   5  -8   -4.10    3.90
  -1  -5  -8  447.66   16.10
   1  -5   8  445.96   14.40
  -1   5  -8  462.25   15.00
  -2  -5  -8    9.20    5.60
  -2   5  -8   -1.10    5.00
  -3  -5  -8   69.69    8.30
  -3   5  -8   57.49    7.70
  -4  -5  -8  313.07   14.70
  -4   5  -8  296.87   17.30
  -5  -5  -8   81.39   12.00
  -5   5  -8   88.79   11.40
  -6  -5  -8    4.80    7.70
  -6   5  -8   -3.10    7.20
  -7  -5  -8   22.40    8.70
  -7   5  -8   23.90    9.10
  -8  -5  -8   37.20   10.00
  -8   5  -8   36.20   10.30
  -9  -5  -8   -2.40    8.90
 -10  -5  -8    0.10    8.80
 -10   5  -8  -10.90   10.60
 -11  -5  -8   84.49   13.30
 -11   5  -8   72.39   15.10
 -12  -5  -8  -21.30    9.80
 -12   5  -8   -6.40   13.50
  12  -6  -8   19.80   10.40
  12  -6  -8    3.30   12.90
  12   6  -8   -3.20   11.40
  11  -6  -8   -0.40   11.40
  11   6  -8  -14.50   11.10
  10  -6  -8   10.20   11.20
  10  -6  -8   -3.60    8.20
  10   6  -8    1.00   10.30
   9  -6  -8   44.30   12.70
   9  -6  -8   41.20    9.80
   9   6  -8   34.60   12.10
   8  -6  -8   33.00    9.40
   8   6  -8   21.10   10.20
   7  -6  -8   17.60    7.60
   7   6  -8   10.90    9.40
   6  -6  -8  143.59   12.60
   6   6  -8  130.59   14.20
   5  -6  -8  122.99   10.90
   5   6  -8  115.99   12.30
   4  -6  -8    8.80    8.70
   4   6  -8   19.40    6.70
   3  -6  -8   58.99    7.60
   3   6  -8   55.89    7.60
  -2  -6   8   74.59    7.00
   2  -6  -8   74.89    9.60
   2   6  -8   76.59    8.20
  -1  -6   8   37.00    4.60
  -1  -6   8   31.50    4.60
   1  -6  -8   31.20    6.30
   1   6  -8   45.60    5.40
   1   6  -8   35.90    5.10
   0  -6  -8   46.60    7.00
   0  -6   8   50.59    5.70
   0   6  -8   43.60    6.00
   1  -6   8   58.29    6.60
  -1  -6  -8   64.29    7.90
  -1   6  -8   92.59    8.80
  -2  -6  -8  208.58   12.40
  -2   6  -8  228.88   12.20
  -3  -6  -8   -8.60    5.80
  -3   6  -8   -6.90    5.80
  -4  -6  -8    7.70    8.10
  -4   6  -8    6.70    6.50
  -5  -6  -8   28.20    8.60
  -5   6  -8   19.30    7.60
  -6  -6  -8    7.80    7.70
  -6   6  -8   -0.10    7.30
  -7  -6  -8   -1.50    8.00
  -7   6  -8   -1.20    8.10
  -8  -6  -8   60.99   10.80
  -8   6  -8   72.79   12.60
  -9  -6  -8   -8.50    8.20
  -9   6  -8   27.10   11.40
 -10  -6  -8   17.60   10.30
 -10   6  -8    2.40   10.90
 -11  -6  -8   16.00   10.60
 -11   6  -8   19.90   12.90
 -12  -6  -8   19.00   11.50
  12  -7  -8  -14.40   13.10
  12   7  -8   -7.20   13.90
  11  -7  -8    0.50   11.70
  11  -7  -8   -4.80    9.60
  11   7  -8    6.30   11.50
  10  -7  -8    7.60   11.60
  10  -7  -8   -2.80   10.10
  10   7  -8    3.40   10.40
   9  -7  -8    8.20    9.50
   9  -7  -8    8.70   10.70
   9   7  -8   11.90   10.90
   8  -7  -8   74.69   11.70
   8   7  -8   65.99   12.80
   7  -7  -8   62.79   10.60
   7   7  -8   59.39   11.90
   6  -7  -8    4.30    6.80
   6   7  -8    6.10    8.60
   5  -7  -8    9.30    6.60
   5   7  -8   28.60    8.60
   4  -7  -8   51.09    8.40
   4   7  -8   47.20   12.60
   3  -7  -8    4.50    5.80
   3   7  -8    1.20    5.40
  -2  -7   8   30.80    4.50
   2  -7  -8   43.80    7.60
  -2  -7   8   30.30    4.80
  -2  -7   8   34.90    5.20
   2   7  -8   42.60    5.40
   2   7  -8   32.20    6.20
  -1  -7   8  203.68    9.10
  -1  -7   8  188.98    9.70
  -1  -7   8  205.88    9.20
   1   7  -8  216.58   10.20
   1   7  -8  195.88   10.10
   0  -7  -8  211.48   18.40
   0  -7   8  200.88    9.80
   0   7  -8  207.98   11.20
  -1  -7  -8    4.90    8.30
  -1   7  -8   -5.10    4.90
  -2   7  -8  216.48   12.60
  -3  -7  -8  144.69   12.60
  -3   7  -8  150.58   12.10
  -4  -7  -8  445.86   19.20
  -4   7  -8  436.16   19.10
  -5  -7  -8   45.40    9.10
  -5   7  -8   45.50    9.50
  -6  -7  -8    4.40    8.20
  -6   7  -8    2.00    8.30
  -7  -7  -8    1.00    8.50
  -7   7  -8   -6.90    8.90
  -8  -7  -8   80.59   11.40
  -8   7  -8   65.89   14.00
  -9  -7  -8  -10.50    8.40
  -9   7  -8   -5.80    9.50
 -10  -7  -8   14.20   10.30
 -10   7  -8  -16.40   10.80
 -11   7  -8    6.30   11.80
  11  -8  -8    6.10   11.40
  11  -8  -8   -1.20   10.40
  11   8  -8  -11.20   16.00
  10  -8  -8   12.80   11.50
  10  -8  -8    6.00   12.90
  10   8  -8   -9.10   11.50
   9  -8  -8   23.30   11.60
   9  -8  -8  -16.30    9.10
   9   8  -8   -3.10   10.10
   8  -8  -8   -9.30    8.30
   8   8  -8    5.40   10.70
   7  -8  -8    1.60    8.20
   7   8  -8    5.10    9.50
   6  -8  -8   24.20    8.20
   6   8  -8   13.90    9.40
   5  -8  -8    7.10    7.30
   5   8  -8   16.70    8.80
   4  -8  -8    9.40    7.10
   4   8  -8   18.60    7.70
   3  -8  -8   45.60    8.40
   3   8  -8   47.10    8.20
  -2  -8   8  406.76   15.20
  -2  -8   8  452.35   14.30
  -2  -8   8  464.95   14.20
   2  -8  -8  455.55   18.80
  -1  -8   8  120.09    9.50
  -1  -8   8  121.89    8.40
   1  -8  -8  124.09   11.90
  -1  -8   8  130.99   12.10
   1   8  -8  125.09    9.80
   0  -8  -8   78.99    9.30
   0  -8   8   81.49    9.30
   0   8  -8   57.89    7.50
  -1  -8  -8    5.10    6.20
  -1   8  -8   -1.20    5.70
  -2  -8  -8  192.28   13.20
  -2   8  -8  165.68   12.00
  -3  -8  -8    8.00    7.20
  -3   8  -8    8.00    6.60
  -4  -8  -8    4.10    7.60
  -4   8  -8    9.10    7.60
  -5  -8  -8   11.80    8.50
  -5   8  -8   20.70    8.30
  -6  -8  -8   38.50   10.10
  -6   8  -8   16.50    8.90
  -7  -8  -8    0.80    8.80
  -7   8  -8   13.20   12.50
  -8  -8  -8  -13.20    8.60
  -8   8  -8   -3.80    9.20
  -9  -8  -8   -8.80    8.60
  -9   8  -8   -2.80   10.40
 -10  -8  -8   15.00    9.90
 -10   8  -8    9.00   12.30
 -11  -8  -8  -13.90   11.50
  11  -9  -8  -11.90   11.80
  11   9  -8    8.20   14.10
  10  -9  -8    5.90   10.40
  10  -9  -8    1.30   11.60
  10   9  -8  -10.70   11.40
   9  -9  -8    0.90    9.70
   9   9  -8   12.30   12.00
   8  -9  -8   88.79   14.20
   8   9  -8   84.09   13.90
   7  -9  -8   22.90   10.30
   7   9  -8   25.00   10.90
   6  -9  -8    3.70    8.10
   6   9  -8   17.70    9.40
   5  -9  -8   26.10    9.40
   5   9  -8   10.90    8.90
   4  -9  -8   48.80    9.70
   4   9  -8   41.10    9.80
   3  -9  -8   26.00    8.20
  -3  -9   8   51.49    6.70
  -2  -9   8    3.70    4.80
   2  -9  -8   -8.50    6.30
  -2  -9   8    3.10    4.10
  -1  -9   8   10.30    4.30
  -1  -9   8   18.60    5.80
   1  -9  -8    2.80    7.20
   1   9  -8    8.90    5.70
   0  -9  -8   25.40    8.10
   0  -9   8   53.09    7.80
   0   9  -8   36.40    7.70
   1  -9   8    5.10    6.30
  -1  -9  -8    8.20    7.40
  -1   9  -8    7.20    6.60
  -2  -9  -8   17.70    7.90
   2  -9   8    9.50    7.60
  -2   9  -8   20.00    7.90
  -3  -9  -8    3.50    7.40
  -3   9  -8    2.70    7.30
  -4  -9  -8   79.49   10.80
  -4   9  -8   80.49   11.10
  -5  -9  -8   15.80    8.70
  -5   9  -8   20.90    9.80
  -6  -9  -8   63.49   10.90
  -6   9  -8   46.00   11.90
  -7  -9  -8   -6.50    8.00
  -7   9  -8    6.70   10.20
  -8  -9  -8   48.90   11.00
  -8   9  -8   31.50   12.60
  -9  -9  -8   15.70    9.90
  -9   9  -8  -18.00   11.20
  10  -9   8   -3.80   11.70
 -10  -9  -8   18.10   11.80
 -10   9  -8   -6.70   12.40
  10 -10  -8   21.90   12.40
  10 -10  -8   24.60   13.70
   9 -10  -8    6.00   10.80
   8 -10  -8   -5.40    9.50
   7 -10  -8    4.20    8.90
   5 -10  -8  126.69   15.10
   4 -10  -8  -12.60    7.20
   3 -10  -8    8.60    7.90
   2 -10  -8  143.19   14.40
  -2 -10   8  129.39   10.40
   1 -10  -8   18.90    8.50
  -1 -10   8   13.70    5.10
  -1 -10   8   16.70    6.50
   0 -10  -8   -0.20    7.10
   0 -10   8   -5.90    5.80
   0  10  -8    2.90    5.90
  -1 -10  -8  194.18   15.40
   1 -10   8  208.28   14.60
  -1  10  -8  198.18   14.80
  -2 -10  -8  317.77   18.00
   2 -10   8  316.77   17.90
  -2  10  -8  306.17   17.80
  -3 -10  -8   54.99   10.50
   3 -10   8   58.19   10.50
  -3  10  -8   82.29   11.10
   4 -10   8   63.29   11.30
  -4 -10  -8   43.90    9.50
  -4  10  -8   32.30   10.30
  -5 -10  -8   39.70   10.80
   5 -10   8   44.70   11.90
  -5  10  -8   45.30   11.40
   6 -10   8   71.69   13.50
  -6 -10  -8   84.99   11.90
  -6  10  -8   96.49   13.80
   7 -10   8   16.40   11.50
  -7 -10  -8   20.30    9.90
  -7  10  -8   -6.20   10.30
   8 -10   8  -15.30   10.40
  -8 -10  -8  -18.70    8.60
  -8  10  -8  -22.90   10.10
   9 -10   8   14.30   11.30
  -9 -10  -8   -5.70    9.20
  -9  10  -8   -4.40   11.00
  10 -10   8   10.80   12.30
 -10 -10  -8   -3.10   10.70
 -10  10  -8   18.70   15.30
   9 -11  -8   16.60   12.00
   8 -11  -8   30.30   11.60
   7 -11  -8   19.70   10.00
   6 -11  -8   17.00    9.70
   5 -11  -8   90.29   14.00
  -4 -11   8   44.60    6.70
   4 -11  -8   49.60   13.70
   3 -11  -8   56.89   11.50
  -3 -11   8   53.19    7.50
   2 -11  -8    4.20    8.50
  -2 -11   8    1.30    6.80
   1 -11  -8  219.58   17.30
  -1 -11   8  210.98   13.40
   0 -11  -8   58.49   10.80
   0 -11   8   71.69    7.70
   0 -11   8   63.09    9.40
  -1 -11  -8   28.70    8.90
   1 -11   8   14.30    8.00
  -1  11  -8    0.30    7.30
   2 -11   8   25.20    8.60
  -2 -11  -8   22.90    9.20
  -2  11  -8   21.60    9.30
   3 -11   8  -15.60    7.30
  -3 -11  -8   15.50    8.80
  -3  11  -8   -1.30    8.40
   4 -11   8   10.40    8.90
  -4 -11  -8   -1.00    8.10
  -4  11  -8    7.30    9.40
   5 -11   8   18.90    9.80
  -5 -11  -8    4.50    9.30
  -5  11  -8    3.70    9.10
   6 -11   8   -1.30    9.80
  -6 -11  -8  -10.40    8.80
  -6  11  -8   11.00   11.10
  -7 -11  -8   11.50   10.00
   7 -11   8    6.70   10.90
  -7  11  -8   -5.30   10.70
   8 -11   8   18.70   12.50
  -8 -11  -8   23.50   11.80
  -8  11  -8    8.50   11.50
  -9 -11  -8  -15.10    9.80
   8 -12  -8   11.00   11.40
   7 -12  -8   -2.20   10.20
   6 -12  -8   15.30   10.80
   5 -12  -8   95.59   14.30
   4 -12  -8   12.90    9.70
   3 -12  -8  178.28   17.90
  -2 -12   8   -5.20    6.10
  -1 -12   8    1.70    6.80
   1 -12  -8    4.20    8.70
   0 -12   8  131.49   13.80
   0 -12  -8   93.99   12.60
   1 -12   8   32.80    8.70
  -1 -12  -8   12.50    9.50
   2 -12   8    0.20    7.60
  -2 -12  -8    0.70    8.30
  -2  12  -8    0.20    8.70
  -3 -12  -8   -8.20    7.90
   3 -12   8   11.90    9.00
  -3  12  -8    0.50    9.20
  -4 -12  -8    1.80    9.10
   4 -12   8   -0.50    8.60
  -4  12  -8    0.90    9.40
  -5 -12  -8   43.90   11.30
   5 -12   8   50.09   11.90
  -5  12  -8   38.60   12.60
  -6 -12  -8    7.70   11.90
   6 -12   8    9.90   10.90
  -6  12  -8    8.50   11.00
  -7 -12  -8   32.50   15.00
   7 -12   8   -5.90   11.20
  -7  12  -8   -5.00   10.70
  -8 -12  -8   29.50   10.50
   8 -13  -8  -22.90   11.40
   7 -13  -8  -13.10   10.70
   6 -13  -8   -4.90   10.20
   5 -13  -8    9.10   10.90
   4 -13  -8    3.80   10.00
  -3 -13   8   13.40    7.00
   3 -13  -8    9.40   10.30
  -2 -13   8   -0.80    6.70
   2 -13  -8  -14.10    8.50
   1 -13  -8   40.60   11.30
  -1 -13   8   42.40    8.80
   0 -13  -8  -10.30    8.50
   0 -13   8   10.00    8.20
   1 -13   8  111.59   14.20
  -1 -13  -8   58.69   12.10
  -2 -13  -8   -1.10    9.10
   2 -13   8   43.20   13.50
   3 -13   8   23.40   10.80
  -3 -13  -8   46.50   11.70
  -3  13  -8   35.50   11.40
   4 -13   8    3.80    9.70
  -4 -13  -8   13.70   10.20
  -4  13  -8   22.60   10.90
  -5 -13  -8   27.90   11.20
   5 -13   8    2.70   10.50
  -5  13  -8   20.20   12.30
   6 -13   8   20.90   11.20
  -6 -13  -8   12.70   10.30
  -6  13  -8   -5.50   10.60
  -7 -13  -8   31.80   11.90
  -7  13  -8    5.80   18.00
   7 -14  -8   17.30   13.60
   5 -14  -8   13.00   11.40
   4 -14  -8    3.10    9.90
   3 -14  -8  -22.90    8.40
  -3 -14   8  -10.70    6.70
   2 -14  -8   17.90   10.40
  -2 -14   8   14.20    7.60
   1 -14  -8    9.90   10.40
  -1 -14   8   -4.90    7.20
   0 -14   8   16.00    9.00
   0 -14  -8    9.30    9.60
   1 -14   8    1.00    9.90
  -1 -14  -8   33.10   11.10
   2 -14   8   11.30    9.10
  -2 -14  -8   30.80   10.80
   3 -14   8   33.50   10.60
  -3 -14  -8   16.80   10.80
   4 -14   8   11.60    9.90
  -4 -14  -8   -5.00   10.30
  -5 -14  -8   -2.50   11.10
   5 -14   8   15.30   12.40
  -5  14  -8   15.20   11.60
  -6 -14  -8   15.60   11.30
   5 -15  -8    7.70   11.30
   4 -15  -8   17.00   14.30
  -3 -15   8    9.50    7.80
   3 -15  -8   18.30   11.60
   2 -15  -8   13.70   11.10
  -2 -15   8    3.40    7.10
   1 -15  -8    5.40   10.90
  -1 -15   8   11.00    9.80
   0 -15   8   17.10    9.00
   0 -15  -8    1.30   10.60
  -1 -15  -8  -10.00    9.30
   1 -15   8    5.20    9.30
   2 -15   8    7.30    9.90
  -2 -15  -8    7.70   10.40
  -3 -15  -8  -13.60    9.50
   3 -15   8   18.90   10.60
  -4 -15  -8   39.30   12.70
   4 -15   8   59.09   13.90
  -5 -15  -8   11.00   12.30
   3 -16  -8    1.50   11.00
  -3 -16   8   -1.90    8.50
  -2 -16   8   20.30    9.30
   2 -16  -8   -6.10   14.90
   1 -16  -8    3.00   12.50
  -1 -16   8  -16.70    7.30
   0 -16  -8   -7.40   10.60
   0 -16   8   15.60    9.60
  -1 -16  -8    3.50   11.00
   1 -16   8   -6.90    9.00
  -2 -16  -8   61.59   13.60
   2 -16   8   25.30   11.90
   3 -16   8    0.60   10.50
  -3 -16  -8   32.70   12.60
  13   0  -9   68.99   17.30
  12   0  -9    1.80   12.10
  11   0  -9   13.80   12.10
  10   0  -9   -0.90   10.60
   9   0  -9   40.80   11.30
   8   0  -9    4.40    7.80
   7   0  -9  187.28   15.00
   6   0  -9   -0.40    6.00
   5   0  -9  181.28   12.40
  -3   0   9   54.19    5.40
   3   0  -9   49.30    6.00
  -2   0   9    3.20    4.00
   2   0  -9    1.50    4.00
  -1   0   9  157.68    7.80
   1   0  -9  142.59    8.40
   0   0  -9   -1.10    4.40
   0   0   9    5.50    4.00
  -1   0  -9   38.20    6.00
   1   0   9   26.90    5.10
   2   0   9   -5.40    4.10
  -2   0  -9    2.70    5.10
  -3   0  -9 1184.98   28.70
   3   0   9 1195.98   28.70
  -4   0  -9    8.50    4.40
  -4   0  -9   -0.50    5.30
  -5   0  -9  120.89   10.90
  -5   0  -9  100.99    8.70
  -6   0  -9   -2.80    6.50
  -6   0  -9   -2.50    5.10
  -7   0  -9  379.76   18.30
  -8   0  -9    7.80    8.50
  -9   0  -9  273.37   18.10
 -10   0  -9  -17.60    8.60
 -11   0  -9   29.80   11.60
 -12   0  -9   -5.50   12.60
  13  -1  -9    2.90   16.50
  13   1  -9  -21.10   12.40
  12  -1  -9   26.00   13.40
  12   1  -9   -2.30   11.10
  11  -1  -9   26.80    8.00
  11  -1  -9   18.10   12.30
  11   1  -9   40.20   13.00
  10  -1  -9   -5.80   10.60
  10  -1  -9    5.00    6.50
  10   1  -9   17.10   11.20
   9  -1  -9    6.00    5.80
   9  -1  -9    1.90    8.90
   9   1  -9    2.00    8.90
   8  -1  -9   18.90    8.90
   8  -1  -9   15.40    5.40
   8   1  -9   10.10    7.90
   7  -1  -9   13.90    8.00
   7   1  -9   13.60    7.40
   6  -1  -9   25.80    4.50
   6  -1  -9   16.80    7.30
   6  -1  -9   20.30    4.50
   6   1  -9   19.90    7.30
   5  -1  -9   10.80    3.80
   5  -1  -9   29.00    4.40
  -5   1   9   19.20    4.10
   5   1  -9   17.20    6.30
   4  -1  -9  262.17    9.70
  -4   1   9  266.17    9.50
   4   1  -9  259.47   13.20
   3  -1  -9  532.15   14.40
  -3   1   9  529.65   14.20
  -2  -1   9    6.20    3.10
   2  -1  -9    6.20    4.10
  -2   1   9    9.20    3.70
   2   1  -9    1.30    5.80
   1  -1  -9  140.69    8.70
   1   1  -9  138.89    8.10
  -1   1   9  126.19    8.00
   0  -1  -9   42.90    5.60
   0  -1   9   34.90    5.00
   0   1   9   33.00    5.10
   0   1  -9   34.10    5.20
  -1  -1  -9  430.76   14.70
   1  -1   9  442.16   13.90
  -1   1  -9  422.76   14.00
   2  -1   9    0.00    4.10
  -2  -1  -9    3.20    5.40
   2   1   9    5.40    4.70
  -2   1  -9    6.50    5.30
  -3  -1  -9   13.00    5.90
   3  -1   9   14.60    5.50
   3   1   9    4.80    4.80
  -3   1  -9   10.90    5.50
  -4  -1  -9   96.59   10.00
  -4   1  -9  112.79    7.50
  -4   1  -9  121.29   10.30
  -5  -1  -9  178.38   10.40
  -5  -1  -9  189.08   12.30
  -5   1  -9  182.28    9.40
  -5   1  -9  190.38   13.40
  -6  -1  -9   14.00    7.20
  -6   1  -9    5.00    5.20
  -6   1  -9   15.70    7.40
  -7  -1  -9   16.90    8.10
  -7   1  -9    2.00    7.40
  -8  -1  -9   21.40    9.30
  -8   1  -9   18.20    9.30
  -9  -1  -9   66.59   11.50
  -9   1  -9   79.59   12.10
 -10  -1  -9    4.30    9.40
 -10   1  -9    6.60   10.10
 -11  -1  -9   -0.10   10.40
 -11   1  -9  -15.90   10.30
 -12  -1  -9   25.10   12.20
 -12   1  -9  -14.60   11.70
  13   2  -9   -0.40   13.00
  12  -2  -9  -13.70    8.50
  12  -2  -9  -15.00   12.20
  12   2  -9   17.20   12.10
  11  -2  -9   -8.50   11.00
  11  -2  -9   -1.00    7.50
  11   2  -9    4.00   11.30
  10  -2  -9   81.39   15.50
  10   2  -9  106.39   15.00
   9  -2  -9   66.49   12.80
   9  -2  -9   67.09    8.40
   9   2  -9   67.19   12.20
   8  -2  -9   -0.90    8.30
   8  -2  -9    3.30    5.40
   8   2  -9    0.20    8.30
   7  -2  -9   -0.90    4.70
   7  -2  -9   -4.30    6.90
   7  -2  -9   -1.30    4.50
   7   2  -9    4.10    7.30
   6  -2  -9   18.50    4.90
   6  -2  -9   11.20    4.50
   6   2  -9   20.00    7.30
   5  -2  -9  134.19    8.30
   5  -2  -9  127.59    9.10
   5   2  -9  118.39   11.30
  -5   2   9  123.29    9.80
   4  -2  -9    3.90    3.80
   4   2  -9    9.70    5.50
  -4   2   9    5.10    3.80
   3  -2  -9   30.20    4.90
   3   2  -9   29.50    6.10
  -3   2   9   29.10    4.80
   2  -2  -9  110.49    8.20
  -2   2   9  124.59    7.90
  -1  -2   9   28.20    5.30
   1  -2  -9   30.00    5.40
  -1   2   9   36.70    5.00
   1   2  -9   36.20    4.90
   0  -2   9  351.76   11.70
   0  -2  -9  357.16   13.20
   0   2  -9  364.86   12.40
   1  -2   9  354.66   14.60
  -1  -2  -9  327.97   13.20
  -1   2  -9  353.06   12.90
   1   2   9  344.97   12.50
   2  -2   9 1155.08   26.90
  -2  -2  -9 1129.79   27.80
   2   2   9 1116.29   26.90
  -2   2  -9 1109.49   27.00
  -3  -2  -9  958.80   25.40
  -3   2  -9  968.80   25.20
  -4  -2  -9    8.50    5.80
  -4   2  -9    9.00    6.00
  -5  -2  -9    7.50    6.40
  -5   2  -9    6.70    8.60
  -5   2  -9   -0.30    3.90
  -6  -2  -9  323.97   16.30
  -6   2  -9  319.67   13.00
  -6   2  -9  342.07   16.50
  -7  -2  -9   38.30    8.80
  -7   2  -9   19.60    8.80
  -7   2  -9   12.10    6.00
  -8  -2  -9    8.50    8.40
  -8   2  -9  -11.60    7.90
  -9  -2  -9   16.80    9.60
  -9   2  -9    9.10    9.50
 -10  -2  -9   19.10   10.70
 -11  -2  -9   25.90   12.80
 -11   2  -9   16.00   11.40
 -12  -2  -9  -17.10   11.10
 -12   2  -9    6.90   12.80
  12  -3  -9   26.00   13.50
  12  -3  -9   -3.20   11.10
  12   3  -9    6.90   12.40
  11  -3  -9   -5.00   11.50
  11  -3  -9   12.80    8.30
  11   3  -9   35.60   12.60
  10  -3  -9   25.40   12.00
  10  -3  -9    3.40    7.50
  10   3  -9   -2.10    9.60
   9  -3  -9   10.10    7.10
   9  -3  -9   -5.10    9.30
   9   3  -9    4.90    9.00
   8  -3  -9    8.40    6.20
   8  -3  -9   -2.90    8.30
   8   3  -9    1.60    8.60
   7  -3  -9   59.29    7.60
   7   3  -9   59.99   10.40
   6  -3  -9   88.19    8.50
   6   3  -9   96.59   11.10
   5  -3  -9   46.00    6.00
   5  -3  -9   31.20    5.00
  -5   3   9   43.60    5.80
   5   3  -9   46.70    9.20
   4  -3  -9  243.48   11.20
   4  -3  -9  224.98   10.20
   4   3  -9  263.87   13.20
  -4   3   9  251.17   10.90
   3  -3  -9   41.60    5.60
  -3   3   9   37.90    5.40
   3   3  -9   34.90    6.50
   2  -3  -9  404.96   13.90
   2   3  -9  388.26   13.60
  -2   3   9  394.86   13.30
   1  -3  -9  168.68   10.20
   1   3  -9  162.58    8.40
  -1   3   9  164.28    9.40
   1   3  -9  163.28    8.70
   0  -3  -9  738.23   20.10
   0  -3   9  729.73   18.30
   0   3  -9  728.13   18.50
   0   3   9  714.33   19.30
  -1  -3  -9  185.68   11.20
   1  -3   9  186.88   10.90
   1   3   9  197.28   10.20
  -1   3  -9  178.18   10.20
  -2  -3  -9   72.09    7.90
   2  -3   9   56.29    7.60
   2   3   9   58.99    6.40
  -2   3  -9   62.39    7.30
  -3  -3  -9    9.90    5.90
  -3   3  -9    5.40    5.60
  -4  -3  -9  216.38   12.90
  -4   3  -9  181.08   11.80
  -5  -3  -9   95.69   11.80
  -5   3  -9  102.29   11.10
  -6  -3  -9   88.39   11.80
  -6   3  -9   73.19    9.70
  -7  -3  -9   79.79   10.90
  -7   3  -9   86.29   10.90
  -8  -3  -9   -6.30    8.30
  -8   3  -9    1.10    8.60
  -9  -3  -9   46.20   10.50
  -9   3  -9   32.00   11.60
 -10  -3  -9    1.90    9.70
 -10   3  -9    8.90   10.40
 -11   3  -9   -6.40   11.10
 -12  -3  -9   42.10   12.40
 -12   3  -9   54.79   15.60
  12  -4  -9   15.20   12.30
  12  -4  -9   -2.10    8.20
  12   4  -9  -28.50   11.20
  11  -4  -9   15.60   12.50
  11  -4  -9    6.90    8.80
  11   4  -9  -10.50   10.10
  10  -4  -9   30.70   12.90
  10  -4  -9   21.70    8.40
  10   4  -9   18.80   11.30
   9  -4  -9   67.09   13.50
   9  -4  -9   59.89    9.10
   9   4  -9   55.79   19.80
   8  -4  -9    0.20    8.50
   8  -4  -9   14.90    6.70
   8   4  -9    3.30    8.60
   7  -4  -9   10.80   10.80
   7   4  -9    3.70    8.00
   6  -4  -9    2.80    5.20
   6   4  -9   10.20    7.40
   5  -4  -9  110.49    9.50
   5   4  -9   87.29   11.90
   4  -4  -9  382.66   14.50
   4   4  -9  394.46   16.00
   3  -4  -9  108.69    9.20
  -3   4   9  104.19    8.80
   3   4  -9  100.09    9.20
   2  -4  -9  109.69    9.40
  -2   4   9  124.69    8.70
   2   4  -9  130.49    8.70
  -1  -4   9   14.00    4.10
   1  -4  -9    9.40    5.40
  -1   4   9   12.40    4.80
   1   4  -9    9.30    4.30
   1   4  -9    8.90    4.20
   0  -4   9   26.20    4.80
   0  -4  -9   23.10    6.00
   0   4  -9   33.80    5.50
   0   4   9   23.90    5.00
  -1  -4  -9   29.50    6.30
   1  -4   9   26.40    5.10
  -1   4  -9   28.10    5.80
   1   4   9   19.10    7.00
   2  -4   9  744.33   23.80
  -2  -4  -9  769.72   22.10
  -2   4  -9  744.33   21.10
  -3  -4  -9   -4.20    5.50
  -3   4  -9    1.60    5.40
  -4  -4  -9   98.99   10.80
  -5  -4  -9   23.30   12.60
  -5   4  -9   18.30    7.20
  -6  -4  -9   69.59    9.60
  -6   4  -9   60.79    9.30
  -7  -4  -9    9.10    8.30
  -7   4  -9   28.10    9.10
  -8  -4  -9   61.29   10.60
  -8   4  -9   62.29   11.80
  -9  -4  -9   23.10    9.20
  -9   4  -9    4.40   10.60
 -10  -4  -9   92.59   13.10
 -10   4  -9   82.89   15.20
 -11   4  -9   -8.80   11.60
 -12  -4  -9  -16.50   10.10
 -12   4  -9    3.00   12.90
  12  -5  -9   10.90   13.30
  11  -5  -9   28.50   12.90
  11  -5  -9   30.90   10.10
  11   5  -9   15.10   11.70
  10  -5  -9    2.50   10.40
  10  -5  -9   10.50    8.60
  10   5  -9   12.50   11.80
   9  -5  -9   28.30   11.70
   9  -5  -9   23.40    8.70
   9   5  -9   33.30   11.70
   8  -5  -9  136.49   13.50
   8   5  -9  132.89   15.60
   7  -5  -9  147.99   11.90
   7   5  -9  156.08   15.30
   6  -5  -9  128.79   11.00
   6   5  -9  169.08   14.30
   5  -5  -9   19.60    6.80
   5   5  -9   19.70    7.40
   4  -5  -9   73.39    9.00
   4   5  -9   84.79   10.50
   3  -5  -9   -0.40    4.90
   3   5  -9   -6.50    4.70
   2  -5  -9   90.89    9.20
   2   5  -9   77.69    7.90
   1  -5  -9   26.50    6.40
  -1  -5   9   27.30    4.50
   1   5  -9   16.80    4.70
   1   5  -9   25.80    4.90
   0  -5   9  241.78   11.70
   0  -5  -9  261.47   12.60
   0   5  -9  277.07   11.20
  -1  -5  -9   28.10    6.20
   1  -5   9   39.10    5.60
  -1   5  -9   28.10    6.10
  -2  -5  -9  184.98   12.10
  -2   5  -9  194.28   11.40
  -3  -5  -9   14.40    6.40
  -3   5  -9   23.40    6.60
  -4  -5  -9  108.99   14.90
  -4   5  -9   95.19   11.20
  -5  -5  -9  120.99   12.90
  -5   5  -9  128.19   12.90
  -6  -5  -9   30.40    8.90
  -6   5  -9   24.10    8.40
  -7  -5  -9   -1.00    8.30
  -7   5  -9    9.50    8.90
  -8  -5  -9  175.68   16.00
  -8   5  -9  150.08   16.30
  -9  -5  -9    7.80    9.40
  -9   5  -9   10.40   10.00
 -10  -5  -9    6.00    9.70
 -10   5  -9   17.10   10.90
 -11  -5  -9   33.20   16.30
 -11   5  -9   20.80   13.30
 -12  -5  -9   26.80   11.70
 -12   5  -9    5.60   14.50
  12  -6  -9   14.00   13.70
  12   6  -9   16.00   14.20
  11  -6  -9   -1.90   10.80
  11  -6  -9    8.70   12.70
  11   6  -9  -16.10   10.20
  10  -6  -9   48.70   13.50
  10  -6  -9    6.00    8.60
  10   6  -9   16.90   11.70
   9  -6  -9   54.79   13.10
   9  -6  -9   57.09   11.30
   9   6  -9   72.19   13.80
   8  -6  -9   69.79   10.80
   8   6  -9  107.69   14.40
   7  -6  -9   11.40    7.40
   7   6  -9    8.30    9.10
   6  -6  -9   56.49    8.70
   6   6  -9   78.19   10.60
   5  -6  -9   10.20    6.30
   5   6  -9    3.40    6.80
   4  -6  -9   -2.10    5.30
   4   6  -9    8.10    6.20
   3   6  -9   -0.80    5.30
   2  -6  -9  411.36   16.30
   2   6  -9  386.26   14.20
   1  -6  -9   97.99   10.00
  -1  -6   9   81.19    6.80
   1   6  -9   78.79    7.50
   1   6  -9   87.09    7.40
   0  -6  -9   22.80    6.40
   0  -6   9   15.40    4.50
   0   6  -9   26.40    5.50
  -1  -6  -9   49.10    7.50
  -1   6  -9   51.29    6.70
  -2  -6  -9   15.20    6.30
  -2   6  -9    8.50    5.90
  -3   6  -9  190.18   13.10
  -4  -6  -9    5.30    6.80
  -4   6  -9   10.10    6.70
  -5  -6  -9  144.59   13.80
  -5   6  -9  120.59   13.20
  -6  -6  -9   48.40   10.10
  -6   6  -9   75.79   11.00
  -7  -6  -9   18.60    9.30
  -7   6  -9   27.90    9.70
  -8  -6  -9   49.00   10.30
  -8   6  -9   42.50   13.80
  -9  -6  -9    5.10    9.20
  -9   6  -9  -12.50    9.20
 -10  -6  -9   24.30   10.50
 -10   6  -9   24.60   12.40
 -11  -6  -9   -3.50   10.10
 -11   6  -9   -1.60   12.20
  11  -7  -9   38.60   13.20
  11  -7  -9   30.70   10.70
  11   7  -9   16.50   12.70
  10  -7  -9    9.70   10.50
  10  -7  -9   30.40   12.50
  10   7  -9   43.30   13.10
   9  -7  -9    3.00   15.20
   9  -7  -9    2.60    9.30
   9   7  -9   40.60   12.40
   8  -7  -9   -0.80    7.60
   8   7  -9  -14.20   11.80
   7  -7  -9  183.68   15.90
   7   7  -9  203.38   18.10
   6  -7  -9   16.60    7.60
   6   7  -9   16.30    8.90
   5  -7  -9   25.80    7.70
   5   7  -9   25.40    8.50
   4  -7  -9   20.30    7.00
   4   7  -9   -1.20   10.70
   3  -7  -9   61.79    8.50
   3   7  -9   75.89    9.00
  -2  -7   9   22.20    4.80
  -2  -7   9   17.80    4.20
   2  -7  -9   15.70    6.70
  -2  -7   9   23.40    4.70
   2   7  -9   25.10    6.00
   2   7  -9   23.30    4.90
   1  -7  -9   22.40    7.20
  -1  -7   9   32.10    5.10
   1   7  -9   32.50    5.30
   1   7  -9   23.40    5.50
   0  -7   9   87.19   10.70
   0  -7  -9  122.09   11.40
   0   7  -9  112.19    9.50
  -1  -7  -9  728.23   23.40
  -1   7  -9  743.03   21.80
  -2  -7  -9   17.80    7.10
  -3  -7  -9   21.40    7.40
  -3   7  -9   21.50    7.30
  -4  -7  -9   23.10    8.30
  -4   7  -9    8.20    7.60
  -5  -7  -9  161.88   14.90
  -5   7  -9  161.88   14.20
  -6  -7  -9    9.60    8.60
  -6   7  -9   12.40    8.90
  -7  -7  -9   32.10    9.90
  -7   7  -9   14.20    9.90
  -8  -7  -9    4.70    8.70
  -8   7  -9   -4.40    9.80
  -9  -7  -9   33.10   11.20
  -9   7  -9   53.09   13.40
 -10  -7  -9  -17.00    9.30
 -10   7  -9    1.80   11.40
 -11  -7  -9   40.60   10.90
 -11   7  -9   -0.90   12.00
  11  -8  -9   -2.50    9.70
  11  -8  -9  -12.10   12.20
  10  -8  -9   37.30   14.80
  10  -8  -9  -12.40   10.80
  10   8  -9   13.80   12.40
   9  -8  -9   11.20    9.40
   9   8  -9   18.60   11.90
   8  -8  -9   -2.60    8.40
   8   8  -9   25.50   11.20
   7  -8  -9    5.20    8.30
   7   8  -9   -1.00    9.50
   6  -8  -9   -2.90    7.80
   6   8  -9   -8.80    8.00
   5  -8  -9  165.28   14.80
   5   8  -9  151.58   14.80
   4  -8  -9   16.50    7.70
   4   8  -9   23.40    8.10
   3  -8  -9    7.60    7.10
   3   8  -9   19.90    7.30
   2  -8  -9   39.30    8.50
  -2  -8   9   44.90    5.60
  -2  -8   9   34.30    5.40
  -2  -8   9   33.80    5.90
   2   8  -9   42.60    6.00
   2   8  -9   49.10    7.70
  -1  -8   9  409.26   15.20
   1  -8  -9  442.66   19.20
  -1  -8   9  459.85   15.80
   1   8  -9  481.95   16.00
   0  -8   9  123.39   10.60
   0  -8  -9  135.79   12.50
   0   8  -9  139.69   10.90
  -1  -8  -9   29.60    7.90
  -1   8  -9   20.60    7.90
  -2  -8  -9   10.80    7.10
  -2   8  -9   -0.90    6.30
  -3  -8  -9  232.18   15.30
  -3   8  -9  232.78   14.70
  -4  -8  -9   21.20    9.00
  -4   8  -9   19.70    8.80
  -5  -8  -9   -1.50    8.30
  -5   8  -9   -4.00    7.90
  -6  -8  -9    1.90    8.30
  -6   8  -9    6.90    9.10
  -7  -8  -9   23.50    9.80
  -7   8  -9   19.50   10.60
  -8  -8  -9    8.00    9.50
  -8   8  -9   -5.60    9.50
  -9  -8  -9   11.20    9.40
  -9   8  -9   -3.00   10.40
 -10   8  -9  -11.60   10.20
 -11  -8  -9   32.50   11.00
 -11   8  -9   39.30   17.20
  10  -9  -9   -0.10   11.70
  10  -9  -9   -6.80    9.80
  10   9  -9   10.50   13.00
   9  -9  -9   10.30    9.50
   9   9  -9  -18.50   10.20
   8  -9  -9    3.50    9.70
   8   9  -9    1.70   10.20
   7  -9  -9   32.60   12.70
   7   9  -9   38.10   11.90
   6  -9  -9    9.90    8.80
   6   9  -9    0.40    8.80
   5  -9  -9   10.50    9.10
   5   9  -9    3.90    8.50
   4  -9  -9    9.40    8.00
   4   9  -9    6.60    8.10
   3  -9  -9   13.50    7.90
   2  -9  -9   11.00    7.60
  -2  -9   9   -2.30    4.10
  -2  -9   9    0.70    4.80
  -1  -9   9   53.79    7.30
  -1  -9   9   41.80    5.50
   1  -9  -9   23.30    8.20
   1   9  -9   42.20    7.20
   0  -9  -9  104.59   12.80
   0  -9   9  117.69   11.10
   0   9  -9  101.19   12.90
  -1  -9  -9   48.30    9.30
   1  -9   9   52.19    8.50
  -1   9  -9   39.20    8.20
  -2  -9  -9    4.90    7.60
  -2   9  -9   11.60    7.70
  -3  -9  -9   51.89    9.90
  -3   9  -9   42.40    9.80
  -4  -9  -9   -4.90    8.00
  -4   9  -9   11.50    8.30
  -5  -9  -9  328.37   19.10
  -5   9  -9  349.27   20.00
  -6  -9  -9    5.60    8.90
  -7  -9  -9   -1.50    8.60
  -7   9  -9   11.70    9.90
  -8  -9  -9  -19.90    8.60
  -8   9  -9   19.40   11.30
  -9  -9  -9   34.30   11.90
  -9   9  -9   26.80   12.90
 -10  -9  -9   14.20   10.10
 -10   9  -9    4.80   15.10
  10 -10  -9   34.50   13.40
  10  10  -9   30.50   18.80
   9 -10  -9    3.40   10.10
   9  10  -9    0.80   12.20
   8 -10  -9   25.40   11.50
   8  10  -9   12.70   11.50
   7 -10  -9   18.40    9.90
   7  10  -9  -11.20    9.60
   6 -10  -9   -6.80    8.90
   6  10  -9   14.20   10.10
   5 -10  -9  133.19   16.10
   4 -10  -9   55.19   10.90
   3 -10  -9   22.80    8.70
  -3 -10   9   15.10    4.90
  -2 -10   9   58.69    7.50
   2 -10  -9   33.10    9.80
  -1 -10   9   13.30    6.60
  -1 -10   9    3.30    4.20
   1 -10  -9   22.80    8.70
   0 -10   9    5.70    6.70
   0 -10  -9    7.80    7.70
   0  10  -9    5.10    6.60
  -1 -10  -9   23.70    9.10
   1 -10   9   34.50    8.30
  -1  10  -9   39.60    8.80
   2 -10   9   55.89   10.00
  -2 -10  -9   45.40   10.00
  -2  10  -9   45.90    9.90
   3 -10   9   15.80    8.50
  -3 -10  -9   -7.60    7.80
  -3  10  -9   13.70    8.70
   4 -10   9    1.70    9.20
  -4 -10  -9   -9.10    8.30
  -4  10  -9    9.30    9.30
   5 -10   9   -6.60    9.80
  -5 -10  -9    3.10    8.90
  -5  10  -9   19.10   13.40
  -6 -10  -9   23.20    9.70
   6 -10   9   13.30    9.90
  -6  10  -9   -0.80   10.60
   7 -10   9   39.60   12.40
  -7 -10  -9   48.40   11.80
  -7  10  -9   56.59   12.90
   8 -10   9   31.10   12.60
  -8 -10  -9   17.00   10.40
  -8  10  -9   12.40   11.50
   9 -10   9  -13.60   11.60
  -9 -10  -9   -1.40   10.50
  -9  10  -9   -9.40   11.30
  10 -10   9  -14.40   12.50
 -10 -10  -9   26.40   11.80
 -10  10  -9   -3.50   12.80
   9 -11  -9    5.90   10.30
   8 -11  -9    3.00   11.00
   7 -11  -9   -0.10   10.10
   6 -11  -9  -12.60    8.50
   5 -11  -9   19.70   10.50
   4 -11  -9   91.19   19.40
   3 -11  -9   34.90   10.70
  -3 -11   9   50.29    7.30
  -2 -11   9  103.39   11.60
   2 -11  -9  130.39   15.70
  -1 -11   9   -3.50    6.00
   1 -11  -9   -2.00    8.10
   0 -11   9   13.30    4.60
   0 -11   9   27.30    7.80
   0 -11  -9   23.70    9.40
   0  11  -9   13.80    7.80
   1 -11   9   13.10    7.60
  -1 -11  -9  -14.60    7.60
  -1  11  -9    9.80    7.70
   2 -11   9   29.00    8.90
  -2 -11  -9   20.10    9.90
  -2  11  -9   33.20    9.80
  -3 -11  -9   65.39   11.90
   3 -11   9   68.69   12.10
  -3  11  -9   64.49   11.70
   4 -11   9   34.00   11.80
  -4 -11  -9   49.40   10.50
  -4  11  -9   48.20   14.50
   5 -11   9    9.00   10.20
  -5 -11  -9   -8.60    8.80
  -5  11  -9    0.90    9.20
  -6 -11  -9   -3.00    9.60
   6 -11   9    5.50   10.60
  -6  11  -9    8.60   10.70
  -7 -11  -9  -14.50   13.80
   7 -11   9  -19.60    9.10
  -7  11  -9    3.30   10.40
  -8 -11  -9   45.30   12.00
   8 -11   9   15.90   11.80
  -8  11  -9   37.60   12.60
  -9 -11  -9   27.70   11.80
   9 -11   9   30.40   15.50
  -9  11  -9   28.00   14.20
   8 -12  -9   18.80   12.60
   7 -12  -9   25.00   12.00
   6 -12  -9   17.90   10.90
   5 -12  -9  -10.20   10.00
   4 -12  -9   32.80   11.70
   3 -12  -9   -2.40    9.30
  -3 -12   9   18.50    8.50
  -2 -12   9  128.19   11.90
   2 -12  -9   83.49   13.20
  -1 -12   9    7.60    7.00
   0 -12   9   30.10    8.70
   0 -12  -9   -1.50    9.90
   0 -12   9    1.90    4.60
   1 -12   9    2.40    7.50
  -1 -12  -9    9.80    9.40
  -1  12  -9    7.90    8.80
  -2 -12  -9  180.78   17.80
   2 -12   9  177.68   16.70
  -2  12  -9  173.88   17.10
  -3 -12  -9    8.10    9.70
   3 -12   9    9.60   10.80
   4 -12   9  -20.80    8.10
  -4 -12  -9   13.10   10.70
  -4  12  -9    4.70    9.90
   5 -12   9    4.40    9.70
  -5  12  -9   -2.20    9.70
   6 -12   9   46.90   13.20
  -6 -12  -9   48.70   12.40
  -6  12  -9   38.10   13.00
   7 -12   9   -1.10   11.40
  -7 -12  -9   -2.20   10.50
  -7  12  -9   16.80   11.50
   8 -12   9    5.00   16.00
  -8 -12  -9    4.60   10.80
  -8  12  -9    1.20   15.50
   8 -13  -9    6.90   12.30
   7 -13  -9  -16.50    9.60
   6 -13  -9   -4.70   11.10
   5 -13  -9    8.60   11.00
   4 -13  -9  103.49   15.00
   3 -13  -9   -9.60    9.60
  -3 -13   9   -4.20    6.10
  -2 -13   9    7.00    7.00
   2 -13  -9   16.70    9.90
  -1 -13   9   32.60    8.30
   1 -13  -9   22.50   10.70
   0 -13   9   14.90    8.10
   0 -13  -9   28.90   10.50
  -1 -13  -9  -10.10    9.30
   1 -13   9    8.30    7.90
  -2 -13  -9   11.80    9.80
  -2  13  -9   19.60   13.90
  -3 -13  -9   11.00   10.00
   3 -13   9   -2.60    8.40
  -3  13  -9  -19.00    8.70
   4 -13   9    8.30   10.20
  -4 -13  -9  -11.40    9.10
  -4  13  -9  -15.60   10.00
   5 -13   9   -7.90    9.80
  -5 -13  -9    8.30   11.10
  -5  13  -9  -21.40    9.70
   6 -13   9    9.00   11.10
  -6 -13  -9    5.70   10.60
  -6  13  -9   -5.00   11.30
  -7 -13  -9    3.20   11.50
  -7  13  -9  -19.70   14.70
   5 -14  -9   24.50   11.80
   4 -14  -9    0.80   10.70
   3 -14  -9   31.10   11.90
  -3 -14   9   16.00    7.90
   2 -14  -9   24.10   10.80
  -2 -14   9   -6.30    6.60
   1 -14  -9   21.20   11.60
  -1 -14   9   41.60    9.40
   0 -14   9   -0.90    7.80
   0 -14  -9    0.30    9.30
   1 -14   9   -7.90    7.90
  -1 -14  -9    6.10   10.20
  -2 -14  -9   -4.40    9.40
   2 -14   9    3.00    8.80
   3 -14   9    5.30    9.60
  -3 -14  -9   12.80   10.60
   4 -14   9    8.00   10.40
  -4 -14  -9   -3.20    9.40
  -4  14  -9   -2.40   10.60
  -5 -14  -9    4.00   11.00
   5 -14   9    4.90   10.70
  -5  14  -9   16.00   11.20
  -6 -14  -9   -1.60   10.70
   6 -14   9   19.90   15.60
  -6  14  -9   27.80   14.40
   5 -15  -9   18.80   12.80
   3 -15  -9    7.10   11.20
  -3 -15   9   19.70    8.60
  -2 -15   9   -9.00    7.00
   2 -15  -9   -7.40   11.80
   1 -15  -9   -1.80   11.20
  -1 -15   9   12.50   11.00
   0 -15   9    3.50    8.60
   0 -15  -9   -3.10   10.80
  -1 -15  -9   24.90   12.10
   1 -15   9   22.80   10.50
   2 -15   9    7.90   10.10
  -2 -15  -9    1.40   10.60
  -3 -15  -9   22.30   12.20
   3 -15   9    2.60   10.40
  -4 -15  -9    3.40   10.90
   4 -15   9   10.50   12.20
   2 -16  -9    8.00   12.00
  -2 -16   9   -2.40    8.30
  -1 -16   9   30.60    9.30
   0 -16   9   -1.70    8.90
   1 -16   9    6.90    9.90
  -1 -16  -9    9.80   12.30
  -2 -16  -9    7.80   11.70
   2 -16   9  -10.00    9.90
  12   0 -10   15.50   12.30
  11   0 -10   -5.30   10.40
  10   0 -10  -16.60    9.40
   9   0 -10   -5.70    9.50
   8   0 -10   15.00    9.40
   7   0 -10    3.80    7.80
   6   0 -10  145.39   12.70
   5   0 -10   -3.10   10.20
  -3   0  10    4.70    3.80
   3   0 -10   -4.50    3.70
  -2   0  10  269.47    9.80
   2   0 -10  276.77   10.50
  -1   0  10    3.40    3.80
   1   0 -10   -1.40    4.30
   0   0 -10 1130.69   26.20
   0   0  10 1124.69   25.70
   1   0  10    6.10    4.50
  -1   0 -10   -0.20    5.20
   2   0  10  985.70   24.50
  -2   0 -10  960.90   24.90
  -3   0 -10    5.10    5.50
  -4   0 -10  417.66   16.10
  -5   0 -10    2.00    4.70
  -5   0 -10   -9.20    6.00
  -6   0 -10   39.40    8.60
  -7   0 -10    9.40    7.80
  -8   0 -10  -13.30    8.10
  -9   0 -10    6.60    9.20
 -11   0 -10  -11.70   10.10
 -12   0 -10  -12.50   10.80
  12  -1 -10    3.00   12.80
  12   1 -10   -0.40   11.60
  11  -1 -10   15.20    7.60
  11  -1 -10   -4.00   10.50
  11   1 -10   14.00   11.70
  10  -1 -10  171.18   18.80
  10   1 -10  190.08   19.40
   9  -1 -10   -6.40    9.00
   9  -1 -10   15.60    5.90
   9   1 -10    0.50    8.90
   8  -1 -10   -7.90    8.20
   8   1 -10    9.20    8.40
   7  -1 -10    5.30    7.70
   7   1 -10   15.30    8.60
   6  -1 -10   90.99   10.50
   6   1 -10   84.89   11.60
   5  -1 -10   59.49    6.40
   5  -1 -10   47.30    5.10
  -5   1  10   56.29    6.70
   4  -1 -10  112.29    7.60
   4   1 -10  111.39   10.20
  -4   1  10   95.19    6.70
   3  -1 -10   80.19    7.20
  -3   1  10   66.39    6.40
   2  -1 -10    7.90    4.50
  -2   1  10   12.20    4.20
   2   1 -10   14.50    4.70
   1  -1 -10  585.74   16.60
  -1  -1  10  566.14   15.30
  -1   1  10  565.94   15.90
   1   1 -10  583.24   15.90
   0  -1 -10  155.78   10.00
   0  -1  10  177.48    9.10
   0   1 -10  153.08    9.60
  -1  -1 -10   80.59    9.40
   1  -1  10   91.19    8.20
   1   1  10   85.49    8.00
  -1   1 -10   81.09    8.70
   2  -1  10  659.13   19.10
  -2  -1 -10  677.93   20.30
  -2   1 -10  681.33   19.80
   2   1  10  688.23   19.40
  -3  -1 -10    3.40    5.60
  -3   1 -10    5.20    5.60
  -4  -1 -10   87.89   10.00
  -4   1 -10   92.19    7.30
  -4   1 -10   85.89    9.80
  -5  -1 -10  114.19   13.10
  -5  -1 -10   84.79   11.30
  -5   1 -10  101.19   11.10
  -5   1 -10  107.69    8.80
  -6  -1 -10   97.99   11.90
  -6   1 -10  120.39   12.60
  -6   1 -10  115.49    9.50
  -7  -1 -10  249.88   16.10
  -7   1 -10  224.18   16.00
  -8  -1 -10  183.68   15.40
  -8   1 -10  162.98   16.00
  -9  -1 -10    5.60    9.70
  -9   1 -10   22.10   10.30
 -10  -1 -10    7.40   10.10
 -10   1 -10    5.80   10.50
 -11  -1 -10    1.50    9.80
 -11   1 -10   13.40   11.40
 -12  -1 -10   -5.00   10.80
 -12   1 -10   21.00   12.50
  12  -2 -10   16.50    9.10
  12  -2 -10    1.50   13.00
  12   2 -10   -8.70   10.90
  11  -2 -10   21.00   12.70
  11  -2 -10   -5.80    7.00
  11   2 -10   -4.50   10.80
  10  -2 -10   14.40   11.50
  10   2 -10   16.00   10.90
   9  -2 -10    8.20    6.50
   9  -2 -10   11.90   10.20
   9   2 -10   -9.60    8.20
   8  -2 -10   20.90    6.60
   8  -2 -10   14.00    9.30
   8   2 -10   33.20   10.30
   7  -2 -10   23.00    9.20
   7  -2 -10   23.40    6.10
   7  -2 -10   31.20    5.70
   7   2 -10   27.60    9.20
   6  -2 -10  112.69    8.50
   6  -2 -10  130.29    8.80
   6   2 -10  129.59   13.40
   5  -2 -10   -3.40    3.80
   5  -2 -10   -1.00    3.80
  -5   2  10   -3.90    4.00
   5   2 -10  -17.80   10.30
   4  -2 -10   65.99    7.50
   4   2 -10   92.49   10.10
  -4   2  10   90.59    8.40
   3  -2 -10  316.07   12.10
   3   2 -10  321.57   13.80
   2  -2 -10   13.80    4.90
  -2  -2  10    5.10    3.30
   2   2 -10   10.10    4.50
  -1  -2  10    2.00    3.70
   1  -2 -10    9.60    5.10
  -1   2  10    2.40    4.10
   1   2 -10    9.50    4.50
   0  -2  10  480.25   14.60
   0  -2 -10  475.95   16.00
   0   2  10  487.75   15.30
   0   2 -10  498.25   15.10
  -1  -2 -10  131.59   10.60
   1  -2  10  141.89    9.40
   1   2  10  149.19    9.10
  -1   2 -10  145.09    9.60
   2  -2  10  120.79    9.10
  -2  -2 -10  120.99   10.60
   2   2  10  100.29   12.30
  -2   2 -10  123.59    9.80
  -3  -2 -10 1102.29   28.20
  -3   2 -10 1057.49   27.50
  -4  -2 -10  389.06   16.30
  -4   2 -10  358.46   15.40
  -5  -2 -10    7.10    6.80
  -5   2 -10    3.90    6.60
  -6  -2 -10    7.20    7.40
  -6   2 -10   23.90    7.00
  -6   2 -10   24.20    7.70
  -7  -2 -10   13.60    8.40
  -7   2 -10   14.00    8.10
  -7   2 -10   17.50    6.00
  -8  -2 -10  134.49   14.40
  -8   2 -10  119.19   14.70
  -9  -2 -10   46.20   11.00
  -9   2 -10   57.89   12.10
 -10  -2 -10    8.80    9.80
 -10   2 -10    1.40   10.20
 -11  -2 -10   31.60   11.70
 -11   2 -10   33.30   12.50
 -12  -2 -10   34.80   12.00
 -12   2 -10   11.40   12.30
  12  -3 -10   -3.70    9.60
  12  -3 -10   30.80   13.20
  12   3 -10    7.20   11.40
  11  -3 -10   17.50    8.30
  11  -3 -10   -8.10   12.10
  11   3 -10   13.90   10.90
  10  -3 -10   -0.50   10.70
  10  -3 -10  -11.90    6.50
  10   3 -10   11.50   10.60
   9  -3 -10   10.40    7.00
   9  -3 -10   19.60   10.80
   9   3 -10   17.50   13.70
   8  -3 -10   -3.20    5.90
   8  -3 -10   -3.40    8.80
   8   3 -10    1.80    8.90
   7  -3 -10   11.80    5.80
   7   3 -10   -2.40    7.60
   6  -3 -10  112.29    9.30
   6   3 -10   91.99   12.50
   5  -3 -10   10.50    5.00
   5  -3 -10   11.70    4.60
  -5   3  10   16.40    5.30
   5   3 -10   13.70    7.10
   4  -3 -10   60.29    8.10
  -4   3  10   57.19    7.20
   4   3 -10   56.29    8.00
   3  -3 -10  608.14   17.60
   3   3 -10  602.44   19.00
  -3   3  10  607.04   17.50
   2  -3 -10   75.39    8.50
  -2   3  10   91.09    7.70
   2   3 -10   80.29    8.20
  -1  -3  10  769.32   18.90
   1  -3 -10  796.12   21.20
  -1   3  10  767.02   20.60
   1   3 -10  797.12   19.90
   1   3 -10  796.62   19.30
   0  -3  10  489.75   14.80
   0  -3 -10  470.75   16.40
   0   3 -10  482.15   15.00
   0   3  10  472.25   15.50
   1  -3  10 1365.76   30.70
  -1  -3 -10 1383.46   32.40
  -1   3 -10 1353.76   31.00
   1   3  10 1372.06   34.30
   2  -3  10   99.29   12.40
  -2  -3 -10  115.79   10.70
  -2   3 -10  117.79    9.90
  -3  -3 -10    8.20    6.00
  -3   3 -10    6.20    5.80
  -4  -3 -10   12.40    6.90
  -5  -3 -10  176.28   13.60
  -5   3 -10  184.68   13.50
  -6  -3 -10   -5.90    6.70
  -6   3 -10   -4.10    6.90
  -7  -3 -10   10.50    8.50
  -7   3 -10  -10.10    7.40
  -8  -3 -10   84.39   11.80
  -8   3 -10   71.59   12.60
  -9  -3 -10   35.60   10.80
  -9   3 -10   48.50   12.60
 -10  -3 -10   17.50   10.60
 -10   3 -10   18.70   11.70
 -11  -3 -10   -9.70    9.90
 -11   3 -10    8.60   11.00
 -12  -3 -10    7.50   11.30
 -12   3 -10   -9.40   11.30
  12  -4 -10  -14.10   11.10
  12  -4 -10   16.70    9.60
  11  -4 -10    2.60   11.70
  11  -4 -10   10.30    7.80
  11   4 -10   21.20   11.60
  10  -4 -10    3.80    7.50
  10  -4 -10  -11.40   10.50
  10   4 -10    1.60   10.20
   9  -4 -10   78.39   13.80
   9  -4 -10   66.79    9.80
   9   4 -10   99.39   16.50
   8  -4 -10   29.90    7.40
   8  -4 -10   37.40   11.30
   8   4 -10   49.99   11.40
   7  -4 -10   83.59   10.70
   7   4 -10  101.29   14.10
   6  -4 -10    9.10    5.60
   6   4 -10    3.00    7.60
   5  -4 -10   86.99    9.30
   5   4 -10   90.19   11.50
   4  -4 -10   -0.90    4.70
   4   4 -10    8.70    6.20
   3  -4 -10    9.10    5.30
   3   4 -10   16.90    5.90
   2  -4 -10   35.50    6.30
   2   4 -10   18.60    5.20
   1  -4 -10  993.30   26.00
  -1  -4  10 1046.10   23.40
   1   4 -10 1029.10   23.40
   1   4 -10 1035.50   24.10
   0  -4 -10   -8.90    4.80
   0   4 -10   -0.20    4.50
   1  -4  10  291.27   11.90
  -1  -4 -10  292.57   13.60
  -1   4 -10  305.67   12.50
  -2  -4 -10   17.40    6.50
  -2   4 -10   17.40    5.90
  -3  -4 -10    5.70    6.00
  -3   4 -10   19.00    6.50
  -4   4 -10    7.30    6.60
  -5  -4 -10    1.90    7.00
  -5   4 -10    2.60    6.50
  -6  -4 -10   -2.60    7.40
  -6   4 -10   -0.60    7.60
  -7  -4 -10   75.69   11.00
  -7   4 -10   48.00   10.30
  -8  -4 -10   98.49   12.00
  -8   4 -10  111.79   13.80
  -9  -4 -10   19.00    9.90
  -9   4 -10   16.30   10.40
 -10  -4 -10   -9.00    9.20
 -10   4 -10   26.70   12.20
 -11  -4 -10   71.49   13.80
 -11   4 -10   60.19   14.40
 -12  -4 -10   -5.00   11.20
 -12   4 -10   19.50   13.70
  12  -5 -10   -1.20   12.80
  12   5 -10  -13.50   11.40
  11  -5 -10   -5.20   11.80
  11  -5 -10   24.90   10.80
  11   5 -10   -3.00   11.60
  10  -5 -10  -22.90   10.10
  10  -5 -10    9.30    8.00
  10   5 -10   -2.90   11.10
   9  -5 -10    8.70    7.60
   9  -5 -10  -18.50    9.90
   9   5 -10    5.50   10.60
   8  -5 -10   29.50    8.30
   8   5 -10   25.80   10.30
   7  -5 -10  176.48   13.30
   7   5 -10  146.09   15.40
   6  -5 -10    5.40    6.00
   6   5 -10  -12.60    7.60
   5   5 -10    6.50    6.80
   4  -5 -10   18.00    6.00
   4   5 -10   22.90    7.00
   3  -5 -10  385.36   15.60
   3   5 -10  392.76   15.60
   2  -5 -10   37.70    6.80
   2   5 -10   46.30    6.40
  -1  -5  10   12.30    4.20
   1  -5 -10   15.90    6.00
   1   5 -10   22.80    4.80
   1   5 -10   18.00    4.70
   0  -5 -10   39.60    6.70
   0  -5  10   35.70    5.20
   0   5 -10   39.00    6.00
  -1  -5 -10  218.18   12.90
   1  -5  10  238.38   13.40
  -1   5 -10  240.68   11.80
  -2  -5 -10  193.98   12.90
  -2   5 -10  190.38   11.90
  -4  -5 -10   13.00    7.30
  -4   5 -10   11.00    7.10
  -5  -5 -10  263.97   15.70
  -5   5 -10  244.28   15.50
  -6  -5 -10   62.99   10.80
  -6   5 -10   63.09   10.30
  -7  -5 -10    0.20    8.20
  -7   5 -10   12.40    9.20
  -8  -5 -10   54.19   11.20
  -8   5 -10   30.30   10.70
  -9  -5 -10  121.69   15.50
  -9   5 -10   85.29   14.00
 -10  -5 -10   15.90   11.50
 -10   5 -10   -8.80   10.20
 -11  -5 -10   10.00   11.50
 -11   5 -10    5.90   12.40
  12  -6 -10    2.60   13.60
  12  -6 -10   11.40   12.40
  12   6 -10  -14.70   11.90
  11  -6 -10   -0.30    9.20
  11  -6 -10   -0.50   11.80
  11   6 -10   19.00   12.30
  10  -6 -10   11.50   12.10
  10  -6 -10    5.10    8.20
  10   6 -10   -0.50   10.20
   9  -6 -10   24.40    9.30
   9   6 -10   36.90   12.40
   8  -6 -10   63.29   11.10
   8   6 -10   63.89   12.70
   7  -6 -10   78.99   15.80
   7   6 -10  103.29   13.10
   6  -6 -10    4.60    6.70
   6   6 -10   22.90    9.10
   5  -6 -10   18.10    6.90
   5   6 -10   20.40    8.40
   4  -6 -10   47.60    7.70
   4   6 -10   50.59    8.90
   3  -6 -10   -5.20    5.40
   3   6 -10   -1.50    5.60
   2   6 -10   82.69    8.80
   2   6 -10   89.19    6.80
  -1  -6  10  212.98   10.70
   1   6 -10  178.58    9.60
   1   6 -10  182.28    9.40
   0  -6 -10  723.83   30.00
   0  -6  10  703.73   19.70
   0   6 -10  727.73   20.00
  -1   6 -10   48.70    7.10
  -2  -6 -10   -5.60    5.70
  -2   6 -10   -3.50    5.60
  -3  -6 -10   32.30    8.10
  -3   6 -10   28.40    7.90
  -4  -6 -10   69.49    9.80
  -4   6 -10   79.99   10.00
  -5  -6 -10   24.20    8.40
  -5   6 -10    8.00    7.90
  -6  -6 -10    7.20    9.10
  -6   6 -10  -13.50    7.10
  -7  -6 -10  107.69   12.90
  -7   6 -10  106.49   13.80
  -8  -6 -10   -5.80    8.70
  -8   6 -10   -0.20   10.10
  -9  -6 -10    5.00    9.50
  -9   6 -10    0.50    9.50
 -10   6 -10   -9.70   11.10
 -11  -6 -10   20.60   11.40
 -11   6 -10   22.00   13.00
  11  -7 -10  -20.40   11.90
  11  -7 -10    6.30   11.60
  11   7 -10   15.20   13.40
  10  -7 -10   16.80   12.50
  10  -7 -10   27.70   10.40
  10   7 -10   38.20   12.90
   9  -7 -10   10.50    9.10
   9   7 -10  -14.60   10.10
   8  -7 -10   -1.50    8.10
   8   7 -10    8.70   12.70
   7  -7 -10   29.00    9.40
   7   7 -10   37.90   11.30
   6  -7 -10   71.29   10.50
   6   7 -10   58.19   11.20
   5  -7 -10   30.70    8.30
   5   7 -10   45.90   10.00
   4  -7 -10   20.60    7.30
   4   7 -10   16.50    8.10
   3  -7 -10    8.70    6.60
   3   7 -10   10.90    6.30
  -2  -7  10  107.89    7.70
   2  -7 -10  121.89   11.80
  -2  -7  10  107.09    7.80
   2   7 -10  104.89   10.00
   2   7 -10  111.19    8.10
   1  -7 -10   35.20    7.70
  -1  -7  10   29.80    5.10
   1   7 -10   39.50    6.00
   1   7 -10   31.70    5.60
   0  -7 -10    5.80    6.30
   0   7 -10   23.60    6.30
  -1  -7 -10   99.79   11.80
  -1   7 -10   98.89   10.70
  -2  -7 -10  154.88   12.80
  -2   7 -10  137.39   11.50
  -3  -7 -10    6.90    7.30
  -3   7 -10    0.30    6.60
  -4  -7 -10   61.19   10.00
  -4   7 -10   52.19    9.40
  -5  -7 -10   -2.70    8.20
  -5   7 -10    4.40    8.40
  -6  -7 -10   71.89   11.10
  -6   7 -10   69.89   11.20
  -7   7 -10   -0.60   10.10
  -8  -7 -10    5.10    9.30
  -8   7 -10   12.00   10.10
  -9  -7 -10   16.50   10.30
  -9   7 -10    3.80   10.90
 -10  -7 -10   29.80   11.60
 -10   7 -10   53.39   14.20
 -11  -7 -10   -6.40   10.20
  11  -8 -10    4.60   10.60
  11  -8 -10    2.50   12.40
  11   8 -10    8.10   13.30
  10  -8 -10   -2.70   12.90
  10  -8 -10    8.30   12.30
  10   8 -10   17.90   12.60
   9  -8 -10    5.70    9.20
   9   8 -10  -14.00   10.40
   8  -8 -10   89.99   12.70
   8   8 -10   93.69   14.30
   7  -8 -10   22.10    9.70
   7   8 -10   19.30   10.10
   6  -8 -10  147.69   14.40
   6   8 -10  118.69   15.20
   5  -8 -10   12.20    8.10
   5   8 -10   21.20    9.00
   4  -8 -10  194.88   15.00
   4   8 -10  212.98   14.60
   3  -8 -10   22.80    7.60
   3   8 -10   11.40    7.10
  -2  -8  10   73.49    7.30
   2  -8 -10   56.89    9.10
  -2  -8  10   73.59    7.80
   2   8 -10   85.99   10.00
   2   8 -10   82.99    8.50
   1  -8 -10    6.60    6.30
  -1  -8  10    5.80    5.30
   1   8 -10    4.30    5.50
   0  -8 -10  326.27   17.20
   0   8 -10  331.27   14.60
  -1  -8 -10  118.29   12.80
  -1   8 -10  131.89   14.30
  -2  -8 -10   25.50    8.40
  -2   8 -10   28.70    7.60
  -3  -8 -10    3.70    7.60
  -3   8 -10    8.50    7.30
  -4  -8 -10   84.29   11.50
  -4   8 -10   78.99   10.90
  -5  -8 -10    2.40    8.50
  -5   8 -10   -5.30    8.10
  -6  -8 -10  194.38   16.50
  -6   8 -10  145.79   16.50
  -7  -8 -10   -4.10    9.40
  -7   8 -10    2.40    9.70
  -8   8 -10   44.30   12.70
  -9  -8 -10   -7.00   12.10
  -9   8 -10    2.50   10.40
 -10  -8 -10   13.70   10.20
 -10   8 -10   26.80   12.60
  10  -9 -10  -11.30   10.90
  10  -9 -10   -2.30   12.60
  10   9 -10   36.80   13.90
   9  -9 -10    6.00    9.40
   9   9 -10   13.00   11.60
   8  -9 -10    2.20    9.50
   8   9 -10   -6.80    9.90
   7   9 -10    0.90   12.30
   6  -9 -10   73.09   11.70
   6   9 -10  118.09   15.20
   5  -9 -10    7.20    8.70
   5   9 -10   22.90    9.60
   4  -9 -10  101.69   12.20
   4   9 -10  125.69   13.70
   3  -9 -10   -9.00    6.60
   3   9 -10    2.80   12.40
  -2  -9  10  140.29   11.70
  -2  -9  10  146.39   10.10
   2  -9 -10  132.39   13.80
   1  -9 -10    5.00    7.20
  -1  -9  10    2.00    5.40
   1   9 -10    1.10    5.90
   0  -9 -10   26.80    8.40
   0   9 -10   19.30   12.30
  -1  -9 -10    1.80    7.10
  -1   9 -10   -5.00    6.50
  -2  -9 -10   81.49   10.90
  -2   9 -10   73.19   10.20
  -3  -9 -10   65.59   10.80
  -3   9 -10   69.29   10.50
  -4  -9 -10   48.50   10.30
  -4   9 -10   42.10   10.10
  -5  -9 -10    9.60    9.00
  -5   9 -10    6.10    9.40
  -6  -9 -10  111.59   13.60
  -6   9 -10   85.09   14.40
  -7  -9 -10   14.50    9.70
  -7   9 -10   24.30   11.00
  -8  -9 -10   16.90   10.40
  -8   9 -10    9.20   11.00
  -9  -9 -10  -13.40    9.90
  -9   9 -10  -16.50   10.50
 -10  -9 -10  -21.20    9.20
  10 -10 -10    0.50   11.20
  10 -10 -10   13.50   11.80
  10  10 -10  -24.10   18.80
   9 -10 -10    7.70   10.10
   9  10 -10   -8.40   11.20
   8 -10 -10    6.80    9.70
   8  10 -10    6.00   11.10
   7 -10 -10   22.10   10.40
   7  10 -10   12.40   10.40
   6 -10 -10   58.29   11.50
   6  10 -10   44.40   11.80
   5 -10 -10   20.10   11.80
   5  10 -10    9.40    9.90
   4 -10 -10    3.90    8.50
  -3 -10  10    9.50    4.80
   3 -10 -10   18.40    9.20
  -2 -10  10   36.20    6.70
   2 -10 -10   33.00    9.30
   1 -10 -10   59.49   10.60
  -1 -10  10   51.09    9.10
  -1 -10  10   72.39    7.30
   0 -10  10   19.80    7.50
   0 -10 -10   17.80    9.00
   0  10 -10   24.60    7.90
   1 -10  10   16.00    7.70
  -1 -10 -10   -0.20    7.80
  -1  10 -10    4.60    7.50
  -2 -10 -10  107.79   14.20
   2 -10  10   96.99   11.70
  -2  10 -10   80.99   11.20
  -3 -10 -10    5.00    8.50
   3 -10  10   -0.90    7.80
  -3  10 -10   -3.20    8.50
  -4 -10 -10   36.80   10.60
  -4  10 -10   18.90   10.10
  -5 -10 -10    4.00    8.90
  -5  10 -10   -3.40   11.90
  -6 -10 -10   -1.80    9.50
  -6  10 -10    0.80    9.90
  -7 -10 -10    5.90   10.20
  -7  10 -10    8.20   10.50
  -8 -10 -10   44.20   12.20
  -8  10 -10   17.20   12.20
  -9 -10 -10    3.10   10.20
   9 -10  10   24.80   13.30
  -9  10 -10    0.40   13.60
   9 -11 -10  -11.40    9.70
   7 -11 -10    6.60   10.70
   6 -11 -10    7.00   10.00
   5 -11 -10   57.39   12.80
   4 -11 -10   -7.60    8.80
  -2 -11  10   -3.10    7.30
   2 -11 -10  -10.10    7.70
   1 -11 -10   15.80    9.70
  -1 -11  10   18.80    7.00
   0 -11  10   16.70    7.60
   0 -11 -10   29.10   10.10
   0  11 -10   15.80    7.80
  -1 -11 -10  223.18   17.60
   1 -11  10  225.58   16.10
  -1  11 -10  237.98   16.70
  -2 -11 -10   12.60    9.50
   2 -11  10   -3.80    7.40
  -2  11 -10    1.00    8.40
   3 -11  10   35.30   10.00
  -3 -11 -10   16.60    9.70
  -3  11 -10   11.90    9.50
  -4 -11 -10  -10.90    8.70
  -4  11 -10  -26.40   13.00
   5 -11  10   23.40   10.60
  -5 -11 -10   11.60    9.80
  -5  11 -10   -0.40   10.10
   6 -11  10   23.60   11.80
  -6  11 -10   10.90   11.30
  -7 -11 -10   -5.00    9.90
   7 -11  10  -10.70    9.80
  -7  11 -10   -1.40   11.50
   8 -11  10    7.20   11.40
  -8 -11 -10    1.70   10.80
  -8  11 -10  -24.40   10.50
  -9 -11 -10   18.50   11.20
   9 -11  10    9.70   12.10
  -9  11 -10   -3.30   12.50
   8 -12 -10  -12.40   11.30
   7 -12 -10   15.00   12.50
   6 -12 -10   -6.40   10.00
   5 -12 -10  106.49   15.50
   4 -12 -10   28.80   11.60
   3 -12 -10   16.20   10.10
  -3 -12  10    8.40    7.60
   2 -12 -10    0.40    9.70
  -2 -12  10    0.30    6.30
   1 -12 -10   14.00   10.00
  -1 -12  10   54.39    8.70
   0 -12  10   69.19    9.80
   0 -12  10   91.79    7.90
   0 -12 -10   52.59   13.50
   1 -12  10    4.20    8.00
  -1  12 -10    0.40    8.30
   2 -12  10   67.29   11.30
  -2  12 -10   72.79   11.80
  -3 -12 -10  284.07   26.70
  -3  12 -10  247.08   26.10
  -4 -12 -10    2.70    9.40
   4 -12  10    1.90    9.10
  -4  12 -10   24.90   10.90
  -5 -12 -10    6.70   10.70
   5 -12  10   -2.30   10.00
  -5  12 -10   12.50   10.50
  -6 -12 -10   -0.60   10.70
   6 -12  10   10.80   11.60
  -6  12 -10   10.90   11.30
   7 -12  10   15.90   12.20
  -7 -12 -10   21.20   11.30
  -7  12 -10    3.80   11.60
  -8 -12 -10   -2.00   11.00
   8 -12  10    9.10   12.00
  -8  12 -10  -19.80   11.10
   6 -13 -10   19.10   11.20
   5 -13 -10   -3.80    9.70
   4 -13 -10    4.10   10.00
   3 -13 -10   56.49   12.90
  -3 -13  10   29.00    7.90
   2 -13 -10    0.30   10.00
  -2 -13  10    7.50    7.00
   1 -13 -10   19.80   10.90
  -1 -13  10    2.90    7.30
   0 -13 -10   -6.40    9.30
   0 -13  10   18.60    8.20
   1 -13  10   -2.50    7.60
  -1 -13 -10   15.90    9.80
   2 -13  10   13.40    9.70
  -2 -13 -10   10.20   10.40
  -2  13 -10   -2.70    9.00
  -3 -13 -10   16.10   10.30
   3 -13  10   -5.40    8.40
  -3  13 -10   10.70    9.60
   4 -13  10   20.30   11.20
  -4 -13 -10   27.20   11.10
  -4  13 -10   18.80   11.10
   5 -13  10    6.90   10.80
  -5 -13 -10   -2.20   10.90
  -5  13 -10   17.40   11.80
   6 -13  10   -1.90    9.80
  -6 -13 -10   -6.20   11.40
  -6  13 -10    2.70   11.40
   7 -13  10   16.40   13.00
  -7 -13 -10   24.70   12.40
  -7  13 -10   23.30   12.90
   6 -14 -10  -24.00   10.00
   5 -14 -10   16.20   12.50
   4 -14 -10   42.10   13.70
   3 -14 -10  -10.90   10.00
  -3 -14  10   -4.30    7.00
   2 -14 -10    5.40   10.20
  -2 -14  10    0.20    7.00
  -1 -14  10   13.10    8.10
   1 -14 -10    7.70   10.80
   0 -14 -10    2.60   10.80
   0 -14  10    2.00    8.00
  -1 -14 -10  -14.00    9.30
   1 -14  10    1.50    8.80
   2 -14  10   12.20    9.70
  -2 -14 -10   14.00   10.60
   3 -14  10   30.10   11.40
  -3 -14 -10   17.60   11.90
  -3  14 -10   23.70   11.30
   4 -14  10   15.60   10.80
  -4 -14 -10   17.80   11.30
  -4  14 -10   12.80   10.10
   5 -14  10    9.40   11.20
  -5 -14 -10   -6.10   11.30
  -5  14 -10    0.60   11.80
  -6 -14 -10   28.30   12.90
   6 -14  10   -3.70   11.10
  -6  14 -10    2.60   13.10
   4 -15 -10    7.20   12.20
  -3 -15  10  -18.80    7.50
  -2 -15  10   12.30    7.90
   2 -15 -10   17.60   12.50
   1 -15 -10   -7.90   10.40
   0 -15  10    2.60    8.60
   0 -15 -10   22.70   12.70
   1 -15  10   14.20   10.50
  -1 -15 -10   15.70   11.40
  -2 -15 -10   14.40   11.70
   2 -15  10   49.50   11.90
   3 -15  10    0.00   10.10
  -3 -15 -10    8.90   11.60
   4 -15  10   -6.00   10.90
  -4 -15 -10   10.00   11.60
   1 -16 -10    9.20   11.50
  -1 -16  10    5.40    8.60
   0 -16  10  -11.60    8.90
   1 -16  10   16.00   10.00
  12   0 -11    8.80   11.80
  11   0 -11   -4.00   10.90
  10   0 -11    6.50   10.60
   9   0 -11   13.20   10.60
   8   0 -11   -3.00    8.60
   7   0 -11   18.60    8.20
   6   0 -11   -1.80    6.80
  -4   0  11    4.60    3.40
   3   0 -11  580.34   15.70
  -3   0  11  589.04   15.30
  -2   0  11    1.30    3.50
   2   0 -11    3.80    4.40
  -1   0  11   85.89    7.50
   1   0 -11   88.89    8.80
   0   0  11    7.90    4.40
   0   0 -11    3.70    5.10
  -1   0 -11   93.59    9.80
   1   0  11   94.79    8.60
  -2   0 -11   -0.20    5.20
  -3   0 -11  220.48   12.40
  -4   0 -11  -12.30    6.10
  -5   0 -11    9.50    5.20
  -5   0 -11    3.90    6.50
  -6   0 -11   -5.70    7.00
  -7   0 -11   19.90    8.80
  -8   0 -11   -2.60    8.60
  -9   0 -11    4.80    9.20
 -10   0 -11    6.00   10.00
 -11   0 -11   20.30   11.40
 -12   0 -11    1.80   10.90
  12  -1 -11   -2.70   12.50
  12   1 -11  -15.80   11.00
  11  -1 -11   -7.10   11.10
  11   1 -11  -16.30   10.30
  10  -1 -11   20.70   11.60
  10   1 -11    5.60   10.80
   9  -1 -11   14.50   10.40
   9   1 -11   17.10   10.90
   8  -1 -11   20.60    9.60
   8   1 -11   11.40    8.90
   7  -1 -11  111.19   14.10
   7   1 -11  104.89   14.40
   6  -1 -11   57.89    6.90
   6  -1 -11   54.09    6.70
   6   1 -11   55.29    9.40
   5  -1 -11   69.39    6.80
   5  -1 -11   61.19    6.90
  -5   1  11   63.79    6.90
   5   1 -11   60.29    8.80
   4  -1 -11    3.00    4.20
  -4   1  11   -1.60    3.60
   3  -1 -11   25.70    5.30
  -3   1  11   34.20    4.70
   3   1 -11   36.20    5.00
   2  -1 -11  346.77   12.60
  -2  -1  11  333.37   10.90
   2   1 -11  359.46   11.90
  -2   1  11  332.77   13.70
  -1  -1  11  148.29    8.40
   1  -1 -11  130.29    9.80
   1   1 -11  131.39    9.30
  -1   1  11  142.89    8.80
   0  -1 -11  193.68   10.90
   0  -1  11  204.48   11.40
   0   1  11  175.38    9.70
   0   1 -11  173.98   10.30
   1  -1  11  747.83   20.10
  -1  -1 -11  722.73   20.90
  -1   1 -11  763.12   20.70
   1   1  11  744.83   20.30
  -2  -1 -11  216.18   13.00
  -2   1 -11  238.78   12.30
  -3  -1 -11  429.26   16.80
  -3   1 -11  412.86   16.30
  -4  -1 -11    0.20    6.80
  -5  -1 -11   15.80    7.00
  -5   1 -11   39.90   10.70
  -5   1 -11    6.70    6.90
  -6  -1 -11   36.40    8.90
  -6   1 -11   44.80    8.80
  -6   1 -11   39.20    6.40
  -7  -1 -11    9.90    8.20
  -7   1 -11   13.20    8.70
  -8  -1 -11   54.59   10.50
  -8   1 -11   40.40   10.30
  -9  -1 -11   28.70   10.70
  -9   1 -11   41.10   11.60
 -10  -1 -11   -9.00   10.00
 -10   1 -11    8.90    9.90
 -11  -1 -11   11.50   10.80
 -11   1 -11   11.80   11.10
 -12  -1 -11   -1.30   11.50
 -12   1 -11   -3.40   11.70
  12  -2 -11   25.50   14.10
  12   2 -11  -20.10   10.90
  11  -2 -11   13.90   12.50
  11  -2 -11   22.00    8.40
  11   2 -11   25.90   11.80
  10  -2 -11   60.69   10.10
  10  -2 -11   27.10   12.50
  10   2 -11   33.90   12.60
   9  -2 -11    0.00    9.60
   9  -2 -11   -8.20    6.00
   8  -2 -11   -5.30    8.50
   8  -2 -11    5.80    5.70
   8   2 -11   16.50   10.00
   7  -2 -11  212.98   11.10
   7  -2 -11  194.48   16.70
   7  -2 -11  161.88   10.90
   7   2 -11  207.38   16.30
   6  -2 -11  187.58   10.30
   6  -2 -11  180.88    9.90
   6   2 -11  173.78   14.60
  -6   2  11  179.98   10.50
   5  -2 -11  233.28   10.60
   5  -2 -11  211.18   10.10
  -5   2  11  216.98   10.40
   5   2 -11  205.98   13.80
   4  -2 -11  374.36   13.20
   4   2 -11  368.76   15.80
  -4   2  11  339.87   12.60
   3  -2 -11  150.38    9.40
   3   2 -11  161.58   10.80
  -3   2  11  147.99    8.80
   2  -2 -11    0.90    4.60
  -2  -2  11   -4.50    3.20
  -2   2  11    1.10    3.90
   2   2 -11    1.30    4.10
   1  -2 -11   12.00    5.40
  -1  -2  11   13.00    4.30
  -1   2  11    7.60    4.20
   1   2 -11   11.60    5.10
   0  -2  11  720.93   26.80
   0  -2 -11  730.33   20.80
   0   2 -11  705.23   19.30
   0   2  11  694.23   19.50
  -1  -2 -11  163.58   11.30
   1  -2  11  158.08    9.80
  -1   2 -11  153.18   10.20
  -2  -2 -11   69.59    8.00
  -2   2 -11   80.89    9.40
  -3  -2 -11    9.30    6.60
  -3   2 -11   19.60    6.50
  -4   2 -11   83.19   10.70
  -5  -2 -11  211.18   14.10
  -5   2 -11  218.18   14.00
  -6  -2 -11   -5.80    7.20
  -6   2 -11   -3.10    7.20
  -7  -2 -11  417.26   19.80
  -7   2 -11  409.06   20.20
  -7   2 -11  415.86   15.80
  -8  -2 -11   76.39   11.70
  -8   2 -11   61.19   11.30
  -9  -2 -11   34.10   10.20
  -9   2 -11   31.60   13.70
 -10  -2 -11   13.60   11.50
 -10   2 -11  -10.20    9.70
 -11  -2 -11    3.10   10.80
 -11   2 -11    3.10   11.30
 -12  -2 -11   12.10   12.80
 -12   2 -11    2.10   13.10
  12  -3 -11   23.90   10.40
  12  -3 -11   10.50   12.30
  12   3 -11  -35.40   16.00
  11  -3 -11   -3.80    8.20
  11  -3 -11    1.50   11.60
  11   3 -11   14.50   11.40
  10  -3 -11   13.90    7.20
  10  -3 -11  -24.10   10.30
  10   3 -11   11.60   11.60
   9  -3 -11   91.79   16.10
   9  -3 -11  104.79   11.50
   9   3 -11  114.99   17.60
   8  -3 -11    9.20    6.70
   8  -3 -11    2.80    9.10
   8   3 -11   -8.60    8.90
   7  -3 -11   18.20    6.40
   7   3 -11   19.10    8.70
   6  -3 -11  208.78   11.20
   6   3 -11  201.88   15.40
   5  -3 -11    9.80    5.30
   5   3 -11   17.60    7.10
   4  -3 -11  221.98   11.40
   4   3 -11  228.78   13.30
  -4   3  11  196.48   12.00
   3  -3 -11   59.19    6.80
   3   3 -11   70.19    9.50
  -3   3  11   69.49    7.60
   2  -3 -11  316.87   13.20
  -2  -3  11  319.87   12.10
  -2   3  11  302.97   12.30
   2   3 -11  309.37   12.80
   2   3 -11  313.67   10.80
  -1  -3  11  165.78    9.00
   1  -3 -11  158.88   11.00
  -1   3  11  165.08    9.80
   1   3 -11  156.98    9.30
   0  -3 -11  246.78   12.70
   0  -3  11  243.88   11.00
   0   3 -11  265.27   11.50
  -1  -3 -11   14.30    6.10
   1  -3  11   13.60    4.80
  -1   3 -11    4.50    5.30
  -2  -3 -11   41.70    7.20
  -2   3 -11   35.10    7.00
  -3  -3 -11   10.40    6.50
  -3   3 -11   16.20    6.60
  -4  -3 -11  157.08   13.50
  -4   3 -11  154.98   12.00
  -5  -3 -11  120.89   13.10
  -5   3 -11  137.09   12.70
  -6  -3 -11  113.29   13.20
  -6   3 -11  101.39   12.70
  -7  -3 -11   49.20   10.50
  -7   3 -11   64.29   10.70
  -8  -3 -11   25.90    9.70
  -8   3 -11   30.90   10.20
  -9  -3 -11    2.90    9.50
  -9   3 -11    1.00    9.80
 -10  -3 -11   28.50   15.60
 -10   3 -11   44.00   13.60
 -11  -3 -11  -18.50   10.10
 -11   3 -11   -3.60   11.70
 -12  -3 -11    8.70   12.00
 -12   3 -11   -0.10   12.80
  12  -4 -11   42.80   12.10
  12  -4 -11   28.60   14.20
  12   4 -11   29.90   14.90
  11  -4 -11    0.00   11.70
  11  -4 -11   -5.80    9.00
  11   4 -11    8.30   12.10
  10  -4 -11   -0.40   10.90
  10  -4 -11   -1.00    7.10
  10   4 -11    7.00   10.20
   9  -4 -11    3.60    7.00
   9   4 -11  -13.10   10.10
   8  -4 -11   64.19   12.50
   8  -4 -11   48.50    8.20
   8   4 -11   57.59   11.60
   7  -4 -11    5.20    6.40
   7   4 -11    9.40    9.20
   6  -4 -11    8.90    6.10
   6   4 -11   11.70    8.30
   5  -4 -11   10.70    5.70
   5   4 -11    0.40    6.60
   4  -4 -11  113.69   10.30
   4   4 -11  125.99   11.50
   3  -4 -11    5.70    5.20
   3   4 -11    7.50    5.50
   2  -4 -11   -1.50    5.10
   2   4 -11   -3.50    4.50
   1  -4 -11   77.59    9.50
  -1  -4  11   74.29    7.40
   1   4 -11   71.29    7.60
   1   4 -11   69.29    7.60
   0  -4 -11 1461.65   34.70
   0  -4  11 1461.35   32.40
   0   4 -11 1480.95   32.70
   0   4 -11 1464.25   30.70
  -1  -4 -11   28.20    6.90
   1  -4  11   30.30    5.90
  -1   4 -11   37.70    6.40
  -2  -4 -11   96.29   10.50
  -2   4 -11  100.69   10.00
  -3   4 -11   88.79   11.60
  -4  -4 -11  181.98   13.70
  -4   4 -11  159.28   13.00
  -5  -4 -11   11.70    8.10
  -5   4 -11   25.60    7.70
  -6  -4 -11   24.30    8.80
  -6   4 -11    0.60    7.40
  -7  -4 -11   23.60    9.50
  -7   4 -11   44.10   10.70
  -8  -4 -11   45.70   10.90
  -8   4 -11   23.40   10.50
  -9  -4 -11   -7.70    9.30
  -9   4 -11    3.80   10.10
 -10  -4 -11   12.00   10.90
 -10   4 -11    3.20   10.60
 -11  -4 -11    4.40   10.80
 -11   4 -11  -10.90   12.00
  12  -5 -11   -3.30   13.50
  12   5 -11  -12.50   10.90
  11  -5 -11    2.40   10.10
  11  -5 -11   -7.10   12.40
  11   5 -11   14.30   11.90
  10  -5 -11   24.00   12.80
  10  -5 -11   -0.50    7.90
  10   5 -11   20.90   11.60
   9  -5 -11   13.40    7.90
   9  -5 -11   22.20   11.80
   9   5 -11   42.90   12.10
   8  -5 -11   21.50    8.30
   8   5 -11   26.50   10.80
   7  -5 -11    7.20    6.80
   7   5 -11   13.30    9.00
   6  -5 -11   41.00    8.20
   6   5 -11   37.80    9.70
   5  -5 -11  120.69   11.50
   5   5 -11  102.19   12.80
   4   5 -11   12.50    6.60
   3  -5 -11   14.90    6.30
   3   5 -11   13.30    6.40
   2  -5 -11  700.93   22.00
   2   5 -11  717.53   20.30
   1  -5 -11   57.59    8.00
   1   5 -11   57.89    7.60
   1   5 -11   50.19    6.00
   0  -5  11    5.00    4.20
   0  -5 -11   -2.80    5.60
   0   5 -11    3.10    5.20
  -1  -5 -11   34.00    7.90
  -1   5 -11   39.70    6.80
  -2  -5 -11  156.48   14.90
  -2   5 -11  163.78   11.40
  -3  -5 -11   56.49    8.70
  -3   5 -11   51.59    8.20
  -4  -5 -11   -1.80    7.40
  -4   5 -11   -6.40    6.70
  -5  -5 -11   61.29    9.80
  -5   5 -11   47.40    9.30
  -6  -5 -11   59.29   10.80
  -6   5 -11   55.99   10.40
  -7  -5 -11    1.70    8.80
  -7   5 -11    9.40    9.60
  -8  -5 -11   -5.40    9.30
  -9  -5 -11    9.60   10.20
  -9   5 -11   13.90   10.80
 -10  -5 -11   -2.40   10.20
 -10   5 -11   14.90   11.80
 -11  -5 -11  -20.70   10.10
 -11   5 -11   15.60   12.40
  11  -6 -11    7.40   11.30
  11  -6 -11   -8.90    8.20
  11   6 -11  -17.40   10.40
  10  -6 -11    8.60    8.30
  10  -6 -11   19.50   11.80
  10   6 -11   11.60   12.00
   9  -6 -11   12.30    8.70
   9  -6 -11    8.00   11.10
   9   6 -11    7.40   10.40
   8  -6 -11  174.78   15.90
   8   6 -11  140.59   20.70
   7  -6 -11   37.30    9.20
   7   6 -11   61.59   12.00
   6  -6 -11    7.20    7.30
   6   6 -11   17.60    9.00
   5  -6 -11   43.80    8.40
   5   6 -11   57.29   10.10
   4  -6 -11   -2.10    6.00
   4   6 -11   -4.20   11.30
   3  -6 -11   80.79   10.80
   3   6 -11   94.89   10.60
   2  -6 -11   23.60    7.00
   2   6 -11   18.60    6.00
   2   6 -11   24.80    4.90
   1  -6 -11  161.48   12.30
  -1  -6  11  124.39    8.60
   1   6 -11  137.39    8.80
   1   6 -11  131.79    9.00
   0  -6  11  447.86   18.20
   0  -6 -11  455.95   18.10
   0   6 -11  453.65   15.90
  -1  -6 -11  125.79   11.50
  -1   6 -11  100.79   10.10
  -2  -6 -11   35.80    8.20
  -3  -6 -11   85.29   10.60
  -3   6 -11   81.99    9.80
  -4  -6 -11  265.07   16.20
  -4   6 -11  242.88   15.70
  -5  -6 -11    6.50    8.40
  -5   6 -11   -0.80    7.90
  -6  -6 -11   32.30   10.40
  -6   6 -11   11.20    8.90
  -7  -6 -11   85.89   12.50
  -7   6 -11   68.69   12.70
  -8  -6 -11   50.79   11.20
  -8   6 -11   47.40   12.40
  -9  -6 -11    5.80    9.50
  -9   6 -11   11.40   10.90
 -10  -6 -11  -18.50    9.50
 -10   6 -11   -1.20   11.00
 -11  -6 -11   -4.90   10.60
 -11   6 -11   -3.60   12.60
  11  -7 -11   19.50   13.00
  11  -7 -11   24.60   12.60
  10  -7 -11   -3.90   11.00
  10  -7 -11    1.00    8.90
  10   7 -11   13.50   12.20
   9  -7 -11   96.49   13.40
   9   7 -11  110.29   16.00
   8  -7 -11   -3.00    8.30
   8   7 -11    7.30   10.60
   7  -7 -11   13.80    8.20
   7   7 -11   24.50   10.80
   6  -7 -11   15.90    8.50
   6   7 -11    3.70    9.00
   5  -7 -11   -5.70    6.70
   5   7 -11   -4.50    7.70
   4  -7 -11   -6.80    6.20
   4   7 -11   -3.60    6.90
   3  -7 -11  177.28   13.40
   3   7 -11  158.88   12.70
   2  -7 -11   12.00    6.80
   2   7 -11   18.70    6.30
  -1  -7  11  454.75   14.90
   1  -7 -11  436.96   18.60
   1   7 -11  429.06   14.70
   1   7 -11  467.15   15.40
   0  -7 -11    5.20    6.40
   0   7 -11    6.70    5.70
  -1  -7 -11    6.60    6.90
  -1   7 -11   12.80    6.50
  -2  -7 -11    2.40    7.00
  -2   7 -11   -3.40    5.80
  -3  -7 -11  126.59   13.70
  -3   7 -11  110.29   12.20
  -4  -7 -11    1.10    7.90
  -4   7 -11   -9.40    7.20
  -5  -7 -11   83.49   11.50
  -5   7 -11  104.59   14.00
  -6  -7 -11  152.98   15.60
  -6   7 -11  131.49   15.40
  -7  -7 -11   -2.50    9.40
  -7   7 -11   30.50   12.00
  -8  -7 -11   17.60   10.40
  -8   7 -11  -16.60    9.40
  -9   7 -11    1.00   11.60
 -10  -7 -11   13.30   10.70
 -10   7 -11   20.20   13.10
 -11  -7 -11  -13.30    9.90
 -11   7 -11  -10.30   12.00
  11  -8 -11   -5.80   10.40
  11  -8 -11   19.20   13.60
  11   8 -11   -2.00   12.90
  10  -8 -11   -8.00    9.50
  10  -8 -11   -1.40   11.90
  10   8 -11   -7.90   12.10
   9  -8 -11    9.80    9.70
   9   8 -11   28.70   11.80
   8   8 -11   38.10   12.50
   7  -8 -11   53.29   10.50
   7   8 -11   72.79   12.90
   6  -8 -11   -4.10    8.10
   6   8 -11   -1.60    8.80
   5  -8 -11  125.99   14.70
   5   8 -11  118.59   14.70
   4  -8 -11    3.90    7.60
   4   8 -11   12.40    7.80
   3  -8 -11   22.00    8.20
   3   8 -11   19.30    7.50
  -2  -8  11   12.20    5.20
  -2  -8  11    4.90    4.60
   2  -8 -11   11.40    7.80
   2   8 -11   14.00    6.50
   2   8 -11   23.60    6.00
   1  -8 -11    0.00    6.60
   1   8 -11   12.30    5.70
   1   8 -11   -6.10    5.20
   0  -8 -11   23.30    8.00
   0   8 -11   22.20    6.60
  -1  -8 -11   75.19   10.40
  -1   8 -11   82.69    9.80
  -2  -8 -11   -1.40    7.30
  -2   8 -11    8.50    7.20
  -3  -8 -11   10.10    8.20
  -3   8 -11    7.70    7.70
  -4  -8 -11   -6.30    8.60
  -4   8 -11   10.00    8.60
  -5  -8 -11  132.39   15.60
  -5   8 -11  164.68   16.20
  -6  -8 -11    6.80    9.50
  -6   8 -11   19.30   11.60
  -7  -8 -11   56.59   12.60
  -7   8 -11   58.59   12.60
  -8  -8 -11    8.50   10.40
  -8   8 -11   -6.90   10.80
  -9  -8 -11   19.40   10.60
  -9   8 -11   20.30   12.50
 -10  -8 -11    8.30   10.60
 -10   8 -11   26.70   13.80
  10  -9 -11   -2.90   12.90
  10   9 -11    5.20   13.80
   9  -9 -11   20.90   10.90
   9   9 -11   16.60   12.30
   8  -9 -11  -12.00    9.30
   8   9 -11   37.60   12.60
   7  -9 -11   34.50   11.90
   7   9 -11   49.99   18.60
   6  -9 -11   26.10    9.70
   6   9 -11   -1.10    9.00
   5  -9 -11   75.09   11.50
   5   9 -11   73.99   11.80
   4  -9 -11    3.30    7.80
   4   9 -11   10.10    8.10
   3  -9 -11   16.80    8.40
   3   9 -11   13.10   11.80
   2  -9 -11   65.39   10.60
  -2  -9  11   47.30    6.90
   2   9 -11   75.09    7.90
   1  -9 -11   41.40    9.20
  -1  -9  11   31.00    6.80
   1   9 -11   49.40    7.50
   0  -9  11    2.30    7.60
   0  -9 -11    8.10    7.90
   0   9 -11   -5.20    6.10
  -1  -9 -11  100.89   12.20
  -1   9 -11  118.29   12.50
  -2  -9 -11   -8.30    7.80
  -2   9 -11    0.60    7.20
  -3  -9 -11   59.19   10.50
  -3   9 -11   53.09   10.20
  -4  -9 -11   -2.10    8.70
  -4   9 -11   12.80    8.70
  -5  -9 -11   12.40   10.00
  -5   9 -11   -6.00    8.60
  -6  -9 -11   12.10   10.00
  -6   9 -11  -13.20    9.00
  -7  -9 -11   60.19   12.00
  -7   9 -11   70.79   13.10
  -8  -9 -11   -1.50   10.50
  -8   9 -11  -11.40    9.80
  -9  -9 -11   22.50   11.30
  -9   9 -11   26.90   12.80
 -10  -9 -11   -3.40   10.40
 -10   9 -11   -6.30   12.10
  10 -10 -11   -5.60   14.20
  10 -10 -11  -11.90   11.70
  10  10 -11    4.10   13.60
   9 -10 -11   -1.00   11.00
   9  10 -11   -6.00   12.10
   8  10 -11    4.30   10.90
   7 -10 -11    2.00   10.00
   7  10 -11    3.40   10.10
   6 -10 -11    0.20    9.50
   6  10 -11   -1.20    9.90
   5  10 -11    3.70    9.30
   4 -10 -11    3.70    8.60
  -3 -10  11    6.20    5.30
   3 -10 -11    2.20    7.80
  -2 -10  11   10.00    5.90
   2 -10 -11    8.50    8.70
  -1 -10  11   -1.90   10.50
   1 -10 -11    8.50    8.40
   1  10 -11    4.10    7.50
   0 -10 -11   83.59   12.20
   0 -10  11   74.99    9.60
   0  10 -11   94.99   12.30
   1 -10  11    3.50    7.80
  -1 -10 -11   10.30    8.90
  -1  10 -11   -5.60    7.60
   2 -10  11   -7.50    7.30
  -2 -10 -11   -7.30    8.30
  -2  10 -11   18.10    8.70
  -3 -10 -11   16.60    9.30
  -3  10 -11    9.50    9.30
  -4 -10 -11   41.30   11.30
  -4  10 -11   58.99   11.70
  -5 -10 -11   22.50   10.40
  -5  10 -11   21.40   10.70
  -6 -10 -11   13.30   11.80
  -6  10 -11    4.80    9.70
  -7 -10 -11  -19.30    9.50
  -7  10 -11    4.30   10.90
  -8 -10 -11  -12.30   10.20
  -8  10 -11   -1.80   11.30
  -9 -10 -11    4.00   11.00
   9 -11 -11   10.70   11.70
   8 -11 -11   36.90   13.10
   7 -11 -11   16.60   11.80
   6 -11 -11   31.20   11.70
   5 -11 -11   21.50   10.60
   4 -11 -11   -1.30    9.60
   3 -11 -11  -15.20    8.40
  -2 -11  11   64.39   13.30
   1 -11 -11    2.20    8.70
  -1 -11  11   -8.30    5.80
   0 -11 -11   -6.10    8.50
   0 -11  11   -2.20    6.70
   0  11 -11   12.00    7.70
  -1 -11 -11   66.79   11.70
   1 -11  11   59.09   10.00
  -1  11 -11   74.39   10.60
   2 -11  11  217.98   16.90
  -2 -11 -11  214.08   18.30
  -2  11 -11  226.38   17.50
   3 -11  11   25.80   10.20
  -3 -11 -11   20.20   10.20
  -3  11 -11   13.40   10.00
  -4 -11 -11    1.30   14.20
   4 -11  11   -2.50    9.40
  -4  11 -11    4.70    9.80
   5 -11  11    8.20   10.20
  -5 -11 -11  -12.50   10.40
  -5  11 -11   17.70   11.20
  -6 -11 -11   21.90   10.80
   6 -11  11   26.10   12.00
  -6  11 -11   -3.90   10.70
  -7 -11 -11   22.80   11.50
   7 -11  11   21.80   12.10
  -7  11 -11   13.40   11.80
   8 -11  11    4.10   16.30
  -8 -11 -11  -16.00   11.00
  -8  11 -11   -7.20   13.40
   8 -12 -11   25.50   15.20
   7 -12 -11    8.10   11.20
   6 -12 -11  -15.80    9.00
   5 -12 -11    3.50    9.70
   4 -12 -11   63.19   13.20
   3 -12 -11    2.90    9.80
  -2 -12  11   58.19    8.70
   2 -12 -11   38.90   12.00
  -1 -12  11    9.00    7.20
   1 -12 -11    7.50    9.60
   0 -12 -11    6.80    9.00
   0 -12  11   -3.50    7.00
   0  12 -11   -1.10    7.80
  -1 -12 -11   -4.40    8.50
   1 -12  11  -12.80    7.30
  -1  12 -11    1.10    8.30
   2 -12  11   -0.10    8.30
  -2 -12 -11   13.20   10.20
  -2  12 -11   -3.00    8.90
  -3 -12 -11   -3.30    9.50
   3 -12  11  -13.00    8.20
  -3  12 -11    0.90    9.40
   4 -12  11   16.70   10.40
  -4 -12 -11   30.50   11.20
  -4  12 -11   17.20   11.10
   5 -12  11    6.20   10.00
  -5 -12 -11   -4.10    9.90
  -5  12 -11   -3.40   10.20
  -6 -12 -11   17.80   11.50
   6 -12  11   14.70   11.80
  -6  12 -11    3.90   11.40
  -7 -12 -11   12.80   11.40
   7 -12  11   -4.30   11.70
  -7  12 -11   -4.30   11.70
   8 -12  11   -1.80   12.20
  -8 -12 -11   45.20   13.30
  -8  12 -11   22.80   12.70
   6 -13 -11   31.00   12.10
   5 -13 -11   18.10   11.20
   4 -13 -11   11.20   10.30
  -3 -13  11   -1.10    6.60
   3 -13 -11   -8.70   10.70
  -2 -13  11  -10.50    6.00
   2 -13 -11   -2.00   10.30
  -1 -13  11   -9.60    6.90
   1 -13 -11    5.30   10.10
   0 -13 -11   13.20   10.30
   0 -13  11   13.00    7.50
  -1 -13 -11    4.00    9.50
   1 -13  11    0.50    8.00
  -1  13 -11    6.10    9.60
   2 -13  11   41.60   10.80
  -2 -13 -11   59.69   12.60
  -2  13 -11   48.60   11.50
  -3 -13 -11   -8.20   10.10
  -3  13 -11   16.10   10.50
   4 -13  11  -22.00    8.50
  -4 -13 -11   14.80   11.30
  -4  13 -11   -3.90   10.40
   5 -13  11  -16.70    9.70
  -5 -13 -11  -19.80    9.90
  -5  13 -11    2.80   11.10
   6 -13  11   27.10   13.40
  -6 -13 -11   -8.70   11.30
  -6  13 -11   11.20   11.20
  -7 -13 -11    8.60   11.60
   7 -13  11  -14.70   11.40
  -7  13 -11   10.30   12.80
   6 -14 -11   -0.60   11.30
  -3 -14  11    3.80    7.30
   3 -14 -11    3.80   11.20
   2 -14 -11   -6.60   10.90
  -2 -14  11   -0.30    7.20
   1 -14 -11    0.40   10.10
  -1 -14  11   13.40    8.10
   0 -14  11   25.20   10.40
   0 -14 -11   49.10   12.70
  -1 -14 -11   64.69   13.50
  -2 -14 -11   13.60   11.30
   2 -14  11   13.70   10.10
   3 -14  11   14.40   10.00
  -3 -14 -11    9.10   11.50
  -3  14 -11   -2.30    9.50
  -4 -14 -11   10.10   11.20
   4 -14  11  -19.60    9.40
  -4  14 -11   -4.80   10.30
  -5 -14 -11   12.30   12.80
   5 -14  11  -20.20   10.40
  -5  14 -11  -17.90   11.30
   4 -15 -11   10.10   11.60
  -3 -15  11   -1.70    7.90
  -2 -15  11   14.80    7.90
   2 -15 -11    8.10   15.40
   1 -15 -11    6.10   11.90
   0 -15 -11   23.70   12.20
   0 -15  11   15.10    9.00
   1 -15  11   36.10   10.50
  -1 -15 -11  -12.70    9.30
  -2 -15 -11    3.70   11.10
   2 -15  11   21.00   10.80
  -3 -15 -11   14.10   11.70
   3 -15  11   13.70   11.20
  -4 -15 -11   -7.00   12.20
  12   0 -12   13.50   12.40
  11   0 -12   -5.70   11.30
  10   0 -12   25.40   12.60
   9   0 -12    0.80   15.20
   8   0 -12  123.59   15.70
   7   0 -12  -18.10    7.50
   6   0 -12   32.00    8.50
   4   0 -12  564.64   15.60
  -4   0  12  582.74   15.50
  -3   0  12   -2.80    3.30
   3   0 -12   -0.60    4.30
  -2   0  12  186.18    9.00
   2   0 -12  194.48   10.00
   1   0 -12   13.10    5.40
  -1   0  12    7.20    4.10
   0   0  12  169.88    9.50
   0   0 -12  143.49   10.50
   1   0  12    5.30    6.20
  -1   0 -12    8.50    6.00
  -2   0 -12   52.39    7.40
  -3   0 -12   -3.20    5.90
  -4   0 -12   -0.20    6.10
  -5   0 -12   -1.80    5.20
  -5   0 -12   -7.40    6.20
  -6   0 -12  438.46   19.40
  -7   0 -12   -7.40    7.50
  -8   0 -12   53.59   11.20
  -9   0 -12   -7.40   11.90
 -10   0 -12   17.50   10.80
 -11   0 -12   16.70   11.40
 -12   0 -12   20.00   13.00
  12  -1 -12   17.30   13.10
  12   1 -12   10.30   13.70
  11  -1 -12   -1.90    9.90
  11   1 -12    4.00   12.00
  10  -1 -12   15.40   11.70
  10   1 -12   -0.30   10.20
   9  -1 -12   14.30   17.20
   9   1 -12    3.70   10.90
   8  -1 -12    9.90   10.00
   8   1 -12   10.40   10.00
   7  -1 -12  -12.10    7.00
   7   1 -12  -11.40    7.90
   6  -1 -12   69.59    7.90
  -6   1  12   96.29    9.30
   6   1 -12   83.59   11.00
   5  -1 -12   14.70    4.90
   5   1 -12   13.90    6.90
   4  -1 -12  209.68   10.10
   3  -1 -12   77.39    8.00
  -3  -1  12   76.99    6.40
   3   1 -12   62.99    7.40
  -3   1  12   68.59    8.10
   2  -1 -12  296.07   12.10
  -2  -1  12  291.67   10.50
   2   1 -12  290.87   11.60
  -2   1  12  275.07   11.00
   1  -1 -12  148.49    9.90
   1   1 -12  136.09    9.60
  -1   1  12  140.49    8.80
   0  -1 -12    4.30    5.40
   0  -1  12    7.60    4.70
   0   1  12    2.10    4.00
   0   1 -12    6.80    5.10
   1  -1  12   11.40    4.90
  -1  -1 -12   10.10    6.00
  -1   1 -12   14.90    5.60
  -2  -1 -12  342.87   15.10
  -2   1 -12  351.56   14.80
  -3  -1 -12   95.69   10.90
  -3   1 -12   86.89   10.60
  -4  -1 -12   50.59    8.30
  -4   1 -12   43.70    8.10
  -5  -1 -12   65.79    9.80
  -5   1 -12   80.59   10.10
  -5   1 -12   95.79    8.10
  -6  -1 -12  289.97   17.00
  -6   1 -12  270.87   16.50
  -6   1 -12  293.67   13.00
  -7  -1 -12    2.10    8.20
  -7   1 -12    9.40    9.20
  -8  -1 -12   -6.00    8.70
  -8   1 -12    2.80    8.80
  -9  -1 -12    9.30    9.80
 -10  -1 -12    7.90   10.30
 -10   1 -12   19.90   11.10
 -11  -1 -12   -7.20   10.90
 -11   1 -12   -3.40   11.00
 -12  -1 -12    1.30   11.20
 -12   1 -12  -13.40   10.90
  12  -2 -12   -9.40   12.00
  11  -2 -12   25.20   12.90
  11   2 -12    0.80   11.80
  10  -2 -12   41.60   13.30
  10  -2 -12   20.70    8.50
  10   2 -12    6.70   11.00
   9  -2 -12   -6.10   12.70
   9  -2 -12   -2.50    5.90
   9   2 -12   -5.70    9.50
   8  -2 -12   12.10    9.20
   8  -2 -12   10.30    6.10
   8   2 -12   10.50    9.00
   7  -2 -12  161.08   10.60
   7  -2 -12  153.98   15.60
   7   2 -12  130.09   15.40
   6  -2 -12   66.39    8.30
   6  -2 -12   44.00    6.00
  -6   2  12   44.30    6.40
   6   2 -12   57.09    9.90
   5  -2 -12   35.80    5.90
   5  -2 -12   30.60    5.10
  -5   2  12   21.10    5.10
   5   2 -12   22.80    8.10
   4  -2 -12   51.19    6.30
   4   2 -12   48.80    8.30
  -4   2  12   44.50    5.80
   3  -2 -12  288.37   12.30
  -3   2  12  275.77   11.30
   2  -2 -12  134.49    9.80
  -2  -2  12  121.39    7.50
  -2   2  12  124.99    8.60
   2   2 -12  119.49    8.30
   1  -2 -12  119.79   10.00
  -1  -2  12  116.99    8.50
  -1   2  12  116.19    8.80
   1   2 -12  126.79    9.10
   0  -2 -12   99.79   10.10
   0  -2  12   93.99    8.20
   0   2 -12   91.89    9.00
   1  -2  12  350.06   15.40
  -1  -2 -12  357.96   15.10
  -1   2 -12  349.17   14.20
  -2  -2 -12   43.20    7.60
  -2   2 -12   44.00    7.50
  -3  -2 -12    4.60    8.70
  -3   2 -12    8.00    6.60
  -4  -2 -12   44.70    8.40
  -4   2 -12   29.50    7.80
  -5  -2 -12   18.40    7.90
  -5   2 -12   15.90    7.70
  -6  -2 -12   17.10    8.50
  -6   2 -12   37.00    9.50
  -7  -2 -12   11.90    9.10
  -7   2 -12    4.80    8.70
  -7   2 -12    5.20    5.80
  -8  -2 -12   -5.70    8.80
  -8   2 -12    0.20    8.90
  -9  -2 -12   17.50   10.30
  -9   2 -12    8.00   10.00
 -10  -2 -12   54.09   12.60
 -10   2 -12   46.00   13.30
 -11  -2 -12    1.40   11.20
 -11   2 -12    3.20   11.40
 -12  -2 -12   11.50   11.70
 -12   2 -12   -7.10   12.60
  12  -3 -12   29.30   10.30
  12  -3 -12  -13.00   12.50
  12   3 -12   32.20   16.00
  11  -3 -12   -5.30    8.30
  11  -3 -12   -7.00   11.50
  11   3 -12    0.90   11.20
  10  -3 -12   32.60   12.20
  10  -3 -12   24.40    8.10
  10   3 -12   35.10   12.60
   9  -3 -12   36.80    8.50
   9  -3 -12   35.10   12.70
   9   3 -12   33.00   12.80
   8  -3 -12   97.19   14.80
   8   3 -12  116.59   16.30
   7  -3 -12   -3.40    5.50
   7   3 -12    8.80    8.80
   6  -3 -12    4.10    5.50
   6   3 -12   14.10    8.10
   5  -3 -12   30.50    6.20
   5   3 -12   30.30    8.40
   4  -3 -12    2.10    5.30
   4   3 -12    3.40    6.70
   3  -3 -12   11.20    5.50
   3   3 -12    9.10    5.80
  -2  -3  12  273.17   10.20
   2  -3 -12  255.77   12.60
   2   3 -12  242.78   10.20
   2   3 -12  263.27   12.50
  -1  -3  12  527.15   18.10
   1  -3 -12  534.35   18.10
   1   3 -12  578.64   16.30
   0  -3 -12   16.70    6.30
   0  -3  12   12.80    4.90
   0   3 -12   18.20    5.60
  -1  -3 -12  135.29   11.30
  -1   3 -12  125.99   10.10
  -2  -3 -12   56.79    8.20
  -2   3 -12   65.39    7.90
  -3  -3 -12  270.77   15.90
  -4  -3 -12  107.79   13.00
  -4   3 -12  141.79   12.60
  -5  -3 -12   -1.50    7.30
  -5   3 -12    3.20    7.10
  -6  -3 -12  124.29   14.10
  -6   3 -12  101.49   12.10
  -7  -3 -12  139.39   14.90
  -7   3 -12  110.09   14.50
  -8  -3 -12    2.70    9.00
  -8   3 -12   -2.10    8.50
  -9  -3 -12   15.30    9.80
  -9   3 -12    7.40   10.50
 -10  -3 -12   17.60   11.60
 -10   3 -12   13.80   12.10
 -11  -3 -12   45.70   13.10
 -11   3 -12   49.70   14.40
  12  -4 -12   -7.00   14.10
  12   4 -12    5.70   12.40
  11  -4 -12    3.30   13.40
  11   4 -12   13.90   12.00
  10  -4 -12   13.30    8.70
  10  -4 -12   -5.00   11.60
  10   4 -12    7.20   11.00
   9  -4 -12    5.00    7.10
   9  -4 -12    5.10   10.70
   9   4 -12   -2.40    9.70
   8  -4 -12   -1.30    6.10
   8   4 -12   -3.50    8.50
   7  -4 -12   40.70    8.50
   7   4 -12   69.29   11.70
   6   4 -12  190.98   15.60
   5  -4 -12    9.60    6.20
   5   4 -12   22.40    7.80
   4  -4 -12   22.00    6.30
   4   4 -12   27.20    8.30
   3  -4 -12  588.84   19.20
   3   4 -12  595.24   19.90
   2  -4 -12   77.19    9.80
   2   4 -12   85.19    9.30
   2   4 -12   59.69    7.00
   1  -4 -12  -10.80    4.90
  -1  -4  12   15.90    7.60
   1   4 -12    4.10    4.70
   1   4 -12    2.60    4.40
   0  -4  12   -1.10    4.20
   0  -4 -12    1.20    5.90
   0   4 -12    6.90    3.90
   0   4 -12    0.60    5.10
  -1  -4 -12  163.98   12.20
  -1   4 -12  170.38   10.80
  -2  -4 -12   66.49   11.80
  -2   4 -12  102.39   10.30
  -3  -4 -12   58.79    9.10
  -3   4 -12   63.49    8.60
  -4  -4 -12    0.80    7.30
  -4   4 -12    6.70    7.30
  -5  -4 -12  222.08   16.00
  -5   4 -12  233.88   15.70
  -6  -4 -12   15.20    9.00
  -6   4 -12   13.00    8.50
  -7  -4 -12   67.49   10.70
  -7   4 -12   44.20   11.00
  -8  -4 -12   -0.50    8.90
  -9  -4 -12   40.50   14.70
  -9   4 -12   27.10   12.10
 -10  -4 -12   -1.00   10.40
 -10   4 -12  -13.00   10.40
 -11  -4 -12  -11.80   10.40
 -11   4 -12    0.00   11.50
  12   5 -12   -8.80   13.10
  11  -5 -12   13.20    8.60
  11  -5 -12   13.70   12.10
  11   5 -12    6.70   11.90
  10  -5 -12  -10.00   10.80
  10  -5 -12   11.20    9.00
  10   5 -12   -0.40   10.10
   9  -5 -12   21.10    8.70
   9  -5 -12   19.00   12.20
   9   5 -12   23.20   11.00
   8  -5 -12    3.00    7.60
   8   5 -12  -10.40    9.60
   7  -5 -12    1.10    6.80
   7   5 -12   13.00    9.10
   6  -5 -12   17.60    7.00
   6   5 -12   14.80    8.80
   5  -5 -12  222.28   14.00
   5   5 -12  219.78   15.80
   4  -5 -12    9.80    6.60
   4   5 -12    2.60   11.70
   3  -5 -12   37.30    9.00
   3   5 -12   37.30    7.40
  -2  -5  12   -2.70    3.70
   2   5 -12    8.20    5.40
  -1  -5  12 1110.79   26.40
   1   5 -12 1119.59   26.70
   1   5 -12 1134.69   26.60
   0  -5  12    7.90    4.60
   0  -5 -12   -7.30    6.50
   0   5 -12    9.10    5.50
  -1  -5 -12   18.80    6.80
  -1   5 -12   20.30    6.40
  -2  -5 -12    5.30    7.10
  -2   5 -12   16.20    7.60
  -3  -5 -12   50.99    9.30
  -3   5 -12   43.30    8.20
  -4  -5 -12    6.60    7.90
  -4   5 -12   15.20    7.90
  -5  -5 -12   26.00    9.20
  -5   5 -12   30.40    9.60
  -6  -5 -12   11.90    8.90
  -6   5 -12    7.60    8.10
  -7  -5 -12  139.79   16.00
  -7   5 -12  107.59   13.90
  -8  -5 -12   18.60   10.20
  -8   5 -12    0.30    9.90
  -9   5 -12    4.70   10.80
 -10  -5 -12   -0.10   10.10
 -10   5 -12   10.50   11.10
 -11  -5 -12    4.40   10.60
 -11   5 -12   19.20   13.50
  11  -6 -12   -2.90    8.80
  11  -6 -12  -21.80   11.40
  11   6 -12   17.60   13.90
  10  -6 -12    7.70    8.90
  10  -6 -12  -17.30   10.50
  10   6 -12   21.80   11.90
   9  -6 -12    5.20    8.30
   9   6 -12   -7.60    9.90
   8  -6 -12   42.90   10.50
   8   6 -12   78.89   16.70
   7  -6 -12   31.60    9.40
   7   6 -12   49.80   11.40
   6  -6 -12   13.10    8.10
   6   6 -12   12.60    8.90
   5  -6 -12   -6.30    6.40
   5   6 -12   -6.80    7.70
   4  -6 -12   33.80    7.90
   4   6 -12   48.20    9.20
   3  -6 -12    0.10    6.10
   3   6 -12    3.70    6.60
   2  -6 -12   90.39   11.40
  -2  -6  12   92.69    8.00
   2   6 -12   73.69    9.60
  -1  -6  12   72.59    7.90
   1  -6 -12   71.19    9.50
   1   6 -12   74.79    8.10
   1   6 -12   89.29    8.50
   0  -6 -12  195.38   13.70
   0   6 -12  216.78   12.00
  -1  -6 -12  -10.00    6.10
  -1   6 -12   -2.50    5.80
  -2  -6 -12   16.30    7.80
  -2   6 -12   10.80    6.80
  -3  -6 -12   54.49    9.40
  -3   6 -12   48.50    9.00
  -4  -6 -12  156.08   15.20
  -4   6 -12  127.49   14.20
  -5  -6 -12  338.37   19.20
  -5   6 -12  307.57   18.50
  -6  -6 -12   -7.10    9.10
  -6   6 -12   -1.20    8.20
  -7  -6 -12  -14.10    9.00
  -8  -6 -12  105.59   13.50
  -8   6 -12   84.99   13.70
  -9  -6 -12   13.30   10.90
  -9   6 -12   21.90   11.80
 -10  -6 -12   -2.20   10.70
 -10   6 -12    8.10   11.90
 -11  -6 -12   25.30   11.60
  11  -7 -12    5.50   13.50
  11  -7 -12    1.50    9.60
  11   7 -12   -3.40   12.70
  10  -7 -12    6.60   11.20
  10  -7 -12   19.10    9.60
  10   7 -12   -4.10   10.80
   9  -7 -12   21.90   10.90
   9   7 -12    5.10   12.00
   8  -7 -12   19.30    9.30
   8   7 -12   14.50   11.50
   7  -7 -12    8.40    8.90
   7   7 -12    6.20    9.60
   6  -7 -12   69.19   10.60
   6   7 -12   87.69   12.40
   5  -7 -12   20.40    8.70
   5   7 -12   19.80    8.70
   4  -7 -12   57.49    9.50
   4   7 -12   71.29   10.20
   3  -7 -12    0.30    6.90
   3   7 -12   -6.40    6.20
  -2  -7  12   40.30    5.70
   2  -7 -12   28.10    8.40
   2   7 -12   38.10    7.30
  -1  -7  12   50.89    7.60
   1  -7 -12   65.39    9.80
   1   7 -12   67.59    7.70
   1   7 -12   65.59    8.40
   0  -7 -12  227.68   15.00
   0   7 -12  237.38   12.70
  -1  -7 -12   21.80    8.00
  -1   7 -12   23.60   12.50
  -2  -7 -12   17.00    8.20
  -2   7 -12   40.40    8.40
  -3  -7 -12   33.60    9.40
  -3   7 -12   27.60    8.30
  -4  -7 -12   33.40   10.20
  -4   7 -12   35.30    9.30
  -5  -7 -12    1.80    9.20
  -5   7 -12    1.10    8.80
  -6  -7 -12  175.68   16.70
  -6   7 -12  122.69   16.20
  -7  -7 -12   26.80   10.80
  -7   7 -12   -0.60    9.10
  -8  -7 -12   10.90   12.10
  -8   7 -12    9.70   10.40
  -9  -7 -12   17.20   10.60
  -9   7 -12   26.80   11.90
 -10  -7 -12   37.80   11.60
 -10   7 -12    9.20   12.80
  10  -8 -12   26.20   14.10
  10  -8 -12   40.90   12.10
  10   8 -12   42.80   13.70
   9  -8 -12   -0.60    9.40
   9   8 -12   11.10   12.30
   8   8 -12   22.00   12.20
   7  -8 -12   -6.40    8.50
   7   8 -12    7.40   10.50
   6  -8 -12   18.00    9.70
   6   8 -12   13.50    9.90
   5   8 -12   49.20   10.70
   4  -8 -12   53.09   10.20
   4   8 -12   82.79   11.10
   3  -8 -12   24.20    8.70
   3   8 -12   19.10    8.10
  -2  -8  12  194.48   10.70
  -2  -8  12  217.98   10.90
   2  -8 -12  204.08   15.50
   2   8 -12  218.18   11.40
   2   8 -12  205.48   12.60
   1  -8 -12    1.30    7.10
   1   8 -12   11.30    6.20
   1   8 -12    9.90    5.50
   0  -8 -12  136.49   14.00
   0   8 -12  151.18   12.10
  -1  -8 -12   90.29   11.30
  -1   8 -12   86.49   11.40
  -2  -8 -12  210.78   15.70
  -2   8 -12  177.38   14.50
  -3  -8 -12    0.60    8.00
  -3   8 -12   -6.80    7.30
  -4  -8 -12  122.79   13.50
  -4   8 -12  105.99   14.10
  -5  -8 -12    5.10    9.90
  -5   8 -12   15.90    9.90
  -6  -8 -12   17.30   10.30
  -6   8 -12   10.90   11.20
  -7  -8 -12  -10.10    9.50
  -7   8 -12   -5.00    9.80
  -8  -8 -12   49.60   12.30
  -8   8 -12   61.69   13.30
  -9  -8 -12  -13.10    9.90
  -9   8 -12   -6.70   10.60
 -10  -8 -12   -8.40   10.30
 -10   8 -12  -29.20   14.00
  10  -9 -12   13.10   11.60
  10  -9 -12   -1.00   12.70
  10   9 -12   10.00   17.90
   9  -9 -12   -0.40   10.70
   8  -9 -12   40.40   12.00
   8   9 -12   32.40   13.00
   7  -9 -12   26.20   11.00
   7   9 -12   13.20   11.10
   6  -9 -12    8.30   11.80
   6   9 -12    8.90    9.80
   5  -9 -12   29.60   10.00
   5   9 -12   18.60    9.80
   4  -9 -12   11.10    8.30
   4   9 -12    3.50    7.90
   3  -9 -12    3.30    8.50
   3   9 -12    3.40    7.30
   2  -9 -12   -0.20    7.40
  -2  -9  12    1.40    5.20
   2   9 -12   -9.00    5.40
   2   9 -12    1.10    6.60
   1  -9 -12   -1.80    7.80
  -1  -9  12    0.70    5.70
   1   9 -12  -15.10    5.70
   0  -9 -12   16.30    8.70
   0   9 -12   10.30    7.10
  -1  -9 -12  379.96   20.50
  -1   9 -12  366.86   17.40
  -2  -9 -12   -0.50    8.20
  -2   9 -12   -1.20    7.70
  -3  -9 -12    0.20    8.50
  -3   9 -12    3.30    8.20
  -4  -9 -12  102.79   13.30
  -4   9 -12   81.49   11.90
  -5  -9 -12   28.60   10.80
  -6  -9 -12   32.50   10.90
  -6   9 -12   28.80   11.10
  -7  -9 -12   14.60   11.70
  -7   9 -12    5.80   10.90
  -8  -9 -12   16.60   11.30
  -8   9 -12   14.50   10.60
  -9  -9 -12   21.40   11.30
  -9   9 -12   11.80   11.40
   9 -10 -12   27.00   14.60
   9  10 -12    0.40   11.80
   8 -10 -12    7.20   10.60
   8  10 -12   16.20   12.60
   7 -10 -12   19.90   11.00
   7  10 -12    6.30   10.60
   6 -10 -12   22.20   10.70
   6  10 -12   18.40   10.40
   5 -10 -12   -0.70    9.20
   5  10 -12    4.60    9.30
   4  10 -12   58.09   10.80
   3 -10 -12   51.59   11.40
   2 -10 -12    8.30    9.20
  -2 -10  12   11.50    6.10
   1 -10 -12   11.00    8.90
  -1 -10  12   25.30    7.10
   1  10 -12   23.10    7.60
   0 -10 -12  234.88   18.20
   0 -10  12  246.68   15.10
   0  10 -12  269.57   15.70
   1 -10  12  160.58   15.30
  -1 -10 -12  167.28   16.70
  -1  10 -12  164.58   14.70
  -2 -10 -12   54.19   11.30
  -2  10 -12   41.10   10.20
  -3 -10 -12   33.80   10.60
  -3  10 -12   28.10   10.00
  -4 -10 -12   14.60   10.40
  -4  10 -12    2.50    9.80
  -5 -10 -12   28.00   16.90
  -5  10 -12    9.00   10.30
  -6 -10 -12    3.70   10.50
  -6  10 -12  -16.90    9.60
  -7 -10 -12   27.00   11.70
  -7  10 -12   10.00   10.60
  -8 -10 -12    6.60   12.00
  -8  10 -12   19.90   11.80
  -9 -10 -12    5.70   11.10
  -9  10 -12    4.40   12.50
   9  11 -12    2.80   14.80
   8 -11 -12   -5.70   10.60
   8  11 -12   16.10   12.60
   7 -11 -12   12.60   10.70
   7  11 -12    8.10   11.70
   6 -11 -12   -1.20    9.50
   5 -11 -12   42.40   11.90
   4 -11 -12    5.20    9.50
   3 -11 -12   12.00    9.80
   2 -11 -12    0.10    8.70
  -1 -11  12   81.69   10.90
   1  11 -12   86.69   11.20
   0 -11  12   21.30    7.90
   0  11 -12   15.00    8.50
   1 -11  12    2.90    7.60
  -1  11 -12    0.80    8.40
   2 -11  12    7.10    8.90
  -2  11 -12   26.30    9.80
   3 -11  12   71.69   12.30
  -3 -11 -12   67.39   14.50
  -3  11 -12   76.49   13.40
   4 -11  12   -5.40    9.50
  -4 -11 -12    2.20    9.70
  -4  11 -12   20.30   11.00
  -5 -11 -12    3.10   10.00
   5 -11  12    1.40    9.60
  -5  11 -12   -2.30   10.00
   6 -11  12    4.70   10.50
  -6 -11 -12   -1.90   10.50
  -6  11 -12  -13.80    9.90
   7 -11  12  -25.10   10.40
  -7 -11 -12   -4.90   11.20
  -7  11 -12    9.20   11.50
  -8 -11 -12  -14.80   10.50
   7 -12 -12   36.40   13.30
   6 -12 -12    7.70   10.10
   5 -12 -12   -1.60   10.50
   4 -12 -12   -8.70    9.60
   3 -12 -12   55.29   12.60
   2 -12 -12  -10.70    8.60
  -2 -12  12    8.70    6.90
   1 -12 -12   -8.80    9.20
  -1 -12  12   13.00    7.40
   0 -12  12    4.40    7.40
   0 -12 -12    0.50    9.70
   0  12 -12   -0.50    7.40
  -1 -12 -12   82.29   13.70
   1 -12  12   83.89   11.30
  -1  12 -12   83.29   11.90
   2 -12  12   15.60    9.60
  -2 -12 -12    8.60   10.20
  -2  12 -12   24.10   10.20
  -3 -12 -12   -9.80    8.70
   3 -12  12    6.50    9.10
  -3  12 -12  -10.40    8.80
   4 -12  12    8.00   10.30
  -4 -12 -12    1.90    9.80
  -4  12 -12   -6.40    9.80
   5 -12  12    5.00   10.80
  -5 -12 -12   41.70   12.40
  -5  12 -12   13.50   11.20
  -6 -12 -12    3.80   11.70
   6 -12  12   -1.90   10.90
  -6  12 -12   12.30   11.50
  -7 -12 -12  -21.90   10.70
   7 -13 -12    6.00   12.40
   6 -13 -12   -9.10   11.10
   5 -13 -12   22.80   12.60
   4 -13 -12  -14.10    9.50
   3 -13 -12   -1.20    9.80
   2 -13 -12   61.09   13.90
  -2 -13  12   68.39    9.50
   1 -13 -12   85.69   14.20
  -1 -13  12   86.69   10.60
   0 -13  12   -6.30    7.40
   0 -13 -12    3.50    9.90
  -1 -13 -12   17.10   10.70
   1 -13  12   -4.90    7.90
  -1  13 -12    4.70   13.40
   2 -13  12   -4.60    8.70
  -2 -13 -12   -5.90   10.50
  -2  13 -12    0.60    9.20
   3 -13  12   47.60   11.90
  -3 -13 -12   32.70   12.20
  -3  13 -12   36.80   12.30
  -4 -13 -12   -8.50   11.30
   4 -13  12   13.40   10.70
  -4  13 -12   -2.80   10.10
   5 -13  12    4.60   10.90
  -5 -13 -12    0.40   11.00
  -5  13 -12   -1.90   10.60
   6 -13  12    0.30   13.80
  -6 -13 -12   -5.10   11.20
   5 -14 -12    5.20   12.50
   4 -14 -12   -6.50   11.30
   3 -14 -12  -13.50   10.20
  -2 -14  12   -2.70    7.10
   2 -14 -12    1.80   11.50
  -1 -14  12    8.30    8.30
   1 -14 -12    4.40   10.90
   0 -14 -12    6.60   10.80
  -1 -14 -12   26.70   11.40
   1 -14  12   -7.80    8.20
   2 -14  12    7.70   10.40
  -2 -14 -12   -0.40   11.40
  -2  14 -12   15.90   11.50
  -3 -14 -12   -9.10   11.00
   3 -14  12   24.80   11.20
  -3  14 -12  -22.30    9.00
  -4 -14 -12  -15.40   11.60
   4 -14  12   16.30   11.00
  -4  14 -12  -13.20   10.40
  -5 -14 -12   20.40   12.70
   3 -15 -12  -11.70   11.40
  -2 -15  12   12.90    7.90
  -1 -15  12   15.50   11.10
   1 -15 -12   22.30   18.40
   0 -15 -12   18.50   12.90
   0 -15  12   25.80    9.80
  -1 -15 -12  -14.00   10.20
   1 -15  12    5.90    8.70
   2 -15  12   29.40   10.70
  -2 -15 -12   33.10   13.80
  -3 -15 -12  -17.50   12.10
   3 -15  12    3.70   10.70
  11   0 -13   -2.70   11.00
  10   0 -13   -8.10   10.00
   9   0 -13   29.70   11.80
   8   0 -13    5.40    8.90
   7   0 -13  369.16   20.90
   6   0 -13    4.00    8.00
  -4   0  13    0.90    3.80
   4   0 -13    4.00    4.70
   3   0 -13  950.20   23.10
   2   0 -13   -1.30    5.00
  -2   0  13    4.00    3.80
  -1   0  13   10.10    4.30
   1   0 -13   11.30    5.60
   0   0 -13   -0.80    5.40
   0   0  13    3.40    5.00
  -1   0 -13   28.40    7.10
  -2   0 -13   10.60    6.30
  -3   0 -13  397.96   18.60
  -4   0 -13    6.40    6.70
  -5   0 -13  476.25   20.00
  -6   0 -13    7.50    8.10
  -7   0 -13   23.20    9.50
  -8   0 -13   -2.80    8.90
  -9   0 -13  176.28   17.70
 -10   0 -13  -15.00    9.70
 -11   0 -13   41.30   13.30
  12   1 -13  -21.70   14.00
  11  -1 -13   41.90   13.20
  11   1 -13   18.10   12.50
  10  -1 -13    3.90   11.00
  10   1 -13   12.00   11.40
   9  -1 -13   88.39   14.20
   9   1 -13   78.69   13.70
   8  -1 -13    8.00    9.70
   8   1 -13   20.10   10.60
   7  -1 -13   52.59   11.10
   7   1 -13   81.19   12.20
   6  -1 -13  164.38    9.20
   6   1 -13  148.19   14.90
   5  -1 -13  231.28   11.00
   5   1 -13  261.87   16.30
  -5   1  13  251.27   10.60
   4  -1 -13   60.49    6.70
  -4   1  13   61.49    7.10
   3  -1 -13  469.65   15.30
  -3  -1  13  452.95   13.40
  -3   1  13  447.86   14.30
   3   1 -13  465.65   14.40
   2  -1 -13    9.40    5.70
   2   1 -13    7.80    5.10
  -2   1  13    4.20    4.00
  -1  -1  13   15.40    4.60
   1  -1 -13   13.20    5.70
  -1   1  13   16.00    4.60
   1   1 -13   11.80    5.60
   0  -1  13   -0.50    4.40
   0  -1 -13    5.60    5.90
   0   1 -13    4.50    5.40
  -1  -1 -13    2.70    5.90
  -1   1 -13   -1.60    5.40
  -2  -1 -13   54.09    8.20
  -2   1 -13   70.59    8.50
  -3  -1 -13  314.27   15.60
  -3   1 -13  300.47   16.20
  -4  -1 -13    5.20    7.20
  -4   1 -13    9.70    7.20
  -5  -1 -13    1.30    7.50
  -5   1 -13   14.50    7.80
  -5   1 -13   -3.20    4.90
  -6  -1 -13   28.10    9.60
  -6   1 -13   51.99    7.80
  -6   1 -13   36.40   10.10
  -7  -1 -13   31.10   10.00
  -7   1 -13   41.30   11.00
  -8  -1 -13   23.30   10.10
  -8   1 -13    0.70    9.80
  -9  -1 -13   19.80   11.20
  -9   1 -13   -4.30    9.90
 -10  -1 -13  -13.60    9.40
 -10   1 -13   -0.80   10.00
 -11  -1 -13   19.40   11.50
 -11   1 -13   12.10   12.60
  12   2 -13  -13.20   12.00
  11  -2 -13    4.30   11.90
  11   2 -13   -4.30   10.60
  10  -2 -13   35.10   13.40
  10   2 -13   15.90   12.40
   9  -2 -13   31.10    7.50
   9  -2 -13   36.80   12.20
   9   2 -13   32.20   11.60
   8  -2 -13    9.70    5.70
   8  -2 -13    8.90    9.70
   8   2 -13   20.60   10.60
   7  -2 -13    6.70    5.70
   7   2 -13   13.60    9.40
   6  -2 -13   90.79    9.40
   6   2 -13  101.49   14.00
   5  -2 -13   -4.50    4.90
   5   2 -13    0.50    6.90
  -5   2  13   -2.30    4.80
   4  -2 -13   26.30    6.00
  -4   2  13   16.80    5.20
   4   2 -13   32.20   11.50
   3  -2 -13  241.68   11.90
  -3   2  13  223.68   11.00
   2  -2 -13  139.59   10.40
  -2  -2  13  153.48    8.70
   2   2 -13  157.38    9.30
   1  -2 -13   -1.20    5.40
  -1  -2  13    0.20    4.10
   1   2 -13   -0.30    5.00
   0  -2  13   22.80    5.30
   0  -2 -13    6.90    6.00
   0   2 -13    1.40    5.20
  -1  -2 -13  100.39   10.90
  -1   2 -13   79.89    9.70
  -2  -2 -13  126.19   14.10
  -2   2 -13  161.28   11.90
  -3  -2 -13   19.70    7.90
  -3   2 -13   26.70    7.30
  -4  -2 -13   58.39    9.30
  -4   2 -13   47.20    8.90
  -5  -2 -13   85.39   10.70
  -5   2 -13   78.49   10.30
  -6  -2 -13  153.58   15.10
  -6   2 -13  138.29   14.80
  -6   2 -13  161.68   10.20
  -7  -2 -13   33.80   10.20
  -7   2 -13    8.60    9.30
  -7   2 -13   22.50    6.40
  -8  -2 -13    0.50    9.10
  -8   2 -13   -7.10    8.70
  -9  -2 -13   -9.20    9.20
  -9   2 -13    3.00   10.40
 -10  -2 -13   27.30   12.50
 -10   2 -13   12.10   12.30
 -11  -2 -13    6.80   11.00
 -11   2 -13   -2.50   11.60
  12  -3 -13   59.79   22.10
  12   3 -13   -4.00   11.50
  11  -3 -13    4.10    8.80
  11  -3 -13   -0.20   12.00
  11   3 -13   13.90   12.30
  10  -3 -13  -14.00    7.50
  10  -3 -13    3.10   11.30
  10   3 -13    8.70   11.20
   9  -3 -13    0.50    6.70
   9  -3 -13   15.20   11.60
   9   3 -13   14.00   11.20
   8  -3 -13   25.40   11.50
   8  -3 -13   19.10    9.10
   8   3 -13    8.80   10.10
   7  -3 -13   -7.10    5.80
   7   3 -13    0.00    8.60
   6  -3 -13    4.70    5.90
   6   3 -13    4.70    8.00
   5  -3 -13    3.00    5.50
   5   3 -13    4.00    7.70
   4  -3 -13  501.05   17.40
   4   3 -13  482.15   24.80
   3  -3 -13   -4.70    5.20
   3   3 -13    4.30    5.90
   2  -3 -13  112.69   10.20
  -2  -3  13  126.59    8.40
   2   3 -13  136.09   10.50
   2   3 -13  110.89    8.40
  -1  -3  13  106.09    8.60
   1  -3 -13  122.99   10.80
   1   3 -13  129.79    9.40
   0  -3 -13  439.06   17.40
   0  -3  13  442.36   15.40
   0   3 -13  486.95   16.20
  -1  -3 -13    2.70    6.40
  -1   3 -13   17.50    6.10
  -2  -3 -13  117.69   12.10
  -2   3 -13  138.69   11.40
  -3  -3 -13   48.00    8.90
  -3   3 -13   38.20    8.20
  -4  -3 -13  275.17   16.50
  -4   3 -13  266.07   16.00
  -5  -3 -13   24.60    9.00
  -5   3 -13   29.00    8.80
  -6  -3 -13  -10.00    7.90
  -6   3 -13   16.20    8.70
  -7  -3 -13   14.40    9.30
  -7   3 -13   13.30    9.20
  -8  -3 -13   20.10    9.90
  -8   3 -13   -5.90   14.40
  -9  -3 -13    2.40    9.60
  -9   3 -13    3.80   10.20
 -10  -3 -13    4.60   10.20
 -10   3 -13    0.40   10.60
 -11  -3 -13   20.70   12.50
 -11   3 -13    0.50   12.80
  12  -4 -13   -7.40   14.00
  12  -4 -13   32.60    9.20
  12   4 -13   -8.30   11.40
  11  -4 -13    9.20    9.60
  11  -4 -13   37.90   14.20
  11   4 -13   40.30   13.70
  10  -4 -13   35.20   14.80
  10  -4 -13   41.00    8.90
  10   4 -13   23.70   12.40
   9  -4 -13  -10.60    9.70
   9  -4 -13    1.70    7.20
   9   4 -13  -11.00    9.50
   8  -4 -13    5.80    7.10
   8   4 -13   29.20   12.10
   7  -4 -13    4.60    6.90
   7   4 -13    2.00    8.80
   6  -4 -13  286.47   15.20
   6   4 -13  295.87   18.40
   5   4 -13   -2.10    7.20
   4  -4 -13   -7.60    5.70
   4   4 -13    0.90    6.60
   3  -4 -13   -1.40    5.60
   3   4 -13   12.30    6.50
  -2  -4  13  279.27   10.90
   2  -4 -13  270.87   13.70
   2   4 -13  298.57   11.10
   2   4 -13  276.77   13.20
   1  -4 -13   15.40    6.40
  -1  -4  13    4.90    4.40
   1   4 -13   11.90    5.30
   1   4 -13   11.70    5.00
   0  -4  13  102.69   11.10
   0   4 -13  111.69    8.10
   0   4 -13  109.89    9.90
  -1  -4 -13   11.30    7.30
  -1   4 -13   13.70    6.30
  -2  -4 -13  162.98   13.40
  -2   4 -13  148.49   19.60
  -3  -4 -13    6.90    7.60
  -3   4 -13   17.20    7.30
  -4  -4 -13  146.59   14.00
  -4   4 -13  116.79   13.10
  -5  -4 -13    5.90    8.90
  -5   4 -13   -6.40    7.40
  -6  -4 -13   67.09   11.30
  -6   4 -13   79.09   11.60
  -7  -4 -13    7.90    9.60
  -7   4 -13   19.90    9.80
  -8   4 -13  -16.10    8.50
  -9  -4 -13   -0.20   10.20
  -9   4 -13   -1.80   10.40
 -10  -4 -13   49.40   12.50
 -10   4 -13   28.80   13.10
 -11  -4 -13    3.80   11.40
 -11   4 -13   -3.80   10.90
  11  -5 -13   -9.10    8.20
  11  -5 -13   24.00   13.60
  11   5 -13   -5.10   11.20
  10  -5 -13   -7.10   11.50
  10  -5 -13   -7.70    8.20
  10   5 -13    6.70   11.20
   9  -5 -13  -21.70    9.80
   9  -5 -13    1.60    8.10
   9   5 -13   13.20   10.70
   8  -5 -13   43.30    9.30
   8   5 -13   45.70   19.80
   7  -5 -13    7.60    7.30
   7   5 -13   -5.40    8.70
   6  -5 -13   53.39    8.80
   6   5 -13   48.40   11.00
   5  -5 -13   24.50    7.50
   5   5 -13   17.80    8.70
   4  -5 -13   29.70    7.70
   4   5 -13   41.60    8.70
   3  -5 -13   35.40    7.40
   3   5 -13   21.30    7.50
   2  -5 -13   58.29    8.60
  -2  -5  13   71.49    7.60
   2   5 -13   56.59    6.20
   2   5 -13   51.09    7.60
  -1  -5  13    5.60    4.90
   1  -5 -13   -5.60    6.40
   1   5 -13    8.90    5.40
   1   5 -13   17.60    5.40
   0  -5 -13  126.19   12.50
   0   5 -13  141.19   10.70
  -1  -5 -13    4.80    7.00
  -1   5 -13    2.50    6.10
  -2  -5 -13    5.10    7.20
  -2   5 -13    5.70    6.60
  -3  -5 -13   27.70    8.60
  -3   5 -13   35.00    8.50
  -4  -5 -13   72.59   10.80
  -4   5 -13   57.29    9.30
  -5  -5 -13   -0.80    9.00
  -5   5 -13    8.20    8.30
  -6  -5 -13  183.58   16.70
  -6   5 -13  140.19   15.70
  -7  -5 -13   13.60   10.10
  -7   5 -13   10.50   12.30
  -8  -5 -13   31.60   11.50
  -8   5 -13   33.50   11.40
  -9  -5 -13   13.40   10.40
  -9   5 -13   -5.70   10.00
 -10  -5 -13  -10.10    9.90
 -10   5 -13    8.10   11.10
 -11  -5 -13   -3.40   11.70
  11  -6 -13   -7.50    9.00
  11  -6 -13   -5.80   12.50
  10  -6 -13    5.60    8.60
  10  -6 -13    8.20   11.90
  10   6 -13   -1.80   11.50
   9  -6 -13   13.20    9.10
   9   6 -13   25.40   12.10
   8  -6 -13    8.70    9.10
   8   6 -13   13.60   10.40
   7  -6 -13   19.00    9.00
   7   6 -13   31.50   10.80
   6  -6 -13    4.20    7.60
   6   6 -13  -15.80    8.30
   5  -6 -13    3.20    7.30
   5   6 -13   17.40    9.00
   4  -6 -13   -3.00    6.60
   4   6 -13   -5.70    6.80
   3  -6 -13   28.70    8.00
   3   6 -13   28.20    7.80
  -2  -6  13  315.57   15.20
   2  -6 -13  357.76   17.30
   2   6 -13  352.46   12.50
   2   6 -13  359.16   14.90
   1  -6 -13    2.90    6.90
  -1  -6  13   14.10    4.90
   1   6 -13   14.50    5.50
   1   6 -13   17.50    5.90
   0  -6 -13   13.20    7.80
   0   6 -13   15.20    6.40
  -1  -6 -13  110.49   12.40
  -1   6 -13   96.99   11.60
  -2  -6 -13   26.80    8.80
  -2   6 -13   30.10    8.20
  -3  -6 -13   15.80    8.60
  -3   6 -13   12.70    7.70
  -4  -6 -13   44.50   10.40
  -4   6 -13   48.50   10.30
  -5  -6 -13  122.99   15.70
  -5   6 -13  135.39   15.50
  -6  -6 -13   13.20   10.00
  -6   6 -13   11.10    9.50
  -7  -6 -13   23.20   11.00
  -7   6 -13   22.70   10.00
  -8   6 -13   -0.80   10.10
  -9  -6 -13    8.50   10.60
  -9   6 -13   -2.40   10.70
 -10  -6 -13   21.90   11.70
 -10   6 -13   16.30   12.80
  11  -7 -13  -12.10   14.40
  11  -7 -13   15.40   10.00
  11   7 -13   11.80   12.60
  10  -7 -13  -19.30    9.00
  10  -7 -13    1.90   12.40
  10   7 -13  -15.30   10.70
   9   7 -13   18.60   12.30
   8  -7 -13   -4.60    8.80
   8   7 -13   23.50   11.40
   7  -7 -13   73.99   11.80
   7   7 -13   73.69   12.50
   6  -7 -13   -2.20    8.40
   6   7 -13   -0.20    8.70
   5  -7 -13  106.19   13.70
   5   7 -13  111.29   13.10
   4  -7 -13    0.60    7.30
   4   7 -13   -5.50    7.50
   3  -7 -13   25.10    8.70
   3   7 -13   36.40    8.50
  -2  -7  13   66.69    8.00
   2  -7 -13   58.59   10.10
   2   7 -13   76.49    8.50
   2   7 -13   70.79    8.60
   1  -7 -13  332.07   17.90
   1   7 -13  326.17   13.40
   1   7 -13  323.37   13.90
   0  -7 -13   76.79   10.50
   0   7 -13   81.29   10.20
  -1  -7 -13    9.40    7.80
  -1   7 -13   23.50    7.40
  -2  -7 -13   52.59   10.40
  -2   7 -13   52.79    9.10
  -3  -7 -13   11.70    9.10
  -3   7 -13   29.00    9.00
  -4  -7 -13   24.50    9.80
  -4   7 -13   20.80    9.10
  -5  -7 -13   13.60    9.80
  -5   7 -13   24.20   10.00
  -6  -7 -13    9.90    9.70
  -7  -7 -13  108.29   14.50
  -7   7 -13  140.79   17.50
  -8  -7 -13    7.50   10.50
  -8   7 -13  -13.80   10.20
  -9  -7 -13    8.40   11.00
  -9   7 -13   -4.30   10.80
 -10  -7 -13   15.00   10.90
 -10   7 -13    3.30   16.50
  10  -8 -13   20.00   11.10
  10  -8 -13  -14.40   11.50
  10   8 -13  -12.70   12.70
   9  -8 -13   25.20   10.90
   9   8 -13  -14.30   11.20
   8  -8 -13   -3.90    9.40
   8   8 -13    9.50   11.00
   7  -8 -13   29.70   10.70
   7   8 -13   46.70   21.00
   6  -8 -13    4.70    8.70
   6   8 -13    6.30    9.70
   5  -8 -13   34.00    9.70
   5   8 -13   39.00   10.50
   4  -8 -13    2.10    7.80
   4   8 -13    5.40    8.00
   3  -8 -13   42.10    9.50
   3   8 -13   31.10   13.50
  -2  -8  13   21.90    6.00
   2  -8 -13   18.40    8.70
   2   8 -13   18.40    7.10
   2   8 -13   27.50    6.40
   1  -8 -13    7.70    8.40
   1   8 -13   -3.70    5.30
   1   8 -13    1.70    5.90
   0  -8 -13   20.00    8.90
   0   8 -13   10.00    8.30
  -1  -8 -13  269.27   18.00
  -1   8 -13  291.87   16.10
  -2  -8 -13   39.40   10.00
  -2   8 -13   26.00    8.40
  -3  -8 -13   42.70   10.80
  -3   8 -13   53.99   10.10
  -4  -8 -13   16.10    9.80
  -4   8 -13    0.60    8.60
  -5  -8 -13   33.70   11.00
  -5   8 -13   46.20   11.70
  -6  -8 -13   56.39   12.50
  -6   8 -13   39.40   11.70
  -7  -8 -13    3.90   11.10
  -7   8 -13   19.30   11.10
  -8  -8 -13   -7.30   10.20
  -8   8 -13   10.10   11.50
  -9  -8 -13   -2.50   10.60
  -9   8 -13   -8.50   10.70
 -10  -8 -13  -24.90   10.20
 -10   8 -13  -21.20   12.00
  10  -9 -13   13.60   13.80
  10  -9 -13   -7.10    9.80
  10   9 -13   -2.90   17.30
   9  -9 -13   29.80   11.40
   9   9 -13   33.50   13.30
   8  -9 -13    0.60   10.10
   8   9 -13    7.60   10.20
   7  -9 -13   -3.00    8.90
   7   9 -13  -10.70    9.40
   6  -9 -13    4.50   13.20
   6   9 -13   -4.90    8.90
   5  -9 -13   21.10   10.30
   5   9 -13   37.60   10.40
   4  -9 -13  -10.70    8.30
   4   9 -13   -8.90    7.90
   3  -9 -13   -5.60    7.90
   3   9 -13    7.50    7.30
   2  -9 -13   15.70    9.60
  -2  -9  13   17.40    5.90
   2   9 -13   20.40    7.60
   2   9 -13   22.70    6.80
   1  -9 -13   51.89   10.70
  -1  -9  13   72.09    8.80
   1   9 -13   57.69   10.00
   0  -9 -13   65.79   10.90
   0   9 -13   61.49    9.30
  -1  -9 -13   19.30    9.60
  -1   9 -13   15.40    7.90
  -2  -9 -13   56.39   11.20
  -2   9 -13   66.89   10.50
  -3  -9 -13   40.10   10.70
  -3   9 -13   30.80   10.10
  -4  -9 -13   -5.10    9.20
  -4   9 -13  -11.30    8.60
  -5  -9 -13   55.79   12.30
  -5   9 -13   40.90   11.40
  -6  -9 -13   -1.80   10.80
  -6   9 -13  -15.30    9.50
  -7  -9 -13   13.70   11.30
  -7   9 -13    6.00   11.10
  -8  -9 -13    2.70   11.40
  -8   9 -13    0.20   11.00
  -9  -9 -13    6.70   11.10
   9 -10 -13  -12.40   10.10
   9  10 -13  -11.10   12.10
   8 -10 -13   12.50   11.10
   8  10 -13    1.30   12.20
   7 -10 -13   38.70   12.20
   7  10 -13   19.40   12.00
   6 -10 -13   -2.40    9.40
   6  10 -13  -12.40    9.40
   5 -10 -13   33.20   10.70
   5  10 -13   47.00   11.00
   4 -10 -13   15.80    9.90
   4  10 -13    6.60    8.60
   3 -10 -13   31.50   15.20
   2 -10 -13  176.58   17.60
  -2 -10  13  145.29   11.50
   2  10 -13  188.08   12.20
  -1 -10  13   -2.50    6.00
   1 -10 -13    7.20    9.20
   1  10 -13   -3.80    6.50
   0 -10  13    6.30    7.50
   0 -10 -13   -6.80    8.30
   0  10 -13    7.00    7.40
  -1 -10 -13    2.40    8.90
  -1  10 -13   -1.30    7.70
  -2 -10 -13   -7.60    8.60
  -2  10 -13   -2.70    8.10
  -3 -10 -13   15.80   10.70
  -3  10 -13   11.10    9.20
  -4  10 -13  -10.70   10.80
  -5 -10 -13   18.70   11.20
  -5  10 -13   17.20   11.00
  -6 -10 -13   -5.10   10.40
  -6  10 -13   23.30   11.10
  -7 -10 -13    2.10   10.70
  -7  10 -13    2.70   10.70
  -8 -10 -13   21.90   12.60
  -8  10 -13    5.80   11.50
  -9 -10 -13   25.10   12.50
  -9  10 -13   29.90   12.60
   8 -11 -13    7.70   11.00
   8  11 -13    8.00   13.00
   7 -11 -13   -6.50   10.10
   7  11 -13   -7.40   11.40
   6 -11 -13  -13.60    9.40
   6  11 -13  -11.00   10.30
   5 -11 -13   12.50   10.40
   4 -11 -13   27.70   11.10
   3 -11 -13    6.40   10.10
  -2 -11  13   10.70    7.00
   2 -11 -13    8.20    9.50
   1 -11 -13   -1.50    9.60
  -1 -11  13   14.30    7.40
   1  11 -13    2.90    7.30
   0 -11 -13   32.90   10.90
   0 -11  13   39.80    8.70
   0  11 -13   40.90    9.40
   1 -11  13   15.90    8.70
  -1 -11 -13    8.40    9.90
  -1  11 -13   42.60   10.00
   2 -11  13   22.40   10.20
  -2 -11 -13   19.90   11.00
  -2  11 -13   -1.60    8.90
  -3 -11 -13   -1.10   10.10
  -4 -11 -13    6.40   10.70
  -4  11 -13   12.30   10.80
  -5 -11 -13    9.80   10.70
  -5  11 -13   -3.10   10.00
  -6 -11 -13   24.30   12.50
  -6  11 -13    4.20   10.90
  -7 -11 -13   13.10   12.00
  -7  11 -13   13.70   12.90
  -8 -11 -13   12.00   12.30
  -8  11 -13  -22.60   10.40
   6 -12 -13   15.40   11.90
   5 -12 -13    1.70   10.50
   4 -12 -13  -11.50    9.80
   3 -12 -13   17.80   10.50
   2 -12 -13   77.39   13.80
  -2 -12  13   92.59   11.90
   1 -12 -13   12.00   10.70
  -1 -12  13   -6.60    6.40
   0 -12 -13    3.60   10.10
   0 -12  13  -11.30    7.10
   0  12 -13    9.60    8.60
   1 -12  13   14.20    8.80
  -1 -12 -13   14.50   10.80
  -1  12 -13    9.70    9.70
  -2 -12 -13   62.19   13.10
  -3 -12 -13   14.20   10.90
   3 -12  13   -0.90    9.40
  -3  12 -13  -12.80   10.10
  -4 -12 -13    9.70   11.10
   4 -12  13   15.80   10.70
  -4  12 -13  -13.60    9.60
  -5 -12 -13   14.40   11.60
   5 -12  13   -1.20   10.30
  -5  12 -13   11.50   11.50
   6 -12  13   13.10   11.90
  -6 -12 -13    8.90   11.30
  -6  12 -13    3.30   12.00
  -7 -12 -13    1.50   11.80
   7 -12  13   63.99   15.90
  -7  12 -13   27.90   15.20
   5 -13 -13    0.00   10.70
   4 -13 -13   26.20   12.10
   3 -13 -13   18.80   11.20
  -2 -13  13    2.60    7.40
   2 -13 -13   25.00   12.70
   1 -13 -13   -5.80   10.00
  -1 -13  13    2.80    7.50
   0 -13  13   46.70   10.00
   0 -13 -13   78.89   14.60
  -1 -13 -13    0.90   10.70
  -1  13 -13    7.70   11.60
  -2 -13 -13   17.50   11.40
   2 -13  13   21.00   10.10
  -2  13 -13   14.70   10.60
  -3 -13 -13   10.10   10.90
   3 -13  13    8.30   10.40
  -3  13 -13    2.10   10.10
   4 -13  13   40.80   13.10
  -4 -13 -13   35.90   13.30
  -4  13 -13   32.30   11.90
   5 -13  13    1.20   11.50
  -5 -13 -13   -3.70   10.90
  -5  13 -13  -12.50   10.40
  -6 -13 -13   21.00   12.50
   6 -13  13   -5.70   13.80
  -6  13 -13   30.20   16.80
   5 -14 -13  -17.50   11.40
   3 -14 -13   12.70   12.40
  -2 -14  13   -2.30    7.50
   2 -14 -13   19.20   12.70
   1 -14 -13   10.90   11.20
  -1 -14  13    4.00    7.90
   0 -14  13   -0.40   13.10
   0 -14 -13    7.70   11.10
  -1 -14 -13    1.40   11.00
   1 -14  13   -3.30    8.30
  -2 -14 -13   38.10   12.40
   2 -14  13   29.80   11.00
  -2  14 -13   22.40   11.00
   3 -14  13   14.20   11.10
  -3 -14 -13   12.20   11.40
  -3  14 -13    4.00   10.70
  -4 -14 -13   15.60   12.50
   4 -14  13   12.80   10.30
  -4  14 -13    4.60   11.50
   3 -15 -13  -17.30   12.40
   2 -15 -13  -20.40   11.40
  -2 -15  13    1.20    8.30
   1 -15 -13   13.50   13.40
  -1 -15  13   -4.90    8.40
   0 -15 -13  -18.70   14.10
   0 -15  13   -0.90    8.80
   1 -15  13   23.10   10.20
   2 -15  13   -4.10    9.60
  12   0 -14    6.40   13.00
  11   0 -14    3.40   10.90
  10   0 -14  151.78   19.90
   9   0 -14   -3.80   10.40
   8   0 -14   -3.50    9.00
   7   0 -14    1.90    8.80
   6   0 -14  217.78   16.90
   4   0 -14    8.20    5.40
  -4   0  14   16.20    5.20
   3   0 -14    5.70    5.30
   2   0 -14  159.28   10.80
  -2   0  14  143.39    8.70
  -1   0  14    3.00    5.30
   1   0 -14   -2.60    5.50
   0   0 -14   63.89    8.10
  -1   0 -14    1.90    6.40
  -3   0 -14    0.00    6.40
  -4   0 -14   81.79   10.10
  -5   0 -14    0.50    7.80
  -6   0 -14  106.79   12.20
  -7   0 -14    6.60    9.10
  -8   0 -14   -6.90   12.30
  -9   0 -14  -23.90    9.50
 -10   0 -14   40.50   12.70
 -11   0 -14  -17.60   10.30
  12  -1 -14   -1.50   12.40
  12   1 -14   -9.80   13.10
  11  -1 -14   -0.80   11.80
  11   1 -14   -3.60   11.10
  10  -1 -14   40.60   12.80
  10   1 -14   41.90   12.40
   9  -1 -14    7.10    9.90
   9   1 -14    4.30   10.20
   8  -1 -14   42.80   11.50
   8   1 -14   46.90   12.30
   7  -1 -14    8.20    9.90
   7   1 -14    7.00    9.50
   6  -1 -14   10.80    5.50
   6   1 -14   24.30    9.50
  -6   1  14    7.70    5.20
   5  -1 -14   10.60    5.60
  -5   1  14   10.30    4.70
   5   1 -14   11.70    7.60
   4  -1 -14  738.13   20.30
  -4   1  14  711.93   19.60
  -3  -1  14   14.20    7.30
   3  -1 -14    6.80    5.70
   3   1 -14    2.70    4.90
  -3   1  14   16.20    4.80
  -2  -1  14   34.30    5.10
   2  -1 -14   32.20    6.60
   2   1 -14   41.70    6.50
  -2   1  14   22.80    6.40
  -1  -1  14   28.20    5.20
   1  -1 -14   27.00    6.60
   1   1 -14   24.50    6.40
   0  -1 -14   67.39    8.10
   0   1 -14   67.49    8.00
  -1  -1 -14   82.49   10.80
  -1   1 -14   83.39   10.10
  -2  -1 -14    9.10    7.90
  -2   1 -14   15.60   12.80
  -3  -1 -14   19.30    7.60
  -3   1 -14   37.00    8.30
  -4  -1 -14  486.65   20.30
  -4   1 -14  490.65   20.30
  -5  -1 -14  101.29   11.70
  -5   1 -14  104.49   13.00
  -5   1 -14   64.29    8.90
  -6  -1 -14   46.10   10.30
  -6   1 -14   34.70    9.80
  -7  -1 -14   69.49   11.60
  -7   1 -14   68.29   11.70
  -8  -1 -14  179.28   20.60
  -9  -1 -14   12.70   10.80
  -9   1 -14    3.60   10.70
 -10  -1 -14   13.90   11.30
 -10   1 -14    2.80   10.40
 -11  -1 -14   -4.20   11.20
 -11   1 -14    1.60   12.00
  12  -2 -14   35.10   14.10
  12   2 -14  -10.00   11.50
  11  -2 -14   10.30   11.80
  11   2 -14    6.40   11.30
  10  -2 -14   37.30   13.70
  10   2 -14   37.80   12.80
   9  -2 -14  -15.50   10.20
   9   2 -14  -12.80   10.30
   8  -2 -14   -7.10    9.70
   8   2 -14    1.30    9.70
   7  -2 -14   49.30    7.40
   7   2 -14   38.00   10.90
   6  -2 -14   -6.10    5.30
   6   2 -14    1.60    7.70
   5  -2 -14  207.48   12.00
   5   2 -14  216.58   15.50
   4  -2 -14   10.40    5.90
   4   2 -14   12.50    7.80
   3  -2 -14   13.80    6.10
  -3  -2  14   22.00    4.30
   3   2 -14   23.60    5.50
  -2  -2  14    5.70    4.40
   2  -2 -14   16.00    6.40
   2   2 -14   12.30    5.30
  -1  -2  14   16.60    4.80
   1  -2 -14    0.40    5.50
   1   2 -14   -4.60    5.40
   0  -2 -14   49.30    7.90
   0   2 -14   63.39    7.60
  -1  -2 -14   78.69   11.60
  -1   2 -14   90.29   10.20
  -2  -2 -14  126.69   12.20
  -3  -2 -14  271.67   16.00
  -3   2 -14  269.57   15.10
  -4  -2 -14  105.59   13.40
  -4   2 -14  122.79   13.30
  -5  -2 -14  146.49   15.00
  -5   2 -14  149.19   13.80
  -6  -2 -14    6.70    8.80
  -6   2 -14   12.40    9.20
  -7  -2 -14   24.80   10.00
  -7   2 -14   17.00   10.30
  -8  -2 -14    8.10   10.90
  -8   2 -14   -2.30    9.90
  -9  -2 -14   13.00   10.00
  -9   2 -14   36.10   11.50
 -10  -2 -14   34.40   12.30
 -10   2 -14   41.60   13.00
 -11  -2 -14    1.90   11.50
 -11   2 -14   16.90   12.00
  11  -3 -14    0.00    8.10
  11  -3 -14   18.40   13.50
  11   3 -14   13.30   12.30
  10  -3 -14    5.30    6.90
  10  -3 -14   -5.80   11.30
  10   3 -14    0.30   11.00
   9  -3 -14   29.40   12.60
   9  -3 -14   18.30    7.60
   9   3 -14   36.00   12.30
   8  -3 -14    6.80    6.40
   8   3 -14    0.10   12.60
   7   3 -14  101.59   13.50
   6  -3 -14   32.70    7.60
   6   3 -14   16.70   10.10
   5  -3 -14   37.30    7.10
   5   3 -14   23.70    9.10
   4  -3 -14   34.00    7.30
   4   3 -14   27.50    8.80
   3  -3 -14  402.76   16.10
   3   3 -14  382.56   16.90
   2  -3 -14   81.89   10.30
  -2  -3  14  107.49   13.80
   2   3 -14   69.09    8.30
   1  -3 -14   41.60    7.70
  -1  -3  14   57.69    7.70
   1   3 -14   36.30    6.60
   0  -3 -14   63.29   13.00
   0   3 -14   69.19    7.90
  -1  -3 -14  245.68   14.30
  -1   3 -14  232.38   13.00
  -2  -3 -14   11.40    7.70
  -2   3 -14    2.60    7.50
  -3  -3 -14   33.60    8.40
  -3   3 -14   21.50    7.40
  -4  -3 -14  321.67   18.20
  -4   3 -14  298.17   17.40
  -5  -3 -14   39.40   10.00
  -5   3 -14   51.39   10.20
  -6  -3 -14   54.59   11.00
  -6   3 -14   21.50    9.50
  -7  -3 -14   -0.40    9.20
  -7   3 -14    5.70    9.30
  -8  -3 -14   88.79   20.30
  -8   3 -14   59.99   12.10
  -9  -3 -14    9.40   10.10
  -9   3 -14   -2.70    9.90
 -10  -3 -14    2.10   10.60
 -10   3 -14   -5.60   10.60
 -11  -3 -14   19.50   12.90
 -11   3 -14    2.50   12.90
  11  -4 -14    5.30   11.70
  11  -4 -14    7.70   12.70
  11   4 -14    1.30   12.00
  10  -4 -14    7.10   12.50
  10  -4 -14   -0.30    7.60
  10   4 -14   12.30   11.30
   9  -4 -14   33.90   12.40
   9  -4 -14   17.50    8.90
   9   4 -14   32.60   12.30
   8   4 -14   14.90   16.20
   7  -4 -14   17.60    7.40
   7   4 -14    9.00   10.00
   6  -4 -14    0.70    6.60
   6   4 -14    0.10    9.10
   5  -4 -14  114.89   11.50
   5   4 -14   96.49   12.10
   4  -4 -14   -7.30    5.90
   4   4 -14    1.20    7.20
   3  -4 -14  162.18   14.50
   3   4 -14  149.59   12.80
   2  -4 -14   -3.20    6.60
  -2  -4  14    3.70    7.10
   2   4 -14    0.40    6.00
   2   4 -14   -2.30    4.70
  -1  -4  14  126.49    9.20
   1  -4 -14  134.29   12.00
   1   4 -14  115.39   10.10
   1   4 -14  136.99    9.90
   0  -4 -14   26.00    7.50
   0   4 -14   25.40    7.00
  -1  -4 -14    6.90    6.90
  -1   4 -14   12.50    6.80
  -2  -4 -14   23.10    8.00
  -2   4 -14   22.20    7.30
  -3  -4 -14   43.70    9.40
  -3   4 -14   53.79    8.70
  -4  -4 -14   -4.30    7.90
  -4   4 -14   21.50    8.20
  -5  -4 -14   98.99   12.80
  -5   4 -14  123.39   13.60
  -6  -4 -14   -5.60    9.30
  -6   4 -14   -1.90    8.50
  -7  -4 -14   89.29   12.90
  -7   4 -14   93.79   16.70
  -8   4 -14   29.80   12.40
  -9  -4 -14   -8.60   10.20
  -9   4 -14    5.20   10.40
 -10  -4 -14   -1.90   10.90
 -10   4 -14    4.40   11.60
 -11  -4 -14    9.10   12.20
  11  -5 -14  -17.20   13.60
  11  -5 -14   34.70   12.40
  11   5 -14    1.50   21.90
  10  -5 -14    8.20   12.60
  10  -5 -14    6.50    8.10
  10   5 -14   19.60   12.50
   9  -5 -14   10.10    8.90
   9  -5 -14   21.50   11.90
   9   5 -14   -6.10   10.50
   8  -5 -14   10.10    7.90
   8   5 -14   12.60   10.20
   7  -5 -14   -1.10    7.80
   7   5 -14   -2.90    9.60
   6  -5 -14   14.70    8.20
   6   5 -14    2.30    9.30
   5  -5 -14   11.30    7.00
   5   5 -14    0.30    8.40
   4  -5 -14   -6.40    6.50
   4   5 -14   11.60    7.40
   3  -5 -14   15.60    7.30
   3   5 -14   20.40    7.50
  -2  -5  14  130.39    9.20
   2  -5 -14  138.89   12.60
   2   5 -14  132.99    9.20
   2   5 -14  156.28   11.70
  -1  -5  14  199.38   11.20
   1  -5 -14  207.48   14.20
   1   5 -14  221.28   11.60
   1   5 -14  213.98   11.70
   0  -5 -14  147.19   13.30
   0   5 -14  134.49   11.40
   0   5 -14  135.69    9.00
  -1  -5 -14  132.69   13.50
  -1   5 -14  108.59   13.80
  -2  -5 -14   11.40    8.10
  -2   5 -14   -5.80    6.60
  -3  -5 -14   68.59   10.90
  -3   5 -14   81.29   10.20
  -4  -5 -14    2.20    8.40
  -4   5 -14   -2.40    7.90
  -5  -5 -14   16.60    9.70
  -5   5 -14   14.60    8.90
  -6  -5 -14   11.60    9.70
  -6   5 -14   -0.40    8.80
  -7  -5 -14   -2.70    9.70
  -7   5 -14   -0.70    9.10
  -8  -5 -14  -11.10    9.70
  -8   5 -14   -3.60   11.10
  -9  -5 -14   41.90   11.90
  -9   5 -14   40.30   12.30
 -10  -5 -14   14.00   11.40
 -10   5 -14    9.60   12.60
 -11  -5 -14   45.70   13.30
 -11   5 -14   28.50   14.40
  11  -6 -14   19.40   16.50
  11   6 -14    0.00   12.20
  10  -6 -14    0.70   13.20
  10   6 -14    8.60   12.00
   9  -6 -14    8.60    9.10
   9   6 -14    4.40   11.10
   8  -6 -14  141.79   15.60
   8   6 -14  106.29   15.30
   7  -6 -14   24.90    9.30
   7   6 -14   12.90   10.10
   6  -6 -14   65.09   10.20
   6   6 -14   78.19   12.30
   5  -6 -14   48.10    9.20
   5   6 -14   88.89   11.70
   4  -6 -14   39.00    8.90
   4   6 -14   22.70    8.80
   3  -6 -14   30.50    8.20
   3   6 -14   38.90    8.70
   2  -6 -14  199.28   14.80
  -2  -6  14  196.58   10.50
   2   6 -14  205.78   13.00
   2   6 -14  206.28   10.60
   1  -6 -14  246.38   16.00
   1   6 -14  263.07   13.20
   1   6 -14  261.17   12.70
   0  -6 -14    9.10    7.80
   0   6 -14   23.00    6.90
  -1  -6 -14  146.59   14.20
  -1   6 -14  141.49   12.50
  -2  -6 -14   62.99   10.60
  -2   6 -14   60.59    9.50
  -3  -6 -14    4.20    8.90
  -3   6 -14   -1.20    7.50
  -4  -6 -14   49.50   11.20
  -4   6 -14   69.99   10.90
  -5  -6 -14  190.18   17.30
  -5   6 -14  203.28   17.30
  -6  -6 -14   97.99   13.60
  -6   6 -14  106.49   14.40
  -7  -6 -14   25.80   14.20
  -7   6 -14   17.10   10.60
  -8  -6 -14   12.80   10.50
  -8   6 -14    4.10   10.50
  -9  -6 -14    8.30   10.10
  -9   6 -14   -9.80    9.40
 -10  -6 -14   23.50   12.40
 -10   6 -14   -5.10   12.00
  10  -7 -14   -5.80   12.30
  10  -7 -14   -5.60   11.10
  10   7 -14    3.10   12.20
   9  -7 -14   21.20   10.70
   9   7 -14    4.80   11.00
   8  -7 -14   35.80   10.90
   8   7 -14   40.20   12.80
   7  -7 -14   -2.60    8.30
   7   7 -14   13.80   11.70
   6  -7 -14    3.20    8.40
   6   7 -14    3.80    9.10
   5  -7 -14    9.90    8.90
   5   7 -14    4.60    8.60
   4  -7 -14    8.40    7.90
   4   7 -14    1.30    8.00
   3  -7 -14   13.70    8.00
   3   7 -14    9.80    9.10
  -2  -7  14   44.30    6.40
   2  -7 -14   43.40    9.40
   2   7 -14   47.40    8.00
   2   7 -14   42.30    6.60
   1  -7 -14    6.30    7.90
   1   7 -14   -3.70    5.90
   1   7 -14   -5.30    5.30
   0  -7 -14    0.70    8.20
   0   7 -14   -4.80    7.30
  -1  -7 -14  274.87   17.60
  -1   7 -14  295.17   16.00
  -2  -7 -14   15.50    9.00
  -2   7 -14    6.90    7.90
  -3  -7 -14   10.40    9.30
  -3   7 -14   -9.40    7.50
  -4  -7 -14  134.49   16.00
  -4   7 -14  106.79   12.80
  -5  -7 -14    0.10    9.70
  -5   7 -14   -6.70    8.70
  -6  -7 -14    3.70   10.60
  -6   7 -14   -3.00    9.40
  -7  -7 -14    9.10   10.70
  -7   7 -14   12.90   10.90
  -8  -7 -14   72.09   13.30
  -8   7 -14   73.79   13.70
  -9  -7 -14   19.70   11.70
  -9   7 -14  -22.80   10.30
 -10  -7 -14   13.50   11.90
 -10   7 -14    4.10   12.40
  10  -8 -14   20.40   13.00
  10  -8 -14   12.70   13.10
  10   8 -14    4.60   15.90
   9  -8 -14    8.40   10.40
   9   8 -14   12.20   12.50
   8  -8 -14   14.70   10.50
   8   8 -14   10.30   11.50
   7   8 -14   24.50   12.40
   6  -8 -14  110.19   14.00
   6   8 -14  128.09   16.60
   5  -8 -14    5.00    9.00
   5   8 -14   27.80   10.20
   4  -8 -14   31.20    9.30
   4   8 -14   31.70    9.60
   3  -8 -14   20.90    9.80
   3   8 -14   20.00    8.50
   2  -8 -14  210.18   16.80
   2   8 -14  198.18   11.70
   2   8 -14  197.08   13.20
   1  -8 -14   31.40    9.80
   1   8 -14   35.10    6.80
   1   8 -14   40.70    7.60
   0  -8 -14   15.30    8.70
   0   8 -14    7.40    7.00
  -1  -8 -14    2.20    8.80
  -1   8 -14   22.60    8.30
  -2  -8 -14   22.00    9.80
  -2   8 -14   26.70    9.20
  -3  -8 -14   74.89   12.50
  -3   8 -14   86.59   11.70
  -4  -8 -14   30.00   10.90
  -4   8 -14   13.00    8.90
  -5  -8 -14    2.60    9.90
  -6  -8 -14  168.38   22.50
  -6   8 -14  159.78   18.30
  -7  -8 -14   16.90   11.20
  -7   8 -14   12.90   11.00
  -8  -8 -14   17.40   11.60
  -8   8 -14   36.10   12.50
  -9  -8 -14   11.40   11.50
  -9   8 -14   16.80   13.20
   9   9 -14    5.80   12.40
   8  -9 -14   35.60   13.50
   8   9 -14   34.20   13.20
   7  -9 -14   -0.50    9.70
   7   9 -14    6.70   10.30
   6  -9 -14   12.40   10.50
   6   9 -14   11.70   10.20
   5   9 -14   -6.30    8.40
   4  -9 -14  167.98   16.50
   4   9 -14  124.29   14.30
   3  -9 -14   -7.30    8.50
   3   9 -14    1.90    7.00
  -2  -9  14   23.10    6.60
   2  -9 -14   13.00    9.20
   2   9 -14    7.90    6.40
   2   9 -14   20.20    7.60
   1  -9 -14   45.60   10.70
   1   9 -14   44.20    9.50
   0  -9 -14   30.60   10.40
   0   9 -14   37.40    8.30
  -1  -9 -14   17.30    9.90
  -1   9 -14   28.30    8.80
  -2  -9 -14    8.80    9.20
  -2   9 -14   20.90    9.30
  -3  -9 -14   -4.90    9.10
  -3   9 -14    2.30    9.20
  -4  -9 -14   27.10   13.30
  -4   9 -14    8.50    9.80
  -5  -9 -14   -3.80   10.20
  -5   9 -14   -2.60    9.80
  -6  -9 -14  -10.80   10.10
  -6   9 -14   -6.30    9.70
  -7  -9 -14   13.30   11.40
  -7   9 -14   11.80   11.00
  -8  -9 -14   17.10   12.70
  -8   9 -14   16.70   12.30
  -9  -9 -14    3.20   11.50
  -9   9 -14   -4.90   12.70
   9 -10 -14   14.30   11.80
   9  10 -14   21.70   14.00
   8 -10 -14  -11.80   10.20
   8  10 -14   15.60   12.60
   7 -10 -14   -7.90    9.40
   7  10 -14   -0.40   10.90
   6 -10 -14    3.60   10.20
   6  10 -14  -15.30   14.80
   5 -10 -14   -8.20    9.20
   5  10 -14   18.20   10.00
   4 -10 -14    3.00   10.20
   4  10 -14   11.40    9.00
   3 -10 -14  -11.20    8.70
   3  10 -14   16.70    8.60
  -2 -10  14  122.89   11.30
   2  10 -14  130.59   12.70
  -1 -10  14   29.60    7.70
   1  10 -14   36.30    8.20
   0 -10 -14    9.50   14.50
   0 -10  14    9.30    7.60
   0  10 -14   -2.60    7.10
  -1  10 -14   11.90    8.80
  -2  10 -14  140.79   14.90
  -3 -10 -14    2.60    9.90
  -3  10 -14    4.50    9.50
  -4 -10 -14   15.30   11.00
  -4  10 -14    6.30    9.80
  -5 -10 -14   -5.60   10.10
  -5  10 -14    4.40   10.10
  -6 -10 -14   14.80   11.10
  -6  10 -14    4.50   10.30
  -7 -10 -14    7.60   11.20
  -7  10 -14   13.00   11.00
  -8 -10 -14   20.90   12.40
   8 -11 -14    6.10   11.90
   8  11 -14  -22.90   11.70
   7 -11 -14   59.49   13.90
   7  11 -14   33.50   12.40
   6 -11 -14   12.20   11.20
   6  11 -14   -4.50   10.10
   5 -11 -14   -2.20   10.10
   5  11 -14   -4.90    9.20
   4 -11 -14    7.10   10.20
   3 -11 -14   32.50   11.50
   2 -11 -14    1.70    9.30
  -2 -11  14   -4.00    6.20
   1 -11 -14   18.40   10.00
  -1 -11  14   15.40    7.50
   1  11 -14   34.70    8.50
   0 -11 -14  -15.60    8.70
   0 -11  14  -14.90    7.00
   0  11 -14    5.20    8.10
  -1 -11 -14   55.29   12.80
   1 -11  14   55.79   10.40
  -1  11 -14   45.10   10.40
   2 -11  14   57.49   12.30
  -2 -11 -14   51.69   12.50
  -2  11 -14   47.30   11.70
  -3 -11 -14   29.80   11.70
  -3  11 -14   16.50   10.00
  -4 -11 -14    2.80   11.00
  -4  11 -14   10.80   11.00
  -5 -11 -14    3.40   11.30
  -5  11 -14   10.20   11.30
  -6 -11 -14    6.20   12.20
  -6  11 -14    7.60   11.80
  -7 -11 -14   -3.50   10.90
  -7  11 -14    0.10   13.10
   7 -12 -14   17.50   14.00
   6 -12 -14    9.30   12.70
   5 -12 -14    0.70   10.50
   4 -12 -14    0.90   10.30
   3 -12 -14   26.20   11.90
  -2 -12  14   17.50    7.10
   2 -12 -14    4.60   10.10
   1 -12 -14   15.00   11.00
  -1 -12  14   13.70    7.90
   1  12 -14   21.10    8.80
   0 -12  14   44.20    9.70
   0 -12 -14   35.60   12.60
   0  12 -14   31.40    9.60
   1 -12  14   22.80    9.00
  -1 -12 -14    7.90   10.60
  -1  12 -14    7.00    9.20
  -2 -12 -14    0.00   10.60
   2 -12  14    1.60    9.50
  -2  12 -14    6.20    9.90
   3 -12  14   37.70   12.00
  -3 -12 -14   31.20   12.50
  -3  12 -14   28.30   11.40
   4 -12  14    8.40   10.40
  -4 -12 -14   -5.70   11.60
  -4  12 -14   -4.10    9.90
   5 -12  14  -15.70   10.90
  -5 -12 -14   23.30   13.00
  -5  12 -14   15.30   12.30
   6 -12  14  -21.10   11.70
  -6 -12 -14  -17.30   11.00
  -6  12 -14   -0.40   11.80
   7 -12  14   -5.90   12.70
   6 -13 -14   -8.40   13.70
   5 -13 -14   27.70   12.40
   4 -13 -14   -1.40   12.30
   3 -13 -14  102.99   16.70
   2 -13 -14   24.30   12.30
  -2 -13  14   25.90    7.90
  -1 -13  14  -12.10    6.20
   1 -13 -14   -0.20   10.40
   0 -13  14   18.40    9.20
   0 -13 -14    2.30   10.80
   0  13 -14   -5.60    8.60
   1 -13  14   31.10   10.00
  -1 -13 -14   21.50   12.00
  -1  13 -14   25.20   10.10
   2 -13  14   -4.00    9.20
  -2 -13 -14    9.90   12.50
  -2  13 -14   -5.20   10.10
  -3 -13 -14   -0.50   11.30
   3 -13  14   -6.60   10.30
  -3  13 -14   13.00   10.50
  -4 -13 -14    3.60   13.40
   4 -13  14   26.70   11.80
  -4  13 -14   -9.20   10.30
  -5 -13 -14   27.40   13.30
   5 -13  14   22.90   12.20
  -5  13 -14   -5.40   11.00
   4 -14 -14  -25.10   11.20
  -2 -14  14   19.60    8.40
   2 -14 -14   31.90   15.20
   1 -14 -14    4.40   10.70
  -1 -14  14   14.10    8.70
   0 -14  14   11.60    8.40
   0 -14 -14    5.50   11.50
   1 -14  14  -16.10    8.40
  -1 -14 -14    1.50   12.10
  -1  14 -14   23.60   10.80
   2 -14  14   15.60   10.90
  -2 -14 -14    6.20   12.60
  -2  14 -14   -8.20    9.70
  -3 -14 -14   21.40   13.00
   3 -14  14    8.60   10.80
  -3  14 -14    1.00   11.00
  -4 -14 -14    1.10   16.00
   4 -14  14    3.70   10.70
  -4  14 -14  -16.20   11.50
   1 -15 -14  -27.90   10.20
  -1 -15  14   13.90    9.20
   0 -15  14  -10.00    8.40
   0 -15 -14   11.30   12.70
   1 -15  14   10.30    9.30
  -1 -15 -14    2.80   13.10
  11   0 -15   -2.00   10.40
  10   0 -15  -12.10   10.40
   9   0 -15   26.60   12.20
   8   0 -15   -1.10   12.90
   7   0 -15  102.89   13.30
   6   0 -15    9.10    9.20
  -5   0  15  291.07   11.40
   5   0 -15  270.77   12.20
  -4   0  15    0.30    4.30
   4   0 -15    6.80    5.80
  -3   0  15   86.79    8.00
   3   0 -15  109.19    9.80
   2   0 -15    3.90    5.70
   1   0 -15   38.80    7.30
   0   0 -15    6.70    6.40
  -1   0 -15   13.10   10.10
  -2   0 -15  -11.00    6.10
  -3   0 -15 1278.17   34.10
  -4   0 -15   -7.30    6.90
  -5   0 -15  182.58   15.60
  -6   0 -15   -3.10    7.80
  -7   0 -15    6.50    9.20
  -8   0 -15   -4.00    9.90
  -9   0 -15   24.10   11.60
 -10   0 -15    6.00   11.00
 -11   0 -15   36.70   14.00
  11  -1 -15   23.60   13.80
  11   1 -15   -6.70   12.00
  10  -1 -15   11.10   11.80
  10   1 -15    6.50   11.20
   9  -1 -15   -6.80    9.80
   9   1 -15    5.10   10.60
   8  -1 -15  -13.80   10.20
   8   1 -15   10.10   14.70
   7  -1 -15  235.88   19.20
   7   1 -15  220.58   18.30
   6  -1 -15   14.20    5.20
   6   1 -15    1.80    8.90
   5  -1 -15   31.10    6.80
   5   1 -15   22.50    8.80
  -5   1  15   20.10    5.20
   4  -1 -15    2.10    5.90
  -4   1  15    7.90    5.80
   3  -1 -15  108.39   10.20
  -3  -1  15  111.19    8.20
   3   1 -15   86.59    9.60
   2  -1 -15   65.79    8.10
  -2  -1  15   58.89    7.50
   2   1 -15   58.49    7.60
   1  -1 -15   32.30    7.20
   1   1 -15   13.20    6.60
   0  -1 -15  150.38   12.20
   0   1 -15  170.48   11.90
  -1  -1 -15  300.87   18.60
  -1   1 -15  299.67   14.90
  -2  -1 -15  176.38   14.10
  -2   1 -15  171.48   13.20
  -3  -1 -15   27.20    8.60
  -3   1 -15   58.49    9.60
[truncated: 132,196 more chars]
