# Supplementary material for: Reversible transformations between the non-porous phases of a flexible coordination network enabled by transient porosity
Source: Nat Chem. 2023 Feb 13;15(4):542–9. doi: 10.1038/s41557-022-01128-3 (PMC10070188; doi:10.1038/s41557-022-01128-3)
Supplement: Supplementary file 5 — Crystallographic data for 1Apohost (CCDC reference 2111572). [file 41557_2022_1128_MOESM5_ESM.cif]

 
data_1_apohost_298K
 
_audit_creation_method            'SHELXL-2016/6'
_shelx_SHELXL_version_number      '2016/6'
_chemical_name_systematic         ?
_chemical_name_common             '1_apohost_298K'
_chemical_melting_point           ?
_chemical_formula_moiety           'C32 H22 Co N4 O4' 
_chemical_formula_sum
 'C32 H22 Co N4 O4' 
_chemical_formula_weight          585.46

loop_
 _atom_type_symbol
 _atom_type_description
 _atom_type_scat_dispersion_real
 _atom_type_scat_dispersion_imag
 _atom_type_scat_source
 'C'  'C'   0.0033   0.0016
 'International Tables Vol C Tables 4.2.6.8 and 6.1.1.4'
 'H'  'H'   0.0000   0.0000
 'International Tables Vol C Tables 4.2.6.8 and 6.1.1.4'
 'N'  'N'   0.0061   0.0033
 'International Tables Vol C Tables 4.2.6.8 and 6.1.1.4'
 'O'  'O'   0.0106   0.0060
 'International Tables Vol C Tables 4.2.6.8 and 6.1.1.4'
 'Co'  'Co'   0.3494   0.9721
 'International Tables Vol C Tables 4.2.6.8 and 6.1.1.4'
 
_space_group_crystal_system       monoclinic
_space_group_IT_number            14
_space_group_name_H-M_alt         'P 21/n'
_space_group_name_Hall            '-P 2yn'
 
_shelx_space_group_comment
;
The symmetry employed for this shelxl refinement is uniquely defined
by the following loop, which should always be used as a source of
symmetry information in preference to the above space-group names.
They are only intended as comments.
;
 
loop_
 _space_group_symop_operation_xyz
 'x, y, z'
 '-x+1/2, y+1/2, -z+1/2'
 '-x, -y, -z'
 'x-1/2, -y-1/2, z-1/2'
 
_cell_length_a                    9.8437(6)
_cell_length_b                    13.8901(8)
_cell_length_c                    22.6083(13)
_cell_angle_alpha                 90
_cell_angle_beta                  96.2890(10)
_cell_angle_gamma                 90
_cell_volume                      3072.6(3)
_cell_formula_units_Z             4
_cell_measurement_temperature     298(2)
_cell_measurement_reflns_used     8459
_cell_measurement_theta_min       2.3315
_cell_measurement_theta_max       21.342
 
_exptl_crystal_description        'block'
_exptl_crystal_colour             'purple'
_exptl_crystal_density_meas       ?
_exptl_crystal_density_method     ?
_exptl_crystal_density_diffrn     1.266          
_exptl_crystal_F_000              1204
_exptl_transmission_factor_min    0.6468
_exptl_transmission_factor_max    0.7454
_exptl_crystal_size_max           0.201
_exptl_crystal_size_mid           0.152
_exptl_crystal_size_min           0.152
_exptl_absorpt_coefficient_mu     0.599
_shelx_estimated_absorpt_T_min    0.889
_shelx_estimated_absorpt_T_max    0.914
_exptl_absorpt_correction_type    'numerical'
_exptl_absorpt_correction_T_min   ?
_exptl_absorpt_correction_T_max   ?
_exptl_absorpt_process_details    'SADABS,2016'
_exptl_absorpt_special_details    ?
_diffrn_ambient_temperature       298(2)
_diffrn_radiation_wavelength      0.71073
_diffrn_radiation_type            MoK\a
_diffrn_source                    'fine-focus sealed tube'
_diffrn_measurement_device_type   'Bruker SMART APEX II'
_diffrn_measurement_method        'Direct'
_diffrn_detector_area_resol_mean  ?
_diffrn_reflns_number             58300
_diffrn_reflns_av_unetI/netI      0.0552
_diffrn_reflns_av_R_equivalents   0.0878
_diffrn_reflns_limit_h_min        -12
_diffrn_reflns_limit_h_max        12
_diffrn_reflns_limit_k_min        -17
_diffrn_reflns_limit_k_max        17
_diffrn_reflns_limit_l_min        -28
_diffrn_reflns_limit_l_max        28
_diffrn_reflns_theta_min          1.724
_diffrn_reflns_theta_max          26.443
_diffrn_reflns_theta_full         25.242
_diffrn_measured_fraction_theta_max   0.997
_diffrn_measured_fraction_theta_full  1.000
_diffrn_reflns_Laue_measured_fraction_max    0.997
_diffrn_reflns_Laue_measured_fraction_full   1.000
_diffrn_reflns_point_group_measured_fraction_max   0.997
_diffrn_reflns_point_group_measured_fraction_full  1.000
_reflns_number_total              6322
_reflns_number_gt                 3992
_reflns_threshold_expression      'I > 2\s(I)'
_reflns_Friedel_coverage          0.000
_reflns_Friedel_fraction_max      .
_reflns_Friedel_fraction_full     .
 
_reflns_special_details
;
 Reflections were merged by SHELXL according to the crystal
 class for the calculation of statistics and refinement.
 
 _reflns_Friedel_fraction is defined as the number of unique
 Friedel pairs measured divided by the number that would be
 possible theoretically, ignoring centric projections and
 systematic absences.
;
 
_computing_data_collection         'APEX3 (Bruker, 2016)'
_computing_cell_refinement         'SAINT (Bruker, 2016)'
_computing_data_reduction          'SAINT (Bruker, 2016)'
_computing_structure_solution      'SHELXT 2018/2 (Sheldrick, 2018)'
_computing_structure_refinement    'SHELXL-2016/6 (Sheldrick, 2016)'
_computing_molecular_graphics     ?
_computing_publication_material   ?
_refine_special_details           ?
_refine_ls_structure_factor_coef  Fsqd
_refine_ls_matrix_type            full
_refine_ls_weighting_scheme       calc
_refine_ls_weighting_details
'w=1/[\s^2^(Fo^2^)+(0.0431P)^2^+1.7039P] where P=(Fo^2^+2Fc^2^)/3'
_atom_sites_solution_primary      ?
_atom_sites_solution_secondary    ?
_atom_sites_solution_hydrogens    geom
_refine_ls_hydrogen_treatment     constr
_refine_ls_extinction_method      none
_refine_ls_extinction_coef        .
_refine_ls_number_reflns          6322
_refine_ls_number_parameters      400
_refine_ls_number_restraints      789
_refine_ls_R_factor_all           0.1146
_refine_ls_R_factor_gt            0.0609
_refine_ls_wR_factor_ref          0.1255
_refine_ls_wR_factor_gt           0.1087
_refine_ls_goodness_of_fit_ref    1.097
_refine_ls_restrained_S_all       1.043
_refine_ls_shift/su_max           0.000
_refine_ls_shift/su_mean          0.000
 
loop_
 _atom_site_label
 _atom_site_type_symbol
 _atom_site_fract_x
 _atom_site_fract_y
 _atom_site_fract_z
 _atom_site_U_iso_or_equiv
 _atom_site_adp_type
 _atom_site_occupancy
 _atom_site_site_symmetry_order  
 _atom_site_calc_flag
 _atom_site_refinement_flags_posn
 _atom_site_refinement_flags_adp
 _atom_site_refinement_flags_occupancy
 _atom_site_disorder_assembly
 _atom_site_disorder_group
Co1 Co 0.59948(4) 0.30424(3) 0.36753(2) 0.04286(15) Uani 1 1 d . U . . .
O3 O 0.7023(2) 0.40687(16) 0.41088(9) 0.0476(6) Uani 1 1 d . U . . .
N4 N 0.0851(2) -0.1324(2) 0.12671(12) 0.0478(7) Uani 1 1 d . U . . .
N3 N 0.2319(2) -0.0151(2) 0.11923(11) 0.0468(7) Uani 1 1 d . U . . .
O1 O 0.6403(3) 0.19570(18) 0.42250(11) 0.0708(7) Uani 1 1 d . U . . .
N2 N 0.5121(3) 0.2569(2) 0.18849(11) 0.0502(7) Uani 1 1 d . U . . .
N1 N 0.6010(3) 0.2937(2) 0.27867(12) 0.0508(7) Uani 1 1 d . U . . .
O2 O 0.4652(3) 0.1496(2) 0.36194(12) 0.0825(9) Uani 1 1 d . U . . .
O4 O 0.8772(3) 0.3599(3) 0.36710(13) 0.0944(11) Uani 1 1 d . U . . .
C25 C 0.8897(3) 0.5530(2) 0.47017(13) 0.0406(7) Uani 1 1 d . U . . .
C24 C 0.9184(3) 0.4602(2) 0.45225(13) 0.0411(8) Uani 1 1 d . U . . .
C8 C 0.1000(3) -0.0421(3) 0.11170(14) 0.0469(8) Uani 1 1 d . U . . .
H8 H 0.028288 -0.001759 0.097590 0.056 Uiso 1 1 calc R U . . .
C26 C 0.9730(3) 0.5902(2) 0.51874(14) 0.0440(8) Uani 1 1 d . U . . .
H26 H 0.954603 0.651626 0.532165 0.053 Uiso 1 1 calc R U . . .
C7 C 0.2829(3) 0.0783(3) 0.10890(14) 0.0453(8) Uani 1 1 d . U . . .
C27 C 0.7761(3) 0.6128(2) 0.44034(15) 0.0473(8) Uani 1 1 d . U . . .
C23 C 0.8278(3) 0.4054(3) 0.40537(15) 0.0484(8) Uani 1 1 d . U . . .
C3 C 0.4221(3) 0.2122(3) 0.14240(13) 0.0470(8) Uani 1 1 d . U . . .
C11 C 0.3760(3) 0.1207(3) 0.15152(14) 0.0478(8) Uani 1 1 d . U . . .
H11 H 0.407068 0.087374 0.186059 0.057 Uiso 1 1 calc R U . . .
C9 C 0.2149(3) -0.1652(3) 0.14490(15) 0.0562(9) Uani 1 1 d . U . . .
H9 H 0.236500 -0.227325 0.158120 0.067 Uiso 1 1 calc R U . . .
C10 C 0.3054(3) -0.0943(3) 0.14070(15) 0.0563(9) Uani 1 1 d . U . . .
H10 H 0.399570 -0.097935 0.150386 0.068 Uiso 1 1 calc R U . . .
C12 C 0.5071(3) 0.2428(3) 0.24657(14) 0.0543(9) Uani 1 1 d . U . . .
H12 H 0.445205 0.202178 0.262379 0.065 Uiso 1 1 calc R U . . .
C28 C 0.7468(4) 0.6137(3) 0.37903(16) 0.0599(10) Uani 1 1 d . U . . .
H28 H 0.799244 0.577140 0.355641 0.072 Uiso 1 1 calc R U . . .
C6 C 0.2400(3) 0.1272(3) 0.05712(14) 0.0546(9) Uani 1 1 d . U . . .
H6 H 0.178807 0.098586 0.028088 0.066 Uiso 1 1 calc R U . . .
C5 C 0.2881(4) 0.2179(3) 0.04875(15) 0.0605(10) Uani 1 1 d . U . . .
H5 H 0.259385 0.250449 0.013656 0.073 Uiso 1 1 calc R U . . .
C4 C 0.3781(4) 0.2621(3) 0.09121(15) 0.0564(9) Uani 1 1 d . U . . .
H4 H 0.408577 0.324383 0.085421 0.068 Uiso 1 1 calc R U . . .
C2 C 0.6163(4) 0.3204(3) 0.18337(16) 0.0641(10) Uani 1 1 d . U . . .
H2 H 0.644985 0.344035 0.148297 0.077 Uiso 1 1 calc R U . . .
C14 C 0.5153(4) 0.0630(2) 0.45333(15) 0.0586(10) Uani 1 1 d . U . . .
C32 C 0.6973(4) 0.6685(3) 0.47350(18) 0.0654(11) Uani 1 1 d . U . . .
H32 H 0.715407 0.668982 0.514747 0.078 Uiso 1 1 calc R U . . .
C13 C 0.5408(4) 0.1388(3) 0.40876(17) 0.0621(10) Uani 1 1 d . U . . .
C15 C 0.3887(4) 0.0227(3) 0.45743(17) 0.0671(11) Uani 1 1 d . U . . .
C1 C 0.6692(4) 0.3420(3) 0.23929(16) 0.0615(10) Uani 1 1 d . U . . .
H1 H 0.741816 0.383815 0.249291 0.074 Uiso 1 1 calc R U . . .
C16 C 0.3768(4) -0.0392(3) 0.50458(17) 0.0691(11) Uani 1 1 d . U . . .
H16 H 0.291750 -0.066320 0.508222 0.083 Uiso 1 1 calc R U . . .
C29 C 0.6399(4) 0.6687(3) 0.3523(2) 0.0799(13) Uani 1 1 d . U . . .
H29 H 0.620641 0.668364 0.311087 0.096 Uiso 1 1 calc R U . . .
C30 C 0.5626(5) 0.7235(3) 0.3860(2) 0.0913(15) Uani 1 1 d . U . . .
H30 H 0.490842 0.760330 0.367859 0.110 Uiso 1 1 calc R U . . .
C31 C 0.5917(4) 0.7238(3) 0.4465(2) 0.0882(14) Uani 1 1 d . U . . .
H31 H 0.539917 0.761495 0.469574 0.106 Uiso 1 1 calc R U . . .
C17 C 0.2515(12) 0.0505(12) 0.4232(5) 0.076(3) Uani 0.54 1 d G U P A 1
C18 C 0.2263(10) 0.0200(10) 0.3644(5) 0.101(4) Uani 0.54 1 d G U P A 1
H18 H 0.292304 -0.014885 0.347173 0.121 Uiso 0.54 1 calc R U P A 1
C19 C 0.1025(11) 0.0418(9) 0.3315(4) 0.136(5) Uani 0.54 1 d G U P A 1
H19 H 0.085709 0.021427 0.292173 0.164 Uiso 0.54 1 calc R U P A 1
C20 C 0.0039(9) 0.0940(9) 0.3573(5) 0.150(5) Uani 0.54 1 d G U P A 1
H20 H -0.078889 0.108545 0.335225 0.180 Uiso 0.54 1 calc R U P A 1
C21 C 0.0291(11) 0.1244(9) 0.4160(5) 0.136(5) Uani 0.54 1 d G U P A 1
H21 H -0.036891 0.159352 0.433277 0.164 Uiso 0.54 1 calc R U P A 1
C22 C 0.1529(13) 0.1027(11) 0.4490(4) 0.110(4) Uani 0.54 1 d G U P A 1
H22 H 0.169704 0.123041 0.488279 0.131 Uiso 0.54 1 calc R U P A 1
C20A C 0.1639(15) -0.0027(11) 0.3102(5) 0.144(6) Uani 0.46 1 d G U P A 2
H20A H 0.162894 -0.033544 0.273602 0.173 Uiso 0.46 1 calc R U P A 2
C21A C 0.0542(13) 0.0545(12) 0.3219(5) 0.154(6) Uani 0.46 1 d G U P A 2
H21A H -0.020304 0.061925 0.293217 0.185 Uiso 0.46 1 calc R U P A 2
C19A C 0.0557(13) 0.1005(12) 0.3766(6) 0.158(6) Uani 0.46 1 d G U P A 2
H19A H -0.017751 0.138789 0.384437 0.189 Uiso 0.46 1 calc R U P A 2
C17A C 0.1670(16) 0.0894(14) 0.4195(5) 0.120(5) Uani 0.46 1 d G U P A 2
H17A H 0.167999 0.120184 0.456043 0.144 Uiso 0.46 1 calc R U P A 2
C22A C 0.2767(15) 0.0322(15) 0.4077(7) 0.089(5) Uani 0.46 1 d G U P A 2
C18A C 0.2752(14) -0.0139(13) 0.3531(7) 0.117(5) Uani 0.46 1 d G U P A 2
H18A H 0.348647 -0.052148 0.345209 0.140 Uiso 0.46 1 calc R U P A 2
 
loop_
 _atom_site_aniso_label
 _atom_site_aniso_U_11
 _atom_site_aniso_U_22
 _atom_site_aniso_U_33
 _atom_site_aniso_U_23
 _atom_site_aniso_U_13
 _atom_site_aniso_U_12
Co1 0.0390(3) 0.0470(3) 0.0382(2) 0.0016(2) -0.01559(18) -0.0081(2)
O3 0.0309(12) 0.0595(14) 0.0491(13) -0.0044(11) -0.0108(10) -0.0133(10)
N4 0.0322(14) 0.0576(18) 0.0508(17) -0.0043(14) -0.0086(12) 0.0077(13)
N3 0.0308(14) 0.0637(18) 0.0439(16) -0.0071(14) -0.0055(12) 0.0020(13)
O1 0.0854(19) 0.0557(15) 0.0651(16) 0.0177(13) -0.0196(14) -0.0158(14)
N2 0.0470(16) 0.0651(19) 0.0365(15) -0.0067(14) -0.0038(12) -0.0052(14)
N1 0.0425(15) 0.0628(19) 0.0444(15) -0.0046(14) -0.0079(12) -0.0077(14)
O2 0.090(2) 0.084(2) 0.0665(18) 0.0307(15) -0.0244(15) -0.0182(16)
O4 0.0417(15) 0.147(3) 0.090(2) -0.068(2) -0.0113(14) -0.0030(17)
C25 0.0259(15) 0.0526(19) 0.0409(18) 0.0033(15) -0.0064(13) -0.0117(14)
C24 0.0270(16) 0.0542(19) 0.0400(18) -0.0022(15) -0.0060(13) -0.0125(14)
C8 0.0308(17) 0.062(2) 0.0448(19) -0.0081(17) -0.0082(14) 0.0062(15)
C26 0.0308(16) 0.050(2) 0.0490(19) -0.0032(15) -0.0061(14) -0.0087(15)
C7 0.0305(17) 0.064(2) 0.0409(18) -0.0101(16) 0.0004(14) 0.0023(15)
C27 0.0323(17) 0.051(2) 0.055(2) 0.0045(16) -0.0113(15) -0.0123(15)
C23 0.0342(18) 0.059(2) 0.049(2) -0.0097(17) -0.0106(15) -0.0063(16)
C3 0.0402(18) 0.064(2) 0.0351(17) -0.0093(15) -0.0034(14) -0.0020(16)
C11 0.0392(18) 0.066(2) 0.0355(17) -0.0035(16) -0.0064(14) 0.0013(16)
C9 0.0373(19) 0.068(2) 0.060(2) 0.0039(18) -0.0098(17) 0.0101(16)
C10 0.0306(17) 0.079(2) 0.057(2) 0.0002(19) -0.0080(16) 0.0102(17)
C12 0.048(2) 0.072(2) 0.0401(18) -0.0045(18) -0.0066(15) -0.0161(18)
C28 0.049(2) 0.070(2) 0.057(2) 0.0134(19) -0.0111(17) -0.0124(18)
C6 0.050(2) 0.073(2) 0.0372(18) -0.0111(17) -0.0104(16) 0.0038(18)
C5 0.067(2) 0.074(3) 0.0369(19) -0.0011(18) -0.0118(17) 0.005(2)
C4 0.062(2) 0.063(2) 0.0419(19) -0.0026(17) -0.0051(17) -0.0019(18)
C2 0.064(2) 0.080(3) 0.048(2) -0.008(2) 0.0058(18) -0.021(2)
C14 0.075(2) 0.044(2) 0.052(2) 0.0103(16) -0.0160(19) -0.0083(18)
C32 0.046(2) 0.070(3) 0.076(3) -0.004(2) -0.0112(19) 0.0022(18)
C13 0.075(3) 0.051(2) 0.055(2) 0.0094(18) -0.014(2) -0.0042(19)
C15 0.079(3) 0.046(2) 0.068(2) 0.0176(18) -0.030(2) -0.0138(19)
C1 0.052(2) 0.071(3) 0.059(2) -0.0101(19) -0.0039(18) -0.0188(19)
C16 0.067(3) 0.054(2) 0.081(3) 0.021(2) -0.018(2) -0.0146(19)
C29 0.066(3) 0.094(3) 0.074(3) 0.032(2) -0.022(2) -0.010(2)
C30 0.062(3) 0.086(3) 0.117(4) 0.028(3) -0.027(3) 0.008(2)
C31 0.059(3) 0.085(3) 0.116(4) -0.005(3) -0.010(3) 0.016(2)
C17 0.075(6) 0.055(6) 0.088(7) 0.026(5) -0.035(6) -0.015(5)
C18 0.100(8) 0.096(10) 0.093(7) 0.023(6) -0.053(6) -0.025(6)
C19 0.115(9) 0.140(12) 0.132(10) 0.038(8) -0.085(7) -0.035(7)
C20 0.106(9) 0.132(11) 0.190(12) 0.054(9) -0.083(8) -0.017(7)
C21 0.088(7) 0.109(8) 0.196(12) 0.027(9) -0.054(9) 0.001(6)
C22 0.081(6) 0.094(7) 0.144(10) 0.013(8) -0.032(7) 0.008(5)
C20A 0.152(13) 0.133(13) 0.129(10) 0.050(9) -0.075(9) -0.047(8)
C21A 0.127(11) 0.161(13) 0.151(11) 0.062(9) -0.089(9) -0.038(9)
C19A 0.114(10) 0.162(13) 0.176(12) 0.048(10) -0.084(10) -0.005(9)
C17A 0.092(8) 0.125(11) 0.128(11) 0.027(9) -0.049(9) -0.010(7)
C22A 0.090(8) 0.074(10) 0.092(8) 0.043(7) -0.036(7) -0.027(6)
C18A 0.140(11) 0.101(12) 0.093(8) 0.027(7) -0.061(8) -0.036(8)
 
_geom_special_details
;
 All esds (except the esd in the dihedral angle between two l.s. planes)
 are estimated using the full covariance matrix.  The cell esds are taken
 into account individually in the estimation of esds in distances, angles
 and torsion angles; correlations between esds in cell parameters are only
 used when they are defined by crystal symmetry.  An approximate (isotropic)
 treatment of cell esds is used for estimating esds involving l.s. planes.
;
 
loop_
 _geom_bond_atom_site_label_1
 _geom_bond_atom_site_label_2
 _geom_bond_distance
 _geom_bond_site_symmetry_2
 _geom_bond_publ_flag
Co1 O3 1.949(2) . ?
Co1 O1 1.967(2) . ?
Co1 N1 2.016(3) . ?
Co1 N4 2.036(3) 2 ?
O3 C23 1.256(4) . ?
N4 C8 1.312(4) . ?
N4 C9 1.377(4) . ?
N3 C8 1.344(4) . ?
N3 C10 1.376(4) . ?
N3 C7 1.418(4) . ?
O1 C13 1.271(4) . ?
N2 C12 1.334(4) . ?
N2 C2 1.368(4) . ?
N2 C3 1.433(4) . ?
N1 C12 1.317(4) . ?
N1 C1 1.350(4) . ?
O2 C13 1.234(4) . ?
O4 C23 1.215(4) . ?
C25 C24 1.389(4) . ?
C25 C26 1.396(4) . ?
C25 C27 1.494(4) . ?
C24 C26 1.382(4) 3_766 ?
C24 C23 1.514(4) . ?
C8 H8 0.9300 . ?
C26 H26 0.9300 . ?
C7 C6 1.379(4) . ?
C7 C11 1.387(4) . ?
C27 C32 1.375(5) . ?
C27 C28 1.385(4) . ?
C3 C11 1.373(5) . ?
C3 C4 1.377(4) . ?
C11 H11 0.9300 . ?
C9 C10 1.338(5) . ?
C9 H9 0.9300 . ?
C10 H10 0.9300 . ?
C12 H12 0.9300 . ?
C28 C29 1.384(5) . ?
C28 H28 0.9300 . ?
C6 C5 1.366(5) . ?
C6 H6 0.9300 . ?
C5 C4 1.378(5) . ?
C5 H5 0.9300 . ?
C4 H4 0.9300 . ?
C2 C1 1.347(5) . ?
C2 H2 0.9300 . ?
C14 C15 1.378(5) . ?
C14 C16 1.386(5) 3_656 ?
C14 C13 1.498(5) . ?
C32 C31 1.380(5) . ?
C32 H32 0.9300 . ?
C15 C16 1.385(5) . ?
C15 C22A 1.491(9) . ?
C15 C17 1.531(7) . ?
C1 H1 0.9300 . ?
C16 H16 0.9300 . ?
C29 C30 1.365(6) . ?
C29 H29 0.9300 . ?
C30 C31 1.367(6) . ?
C30 H30 0.9300 . ?
C31 H31 0.9300 . ?
C17 C18 1.3900 . ?
C17 C22 1.3900 . ?
C18 C19 1.3900 . ?
C18 H18 0.9300 . ?
C19 C20 1.3900 . ?
C19 H19 0.9300 . ?
C20 C21 1.3900 . ?
C20 H20 0.9300 . ?
C21 C22 1.3900 . ?
C21 H21 0.9300 . ?
C22 H22 0.9300 . ?
C20A C21A 1.3900 . ?
C20A C18A 1.3900 . ?
C20A H20A 0.9300 . ?
C21A C19A 1.3900 . ?
C21A H21A 0.9300 . ?
C19A C17A 1.3900 . ?
C19A H19A 0.9300 . ?
C17A C22A 1.3900 . ?
C17A H17A 0.9300 . ?
C22A C18A 1.3900 . ?
C18A H18A 0.9300 . ?
 
loop_
 _geom_angle_atom_site_label_1
 _geom_angle_atom_site_label_2
 _geom_angle_atom_site_label_3
 _geom_angle
 _geom_angle_site_symmetry_1
 _geom_angle_site_symmetry_3
 _geom_angle_publ_flag
O3 Co1 O1 100.60(10) . . ?
O3 Co1 N1 119.60(10) . . ?
O1 Co1 N1 123.41(11) . . ?
O3 Co1 N4 93.98(10) . 2 ?
O1 Co1 N4 114.41(12) . 2 ?
N1 Co1 N4 101.48(11) . 2 ?
C23 O3 Co1 113.6(2) . . ?
C8 N4 C9 105.5(3) . . ?
C8 N4 Co1 123.8(2) . 2_545 ?
C9 N4 Co1 130.0(2) . 2_545 ?
C8 N3 C10 106.5(3) . . ?
C8 N3 C7 126.0(3) . . ?
C10 N3 C7 127.4(3) . . ?
C13 O1 Co1 102.9(2) . . ?
C12 N2 C2 106.7(3) . . ?
C12 N2 C3 124.4(3) . . ?
C2 N2 C3 128.9(3) . . ?
C12 N1 C1 105.8(3) . . ?
C12 N1 Co1 120.5(2) . . ?
C1 N1 Co1 132.8(2) . . ?
C24 C25 C26 116.9(3) . . ?
C24 C25 C27 123.4(3) . . ?
C26 C25 C27 119.7(3) . . ?
C26 C24 C25 120.2(3) 3_766 . ?
C26 C24 C23 116.3(3) 3_766 . ?
C25 C24 C23 123.2(3) . . ?
N4 C8 N3 111.6(3) . . ?
N4 C8 H8 124.2 . . ?
N3 C8 H8 124.2 . . ?
C24 C26 C25 122.9(3) 3_766 . ?
C24 C26 H26 118.6 3_766 . ?
C25 C26 H26 118.6 . . ?
C6 C7 C11 119.9(3) . . ?
C6 C7 N3 120.6(3) . . ?
C11 C7 N3 119.5(3) . . ?
C32 C27 C28 118.2(3) . . ?
C32 C27 C25 120.4(3) . . ?
C28 C27 C25 121.4(3) . . ?
O4 C23 O3 123.6(3) . . ?
O4 C23 C24 120.6(3) . . ?
O3 C23 C24 115.7(3) . . ?
C11 C3 C4 120.9(3) . . ?
C11 C3 N2 118.7(3) . . ?
C4 C3 N2 120.4(3) . . ?
C3 C11 C7 119.6(3) . . ?
C3 C11 H11 120.2 . . ?
C7 C11 H11 120.2 . . ?
C10 C9 N4 109.8(3) . . ?
C10 C9 H9 125.1 . . ?
N4 C9 H9 125.1 . . ?
C9 C10 N3 106.6(3) . . ?
C9 C10 H10 126.7 . . ?
N3 C10 H10 126.7 . . ?
N1 C12 N2 111.4(3) . . ?
N1 C12 H12 124.3 . . ?
N2 C12 H12 124.3 . . ?
C29 C28 C27 120.5(4) . . ?
C29 C28 H28 119.7 . . ?
C27 C28 H28 119.7 . . ?
C5 C6 C7 119.6(3) . . ?
C5 C6 H6 120.2 . . ?
C7 C6 H6 120.2 . . ?
C6 C5 C4 121.4(3) . . ?
C6 C5 H5 119.3 . . ?
C4 C5 H5 119.3 . . ?
C3 C4 C5 118.7(4) . . ?
C3 C4 H4 120.6 . . ?
C5 C4 H4 120.6 . . ?
C1 C2 N2 106.3(3) . . ?
C1 C2 H2 126.9 . . ?
N2 C2 H2 126.9 . . ?
C15 C14 C16 119.2(3) . 3_656 ?
C15 C14 C13 123.4(3) . . ?
C16 C14 C13 117.2(3) 3_656 . ?
C27 C32 C31 120.9(4) . . ?
C27 C32 H32 119.5 . . ?
C31 C32 H32 119.5 . . ?
O2 C13 O1 120.7(3) . . ?
O2 C13 C14 122.2(3) . . ?
O1 C13 C14 117.0(3) . . ?
C14 C15 C16 117.2(3) . . ?
C14 C15 C22A 120.8(10) . . ?
C16 C15 C22A 121.1(10) . . ?
C14 C15 C17 128.1(8) . . ?
C16 C15 C17 113.7(8) . . ?
C2 C1 N1 109.9(3) . . ?
C2 C1 H1 125.1 . . ?
N1 C1 H1 125.1 . . ?
C15 C16 C14 123.6(4) . 3_656 ?
C15 C16 H16 118.2 . . ?
C14 C16 H16 118.2 3_656 . ?
C30 C29 C28 120.5(4) . . ?
C30 C29 H29 119.8 . . ?
C28 C29 H29 119.8 . . ?
C31 C30 C29 119.4(4) . . ?
C31 C30 H30 120.3 . . ?
C29 C30 H30 120.3 . . ?
C30 C31 C32 120.4(5) . . ?
C30 C31 H31 119.8 . . ?
C32 C31 H31 119.8 . . ?
C18 C17 C22 120.0 . . ?
C18 C17 C15 117.5(7) . . ?
C22 C17 C15 122.5(7) . . ?
C17 C18 C19 120.0 . . ?
C17 C18 H18 120.0 . . ?
C19 C18 H18 120.0 . . ?
C20 C19 C18 120.0 . . ?
C20 C19 H19 120.0 . . ?
C18 C19 H19 120.0 . . ?
C19 C20 C21 120.0 . . ?
C19 C20 H20 120.0 . . ?
C21 C20 H20 120.0 . . ?
C22 C21 C20 120.0 . . ?
C22 C21 H21 120.0 . . ?
C20 C21 H21 120.0 . . ?
C21 C22 C17 120.0 . . ?
C21 C22 H22 120.0 . . ?
C17 C22 H22 120.0 . . ?
C21A C20A C18A 120.0 . . ?
C21A C20A H20A 120.0 . . ?
C18A C20A H20A 120.0 . . ?
C20A C21A C19A 120.0 . . ?
C20A C21A H21A 120.0 . . ?
C19A C21A H21A 120.0 . . ?
C17A C19A C21A 120.0 . . ?
C17A C19A H19A 120.0 . . ?
C21A C19A H19A 120.0 . . ?
C19A C17A C22A 120.0 . . ?
C19A C17A H17A 120.0 . . ?
C22A C17A H17A 120.0 . . ?
C17A C22A C18A 120.0 . . ?
C17A C22A C15 115.6(9) . . ?
C18A C22A C15 124.4(9) . . ?
C22A C18A C20A 120.0 . . ?
C22A C18A H18A 120.0 . . ?
C20A C18A H18A 120.0 . . ?
 
_refine_diff_density_max    0.595
_refine_diff_density_min   -0.344
_refine_diff_density_rms    0.054

_shelx_res_file
;
TITL C:\frames\guest\LL_VN2~4\work\Xm_a.res in P2(1)/n
    C:\Users\Varva\OneDrive\Desktop\0DGASS~1\VACDAT~1.80R\Xm_a.res
    created by SHELXL-2016/6 at 09:55:09 on 14-Jul-2021
CELL 0.71073 9.8437 13.8901 22.6083 90.000 96.289 90.000
ZERR 4.0000 0.0006 0.0008 0.0013 0.000 0.001 0.000
LATT 1
SYMM 0.5-X, 0.5+Y, 0.5-Z
SFAC C H N O CO
UNIT 128 88 16 16 4
BOND $H
rigu
simu
ACTA
FMAP 2 1 53
PLAN 20 0 0
LIST 6 1
SIZE 0.201 0.152 0.152
TEMP 25
L.S. 40
WGHT    0.043100    1.703900
FVAR       0.27837
CO1   5    0.599477    0.304238    0.367535    11.00000    0.03903    0.04698 =
         0.03818    0.00164   -0.01559   -0.00811
O3    4    0.702277    0.406870    0.410875    11.00000    0.03089    0.05953 =
         0.04909   -0.00442   -0.01084   -0.01333
N4    3    0.085124   -0.132364    0.126712    11.00000    0.03222    0.05757 =
         0.05081   -0.00435   -0.00855    0.00769
N3    3    0.231938   -0.015052    0.119225    11.00000    0.03081    0.06367 =
         0.04390   -0.00713   -0.00554    0.00199
O1    4    0.640327    0.195704    0.422500    11.00000    0.08540    0.05573 =
         0.06511    0.01773   -0.01962   -0.01581
N2    3    0.512084    0.256932    0.188493    11.00000    0.04698    0.06509 =
         0.03653   -0.00675   -0.00377   -0.00520
N1    3    0.600956    0.293708    0.278668    11.00000    0.04253    0.06277 =
         0.04443   -0.00458   -0.00793   -0.00775
O2    4    0.465249    0.149572    0.361943    11.00000    0.09016    0.08360 =
         0.06651    0.03066   -0.02436   -0.01817
O4    4    0.877229    0.359894    0.367104    11.00000    0.04171    0.14738 =
         0.09003   -0.06815   -0.01130   -0.00295
C25   1    0.889696    0.552952    0.470174    11.00000    0.02592    0.05256 =
         0.04094    0.00334   -0.00640   -0.01172
C24   1    0.918400    0.460221    0.452248    11.00000    0.02703    0.05416 =
         0.03996   -0.00219   -0.00599   -0.01248
C8    1    0.100047   -0.042074    0.111695    11.00000    0.03085    0.06244 =
         0.04480   -0.00812   -0.00819    0.00618
AFIX  43
H8    2    0.028288   -0.001759    0.097590    11.00000   -1.20000
AFIX   0
C26   1    0.972993    0.590199    0.518743    11.00000    0.03084    0.04979 =
         0.04902   -0.00323   -0.00611   -0.00874
AFIX  43
H26   2    0.954603    0.651626    0.532165    11.00000   -1.20000
AFIX   0
C7    1    0.282903    0.078256    0.108903    11.00000    0.03054    0.06362 =
         0.04090   -0.01009    0.00036    0.00233
C27   1    0.776066    0.612800    0.440337    11.00000    0.03230    0.05124 =
         0.05472    0.00451   -0.01126   -0.01229
C23   1    0.827815    0.405420    0.405367    11.00000    0.03417    0.05874 =
         0.04895   -0.00974   -0.01057   -0.00629
C3    1    0.422110    0.212212    0.142397    11.00000    0.04020    0.06410 =
         0.03515   -0.00926   -0.00340   -0.00204
C11   1    0.376028    0.120689    0.151522    11.00000    0.03916    0.06639 =
         0.03549   -0.00354   -0.00635    0.00130
AFIX  43
H11   2    0.407068    0.087374    0.186059    11.00000   -1.20000
AFIX   0
C9    1    0.214938   -0.165209    0.144899    11.00000    0.03733    0.06750 =
         0.06028    0.00387   -0.00976    0.01010
AFIX  43
H9    2    0.236500   -0.227325    0.158120    11.00000   -1.20000
AFIX   0
C10   1    0.305423   -0.094336    0.140695    11.00000    0.03060    0.07899 =
         0.05657    0.00017   -0.00798    0.01015
AFIX  43
H10   2    0.399570   -0.097935    0.150386    11.00000   -1.20000
AFIX   0
C12   1    0.507092    0.242803    0.246574    11.00000    0.04831    0.07199 =
         0.04014   -0.00451   -0.00660   -0.01606
AFIX  43
H12   2    0.445205    0.202178    0.262379    11.00000   -1.20000
AFIX   0
C28   1    0.746752    0.613739    0.379029    11.00000    0.04883    0.06968 =
         0.05730    0.01343   -0.01111   -0.01239
AFIX  43
H28   2    0.799244    0.577140    0.355641    11.00000   -1.20000
AFIX   0
C6    1    0.240026    0.127166    0.057121    11.00000    0.04995    0.07335 =
         0.03722   -0.01111   -0.01038    0.00385
AFIX  43
H6    2    0.178807    0.098586    0.028088    11.00000   -1.20000
AFIX   0
C5    1    0.288063    0.217868    0.048749    11.00000    0.06651    0.07412 =
         0.03694   -0.00115   -0.01181    0.00545
AFIX  43
H5    2    0.259385    0.250449    0.013656    11.00000   -1.20000
AFIX   0
C4    1    0.378098    0.262070    0.091210    11.00000    0.06225    0.06276 =
         0.04194   -0.00258   -0.00508   -0.00188
AFIX  43
H4    2    0.408577    0.324383    0.085421    11.00000   -1.20000
AFIX   0
C2    1    0.616325    0.320436    0.183373    11.00000    0.06393    0.08006 =
         0.04822   -0.00825    0.00578   -0.02121
AFIX  43
H2    2    0.644985    0.344035    0.148297    11.00000   -1.20000
AFIX   0
C14   1    0.515267    0.063017    0.453332    11.00000    0.07534    0.04367 =
         0.05168    0.01027   -0.01598   -0.00834
C32   1    0.697276    0.668528    0.473503    11.00000    0.04604    0.07037 =
         0.07582   -0.00354   -0.01118    0.00221
AFIX  43
H32   2    0.715407    0.668982    0.514747    11.00000   -1.20000
AFIX   0
C13   1    0.540757    0.138840    0.408763    11.00000    0.07489    0.05128 =
         0.05536    0.00944   -0.01390   -0.00423
C15   1    0.388688    0.022716    0.457431    11.00000    0.07936    0.04565 =
         0.06785    0.01762   -0.02964   -0.01377
C1    1    0.669178    0.341964    0.239290    11.00000    0.05237    0.07150 =
         0.05857   -0.01007   -0.00388   -0.01881
AFIX  43
H1    2    0.741816    0.383815    0.249291    11.00000   -1.20000
AFIX   0
C16   1    0.376818   -0.039208    0.504583    11.00000    0.06734    0.05351 =
         0.08050    0.02084   -0.01832   -0.01461
AFIX  43
H16   2    0.291750   -0.066320    0.508222    11.00000   -1.20000
AFIX   0
C29   1    0.639920    0.668733    0.352286    11.00000    0.06607    0.09360 =
         0.07355    0.03222   -0.02205   -0.00970
AFIX  43
H29   2    0.620641    0.668364    0.311087    11.00000   -1.20000
AFIX   0
C30   1    0.562636    0.723518    0.385952    11.00000    0.06239    0.08634 =
         0.11698    0.02819   -0.02665    0.00816
AFIX  43
H30   2    0.490842    0.760330    0.367859    11.00000   -1.20000
AFIX   0
C31   1    0.591668    0.723804    0.446463    11.00000    0.05905    0.08487 =
         0.11628   -0.00526   -0.01004    0.01594
AFIX  43
H31   2    0.539917    0.761495    0.469574    11.00000   -1.20000
AFIX  66
PART 1
C17   1    0.251487    0.050477    0.423178    10.54000    0.07473    0.05488 =
         0.08828    0.02647   -0.03477   -0.01466
C18   1    0.226323    0.020038    0.364431    10.54000    0.10037    0.09569 =
         0.09261    0.02284   -0.05279   -0.02490
AFIX  43
H18   2    0.292304   -0.014885    0.347173    10.54000   -1.20000
AFIX  65
C19   1    0.102544    0.041793    0.331478    10.54000    0.11511    0.13978 =
         0.13229    0.03782   -0.08489   -0.03478
AFIX  43
H19   2    0.085709    0.021427    0.292173    10.54000   -1.20000
AFIX  65
C20   1    0.003928    0.093989    0.357272    10.54000    0.10568    0.13174 =
         0.18956    0.05434   -0.08337   -0.01719
AFIX  43
H20   2   -0.078889    0.108545    0.335225    10.54000   -1.20000
AFIX  65
C21   1    0.029090    0.124429    0.416019    10.54000    0.08789    0.10933 =
         0.19644    0.02650   -0.05380    0.00062
AFIX  43
H21   2   -0.036891    0.159352    0.433277    10.54000   -1.20000
AFIX  65
C22   1    0.152869    0.102674    0.448973    10.54000    0.08095    0.09364 =
         0.14416    0.01340   -0.03192    0.00753
AFIX  43
H22   2    0.169704    0.123041    0.488279    10.54000   -1.20000
AFIX  66
PART 2
C20A  1    0.163917   -0.002732    0.310169    10.46000    0.15173    0.13263 =
         0.12863    0.05003   -0.07490   -0.04713
AFIX  43
H20A  2    0.162894   -0.033544    0.273602    10.46000   -1.20000
AFIX  65
C21A  1    0.054156    0.054467    0.321921    10.46000    0.12663    0.16121 =
         0.15095    0.06205   -0.08891   -0.03752
AFIX  43
H21A  2   -0.020304    0.061925    0.293217    10.46000   -1.20000
AFIX  65
C19A  1    0.055686    0.100519    0.376575    10.46000    0.11415    0.16151 =
         0.17563    0.04789   -0.08376   -0.00528
AFIX  43
H19A  2   -0.017751    0.138789    0.384437    10.46000   -1.20000
AFIX  65
C17A  1    0.166976    0.089372    0.419476    10.46000    0.09185    0.12499 =
         0.12842    0.02738   -0.04901   -0.01003
AFIX  43
H17A  2    0.167999    0.120184    0.456043    10.46000   -1.20000
AFIX  65
C22A  1    0.276737    0.032174    0.407725    10.46000    0.09033    0.07375 =
         0.09204    0.04346   -0.03646   -0.02743
C18A  1    0.275210   -0.013879    0.353072    10.46000    0.14045    0.10106 =
         0.09269    0.02675   -0.06083   -0.03578
AFIX  43
H18A  2    0.348647   -0.052148    0.345209    10.46000   -1.20000
AFIX   0
HKLF 4


REM  C:\frames\guest\LL_VN2~4\work\Xm_a.res in P2(1)/n
REM R1 =  0.0609 for    3992 Fo > 4sig(Fo)  and  0.1146 for all    6322 data
REM    400 parameters refined using    789 restraints

END

WGHT      0.0416      1.7215

REM Highest difference peak  0.595,  deepest hole -0.344,  1-sigma level  0.054
Q1    1   0.5011  0.3131  0.3774  11.00000  0.05    0.60
Q2    1   0.6817  0.3428  0.3721  11.00000  0.05    0.49
Q3    1   0.7024  0.2867  0.3749  11.00000  0.05    0.39
Q4    1   0.6306  0.2288  0.3723  11.00000  0.05    0.37
Q5    1   0.6845  0.2562  0.3683  11.00000  0.05    0.36
Q6    1   0.8036  0.3143  0.3781  11.00000  0.05    0.30
Q7    1   0.5734  0.2576  0.4175  11.00000  0.05    0.30
Q8    1   0.8602  0.4370  0.3577  11.00000  0.05    0.27
Q9    1   0.6722  0.3391  0.4142  11.00000  0.05    0.25
Q10   1   0.3827 -0.1049  0.1233  11.00000  0.05    0.23
Q11   1   0.1082 -0.1809  0.1370  11.00000  0.05    0.23
Q12   1   0.9292  0.5045  0.4435  11.00000  0.05    0.22
Q13   1   0.3491  0.1889  0.1578  11.00000  0.05    0.22
Q14   1   0.8902  0.4413  0.4202  11.00000  0.05    0.22
Q15   1   0.4600  0.1430  0.1407  11.00000  0.05    0.22
Q16   1   0.1657 -0.1406  0.1218  11.00000  0.05    0.21
Q17   1   0.0668 -0.1413  0.0991  11.00000  0.05    0.20
Q18   1   0.1508 -0.0122  0.1364  11.00000  0.05    0.20
Q19   1   0.0304 -0.0516  0.1355  11.00000  0.05    0.20
Q20   1   0.7486  0.4417  0.4214  11.00000  0.05    0.20
;
_shelx_res_checksum   74436

_shelx_hkl_file
;
   1   0   0    0.10    0.40
   1   0   0   -0.10    0.50
   1   0   0    0.10    0.40
  -1   0   0    0.20    0.50
   1   0   0    0.10    0.30
  -1   0   0    0.10    0.30
  -1   0   0    0.30    0.50
  -1   0   0    0.00    0.50
  -2   0   0    2.10    1.40
   2   0   0    2.70    2.00
   2   0   0    3.20    1.10
   2   0   0    1.90    1.30
   2   0   0    2.80    1.60
   2   0   0    1.30    1.40
  -2   0   0    1.70    1.20
  -2   0   0    4.60    1.80
  -2   0   0    1.80    1.00
  -2   0   0    3.30    1.90
  -3   0   0   -1.10    1.60
  -3   0   0    5.40    3.10
   3   0   0   -2.20    1.70
   3   0   0   -1.10    2.00
   3   0   0   -1.40    2.00
   3   0   0   -0.70    1.40
  -3   0   0    0.50    2.60
   4   0   0  348.77    8.20
   4   0   0  340.87    9.10
  -4   0   0  345.07    9.80
  -4   0   0  345.87   10.40
   4   0   0  341.97    9.50
  -5   0   0   -3.60    3.30
   5   0   0   -0.10    2.00
  -5   0   0   -1.60    3.60
   5   0   0    3.30    2.50
   5   0   0   -4.10    2.30
   6   0   0  461.95   13.40
   6   0   0  466.85   13.00
  -6   0   0  459.15   14.80
  -6   0   0  468.35   14.10
   6   0   0  475.75   11.50
   7   0   0    0.30    3.10
  -7   0   0   -1.40    5.40
  -7   0   0    7.30    6.40
   7   0   0   -0.20    4.00
   7   0   0   -2.60    3.70
   8   0   0   87.29    8.50
   8   0   0   92.39    8.40
  -8   0   0   88.59    9.80
  -8   0   0   69.39    9.70
   8   0   0   89.99    6.30
   9   0   0    5.40    5.20
   9   0   0    5.90    3.60
  -9   0   0    7.30    8.10
  -9   0   0    6.50    6.10
   9   0   0   -0.10    5.00
  10   0   0  155.38   11.60
 -10   0   0  135.89   13.90
  10   0   0  167.28   11.30
  11   0   0    4.00    6.50
  11   0   0   -0.50    6.60
 -11   0   0  -22.90    9.40
  12   0   0   18.90    8.60
  12   0   0    0.10    7.30
 -12   0   0    3.20   11.70
   0  -1   0    0.10    0.30
   0  -1   0    0.00    0.30
   0   1   0    0.00    0.30
   0   1   0    0.10    0.30
  -1  -1   0   43.40    1.90
   1  -1   0   45.90    1.40
  -1  -1   0   44.70    1.40
   1  -1   0   43.50    1.70
   1  -1   0   45.10    1.40
  -1  -1   0   45.90    1.50
   1  -1   0   43.80    1.50
   1  -1   0   43.70    1.70
   1  -1   0   43.80    1.80
  -1  -1   0   45.80    2.10
  -1  -1   0   45.90    1.70
   1   1   0   46.30    1.40
   1   1   0   45.90    1.70
   1   1   0   46.30    1.50
  -1   1   0   44.90    1.70
  -1   1   0   42.70    1.60
   1   1   0   46.70    1.90
  -1   1   0   43.70    1.40
  -1   1   0   44.10    1.50
  -1   1   0   46.50    1.70
   1   1   0   44.10    1.90
  -1   1   0   45.10    1.40
  -2  -1   0  118.09    3.40
  -2  -1   0  112.79    3.50
   2  -1   0  115.79    3.30
  -2  -1   0  112.99    3.40
   2  -1   0  116.19    3.40
  -2  -1   0  112.99    4.50
  -2  -1   0  112.59    4.80
   2  -1   0  112.09    4.00
  -2  -1   0  110.19    4.70
   2  -1   0  111.99    3.90
   2   1   0  113.39    4.50
   2   1   0  116.09    4.50
  -2   1   0  118.39    3.20
   2   1   0  117.89    3.50
  -2   1   0  116.29    4.30
   2   1   0  118.49    4.30
  -2   1   0  116.19    3.60
   2   1   0  108.29    3.50
   2   1   0  113.09    3.40
  -2   1   0  110.39    3.80
   3  -1   0   32.80    3.20
  -3  -1   0   41.10    4.00
  -3  -1   0   42.60    4.10
   3  -1   0   38.30    2.50
   3  -1   0   39.80    2.70
  -3  -1   0   35.40    2.40
   3  -1   0   34.80    3.40
  -3   1   0   42.60    3.40
   3   1   0   34.10    2.40
   3   1   0   35.80    3.10
   3   1   0   36.90    3.70
   3   1   0   40.10    2.70
  -3   1   0   37.80    4.10
   4  -1   0   22.50    3.00
  -4  -1   0   27.20    3.90
  -4  -1   0   28.60    4.10
   4  -1   0   21.70    2.40
  -4  -1   0   23.50    2.00
   4  -1   0   22.40    3.10
   4   1   0   23.30    3.10
   4   1   0   20.10    2.20
   4   1   0   25.70    2.80
  -4   1   0   29.20    3.90
  -4   1   0   30.80    3.40
   4   1   0   23.80    2.50
   5  -1   0    6.10    2.90
   5  -1   0    5.50    3.00
   5  -1   0    6.30    2.30
  -5  -1   0    8.40    4.30
  -5  -1   0   -1.10    3.90
   5   1   0    6.10    2.30
  -5   1   0    7.60    3.90
   5   1   0   10.30    1.60
   5   1   0    8.90    2.80
   5   1   0    2.20    1.40
   5   1   0    5.30    2.90
  -5   1   0    5.20    3.60
  -6  -1   0   35.40    6.00
   6  -1   0   41.50    4.70
   6  -1   0   35.90    4.60
  -6  -1   0   39.10    5.90
   6  -1   0   45.20    4.20
   6   1   0   40.90    4.50
   6   1   0   37.70    4.90
   6   1   0   44.70    3.80
  -6   1   0   43.50    5.50
  -6   1   0   41.50    6.00
   7  -1   0   41.40    5.70
  -7  -1   0   31.10    7.00
   7  -1   0   39.60    4.30
   7  -1   0   36.50    5.40
  -7  -1   0   31.50    6.90
  -7   1   0   41.30    7.80
   7   1   0   30.00    5.40
  -7   1   0   38.70    6.30
   7   1   0   41.10    4.30
   7   1   0   35.90    5.20
   8  -1   0    7.30    4.90
   8  -1   0    7.10    3.80
  -8  -1   0    8.10    8.00
   8  -1   0    3.60    5.00
  -8  -1   0   14.10    6.80
   8   1   0   13.10    5.30
  -8   1   0    6.20    6.20
   8   1   0    6.70    3.80
   8   1   0    4.50    5.10
  -8   1   0    7.60    7.40
   9  -1   0    7.80    3.60
   9  -1   0    7.00    5.40
   9  -1   0    0.50    5.20
  -9  -1   0    8.80    6.20
  -9  -1   0   -2.80    7.50
   9   1   0    6.10    5.40
  -9   1   0   -1.80    7.70
   9   1   0   -4.80    5.00
   9   1   0   -1.30    3.40
  -9   1   0    8.20    6.30
  10  -1   0   11.30    6.40
 -10  -1   0   13.60    6.80
  10  -1   0   12.00    6.40
 -10  -1   0    3.20    8.90
  10   1   0   15.20    7.10
 -10   1   0    5.10    9.30
  10   1   0   10.60    6.00
  11  -1   0   17.50    7.60
 -11  -1   0   -9.00    9.40
  11  -1   0    6.70    6.70
  11   1   0   12.40    7.10
  11   1   0   16.60    7.20
 -11   1   0   -0.50   10.40
  12  -1   0   41.10    9.00
 -12  -1   0    3.20   10.90
  12  -1   0   29.00    9.30
  12   1   0   29.10    9.30
  12   1   0   15.70    7.80
 -12   1   0   20.80   12.10
   0  -2   0  510.15   10.60
   0  -2   0  498.85   10.60
   0  -2   0  514.95   10.20
   0  -2   0  494.95   10.10
   0  -2   0  498.95   10.10
   0   2   0  509.85   10.60
   0   2   0  488.95   10.10
   0   2   0  499.15   10.60
   0   2   0  502.25   10.10
   0   2   0  490.05   10.50
   0   2   0  509.35   10.20
  -1  -2   0  339.57    7.70
  -1  -2   0  351.96    7.50
  -1  -2   0  352.26    7.90
   1  -2   0  347.17    7.50
   1  -2   0  343.27    7.60
  -1  -2   0  342.47    8.30
   1  -2   0  349.67    7.40
   1  -2   0  345.77    7.60
   1  -2   0  332.27    7.60
  -1  -2   0  329.67    7.10
   1  -2   0  340.07    7.40
   1   2   0  345.97    7.10
  -1   2   0  346.47    7.40
   1   2   0  339.27    7.50
   1   2   0  347.17    7.70
  -1   2   0  337.67    7.60
  -1   2   0  340.27    7.50
  -1   2   0  350.16    7.60
   1   2   0  331.67    7.80
   1   2   0  341.27    9.20
  -1   2   0  353.26    7.40
   1   2   0  360.56    8.30
  -1   2   0  340.27    7.40
  -1   2   0  337.87    7.60
  -2  -2   0  940.81   18.70
   2  -2   0  949.21   19.60
  -2  -2   0  938.41   20.40
   2  -2   0  946.01   18.60
   2  -2   0  941.61   19.60
  -2  -2   0  959.00   20.10
   2  -2   0  934.81   18.80
   2  -2   0  944.01   18.90
  -2  -2   0  923.81   19.30
   2  -2   0  950.50   19.50
  -2  -2   0  947.71   19.50
  -2   2   0  957.10   18.90
   2   2   0  945.01   19.70
   2   2   0  947.71   19.30
   2   2   0  956.20   19.00
  -2   2   0  938.01   18.60
  -2   2   0  944.11   19.50
   2   2   0  933.01   18.70
  -2   2   0  965.70   18.70
  -3  -2   0  282.27    7.40
  -3  -2   0  279.67    9.10
   3  -2   0  296.47    8.10
   3  -2   0  290.37    6.40
   3  -2   0  311.67    7.20
   3  -2   0  296.77    8.20
  -3  -2   0  287.67    9.00
   3  -2   0  295.27    7.20
  -3   2   0  327.47    8.50
   3   2   0  279.47    7.30
  -3   2   0  309.77    6.40
   3   2   0  281.77    7.40
  -3   2   0  312.97    7.40
   3   2   0  293.77    8.40
   3   2   0  279.17    7.20
  -4  -2   0  298.67    9.80
  -4  -2   0  296.57    7.60
   4  -2   0  295.27    8.80
   4  -2   0  302.17    7.50
  -4  -2   0  290.17    9.80
   4  -2   0  301.87    8.70
  -4   2   0  297.07    9.30
   4   2   0  300.17    7.70
  -4   2   0  304.47    8.10
   4   2   0  284.47    7.50
   4   2   0  309.27    9.00
   4   2   0  280.07    7.90
   5  -2   0   48.10    4.60
  -5  -2   0   50.19    5.70
  -5  -2   0   50.09    5.70
   5  -2   0   44.30    4.70
   5  -2   0   43.10    3.50
  -5  -2   0   50.19    3.30
   5   2   0   48.20    3.80
   5   2   0   45.00    4.60
  -5   2   0   47.50    5.00
  -5   2   0   43.50    5.10
   5   2   0   46.00    4.30
   5   2   0   43.40    4.30
   6  -2   0   16.50    3.10
  -6  -2   0   21.30    5.60
   6  -2   0   11.50    3.70
  -6  -2   0   16.00    5.50
   6  -2   0   13.20    3.80
   6   2   0   11.30    4.10
   6   2   0   15.40    3.30
   6   2   0   17.70    3.80
  -6   2   0   14.60    4.40
   6   2   0   15.70    2.30
  -6   2   0   11.40    5.10
   7  -2   0   36.00    5.60
  -7  -2   0   41.20    8.00
   7  -2   0   40.00    4.40
   7  -2   0   45.60    5.80
  -7  -2   0   48.30    7.60
  -7   2   0   45.20    7.60
   7   2   0   42.80    4.70
   7   2   0   35.90    2.90
   7   2   0   38.40    5.20
  -7   2   0   41.30    6.30
   7   2   0   36.70    5.70
  -8  -2   0   10.20    7.70
   8  -2   0    3.30    3.70
   8  -2   0    4.70    5.10
  -8  -2   0    8.40    6.60
   8  -2   0    4.60    5.40
   8   2   0    5.20    4.10
  -8   2   0   -0.90    7.40
  -8   2   0    8.60    6.10
   8   2   0    1.60    5.40
   8   2   0    2.40    4.80
   9  -2   0    9.50    3.90
   9  -2   0   10.20    5.40
  -9  -2   0    7.70    8.00
   9  -2   0   10.20    5.70
  -9  -2   0    9.40    6.50
   9   2   0   13.20    5.90
  -9   2   0   -1.90    7.60
  -9   2   0   15.00    6.50
   9   2   0    7.50    4.00
   9   2   0    8.20    5.10
  10  -2   0   32.50    7.30
  10  -2   0   35.50    7.60
 -10  -2   0   29.00    7.70
 -10  -2   0   23.00    9.70
  10   2   0   16.70    7.50
  10   2   0   32.60    7.80
 -10   2   0   18.00   10.30
  10   2   0   26.60    6.80
  11  -2   0  -10.20    6.10
  11  -2   0   17.40    7.00
 -11  -2   0   -6.30    9.30
 -11   2   0   -7.50   10.10
  11   2   0   17.40    7.80
  11   2   0    3.10    6.20
  12  -2   0    2.50    7.70
  12  -2   0   17.80    8.30
 -12  -2   0    1.00   11.00
  12   2   0    1.10    7.30
 -12   2   0  -12.80   11.40
  12   2   0   22.10    9.20
   0  -3   0   -1.70    1.30
   0  -3   0   -0.50    1.30
   0  -3   0    0.90    1.80
   0  -3   0    0.00    1.40
   0  -3   0   -4.70    1.70
   0  -3   0   -1.50    1.60
   0   3   0    0.10    1.20
   0   3   0   -2.10    1.50
   0   3   0    0.60    1.30
   0   3   0    1.20    1.90
   0   3   0   -1.20    1.30
   0   3   0   -3.20    1.80
  -1  -3   0  760.92   16.90
   1  -3   0  754.32   15.80
   1  -3   0  759.42   15.60
  -1  -3   0  741.93   15.10
   1  -3   0  767.32   15.50
  -1  -3   0  784.42   16.50
  -1  -3   0  735.03   15.70
   1  -3   0  773.62   16.10
   1  -3   0  749.53   15.90
   1  -3   0  761.32   15.80
  -1   3   0  745.93   15.40
  -1   3   0  765.92   16.00
  -1   3   0  751.52   15.80
   1   3   0  771.52   15.80
   1   3   0  740.63   15.70
  -1   3   0  774.62   16.10
   1   3   0  764.82   15.20
   1   3   0  754.62   16.20
  -1   3   0  765.22   15.70
  -2  -3   0    1.90    1.80
  -2  -3   0   -2.60    3.00
   2  -3   0    2.80    1.70
  -2  -3   0   -0.90    2.60
   2  -3   0    1.80    1.90
   2  -3   0    0.50    1.90
  -2  -3   0    0.90    2.10
   2  -3   0   -3.60    1.70
  -2   3   0   -1.10    1.90
   2   3   0    1.50    1.70
   2   3   0    5.10    2.00
  -2   3   0   -4.60    1.60
  -2   3   0    0.50    1.50
  -2   3   0    3.00    1.70
   2   3   0    3.00    2.60
   3  -3   0  314.37    7.40
  -3  -3   0  308.37    9.40
   3  -3   0  322.47    8.70
  -3  -3   0  303.77    9.70
   3  -3   0  303.77    8.60
   3  -3   0  306.07    7.60
  -3  -3   0  312.97    8.30
   3  -3   0  298.57    7.50
   3   3   0  298.37    7.50
   3   3   0  303.97    7.80
   3   3   0  302.77    8.90
  -3   3   0  303.17    7.50
  -3   3   0  310.47    7.60
  -3   3   0  307.57    8.60
  -3   3   0  306.87    7.40
   4  -3   0   83.19    5.10
   4  -3   0   89.79    4.00
  -4  -3   0   90.89    6.40
  -4  -3   0   87.49    4.40
  -4  -3   0   85.59    6.30
   4  -3   0   79.69    3.20
   4  -3   0   90.79    5.00
  -4   3   0   83.49    3.20
   4   3   0   93.39    5.70
   4   3   0   83.79    4.10
  -4   3   0   87.19    4.20
   4   3   0   89.09    4.20
  -4   3   0   89.79    5.50
   5  -3   0  295.37    9.60
  -5  -3   0  301.37    8.40
  -5  -3   0  299.37   11.20
  -5  -3   0  294.67   11.20
   5  -3   0  298.97    8.30
   5  -3   0  299.27    9.80
   5   3   0  305.87    8.80
   5   3   0  303.67    8.50
  -5   3   0  308.17   10.50
  -5   3   0  297.07    8.80
   5   3   0  290.17   10.10
   6  -3   0  214.68    9.10
  -6  -3   0  233.58    7.40
   6  -3   0  218.48    9.30
   6  -3   0  229.38    7.50
  -6  -3   0  212.58   10.90
  -6  -3   0  222.68   11.10
   6   3   0  227.68    7.70
  -6   3   0  225.88   10.40
  -6   3   0  231.18    8.70
   6   3   0  214.18    9.50
   6   3   0  230.68    8.30
   6   3   0  227.78    7.50
   7  -3   0   35.80    5.80
  -7  -3   0   31.30    7.70
  -7  -3   0   39.90    7.60
   7  -3   0   44.10    6.10
   7  -3   0   39.70    4.60
   7   3   0   44.40    5.50
   7   3   0   52.99    5.20
  -7   3   0   45.50    7.50
   7   3   0   40.00    6.10
  -7   3   0   41.70    6.00
   7   3   0   37.40    3.70
   8  -3   0   20.40    4.40
   8  -3   0   18.90    5.90
  -8  -3   0   18.50    7.90
  -8  -3   0   17.30    7.10
   8  -3   0   13.20    5.60
   8   3   0   13.30    4.40
  -8   3   0   17.80    6.20
   8   3   0   16.30    5.20
   8   3   0   14.00    6.00
  -8   3   0   12.80    8.20
   9  -3   0   42.20    7.10
   9  -3   0   42.80    5.10
   9  -3   0   28.60    6.90
  -9  -3   0   46.20    8.20
  -9  -3   0   37.70    8.90
   9   3   0   40.60    7.70
  -9   3   0   47.00   10.00
   9   3   0   37.10    6.20
   9   3   0   31.30    5.10
  10  -3   0   -0.10    6.10
 -10  -3   0    6.90    8.70
 -10  -3   0    7.00    6.60
  10  -3   0    5.90    6.10
  10   3   0    2.90    6.80
 -10   3   0  -11.00    9.30
  10   3   0   -2.60    4.40
  10   3   0    4.20    5.50
  11  -3   0   36.10    8.20
 -11  -3   0   35.70   10.70
  11  -3   0   60.59    9.50
 -11   3   0   17.40   11.00
  11   3   0   51.79    9.60
  11   3   0   33.40    7.70
  12  -3   0   -3.20    7.50
  12  -3   0   23.70    8.40
 -12  -3   0   -5.10   13.00
 -12   3   0  -13.00   11.60
  12   3   0   -7.10    8.80
   0  -4   0  133.99    4.30
   0  -4   0  128.49    5.50
   0  -4   0  135.59    4.70
   0  -4   0  132.89    5.50
   0  -4   0  134.39    4.40
   0   4   0  131.09    4.30
   0   4   0  132.59    5.40
   0   4   0  132.89    4.40
   1  -4   0    8.80    2.30
  -1  -4   0   11.30    1.80
   1  -4   0   12.40    2.00
   1  -4   0    6.60    2.30
  -1  -4   0    7.70    2.40
  -1  -4   0    8.80    2.30
  -1  -4   0   14.50    3.20
   1  -4   0   10.90    2.10
   1  -4   0   11.20    2.40
   1  -4   0   13.80    2.00
  -1   4   0   11.90    2.00
   1   4   0   13.90    2.80
   1   4   0   14.40    1.90
  -1   4   0   13.00    2.40
   1   4   0   13.60    2.30
   2  -4   0  228.28    6.70
  -2  -4   0  221.68    8.10
  -2  -4   0  210.98    6.90
   2  -4   0  218.58    6.70
   2  -4   0  225.08    6.20
  -2  -4   0  224.18    7.20
   2  -4   0  226.68    6.70
  -2  -4   0  213.68    5.80
   2  -4   0  213.98    6.10
  -2   4   0  216.78    6.30
   2   4   0  226.08    6.40
   2   4   0  222.08    7.20
   2   4   0  210.48    5.70
  -3  -4   0  759.52   17.50
   3  -4   0  765.62   16.50
   3  -4   0  775.92   17.50
   3  -4   0  772.92   17.40
  -3  -4   0  796.72   18.00
   3  -4   0  750.52   16.50
  -3  -4   0  785.92   19.00
  -3   4   0  765.32   16.50
   3   4   0  772.82   16.70
   3   4   0  753.62   17.60
  -3   4   0  775.22   17.30
   3   4   0  755.02   16.00
  -4  -4   0   62.19    6.30
   4  -4   0   64.19    3.70
  -4  -4   0   65.89    4.70
   4  -4   0   66.29    4.00
   4  -4   0   68.19    5.10
  -4  -4   0   58.69    6.60
   4  -4   0   66.99    4.80
   4   4   0   65.99    5.60
   4   4   0   65.69    4.40
   4   4   0   70.39    4.10
  -4   4   0   67.29    3.70
  -4   4   0   65.09    3.90
  -4   4   0   68.49    5.30
   5  -4   0    7.00    3.30
   5  -4   0    2.40    1.60
  -5  -4   0    4.70    4.30
   5  -4   0    2.50    3.00
  -5  -4   0    2.80    2.60
   5  -4   0    2.10    2.40
  -5  -4   0    5.10    4.60
  -5   4   0    1.40    2.60
  -5   4   0    4.30    1.70
   5   4   0    2.00    3.70
   5   4   0    1.20    2.70
   5   4   0    2.90    2.50
  -5   4   0    4.40    3.80
  -6  -4   0   41.10    7.30
  -6  -4   0   36.00    4.10
  -6  -4   0   33.90    6.50
   6  -4   0   36.50    5.30
   6  -4   0   36.40    5.20
   6  -4   0   40.60    4.30
   6   4   0   36.00    5.70
   6   4   0   36.40    4.40
  -6   4   0   43.90    4.70
  -6   4   0   34.70    6.20
   6   4   0   42.00    4.70
  -7  -4   0  181.38    7.40
   7  -4   0  166.98    9.70
  -7  -4   0  156.78   11.60
  -7  -4   0  162.98   11.50
   7  -4   0  168.38    9.50
   7  -4   0  176.58    7.60
   7   4   0  175.58    8.50
  -7   4   0  173.08    9.00
   7   4   0  172.58   10.10
   7   4   0  183.88    8.00
  -7   4   0  179.78   11.60
   7   4   0  167.38    7.40
   8  -4   0   15.50    5.80
   8  -4   0   17.90    5.80
  -8  -4   0    6.80    7.10
   8  -4   0   23.50    4.60
  -8  -4   0    7.00    7.30
  -8   4   0   20.10    8.00
  -8   4   0   23.50    6.00
   8   4   0    5.70    4.30
   8   4   0   26.50    6.70
   8   4   0   21.10    5.20
   9  -4   0    8.50    5.70
   9  -4   0    1.90    3.90
  -9  -4   0   -1.40    7.40
   9  -4   0    0.40    5.50
  -9  -4   0   13.40    6.80
   9   4   0    2.40    4.20
   9   4   0    6.70    4.90
  -9   4   0   -2.50    8.30
   9   4   0   12.60    6.70
 -10  -4   0    0.30    8.80
  10  -4   0    7.00    6.70
 -10  -4   0   33.30    7.90
  10  -4   0   10.50    6.70
  10   4   0    7.10    7.50
  10   4   0    5.70    5.80
  10   4   0   15.70    5.20
 -10   4   0    6.20   10.00
  11  -4   0   27.40    8.30
 -11  -4   0   37.70    7.90
 -11  -4   0   29.70   10.50
  11  -4   0   33.10    8.30
 -11   4   0   13.30   11.30
  11   4   0   13.70    6.90
  11   4   0   40.90    9.00
   0  -5   0   -1.00    2.40
   0  -5   0   -0.50    1.60
   0  -5   0   -1.50    2.10
   0  -5   0    0.50    1.90
   0   5   0    1.60    2.40
   0   5   0    1.20    1.70
   0   5   0   -0.30    2.00
   1  -5   0  703.83   16.30
  -1  -5   0  672.13   15.20
   1  -5   0  701.93   15.00
  -1  -5   0  715.73   16.60
  -1  -5   0  715.63   15.30
   1  -5   0  685.93   15.70
   1  -5   0  703.13   15.40
   1  -5   0  698.23   15.90
  -1  -5   0  702.63   16.90
  -1   5   0  681.23   16.20
   1   5   0  714.93   15.60
   1   5   0  690.03   16.00
  -1   5   0  704.53   15.40
   1   5   0  704.83   14.70
   2  -5   0   -1.00    2.10
   2  -5   0    2.20    2.00
   2  -5   0    1.10    2.10
  -2  -5   0    3.00    2.50
   2  -5   0    3.60    2.00
   2  -5   0    1.50    2.30
  -2  -5   0   -0.70    2.40
  -2  -5   0   -1.40    3.00
   2  -5   0    5.20    2.10
  -2   5   0    0.10    2.20
   2   5   0    4.50    2.70
   2   5   0    8.00    2.00
   2   5   0    5.00    2.20
  -2   5   0    4.00    2.00
   3  -5   0   86.99    5.10
  -3  -5   0   79.89    6.50
   3  -5   0   85.69    4.40
   3  -5   0   87.59    4.80
  -3  -5   0   85.99    5.60
  -3  -5   0   83.39    5.50
   3  -5   0   85.59    5.00
   3   5   0   86.69    6.00
   3   5   0   81.89    4.00
  -3   5   0   83.59    4.70
   3   5   0   81.89    4.70
  -3   5   0   88.09    4.40
  -4  -5   0   -1.00    3.90
   4  -5   0    1.00    2.40
  -4  -5   0    4.10    2.80
   4  -5   0    6.30    3.00
   4  -5   0    0.60    2.80
   4  -5   0    1.20    2.30
  -4  -5   0   -0.50    3.60
   4   5   0    7.00    3.80
   4   5   0    3.90    2.30
  -4   5   0    0.00    2.30
   4   5   0    2.40    2.80
  -4   5   0    1.50    3.10
  -5  -5   0  124.19    9.00
   5  -5   0  117.39    5.80
   5  -5   0  135.19    5.20
  -5  -5   0  135.19    6.80
   5  -5   0  128.49    7.10
   5  -5   0  126.59    7.00
  -5  -5   0  135.99    8.60
   5   5   0  128.49    6.30
  -5   5   0  124.69    7.50
  -5   5   0  125.49    5.70
   5   5   0  136.09    7.80
   5   5   0  123.39    5.60
  -6  -5   0   -3.60    5.70
   6  -5   0    7.00    4.30
   6  -5   0    8.20    3.50
  -6  -5   0    3.60    6.20
  -6  -5   0    1.00    3.40
   6  -5   0    1.90    3.80
   6   5   0   -0.30    4.70
   6   5   0    3.00    3.80
  -6   5   0    0.50    3.50
  -6   5   0   -3.20    1.90
  -6   5   0    5.70    5.30
   6   5   0    0.40    3.30
  -6   5   0   -1.50    2.90
  -7  -5   0    7.50    7.00
   7  -5   0    7.10    4.90
  -7  -5   0    8.40    3.90
  -7  -5   0   11.40    7.00
   7  -5   0   16.80    5.60
   7  -5   0    8.60    3.80
   7   5   0    8.40    4.30
   7   5   0   12.50    4.60
   7   5   0    9.50    4.10
  -7   5   0    7.60    4.70
  -7   5   0    5.00    7.00
   7   5   0   12.30    5.80
   8  -5   0   13.20    5.80
  -8  -5   0    3.00    7.20
   8  -5   0   14.60    5.90
   8  -5   0   16.20    4.40
  -8  -5   0   13.20    7.10
  -8   5   0   25.00    8.10
   8   5   0   18.40    4.80
   8   5   0    9.70    6.10
   8   5   0   19.10    4.90
  -9  -5   0   60.39   10.20
   9  -5   0   57.59    7.00
   9  -5   0   59.29    8.00
   9  -5   0   72.59    8.60
  -9  -5   0   65.29    9.30
   9   5   0   67.29    6.60
  -9   5   0   50.69   10.30
   9   5   0   63.49    7.10
   9   5   0   65.49    9.00
  10  -5   0   10.50    7.00
  10  -5   0    7.90    6.60
 -10  -5   0    5.00    8.70
 -10  -5   0   29.10    7.80
 -10   5   0   17.20   10.50
  10   5   0   18.40    6.10
  10   5   0   12.70    7.50
  10   5   0    8.80    5.00
  11  -5   0   13.30    7.30
  11  -5   0   17.30    8.20
 -11  -5   0   15.10    9.20
 -11  -5   0   39.60    8.20
  11   5   0   10.10    8.30
 -11   5   0  -22.50   10.10
   0  -6   0    1.30    2.50
   0  -6   0    1.60    2.60
   0  -6   0    3.60    2.30
   0  -6   0    2.40    1.90
   0   6   0   -1.10    1.90
   0   6   0    0.20    2.20
   0   6   0    0.80    2.60
   1  -6   0   41.90    3.60
  -1  -6   0   35.30    4.30
  -1  -6   0   30.90    3.40
  -1  -6   0   34.50    4.00
   1  -6   0   34.00    3.70
   1  -6   0   34.80    4.00
   1  -6   0   32.30    3.20
  -1   6   0   38.90    4.00
   1   6   0   32.80    3.50
  -1   6   0   39.30    3.40
   1   6   0   46.30    4.40
   1   6   0   35.10    3.20
  -2  -6   0   11.80    3.80
   2  -6   0   15.30    2.70
  -2  -6   0   10.70    2.90
   2  -6   0    8.20    2.70
   2  -6   0    5.90    2.80
   2  -6   0   12.50    2.70
   2  -6   0   14.40    3.10
   2  -6   0   14.60    2.80
  -2  -6   0   11.60    3.20
   2   6   0   16.70    2.50
   2   6   0   14.00    3.70
  -2   6   0   13.80    3.00
  -2   6   0   11.70    2.70
   2   6   0    7.60    2.70
   3  -6   0   78.89    4.60
   3  -6   0   86.09    5.50
   3  -6   0   79.89    4.90
  -3  -6   0   90.39    6.10
   3  -6   0   84.89    5.50
   3  -6   0   79.79    5.40
  -3  -6   0   83.29    5.80
  -3  -6   0   75.19    6.70
   3   6   0   85.29    5.10
  -3   6   0   82.09    4.70
   3   6   0   82.09    4.30
   3   6   0   79.99    6.50
  -3   6   0   80.19    5.00
   4  -6   0  185.48    7.20
  -4  -6   0  205.48    8.40
  -4  -6   0  192.78    8.60
   4  -6   0  188.28    7.00
  -4  -6   0  194.38    9.90
   4  -6   0  195.58    8.10
   4  -6   0  183.68    7.90
  -4   6   0  193.58    6.80
   4   6   0  183.98    7.30
   4   6   0  181.88    8.70
  -4   6   0  190.18    7.80
   4   6   0  186.48    6.20
  -5  -6   0   74.39    8.00
  -5  -6   0   79.69    6.70
   5  -6   0   78.99    5.40
  -5  -6   0   75.19    8.50
   5  -6   0   88.19    6.80
   5  -6   0   71.09    6.50
   5  -6   0   80.09    5.70
   5   6   0   83.09    5.20
  -5   6   0   79.59    5.20
   5   6   0   76.59    7.80
   5   6   0   75.49    6.00
  -5   6   0   86.29    7.20
   6  -6   0   83.89    7.90
   6  -6   0   74.99    6.10
  -6  -6   0   86.49    9.40
  -6  -6   0   90.19    7.30
  -6  -6   0   85.09    8.80
   6  -6   0   83.29    5.10
   6  -6   0   86.99    7.60
  -6   6   0   85.29    6.30
  -6   6   0   80.79    8.80
   6   6   0   81.59    6.70
   6   6   0   81.39    6.00
   6   6   0   74.39    7.90
   7  -6   0   65.19    7.30
   7  -6   0   58.39    7.00
   7  -6   0   62.49    6.00
  -7  -6   0   62.19    9.10
  -7  -6   0   65.49    9.10
  -7  -6   0   58.69    6.10
   7   6   0   59.29    8.20
   7   6   0   65.39    6.50
  -7   6   0   68.29    8.90
  -7   6   0   63.49    6.80
   7   6   0   64.09    5.90
   8  -6   0   -4.90    3.60
   8  -6   0    4.20    5.20
  -8  -6   0    2.00    5.50
  -8  -6   0    3.70    6.70
   8  -6   0   -1.30    5.00
  -8  -6   0    5.60    6.50
   8   6   0   -6.20    4.40
   8   6   0    5.80    6.50
  -8   6   0   -6.60    7.10
   8   6   0   -1.20    4.10
  -9  -6   0   38.60    8.90
   9  -6   0   41.30    7.70
  -9  -6   0   56.79    9.20
   9  -6   0   45.80    7.90
  -9   6   0   54.29   10.50
   9   6   0   59.29    9.00
   9   6   0   46.90    6.50
   9   6   0   58.89    6.70
 -10  -6   0   11.40    7.20
 -10  -6   0   11.00    8.60
  10  -6   0    5.10    6.60
  10  -6   0    5.50    6.70
  10   6   0   -1.30    4.80
 -10   6   0  -12.00   10.00
  10   6   0    8.30    7.70
 -11  -6   0   18.60    7.80
  11  -6   0    4.60    7.30
  11  -6   0    2.00    7.10
 -11  -6   0    4.30    8.30
 -11   6   0  -10.20   10.80
  11   6   0   17.30    8.50
   0  -7   0   -0.20    3.20
   0  -7   0    0.60    2.70
   0  -7   0   -0.90    2.10
   0  -7   0   -0.20    2.90
   0   7   0   -1.60    2.20
   0   7   0   -1.00    2.50
   0   7   0    0.70    3.00
   1  -7   0   70.39    5.30
  -1  -7   0   69.49    6.20
   1  -7   0   62.89    4.80
   1  -7   0   69.09    5.80
   1  -7   0   64.89    4.20
  -1  -7   0   69.49    5.90
  -1  -7   0   65.69    4.40
   1   7   0   69.69    5.00
   1   7   0   66.69    5.90
  -1   7   0   64.39    5.70
  -1   7   0   64.79    4.50
   1   7   0   68.09    4.30
   2  -7   0  164.08    6.70
  -2  -7   0  152.58    8.30
   2  -7   0  163.08    7.50
   2  -7   0  159.98    7.20
  -2  -7   0  160.18    6.60
  -2  -7   0  158.68    7.90
   2  -7   0  159.38    6.20
   2  -7   0  148.79    6.50
   2   7   0  165.08    5.90
   2   7   0  162.98    7.80
  -2   7   0  158.38    6.80
   2   7   0  154.18    6.70
   3  -7   0    4.50    3.30
  -3  -7   0   11.40    3.80
   3  -7   0    6.20    3.20
   3  -7   0    9.40    3.40
   3  -7   0    4.60    3.20
  -3  -7   0    3.80    4.30
   3  -7   0    6.40    2.90
  -3  -7   0    0.10    3.30
  -3   7   0    4.90    3.40
   3   7   0    3.60    4.20
   3   7   0    5.20    2.60
  -3   7   0    5.20    3.10
   3   7   0    1.70    3.20
   4  -7   0   90.39    6.20
   4  -7   0   79.59    6.50
   4  -7   0   83.39    5.80
  -4  -7   0   92.49    6.90
   4  -7   0   88.19    6.80
  -4  -7   0   82.99    8.10
  -4  -7   0   78.69    7.10
  -4   7   0   80.79    6.40
   4   7   0   79.69    5.10
   4   7   0   84.79    7.70
   4   7   0   81.69    6.20
  -4   7   0   77.69    5.40
   5  -7   0  212.58    8.30
   5  -7   0  203.38    9.70
   5  -7   0  207.58    8.50
  -5  -7   0  202.78   10.50
   5  -7   0  208.58    9.70
  -5  -7   0  205.48   11.90
  -5  -7   0  223.68    9.90
   5   7   0  199.38   10.90
   5   7   0  198.98    7.50
  -5   7   0  215.48    8.00
  -5   7   0  208.08    9.80
   5   7   0  204.78    8.80
   6  -7   0  234.48   11.20
   6  -7   0  235.08   10.90
   6  -7   0  211.18    8.20
   6  -7   0  209.08    9.00
  -6  -7   0  243.58   13.40
  -6  -7   0  225.78   10.40
  -6  -7   0  223.58   11.90
  -6   7   0  224.78   11.40
   6   7   0  217.68    8.40
  -6   7   0  210.98    8.60
   6   7   0  215.88    9.60
   6   7   0  233.38   12.00
  -7  -7   0   -2.10    4.00
  -7  -7   0   -2.70    6.30
   7  -7   0   -1.50    5.10
  -7  -7   0   -0.80    6.20
   7  -7   0    1.90    5.10
   7  -7   0   -1.70    4.10
  -7   7   0    5.00    6.70
   7   7   0    4.60    3.90
   7   7   0   -0.30    6.50
   7   7   0   -3.60    4.50
   8  -7   0   12.10    4.80
  -8  -7   0    9.10    4.50
   8  -7   0   15.50    6.00
  -8  -7   0   15.10    7.10
   8  -7   0   13.20    5.80
  -8  -7   0   15.10    7.30
   8   7   0   10.70    5.20
   8   7   0   16.60    7.30
  -8   7   0    4.40    7.80
   8   7   0   15.40    4.50
  -9  -7   0   11.10    7.60
   9  -7   0   -2.20    5.50
  -9  -7   0   17.70    7.60
   9  -7   0   13.70    6.80
   9   7   0    6.70    5.30
   9   7   0    4.30    7.40
  -9   7   0   13.60    9.20
 -10  -7   0   14.00    7.70
  10  -7   0   11.30    6.90
  10  -7   0   -1.00    7.10
 -10  -7   0   26.60    8.60
 -10   7   0   -9.60   10.00
  10   7   0   15.20    8.40
  10   7   0    8.90    5.70
 -11  -7   0   23.60    8.40
  11  -7   0    7.60    7.90
  11  -7   0    6.40    8.00
 -11  -7   0    6.90    8.10
 -11   7   0  -15.30   11.60
  11   7   0   11.80    8.90
   0  -8   0   65.59    4.70
   0  -8   0   67.59    5.40
   0  -8   0   64.29    6.30
   0  -8   0   70.49    6.30
   0   8   0   72.29    6.50
   0   8   0   70.79    4.70
   0   8   0   64.19    5.30
   1  -8   0   88.49    5.80
  -1  -8   0   91.49    7.30
   1  -8   0   84.39    4.90
   1  -8   0   90.89    6.40
   1  -8   0   91.59    7.00
  -1  -8   0   89.29    6.90
  -1  -8   0   86.49    5.40
   1   8   0   89.99    5.10
  -1   8   0  100.89    7.00
   1   8   0   84.09    7.00
   1   8   0   88.39    5.90
  -1   8   0   85.29    5.50
  -2  -8   0   14.80    4.90
   2  -8   0   17.00    3.80
   2  -8   0   17.00    4.20
   2  -8   0   14.20    3.40
  -2  -8   0   14.90    4.30
  -2  -8   0   15.30    3.60
   2  -8   0   12.80    3.70
   2  -8   0   12.90    3.90
   2   8   0   15.40    4.70
   2   8   0   16.00    3.20
  -2   8   0   15.80    3.70
  -2   8   0   14.90    4.30
   2   8   0   18.90    3.90
  -3  -8   0   -3.10    3.50
   3  -8   0   -1.20    3.40
   3  -8   0   -0.80    3.60
  -3  -8   0    1.80    4.80
  -3  -8   0   -0.30    3.80
   3  -8   0   -5.20    3.20
   3  -8   0   -2.10    3.40
   3   8   0   -1.50    3.20
  -3   8   0   -1.00    3.60
   3   8   0    0.60    3.60
   3   8   0    3.30    4.80
  -3   8   0    0.00    3.10
   4  -8   0  254.87   10.00
   4  -8   0  244.08    9.40
   4  -8   0  249.78   10.50
  -4  -8   0  246.78   12.30
   4  -8   0  256.87   10.10
  -4  -8   0  247.68   10.80
  -4  -8   0  255.07   10.60
  -4   8   0  262.17    9.70
  -4   8   0  248.18    9.00
   4   8   0  239.98   11.80
   4   8   0  248.08    8.10
   4   8   0  239.78    9.70
  -4   8   0  245.28   10.60
   5  -8   0    8.60    4.50
   5  -8   0    4.30    4.00
   5  -8   0    4.80    4.70
  -5  -8   0    6.80    4.70
  -5  -8   0    5.60    5.40
   5  -8   0    2.50    4.60
  -5  -8   0    4.90    6.00
  -5   8   0    4.30    3.80
  -5   8   0   12.80    5.30
   5   8   0    8.30    3.50
   5   8   0    5.90    4.80
   5   8   0   13.10    6.40
  -5   8   0    8.00    5.30
   6  -8   0   30.10    5.50
   6  -8   0   25.20    6.00
  -6  -8   0   28.00    5.90
   6  -8   0   31.70    6.30
  -6  -8   0   21.50    7.50
   6  -8   0   24.10    4.70
  -6  -8   0   33.60    7.20
   6   8   0   34.80    4.60
   6   8   0   35.40    7.60
   6   8   0   20.50    5.80
  -6   8   0   31.50    6.80
  -6   8   0   25.20    4.60
  -7  -8   0   16.50    6.90
   7  -8   0    8.70    5.50
   7  -8   0   13.50    4.80
  -7  -8   0   12.90    4.90
  -7  -8   0   20.50    6.70
   7  -8   0   15.10    6.00
   7   8   0   12.70    3.90
   7   8   0   19.30    7.40
   7   8   0    5.10    5.00
  -7   8   0    8.60    6.70
  -8  -8   0   -1.80    4.50
   8  -8   0    4.60    4.80
   8  -8   0   -3.20    6.00
  -8  -8   0    4.40    6.70
   8  -8   0    1.50    5.80
  -8  -8   0    4.70    6.80
  -8   8   0   -3.90    7.20
   8   8   0   14.20    7.70
   8   8   0    4.80    5.40
   9  -8   0   18.10    7.20
  -9  -8   0    9.40    7.60
   9  -8   0   10.70    6.60
  -9  -8   0   21.50    8.10
  -9   8   0    1.00    9.30
   9   8   0    4.30    5.80
   9   8   0   27.40    9.20
  10  -8   0   23.40    8.00
  10  -8   0   29.10    8.10
 -10  -8   0   35.50    9.30
 -10  -8   0   33.30    9.20
  10   8   0   33.30    7.00
  10   8   0   47.80    9.50
 -10   8   0   16.10   10.90
   0  -9   0    0.00    2.90
   0  -9   0    0.70    4.10
   0  -9   0   -0.60    3.80
   0  -9   0    1.70    3.50
   0   9   0    0.30    3.20
   0   9   0    0.20    3.00
   0   9   0    3.20    4.40
   1  -9   0   21.00    5.00
  -1  -9   0   15.70    4.60
   1  -9   0   20.80    4.80
  -1  -9   0   10.70    5.10
   1  -9   0   21.80    3.60
   1  -9   0   19.50    4.40
  -1  -9   0   18.40    3.90
   1   9   0   16.80    5.10
  -1   9   0   20.20    4.30
  -1   9   0   19.60    3.90
   1   9   0   25.40    4.70
   1   9   0   19.20    3.70
  -1   9   0   22.80    5.50
  -2  -9   0  483.95   16.30
   2  -9   0  468.95   13.70
  -2  -9   0  496.35   13.50
   2  -9   0  483.35   13.00
   2  -9   0  489.95   15.20
   2  -9   0  494.85   14.30
  -2  -9   0  479.15   15.50
   2   9   0  489.25   15.70
  -2   9   0  475.65   15.20
  -2   9   0  511.25   13.80
   2   9   0  486.65   12.50
   2   9   0  452.75   13.80
   3  -9   0   20.90    4.80
   3  -9   0   21.00    4.70
  -3  -9   0   25.40    5.40
   3  -9   0   20.00    5.00
  -3  -9   0   24.20    5.00
  -3  -9   0   24.30    6.20
   3  -9   0   21.70    5.20
  -3   9   0   25.50    4.60
  -3   9   0   17.30    5.40
  -3   9   0   27.10    5.10
   3   9   0   26.20    4.20
   3   9   0   28.30    5.10
   3   9   0   24.20    6.50
   4  -9   0   50.29    6.40
   4  -9   0   53.59    6.30
   4  -9   0   51.09    5.40
  -4  -9   0   49.10    6.30
   4  -9   0   46.70    6.10
   4  -9   0   60.79    6.30
  -4  -9   0   51.59    6.60
  -4  -9   0   45.00    7.80
   4   9   0   49.90    7.60
  -4   9   0   50.29    5.60
   4   9   0   55.89    6.30
  -4   9   0   51.09    5.80
  -4   9   0   56.39    6.80
   4   9   0   48.10    4.70
  -5  -9   0   -0.40    6.30
   5  -9   0   14.10    5.10
  -5  -9   0   15.20    5.60
   5  -9   0    4.80    5.30
   5  -9   0    8.20    5.30
  -5  -9   0    9.60    5.80
   5  -9   0   11.50    4.80
  -5   9   0   18.10    4.60
   5   9   0   14.20    3.90
   5   9   0    9.30    5.60
  -5   9   0   12.90    6.10
  -5   9   0   16.00    5.60
   5   9   0   19.10    7.30
  -6  -9   0   55.19    9.00
  -6  -9   0   50.69    6.90
   6  -9   0   51.09    6.90
   6  -9   0   46.70    7.50
   6  -9   0   41.20    6.10
  -6  -9   0   51.49    7.60
  -6   9   0   47.70    6.40
   6   9   0   41.70    8.40
  -6   9   0   51.39    7.40
  -6   9   0   57.29    7.90
   6   9   0   35.60    6.70
   6   9   0   43.70    5.20
  -7  -9   0    4.20    6.10
   7  -9   0    1.60    4.70
  -7  -9   0    3.00    6.50
  -7  -9   0    2.70    4.90
   7  -9   0    0.00    5.90
   7  -9   0    8.80    5.80
   7   9   0    5.30    7.40
  -7   9   0   -4.50    6.40
  -7   9   0    0.00    6.10
   7   9   0    8.80    5.50
   8  -9   0   64.79    8.70
   8  -9   0   60.49    6.90
  -8  -9   0   59.89    9.00
  -8  -9   0   51.69    7.00
  -8  -9   0   63.89   10.30
   8  -9   0   64.59    8.60
  -8   9   0   54.69    9.10
   8   9   0   72.29   10.30
  -8   9   0   55.19    9.80
   8   9   0   60.29    7.70
   8   9   0   59.29    9.00
   9  -9   0    1.70    6.50
  -9  -9   0    2.10    6.90
   9  -9   0    6.00    6.80
  -9  -9   0    8.30    7.60
  -9   9   0   -5.90    8.90
   9   9   0   14.30    8.80
  -9   9   0    1.50    7.50
   9   9   0    2.00    6.10
 -10  -9   0   11.40    7.70
  10  -9   0    5.40    7.80
 -10  -9   0   14.40    8.50
  10  -9   0    2.40    7.60
  10   9   0   -4.50    6.20
 -10   9   0  -26.20    9.70
  10   9   0   21.20    9.50
 -10   9   0   -3.40    8.00
   0 -10   0   72.89    7.40
   0 -10   0   79.19    8.10
   0 -10   0   77.59    5.90
   0  10   0   80.39    6.20
   0  10   0   85.69    8.50
   0  10   0   79.39    6.90
  -1 -10   0    6.00    5.50
   1 -10   0    5.60    4.90
   1 -10   0   10.10    4.60
  -1 -10   0    4.10    4.60
   1 -10   0    0.00    4.70
  -1 -10   0   10.60    3.90
   1 -10   0    1.60    3.50
  -1  10   0    7.90    5.30
  -1  10   0    1.80    3.90
   1  10   0   10.40    5.70
   1  10   0    3.70    3.80
  -1  10   0    9.00    4.20
   1  10   0    4.90    4.30
   2 -10   0   38.20    5.80
   2 -10   0   30.00    6.10
   2 -10   0   30.50    4.60
   2 -10   0   32.30    5.70
  -2 -10   0   22.40    5.60
  -2 -10   0   36.80    7.00
  -2 -10   0   36.00    5.20
   2  10   0   28.90    5.20
   2  10   0   37.80    7.20
   2  10   0   35.10    4.60
  -2  10   0   31.30    6.50
  -2  10   0   26.40    4.90
  -3 -10   0    2.80    4.40
   3 -10   0    7.30    5.10
  -3 -10   0    3.40    4.80
   3 -10   0    6.60    5.20
  -3 -10   0    4.30    5.70
   3 -10   0    5.70    4.50
   3 -10   0    4.00    4.80
   3  10   0    8.60    6.70
  -3  10   0    7.40    5.80
  -3  10   0    7.00    4.40
   3  10   0    6.00    4.30
  -3  10   0    5.00    4.90
   3  10   0    3.70    4.60
   4 -10   0   40.70    6.40
  -4 -10   0   49.80    6.60
   4 -10   0   41.70    6.80
   4 -10   0   52.39    6.10
  -4 -10   0   47.80    7.20
   4 -10   0   39.80    6.50
  -4 -10   0   35.30    7.70
   4  10   0   48.00    5.00
   4  10   0   44.60    8.40
   4  10   0   52.89    6.90
  -4  10   0   44.50    6.00
  -4  10   0   48.10    6.10
  -4  10   0   53.69    7.10
   5 -10   0   12.90    5.30
   5 -10   0   11.10    5.00
  -5 -10   0   14.30    5.30
  -5 -10   0   10.80    6.60
  -5 -10   0    7.70    5.50
   5 -10   0   18.30    6.00
   5  10   0    9.00    7.30
  -5  10   0   10.70    4.50
   5  10   0    5.70    5.70
  -5  10   0   13.40    5.50
  -5  10   0   16.20    6.00
  -6 -10   0   24.70    6.40
  -6 -10   0   31.80    6.30
  -6 -10   0   25.40    7.40
   6 -10   0   20.50    5.60
   6 -10   0   27.60    6.20
   6 -10   0   27.20    6.70
  -6  10   0   29.10    6.90
  -6  10   0   14.50    6.40
   6  10   0   21.80    6.60
   6  10   0   19.90    8.20
   7 -10   0    5.50    6.10
  -7 -10   0   10.00    5.90
  -7 -10   0    4.20    7.20
  -7 -10   0    1.50    5.20
   7 -10   0    2.60    5.20
   7 -10   0    2.20    6.10
  -7  10   0   -2.80    6.70
  -7  10   0   -4.80    6.40
   7  10   0   -5.40    6.00
   7  10   0   11.10    8.30
  -8 -10   0   -3.00    5.00
  -8 -10   0    2.90    6.10
  -8 -10   0    9.70    7.40
   8 -10   0    5.70    7.10
   8 -10   0   -1.70    5.30
   8 -10   0   -3.10    6.10
  -8  10   0  -11.60    7.60
   8  10   0    3.00    6.20
  -8  10   0    6.80    7.70
   8  10   0    7.80    5.90
   8  10   0   -1.60    8.80
   9 -10   0   -6.30    6.30
  -9 -10   0    8.10    7.40
   9 -10   0   10.40    7.40
  -9 -10   0   24.50    7.90
  -9  10   0   13.60    8.60
   9  10   0    4.80    9.10
   9  10   0   -0.90    6.40
  -9  10   0   -5.30    9.20
 -10 -10   0   26.00    8.90
  10 -10   0   -3.80    7.40
 -10 -10   0   21.30    8.90
 -10  10   0   -7.00   10.70
  10  10   0   -3.20    6.80
   0 -11   0    5.00    3.80
   0 -11   0    6.10    5.90
   0 -11   0   -1.40    5.00
   0  11   0    4.80    5.90
   0  11   0    5.60    4.10
   0  11   0    0.40    4.40
  -1 -11   0   28.60    7.30
   1 -11   0   31.50    6.20
  -1 -11   0   29.70    5.00
  -1 -11   0   34.40    6.40
   1 -11   0   34.10    4.80
   1 -11   0   26.20    6.30
   1 -11   0   29.10    6.20
   1  11   0   42.50    7.60
   1  11   0   32.40    5.00
   1  11   0   32.70    5.60
  -1  11   0   18.50    5.20
  -1  11   0   31.20    5.40
  -1  11   0   32.80    7.20
  -2 -11   0   61.29    8.80
   2 -11   0   55.89    7.30
   2 -11   0   52.89    7.00
   2 -11   0   65.99    7.60
  -2 -11   0   46.70    7.10
   2 -11   0   52.59    5.80
  -2 -11   0   57.89    6.40
   2  11   0   58.69    8.80
  -2  11   0   55.89    6.40
   2  11   0   52.49    5.60
  -2  11   0   58.19    8.20
   2  11   0   55.09    6.60
   3 -11   0    4.50    5.50
   3 -11   0    3.50    5.40
  -3 -11   0   -0.20    5.30
   3 -11   0   -0.70    4.60
  -3 -11   0    8.30    4.80
  -3 -11   0    0.60    6.30
   3  11   0    4.70    5.10
  -3  11   0    3.50    5.20
  -3  11   0    0.30    4.20
   3  11   0    8.40    7.40
   3  11   0    2.50    4.60
  -3  11   0    6.10    6.60
  -4 -11   0    3.10    5.40
   4 -11   0   -5.10    5.00
  -4 -11   0    4.30    6.20
   4 -11   0   -4.70    5.00
  -4 -11   0   11.60    4.90
   4 -11   0   -0.50    4.40
   4 -11   0    3.80    5.30
  -4  11   0    0.00    5.40
   4  11   0   -1.00    5.30
  -4  11   0    5.00    4.10
   4  11   0  -14.60    7.00
  -4  11   0    1.50    4.50
  -4  11   0    8.60    6.40
   5 -11   0   19.30    5.90
   5 -11   0   12.90    6.20
  -5 -11   0   16.30    6.00
   5 -11   0   10.90    5.10
  -5 -11   0   12.40    6.70
  -5 -11   0   12.80    5.20
  -5  11   0   13.10    6.50
  -5  11   0    9.20    4.60
   5  11   0    3.10    5.80
   5  11   0    2.80    7.60
  -5  11   0    2.50    5.30
   6 -11   0    4.10    5.60
  -6 -11   0    0.40    5.40
  -6 -11   0    5.90    5.30
   6 -11   0    9.00    6.30
  -6 -11   0    6.70    6.90
  -6  11   0    1.60    6.80
   6  11   0    0.20    8.00
   6  11   0    1.50    6.20
  -6  11   0   -5.60    5.90
  -7 -11   0    4.60    5.90
   7 -11   0   -3.80    6.00
   7 -11   0   -1.40    5.50
   7 -11   0    3.30    7.00
  -7 -11   0    9.20    7.50
  -7 -11   0    7.00    6.00
   7  11   0    1.70    6.90
  -7  11   0   -1.80    7.00
   7  11   0  -11.90    8.30
  -7  11   0    3.50    7.30
  -8 -11   0   27.30    8.40
  -8 -11   0   25.50    7.00
  -8 -11   0   10.50    6.20
   8 -11   0   14.50    7.40
   8 -11   0   14.80    7.40
  -8  11   0    7.50    8.50
  -8  11   0   14.40    8.40
   8  11   0   17.90    9.70
   8  11   0    1.30    6.70
   8  11   0   17.10    6.90
   9 -11   0    3.90    7.40
  -9 -11   0   15.60    7.50
   9 -11   0   11.60    8.00
  -9 -11   0   13.30    8.20
   9  11   0   -4.30    7.10
   9  11   0   31.90   10.50
  -9  11   0   15.30    9.00
   0 -12   0   35.50    7.70
   0 -12   0   32.20    6.90
   0 -12   0   43.10    5.20
   0  12   0   39.20    8.00
   0  12   0   35.20    5.60
   0  12   0   34.20    6.10
  -1 -12   0   17.80    4.50
   1 -12   0   14.80    5.90
   1 -12   0   10.90    6.00
  -1 -12   0   11.60    6.80
  -1 -12   0   11.50    5.70
   1 -12   0   11.40    4.40
   1 -12   0   15.30    6.40
  -1  12   0    8.90    4.80
  -1  12   0    8.80    6.80
   1  12   0   12.00    4.70
  -1  12   0   18.60    5.10
   1  12   0   13.80    7.40
   1  12   0    4.30    4.90
   2 -12   0    8.80    5.90
   2 -12   0    8.30    4.50
  -2 -12   0    9.00    4.50
   2 -12   0   13.70    5.90
  -2 -12   0    6.00    5.60
   2 -12   0   14.60    6.10
  -2 -12   0    6.60    7.00
   2  12   0    6.10    4.70
  -2  12   0    7.30    5.00
   2  12   0    7.70    7.70
  -2  12   0   11.20    7.10
  -2  12   0   11.90    4.90
   2  12   0    5.60    5.20
   3 -12   0  122.89    9.00
  -3 -12   0  138.09    8.60
   3 -12   0  117.89   10.00
   3 -12   0  117.29    9.10
  -3 -12   0  128.19   11.50
  -3 -12   0  111.99   10.40
  -3  12   0  115.09    7.90
  -3  12   0  124.69    9.20
  -3  12   0  130.99   11.30
   3  12   0   98.49    8.90
   3  12   0  110.99   12.10
   4 -12   0   65.19    7.70
   4 -12   0   57.79    7.40
  -4 -12   0   81.49    7.70
   4 -12   0   54.29    7.80
  -4 -12   0   57.79    9.30
  -4 -12   0   49.30    7.80
   4 -12   0   54.59    7.30
  -4  12   0   53.99    6.50
  -4  12   0   69.79    8.10
  -4  12   0   68.79    7.30
   4  12   0   54.19    7.70
  -4  12   0   52.69    8.90
   4  12   0   55.09    9.80
  -5 -12   0    2.10    5.90
  -5 -12   0    3.50    6.60
   5 -12   0    0.50    6.00
   5 -12   0   -6.80    5.10
  -5 -12   0   15.80    5.20
   5 -12   0   -0.40    5.50
   5  12   0    5.00    6.30
  -5  12   0    7.30    7.30
   5  12   0   -7.20    8.10
  -5  12   0    9.00    6.60
  -5  12   0    3.50    5.50
  -6 -12   0   82.59    9.70
  -6 -12   0   65.59    9.90
  -6 -12   0   89.29    8.90
   6 -12   0   70.79    8.40
   6 -12   0   72.19    9.20
  -6  12   0   87.89   10.10
   6  12   0   82.39    9.70
   6  12   0   86.69   11.80
   7 -12   0   16.90    7.70
  -7 -12   0   11.80    6.70
   7 -12   0    8.30    6.20
  -7 -12   0   23.10    6.50
  -7 -12   0   27.30    8.50
   7  12   0    5.60    7.40
  -7  12   0   14.50    8.30
   7  12   0   21.30   10.20
  -8 -12   0   13.00    6.60
  -8 -12   0   19.20    6.30
   8 -12   0    8.10    7.70
  -8 -12   0   12.60    7.80
   8  12   0   14.20   10.50
   8  12   0   -4.80    7.20
  -8  12   0   11.20    9.00
   8  12   0   18.20    7.40
   0 -13   0    8.90    6.40
   0 -13   0   -0.20    5.70
   0  13   0    0.50    7.00
   0  13   0  -11.90    4.30
   0  13   0   -4.50    4.60
   1 -13   0   19.40    6.70
  -1 -13   0   18.50    6.40
  -1 -13   0   19.60    6.10
   1 -13   0   20.30    6.70
  -1 -13   0   26.20    7.50
   1  13   0   17.90    5.20
   1  13   0   10.40    5.40
  -1  13   0   12.80    4.90
  -1  13   0   15.80    5.40
   1  13   0   14.70    7.90
  -1  13   0   15.60    7.70
  -2 -13   0    6.90    6.00
   2 -13   0   12.60    6.30
   2 -13   0    5.30    5.70
   2 -13   0    0.80    5.80
  -2 -13   0    6.60    6.80
  -2 -13   0    4.00    4.70
  -2  13   0   12.30    5.00
   2  13   0   -0.90    7.80
  -2  13   0    7.70    5.20
  -2  13   0    5.00    7.10
   2  13   0    3.60    5.30
  -3 -13   0    6.80    7.20
   3 -13   0   12.90    6.50
  -3 -13   0   11.70    5.20
  -3 -13   0    1.60    5.70
   3 -13   0    7.20    5.60
   3 -13   0    8.70    6.10
   3  13   0    2.20    6.20
  -3  13   0    0.50    7.20
  -3  13   0    0.20    4.40
   3  13   0   -6.80    8.00
  -3  13   0    4.60    5.60
  -4 -13   0   12.30    5.20
  -4 -13   0    2.10    6.10
   4 -13   0   -1.70    5.80
  -4 -13   0   -0.60    7.10
   4 -13   0    7.60    6.40
   4  13   0   -7.20    8.50
  -4  13   0    8.60    5.00
  -4  13   0   -4.80    7.60
   4  13   0    1.70    6.40
  -4  13   0   -3.10    5.90
   5 -13   0   15.40    6.80
   5 -13   0   13.70    6.60
  -5 -13   0   27.10    6.00
  -5 -13   0    8.80    6.90
   5 -13   0   10.20    7.20
  -5 -13   0   17.20    8.20
  -5  13   0   20.10    8.80
  -5  13   0   24.20    7.70
   5  13   0    4.10    7.10
   5  13   0   16.90    9.60
  -6 -13   0   10.90    7.00
   6 -13   0    9.30    7.30
  -6 -13   0   19.00    6.00
  -6 -13   0   16.20    7.70
   6 -13   0   14.80    6.90
   6  13   0    9.90    7.90
   6  13   0   -0.20    9.50
  -6  13   0   27.80    8.30
  -6  13   0   22.10    9.00
   7 -13   0    4.30    7.60
  -7 -13   0   15.30    7.80
  -7 -13   0   -0.90    6.70
   7 -13   0    2.90    6.50
  -7 -13   0   -1.60    5.20
   7  13   0   -4.60    7.80
   7  13   0   -8.00    9.90
  -7  13   0    0.20    8.10
  -8 -13   0   -1.30    6.60
   8 -13   0   -2.20    7.80
  -8 -13   0    8.40    8.10
  -8 -13   0    8.00    6.30
  -8  13   0   -2.80    9.10
   8  13   0   -2.50    7.90
   8  13   0   11.30    7.80
   8  13   0    3.50   10.60
   0 -14   0    4.40    6.30
   0 -14   0   -1.10    6.70
   0  14   0   -3.20    8.00
   0  14   0    0.60    4.80
  -1 -14   0    3.90    6.30
  -1 -14   0   18.80    8.00
   1 -14   0    1.50    6.40
   1 -14   0    5.40    6.60
  -1  14   0   15.00    8.30
  -1  14   0   -7.80    4.90
  -1  14   0    7.40    5.30
   1  14   0    2.00    5.50
   1  14   0   -4.90    8.50
  -2 -14   0   -0.30    5.90
   2 -14   0    9.40    6.70
   2 -14   0   12.50    6.90
   2 -14   0    3.80    6.10
  -2 -14   0    9.70    7.20
  -2  14   0    1.80    5.60
   2  14   0    4.60    6.30
  -2  14   0    0.70    8.20
  -2  14   0   11.20    5.20
   2  14   0    8.00    9.20
  -3 -14   0   23.90    8.00
   3 -14   0   12.30    6.60
   3 -14   0   17.50    7.00
  -3 -14   0    8.30    6.50
   3 -14   0   10.80    6.90
  -3  14   0   11.10    5.40
  -3  14   0   10.80    6.40
  -3  14   0   15.60    8.90
   3  14   0   14.70    7.40
   3  14   0   11.80    9.60
   4 -14   0  -11.50    6.10
   4 -14   0   -4.70    6.10
  -4 -14   0   -7.50    6.20
  -4 -14   0    6.60    7.20
   4  14   0   -1.10    7.30
   4  14   0   -3.00    9.40
  -4  14   0   12.20    8.60
  -4  14   0   -2.70    6.70
  -4  14   0    5.90    5.00
  -5 -14   0    0.70    6.70
  -5 -14   0    8.40    8.00
   5 -14   0    3.10    6.90
   5 -14   0    4.80    6.60
  -5  14   0    7.20    8.70
   5  14   0   12.50    7.90
  -5  14   0   -4.30    6.80
   5  14   0   -4.20    9.50
  -6 -14   0    9.60    7.50
   6 -14   0    3.70    6.90
  -6 -14   0   -2.90    6.50
   6 -14   0    1.80    7.90
   6  14   0   -6.90    7.80
  -6  14   0   -5.20    8.50
   6  14   0   -7.90   10.30
  -6  14   0    4.20    7.80
   7 -14   0    9.80    8.40
  -7 -14   0   11.50    8.40
   7 -14   0    7.20    7.90
  -7 -14   0   13.20    7.70
  -7  14   0   22.40    9.90
   7  14   0   12.40   11.50
  -7  14   0    0.50    8.60
   7  14   0  -14.20    8.30
   0 -15   0   -0.20    7.00
   0 -15   0    2.80    6.90
   0  15   0   -0.70    5.60
   0  15   0  -13.50    8.20
   1 -15   0   17.60    7.70
  -1 -15   0    5.70    7.30
  -1 -15   0    6.00    6.80
   1 -15   0    3.50    7.00
  -1  15   0   -4.20    8.40
   1  15   0   -7.80    9.50
  -1  15   0    7.10    5.80
   1  15   0    5.90    6.40
  -2 -15   0   10.40    8.10
   2 -15   0    3.70    6.90
  -2 -15   0    6.00    7.10
   2 -15   0   10.60    6.80
  -2  15   0    0.50    4.90
   2  15   0  -19.70    9.20
   2  15   0   -3.10    6.40
  -2  15   0  -10.00    5.70
  -2  15   0    1.50    8.70
  -3 -15   0    2.40    6.60
   3 -15   0  -11.50    6.70
   3 -15   0    3.00    7.00
  -3 -15   0   13.00    7.80
  -3  15   0   -5.50    6.30
  -3  15   0   -2.90    8.80
   3  15   0    8.00    7.50
   3  15   0   -6.80   10.00
  -3  15   0    3.80    5.20
  -4 -15   0   -2.30    6.80
   4 -15   0   10.40    7.50
   4 -15   0    1.50    6.90
  -4 -15   0    7.30    7.60
  -4  15   0   -2.50    9.10
   4  15   0  -18.10   10.00
  -4  15   0    8.70    7.20
   4  15   0   -7.60    7.50
  -4  15   0    6.20    5.20
   5 -15   0   22.30    8.10
  -5 -15   0   28.20    8.90
  -5 -15   0   12.60    7.70
  -5  15   0   17.90    5.50
  -5  15   0   13.80    9.70
  -5  15   0    8.50    8.00
   5  15   0   23.90    8.80
   5  15   0  -10.60   10.40
  -6 -15   0    4.60    7.70
   6 -15   0   -0.80    7.70
  -6 -15   0   14.30    9.20
  -6  15   0   21.40   10.20
   6  15   0    1.60    9.00
   6  15   0  -17.80   10.80
  -6  15   0    4.50    8.50
   0 -16   0    0.60    7.10
   0 -16   0    5.80    7.90
   0  16   0  -18.10    9.10
   0  16   0   -4.30    6.00
  -1 -16   0   22.90    9.00
   1 -16   0   19.30    8.00
   1 -16   0   13.90    7.90
  -1 -16   0    0.90    7.00
  -1  16   0    4.50    9.90
  -1  16   0    8.90    6.10
   1  16   0   19.30    7.70
   1  16   0  -12.30   10.20
  -2 -16   0    5.10    7.20
   2 -16   0   17.40    7.10
  -2 -16   0   20.70    8.60
   2 -16   0    8.30    7.70
   2  16   0   -4.20    7.30
   2  16   0  -18.50   10.50
  -2  16   0  -16.50    8.50
  -2  16   0    5.40    6.10
  -3 -16   0    6.90    8.20
   3 -16   0    2.80    7.80
  -3 -16   0    4.10    7.50
   3  16   0  -16.40   10.70
  -3  16   0   11.20    6.10
   3  16   0    2.60    8.00
  -3  16   0    7.10    9.60
  -4 -16   0    0.80    7.80
   4 -16   0   -9.70    7.70
  -4 -16   0   16.50    8.70
   4 -16   0    1.60    7.50
  -4  16   0    0.20    5.30
  -4  16   0   -6.50    9.60
  -4  16   0   -7.60    7.60
   4  16   0   -7.80    8.70
   4  16   0  -21.10   10.30
   0 -17   0   -3.60    8.10
   0 -17   0    9.00    8.80
   0  17   0   -4.10    7.10
   0  17   0  -10.90   10.70
   1 -17   0   11.90    8.10
  -1 -17   0   -0.20    7.90
   1 -17   0   -2.60    7.90
  -1 -17   0    7.70    8.80
   1  17   0  -11.20    7.90
   1  17   0  -28.50   10.80
  -1  17   0   -4.50   10.60
  -1  17   0   -0.90    6.70
  -2 -17   0    8.30    9.30
  -2 -17   0   -4.60    7.70
   2 -17   0    7.90    8.60
   2  17   0    6.30    9.50
   2  17   0  -26.00   11.30
  -2  17   0    8.20    7.10
  -2  17   0   -9.60   10.20
 -12   0   1   -3.70   10.80
  12   0  -1    8.80    8.10
  12   0  -1   -3.40    7.20
 -11   0   1   -6.20    9.60
  11   0  -1    9.30    6.80
  11   0  -1    4.20    6.80
  10   0  -1    8.80    6.10
  10   0  -1    1.90    6.00
 -10   0   1    1.00    9.20
  10   0  -1    7.40    4.20
  -9   0   1   24.50    9.00
   9   0  -1   26.50    6.40
   9   0  -1   24.10    6.30
   9   0  -1   25.20    4.70
  -9   0   1   33.80    6.80
   8   0  -1   -1.70    3.60
  -8   0   1    6.30    7.70
   8   0  -1    5.40    5.00
  -8   0   1    2.60    6.00
   8   0  -1    2.00    4.70
   7   0  -1   -1.10    3.70
  -7   0   1   -1.40    5.80
  -7   0   1   -0.60    5.00
   7   0  -1   -2.30    3.80
   7   0  -1   -2.80    3.30
   6   0  -1    0.90    3.00
  -6   0   1    4.70    4.80
  -6   0   1   -3.10    4.00
   6   0  -1    2.50    2.60
   6   0  -1   -1.00    3.00
   5   0  -1    3.50    2.70
  -5   0   1    7.10    3.90
  -5   0   1    3.10    3.40
   5   0  -1    3.00    2.20
   5   0  -1    5.70    2.70
   4   0  -1   -1.00    1.90
   4   0  -1    2.00    1.70
   4   0  -1   -0.60    2.10
  -4   0   1    0.40    3.10
  -4   0   1    2.20    2.60
   3   0  -1  832.52   17.90
  -3   0   1  858.71   18.20
   3   0  -1  853.81   18.30
   3   0  -1  848.02   17.90
   3   0  -1  863.01   17.40
  -3   0   1  855.31   18.90
   3   0  -1  865.61   16.60
   3   0  -1  866.21   16.50
  -2   0   1    1.10    1.90
   2   0  -1    2.10    1.40
  -2   0   1    1.20    1.20
   2   0  -1   -1.50    1.30
  -2   0   1    0.40    1.50
  -2   0   1    0.10    1.10
   2   0  -1    0.00    1.20
   2   0  -1    0.30    0.70
  -2   0   1    0.60    0.70
   2   0  -1   -0.70    1.10
   1   0  -1  182.88    3.90
  -1   0   1  178.68    4.30
  -1   0   1  182.58    4.00
   1   0  -1  179.48    4.00
  -1   0   1  183.98    3.80
   1   0  -1  174.88    4.10
   1   0  -1  186.88    3.80
  -1   0   1  187.68    3.90
  -1   0   1  175.68    3.90
   1   0  -1  180.28    3.90
  -1   0  -1  534.75   10.10
   1   0   1  537.15   10.20
   1   0   1  521.15   10.80
  -1   0  -1  538.85   10.60
   1   0   1  526.05   10.10
  -1   0  -1  522.55   10.80
  -1   0  -1  534.45   10.20
  -1   0  -1  521.35   10.80
   1   0   1  525.45   10.60
   1   0   1  527.75   10.60
   2   0   1   -1.70    1.40
   2   0   1    0.30    1.60
   2   0   1   -0.40    1.00
  -2   0  -1    0.20    1.00
  -2   0  -1    0.50    1.50
  -2   0  -1    2.20    1.90
   2   0   1   -0.30    1.50
  -2   0  -1    3.60    2.00
   2   0   1    0.40    1.60
   3   0   1  515.05   10.80
  -3   0  -1  522.95   12.70
   3   0   1  524.35   12.10
   3   0   1  511.95   11.80
  -3   0  -1  509.25   10.80
  -3   0  -1  528.85   12.40
   4   0   1    0.40    2.10
   4   0   1    2.10    1.50
  -4   0  -1    5.20    3.10
  -4   0  -1    1.30    2.70
   4   0   1   -1.30    2.10
   5   0   1  515.75   13.60
   5   0   1  525.65   11.80
  -5   0  -1  522.35   14.20
  -5   0  -1  517.05   14.60
   5   0   1  513.95   13.20
   6   0   1   11.20    3.60
   6   0   1    6.10    2.60
   6   0   1    1.10    3.20
  -6   0  -1    7.50    4.80
  -6   0  -1    7.00    4.70
  -7   0  -1  166.88   10.60
  -7   0  -1  156.78   11.30
   7   0   1  156.38    8.50
   7   0   1  163.08    6.60
   7   0   1  151.48    8.80
  -8   0  -1   -2.00    6.40
   8   0   1    0.20    3.40
   8   0   1   -2.90    4.60
  -8   0  -1    5.00    7.50
   8   0   1   -2.10    4.70
   9   0   1   13.50    5.70
  -9   0  -1   20.70    6.70
   9   0   1   11.50    3.70
  -9   0  -1    1.90    7.80
   9   0   1   10.70    5.50
 -10   0  -1  -12.70    8.40
  10   0   1    3.40    6.20
  10   0   1    8.30    6.10
 -10   0  -1    2.10    7.20
  11   0   1   32.00    7.80
  11   0   1   28.00    8.20
 -11   0  -1   23.60   11.10
  12   0   1   17.30    8.30
 -12   0  -1   -2.20   11.00
  12   0   1   -6.70    7.10
 -12  -1   1    6.00   10.60
  12  -1  -1   -6.10    7.30
  12  -1  -1   18.10    8.30
  12   1  -1    0.40    7.50
 -12   1   1   -2.40   11.20
  12   1  -1    3.70    8.20
  11  -1  -1   27.30    7.80
  11  -1  -1   32.40    7.80
 -11  -1   1   15.90   10.40
  11   1  -1   20.10    7.10
  11   1  -1   33.60    8.20
 -11   1   1   27.90   11.60
  10  -1  -1   21.60    4.90
  10  -1  -1   32.90    7.60
 -10  -1   1   40.50   12.40
 -10  -1   1   22.60   10.10
  10  -1  -1   24.20    7.00
  10   1  -1   39.30    7.90
  10   1  -1   24.50    6.60
 -10   1   1   33.90   10.30
  10   1  -1   11.70    4.80
   9  -1  -1   42.70    5.20
  -9  -1   1   44.20    7.50
  -9  -1   1   27.70    9.00
   9  -1  -1   39.90    6.90
   9  -1  -1   39.50    6.70
   9   1  -1   42.30    7.00
   9   1  -1   43.80    5.40
   9   1  -1   41.30    6.60
  -9   1   1   46.30    9.50
  -9   1   1   49.40    7.20
   8  -1  -1   -1.50    3.60
   8  -1  -1   -2.00    4.70
  -8  -1   1   -0.80    5.70
   8  -1  -1   -6.70    4.80
  -8  -1   1   -1.30    7.20
   8   1  -1   -2.00    5.00
   8   1  -1   -5.20    4.40
  -8   1   1    0.30    5.60
   8   1  -1   -0.70    3.70
  -8   1   1    0.00    7.40
   7  -1  -1  132.09    8.10
  -7  -1   1  137.99   10.80
   7  -1  -1  140.99    8.30
  -7  -1   1  141.79    9.80
   7  -1  -1  133.09    6.60
   7   1  -1  144.19    6.70
  -7   1   1  144.69    8.90
   7   1  -1  140.69    8.40
  -7   1   1  148.39   10.80
   7   1  -1  136.79    7.80
  -6  -1   1  110.09    8.60
   6  -1  -1   95.29    6.50
  -6  -1   1   97.79    7.90
   6  -1  -1  105.79    5.40
   6  -1  -1  102.59    6.40
   6   1  -1  110.09    6.80
  -6   1   1  113.59    7.20
  -6   1   1  115.89    8.50
   6   1  -1  101.09    5.20
   6   1  -1  113.59    6.20
  -5  -1   1  309.87   10.40
   5  -1  -1  314.27    9.80
   5  -1  -1  329.17    9.80
   5  -1  -1  327.57    8.50
  -5  -1   1  324.17   11.20
  -5   1   1  329.77   11.00
  -5   1   1  321.27    9.70
   5   1  -1  304.97    9.70
   5   1  -1  328.67    8.60
   5   1  -1  311.67    7.20
   5   1  -1  306.07    7.50
   5   1  -1  314.67    9.20
   4  -1  -1    2.00    2.20
  -4  -1   1    1.50    3.30
  -4  -1   1    1.40    2.80
   4  -1  -1    1.80    2.00
   4  -1  -1    2.50    1.80
   4   1  -1    0.00    1.70
  -4   1   1    4.50    3.20
  -4   1   1    3.70    2.50
   4   1  -1    2.20    1.30
   4   1  -1    0.50    2.20
   4   1  -1    1.00    1.30
   4   1  -1    1.30    1.90
  -3  -1   1   51.29    4.50
   3  -1  -1   55.29    3.70
   3  -1  -1   57.69    3.10
  -3  -1   1   58.89    5.00
   3  -1  -1   54.19    3.60
   3  -1  -1   56.59    2.90
  -3   1   1   60.19    4.50
   3   1  -1   53.39    3.90
   3   1  -1   57.99    2.70
   3   1  -1   61.49    3.30
  -3   1   1   64.49    3.60
   3   1  -1   57.39    3.10
   3   1  -1   54.89    2.70
  -2  -1   1  678.83   14.80
   2  -1  -1  661.93   14.20
   2  -1  -1  679.73   13.70
   2  -1  -1  663.23   14.30
  -2  -1   1  675.93   13.60
   2  -1  -1  694.93   13.20
   2  -1  -1  659.73   13.40
  -2  -1   1  687.93   13.70
  -2  -1   1  644.54   13.50
  -2  -1   1  647.64   14.50
   2  -1  -1  668.13   14.30
  -2   1   1  669.73   13.50
   2   1  -1  694.63   15.40
   2   1  -1  671.03   14.50
   2   1  -1  680.33   14.30
   2   1  -1  693.23   13.70
  -2   1   1  671.83   14.90
  -2   1   1  689.53   13.70
  -2   1   1  679.03   14.40
  -2   1   1  690.63   13.10
   2   1  -1  672.13   13.70
   2   1  -1  682.43   13.70
   2   1  -1  695.23   13.80
   1  -1  -1 3538.95   64.09
  -1  -1   1 3397.56   65.59
  -1  -1   1 3494.65   64.59
   1  -1  -1 3281.77   64.29
   1  -1  -1 3463.35   64.59
   1  -1  -1 3375.76   64.19
   1  -1  -1 3304.47   64.89
  -1  -1   1 3530.25   64.49
  -1  -1   1 3368.26   63.79
  -1  -1   1 3297.27   64.79
  -1  -1   1 3275.17   65.39
  -1   1   1 3297.37   64.59
   1   1  -1 3362.96   65.19
   1   1  -1 3576.64   64.69
  -1   1   1 3315.87   63.69
  -1   1   1 3291.67   63.69
   1   1  -1 3396.96   64.39
   1   1  -1 3476.05   64.39
   1   1  -1 3551.14   64.69
   1   1  -1 3395.36   63.89
  -1   1   1 3476.45   64.29
  -1   1   1 3417.16   64.39
   0  -1   1 1138.49   21.90
   0  -1  -1 1166.38   22.50
   0  -1   1 1166.78   22.10
   0   1  -1 1231.58   22.40
   0   1   1 1160.48   22.40
   0   1  -1 1155.38   22.30
   0   1  -1 1128.59   21.90
   0   1  -1 1173.78   23.00
  -1  -1  -1 1449.35   27.20
  -1  -1  -1 1437.46   28.10
  -1  -1  -1 1405.86   27.60
  -1  -1  -1 1426.46   27.30
  -1  -1  -1 1430.86   27.70
  -1  -1  -1 1443.16   27.50
   1  -1   1 1406.76   27.50
   1  -1   1 1447.26   27.00
   1  -1   1 1416.36   27.40
   1  -1   1 1435.36   27.60
  -1   1  -1 1439.26   27.10
   1   1   1 1453.95   27.30
  -1   1  -1 1403.76   27.50
   1   1   1 1416.46   27.60
   1   1   1 1463.55   27.50
  -1   1  -1 1401.66   27.60
  -1   1  -1 1462.45   27.20
  -1   1  -1 1451.95   27.00
  -1   1  -1 1425.06   27.70
  -1   1  -1 1419.86   27.40
  -1   1  -1 1417.26   27.50
   1   1   1 1424.16   27.20
   1   1   1 1416.06   27.60
  -2  -1  -1  434.16   10.40
   2  -1   1  439.16    9.70
   2  -1   1  438.66    9.00
   2  -1   1  439.16    9.90
  -2  -1  -1  437.86    9.10
  -2  -1  -1  439.76   10.70
  -2  -1  -1  430.36    9.50
  -2  -1  -1  437.86    9.40
   2  -1   1  438.86    9.90
  -2   1  -1  433.06   10.20
  -2   1  -1  440.46    9.80
   2   1   1  448.06   10.90
   2   1   1  437.46    9.60
   2   1   1  436.16    9.30
   2   1   1  431.56   10.50
   2   1   1  448.86    9.20
  -2   1  -1  430.46    9.80
  -2   1  -1  443.56    8.90
   2   1   1  451.25   10.20
   3  -1   1  250.97    5.90
   3  -1   1  244.48    7.00
  -3  -1  -1  247.78    6.00
   3  -1   1  242.58    7.00
  -3  -1  -1  235.98    6.40
  -3  -1  -1  253.87    8.10
  -3  -1  -1  245.88    8.10
  -3   1  -1  254.37    7.10
  -3   1  -1  251.77    7.60
   3   1   1  252.37    6.10
   3   1   1  241.28    6.70
   3   1   1  245.78    5.90
  -3   1  -1  244.88    5.80
   3   1   1  242.78    7.30
   4  -1   1   20.90    2.10
  -4  -1  -1   17.70    1.70
  -4  -1  -1   20.90    3.90
   4  -1   1   15.50    2.70
   4  -1   1   14.90    2.70
  -4  -1  -1   19.80    3.90
   4   1   1   15.70    2.90
  -4   1  -1   22.20    3.30
   4   1   1   17.20    2.20
   4   1   1   20.60    1.80
   4   1   1   17.00    2.70
  -4   1  -1   20.60    3.60
   5  -1   1    3.80    2.10
  -5  -1  -1    2.80    4.00
  -5  -1  -1    2.90    1.30
  -5  -1  -1    5.10    4.10
   5  -1   1    5.10    2.70
   5  -1   1    2.60    2.70
  -5   1  -1    2.00    3.40
   5   1   1   -0.50    2.00
  -5   1  -1    5.30    3.50
   5   1   1    1.60    3.00
   5   1   1    1.90    2.60
  -6  -1  -1  137.19    8.90
   6  -1   1  135.29    7.20
   6  -1   1  136.89    5.50
  -6  -1  -1  136.39    8.90
   6  -1   1  127.49    7.10
   6   1   1  138.49    5.50
   6   1   1  134.59    7.30
  -6   1  -1  143.69    8.70
  -6   1  -1  136.89    8.20
   6   1   1  137.79    7.00
   7  -1   1   36.00    5.40
   7  -1   1   32.10    5.40
  -7  -1  -1   41.00    7.30
  -7  -1  -1   39.10    7.10
   7  -1   1   37.30    4.10
   7   1   1   35.70    5.90
   7   1   1   32.90    4.10
  -7   1  -1   35.60    6.70
  -7   1  -1   26.80    7.00
   7   1   1   34.20    5.30
   8  -1   1   -1.60    5.00
  -8  -1  -1    8.10    6.80
  -8  -1  -1    7.50    7.30
   8  -1   1    6.80    3.60
   8  -1   1    8.20    5.00
  -8   1  -1    2.60    6.30
   8   1   1    1.70    3.60
   8   1   1    6.60    5.10
   8   1   1    7.80    5.30
  -8   1  -1    9.60    7.90
  -9  -1  -1  101.79   11.30
   9  -1   1  110.99    9.60
   9  -1   1  110.89    6.30
   9  -1   1  126.99    9.90
  -9  -1  -1  126.39   11.10
  -9   1  -1  110.19   10.30
   9   1   1  120.69    9.60
   9   1   1  127.39    9.90
  -9   1  -1  129.29   12.80
   9   1   1   95.99    6.40
  10  -1   1   32.80    7.50
 -10  -1  -1   21.20    9.90
 -10  -1  -1   25.00    7.70
  10  -1   1   24.50    7.20
  10   1   1   14.90    6.40
 -10   1  -1   20.50   10.00
  10   1   1   23.00    7.50
  11  -1   1   25.10    7.60
 -11  -1  -1   -1.30   10.00
  11  -1   1   11.00    6.80
  11   1   1   16.50    7.30
 -11   1  -1    7.00   10.60
  11   1   1    7.90    6.80
  12  -1   1   19.10    8.60
 -12  -1  -1    0.90   11.00
  12  -1   1   -0.70    7.10
 -12   1  -1  -14.40   11.20
  12   1   1   22.70    8.60
  12   1   1   12.20    7.80
  12  -2  -1   21.80    8.20
  12  -2  -1   17.20    8.20
 -12  -2   1   20.40   11.50
  12   2  -1   13.90    8.50
 -12   2   1   11.10   12.50
  12   2  -1   14.50    7.70
  11  -2  -1    2.60    6.20
  11  -2  -1    6.80    6.70
 -11  -2   1   -8.40    8.80
 -11   2   1   -9.20   10.40
  11   2  -1    6.10    7.50
  11   2  -1    5.00    6.20
 -10  -2   1   55.39   10.70
  10  -2  -1   66.29    8.80
 -10  -2   1   63.19    8.60
  10  -2  -1   57.89    8.20
 -10   2   1   56.99   11.50
  10   2  -1   59.29    8.80
  10   2  -1   53.69    6.40
  10   2  -1   55.69    8.10
   9  -2  -1    6.10    3.80
  -9  -2   1   -2.50    7.20
  -9  -2   1   11.30    6.20
   9  -2  -1    2.00    5.30
   9  -2  -1   11.50    5.80
   9   2  -1   -0.10    4.60
   9   2  -1    6.20    4.20
   9   2  -1    2.10    5.30
  -9   2   1   -4.20    7.90
   8  -2  -1   31.20    4.60
  -8  -2   1   25.10    8.30
  -8  -2   1   29.10    7.20
   8  -2  -1   36.10    6.30
   8  -2  -1   25.60    5.90
   8   2  -1   30.40    6.60
  -8   2   1   32.70    6.30
   8   2  -1   29.10    5.00
  -8   2   1   35.40    8.60
   8   2  -1   30.60    5.60
   7  -2  -1   28.80    4.10
  -7  -2   1   20.10    6.30
  -7  -2   1   27.10    7.00
   7  -2  -1   26.50    5.40
   7  -2  -1   23.10    5.20
   7   2  -1   18.00    2.40
  -7   2   1   36.10    7.60
   7   2  -1   19.40    5.10
   7   2  -1   26.30    4.70
   7   2  -1   29.70    4.30
  -7   2   1   28.80    5.70
   6  -2  -1    2.90    3.40
   6  -2  -1    6.00    2.90
  -6  -2   1    5.50    5.20
  -6  -2   1    4.50    4.80
   6  -2  -1    7.50    3.60
   6   2  -1    2.40    2.80
   6   2  -1    7.10    3.20
  -6   2   1    7.10    4.90
  -6   2   1    5.10    3.90
   6   2  -1    1.30    3.20
   6   2  -1    5.20    2.10
  -5  -2   1  112.89    7.20
   5  -2  -1  111.89    4.80
   5  -2  -1  114.09    6.00
   5  -2  -1  113.49    6.10
  -5  -2   1  115.39    7.70
   5   2  -1  112.59    5.00
  -5   2   1  117.19    7.20
   5   2  -1  115.89    6.20
  -5   2   1  120.29    5.80
   5   2  -1  107.49    4.40
   5   2  -1  119.79    5.40
   4  -2  -1  240.68    6.40
   4  -2  -1  242.48    7.70
  -4  -2   1  243.28    6.60
  -4  -2   1  249.97    8.90
  -4  -2   1  241.78    8.60
   4  -2  -1  239.38    7.70
   4  -2  -1  241.98    6.70
   4   2  -1  247.78    8.00
   4   2  -1  242.18    6.70
  -4   2   1  245.68    6.90
   4   2  -1  241.38    7.30
   4   2  -1  250.87    6.80
   4   2  -1  238.88    6.80
  -4   2   1  240.68    8.20
   3  -2  -1  573.84   11.50
   3  -2  -1  554.54   13.00
  -3  -2   1  553.74   12.40
  -3  -2   1  545.65   13.70
  -3  -2   1  546.35   12.20
   3  -2  -1  559.34   13.00
   3  -2  -1  557.54   11.70
   3  -2  -1  566.34   12.10
  -3  -2   1  558.34   13.70
  -3   2   1  563.54   11.80
   3   2  -1  551.94   12.30
   3   2  -1  543.25   12.00
   3   2  -1  554.44   12.20
   3   2  -1  568.44   13.10
  -3   2   1  566.94   13.20
  -3   2   1  549.74   11.30
  -2  -2   1  775.12   15.50
  -2  -2   1  788.42   16.30
   2  -2  -1  778.82   15.90
   2  -2  -1  777.22   16.60
   2  -2  -1  799.02   15.80
   2  -2  -1  785.72   16.30
   2  -2  -1  776.22   16.50
  -2  -2   1  780.02   17.00
  -2  -2   1  771.42   17.30
   2   2  -1  779.42   15.50
   2   2  -1  794.12   16.10
  -2   2   1  787.92   15.50
  -2   2   1  765.52   16.30
  -2   2   1  794.92   15.70
  -2   2   1  757.62   15.40
  -2   2   1  793.92   15.90
   2   2  -1  796.42   16.60
   2   2  -1  780.32   16.30
  -1  -2   1  297.97    6.50
  -1  -2   1  286.17    5.80
   1  -2  -1  294.77    6.50
  -1  -2   1  293.77    6.90
  -1  -2   1  289.27    7.20
   1  -2  -1  286.27    6.70
  -1  -2   1  285.67    6.80
   1  -2  -1  278.57    6.70
   1  -2  -1  300.07    6.70
  -1  -2   1  294.67    6.70
   1  -2  -1  287.97    6.30
   1  -2  -1  280.67    6.20
  -1   2   1  284.77    6.30
   1   2  -1  289.97    6.70
  -1   2   1  285.07    6.70
  -1   2   1  279.97    6.70
   1   2  -1  286.67    6.50
   1   2  -1  291.97    5.80
  -1   2   1  291.07    6.20
   1   2  -1  291.07    6.80
  -1   2   1  288.17    6.30
  -1   2   1  298.97    6.70
  -1   2   1  290.47    6.40
  -1   2   1  283.87    6.60
   0  -2  -1   34.60    1.60
   0  -2   1   34.50    1.90
   0  -2   1   32.30    1.70
   0  -2  -1   32.90    1.90
   0  -2   1   35.80    1.90
   0  -2   1   32.80    1.30
   0  -2  -1   35.90    1.60
   0  -2  -1   35.30    2.00
   0  -2   1   36.70    1.80
   0  -2  -1   33.80    1.30
   0   2   1   33.80    1.20
   0   2  -1   35.40    1.90
   0   2   1   36.80    1.70
   0   2  -1   33.40    1.30
   0   2   1   34.30    2.00
   0   2  -1   34.10    1.90
   0   2  -1   33.70    1.80
   0   2  -1   35.50    1.70
   0   2   1   32.70    1.90
   0   2  -1   33.80    1.50
   0   2   1   37.40    1.90
   0   2  -1   37.00    1.60
  -1  -2  -1 2892.41   55.29
  -1  -2  -1 2844.72   54.19
   1  -2   1 2829.62   54.39
  -1  -2  -1 2798.42   54.09
  -1  -2  -1 2770.12   54.79
   1  -2   1 2783.52   54.39
   1  -2   1 2892.91   54.49
  -1  -2  -1 2927.81   54.49
  -1  -2  -1 2977.20   54.89
   1  -2   1 2884.21   54.09
   1  -2   1 2906.51   54.39
   1  -2   1 2905.61   54.49
  -1   2  -1 2873.21   54.39
   1   2   1 2903.61   54.49
   1   2   1 2879.31   54.19
  -1   2  -1 2827.72   54.39
  -1   2  -1 2834.62   53.99
   1   2   1 2872.51   55.19
   1   2   1 2918.61   54.79
  -1   2  -1 2814.02   54.29
  -1   2  -1 2849.91   54.39
   1   2   1 2911.41   54.29
   1   2   1 2825.42   54.69
  -1   2  -1 2864.51   54.49
   1   2   1 2782.12   54.09
  -2  -2  -1  166.58    5.30
  -2  -2  -1  168.88    6.20
   2  -2   1  160.48    4.40
  -2  -2  -1  164.58    4.90
   2  -2   1  160.68    4.90
  -2  -2  -1  161.58    6.60
   2  -2   1  163.48    4.40
   2  -2   1  165.98    5.30
   2  -2   1  166.38    5.10
  -2  -2  -1  169.28    4.70
   2   2   1  172.18    5.90
  -2   2  -1  158.38    4.30
  -2   2  -1  161.88    4.90
   2   2   1  166.98    4.80
   2   2   1  161.08    4.90
  -2   2  -1  159.08    4.40
   2   2   1  164.88    5.10
  -2   2  -1  161.88    5.40
  -3  -2  -1  246.78    6.70
  -3  -2  -1  244.98    8.10
   3  -2   1  248.78    6.10
   3  -2   1  254.97    7.30
   3  -2   1  246.28    7.20
  -3  -2  -1  249.38    8.50
   3   2   1  257.17    7.60
  -3   2  -1  255.47    6.80
   3   2   1  246.68    6.70
   3   2   1  251.07    6.60
  -3   2  -1  248.68    5.60
   3   2   1  249.18    6.40
  -3   2  -1  241.48    6.50
  -3   2  -1  253.37    7.70
  -3   2  -1  247.08    5.50
   4  -2   1  503.25   12.50
  -4  -2  -1  489.75   13.40
  -4  -2  -1  487.55   13.70
  -4  -2  -1  500.85   11.30
   4  -2   1  489.95   12.50
   4  -2   1  496.95   11.00
   4   2   1  509.35   12.80
  -4   2  -1  494.45   12.00
   4   2   1  494.25   11.20
   4   2   1  501.05   11.30
   4   2   1  481.85   11.70
  -4   2  -1  493.25   13.00
   5  -2   1  114.39    6.00
  -5  -2  -1  108.69    4.40
  -5  -2  -1  110.49    7.50
   5  -2   1  105.29    4.40
   5  -2   1  108.49    5.90
  -5  -2  -1  113.69    7.60
   5   2   1  113.79    5.50
   5   2   1  114.39    6.40
   5   2   1  107.49    5.60
  -5   2  -1  110.59    7.00
  -5   2  -1  106.69    6.00
   5   2   1  109.59    4.60
   6  -2   1   55.99    5.50
  -6  -2  -1   56.59    6.90
   6  -2   1   51.99    5.60
  -6  -2  -1   57.39    3.70
  -6  -2  -1   56.89    7.00
   6  -2   1   58.29    4.20
  -6   2  -1   58.59    5.90
  -6   2  -1   56.69    6.70
   6   2   1   48.90    4.40
   6   2   1   57.59    5.90
   6   2   1   59.19    5.10
  -7  -2  -1  151.68   11.20
   7  -2   1  145.39    8.90
   7  -2   1  155.08    8.80
   7  -2   1  158.28    6.50
  -7  -2  -1  157.18   11.00
   7   2   1  161.28    8.40
   7   2   1  142.59    5.20
   7   2   1  147.59    6.70
  -7   2  -1  160.78   10.90
  -7   2  -1  160.58    9.60
   7   2   1  149.49    8.90
   8  -2   1   13.10    3.70
   8  -2   1   10.30    5.30
  -8  -2  -1    7.10    7.60
  -8  -2  -1    4.80    7.10
   8  -2   1   -1.70    5.10
  -8   2  -1    8.70    7.90
   8   2   1   10.80    5.20
   8   2   1    5.50    5.70
  -8   2  -1    0.20    6.00
   8   2   1    3.60    3.80
   9  -2   1    6.40    5.30
  -9  -2  -1   -0.80    7.50
   9  -2   1    7.50    3.90
  -9  -2  -1    6.40    6.90
   9  -2   1   -6.10    4.90
  -9   2  -1    1.30    8.00
   9   2   1   12.60    5.90
   9   2   1    5.10    5.00
  -9   2  -1   -2.00    5.90
   9   2   1   -7.20    3.40
  10  -2   1   30.40    7.50
  10  -2   1   35.10    7.90
 -10  -2  -1   32.00    8.10
 -10  -2  -1   24.20    9.90
  10   2   1   27.30    6.80
  10   2   1   38.80    8.00
 -10   2  -1   14.70    9.50
  11  -2   1   43.80    8.10
  11  -2   1   27.60    8.00
 -11  -2  -1   25.30   10.80
 -11   2  -1   10.60   10.90
  11   2   1   41.80    8.70
  11   2   1   37.70    8.10
  12  -2   1   -2.40    7.30
 -12  -2  -1   -5.20   11.50
  12  -2   1    7.20    7.90
 -12   2  -1   -4.20   11.80
  12   2   1    3.90    7.60
  12   2   1   13.80    8.70
  12  -3  -1   24.80    9.20
  12  -3  -1    9.60    8.10
 -12  -3   1   24.10   11.70
  12   3  -1   15.30    9.30
 -12   3   1   -3.00   12.00
  11  -3  -1   33.10    8.00
  11  -3  -1   28.30    7.90
 -11  -3   1   21.70   10.20
 -11   3   1   12.70   11.00
  11   3  -1   26.80    7.30
  11   3  -1   29.80    8.40
  10  -3  -1   30.20    7.40
 -10  -3   1   33.80    7.50
 -10  -3   1    8.80    9.50
  10  -3  -1   25.70    7.20
  10   3  -1   20.40    5.20
  10   3  -1   26.20    6.70
 -10   3   1    8.80   10.00
  10   3  -1   27.60    8.00
   9  -3  -1    5.50    5.50
  -9  -3   1    5.00    7.50
   9  -3  -1   11.10    4.20
  -9  -3   1   13.40    6.60
   9  -3  -1   11.70    5.60
   9   3  -1   10.00    6.20
   9   3  -1    6.40    4.90
   9   3  -1    5.30    4.40
  -9   3   1    4.10    8.10
   8  -3  -1   52.49    7.10
  -8  -3   1   41.30    8.90
   8  -3  -1   59.29    5.70
   8  -3  -1   53.49    7.30
  -8  -3   1   51.99    8.70
   8   3  -1   47.50    7.40
   8   3  -1   53.29    6.30
  -8   3   1   59.09    7.10
  -8   3   1   58.19    9.70
   8   3  -1   52.19    5.80
   7  -3  -1    7.60    4.70
   7  -3  -1    9.40    3.70
  -7  -3   1    9.00    6.30
  -7  -3   1    8.10    6.70
   7  -3  -1    9.30    4.50
   7   3  -1    6.60    3.90
   7   3  -1    7.10    4.90
   7   3  -1    4.10    2.80
   7   3  -1    6.10    3.80
  -7   3   1   11.60    4.90
  -7   3   1    3.10    6.50
   6  -3  -1   29.20    4.50
   6  -3  -1   26.00    3.70
  -6  -3   1   27.10    6.00
  -6  -3   1   24.00    6.00
   6  -3  -1   16.50    4.20
   6   3  -1   21.80    3.70
  -6   3   1   27.40    5.90
   6   3  -1   19.10    3.00
   6   3  -1   22.70    4.50
  -6   3   1   21.20    4.20
   6   3  -1   17.10    3.70
  -5  -3   1    6.50    4.10
   5  -3  -1   12.90    2.80
   5  -3  -1   14.30    3.40
   5  -3  -1    9.20    3.30
  -5  -3   1    9.80    2.50
  -5  -3   1    9.50    4.40
   5   3  -1    9.60    3.50
   5   3  -1    9.80    2.90
  -5   3   1   13.30    2.90
   5   3  -1    9.60    2.60
   5   3  -1    7.80    2.50
  -5   3   1    8.40    3.90
  -4  -3   1  291.27   10.00
   4  -3  -1  299.77    9.10
   4  -3  -1  289.27    7.40
  -4  -3   1  292.17    8.10
  -4  -3   1  291.07   10.00
   4  -3  -1  299.37    9.00
   4  -3  -1  291.07    7.10
   4  -3  -1  294.97    7.90
  -4   3   1  297.17    7.60
  -4   3   1  306.57    9.30
  -4   3   1  298.27    6.90
   4   3  -1  301.67    9.30
   4   3  -1  296.27    8.00
   4   3  -1  287.57    7.70
  -3  -3   1   79.39    3.40
  -3  -3   1   83.39    5.60
  -3  -3   1   82.79    4.20
   3  -3  -1   82.09    3.80
   3  -3  -1   79.69    3.70
   3  -3  -1   91.99    4.50
   3  -3  -1   87.69    4.50
  -3  -3   1   75.39    5.40
  -3   3   1   83.39    4.50
  -3   3   1   78.19    3.50
   3   3  -1   89.29    4.90
  -3   3   1   85.29    3.20
  -3   3   1   84.69    3.20
   3   3  -1   81.49    3.40
   3   3  -1   81.49    3.90
  -2  -3   1 2460.25   47.80
  -2  -3   1 2410.26   46.80
   2  -3  -1 2329.97   45.60
   2  -3  -1 2411.36   46.10
   2  -3  -1 2440.96   46.30
  -2  -3   1 2341.47   45.40
   2  -3  -1 2437.86   46.90
  -2  -3   1 2405.66   46.90
   2  -3  -1 2365.76   46.20
   2  -3  -1 2417.66   46.70
   2   3  -1 2382.06   45.30
   2   3  -1 2351.16   46.10
  -2   3   1 2418.36   46.20
  -2   3   1 2348.36   46.00
  -2   3   1 2427.86   46.30
   2   3  -1 2338.87   46.50
  -2   3   1 2354.16   45.80
   1  -3  -1 1566.04   30.60
  -1  -3   1 1544.75   31.70
  -1  -3   1 1525.35   30.90
   1  -3  -1 1577.04   30.20
  -1  -3   1 1563.54   31.30
  -1  -3   1 1548.74   30.80
  -1  -3   1 1540.85   29.80
   1  -3  -1 1549.24   31.00
   1  -3  -1 1564.34   30.70
   1  -3  -1 1625.34   31.20
   1   3  -1 1587.74   30.70
  -1   3   1 1512.05   30.10
  -1   3   1 1564.84   30.70
   1   3  -1 1570.14   29.80
  -1   3   1 1587.24   30.90
   1   3  -1 1564.14   30.90
  -1   3   1 1588.44   30.30
  -1   3   1 1583.44   31.00
   1   3  -1 1605.14   30.90
   0  -3  -1 1728.13   32.80
   0  -3  -1 1722.93   34.00
   0  -3  -1 1695.43   33.20
   0  -3  -1 1750.02   33.40
   0  -3   1 1672.53   34.00
   0  -3   1 1708.63   33.30
   0  -3   1 1724.93   33.90
   0  -3   1 1704.93   33.50
   0  -3  -1 1771.62   34.10
   0  -3   1 1724.73   33.20
   0   3  -1 1708.23   34.00
   0   3  -1 1723.33   34.60
   0   3   1 1730.13   33.90
   0   3   1 1781.32   34.80
   0   3  -1 1721.53   32.90
   0   3   1 1704.53   33.90
   0   3  -1 1710.83   33.60
   0   3  -1 1711.93   33.30
   0   3   1 1675.23   33.20
   0   3  -1 1707.43   32.90
   0   3  -1 1703.53   33.20
   0   3  -1 1673.93   33.30
   0   3   1 1710.23   32.80
   0   3  -1 1711.73   33.30
   1  -3   1  104.29    4.00
  -1  -3  -1  107.59    3.80
  -1  -3  -1   97.29    4.10
   1  -3   1  107.89    4.30
  -1  -3  -1  107.79    4.80
   1  -3   1  101.89    3.90
   1  -3   1  102.69    3.90
   1  -3   1   99.29    4.00
  -1  -3  -1  100.49    5.40
   1  -3   1  107.79    3.80
  -1   3  -1  108.69    4.10
  -1   3  -1  103.59    3.80
  -1   3  -1  106.79    3.50
  -1   3  -1  102.09    3.80
  -1   3  -1  103.69    4.20
   1   3   1  100.59    4.20
   1   3   1  107.99    4.00
   1   3   1  109.29    3.80
   1   3   1  102.49    4.80
  -1   3  -1   99.59    3.90
   2  -3   1  230.18    6.60
  -2  -3  -1  229.98    8.10
  -2  -3  -1  232.88    7.30
   2  -3   1  231.18    6.70
  -2  -3  -1  225.48    6.10
   2  -3   1  234.88    6.20
  -2  -3  -1  235.48    7.00
   2  -3   1  220.48    5.80
   2   3   1  224.08    6.10
  -2   3  -1  224.48    6.60
   2   3   1  236.08    6.20
  -2   3  -1  226.58    6.30
   2   3   1  234.58    7.20
  -2   3  -1  224.58    6.20
  -2   3  -1  230.38    6.10
  -3  -3  -1   54.99    5.40
   3  -3   1   59.19    4.10
   3  -3   1   56.59    3.80
  -3  -3  -1   57.49    3.90
   3  -3   1   54.89    3.00
   3  -3   1   51.79    2.90
  -3  -3  -1   54.59    5.20
   3   3   1   59.79    3.50
  -3   3  -1   57.59    4.20
   3   3   1   56.49    3.40
   3   3   1   61.49    4.70
  -3   3  -1   54.69    2.90
  -3   3  -1   58.69    3.40
  -4  -3  -1   10.30    4.00
   4  -3   1   10.70    2.10
  -4  -3  -1    9.70    2.30
   4  -3   1   10.10    2.80
  -4  -3  -1   11.50    4.30
   4  -3   1    9.10    2.80
  -4   3  -1   10.70    1.60
  -4   3  -1   10.40    3.20
   4   3   1    8.80    3.30
   4   3   1   10.70    2.50
  -4   3  -1   12.50    2.60
   4   3   1   10.00    2.40
  -4   3  -1   10.20    1.50
   5  -3   1   25.20    3.90
  -5  -3  -1   25.70    3.00
  -5  -3  -1   28.60    5.20
   5  -3   1   29.30    3.00
   5  -3   1   22.30    3.90
  -5  -3  -1   25.10    5.40
   5   3   1   29.20    3.50
   5   3   1   29.70    4.50
   5   3   1   28.80    3.40
  -5   3  -1   29.50    4.80
  -5   3  -1   30.00    3.80
  -6  -3  -1  238.68   11.50
  -6  -3  -1  239.18   11.70
   6  -3   1  241.48    9.70
   6  -3   1  240.08    9.50
  -6  -3  -1  246.18    7.80
   6  -3   1  250.67    7.70
   6   3   1  238.58   10.10
  -6   3  -1  250.97    9.40
  -6   3  -1  246.68   10.90
   6   3   1  249.58    8.90
   6   3   1  234.38    7.80
   7  -3   1  116.99    8.10
  -7  -3  -1  124.49   11.10
   7  -3   1  123.49    6.30
  -7  -3  -1  105.89   10.70
  -7  -3  -1  116.89    5.70
   7  -3   1  114.89    8.60
   7   3   1  128.49    6.60
   7   3   1  128.09    5.80
  -7   3  -1  127.29    8.80
   7   3   1  130.69    8.90
  -7   3  -1  136.59   10.50
   7   3   1  128.19    7.80
  -8  -3  -1   21.30    7.60
  -8  -3  -1   19.30    8.20
   8  -3   1   18.70    5.70
   8  -3   1   27.50    4.50
   8  -3   1   18.90    6.00
  -8   3  -1   23.40    6.60
  -8   3  -1   34.00    8.40
   8   3   1   15.50    6.00
   8   3   1   19.50    4.50
   8   3   1   22.70    5.40
  -9  -3  -1   16.00    7.00
   9  -3   1    5.30    5.60
  -9  -3  -1    9.70    8.60
   9  -3   1   13.50    5.80
   9   3   1   13.40    6.30
  -9   3  -1   -2.30    8.00
   9   3   1    4.50    4.90
   9   3   1    5.30    3.80
 -10  -3  -1   18.90    7.30
  10  -3   1   19.50    7.00
 -10  -3  -1    4.10    9.40
  10  -3   1   17.00    7.20
  10   3   1   10.40    7.10
 -10   3  -1    9.10    9.70
  10   3   1   24.70    6.70
 -11  -3  -1   17.50    7.70
 -11  -3  -1   -6.50    9.40
  11  -3   1   22.80    7.40
  11  -3   1    1.10    7.00
  11   3   1   13.60    6.80
  11   3   1    6.10    7.30
 -11   3  -1  -15.60    9.50
 -12   3  -1   -6.30   11.60
  11  -4  -1   18.00    7.60
 -11  -4   1    2.40    9.40
  11  -4  -1   13.40    7.40
  11   4  -1   20.40    8.20
 -11   4   1    5.00   10.90
  10  -4  -1   17.70    7.10
 -10  -4   1   -0.40    8.50
 -10  -4   1   19.20    7.00
  10  -4  -1   10.00    6.60
 -10   4   1    9.30   10.10
  10   4  -1    7.90    5.70
  10   4  -1   10.70    5.00
  10   4  -1   16.50    7.60
  -9  -4   1    6.00    7.80
   9  -4  -1   11.20    6.00
   9  -4  -1   13.30    6.20
   9  -4  -1   14.80    4.60
  -9  -4   1   14.80    6.80
  -9   4   1   -0.50    8.70
   9   4  -1   10.90    5.00
   9   4  -1    5.60    4.60
   9   4  -1    9.80    6.50
   8  -4  -1    1.90    5.10
   8  -4  -1    3.90    5.10
  -8  -4   1    3.20    6.60
  -8  -4   1   -0.60    7.00
   8  -4  -1    4.30    4.00
   8   4  -1   -0.20    5.60
  -8   4   1    2.30    7.70
   8   4  -1   -2.00    4.20
   8   4  -1    1.60    4.30
  -7  -4   1    9.00    6.70
   7  -4  -1    8.60    4.80
   7  -4  -1    9.80    3.90
  -7  -4   1    7.40    6.30
   7  -4  -1    4.90    4.70
   7   4  -1    4.30    5.00
   7   4  -1    4.60    4.00
  -7   4   1    8.00    6.60
  -7   4   1    8.00    4.70
   7   4  -1    2.70    3.10
   7   4  -1   11.30    4.20
   6  -4  -1  228.48    9.60
   6  -4  -1  219.18    8.00
   6  -4  -1  222.48    9.40
  -6  -4   1  226.18   11.40
  -6  -4   1  219.98   11.20
  -6  -4   1  230.48    8.00
   6   4  -1  231.38    8.20
   6   4  -1  225.48    8.10
   6   4  -1  227.18    8.30
  -6   4   1  222.58   10.50
   6   4  -1  223.28    9.80
  -6   4   1  217.78    8.10
  -5  -4   1   70.89    7.00
  -5  -4   1   54.89    6.20
  -5  -4   1   50.59    4.60
   5  -4  -1   54.39    4.30
   5  -4  -1   45.90    4.80
   5  -4  -1   56.19    3.40
   5  -4  -1   52.89    5.00
  -5   4   1   67.09    6.20
  -5   4   1   53.39    3.10
   5   4  -1   54.49    4.30
   5   4  -1   54.49    4.50
   5   4  -1   51.79    5.30
  -5   4   1   53.79    4.20
   4  -4  -1    9.40    2.30
   4  -4  -1   16.60    2.80
  -4  -4   1   15.40    4.30
  -4  -4   1   10.00    4.10
   4  -4  -1   14.20    3.20
  -4  -4   1   10.60    2.90
   4  -4  -1   14.70    3.10
  -4   4   1   16.10    2.30
   4   4  -1   18.10    2.40
   4   4  -1   14.90    3.60
   4   4  -1   15.00    2.90
  -4   4   1   14.80    3.60
  -3  -4   1  428.06    9.80
   3  -4  -1  440.06   10.50
  -3  -4   1  438.06   12.70
  -3  -4   1  437.46   11.80
  -3  -4   1  448.06   11.30
   3  -4  -1  449.95   10.60
   3  -4  -1  440.86   11.30
   3  -4  -1  451.45   11.50
  -3   4   1  435.16   11.00
  -3   4   1  433.96   10.00
   3   4  -1  434.56   10.70
   3   4  -1  433.16    9.70
  -3   4   1  435.46   10.10
   3   4  -1  440.86   11.50
  -2  -4   1   31.00    3.90
  -2  -4   1   28.70    2.40
   2  -4  -1   30.60    3.00
   2  -4  -1   28.80    3.00
  -2  -4   1   29.70    3.20
   2  -4  -1   32.80    2.90
   2  -4  -1   27.70    2.60
   2  -4  -1   34.30    3.20
  -2  -4   1   26.30    3.00
  -2   4   1   29.70    2.80
  -2   4   1   31.00    3.20
  -2   4   1   27.60    2.70
   2   4  -1   30.00    2.90
   2   4  -1   32.70    3.50
   2   4  -1   27.80    2.40
  -1  -4   1  488.95   11.30
  -1  -4   1  499.35   12.10
  -1  -4   1  484.85   12.40
   1  -4  -1  482.45   11.40
   1  -4  -1  509.75   12.00
   1  -4  -1  485.55   11.60
  -1  -4   1  493.95   10.30
   1  -4  -1  501.05   11.20
   1  -4  -1  489.95   10.60
   1   4  -1  493.35   10.30
  -1   4   1  492.45   11.60
   1   4  -1  488.25   11.20
  -1   4   1  498.75   11.40
  -1   4   1  495.75   10.60
   1   4  -1  483.95   11.70
   0  -4   1  505.05   12.20
   0  -4   1  501.55   12.20
   0  -4   1  498.95   11.30
   0  -4   1  508.25   11.40
   0  -4  -1  506.65   12.40
   0  -4  -1  504.95   10.80
   0  -4  -1  498.85   12.20
   0  -4  -1  507.15   11.40
   0   4   1  504.35   10.80
   0   4  -1  523.25   11.50
   0   4  -1  504.35   10.90
   0   4  -1  508.65   11.90
   0   4   1  500.95   11.20
   0   4  -1  515.45   10.80
   0   4   1  511.85   12.20
  -1  -4  -1    3.50    1.70
   1  -4   1    3.20    2.00
   1  -4   1    0.50    1.90
   1  -4   1    2.20    1.90
   1  -4   1    0.80    2.10
   1  -4   1    4.20    1.80
  -1  -4  -1   -1.50    1.80
  -1  -4  -1   -1.60    2.70
  -1  -4  -1    2.10    2.30
   1  -4   1    1.10    1.80
  -1  -4  -1    3.20    1.90
   1   4   1    1.80    2.00
   1   4   1    3.10    1.90
   1   4   1    3.90    2.10
   1   4   1    2.50    2.50
   2  -4   1   -0.80    1.90
  -2  -4  -1   -5.10    2.60
  -2  -4  -1    1.50    2.40
   2  -4   1    0.00    1.90
   2  -4   1   -0.50    1.80
   2  -4   1    0.70    1.70
  -2  -4  -1    1.00    2.20
   2  -4   1    1.30    1.70
   2  -4   1   -1.10    1.70
   2   4   1   -0.10    1.90
   2   4   1    5.60    2.70
  -2   4  -1   -0.40    1.80
   2   4   1    0.70    2.00
  -2   4  -1    2.10    1.80
   3  -4   1   37.00    3.30
  -3  -4  -1   44.50    4.20
   3  -4   1   44.30    4.00
   3  -4   1   51.19    4.00
  -3  -4  -1   52.99    5.10
   3  -4   1   49.20    3.20
  -3  -4  -1   48.20    5.50
  -3   4  -1   45.20    3.40
   3   4   1   56.99    3.70
  -3   4  -1   39.70    3.90
   3   4   1   45.80    4.60
   3   4   1   44.30    3.40
  -4  -4  -1  593.04   14.30
  -4  -4  -1  588.94   15.50
  -4  -4  -1  582.84   16.30
   4  -4   1  582.54   14.70
   4  -4   1  582.64   14.70
   4  -4   1  588.24   12.70
   4  -4   1  574.94   13.20
  -4   4  -1  573.44   13.70
  -4   4  -1  585.94   14.80
   4   4   1  576.34   13.30
   4   4   1  592.44   13.60
   4   4   1  568.94   15.00
  -4   4  -1  569.84   12.70
  -5  -4  -1    5.80    4.60
   5  -4   1    3.60    3.10
   5  -4   1    4.00    2.50
  -5  -4  -1    7.10    4.70
  -5  -4  -1    6.40    2.80
   5  -4   1    9.80    3.50
  -5   4  -1    3.20    3.70
  -5   4  -1    5.60    1.70
   5   4   1    2.50    3.70
  -5   4  -1    2.50    1.60
   5   4   1    7.80    2.80
   5   4   1    4.80    2.70
  -5   4  -1    7.30    2.90
  -6  -4  -1   10.10    5.90
  -6  -4  -1   11.70    3.30
   6  -4   1   10.40    4.30
   6  -4   1    7.60    3.90
   6  -4   1    2.30    3.00
  -6  -4  -1    8.90    5.80
   6   4   1    4.50    4.50
   6   4   1    8.70    3.60
  -6   4  -1   11.90    4.10
   6   4   1   11.20    3.70
  -6   4  -1    9.90    5.40
  -7  -4  -1   10.50    3.50
   7  -4   1   16.10    5.10
   7  -4   1   15.40    3.90
   7  -4   1    9.30    4.90
  -7  -4  -1    5.20    6.80
  -7  -4  -1    7.10    6.60
   7   4   1   14.70    4.00
  -7   4  -1   10.40    6.70
   7   4   1   10.00    5.50
  -7   4  -1   18.90    5.30
   7   4   1    9.90    4.40
   8  -4   1   82.99    8.20
  -8  -4  -1   69.59    9.80
  -8  -4  -1   87.89   10.00
   8  -4   1   85.79    6.00
   8  -4   1   88.19    8.80
  -8   4  -1   95.79   10.70
   8   4   1   79.59    7.70
  -8   4  -1   77.79    8.00
   8   4   1   80.69    8.50
   8   4   1   76.39    6.50
  -9  -4  -1   -5.90    7.20
   9  -4   1    0.50    5.40
   9  -4   1    8.70    5.80
  -9  -4  -1    7.90    6.80
   9   4   1   -1.50    3.90
  -9   4  -1    0.50    8.10
   9   4   1    3.60    5.00
   9   4   1    5.50    6.40
  10  -4   1   40.90    7.60
 -10  -4  -1   33.60   10.20
  10  -4   1   49.70    8.50
 -10  -4  -1   44.50    8.90
  10   4   1   50.29    9.50
 -10   4  -1   39.40   11.10
  10   4   1   51.09    7.60
 -11  -4  -1   16.80    7.10
  11  -4   1    6.20    6.70
 -11  -4  -1   -1.20    9.20
  11  -4   1    5.20    6.70
  11   4   1    1.80    6.00
 -11   4  -1   -4.70   10.90
  11   4   1   10.10    7.90
  11  -5  -1   10.90    8.00
 -11  -5   1    0.80    8.60
  11  -5  -1   -3.90    6.60
 -11  -5   1   17.50    7.20
 -11   5   1   -4.40   10.80
  11   5  -1    4.10    7.80
  10  -5  -1   29.30    7.60
 -10  -5   1   44.00    8.60
  10  -5  -1   25.10    8.00
 -10  -5   1   31.90    9.30
  10   5  -1   21.90    5.80
  10   5  -1   32.00    8.60
  10   5  -1   33.90    8.40
 -10   5   1   19.00   10.50
   9  -5  -1    7.40    4.40
  -9  -5   1    9.00    6.50
   9  -5  -1   -0.40    5.30
  -9  -5   1    8.30    7.70
   9  -5  -1   13.20    6.40
   9   5  -1    6.70    4.80
   9   5  -1    2.60    4.60
  -9   5   1   -6.50    8.60
   9   5  -1    5.80    6.60
   8  -5  -1   21.40    6.00
  -8  -5   1   20.70    7.90
   8  -5  -1   16.00    4.40
   8  -5  -1   17.20    6.00
  -8  -5   1   20.10    7.10
  -8   5   1   18.20    8.00
   8   5  -1   24.90    6.70
   8   5  -1   22.00    4.80
   8   5  -1   22.20    5.10
  -7  -5   1   73.79    9.40
   7  -5  -1   71.29    7.60
   7  -5  -1   68.89    6.30
   7  -5  -1   69.49    7.30
  -7  -5   1   74.39    6.60
  -7  -5   1   65.39    8.90
   7   5  -1   60.89    6.30
  -7   5   1   60.89    6.70
  -7   5   1   75.89    8.90
   7   5  -1   69.39    6.30
   7   5  -1   71.39    6.20
   7   5  -1   74.59    8.20
   6  -5  -1   -0.30    3.90
  -6  -5   1    0.20    3.20
  -6  -5   1   -0.70    5.30
   6  -5  -1   -2.90    2.20
   6  -5  -1    0.90    3.40
   6  -5  -1   -1.80    3.70
  -6  -5   1    4.30    5.60
   6   5  -1    0.90    4.80
   6   5  -1   -0.70    3.10
  -6   5   1    0.90    5.10
  -6   5   1    1.90    3.30
   6   5  -1   -0.90    3.30
   6   5  -1   -3.90    3.60
   5  -5  -1   10.80    3.60
  -5  -5   1   11.00    3.30
   5  -5  -1   10.20    3.20
   5  -5  -1   10.00    3.60
   5  -5  -1    9.90    2.60
  -5  -5   1    6.00    4.80
  -5  -5   1   14.80    4.90
   5   5  -1   12.20    2.80
  -5   5   1    8.80    4.20
   5   5  -1   12.00    4.40
   5   5  -1   13.10    3.40
  -5   5   1   10.20    2.70
  -4  -5   1  470.55   14.60
  -4  -5   1  485.95   13.80
   4  -5  -1  477.25   12.00
   4  -5  -1  488.75   11.90
   4  -5  -1  463.25   12.90
  -4  -5   1  479.75   12.90
   4  -5  -1  488.35   13.20
   4   5  -1  490.85   12.30
   4   5  -1  486.05   11.20
  -4   5   1  479.05   11.40
   4   5  -1  478.35   13.50
  -4   5   1  499.35   12.90
  -3  -5   1    9.80    3.30
  -3  -5   1    4.60    3.60
   3  -5  -1   11.10    3.00
   3  -5  -1    7.00    2.60
   3  -5  -1    8.50    2.50
  -3  -5   1    8.80    2.90
   3  -5  -1    8.70    2.10
   3  -5  -1    9.80    2.80
  -3   5   1   12.90    2.80
   3   5  -1   10.10    3.50
  -3   5   1   13.40    2.30
   3   5  -1   11.70    2.00
   3   5  -1   11.20    2.70
  -2  -5   1    6.50    1.70
  -2  -5   1    6.20    2.60
   2  -5  -1    8.50    2.40
   2  -5  -1    7.40    2.10
  -2  -5   1    5.90    2.50
  -2  -5   1    4.20    3.10
   2  -5  -1    3.80    2.10
   2  -5  -1    4.30    2.50
   2  -5  -1    5.30    2.50
  -2   5   1    9.70    2.20
   2   5  -1    8.50    2.50
   2   5  -1    7.30    3.00
   2   5  -1   12.30    1.90
  -2   5   1    8.80    2.60
  -1  -5   1    1.20    2.00
  -1  -5   1    2.10    2.40
   1  -5  -1    2.90    2.20
   1  -5  -1    1.20    2.30
  -1  -5   1    1.50    2.70
  -1  -5   1    3.20    1.60
   1  -5  -1    2.30    2.20
   1  -5  -1    6.90    2.20
   1  -5  -1    1.60    1.60
  -1   5   1    3.40    1.60
   1   5  -1    5.90    2.10
  -1   5   1   -0.30    2.30
   1   5  -1    3.00    2.40
  -1   5   1    3.00    2.10
   1   5  -1    4.40    1.60
   0  -5  -1    2.10    2.50
   0  -5   1    3.50    1.80
   0  -5  -1    2.20    1.60
   0  -5   1    5.40    2.10
   0  -5   1    3.30    2.30
   0  -5   1   -0.10    2.40
   0  -5  -1    2.10    2.30
   0  -5  -1    2.70    2.00
   0   5   1    3.70    2.00
   0   5   1    2.00    1.70
   0   5   1    5.60    2.60
   0   5  -1    2.70    2.30
   0   5  -1    4.50    1.70
   0   5  -1    4.90    2.10
   1  -5   1   28.90    2.90
   1  -5   1   32.60    3.00
   1  -5   1   32.70    2.90
   1  -5   1   26.00    3.20
  -1  -5  -1   31.00    3.00
  -1  -5  -1   30.30    3.50
  -1  -5  -1   29.40    2.70
   1  -5   1   27.20    3.00
   1  -5   1   26.00    3.30
  -1  -5  -1   30.20    4.10
  -1   5  -1   29.60    3.40
   1   5   1   31.60    3.50
   1   5   1   28.00    2.70
  -1   5  -1   30.60    2.90
   1   5   1   28.60    3.00
  -2  -5  -1 1476.05   30.90
   2  -5   1 1464.45   30.00
  -2  -5  -1 1473.95   31.70
   2  -5   1 1483.05   29.40
   2  -5   1 1441.36   29.90
   2  -5   1 1471.65   29.80
   2  -5   1 1426.66   29.70
   2  -5   1 1435.36   29.60
  -2  -5  -1 1481.45   29.90
   2   5   1 1433.36   29.60
   2   5   1 1405.06   30.30
  -2   5  -1 1449.46   29.70
   2   5   1 1434.26   28.80
  -3  -5  -1   35.70    4.20
   3  -5   1   31.70    3.90
   3  -5   1   35.40    3.80
   3  -5   1   45.00    3.60
  -3  -5  -1   35.80    4.50
   3  -5   1   39.40    3.50
  -3  -5  -1   27.00    5.40
  -3   5  -1   37.90    4.00
   3   5   1   42.10    3.70
   3   5   1   41.20    4.60
   3   5   1   41.90    3.70
  -3   5  -1   35.50    3.70
   4  -5   1   88.69    4.60
  -4  -5  -1   87.89    6.90
   4  -5   1   83.49    5.60
   4  -5   1   86.19    4.60
   4  -5   1   86.79    5.60
  -4  -5  -1   90.29    5.80
  -4  -5  -1   86.79    7.40
  -4   5  -1   79.39    4.70
   4   5   1   82.09    5.00
   4   5   1   83.49    6.50
   4   5   1   81.39    4.60
  -4   5  -1   87.89    5.80
   5  -5   1    8.00    3.80
  -5  -5  -1    6.60    5.20
  -5  -5  -1   12.50    5.10
   5  -5   1    8.50    3.60
   5  -5   1   16.30    3.20
  -5  -5  -1   11.70    3.40
   5  -5   1   12.00    2.40
  -5   5  -1   14.60    3.30
  -5   5  -1    8.60    2.30
  -5   5  -1   12.90    4.40
   5   5   1    3.20    3.30
   5   5   1    6.80    4.30
   5   5   1   12.90    3.20
   6  -5   1  263.67   10.60
   6  -5   1  241.88   10.50
  -6  -5  -1  253.57   12.90
  -6  -5  -1  256.87    9.50
  -6  -5  -1  257.67   12.30
   6  -5   1  249.38    8.40
   6   5   1  249.28    9.00
  -6   5  -1  252.17    6.80
  -6   5  -1  262.57   11.40
  -6   5  -1  246.78    9.20
   6   5   1  248.18    8.90
   6   5   1  253.87   11.30
   7  -5   1    4.90    3.50
  -7  -5  -1    2.40    6.80
   7  -5   1    1.00    4.80
  -7  -5  -1    0.40    3.60
  -7  -5  -1   -1.40    6.60
   7  -5   1    1.90    4.70
   7   5   1    1.50    5.60
  -7   5  -1    1.60    6.80
   7   5   1    2.50    4.10
   7   5   1    0.60    4.30
  -7   5  -1    2.10    4.60
  -8  -5  -1   28.20    8.60
   8  -5   1   33.10    6.50
  -8  -5  -1   39.40    8.50
   8  -5   1   28.50    6.20
   8  -5   1   34.30    4.70
   8   5   1   36.10    7.30
  -8   5  -1   22.90    6.20
   8   5   1   32.80    5.40
   8   5   1   36.50    5.30
  -8   5  -1   35.10    8.60
   9  -5   1   21.10    6.60
  -9  -5  -1   13.60    8.40
   9  -5   1   33.10    7.40
  -9  -5  -1   30.80    7.90
   9   5   1   22.70    5.10
   9   5   1   36.70    6.10
  -9   5  -1   17.60    9.00
   9   5   1   30.70    7.80
 -10  -5  -1   11.90    7.10
  10  -5   1    3.20    6.30
  10  -5   1    8.20    6.70
 -10  -5  -1    1.60    9.00
  10   5   1   18.60    7.90
 -10   5  -1   -7.50    9.70
  10   5   1    6.30    5.50
  11  -5   1    1.40    7.20
 -11  -5  -1   22.10    7.40
  11  -5   1    5.90    7.30
 -11  -5  -1    4.60    9.20
  11   5   1   12.30    8.40
 -11   5  -1    3.40   11.30
  11  -6  -1    4.10    7.40
  11  -6  -1   10.10    7.40
 -11  -6   1   13.00    7.40
 -11  -6   1    6.90    8.40
  11   6  -1    9.40    8.60
 -11   6   1  -12.90   10.80
  10  -6  -1   12.10    7.20
 -10  -6   1   15.60    8.60
 -10  -6   1   13.50    7.50
  10  -6  -1   12.80    6.70
  10   6  -1   19.10    8.30
  10   6  -1    7.20    5.30
 -10   6   1   -0.60   10.50
   9  -6  -1   18.50    6.90
   9  -6  -1   15.80    4.90
  -9  -6   1   21.10    8.40
  -9  -6   1   26.60    7.80
   9  -6  -1   11.40    6.50
   9   6  -1   32.00    7.50
   9   6  -1   21.50    6.80
  -9   6   1   10.30    9.10
   9   6  -1   24.80    5.90
  -8  -6   1   16.30    6.80
   8  -6  -1    1.00    5.30
  -8  -6   1    2.90    6.60
   8  -6  -1   12.80    4.40
   8  -6  -1    5.50    5.40
   8   6  -1   14.30    6.60
   8   6  -1   11.10    5.10
   8   6  -1   14.40    4.60
  -8   6   1    6.00    7.70
   7  -6  -1    1.40    5.10
  -7  -6   1    3.10    4.00
   7  -6  -1   -1.90    4.00
  -7  -6   1    6.50    6.80
   7  -6  -1   -1.20    5.00
  -7  -6   1    3.20    6.60
  -7   6   1    1.00    6.70
   7   6  -1    2.10    4.50
  -7   6   1   -1.00    4.30
   7   6  -1   -0.20    4.20
   7   6  -1    2.60    4.00
   7   6  -1    2.80    6.30
   6  -6  -1  245.38   10.70
   6  -6  -1  254.17    8.10
  -6  -6   1  262.17   10.10
  -6  -6   1  248.08   12.10
  -6  -6   1  249.88   12.90
   6  -6  -1  249.08    9.20
   6  -6  -1  237.98   10.80
  -6   6   1  238.08    8.40
   6   6  -1  236.78    8.60
  -6   6   1  266.77   11.80
   6   6  -1  257.07   12.10
   6   6  -1  252.77    9.50
   5  -6  -1   81.79    6.90
  -5  -6   1   77.99    7.70
   5  -6  -1   79.29    5.50
   5  -6  -1   73.19    5.60
  -5  -6   1   77.99    6.60
  -5  -6   1   73.69    8.40
   5  -6  -1   80.49    6.70
   5   6  -1   72.29    6.00
   5   6  -1   78.29    7.60
  -5   6   1   72.39    4.80
  -5   6   1   77.99    7.00
   5   6  -1   74.19    4.80
  -4  -6   1   -1.10    4.20
   4  -6  -1    0.00    3.10
  -4  -6   1    1.00    3.00
   4  -6  -1    0.30    2.80
   4  -6  -1   -0.20    2.80
   4  -6  -1    2.40    3.00
  -4  -6   1   -0.50    3.50
  -4   6   1    1.80    2.40
   4   6  -1    0.60    3.00
   4   6  -1    0.20    2.10
  -4   6   1    4.00    3.30
   4   6  -1    2.00    4.00
   3  -6  -1  373.66   10.20
   3  -6  -1  352.86    9.50
   3  -6  -1  376.86   10.70
   3  -6  -1  365.56   10.60
   3  -6  -1  364.66   11.00
  -3  -6   1  369.86   11.20
  -3  -6   1  364.76   10.90
  -3  -6   1  366.46   12.40
  -3   6   1  372.26   10.90
   3   6  -1  346.27   10.10
  -3   6   1  362.46    9.90
   3   6  -1  359.76   11.20
   3   6  -1  363.46    8.70
   2  -6  -1   75.19    5.00
  -2  -6   1   62.99    4.50
   2  -6  -1   71.69    4.00
   2  -6  -1   66.79    5.20
  -2  -6   1   66.89    5.20
  -2  -6   1   70.69    5.90
   2  -6  -1   66.39    4.50
   2  -6  -1   65.89    4.40
   2   6  -1   74.39    3.60
   2   6  -1   66.89    4.40
  -2   6   1   70.69    4.80
  -2   6   1   64.79    3.90
   2   6  -1   74.99    5.60
   1  -6  -1  183.18    5.70
  -1  -6   1  180.68    6.30
   1  -6  -1  188.18    6.50
   1  -6  -1  188.18    6.80
  -1  -6   1  196.38    7.90
   1  -6  -1  185.78    7.40
  -1  -6   1  199.08    7.60
   1   6  -1  184.88    5.60
   1   6  -1  185.28    6.50
   1   6  -1  191.88    7.20
  -1   6   1  195.78    7.40
  -1   6   1  199.08    6.40
   0  -6   1  146.69    5.60
   0  -6   1  157.38    6.60
   0  -6   1  147.29    5.40
   0  -6  -1  162.58    6.90
   0  -6  -1  156.18    6.80
   0  -6  -1  153.88    5.80
   0  -6   1  151.38    6.60
   0  -6  -1  149.19    4.90
   0   6  -1  159.28    5.20
   0   6   1  151.78    6.70
   0   6   1  152.38    5.40
   0   6  -1  161.98    6.60
   0   6  -1  154.48    5.70
   1  -6   1  487.55   11.70
  -1  -6  -1  489.55   11.40
   1  -6   1  485.75   12.80
   1  -6   1  492.65   11.80
   1  -6   1  477.25   12.60
  -1  -6  -1  476.95   11.90
  -1  -6  -1  496.85   13.30
  -1  -6  -1  487.15   13.60
  -1   6  -1  486.95   11.70
  -1   6  -1  486.85   12.70
   1   6   1  467.05   12.80
   1   6   1  486.15   11.30
   1   6   1  479.05   12.00
  -2  -6  -1   -1.20    3.20
   2  -6   1   -1.50    2.40
  -2  -6  -1   -0.80    2.40
   2  -6   1   -1.70    2.20
  -2  -6  -1   -2.90    2.70
   2  -6   1   -2.90    2.20
   2  -6   1   -1.40    2.40
   2  -6   1    0.90    2.20
   2  -6   1   -0.20    2.20
   2   6   1   -1.20    2.20
  -2   6  -1    2.30    2.60
   2   6   1   -0.70    2.30
   2   6   1   -1.40    3.10
  -3  -6  -1   10.00    4.20
   3  -6   1   13.30    3.30
   3  -6   1    9.00    2.90
   3  -6   1   11.60    3.00
   3  -6   1    9.20    3.00
   3  -6   1   10.20    3.10
  -3  -6  -1    8.70    3.40
  -3  -6  -1    9.70    3.50
  -3   6  -1    8.70    3.00
   3   6   1   11.50    3.10
   3   6   1    8.50    4.00
   3   6   1    9.00    2.80
  -3   6  -1   11.40    2.90
   4  -6   1  112.49    5.70
  -4  -6  -1  123.59    7.20
   4  -6   1  131.79    6.80
   4  -6   1  125.49    5.90
   4  -6   1  128.39    6.80
  -4  -6  -1  111.79    8.60
  -4  -6  -1  120.49    7.70
   4   6   1  121.89    7.80
  -4   6  -1  121.89    6.80
   4   6   1  113.79    5.60
   4   6   1  117.29    6.20
  -4   6  -1  121.99    5.90
   5  -6   1   20.10    3.30
   5  -6   1   18.30    4.60
  -5  -6  -1   25.10    6.70
  -5  -6  -1   23.10    4.40
  -5  -6  -1   25.70    6.00
   5  -6   1   25.70    3.90
   5  -6   1   24.60    4.70
   5   6   1   22.50    3.80
  -5   6  -1   27.10    3.90
  -5   6  -1   22.90    5.00
   5   6   1   27.00    4.60
   5   6   1   20.60    5.40
  -6  -6  -1   12.70    4.30
   6  -6   1   16.40    5.10
   6  -6   1   15.40    5.00
   6  -6   1   12.70    4.00
  -6  -6  -1    7.40    6.20
  -6  -6  -1   15.10    7.00
   6   6   1    6.90    4.20
  -6   6  -1   13.70    5.80
  -6   6  -1   10.30    2.80
   6   6   1   13.00    5.60
   6   6   1   12.70    3.90
  -6   6  -1   12.50    4.10
   7  -6   1   21.30    5.90
   7  -6   1   29.00    6.10
  -7  -6  -1   29.00    5.20
  -7  -6  -1   27.60    8.40
  -7  -6  -1   33.90    8.00
   7  -6   1   29.10    4.70
   7   6   1   37.90    5.20
  -7   6  -1   34.00    5.50
   7   6   1   29.50    5.50
  -7   6  -1   31.40    7.80
   7   6   1   30.00    7.40
   8  -6   1   34.30    5.00
  -8  -6  -1   30.20    8.10
  -8  -6  -1   36.60    8.30
   8  -6   1   39.00    6.70
   8  -6   1   25.20    6.30
   8   6   1   33.50    5.50
  -8   6  -1   37.10    8.90
   8   6   1   28.10    7.30
   8   6   1   25.50    5.20
   9  -6   1    6.80    6.30
   9  -6   1    4.50    5.90
  -9  -6  -1    9.90    8.00
  -9  -6  -1   11.30    7.20
  -9   6  -1   -2.30    8.60
   9   6   1    6.50    7.20
   9   6   1    7.30    4.90
   9   6   1    1.50    4.80
 -10  -6  -1   37.90    8.30
  10  -6   1   21.80    7.60
 -10  -6  -1    4.70    8.30
  10  -6   1   12.60    6.90
  10   6   1   24.30    8.50
 -10   6  -1    9.00   10.10
 -11  -6  -1   -1.60    8.30
  11  -6   1    9.90    7.50
 -11  -6  -1   16.30    7.60
  11  -6   1   -2.40    6.60
 -11   6  -1  -17.30   10.80
  11   6   1   10.30    8.50
 -11  -7   1    9.10    8.40
 -11  -7   1    5.50    7.30
  11  -7  -1   -3.00    7.30
  11  -7  -1    7.20    8.30
 -11   7   1  -19.00   10.70
  11   7  -1   20.50    9.00
 -10  -7   1   19.40    8.70
 -10  -7   1   21.70    7.90
  10  -7  -1   21.20    7.50
  10  -7  -1    5.20    7.10
 -10   7   1   -5.80   10.40
  10   7  -1   17.30    8.10
  10   7  -1    8.20    5.70
   9  -7  -1    0.80    4.80
   9  -7  -1   -2.20    6.30
  -9  -7   1    7.90    7.80
   9  -7  -1    6.70    6.30
  -9  -7   1    9.20    6.70
   9   7  -1    1.20    5.20
  -9   7   1   -4.60    8.60
   9   7  -1    1.40    7.30
   8  -7  -1   29.20    6.80
   8  -7  -1   25.00    5.10
  -8  -7   1   22.60    7.60
   8  -7  -1   16.00    6.10
  -8  -7   1   14.40    7.60
   8   7  -1   17.00    5.70
   8   7  -1   22.30    7.40
  -8   7   1   16.00    8.00
  -7  -7   1   36.70    5.60
   7  -7  -1   23.40    5.10
  -7  -7   1   27.20    7.50
  -7  -7   1   26.10    7.20
   7  -7  -1   30.60    6.40
   7  -7  -1   22.90    6.10
   7   7  -1   30.20    4.60
   7   7  -1   25.80    5.50
   7   7  -1   26.90    5.70
   7   7  -1   31.60    7.30
  -7   7   1   31.80    7.60
   6  -7  -1   12.10    5.20
  -6  -7   1   13.70    4.80
  -6  -7   1    2.00    6.00
  -6  -7   1   -1.80    6.20
   6  -7  -1   11.60    5.40
   6  -7  -1    8.10    4.50
   6  -7  -1   13.00    3.70
   6   7  -1   12.50    6.10
   6   7  -1   12.30    3.60
  -6   7   1    7.70    3.60
  -6   7   1    4.90    5.90
   6   7  -1   10.40    4.90
   5  -7  -1   20.00    4.90
   5  -7  -1   22.10    5.00
  -5  -7   1   21.00    6.60
   5  -7  -1   29.80    4.80
  -5  -7   1   26.90    4.90
   5  -7  -1   21.90    4.20
  -5  -7   1   25.10    5.90
   5   7  -1   35.50    6.40
  -5   7   1   33.40    5.70
   5   7  -1   30.80    3.70
   5   7  -1   21.30    4.90
  -5   7   1   25.80    3.80
   4  -7  -1   97.19    6.20
   4  -7  -1  105.39    6.90
   4  -7  -1  102.89    7.20
  -4  -7   1  106.29    7.30
  -4  -7   1  109.49    8.60
  -4  -7   1  111.09    7.40
   4  -7  -1  117.59    6.80
  -4   7   1  105.49    7.40
  -4   7   1  103.89    5.60
   4   7  -1   98.59    5.00
   4   7  -1  110.89    6.50
   4   7  -1  108.39    8.20
  -4   7   1  110.39    6.60
   3  -7  -1   20.30    3.90
   3  -7  -1   22.60    3.70
   3  -7  -1   23.00    4.10
  -3  -7   1   19.20    4.80
   3  -7  -1   25.00    3.50
  -3  -7   1   21.70    4.10
  -3  -7   1   15.90    4.00
   3   7  -1   22.40    3.80
  -3   7   1   20.30    3.40
   3   7  -1   25.50    2.90
   3   7  -1   22.40    4.80
  -3   7   1   16.50    4.00
   2  -7  -1   36.70    4.00
  -2  -7   1   32.40    4.00
  -2  -7   1   27.00    4.20
  -2  -7   1   29.40    4.80
   2  -7  -1   36.80    4.40
   2  -7  -1   33.10    3.90
   2  -7  -1   33.90    4.40
   2  -7  -1   35.50    3.40
  -2   7   1   32.30    3.40
   2   7  -1   35.40    4.80
   2   7  -1   33.70    3.00
  -2   7   1   33.00    4.60
  -2   7   1   31.30    3.90
   2   7  -1   32.90    3.80
   1  -7  -1   18.50    3.30
   1  -7  -1   20.00    4.00
  -1  -7   1   20.70    4.20
  -1  -7   1   25.20    3.40
   1  -7  -1   19.70    3.70
  -1  -7   1   19.50    3.80
   1  -7  -1   24.80    2.90
   1   7  -1   19.70    2.80
   1   7  -1   19.50    3.50
   1   7  -1   27.30    4.20
  -1   7   1   25.40    3.30
  -1   7   1   21.00    4.10
   0  -7   1  153.38    7.20
   0  -7  -1  152.48    5.50
   0  -7  -1  160.48    6.40
   0  -7  -1  152.58    7.40
   0  -7   1  148.59    7.40
   0  -7  -1  158.18    7.70
   0  -7   1  155.88    5.90
   0  -7   1  148.29    6.20
   0   7   1  151.18    5.90
   0   7  -1  146.19    5.50
   0   7  -1  149.49    7.10
   0   7   1  156.98    7.30
   0   7  -1  144.79    6.20
  -1  -7  -1  108.89    7.10
   1  -7   1  102.49    5.90
  -1  -7  -1   99.59    6.80
   1  -7   1  103.29    5.40
  -1  -7  -1  109.29    5.00
   1  -7   1  112.59    6.50
   1  -7   1   99.99    5.10
   1   7   1   93.59    5.50
  -1   7  -1  110.09    5.20
   1   7   1  103.49    6.90
   1   7   1  105.89    5.10
  -1   7  -1  104.29    6.30
   2  -7   1  345.87    9.90
  -2  -7  -1  334.67    9.60
   2  -7   1  337.87    9.70
   2  -7   1  334.77   10.60
   2  -7   1  343.87   10.40
   2  -7   1  351.06    9.90
   2  -7   1  346.17   10.40
  -2  -7  -1  347.07   12.10
  -2  -7  -1  357.56   11.60
   2   7   1  342.87   11.30
   2   7   1  342.47    9.30
   2   7   1  337.27   10.20
  -2   7  -1  345.27   10.10
   3  -7   1  362.06   11.00
   3  -7   1  354.36   11.10
   3  -7   1  361.86   10.90
   3  -7   1  352.86   10.20
  -3  -7  -1  355.26   13.00
   3  -7   1  359.66   10.50
  -3  -7  -1  354.66   10.90
  -3  -7  -1  373.66   12.10
  -3   7  -1  352.16   10.60
   3   7   1  356.66   12.10
   3   7   1  358.16   10.60
   3   7   1  357.06    9.70
  -3   7  -1  344.47   10.50
  -4  -7  -1   -1.60    4.60
  -4  -7  -1    6.70    3.90
   4  -7   1    0.20    3.50
   4  -7   1    2.60    3.60
  -4  -7  -1   -2.10    4.00
   4  -7   1    1.20    3.30
   4  -7   1    1.90    3.10
  -4   7  -1   -0.40    2.90
   4   7   1    0.40    3.60
   4   7   1   -4.20    3.00
   4   7   1    6.10    4.70
  -4   7  -1    0.10    3.60
  -5  -7  -1   88.89    9.70
  -5  -7  -1   93.79    8.90
  -5  -7  -1   99.19    7.90
   5  -7   1   98.19    7.60
   5  -7   1   94.29    6.50
   5  -7   1  105.79    7.80
   5  -7   1  102.99    6.40
   5   7   1   93.99    6.00
  -5   7  -1  101.09    6.40
  -5   7  -1  103.49    8.00
   5   7   1  104.99    9.40
   5   7   1   94.29    7.20
   6  -7   1   20.90    5.70
   6  -7   1   21.70    4.70
  -6  -7  -1   20.80    7.00
   6  -7   1   21.50    5.70
  -6  -7  -1   21.00    5.10
  -6  -7  -1   12.70    7.10
  -6   7  -1   18.80    6.50
   6   7   1   25.60    7.00
  -6   7  -1   19.70    4.60
  -6   7  -1   17.10    3.50
   6   7   1   22.20    4.30
   6   7   1   12.00    5.30
   7  -7   1    5.10    5.30
  -7  -7  -1    4.20    4.50
  -7  -7  -1    1.40    6.30
  -7  -7  -1    0.70    6.50
   7  -7   1    0.40    5.00
   7  -7   1    4.20    4.00
  -7   7  -1    0.40    4.30
   7   7   1   -1.10    6.50
   7   7   1    1.50    4.60
  -7   7  -1   -6.30    6.30
   7   7   1    4.80    4.10
  -8  -7  -1  121.09   10.30
   8  -7   1  127.39   10.20
   8  -7   1  120.99   10.40
  -8  -7  -1  119.59   11.40
  -8  -7  -1  118.09   11.70
   8  -7   1  115.79    7.50
   8   7   1  126.69    8.00
   8   7   1  108.49    8.20
  -8   7  -1  122.29   11.70
   8   7   1  132.49   11.70
   9  -7   1    4.90    6.20
   9  -7   1    1.80    6.30
  -9  -7  -1   23.70    8.00
  -9  -7  -1  -12.20    7.00
  -9   7  -1   -2.60    8.60
   9   7   1    9.30    5.30
   9   7   1   15.60    8.00
  10  -7   1   30.10    8.10
 -10  -7  -1   37.60    8.80
  10  -7   1   11.80    6.80
 -10  -7  -1   14.70    8.50
  10   7   1   29.40    9.90
  10   7   1   37.40    8.90
 -10   7  -1   -4.80   10.30
  11  -7   1    6.70    7.30
 -11  -7  -1    9.30    8.50
  11  -7   1   23.40    8.30
 -11  -7  -1   36.10    9.00
 -11   7  -1  -17.70   11.30
  11   7   1   34.00    9.70
 -10  -8   1   19.20    8.40
  10  -8  -1   11.20    8.10
  10  -8  -1    8.60    6.90
 -10  -8   1   10.10    7.80
  10   8  -1   14.60    6.50
 -10   8   1    8.60   10.90
  10   8  -1   27.30    9.00
  -9  -8   1   28.30    8.20
  -9  -8   1   38.20    8.80
   9  -8  -1   33.90    8.10
   9  -8  -1   27.60    7.60
   9   8  -1   37.60    9.30
   9   8  -1   20.30    6.40
  -9   8   1   16.60    9.30
   8  -8  -1    9.40    6.20
   8  -8  -1    9.10    4.90
   8  -8  -1    7.50    6.50
  -8  -8   1    2.80    4.60
  -8  -8   1    8.30    6.70
  -8  -8   1    3.70    6.60
   8   8  -1    8.80    7.40
   8   8  -1    0.20    5.40
  -8   8   1   -3.80    7.60
   8   8  -1   10.40    6.10
  -7  -8   1   73.59    7.80
   7  -8  -1   53.29    7.30
   7  -8  -1   54.59    6.20
  -7  -8   1   74.89    8.80
   7  -8  -1   79.69    8.50
  -7  -8   1   56.49    8.90
   7   8  -1   77.49    8.20
   7   8  -1   61.99    7.00
  -7   8   1   73.19    8.70
   7   8  -1   73.69    9.60
  -7   8   1   73.59    8.40
   6  -8  -1    1.50    3.90
   6  -8  -1    7.20    4.80
  -6  -8   1    2.80    6.00
  -6  -8   1    1.30    4.80
  -6  -8   1    3.00    6.70
   6  -8  -1    2.70    5.10
   6  -8  -1    2.90    5.10
   6   8  -1    1.40    3.30
  -6   8   1   -0.40    5.80
   6   8  -1    6.20    6.70
   6   8  -1    0.30    4.90
  -6   8   1    0.60    3.60
  -6   8   1   -1.80    5.80
  -5  -8   1    2.00    5.20
   5  -8  -1   -3.10    4.20
  -5  -8   1   -6.10    5.30
   5  -8  -1   -2.60    4.10
   5  -8  -1    2.10    4.90
   5  -8  -1   -6.70    4.20
  -5  -8   1    3.70    4.40
  -5   8   1    3.30    5.00
   5   8  -1    3.00    2.90
   5   8  -1    1.20    5.90
  -5   8   1    6.00    5.00
   5   8  -1    1.20    4.60
  -5   8   1    4.40    3.60
   4  -8  -1   14.20    3.70
   4  -8  -1   18.50    4.30
   4  -8  -1   12.00    4.70
   4  -8  -1   15.20    4.60
   4  -8  -1   10.30    4.40
  -4  -8   1   15.80    4.70
  -4  -8   1   15.00    5.80
  -4  -8   1   21.70    5.20
  -4   8   1   19.70    4.50
   4   8  -1   17.00    4.50
   4   8  -1   13.80    5.70
   4   8  -1   15.50    3.20
  -4   8   1    7.70    4.60
  -4   8   1   15.60    3.80
   3  -8  -1  318.17   11.10
  -3  -8   1  303.37   10.30
  -3  -8   1  300.17   11.40
   3  -8  -1  279.87    9.80
   3  -8  -1  294.17    9.50
   3  -8  -1  297.17   10.80
  -3   8   1  297.27    9.50
   3   8  -1  286.77   11.60
   3   8  -1  287.17   10.10
  -3   8   1  313.47   10.60
   3   8  -1  298.37    8.30
   2  -8  -1   66.49    5.70
   2  -8  -1   65.39    5.50
   2  -8  -1   68.19    4.60
  -2  -8   1   59.39    6.60
   2  -8  -1   61.49    6.00
  -2  -8   1   63.29    5.40
   2  -8  -1   65.99    6.60
  -2  -8   1   62.49    6.30
   2   8  -1   67.59    4.60
  -2   8   1   65.29    4.70
   2   8  -1   71.89    5.60
   2   8  -1   73.29    7.10
  -2   8   1   64.99    5.60
  -2   8   1   67.79    6.70
  -1  -8   1    1.00    3.70
   1  -8  -1   -1.00    3.40
   1  -8  -1    2.70    3.20
  -1  -8   1    4.40    3.00
   1  -8  -1    2.50    2.40
  -1  -8   1    0.40    3.10
   1  -8  -1   -1.10    3.20
   1   8  -1    2.20    3.70
   1   8  -1    2.40    2.50
  -1   8   1   -0.20    2.80
   1   8  -1    1.70    2.90
  -1   8   1    4.40    3.80
   0  -8  -1   -0.60    3.00
   0  -8  -1    3.90    3.80
   0  -8  -1    5.90    3.60
   0  -8  -1    0.70    2.40
   0  -8   1   -1.00    3.00
   0  -8   1    2.80    3.50
   0  -8   1    1.60    2.80
   0   8   1    3.90    2.80
   0   8  -1    3.10    3.80
   0   8  -1    1.70    2.50
   0   8   1    2.70    3.80
   0   8  -1   -2.30    2.80
   0   8   1    0.00    3.00
  -1  -8  -1  350.86   12.20
   1  -8   1  348.57   10.30
   1  -8   1  339.17   11.10
   1  -8   1  346.67    9.90
  -1  -8  -1  344.47   12.00
  -1  -8  -1  363.66    9.80
   1  -8   1  345.07   11.60
   1   8   1  345.27    9.70
   1   8   1  357.66   11.90
   1   8   1  327.07   10.40
  -1   8  -1  343.27    9.90
  -1   8  -1  343.37   11.40
  -2  -8  -1   13.30    3.50
   2  -8   1   14.00    4.00
  -2  -8  -1   21.70    4.60
   2  -8   1   18.60    3.80
   2  -8   1   15.90    3.90
   2  -8   1   17.70    4.00
   2  -8   1   21.10    3.70
  -2  -8  -1   15.00    5.10
   2   8   1   16.50    3.80
   2   8   1   21.70    5.10
  -2   8  -1   18.40    4.40
  -2   8  -1   13.80    3.60
   2   8   1   18.30    3.50
  -3  -8  -1   47.00    6.00
  -3  -8  -1   40.90    6.50
   3  -8   1   46.00    5.10
   3  -8   1   47.20    5.30
   3  -8   1   49.90    5.60
   3  -8   1   48.30    5.20
   3  -8   1   56.39    5.30
  -3  -8  -1   49.60    5.30
   3   8   1   56.19    4.80
   3   8   1   48.50    6.40
   3   8   1   49.90    5.20
  -3   8  -1   43.50    5.20
  -3   8  -1   50.49    5.10
  -4  -8  -1   -3.20    5.20
   4  -8   1    5.80    4.20
  -4  -8  -1    6.60    4.30
   4  -8   1    1.10    3.80
   4  -8   1    1.60    4.00
   4  -8   1   -0.20    3.90
  -4  -8  -1   -0.10    4.40
  -4   8  -1   -1.80    4.60
  -4   8  -1    0.90    3.50
   4   8   1    5.10    4.30
   4   8   1   -8.60    3.40
  -4   8  -1    2.90    4.20
   4   8   1    9.50    5.70
   5  -8   1   50.99    5.30
   5  -8   1   46.30    5.60
  -5  -8  -1   44.00    8.00
   5  -8   1   53.19    6.60
  -5  -8  -1   54.49    6.40
   5  -8   1   49.20    6.50
  -5  -8  -1   45.40    6.80
   5   8   1   60.99    6.40
  -5   8  -1   52.79    6.70
   5   8   1   58.39    5.10
  -5   8  -1   52.79    6.10
   5   8   1   46.40    7.60
   6  -8   1    1.40    5.00
  -6  -8  -1    3.40    6.00
   6  -8   1    1.80    5.30
   6  -8   1    3.30    5.70
  -6  -8  -1   -0.80    4.80
   6  -8   1   -4.60    4.10
  -6  -8  -1    4.10    7.20
  -6   8  -1    0.80    4.10
   6   8   1    2.70    6.60
   6   8   1   -1.40    3.90
  -6   8  -1    5.70    6.10
  -6   8  -1    0.10    3.40
   6   8   1   -6.70    5.00
  -7  -8  -1   24.20    5.40
  -7  -8  -1   22.60    7.50
  -7  -8  -1   30.30    7.30
   7  -8   1   27.90    6.40
   7  -8   1   24.20    5.00
   7  -8   1   28.40    6.20
   7   8   1   24.80    4.60
   7   8   1   18.00    7.40
   7   8   1   14.70    5.50
  -7   8  -1   17.80    7.20
   8  -8   1   13.20    6.40
  -8  -8  -1   16.60    7.80
   8  -8   1   22.20    5.60
  -8  -8  -1   15.20    5.30
   8  -8   1   21.70    7.20
  -8  -8  -1   16.40    7.30
   8   8   1   21.50    8.30
  -8   8  -1    2.80    8.00
   8   8   1   15.00    5.80
   9  -8   1   10.60    6.70
  -9  -8  -1    5.40    7.30
   9  -8   1    5.50    6.40
  -9  -8  -1    9.50    7.50
   9   8   1    3.70    5.70
   9   8   1   18.00    8.50
  -9   8  -1  -18.80    8.30
  10  -8   1   12.00    7.50
 -10  -8  -1   15.80    8.00
 -10  -8  -1   14.90    8.00
  10  -8   1   -4.60    6.30
  10   8   1   -3.80    6.80
 -10   8  -1  -14.60    9.50
  10   8   1   19.30    8.80
  10  -9  -1    7.70    7.60
  10  -9  -1   11.50    8.00
 -10  -9   1   11.80    7.80
 -10  -9   1   21.60    8.30
 -10   9   1   10.20    8.90
  10   9  -1   15.00    8.70
  10   9  -1    7.20    6.60
 -10   9   1  -17.80   10.00
  -9  -9   1    2.60    7.00
   9  -9  -1   -1.20    6.50
   9  -9  -1    1.70    6.90
  -9  -9   1   11.20    7.00
   9   9  -1   -0.10    6.20
  -9   9   1   -8.30    8.40
  -9   9   1    2.20    7.70
   9   9  -1   -1.60    7.80
   8  -9  -1   20.10    5.90
   8  -9  -1    6.70    6.50
  -8  -9   1   10.30    5.30
  -8  -9   1   22.70    7.50
  -8  -9   1   14.50    7.50
   8  -9  -1    7.80    6.40
   8   9  -1   18.20    6.30
   8   9  -1   16.90    5.70
  -8   9   1    0.20    8.00
  -8   9   1    6.40    7.30
   8   9  -1   11.20    8.30
   7  -9  -1   70.49    8.80
   7  -9  -1   57.09    7.80
   7  -9  -1   76.79    7.50
  -7  -9   1   64.79    8.50
  -7  -9   1   66.39    7.30
  -7  -9   1   57.69    9.00
   7   9  -1   64.09    9.70
  -7   9   1   53.29    8.30
  -7   9   1   62.59    8.70
   7   9  -1   64.09    7.80
   7   9  -1   61.99    7.40
   6  -9  -1    5.50    4.90
  -6  -9   1    8.00    6.70
   6  -9  -1   -0.80    5.40
  -6  -9   1   -1.30    4.70
   6  -9  -1    3.80    5.20
   6  -9  -1   -1.20    4.80
  -6  -9   1    5.10    5.60
   6   9  -1   -3.50    6.90
  -6   9   1    3.00    5.90
  -6   9   1   -7.60    5.30
   6   9  -1    1.20    5.30
  -5  -9   1   77.89    8.20
  -5  -9   1   82.69    8.90
   5  -9  -1   71.79    8.00
   5  -9  -1   83.69    7.40
  -5  -9   1   64.99    9.00
   5  -9  -1   77.89    7.90
   5  -9  -1   66.79    7.20
  -5   9   1   62.29    7.60
   5   9  -1   71.19    5.50
   5   9  -1   71.89    8.90
  -5   9   1   75.69    6.50
  -5   9   1   65.39    7.20
   5   9  -1   72.79    7.40
  -4  -9   1    7.10    5.10
  -4  -9   1   -2.50    5.40
   4  -9  -1    7.70    4.80
   4  -9  -1    6.80    3.90
  -4  -9   1    5.90    4.70
   4  -9  -1    4.20    4.60
   4  -9  -1    7.00    4.80
  -4   9   1    0.50    4.90
  -4   9   1    8.60    4.70
   4   9  -1    2.50    6.30
   4   9  -1    2.30    3.30
   4   9  -1    5.10    4.80
  -4   9   1    7.50    3.90
  -3  -9   1    7.80    4.40
  -3  -9   1    1.90    4.00
   3  -9  -1   -1.80    3.70
   3  -9  -1   -4.00    4.40
  -3  -9   1   -0.40    5.10
   3  -9  -1   -0.30    4.20
   3  -9  -1    3.20    4.20
  -3   9   1    4.00    4.40
   3   9  -1    4.10    5.50
  -3   9   1    5.70    3.60
   3   9  -1   -2.40    4.00
   3   9  -1   -0.10    3.40
  -3   9   1   -3.30    4.80
  -2  -9   1   19.60    4.80
   2  -9  -1   21.50    3.70
   2  -9  -1   18.20    4.50
   2  -9  -1   19.10    4.80
  -2  -9   1   24.20    4.80
   2  -9  -1   14.80    4.80
  -2  -9   1   20.20    5.80
   2   9  -1   15.50    4.20
  -2   9   1   20.80    4.50
  -2   9   1   17.60    5.40
   2   9  -1   24.70    5.80
   2   9  -1   23.80    3.60
   1  -9  -1  177.68    9.60
   1  -9  -1  178.48    6.80
   1  -9  -1  171.98    8.10
   1  -9  -1  196.58    9.10
  -1  -9   1  164.58    7.50
  -1  -9   1  182.68    9.80
  -1  -9   1  174.28    9.10
   1   9  -1  185.58    9.50
   1   9  -1  170.68    8.00
  -1   9   1  179.18    7.80
  -1   9   1  180.68    9.90
   1   9  -1  179.18    6.90
   0  -9   1   74.59    7.10
   0  -9  -1   76.59    6.20
   0  -9  -1   62.39    6.50
   0  -9   1   66.89    6.80
   0  -9   1   67.99    5.40
   0  -9  -1   70.39    7.50
   0  -9  -1   64.99    5.00
   0   9   1   71.59    7.60
   0   9  -1   62.49    5.80
   0   9   1   59.19    5.60
   0   9  -1   64.19    6.40
   0   9  -1   70.39    5.20
   0   9   1   68.89    5.70
  -1  -9  -1   48.80    4.60
   1  -9   1   46.50    5.80
  -1  -9  -1   42.10    5.90
   1  -9   1   38.80    5.40
   1  -9   1   49.30    4.70
   1  -9   1   46.20    5.30
  -1  -9  -1   39.80    6.40
   1   9   1   49.00    6.30
   1   9   1   38.80    5.00
  -1   9  -1   58.79    6.60
   1   9   1   51.59    4.70
  -1   9  -1   49.00    4.70
  -1   9  -1   40.30    5.00
   2  -9   1    1.60    3.50
   2  -9   1    1.20    4.00
  -2  -9  -1    2.10    4.80
   2  -9   1   -1.70    4.10
  -2  -9  -1    4.10    3.60
  -2  -9  -1    3.20    4.30
   2  -9   1    1.60    4.00
  -2   9  -1    0.40    3.70
   2   9   1    0.10    5.10
  -2   9  -1    2.70    4.50
   2   9   1    0.70    3.70
   2   9   1    7.00    3.80
  -3  -9  -1  146.59    9.70
   3  -9   1  140.89    7.80
   3  -9   1  149.79    9.00
  -3  -9  -1  147.09   10.60
   3  -9   1  146.49    8.10
  -3  -9  -1  149.88    7.90
   3  -9   1  150.88    8.60
   3  -9   1  141.59    7.90
  -3   9  -1  145.09    7.80
   3   9   1  144.29    7.60
  -3   9  -1  145.99    8.50
   3   9   1  153.38   10.60
   3   9   1  137.89    8.10
   4  -9   1   48.30    6.00
   4  -9   1   51.99    6.30
  -4  -9  -1   52.99    6.50
   4  -9   1   49.99    6.10
   4  -9   1   54.79    6.10
  -4  -9  -1   40.00    7.50
  -4  -9  -1   46.20    6.60
  -4   9  -1   43.40    6.30
   4   9   1   57.49    7.80
  -4   9  -1   49.70    6.00
   4   9   1   49.99    6.40
   4   9   1   53.79    5.10
  -4   9  -1   55.79    6.40
   5  -9   1  109.89    8.90
  -5  -9  -1  116.89   11.40
  -5  -9  -1  110.19    9.60
  -5  -9  -1  107.69    9.10
   5  -9   1  113.59    9.20
   5  -9   1  106.29    8.00
   5  -9   1  100.19    7.60
   5   9   1  102.89    8.40
  -5   9  -1  102.39    9.00
   5   9   1  104.09    6.80
   5   9   1   98.69   10.00
  -5   9  -1   95.69    9.00
  -5   9  -1  108.59    7.50
   6  -9   1    8.90    5.40
  -6  -9  -1    7.90    5.10
   6  -9   1   11.80    4.80
   6  -9   1    5.70    5.40
  -6  -9  -1    5.60    5.90
  -6  -9  -1   13.00    7.20
   6   9   1    6.30    7.20
  -6   9  -1    2.20    5.90
  -6   9  -1   10.50    3.60
   6   9   1    5.90    3.90
   6   9   1    6.40    5.50
  -6   9  -1    5.10    4.30
   7  -9   1    2.60    5.60
  -7  -9  -1    0.30    4.70
   7  -9   1    4.20    4.80
   7  -9   1   -1.30    5.30
  -7  -9  -1    4.00    6.80
  -7  -9  -1    3.70    6.00
   7   9   1   -1.90    7.30
  -7   9  -1   -7.80    6.40
   7   9   1   -2.90    5.10
  -8  -9  -1   21.90    8.00
   8  -9   1   -4.00    5.70
   8  -9   1    5.60    6.20
  -8  -9  -1    8.40    6.70
  -8  -9  -1    4.20    5.10
   8   9   1   10.90    8.30
  -8   9  -1   -2.30    7.60
   8   9   1    2.80    5.70
  -9  -9  -1   41.80    8.80
  -9  -9  -1   38.00    9.40
   9  -9   1   36.50    8.10
   9  -9   1   45.10    8.60
   9   9   1   66.79   10.60
  -9   9  -1   18.40    9.70
   9   9   1   47.10    7.60
 -10  -9  -1    6.80    7.70
  10  -9   1    0.00    7.10
 -10  -9  -1   16.40    8.50
  10  -9   1    8.60    7.60
 -10   9  -1  -13.40   10.10
  10   9   1   26.70    9.70
  10   9   1   -3.30    6.90
 -10 -10   1   16.20    7.90
  10 -10  -1  -12.50    8.10
  10 -10  -1    3.60    8.20
 -10 -10   1   20.40    8.60
  10  10  -1    9.80    9.60
  10  10  -1    5.10    7.30
 -10  10   1   -7.20   11.30
   9 -10  -1   29.20    7.80
  -9 -10   1   37.60    8.10
  -9 -10   1   25.60    8.10
   9 -10  -1   24.10    8.30
   9  10  -1   29.90    7.50
   9  10  -1   47.30   10.00
  -9  10   1   32.20    9.20
  -9  10   1    8.00    9.90
  -8 -10   1    5.90    7.10
   8 -10  -1    9.10    5.60
   8 -10  -1    1.40    6.50
  -8 -10   1    4.30    6.40
   8 -10  -1    8.60    7.40
  -8 -10   1    2.70    5.40
   8  10  -1    7.00    6.40
   8  10  -1    9.40    8.50
   8  10  -1   10.80    5.80
  -8  10   1    6.80    7.50
  -8  10   1  -15.60    7.40
   7 -10  -1   21.00    6.70
  -7 -10   1   22.60    6.80
   7 -10  -1   30.50    7.50
   7 -10  -1   18.30    5.80
  -7 -10   1   23.20    7.70
  -7 -10   1   28.70    6.50
   7  10  -1   24.10    8.60
   7  10  -1   16.40    6.40
   7  10  -1   27.80    6.80
  -7  10   1   16.40    7.40
  -7  10   1   33.20    8.00
   6 -10  -1   -2.50    5.80
   6 -10  -1    2.40    5.00
  -6 -10   1    3.10    6.00
  -6 -10   1    3.20    5.30
  -6 -10   1    8.30    5.80
   6  10  -1   -0.80    5.70
  -6  10   1    4.00    6.20
  -6  10   1   -6.50    5.50
   6  10  -1   11.90    7.70
  -5 -10   1   68.49    8.00
  -5 -10   1   82.09    8.60
   5 -10  -1   74.99    7.40
   5 -10  -1   67.29    7.00
   5 -10  -1   64.79    7.80
  -5 -10   1   67.39    9.50
  -5  10   1   75.19    6.60
  -5  10   1   73.49    8.30
   5  10  -1   88.09    8.00
   5  10  -1   83.79    9.70
  -5  10   1   71.49    7.40
   4 -10  -1   31.40    5.30
  -4 -10   1   25.60    7.10
   4 -10  -1   33.80    6.00
  -4 -10   1   26.50    6.20
  -4 -10   1   28.10    6.10
   4 -10  -1   20.90    6.00
   4 -10  -1   24.50    6.10
   4  10  -1   28.50    8.00
   4  10  -1   27.50    5.90
   4  10  -1   30.20    4.20
  -4  10   1   31.70    5.20
  -4  10   1   31.80    6.60
  -4  10   1   29.40    5.60
  -3 -10   1   99.49   10.00
  -3 -10   1  103.79    7.80
   3 -10  -1  106.79    7.90
   3 -10  -1  102.59    8.00
   3 -10  -1   99.99    8.90
  -3 -10   1   97.49    9.00
   3 -10  -1   93.69    9.10
   3  10  -1   99.29    8.00
  -3  10   1  103.69    7.10
   3  10  -1   97.99    6.60
   3  10  -1  107.89   10.90
  -3  10   1  104.09    8.30
  -3  10   1  102.89    9.80
   2 -10  -1   18.90    5.40
   2 -10  -1   14.20    5.50
  -2 -10   1   21.50    4.80
   2 -10  -1   19.00    5.40
   2 -10  -1   22.00    4.10
  -2 -10   1   22.60    6.20
  -2 -10   1   14.50    5.20
  -2  10   1   20.20    6.00
   2  10  -1   16.70    3.90
   2  10  -1   14.10    4.70
   2  10  -1   20.70    6.40
  -2  10   1   16.70    4.80
  -1 -10   1    7.50    4.10
   1 -10  -1    9.20    4.70
  -1 -10   1    4.50    4.50
   1 -10  -1    2.00    4.80
   1 -10  -1    6.60    3.30
   1 -10  -1   11.30    5.50
  -1 -10   1    2.10    5.40
  -1  10   1    8.60    4.30
  -1  10   1    7.20    5.30
   1  10  -1    9.60    3.70
  -1  10   1   11.70    4.40
   1  10  -1   13.30    5.70
   1  10  -1    2.10    3.90
   0 -10  -1   22.40    6.10
   0 -10  -1   16.40    5.30
   0 -10   1   25.50    4.30
   0 -10  -1   23.50    3.90
   0 -10   1   18.40    5.30
   0 -10   1   24.70    5.80
   0 -10  -1   21.90    4.90
   0  10   1   20.90    4.20
   0  10  -1   18.50    4.60
   0  10   1   20.50    5.90
   0  10  -1   19.80    5.70
   0  10  -1   23.50    4.00
   0  10   1   12.90    4.30
   1 -10   1   77.19    6.20
   1 -10   1   92.69    8.10
  -1 -10  -1   71.99    7.40
  -1 -10  -1   77.09    9.00
  -1 -10  -1   80.19    6.10
   1 -10   1   66.29    7.00
   1 -10   1   72.39    6.60
   1  10   1   95.39    6.80
  -1  10  -1   83.19    8.60
   1  10   1   77.39    7.20
  -1  10  -1   84.09    6.60
  -1  10  -1   67.59    6.30
   1  10   1   75.39    7.80
  -2 -10  -1   11.30    5.20
  -2 -10  -1   17.70    4.50
  -2 -10  -1   15.00    6.00
   2 -10   1   13.80    5.10
   2 -10   1   10.70    4.90
   2 -10   1    8.00    5.20
   2 -10   1   15.20    4.40
  -2  10  -1   19.00    5.80
  -2  10  -1   18.00    4.70
   2  10   1   15.80    4.50
   2  10   1   17.40    4.50
   2  10   1   19.80    6.40
   3 -10   1    8.40    5.00
  -3 -10  -1    0.20    5.10
  -3 -10  -1   16.10    6.30
   3 -10   1    7.40    5.10
   3 -10   1    8.50    4.70
   3 -10   1    7.30    5.10
  -3 -10  -1   12.60    4.70
   3 -10   1    2.30    4.50
  -3  10  -1    7.20    4.50
   3  10   1    5.90    6.60
  -3  10  -1    9.60    5.00
  -3  10  -1   13.60    6.00
   3  10   1   10.10    4.80
   3  10   1   11.50    5.00
   4 -10   1   38.10    6.20
   4 -10   1   36.40    6.40
  -4 -10  -1   32.20    7.80
   4 -10   1   44.50    6.10
   4 -10   1   40.60    6.30
  -4 -10  -1   34.30    6.90
  -4 -10  -1   41.80    6.30
  -4  10  -1   42.30    5.90
  -4  10  -1   44.30    6.20
   4  10   1   52.19    8.80
   4  10   1   40.40    6.60
  -4  10  -1   31.40    6.70
   4  10   1   37.00    5.10
  -5 -10  -1   69.39    8.20
   5 -10   1   57.09    7.40
  -5 -10  -1   80.49    8.30
   5 -10   1   52.89    7.10
  -5 -10  -1   68.39    9.60
   5 -10   1   73.29    7.80
   5 -10   1   66.29    6.80
   5  10   1   70.29    7.60
   5  10   1   67.39    9.40
   5  10   1   64.39    6.30
  -5  10  -1   61.99    6.90
  -5  10  -1   73.99    7.70
  -5  10  -1   72.49    8.10
   6 -10   1    0.10    5.00
  -6 -10  -1   -0.20    6.10
   6 -10   1   -6.70    4.50
   6 -10   1   -0.80    5.30
  -6 -10  -1   -1.00    4.90
  -6 -10  -1    6.00    5.30
  -6  10  -1   -8.10    5.50
   6  10   1    0.40    7.20
   6  10   1    2.40    5.70
  -6  10  -1   -2.00    5.90
   7 -10   1   49.60    8.00
   7 -10   1   42.90    8.00
  -7 -10  -1   41.60    7.10
  -7 -10  -1   48.90    7.70
  -7 -10  -1   42.60    8.80
   7 -10   1   42.40    6.50
   7  10   1   49.80    7.70
   7  10   1   42.50    9.60
  -7  10  -1   41.00    8.40
  -7  10  -1   41.30    8.30
  -8 -10  -1    8.10    5.60
   8 -10   1    5.40    6.60
  -8 -10  -1    0.50    7.00
  -8 -10  -1   10.90    6.70
   8 -10   1   -2.90    6.30
  -8  10  -1   11.90    7.80
   8  10   1   -5.70    6.10
  -8  10  -1  -18.60    7.80
   8  10   1   15.60    9.20
  -9 -10  -1    2.20    7.30
   9 -10   1    1.20    7.20
   9 -10   1   -3.60    6.40
  -9 -10  -1   16.20    7.60
  -9  10  -1    7.60    8.30
   9  10   1    6.30    8.80
  -9  10  -1  -24.10    8.20
   9  10   1  -10.00    6.30
   9 -11  -1    8.50    7.50
   9 -11  -1    3.50    7.50
  -9 -11   1   10.50    7.90
  -9 -11   1   15.70    7.30
   9  11  -1   13.20    9.70
  -9  11   1   -2.40    8.50
   9  11  -1   -7.40    7.30
  -8 -11   1   -2.00    5.70
  -8 -11   1   13.70    7.60
   8 -11  -1    6.00    7.00
  -8 -11   1   17.70    6.50
   8 -11  -1    1.60    5.90
   8  11  -1    7.20    6.80
   8  11  -1    9.50    9.70
   8  11  -1    9.00    6.60
  -8  11   1    6.20    8.20
  -7 -11   1   15.90    6.30
   7 -11  -1   22.60    6.70
  -7 -11   1   14.30    6.20
   7 -11  -1   15.00    7.40
  -7 -11   1   12.50    7.20
   7  11  -1   17.10    9.00
   7  11  -1    6.20    7.00
   7  11  -1   27.50    7.50
  -7  11   1    9.10    7.60
  -7  11   1   16.10    7.60
  -6 -11   1    6.90    5.80
   6 -11  -1   16.50    5.70
   6 -11  -1   15.60    6.70
  -6 -11   1   19.20    6.00
  -6 -11   1   10.00    6.80
   6  11  -1    3.40    6.40
   6  11  -1   13.40    8.50
  -6  11   1   14.00    7.10
  -6  11   1    5.50    5.90
  -5 -11   1  111.09   10.00
  -5 -11   1  125.39    8.90
  -5 -11   1   99.99   10.70
   5 -11  -1  101.09   10.20
   5 -11  -1   99.79    8.90
   5 -11  -1   92.59    8.30
   5  11  -1  105.49   10.70
   5  11  -1   94.79    8.90
  -5  11   1  113.39   10.10
  -5  11   1   90.99    8.50
   4 -11  -1    5.60    5.50
   4 -11  -1   -3.90    5.30
   4 -11  -1    3.60    4.60
  -4 -11   1    5.60    4.80
   4 -11  -1    0.70    5.10
  -4 -11   1    3.00    6.70
  -4 -11   1   -3.10    5.30
   4  11  -1   -6.80    5.30
  -4  11   1    2.40    5.70
   4  11  -1    7.00    7.40
  -4  11   1    8.10    6.40
  -4  11   1    1.60    4.40
  -3 -11   1    0.80    6.20
  -3 -11   1   -4.90    5.00
  -3 -11   1    3.70    4.90
   3 -11  -1    2.50    5.50
   3 -11  -1    6.50    4.90
   3 -11  -1    6.30    5.40
   3  11  -1    3.10    5.20
  -3  11   1   11.60    6.70
   3  11  -1   -0.50    7.50
  -3  11   1   -0.60    4.10
  -3  11   1    4.50    5.20
   3  11  -1    8.60    4.40
  -2 -11   1   37.60    7.80
  -2 -11   1   38.50    5.70
   2 -11  -1   38.50    7.10
   2 -11  -1   38.40    6.60
  -2 -11   1   32.00    6.40
   2 -11  -1   35.20    6.50
   2 -11  -1   35.80    4.80
   2  11  -1   41.70    8.00
  -2  11   1   34.10    5.90
  -2  11   1   38.20    7.60
   2  11  -1   29.60    5.70
   2  11  -1   33.20    4.80
  -1 -11   1   44.90    7.40
  -1 -11   1   38.70    6.50
   1 -11  -1   43.10    7.10
   1 -11  -1   45.10    4.90
  -1 -11   1   52.99    5.80
   1 -11  -1   51.09    7.30
   1 -11  -1   39.90    6.30
  -1  11   1   46.90    7.60
   1  11  -1   44.40    7.50
  -1  11   1   44.40    5.70
   1  11  -1   50.49    5.20
   1  11  -1   42.20    6.00
  -1  11   1   38.40    5.80
   0 -11   1   28.20    4.80
   0 -11  -1   35.30    6.10
   0 -11  -1   31.50    6.50
   0 -11  -1   37.40    4.60
   0 -11   1   32.60    6.80
   0 -11  -1   36.60    7.30
   0 -11   1   34.60    6.30
   0  11   1   30.30    5.20
   0  11  -1   30.10    6.70
   0  11   1   42.40    7.50
   0  11   1   29.50    5.30
   0  11  -1   34.60    4.90
   0  11  -1   18.30    5.30
   1 -11   1    2.20    5.30
  -1 -11  -1   -2.70    5.00
  -1 -11  -1    2.40    6.10
  -1 -11  -1   -0.40    3.80
   1 -11   1   -7.40    4.80
   1 -11   1    1.20    4.00
   1 -11   1    0.60    4.90
  -1  11  -1    0.70    4.10
   1  11   1    3.20    4.80
  -1  11  -1   -1.10    4.20
   1  11   1    2.30    4.40
  -1  11  -1    2.40    5.70
   1  11   1    3.00    6.40
  -2 -11  -1   29.70    7.50
  -2 -11  -1   23.90    6.80
   2 -11   1   36.20    5.40
   2 -11   1   36.50    6.80
  -2 -11  -1   30.90    5.30
   2 -11   1   20.00    5.60
   2 -11   1   16.20    5.90
   2  11   1   23.70    5.30
  -2  11  -1   24.80    5.50
  -2  11  -1   27.60    5.50
   2  11   1   27.80    7.80
   2  11   1   18.70    5.30
  -2  11  -1   29.70    7.10
   3 -11   1  111.89    8.00
  -3 -11  -1  122.79    8.10
  -3 -11  -1  102.99   10.90
   3 -11   1   96.29    8.40
   3 -11   1  104.39    9.70
   3 -11   1  119.39    8.70
  -3 -11  -1  106.39   10.30
   3  11   1  104.49    8.10
  -3  11  -1  107.09    7.90
   3  11   1  111.99   12.10
   3  11   1  107.39    8.90
  -3  11  -1  124.59   10.90
  -3  11  -1  100.29    8.80
  -4 -11  -1   31.60    6.70
   4 -11   1   33.50    6.60
   4 -11   1   35.60    6.00
  -4 -11  -1   29.70    7.60
  -4 -11  -1   38.00    5.90
   4 -11   1   42.00    6.30
   4 -11   1   25.50    6.30
  -4  11  -1   36.30    5.90
   4  11   1   32.80    5.00
  -4  11  -1   40.30    5.90
   4  11   1   32.20    6.60
   4  11   1   45.20    9.20
  -4  11  -1   45.00    6.90
  -4  11  -1   37.60    7.60
  -5 -11  -1   44.10    6.30
   5 -11   1   41.50    6.40
   5 -11   1   36.10    7.10
   5 -11   1   25.60    5.70
  -5 -11  -1   36.60    7.90
  -5 -11  -1   35.20    7.10
   5  11   1   30.30    8.60
   5  11   1   39.80    7.20
  -5  11  -1   44.50    7.50
  -5  11  -1   34.00    6.50
  -5  11  -1   38.10    5.80
   6 -11   1    4.00    5.30
  -6 -11  -1   -1.90    5.30
  -6 -11  -1    2.00    6.60
   6 -11   1   -1.40    5.60
  -6 -11  -1    4.90    5.40
   6 -11   1   -0.50    6.10
  -6  11  -1   -2.20    6.00
   6  11   1   -5.90    6.10
   6  11   1    5.50    8.40
  -6  11  -1    5.70    6.70
   7 -11   1    5.90    6.40
  -7 -11  -1   -3.40    5.60
   7 -11   1    1.80    6.30
  -7 -11  -1    4.50    5.50
   7 -11   1    2.80    5.40
  -7 -11  -1    7.70    7.70
  -7  11  -1   -2.90    7.30
   7  11   1   -3.00    8.80
  -7  11  -1  -13.30    6.80
   7  11   1   -4.10    6.80
  -8 -11  -1    1.90    5.90
  -8 -11  -1   18.90    8.20
  -8 -11  -1   19.10    6.70
   8 -11   1   11.90    7.30
   8 -11   1   24.30    7.50
  -8  11  -1   35.10    9.00
   8  11   1    3.70    7.10
  -8  11  -1   -1.30    8.50
   8  11   1    3.80    9.40
   9 -11   1   23.40    8.40
   9 -11   1    8.10    7.90
  -9 -11  -1   23.40    9.60
  -9 -11  -1   26.80    8.00
  -9  11  -1    2.00    9.70
  -9  11  -1   13.30    9.20
   9  11   1   13.10    7.70
   9  11   1   19.80   10.20
   8 -12  -1   15.50    8.30
  -8 -12   1   11.80    6.80
  -8 -12   1   18.20    8.10
  -8 -12   1   20.60    6.90
   8 -12  -1   15.20    9.10
   8  12  -1    6.40    7.40
  -8  12   1   12.00    8.90
   8  12  -1   21.10    7.20
   8  12  -1   18.20    9.90
  -7 -12   1   26.50    6.60
   7 -12  -1   13.40    7.40
  -7 -12   1   12.50    6.50
   7 -12  -1    5.00    6.30
  -7 -12   1   33.80    8.50
  -7  12   1   28.60    8.90
   7  12  -1   29.80    7.90
   7  12  -1   27.80   10.10
   7  12  -1    2.70    7.60
   6 -12  -1    0.50    6.60
  -6 -12   1    1.90    6.70
  -6 -12   1    8.30    6.30
  -6 -12   1   11.90    5.50
   6 -12  -1    7.40    6.10
   6  12  -1    7.80    7.00
  -6  12   1    6.50    7.40
   6  12  -1  -10.60    8.50
  -5 -12   1   23.20    6.00
  -5 -12   1   16.50    6.70
  -5 -12   1   13.30    7.10
   5 -12  -1   17.60    6.90
   5 -12  -1   14.90    5.80
   5 -12  -1   16.50    6.30
   5  12  -1    5.00    6.40
  -5  12   1   19.70    7.20
  -5  12   1   19.00    7.90
   5  12  -1    5.50    8.20
  -4 -12   1    5.00    6.50
   4 -12  -1   11.40    5.80
  -4 -12   1    9.20    6.00
   4 -12  -1   12.00    6.30
  -4 -12   1   12.50    5.10
   4 -12  -1   11.30    5.00
   4 -12  -1    8.00    5.70
  -4  12   1   15.70    6.10
  -4  12   1   17.50    7.30
   4  12  -1   11.90    8.00
   4  12  -1    4.60    5.80
  -3 -12   1    6.30    5.60
  -3 -12   1   15.60    7.10
   3 -12  -1   -1.80    5.20
  -3 -12   1   11.10    5.00
   3 -12  -1    9.70    5.60
   3 -12  -1    8.80    5.30
   3  12  -1   10.90    8.00
  -3  12   1    3.30    6.70
   3  12  -1    1.80    5.20
  -3  12   1    3.90    5.30
  -3  12   1    5.70    4.30
  -2 -12   1   42.10    7.00
  -2 -12   1   44.10    8.30
   2 -12  -1   33.90    7.70
   2 -12  -1   46.40    7.10
  -2 -12   1   43.90    5.80
   2 -12  -1   43.40    7.00
   2 -12  -1   41.10    7.30
  -2  12   1   47.80    6.60
  -2  12   1   46.00    8.30
  -2  12   1   43.90    5.40
   2  12  -1   34.60    6.10
   2  12  -1   49.20    8.80
  -2  12   1   38.60    5.90
  -1 -12   1    3.70    5.40
  -1 -12   1    7.70    6.50
   1 -12  -1    8.10    6.00
   1 -12  -1   14.10    6.00
   1 -12  -1   10.20    6.30
   1 -12  -1    4.40    4.00
  -1 -12   1    9.80    4.40
   1  12  -1    8.80    4.50
   1  12  -1    7.20    4.80
   1  12  -1    1.30    6.90
  -1  12   1    5.30    7.00
  -1  12   1    6.50    4.90
  -1  12   1   -1.70    4.40
   0 -12  -1   31.80    7.20
   0 -12   1   48.60    8.00
   0 -12   1   35.20    7.20
   0 -12  -1   32.00    4.80
   0 -12  -1   48.40    8.20
   0 -12   1   45.70    5.60
   0  12  -1   27.60    5.90
   0  12   1   38.00    8.00
   0  12  -1   30.10    5.20
   0  12   1   37.60    5.70
   0  12   1   30.80    5.80
   0  12  -1   46.80    8.20
  -1 -12  -1   39.00    4.90
  -1 -12  -1   36.10    7.10
   1 -12   1   35.30    6.90
  -1 -12  -1   38.20    8.00
   1 -12   1   36.50    5.20
   1 -12   1   35.20    7.30
   1  12   1   35.00    5.60
  -1  12  -1   36.00    7.90
  -1  12  -1   25.10    5.50
  -1  12  -1   40.60    5.70
   1  12   1   31.80    6.10
   1  12   1   28.80    7.90
  -2 -12  -1    0.80    6.60
   2 -12   1   -5.60    5.10
   2 -12   1    5.70    4.50
  -2 -12  -1    3.70    5.60
   2 -12   1    4.60    5.50
  -2 -12  -1    7.80    4.50
   2 -12   1    0.90    5.20
   2  12   1    6.60    7.80
   2  12   1    2.10    4.90
  -2  12  -1   -3.60    6.40
   2  12   1    7.80    5.10
  -2  12  -1   -6.40    4.60
  -2  12  -1    3.30    4.50
  -3 -12  -1   -6.50    5.20
   3 -12   1   11.50    5.70
  -3 -12  -1    2.20    6.40
   3 -12   1    6.00    5.70
   3 -12   1    3.30    4.60
  -3 -12  -1   15.00    4.60
   3 -12   1    4.50    5.20
  -3  12  -1    1.70    5.20
  -3  12  -1    7.70    4.50
   3  12   1   -4.00    5.10
  -3  12  -1    6.60    4.40
   3  12   1   -0.10    7.70
   3  12   1   13.90    8.10
  -3  12  -1   -2.70    6.20
   4 -12   1   19.50    6.10
  -4 -12  -1   44.40    6.10
  -4 -12  -1   20.00    6.50
  -4 -12  -1   31.50    7.70
   4 -12   1   19.40    6.10
   4 -12   1   32.90    6.20
   4 -12   1   28.20    6.90
  -4  12  -1   34.30    6.00
   4  12   1   32.60    7.10
   4  12   1   17.40    8.60
  -4  12  -1   44.60    6.10
  -4  12  -1   27.30    6.50
  -4  12  -1   33.50    7.90
   5 -12   1    2.80    5.30
  -5 -12  -1   11.00    7.40
  -5 -12  -1    6.80    5.90
   5 -12   1    2.60    6.10
   5 -12   1   13.30    6.00
  -5 -12  -1   18.40    5.30
  -5  12  -1    7.00    6.00
   5  12   1   13.70    7.00
  -5  12  -1    6.40    6.50
   5  12   1    3.10    8.50
  -5  12  -1   17.20    7.30
   6 -12   1   28.70    7.70
  -6 -12  -1   23.20    7.40
   6 -12   1   26.90    6.80
  -6 -12  -1   23.90    8.20
  -6 -12  -1   32.80    6.30
   6  12   1   23.90    7.80
  -6  12  -1   22.10    7.30
  -6  12  -1   35.40    8.40
   6  12   1   21.70    9.80
  -7 -12  -1   13.30    8.10
  -7 -12  -1    7.50    5.50
  -7 -12  -1   -1.80    6.10
   7 -12   1   -3.60    5.80
   7 -12   1    9.20    6.90
  -7  12  -1   -1.70    7.50
   7  12   1   -7.60    9.30
   7  12   1    0.50    7.10
  -8 -12  -1    7.60    6.70
  -8 -12  -1   13.60    6.80
   8 -12   1    1.00    7.50
   8 -12   1    6.90    7.40
  -8 -12  -1   10.60    7.80
   8  12   1    3.90   10.00
   8  12   1    4.90    7.40
  -8  12  -1   19.30    9.30
  -8 -13   1    0.30    6.70
  -8 -13   1   23.80    8.90
  -8 -13   1   11.80    6.60
   8 -13  -1   11.50    9.00
   8  13  -1   19.70   11.10
   8  13  -1   19.20    8.10
  -8  13   1    9.30    9.60
   8  13  -1    6.20    8.30
   7 -13  -1   -8.20    7.30
  -7 -13   1   -0.60    6.20
  -7 -13   1    9.20    7.60
  -7 -13   1    6.50    5.90
   7 -13  -1   -6.50    6.20
   7  13  -1    9.90    7.40
   7  13  -1   -9.30    7.70
  -7  13   1    2.40    8.20
   7  13  -1   -9.60    9.50
   6 -13  -1   -1.50    7.40
  -6 -13   1   19.70    6.20
   6 -13  -1    8.90    6.40
  -6 -13   1    6.90    6.70
  -6 -13   1    7.90    7.20
  -6  13   1   28.70    9.40
   6  13  -1  -11.60    9.20
  -6  13   1    2.50    7.30
   6  13  -1   -0.40    7.50
   5 -13  -1    7.20    7.10
  -5 -13   1   11.80    7.60
   5 -13  -1    8.80    6.40
   5 -13  -1    4.80    6.50
  -5 -13   1   -7.10    6.00
  -5  13   1   -0.80    6.50
   5  13  -1    3.10    6.80
  -5  13   1    5.60    8.10
   5  13  -1   -9.80    8.80
   4 -13  -1   22.30    6.90
  -4 -13   1   26.00    5.90
  -4 -13   1    8.40    6.40
   4 -13  -1   16.60    6.70
  -4 -13   1   20.20    7.70
   4  13  -1   18.00    6.90
  -4  13   1   24.50    7.20
  -4  13   1   15.20    8.30
   4  13  -1   12.50    8.90
   3 -13  -1    5.10    5.40
   3 -13  -1   -0.80    6.00
  -3 -13   1    2.00    6.30
  -3 -13   1    3.70    4.60
   3 -13  -1    0.20    5.90
  -3 -13   1    0.80    5.80
   3  13  -1   -7.60    5.40
  -3  13   1    2.00    7.30
   3  13  -1   -3.90    8.40
  -3  13   1   -1.00    5.40
   2 -13  -1   -0.80    5.70
   2 -13  -1    1.50    5.50
  -2 -13   1   -1.20    5.60
   2 -13  -1   -3.30    5.80
  -2 -13   1   10.50    7.10
  -2 -13   1    6.60    4.90
  -2  13   1    1.20    7.10
  -2  13   1    2.00    4.60
  -2  13   1   -6.50    5.30
   2  13  -1   -6.80    7.60
   2  13  -1    1.50    5.10
   1 -13  -1   20.40    6.70
  -1 -13   1   17.30    4.70
   1 -13  -1   29.60    6.90
  -1 -13   1   16.50    6.10
  -1 -13   1   27.40    7.70
   1 -13  -1   22.20    6.70
  -1  13   1   17.30    5.30
  -1  13   1   18.50    7.80
  -1  13   1   21.70    5.20
   1  13  -1   26.00    5.90
   1  13  -1   22.60    8.40
   0 -13   1    8.40    6.00
   0 -13  -1   14.30    6.30
   0 -13   1   14.40    6.60
   0 -13  -1   11.10    6.70
   0 -13   1   11.40    4.40
   0  13  -1   14.00    7.60
   0  13  -1    8.50    4.60
   0  13   1   13.50    5.40
   0  13   1    6.30    5.10
   0  13  -1   15.10    4.90
   0  13   1   11.90    7.50
   1 -13   1    1.30    6.00
   1 -13   1    1.90    4.10
  -1 -13  -1   12.10    6.70
   1 -13   1   -2.40    5.50
  -1 -13  -1    2.30    5.60
   1  13   1   -1.00    7.50
  -1  13  -1   -9.30    6.40
   1  13   1    1.60    4.90
  -1  13  -1   -3.40    4.50
   1  13   1  -10.10    4.60
  -1  13  -1   -3.30    4.50
  -2 -13  -1   28.20    7.90
   2 -13   1   33.60    6.90
   2 -13   1   38.00    7.10
  -2 -13  -1   22.60    6.60
   2 -13   1   28.70    7.00
   2  13   1   30.30    6.50
  -2  13  -1   38.70    8.40
  -2  13  -1   34.60    6.10
  -2  13  -1   35.00    5.80
   2  13   1   41.80    9.30
  -3 -13  -1    6.90    7.10
   3 -13   1   -1.80    5.60
   3 -13   1    1.20    5.80
   3 -13   1   -1.90    5.40
  -3 -13  -1   -0.80    5.60
  -3  13  -1    4.40    5.40
   3  13   1    5.50    6.20
  -3  13  -1    3.50    4.60
  -3  13  -1   -4.10    7.00
   3  13   1  -13.30    8.00
  -3  13  -1   -0.10    5.40
   4 -13   1   -3.30    5.50
  -4 -13  -1    0.60    6.70
   4 -13   1    5.90    6.20
  -4 -13  -1    1.60    6.20
   4 -13   1   -3.00    5.60
  -4  13  -1   -2.30    7.20
   4  13   1   -3.40    6.60
   4  13   1   -5.80    8.70
  -4  13  -1    3.80    4.80
  -4  13  -1    4.10    4.40
  -4  13  -1    0.50    5.90
  -5 -13  -1    3.90    6.60
   5 -13   1   20.10    6.30
   5 -13   1   18.20    7.30
  -5 -13  -1   23.80    8.60
   5 -13   1   20.80    6.80
   5  13   1   14.40   10.00
  -5  13  -1   24.00    8.80
  -5  13  -1   31.60    7.80
   5  13   1   17.30    7.70
  -6 -13  -1   50.19   10.60
  -6 -13  -1   37.70    8.20
  -6 -13  -1   38.10    9.00
   6 -13   1   43.50    8.60
   6 -13   1   34.10    7.60
   6  13   1   49.50   11.70
  -6  13  -1   59.19   10.20
   6  13   1   47.20    9.10
  -6  13  -1   42.40    9.10
  -7 -13  -1   -4.80    6.60
  -7 -13  -1    6.20    7.50
   7 -13   1   -6.70    6.80
   7  13   1   -1.00    8.00
  -7  13  -1    3.70    8.00
   7  13   1   -7.10   10.00
  -8 -13  -1   -5.50    6.90
   8 -13   1   -1.70    7.50
  -8 -13  -1    3.40    8.40
   8  13   1   -9.80   10.40
  -8  13  -1    5.20    9.30
   8  13   1  -13.70    7.50
  -7 -14   1   -0.20    6.90
   7 -14  -1    2.60    8.40
  -7 -14   1   12.80    8.50
   7 -14  -1   -4.00    7.10
  -7  14   1    0.20    8.60
  -7  14   1   23.50   10.20
   7  14  -1   -6.20   10.40
   7  14  -1    5.90    8.00
   7  14  -1  -10.60    8.20
   6 -14  -1   14.50    7.50
  -6 -14   1   30.60    7.90
   6 -14  -1   15.80    8.50
  -6 -14   1   33.50    9.50
  -6  14   1   33.20   10.00
   6  14  -1    4.90   10.50
   6  14  -1   24.00    9.00
  -6  14   1   12.00    8.10
  -5 -14   1   12.10    7.60
   5 -14  -1    5.60    6.70
   5 -14  -1   -1.50    6.80
  -5 -14   1    5.90    7.00
   5  14  -1   -6.60    9.40
  -5  14   1   -5.90    7.40
  -5  14   1   -3.00    8.40
   5  14  -1    3.00    7.60
  -4 -14   1   15.00    7.70
  -4 -14   1   15.60    7.70
   4 -14  -1   11.00    6.80
   4 -14  -1   25.40    7.60
  -4  14   1    8.20    7.10
  -4  14   1   14.80    8.80
   4  14  -1    8.50    9.60
   4  14  -1   13.50    7.70
  -3 -14   1    3.60    6.30
   3 -14  -1    2.60    6.10
   3 -14  -1    0.90    6.80
  -3 -14   1   12.70    7.70
   3 -14  -1   12.50    6.90
  -3  14   1   -1.90    8.60
  -3  14   1   -8.10    5.80
   3  14  -1    1.80    9.40
  -3  14   1    6.50    5.00
   3  14  -1   -2.90    6.80
   2 -14  -1   28.30    7.70
  -2 -14   1   27.40    7.50
   2 -14  -1   25.30    7.50
  -2 -14   1   31.80    8.50
   2 -14  -1   24.80    6.70
  -2  14   1   32.80    9.20
  -2  14   1   26.00    6.60
   2  14  -1   26.00    9.90
   2  14  -1   22.60    6.60
  -2  14   1   17.90    5.70
  -1 -14   1   13.80    7.30
  -1 -14   1   -0.60    6.30
   1 -14  -1    4.50    6.30
   1 -14  -1    6.70    6.70
   1  14  -1   -1.80    8.30
   1  14  -1    2.60    5.30
  -1  14   1    0.30    5.50
  -1  14   1    4.90    8.00
  -1  14   1    1.90    4.90
   0 -14  -1    7.60    6.90
   0 -14  -1    8.40    6.60
   0 -14   1   -2.90    6.10
   0 -14   1    4.40    6.60
   0  14  -1   -3.50    7.90
   0  14   1   -1.20    5.40
   0  14  -1   -2.40    4.70
   0  14   1   -4.90    5.30
   0  14   1   -6.00    8.20
  -1 -14  -1   12.40    7.30
   1 -14   1   -0.50    6.40
   1 -14   1    3.90    6.40
  -1 -14  -1    4.70    6.40
  -1  14  -1    2.20    5.30
   1  14   1    3.60    5.60
   1  14   1  -15.80    8.20
  -1  14  -1   -6.20    4.90
  -1  14  -1    1.90    7.60
   2 -14   1    6.80    6.50
   2 -14   1    8.50    6.40
  -2 -14  -1    1.30    6.10
  -2 -14  -1   17.10    7.40
   2  14   1   -6.00    6.00
  -2  14  -1    3.40    5.00
  -2  14  -1   -2.00    7.40
  -2  14  -1   -6.30    5.30
   2  14   1    2.40    9.00
   3 -14   1   14.90    6.60
   3 -14   1    8.40    7.10
  -3 -14  -1    7.80    7.30
  -3 -14  -1    5.30    6.70
   3 -14   1   -4.10    6.10
  -3  14  -1   10.20    4.90
   3  14   1   -7.90    9.20
   3  14   1    5.00    6.70
  -3  14  -1    3.20    8.10
  -3  14  -1    2.60    5.80
  -4 -14  -1   19.30    8.20
   4 -14   1    9.80    6.60
  -4 -14  -1   18.60    7.60
   4 -14   1   16.80    7.20
   4  14   1   17.20    7.80
  -4  14  -1   12.70    7.00
  -4  14  -1    8.30    8.30
   4  14   1   -1.80    9.80
  -4  14  -1   17.60    5.50
  -5 -14  -1   -1.70    6.70
   5 -14   1    5.90    7.90
  -5 -14  -1   10.70    7.80
   5 -14   1   -0.60    6.30
   5  14   1   -2.30    9.80
   5  14   1   10.30    8.10
  -5  14  -1   18.70    9.10
  -5  14  -1    9.00    5.00
  -5  14  -1   -4.50    6.60
  -6 -14  -1    8.10    7.60
  -6 -14  -1    9.10    7.20
   6 -14   1   -6.60    7.40
   6 -14   1   -3.80    6.60
   6  14   1   -7.00    7.80
   6  14   1  -20.10    9.90
  -6  14  -1   23.10    9.30
  -6  14  -1   13.00    8.20
   7 -14   1   -5.40    7.50
  -7 -14  -1   -1.10    7.10
  -7 -14  -1    3.80    8.40
   7  14   1    1.00   11.00
   7  14   1  -12.30    8.20
  -7  14  -1   -8.20    8.30
  -7  14  -1   11.30    9.40
   6 -15  -1   13.70    8.10
  -6 -15   1    5.40    8.00
  -6 -15   1   -4.90    7.30
  -6  15   1   -4.90    9.00
  -6  15   1    7.40    9.20
   6  15  -1   18.00    8.70
   6  15  -1   -7.40   11.10
   6  15  -1   -4.10    8.80
  -5 -15   1   -6.80    6.50
  -5 -15   1    6.90    7.70
   5 -15  -1    4.30    7.40
   5  15  -1  -13.90    9.60
   5  15  -1    1.30    8.10
  -5  15   1    3.80    9.50
  -5  15   1  -11.30    7.70
  -4 -15   1   21.00    8.20
  -4 -15   1   34.90    9.10
   4 -15  -1   23.10    8.00
   4 -15  -1   16.80    7.80
  -4  15   1   21.20    5.80
   4  15  -1   17.90   10.50
  -4  15   1   15.40    8.00
   4  15  -1   22.10    8.60
  -4  15   1   25.60    9.80
   3 -15  -1    6.20    7.10
  -3 -15   1   14.20    8.30
   3 -15  -1   15.80    7.60
  -3 -15   1   11.70    7.50
  -3  15   1    6.10    5.40
   3  15  -1  -13.90    9.50
  -3  15   1    9.10    7.10
   3  15  -1    5.20    7.30
  -3  15   1    3.90    8.90
  -2 -15   1   10.40    8.10
  -2 -15   1    2.00    6.90
   2 -15  -1    7.00    6.60
   2 -15  -1   -4.70    7.30
   2 -15  -1   19.60    8.00
   2  15  -1   -6.20    9.70
  -2  15   1   -2.30    6.20
  -2  15   1   -8.20    4.80
   2  15  -1    3.70    6.70
  -2  15   1    0.90    9.00
   1 -15  -1   -0.50    6.80
  -1 -15   1   16.80    8.10
  -1 -15   1   -0.70    6.60
   1 -15  -1   -4.90    6.60
  -1  15   1    7.80    5.70
  -1  15   1   -9.30    8.50
   1  15  -1   -9.70    9.30
   1  15  -1    2.00    6.10
   0 -15  -1    1.60    6.80
   0 -15   1    1.50    6.70
   0 -15   1    1.70    7.10
   0 -15  -1    6.80    7.20
   0  15  -1  -16.70    8.30
   0  15   1   -1.70    8.60
   0  15   1   11.20    6.30
   0  15  -1   -0.30    5.10
   1 -15   1    0.00    6.70
  -1 -15  -1   18.70    8.00
  -1 -15  -1   -0.90    6.70
   1 -15   1   10.90    6.90
   1  15   1   -0.70    6.10
   1  15   1   -6.90    9.60
  -1  15  -1   -5.40    8.10
  -1  15  -1    0.30    5.30
   2 -15   1   -3.10    6.90
  -2 -15  -1   20.40    8.20
  -2 -15  -1    9.00    7.20
   2 -15   1    7.80    6.80
  -2  15  -1   10.60    5.80
  -2  15  -1   11.00    9.20
   2  15   1   -3.70    9.90
   2  15   1    5.10    7.00
   3 -15   1    5.90    8.10
  -3 -15  -1   11.10    7.80
   3 -15   1    8.40    7.10
  -3 -15  -1   -0.30    6.50
  -3  15  -1    8.50    9.00
  -3  15  -1   -1.80    4.80
   3  15   1    5.20    7.80
   3  15   1   -6.30   10.20
  -3  15  -1    2.80    6.40
   4 -15   1   -6.50    6.80
   4 -15   1    1.70    6.70
  -4 -15  -1    3.90    7.30
  -4 -15  -1    6.90    7.80
   4  15   1   -2.60   10.10
  -4  15  -1    5.10    5.20
  -4  15  -1  -15.00    8.50
   4  15   1    0.60    7.90
  -4  15  -1    1.30    6.90
   5 -15   1    4.70    7.30
  -5 -15  -1   15.30    8.50
  -5 -15  -1    6.30    7.50
  -5  15  -1    8.00    9.30
   5  15   1   -9.00   10.30
  -5  15  -1    2.20    7.50
   5  15   1   -2.30    8.20
  -5  15  -1   13.90    5.40
  -6 -15  -1   13.20   10.00
   6 -15   1   13.60    8.30
  -6 -15  -1    9.10    8.10
  -6  15  -1   22.40   10.20
   6  15   1   -4.40   11.50
  -6  15  -1   24.50    5.90
   6  15   1   15.60    9.60
  -6  15  -1    0.00    8.00
  -4 -16   1    5.80    7.80
  -4 -16   1   -3.60    7.30
   4 -16  -1   -5.60    7.40
   4 -16  -1   -6.80    7.70
  -4  16   1   -0.30    5.50
  -4  16   1    6.90   10.20
   4  16  -1   15.00    9.20
   4  16  -1  -25.90   10.40
  -4  16   1  -17.00    7.60
   3 -16  -1   -4.50    7.60
  -3 -16   1   14.10    8.30
   3 -16  -1    6.90    7.70
  -3 -16   1    5.70    7.20
  -3  16   1  -12.70    7.50
   3  16  -1   -5.60    8.00
   3  16  -1  -18.10   10.60
  -3  16   1   -3.20    5.40
  -3  16   1  -10.90    9.60
  -2 -16   1   -7.60    6.70
  -2 -16   1    0.70    7.70
   2 -16  -1   12.90    8.20
   2  16  -1  -16.90   10.50
  -2  16   1   -7.30    8.90
  -2  16   1    2.20    5.70
   2  16  -1   -3.30    7.30
   1 -16  -1    1.90    7.60
  -1 -16   1    0.00    7.10
   1 -16  -1   -1.40    7.00
  -1 -16   1   -7.00    7.00
   1  16  -1  -13.80   10.10
   1  16  -1   -4.20    6.30
  -1  16   1   -2.30    9.80
  -1  16   1   -7.60    5.80
   0 -16  -1    7.00    7.80
   0 -16  -1    5.80    7.40
   0 -16   1   -0.90    7.50
   0 -16   1   -2.80    7.00
   0  16  -1  -10.40    9.70
   0  16  -1    1.10    6.10
   0  16   1   -0.20    6.30
   0  16   1   -5.40   10.00
   1 -16   1   17.80    8.00
  -1 -16  -1   19.90    8.80
   1 -16   1    3.50    7.40
  -1 -16  -1   -1.30    7.20
   1  16   1   -4.80   10.50
  -1  16  -1    0.40    6.00
   1  16   1    1.50    7.30
  -1  16  -1  -17.40    9.20
  -2 -16  -1   -1.40    7.00
  -2 -16  -1    4.70    7.80
   2 -16   1    0.20    7.30
   2 -16   1    9.20    7.30
  -2  16  -1  -14.70    8.40
   2  16   1   -6.00    7.90
   2  16   1  -21.20   10.30
  -2  16  -1    3.80    5.90
  -3 -16  -1   -1.70    7.10
   3 -16   1   10.90    8.00
  -3 -16  -1   12.00    8.60
   3  16   1  -13.60   10.60
  -3  16  -1   -0.30    5.40
  -3  16  -1  -12.70    9.40
   3  16   1  -12.60    7.70
  -4 -16  -1    7.20    7.90
  -4 -16  -1   20.50    8.90
   4 -16   1    6.40    7.80
  -4  16  -1    5.90    9.80
   4  16   1   -3.00    9.00
  -4  16  -1    7.00    6.00
   4  16   1   -3.60   11.10
  -2 -17   1    6.90    8.70
  -2 -17   1    9.60    8.80
   2 -17  -1    4.30    8.20
  -2  17   1   -1.60    6.50
   2  17  -1  -25.60   10.80
  -2  17   1  -12.20   10.20
   2  17  -1  -14.00    8.60
   1 -17  -1   23.30    8.90
  -1 -17   1   14.50    8.20
  -1 -17   1   25.80    9.90
   1 -17  -1   12.20    8.60
  -1  17   1   -3.60   10.90
   1  17  -1   -1.60   11.80
  -1  17   1   17.50    7.40
   1  17  -1   16.00    8.60
   0 -17  -1   12.30    8.30
   0 -17   1    3.90    8.40
   0 -17  -1    9.80    8.70
   0 -17   1    1.10    7.70
   0  17  -1  -14.40   10.50
   0  17   1  -18.60   10.30
   0  17   1   -8.90    7.00
   0  17  -1    8.20    7.40
  -1 -17  -1    7.20    8.70
   1 -17   1   12.30    8.00
   1 -17   1   -6.40    7.60
  -1 -17  -1   10.10    8.40
   1  17   1  -24.10   11.30
  -1  17  -1  -16.40   10.30
  -1  17  -1   -3.30    6.20
   1  17   1   -9.80    8.30
  -2 -17  -1   19.90    9.40
  -2 -17  -1    3.50    8.60
   2 -17   1    4.50    8.10
   2  17   1  -25.20   11.60
  -2  17  -1  -13.90    9.70
   2  17   1   -0.80   10.90
  -2  17  -1   -2.70    6.00
  12   0  -2   25.80    9.00
 -12   0   2    5.80   10.90
  12   0  -2   10.30    7.70
 -11   0   2    1.30   10.00
  11   0  -2   15.20    7.20
  11   0  -2   -2.10    6.10
  10   0  -2    9.00    6.20
  10   0  -2   13.90    6.70
 -10   0   2   -6.70    9.00
  10   0  -2   -3.20    4.00
   9   0  -2   -0.50    5.00
  -9   0   2    3.50    7.90
   9   0  -2   -1.50    4.90
  -9   0   2    5.40    5.20
   9   0  -2   -3.60    3.80
   8   0  -2   22.70    5.70
  -8   0   2   25.30    8.10
   8   0  -2   20.90    5.70
   8   0  -2   20.50    4.50
  -8   0   2   25.80    6.40
   7   0  -2   -6.60    3.80
   7   0  -2   -0.50    3.70
   7   0  -2   -0.20    3.30
  -7   0   2   -1.50    4.80
  -7   0   2   -7.80    5.70
   6   0  -2    1.70    2.70
   6   0  -2   -0.20    3.00
  -6   0   2    3.80    4.90
  -6   0   2   -0.20    3.80
   6   0  -2   -0.70    2.80
  -5   0   2   -2.30    3.80
   5   0  -2   -1.70    2.50
   5   0  -2   -0.60    2.20
  -5   0   2    0.50    3.10
   5   0  -2   -0.30    2.50
   4   0  -2   15.80    2.80
   4   0  -2   15.70    1.50
  -4   0   2   16.40    3.00
   4   0  -2   16.40    2.40
  -4   0   2   21.40    3.70
   4   0  -2   17.50    2.60
   4   0  -2   15.20    1.40
   3   0  -2   -0.60    1.90
  -3   0   2    3.10    3.00
   3   0  -2   -0.50    1.80
   3   0  -2   -0.70    1.70
   3   0  -2    2.60    1.10
  -3   0   2   -3.10    2.20
   3   0  -2    0.70    2.10
  -3   0   2    0.50    1.10
  -2   0   2 3453.25   66.19
  -2   0   2 3521.45   65.99
   2   0  -2 3521.65   66.19
  -2   0   2 3480.95   66.79
  -2   0   2 3389.66   65.99
   2   0  -2 3529.65   66.09
   2   0  -2 3592.24   65.69
   2   0  -2 3449.95   66.39
   2   0  -2 3409.26   65.99
  -2   0   2 3574.14   65.69
  -1   0   2    0.70    0.70
   1   0  -2    0.20    0.50
   1   0  -2    0.80    0.90
  -1   0   2    0.10    0.50
   1   0  -2   -1.20    0.50
   1   0  -2   -0.10    0.50
  -1   0   2   -0.20    0.50
   1   0  -2    0.60    0.60
  -1   0   2    0.00    0.50
  -1   0   2    0.20    0.60
   1   0  -2   -0.30    0.50
  -1   0   2    0.00    0.50
  -1   0   2    0.60    0.50
   0   0   2 1891.21   36.00
   0   0   2 1956.60   35.80
   0   0  -2 1928.01   35.80
   0   0   2 1777.12   36.60
   0   0  -2 2002.20   36.10
   0   0  -2 1980.10   36.00
   0   0   2 1835.22   36.00
   1   0   2    0.60    0.80
  -1   0  -2   -0.60    0.80
  -1   0  -2   -0.50    0.80
   1   0   2    0.00    0.70
   1   0   2   -0.60    0.70
  -1   0  -2   -0.40    0.70
   1   0   2    0.50    0.50
  -1   0  -2   -0.10    0.50
  -1   0  -2    0.80    0.70
  -2   0  -2  593.04   11.60
  -2   0  -2  588.74   13.20
  -2   0  -2  588.34   12.70
  -2   0  -2  602.84   11.90
   2   0   2  596.54   12.70
   2   0   2  600.94   11.60
   2   0   2  607.34   11.70
   2   0   2  588.94   12.90
  -2   0  -2  590.04   13.20
   2   0   2  580.84   12.80
  -3   0  -2    1.80    1.20
   3   0   2   -1.50    2.00
  -3   0  -2   -0.20    2.60
   3   0   2    3.00    0.90
   3   0   2   -0.10    1.90
  -3   0  -2   -0.10    1.10
   3   0   2   -1.10    1.20
  -3   0  -2   -0.20    2.60
   4   0   2  155.08    4.50
  -4   0  -2  154.28    6.80
  -4   0  -2  159.08    6.90
   4   0   2  157.78    6.10
   4   0   2  156.58    5.80
  -5   0  -2    2.60    3.60
  -5   0  -2    1.80    3.70
   5   0   2    2.60    1.90
   5   0   2    1.10    2.80
   5   0   2   -0.10    2.60
   6   0   2   85.69    4.50
  -6   0  -2   84.59    8.10
   6   0   2   79.39    6.10
   6   0   2   89.99    6.40
  -6   0  -2   78.39    7.90
   7   0   2   -1.20    4.00
  -7   0  -2    0.90    6.30
   7   0   2   -2.60    2.80
   7   0   2   -1.40    3.90
  -7   0  -2   -0.40    5.90
  -8   0  -2   40.90    8.60
  -8   0  -2   57.19    8.90
   8   0   2   56.79    6.90
   8   0   2   53.29    7.00
   8   0   2   56.79    5.00
  -9   0  -2  -12.20    7.40
   9   0   2    1.40    5.10
   9   0   2    3.10    5.20
  -9   0  -2   -3.00    6.00
 -10   0  -2    7.80    7.30
  10   0   2    7.70    6.50
  10   0   2    0.50    5.90
 -10   0  -2    6.90    9.30
 -11   0  -2   -6.30    9.90
  11   0   2   13.50    7.00
  11   0   2    9.50    6.80
  12   0   2   10.70    8.10
  12   0   2   10.90    8.10
 -12   0  -2  -11.30   11.20
 -12  -1   2   -6.20   10.50
  12  -1  -2   -5.40    7.20
  12  -1  -2   20.10    8.20
  12   1  -2    5.50    8.00
  12   1  -2    4.60    7.20
 -12   1   2  -10.80   11.00
  11  -1  -2    4.20    6.60
 -11  -1   2    6.70   10.00
  11  -1  -2   10.60    7.10
  11   1  -2    9.70    7.10
  11   1  -2    3.80    6.10
 -11   1   2   -2.60    9.80
  10  -1  -2   66.89    8.40
 -10  -1   2   60.89   11.40
  10  -1  -2   80.89    9.50
  10  -1  -2   54.59    6.00
  10   1  -2   82.19    9.70
  10   1  -2   84.29    8.80
  10   1  -2   65.89    6.70
 -10   1   2   68.29   11.60
   9  -1  -2   10.90    5.60
   9  -1  -2    8.10    4.00
  -9  -1   2   10.70    5.80
  -9  -1   2   10.60    8.20
   9  -1  -2   13.50    5.90
   9   1  -2    1.80    4.00
  -9   1   2   -2.50    7.90
   9   1  -2   -5.10    4.90
   9   1  -2   13.60    5.80
  -8  -1   2    8.00    7.40
  -8  -1   2    0.90    5.80
   8  -1  -2    3.40    4.00
   8  -1  -2    7.40    5.00
   8  -1  -2    5.50    4.80
   8   1  -2    2.60    5.30
   8   1  -2    0.20    4.80
  -8   1   2    5.60    7.60
   8   1  -2    3.30    4.00
  -8   1   2    7.20    5.70
   7  -1  -2    0.30    3.40
  -7  -1   2   -3.20    6.00
  -7  -1   2    0.30    5.10
   7  -1  -2   -0.20    3.80
   7  -1  -2   -3.80    4.00
  -7   1   2   -7.30    5.70
   7   1  -2   -1.70    4.00
   7   1  -2   -2.80    3.40
   7   1  -2   -3.50    3.80
  -7   1   2   -4.50    4.60
   6  -1  -2   24.20    3.60
   6  -1  -2   21.20    3.90
   6  -1  -2   24.30    4.20
  -6  -1   2   20.80    4.80
  -6  -1   2   21.90    5.60
   6   1  -2   26.90    3.90
  -6   1   2   28.90    4.40
   6   1  -2   23.50    2.10
  -6   1   2   31.20    5.80
   6   1  -2   25.10    2.40
   6   1  -2   29.60    3.60
   6   1  -2   23.80    4.20
  -5  -1   2   80.89    6.00
  -5  -1   2   90.59    7.10
   5  -1  -2   89.09    4.40
   5  -1  -2   92.09    5.40
   5  -1  -2   91.09    5.40
   5   1  -2   87.49    4.50
   5   1  -2   81.49    4.90
   5   1  -2   79.99    3.20
   5   1  -2   78.29    3.60
   5   1  -2   79.59    5.50
  -5   1   2   78.39    5.30
  -5   1   2   88.09    6.70
  -4  -1   2  227.78    7.70
   4  -1  -2  236.38    7.30
   4  -1  -2  219.98    6.20
   4  -1  -2  242.18    7.50
   4  -1  -2  240.28    6.60
  -4  -1   2  243.68    8.70
   4   1  -2  237.38    7.50
   4   1  -2  234.58    5.90
  -4   1   2  228.78    6.90
   4   1  -2  229.38    6.80
   4   1  -2  240.58    6.60
  -4   1   2  239.98    8.40
   4   1  -2  237.48    6.10
   3  -1  -2   36.50    2.90
   3  -1  -2   39.20    2.40
   3  -1  -2   33.90    3.40
   3  -1  -2   37.60    2.20
  -3  -1   2   35.70    4.10
   3  -1  -2   30.70    3.20
  -3  -1   2   38.60    3.60
   3   1  -2   33.40    3.50
   3   1  -2   37.50    2.40
  -3   1   2   40.60    3.80
   3   1  -2   35.40    2.60
   3   1  -2   31.80    2.90
   3   1  -2   37.20    2.90
  -3   1   2   37.30    1.90
  -3   1   2   36.10    3.10
  -2  -1   2    3.80    1.30
  -2  -1   2    5.90    1.90
   2  -1  -2    5.50    1.40
  -2  -1   2    4.40    1.70
   2  -1  -2    4.20    1.70
   2  -1  -2    5.10    1.70
  -2  -1   2    3.80    2.60
  -2  -1   2    1.80    2.00
  -2  -1   2    3.60    1.40
   2  -1  -2    3.00    1.60
   2  -1  -2    4.80    2.00
   2   1  -2    5.30    1.40
   2   1  -2    3.40    2.00
  -2   1   2    4.60    1.50
   2   1  -2    2.70    1.80
   2   1  -2    4.30    1.40
  -2   1   2    4.40    1.30
  -2   1   2    6.80    1.20
   2   1  -2    5.60    1.60
  -2   1   2    8.20    2.30
   2   1  -2    5.80    1.50
  -1  -1   2 2316.27   45.10
  -1  -1   2 2443.46   45.40
   1  -1  -2 2442.36   45.20
   1  -1  -2 2419.86   45.20
  -1  -1   2 2404.56   44.70
  -1  -1   2 2307.87   45.50
   1  -1  -2 2327.07   45.10
   1  -1  -2 2327.67   45.40
  -1  -1   2 2452.65   45.90
   1  -1  -2 2309.77   45.40
  -1  -1   2 2308.37   45.50
  -1   1   2 2311.17   45.40
   1   1  -2 2492.25   45.40
   1   1  -2 2381.26   45.10
  -1   1   2 2359.46   45.10
   1   1  -2 2381.66   45.60
   1   1  -2 2401.86   45.10
   1   1  -2 2401.56   44.70
  -1   1   2 2421.96   45.20
  -1   1   2 2473.35   45.20
   0  -1   2 1104.29   21.80
   0  -1  -2 1106.19   21.80
   0  -1  -2 1149.98   21.20
   0  -1  -2 1153.08   21.90
   0  -1   2 1163.98   21.40
   0  -1  -2 1150.18   21.20
   0  -1   2 1063.69   21.90
   0  -1   2 1134.09   21.30
   0  -1  -2 1109.09   21.80
   0  -1  -2 1165.28   21.60
   0   1   2 1111.39   21.80
   0   1  -2 1108.49   21.20
   0   1  -2 1125.79   21.80
   0   1   2 1102.59   21.80
   0   1   2 1165.08   21.70
   0   1  -2 1157.38   21.30
   0   1  -2 1086.59   21.20
   0   1  -2 1162.08   21.40
   0   1   2 1077.79   21.70
   0   1  -2 1118.19   22.40
  -1  -1  -2  135.79    3.60
   1  -1   2  132.59    2.80
   1  -1   2  126.49    3.70
   1  -1   2  130.29    3.30
   1  -1   2  130.59    3.50
  -1  -1  -2  130.79    4.10
  -1  -1  -2  130.79    3.60
   1  -1   2  133.99    3.30
  -1  -1  -2  130.49    3.70
  -1   1  -2  129.19    3.70
  -1   1  -2  128.79    3.20
   1   1   2  131.29    4.00
  -1   1  -2  131.49    3.80
   1   1   2  133.39    3.50
   1   1   2  128.49    3.70
   1   1   2  132.39    3.50
  -1   1  -2  130.29    3.70
   1   1   2  135.59    3.10
  -1   1  -2  137.39    3.20
  -1   1  -2  130.99    3.40
   1   1   2  134.79    3.60
   1   1   2  133.29    3.10
  -1   1  -2  130.89    2.80
   2  -1   2  606.04   13.30
   2  -1   2  613.64   13.20
  -2  -1  -2  616.64   13.80
  -2  -1  -2  613.64   12.40
   2  -1   2  617.24   12.20
  -2  -1  -2  617.74   12.90
   2  -1   2  618.44   13.30
  -2  -1  -2  620.24   14.30
   2  -1   2  608.64   12.10
  -2   1  -2  606.44   13.10
  -2   1  -2  615.44   13.40
  -2   1  -2  624.84   13.70
   2   1   2  618.74   13.50
  -2   1  -2  650.33   12.20
   2   1   2  624.74   12.40
   2   1   2  605.24   13.10
  -2   1  -2  636.04   12.10
   2   1   2  613.14   12.80
  -3  -1  -2   72.59    3.20
   3  -1   2   74.09    4.00
  -3  -1  -2   84.39    5.00
  -3  -1  -2   76.79    2.90
   3  -1   2   74.69    2.70
   3  -1   2   73.49    4.00
  -3  -1  -2   80.59    5.30
   3   1   2   72.29    3.80
   3   1   2   80.89    3.00
  -3   1  -2   80.69    4.20
   3   1   2   73.79    4.40
   3   1   2   77.39    3.10
  -3   1  -2   73.79    4.50
  -3   1  -2   69.89    2.60
   4  -1   2  186.18    6.50
   4  -1   2  188.58    5.00
   4  -1   2  182.88    6.60
  -4  -1  -2  190.98    7.60
  -4  -1  -2  182.58    5.10
  -4  -1  -2  185.48    7.80
   4   1   2  183.68    6.30
   4   1   2  189.38    5.00
   4   1   2  193.48    5.20
   4   1   2  187.18    6.80
  -4   1  -2  183.28    7.30
  -4   1  -2  194.98    7.00
  -5  -1  -2   12.30    4.60
  -5  -1  -2    8.60    1.70
  -5  -1  -2   15.10    4.40
   5  -1   2   10.90    2.10
   5  -1   2   10.70    3.00
   5  -1   2   12.50    3.20
  -5   1  -2   16.50    4.10
   5   1   2   11.20    1.70
   5   1   2   12.60    2.30
   5   1   2   13.40    3.40
  -5   1  -2   13.80    4.00
   5   1   2   17.40    3.30
   6  -1   2   60.89    4.00
   6  -1   2   60.49    5.70
  -6  -1  -2   63.79    7.30
  -6  -1  -2   53.49    6.90
   6  -1   2   60.39    5.70
   6   1   2   58.29    5.30
  -6   1  -2   59.49    6.80
   6   1   2   56.79    5.90
  -6   1  -2   66.69    7.30
   6   1   2   58.49    4.10
   7  -1   2    5.30    3.10
   7  -1   2    8.60    4.50
  -7  -1  -2   -0.10    6.00
  -7  -1  -2   12.70    6.50
   7  -1   2    4.20    4.20
  -7   1  -2    8.80    6.00
   7   1   2    5.80    4.60
  -7   1  -2    4.20    6.40
   7   1   2    4.60    3.20
   7   1   2    9.20    4.70
  -8  -1  -2   14.40    8.00
   8  -1   2   11.90    3.60
   8  -1   2   18.90    5.70
  -8  -1  -2   15.40    7.50
   8  -1   2    7.90    5.40
   8   1   2   12.60    5.80
   8   1   2   11.10    3.80
   8   1   2   11.70    5.30
  -8   1  -2   14.90    7.70
  -8   1  -2   13.80    7.10
   9  -1   2   10.70    5.30
   9  -1   2   10.30    5.90
  -9  -1  -2   12.80    7.10
  -9  -1  -2    0.70    7.80
   9   1   2   13.30    5.60
   9   1   2   22.30    6.30
   9   1   2   14.70    4.30
  -9   1  -2   18.40    7.30
  -9   1  -2    5.60    7.80
  10  -1   2   35.10    7.50
 -10  -1  -2   19.00   10.00
  10  -1   2   43.70    8.00
 -10  -1  -2   31.10    8.60
 -10   1  -2   14.30    9.50
  10   1   2   30.90    7.00
  10   1   2   26.90    7.30
 -11  -1  -2   -1.30   10.30
  11  -1   2   21.60    7.20
  11  -1   2    2.70    6.60
  11   1   2   11.30    6.90
  11   1   2    2.70    6.70
 -11   1  -2   -5.00   10.30
 -12  -1  -2   -2.40   11.40
  12  -1   2   19.90    8.10
  12  -1   2   10.50    7.90
  12   1   2   20.30    8.40
 -12   1  -2   -1.80   11.60
  12   1   2   13.20    8.40
 -12  -2   2    9.30   10.80
  12  -2  -2   14.50    7.80
  12  -2  -2   21.90    8.40
 -12   2   2   -2.10   11.30
  12   2  -2   16.00    8.50
  12   2  -2    7.60    7.50
 -11  -2   2    2.30    9.80
  11  -2  -2   -9.80    5.90
  11  -2  -2   13.90    7.00
 -11   2   2  -11.00   10.10
  11   2  -2   -4.90    5.40
  11   2  -2    8.00    7.40
 -10  -2   2    6.10    6.30
  10  -2  -2   23.00    6.80
  10  -2  -2   13.30    6.60
  10  -2  -2   17.10    4.80
 -10  -2   2   19.90    9.20
  10   2  -2   13.10    5.20
  10   2  -2   12.40    6.00
  10   2  -2   18.00    7.20
 -10   2   2   -8.60    9.30
   9  -2  -2   49.99    7.20
   9  -2  -2   45.60    5.40
  -9  -2   2   50.79    7.40
  -9  -2   2   31.70    9.00
   9  -2  -2   42.10    6.80
  -9   2   2   36.10    9.30
   9   2  -2   33.10    5.40
   9   2  -2   38.40    6.20
   9   2  -2   36.70    7.00
  -8  -2   2   44.10    9.10
   8  -2  -2   39.90    6.60
   8  -2  -2   39.40    6.60
  -8  -2   2   32.40    7.10
   8  -2  -2   38.00    5.10
  -8   2   2   38.80    6.30
  -8   2   2   41.20    8.80
   8   2  -2   48.80    5.70
   8   2  -2   37.70    6.70
   8   2  -2   40.70    6.10
  -7  -2   2   98.89   10.10
   7  -2  -2   99.99    7.60
   7  -2  -2  104.59    7.90
  -7  -2   2   99.29    9.10
   7  -2  -2  101.89    6.30
   7   2  -2  113.19    7.10
   7   2  -2  105.89    6.50
   7   2  -2   96.89    8.10
  -7   2   2  117.19   10.40
  -7   2   2  107.39    7.60
   7   2  -2  100.69    4.40
   6  -2  -2  127.59    7.00
  -6  -2   2  109.19    8.70
   6  -2  -2  120.89    5.80
   6  -2  -2  109.49    6.90
  -6  -2   2  120.39    8.10
  -6   2   2  118.19    6.70
  -6   2   2  127.19    8.80
   6   2  -2  125.19    6.30
   6   2  -2  121.59    7.00
   6   2  -2  115.59    5.70
   6   2  -2  119.99    4.60
  -5  -2   2   68.49    6.20
   5  -2  -2   66.59    5.20
   5  -2  -2   67.39    4.20
  -5  -2   2   68.09    6.80
   5  -2  -2   70.59    5.10
   5   2  -2   61.99    3.80
  -5   2   2   77.39    4.90
   5   2  -2   68.89    4.30
   5   2  -2   64.19    4.50
  -5   2   2   83.39    6.50
   5   2  -2   69.89    5.40
   4  -2  -2  189.08    5.20
   4  -2  -2  197.38    6.90
   4  -2  -2  200.78    5.10
  -4  -2   2  190.68    7.80
  -4  -2   2  190.98    7.50
   4  -2  -2  188.98    5.90
   4  -2  -2  192.38    6.80
  -4   2   2  188.58    7.40
   4   2  -2  196.18    6.90
   4   2  -2  199.48    6.00
   4   2  -2  189.08    5.80
  -4   2   2  197.78    4.70
   4   2  -2  192.38    5.90
  -4   2   2  188.78    5.70
   3  -2  -2  534.95   12.40
   3  -2  -2  522.15   11.70
   3  -2  -2  528.25   10.80
   3  -2  -2  542.05   11.30
  -3  -2   2  528.05   13.30
   3  -2  -2  529.65   12.50
  -3  -2   2  512.45   11.20
  -3  -2   2  530.75   13.10
   3   2  -2  530.15   11.80
   3   2  -2  529.65   11.70
  -3   2   2  525.15   12.60
  -3   2   2  516.75   10.90
   3   2  -2  542.35   12.60
  -3   2   2  532.25   11.00
   3   2  -2  544.65   12.70
   3   2  -2  520.65   11.30
  -2  -2   2 3324.07   62.79
   2  -2  -2 3271.17   63.09
  -2  -2   2 3182.98   61.69
  -2  -2   2 3286.17   63.59
   2  -2  -2 3289.27   62.99
   2  -2  -2 3346.97   62.49
   2  -2  -2 3244.28   62.59
   2  -2  -2 3261.57   62.49
  -2  -2   2 3221.48   63.29
   2   2  -2 3244.38   62.49
   2   2  -2 3266.97   61.79
  -2   2   2 3250.57   62.69
  -2   2   2 3359.16   62.29
   2   2  -2 3267.97   62.79
   2   2  -2 3404.96   62.89
   2   2  -2 3339.77   62.89
   1  -2  -2    6.30    1.80
   1  -2  -2    4.20    1.00
   1  -2  -2    4.70    1.40
  -1  -2   2    6.30    2.10
   1  -2  -2    5.80    1.00
   1  -2  -2    6.50    1.40
  -1  -2   2    5.40    1.60
   1  -2  -2    4.40    1.20
  -1  -2   2    6.00    1.30
  -1  -2   2    5.90    1.40
  -1  -2   2    6.80    1.60
  -1   2   2    4.40    1.40
   1   2  -2    6.10    1.40
   1   2  -2    6.20    1.30
  -1   2   2    6.20    1.00
  -1   2   2    5.00    2.00
  -1   2   2    4.40    1.10
   1   2  -2    6.40    1.40
  -1   2   2    4.70    1.30
   1   2  -2    5.90    1.50
  -1   2   2    6.00    1.30
  -1   2   2    3.90    1.10
   0  -2  -2 1022.70   19.70
   0  -2   2  973.80   20.10
   0  -2   2  987.00   19.50
   0  -2  -2  990.40   20.10
   0  -2  -2 1008.50   20.20
   0  -2   2  988.80   19.20
   0  -2   2 1023.40   19.60
   0  -2   2 1014.20   20.00
   0  -2   2 1002.30   19.90
   0  -2  -2 1010.20   20.10
   0   2  -2  999.70   19.50
   0   2   2 1009.50   20.10
   0   2  -2  983.60   19.20
   0   2  -2  983.40   19.40
   0   2  -2 1046.90   20.10
   0   2  -2  990.70   20.20
   0   2   2  991.40   20.10
   0   2  -2  995.00   19.50
   0   2  -2 1000.50   19.90
   0   2  -2 1023.90   20.10
   0   2   2  957.00   19.70
   0   2   2 1030.20   20.10
   1  -2   2  253.07    5.90
   1  -2   2  264.67    5.70
  -1  -2  -2  266.37    6.70
   1  -2   2  255.67    6.10
   1  -2   2  253.87    6.30
  -1  -2  -2  242.78    6.40
  -1  -2  -2  254.07    6.10
  -1  -2  -2  253.27    5.90
  -1  -2  -2  262.17    6.20
   1  -2   2  253.67    6.40
  -1  -2  -2  258.47    7.20
  -1   2  -2  256.17    6.00
   1   2   2  260.37    5.90
   1   2   2  245.18    6.10
  -1   2  -2  245.68    6.40
  -1   2  -2  255.17    5.60
   1   2   2  259.77    6.90
  -1   2  -2  247.48    6.30
   1   2   2  258.57    6.10
   1   2   2  251.57    6.60
  -1   2  -2  253.07    6.30
   1   2   2  252.87    5.90
  -1   2  -2  253.27    5.80
  -1   2  -2  256.77    6.10
  -1   2  -2  273.47    6.20
   1   2   2  265.17    6.50
   2  -2   2  504.95   11.50
  -2  -2  -2  505.35   12.90
   2  -2   2  506.65   11.30
  -2  -2  -2  500.85   10.90
   2  -2   2  518.45   10.50
  -2  -2  -2  514.75   11.60
  -2  -2  -2  521.15   12.10
   2  -2   2  499.05   11.60
  -2   2  -2  509.95   11.50
  -2   2  -2  504.35   10.40
   2   2   2  511.65   11.20
   2   2   2  492.05   11.90
   2   2   2  517.75   11.40
  -2   2  -2  507.45   10.70
  -2   2  -2  527.05   12.00
  -2   2  -2  523.15   10.70
   2   2   2  515.25   10.90
   3  -2   2  130.89    3.90
  -3  -2  -2  146.59    6.40
   3  -2   2  130.59    5.20
   3  -2   2  134.59    5.10
  -3  -2  -2  132.39    6.70
  -3  -2  -2  136.99    4.80
  -3   2  -2  137.09    3.80
  -3   2  -2  138.79    5.10
  -3   2  -2  136.39    5.60
  -3   2  -2  133.59    3.70
   3   2   2  134.39    5.70
  -3   2  -2  134.39    3.50
   3   2   2  135.49    4.30
   3   2   2  140.39    4.90
   3   2   2  135.59    4.70
  -4  -2  -2  321.87   10.20
  -4  -2  -2  302.07   10.50
  -4  -2  -2  309.57    8.10
   4  -2   2  313.27    7.50
   4  -2   2  312.37    9.10
   4  -2   2  319.57    9.10
   4   2   2  309.17    7.70
  -4   2  -2  315.47    9.00
   4   2   2  312.07    9.30
   4   2   2  310.27    9.40
   4   2   2  316.97    8.60
  -4   2  -2  309.37    9.60
   5  -2   2   77.09    5.40
   5  -2   2   77.09    5.30
  -5  -2  -2   61.99    6.80
  -5  -2  -2   79.49    7.30
   5  -2   2   77.59    3.70
  -5  -2  -2   76.39    4.00
   5   2   2   86.09    6.00
  -5   2  -2   78.09    6.40
   5   2   2   81.59    4.00
   5   2   2   77.89    5.10
  -5   2  -2   80.19    5.80
  -6  -2  -2  136.29    9.30
  -6  -2  -2  137.09    5.10
  -6  -2  -2  135.49    9.60
   6  -2   2  138.09    7.50
   6  -2   2  138.19    7.40
   6  -2   2  134.99    5.30
   6   2   2  140.59    7.70
   6   2   2  137.19    5.60
  -6   2  -2  139.39    8.80
   6   2   2  123.29    6.90
  -6   2  -2  143.49    8.10
   7  -2   2  151.88    8.90
  -7  -2  -2  147.89   11.30
   7  -2   2  153.18    6.30
  -7  -2  -2  164.68   11.60
   7  -2   2  148.79    8.70
  -7   2  -2  149.09    9.90
  -7   2  -2  158.48   10.90
   7   2   2  160.58    8.90
   7   2   2  147.49    6.60
   7   2   2  151.88    6.60
   7   2   2  164.58    8.60
   8  -2   2  227.78   11.40
   8  -2   2  224.58    8.00
   8  -2   2  205.28   11.10
  -8  -2  -2  215.38   14.00
  -8  -2  -2  218.18   13.30
   8   2   2  218.88   11.60
   8   2   2  222.08   10.80
   8   2   2  211.68    8.20
  -8   2  -2  223.38   12.20
  -8   2  -2  233.88   13.80
  -9  -2  -2   87.59   10.20
  -9  -2  -2   65.39   10.50
   9  -2   2   81.99    8.80
   9  -2   2   92.89    9.30
   9   2   2   88.59    9.60
  -9   2  -2   80.99   10.90
  -9   2  -2   81.69    9.30
   9   2   2   85.89    8.30
   9   2   2   69.19    5.80
 -10  -2  -2   25.10    8.10
  10  -2   2   20.90    6.80
 -10  -2  -2   15.30    9.80
  10  -2   2   13.60    6.40
  10   2   2   22.20    7.40
 -10   2  -2   10.10    9.50
  10   2   2   25.40    6.70
  11  -2   2   32.90    8.00
 -11  -2  -2   14.10   10.70
  11  -2   2   38.00    8.20
  11   2   2   23.10    7.90
  11   2   2   26.20    7.60
 -11   2  -2   16.30   10.80
  12  -2   2   -3.80    7.30
  12  -2   2   17.10    8.20
 -12   2  -2  -16.00   11.00
  12   2   2   -4.60    7.50
  12   2   2   20.00   10.50
  12  -3  -2   13.50    8.20
 -12  -3   2    8.00   10.60
  12  -3  -2   24.10    8.80
 -12   3   2   -4.50   11.80
  12   3  -2   17.40    9.30
 -11  -3   2    7.40    9.60
  11  -3  -2    8.90    6.70
  11  -3  -2   19.30    7.40
  11   3  -2    6.30    6.40
  11   3  -2   19.40    7.70
 -11   3   2   -5.20   10.60
 -10  -3   2   14.50    9.00
  10  -3  -2   20.90    5.00
  10  -3  -2   22.40    6.90
 -10  -3   2   23.00    6.90
  10  -3  -2   24.60    7.30
  10   3  -2   24.90    7.50
 -10   3   2    7.80   10.30
  10   3  -2   16.50    5.30
  10   3  -2   20.00    6.20
   9  -3  -2    2.80    5.20
   9  -3  -2   13.00    5.90
  -9  -3   2    7.90    6.10
  -9  -3   2    8.10    8.10
   9  -3  -2    7.70    4.10
   9   3  -2    0.30    4.20
   9   3  -2    9.40    5.90
   9   3  -2    3.80    4.60
  -9   3   2    0.10    8.00
   8  -3  -2   37.60    6.60
   8  -3  -2   44.50    5.50
  -8  -3   2   40.70    7.60
  -8  -3   2   37.30    8.60
   8  -3  -2   40.70    6.60
   8   3  -2   46.30    7.30
   8   3  -2   41.30    5.60
  -8   3   2   38.80    6.10
   8   3  -2   45.70    5.70
  -8   3   2   42.60    9.00
  -7  -3   2   43.10    7.30
   7  -3  -2   38.70    5.80
   7  -3  -2   38.10    5.80
  -7  -3   2   37.00    7.40
   7  -3  -2   52.19    5.30
  -7   3   2   42.10    5.60
   7   3  -2   46.10    5.20
   7   3  -2   31.40    5.60
   7   3  -2   40.50    3.60
  -7   3   2   43.30    8.10
   7   3  -2   43.10    5.20
   6  -3  -2   84.29    5.50
  -6  -3   2   88.59    8.40
   6  -3  -2   89.79    6.70
  -6  -3   2   85.49    8.10
   6  -3  -2   96.99    6.80
   6   3  -2   86.39    5.50
   6   3  -2   86.59    6.80
   6   3  -2   80.69    4.90
   6   3  -2   92.99    5.70
  -6   3   2   93.19    8.40
  -6   3   2   98.29    6.00
  -5  -3   2    5.60    4.10
   5  -3  -2    4.80    2.10
   5  -3  -2    7.00    2.60
   5  -3  -2    5.60    3.10
  -5  -3   2    2.70    3.90
   5  -3  -2    3.80    1.70
   5  -3  -2    8.20    3.10
  -5   3   2    8.20    2.60
   5   3  -2    2.40    3.30
  -5   3   2    8.20    4.00
   5   3  -2    6.00    2.50
   5   3  -2    4.50    2.50
  -5   3   2    2.20    1.40
   5   3  -2    3.80    2.40
   4  -3  -2   73.59    4.80
  -4  -3   2   72.99    4.20
   4  -3  -2   75.39    4.00
   4  -3  -2   77.79    4.80
  -4  -3   2   67.59    6.00
   4  -3  -2   68.99    3.50
  -4  -3   2   68.39    5.70
   4  -3  -2   72.29    3.00
   4   3  -2   62.79    4.20
   4   3  -2   67.99    4.10
  -4   3   2   72.29    3.10
  -4   3   2   72.89    5.10
   4   3  -2   70.69    3.70
   4   3  -2   72.69    5.20
  -4   3   2   66.39    3.30
  -3  -3   2  190.58    6.10
  -3  -3   2  185.38    7.30
   3  -3  -2  196.18    5.80
   3  -3  -2  198.28    6.60
   3  -3  -2  193.18    6.50
  -3  -3   2  190.78    5.00
   3  -3  -2  193.18    5.80
  -3  -3   2  192.48    7.20
  -3   3   2  193.98    4.80
   3   3  -2  196.28    6.70
   3   3  -2  190.28    5.10
   3   3  -2  194.28    5.90
  -3   3   2  189.68    4.80
  -3   3   2  197.48    5.50
   3   3  -2  190.78    6.30
  -3   3   2  191.58    6.40
   2  -3  -2 1395.36   26.90
   2  -3  -2 1353.56   26.60
  -2  -3   2 1333.97   25.70
   2  -3  -2 1338.07   27.30
   2  -3  -2 1376.46   27.10
  -2  -3   2 1340.07   27.40
   2  -3  -2 1350.66   27.40
  -2  -3   2 1328.87   28.10
   2  -3  -2 1319.97   26.00
  -2  -3   2 1340.87   27.60
  -2   3   2 1338.17   27.40
  -2   3   2 1388.66   26.90
   2   3  -2 1346.17   26.90
   2   3  -2 1335.77   25.70
   2   3  -2 1332.87   27.10
  -2   3   2 1325.57   26.60
  -2   3   2 1313.57   26.10
  -1  -3   2    1.40    2.00
  -1  -3   2   -1.20    2.00
  -1  -3   2   -0.50    2.40
  -1  -3   2    3.50    1.90
   1  -3  -2   -0.40    1.90
   1  -3  -2    2.40    2.20
   1  -3  -2    7.00    1.90
   1  -3  -2    3.00    2.00
   1   3  -2    2.40    1.90
  -1   3   2    1.70    2.00
   1   3  -2    2.80    2.10
  -1   3   2    2.90    2.30
  -1   3   2   -0.60    1.90
   0  -3  -2 1745.23   33.20
   0  -3  -2 1661.83   34.00
   0  -3  -2 1775.72   34.90
   0  -3   2 1740.13   33.50
   0  -3  -2 1771.22   34.80
   0  -3   2 1727.83   33.90
   0  -3  -2 1779.62   34.10
   0  -3   2 1771.82   34.30
   0  -3   2 1776.92   34.70
   0  -3   2 1722.03   34.70
   0  -3   2 1753.22   34.10
   0   3   2 1764.22   33.20
   0   3  -2 1771.32   34.10
   0   3  -2 1785.52   34.30
   0   3  -2 1745.93   34.00
   0   3   2 1771.92   34.70
   0   3  -2 1723.33   33.90
   0   3  -2 1768.62   33.50
   0   3   2 1701.33   34.00
   0   3  -2 1771.22   34.00
   0   3   2 1762.82   34.80
  -1  -3  -2  100.69    5.80
   1  -3   2  107.59    4.10
   1  -3   2  102.59    4.30
  -1  -3  -2  105.39    4.10
   1  -3   2   98.29    3.80
   1  -3   2  110.89    3.70
  -1  -3  -2  110.49    4.00
   1  -3   2   99.09    4.20
  -1  -3  -2  108.39    4.30
   1  -3   2  105.49    4.30
  -1  -3  -2  110.89    5.10
  -1   3  -2  110.39    4.30
   1   3   2  102.79    4.20
   1   3   2  104.59    4.30
   1   3   2  105.99    5.00
  -1   3  -2  103.89    3.50
  -1   3  -2  100.49    3.70
   1   3   2  107.19    4.10
  -1   3  -2  106.59    3.80
   2  -3   2    1.70    1.50
   2  -3   2   -0.50    1.90
   2  -3   2    2.70    2.10
  -2  -3  -2   -1.20    2.00
   2  -3   2    0.00    1.40
  -2  -3  -2   -0.80    2.60
   2  -3   2    2.60    1.70
  -2  -3  -2   -3.10    3.10
  -2   3  -2    0.30    1.50
  -2   3  -2   -1.10    2.10
  -2   3  -2    2.50    1.60
  -2   3  -2    0.40    1.70
   2   3   2    0.60    2.00
   2   3   2    1.70    1.80
  -2   3  -2    1.20    1.30
   2   3   2    0.60    2.50
  -3  -3  -2  342.27    9.80
   3  -3   2  330.87    8.90
   3  -3   2  318.27    8.90
  -3  -3  -2  333.57   10.60
   3  -3   2  320.47    7.70
  -3  -3  -2  334.37    8.90
  -3   3  -2  334.37    8.70
  -3   3  -2  315.17    7.70
   3   3   2  319.87    9.40
  -3   3  -2  332.77    9.20
   3   3   2  326.97    8.10
   3   3   2  320.07    8.30
  -3   3  -2  335.97    7.70
  -4  -3  -2   20.20    2.90
   4  -3   2   20.20    3.30
   4  -3   2   19.80    2.30
  -4  -3  -2   21.50    4.70
   4  -3   2   25.00    3.30
  -4  -3  -2   24.30    5.00
  -4   3  -2   22.00    3.70
   4   3   2   20.30    2.80
  -4   3  -2   22.60    3.10
   4   3   2   16.30    3.60
   4   3   2   20.00    2.90
  -4   3  -2   19.20    2.00
  -4   3  -2   17.90    1.80
  -5  -3  -2    2.10    4.40
  -5  -3  -2   -1.20    2.20
   5  -3   2   -1.80    2.50
   5  -3   2   -0.60    2.00
   5  -3   2   -0.60    2.70
  -5  -3  -2   -2.90    4.20
  -5   3  -2   -1.80    2.80
   5   3   2   -1.40    3.30
   5   3   2   -4.60    2.50
  -5   3  -2   -3.80    3.20
   5   3   2    2.40    2.40
   6  -3   2   27.30    4.70
  -6  -3  -2   30.80    3.50
  -6  -3  -2   31.70    6.60
   6  -3   2   37.00    3.60
  -6  -3  -2   24.00    6.30
   6  -3   2   26.10    4.50
   6   3   2   32.30    5.50
  -6   3  -2   30.20    5.90
   6   3   2   33.70    3.80
   6   3   2   36.50    4.60
  -6   3  -2   35.40    5.20
   7  -3   2   78.69    7.60
   7  -3   2   79.39    5.30
  -7  -3  -2   97.59   10.00
  -7  -3  -2   80.79    5.20
   7  -3   2   81.09    7.90
  -7  -3  -2   97.19   10.50
  -7   3  -2   89.99    8.60
  -7   3  -2   78.99    8.80
   7   3   2   81.59    7.20
   7   3   2   89.39    5.90
   7   3   2   79.99    8.10
  -8  -3  -2   31.50    8.80
   8  -3   2   25.60    4.20
  -8  -3  -2   23.60    8.10
   8  -3   2   27.00    6.30
   8  -3   2   36.70    6.30
   8   3   2   30.90    4.60
  -8   3  -2   28.10    8.30
   8   3   2   31.00    5.80
   8   3   2   21.70    6.60
  -8   3  -2   32.80    7.00
  -9  -3  -2    3.80    8.10
   9  -3   2    1.00    5.60
   9  -3   2    2.40    5.20
  -9  -3  -2    4.60    7.10
   9   3   2    0.20    5.10
  -9   3  -2   -1.80    6.10
   9   3   2    4.10    3.70
  -9   3  -2   -9.60    7.50
   9   3   2    3.80    6.00
 -10  -3  -2   25.60   10.20
  10  -3   2   23.00    6.90
 -10  -3  -2   29.80    8.20
  10  -3   2   10.40    6.60
 -10   3  -2   24.20   10.30
  10   3   2   34.60    7.10
  10   3   2   22.00    7.80
  11  -3   2   14.80    6.60
  11  -3   2    8.80    7.00
 -11  -3  -2   -3.90    9.70
 -11  -3  -2   32.00    8.40
  11   3   2   16.90    8.10
 -11   3  -2    6.40   10.60
  11   3   2    8.90    6.80
  11  -4  -2   53.69    9.50
  11  -4  -2   28.90    8.10
 -11  -4   2   47.10   10.70
  11   4  -2   62.09   10.00
 -11   4   2   35.80   11.90
 -10  -4   2    5.30    8.20
  10  -4  -2    5.20    5.40
  10  -4  -2    6.00    6.40
 -10  -4   2   12.80    6.50
  10  -4  -2    9.70    6.90
  10   4  -2    3.50    4.90
  10   4  -2   12.80    7.50
 -10   4   2    1.60    9.70
  10   4  -2    6.60    5.60
   9  -4  -2   35.40    7.30
  -9  -4   2   49.20    9.50
  -9  -4   2   35.90    7.70
   9  -4  -2   29.60    6.60
   9  -4  -2   43.90    5.70
   9   4  -2   37.80    6.10
  -9   4   2   48.50    9.90
   9   4  -2   36.50    5.60
   9   4  -2   31.10    7.40
   8  -4  -2    8.10    4.40
   8  -4  -2    8.90    5.60
  -8  -4   2    5.20    6.50
  -8  -4   2    1.40    7.10
   8  -4  -2    9.20    5.40
  -8   4   2    5.10    8.00
   8   4  -2    6.90    4.50
   8   4  -2   -3.50    5.20
   8   4  -2    2.10    4.40
   7  -4  -2   16.40    4.20
  -7  -4   2   13.50    7.10
   7  -4  -2   27.30    5.50
  -7  -4   2   16.60    6.50
   7  -4  -2   20.80    5.20
   7   4  -2   20.40    4.40
   7   4  -2   13.30    5.50
  -7   4   2   18.50    7.10
   7   4  -2   21.50    4.60
   7   4  -2   15.50    3.60
  -7   4   2   17.50    4.70
  -6  -4   2    5.30    5.60
   6  -4  -2    7.70    4.00
   6  -4  -2    6.90    4.00
  -6  -4   2    2.90    5.10
   6  -4  -2    9.00    3.60
   6   4  -2   10.60    4.50
  -6   4   2    4.60    3.30
   6   4  -2    4.20    3.00
   6   4  -2    8.50    3.60
   6   4  -2    6.40    3.20
  -6   4   2    6.60    5.30
   5  -4  -2   75.69    5.70
   5  -4  -2   80.29    4.10
  -5  -4   2   76.49    5.10
  -5  -4   2   76.49    7.10
   5  -4  -2   73.89    5.70
  -5  -4   2   76.69    7.10
   5  -4  -2   76.79    4.90
  -5   4   2   74.89    4.10
   5   4  -2   74.79    5.00
  -5   4   2   74.19    4.40
   5   4  -2   71.29    4.40
  -5   4   2   70.69    6.20
   5   4  -2   69.39    6.30
   5   4  -2   73.19    5.10
  -4  -4   2  536.95   13.30
   4  -4  -2  529.65   13.80
  -4  -4   2  539.75   14.60
   4  -4  -2  530.55   13.80
  -4  -4   2  531.95   15.00
   4  -4  -2  548.05   12.50
   4  -4  -2  537.25   12.90
   4   4  -2  541.05   12.00
  -4   4   2  534.95   11.80
  -4   4   2  544.65   11.70
   4   4  -2  551.74   14.00
   4   4  -2  532.15   12.80
  -4   4   2  541.95   13.70
  -3  -4   2   -1.80    2.50
   3  -4  -2    0.40    1.90
  -3  -4   2    0.60    1.50
  -3  -4   2   -1.90    2.00
   3  -4  -2    0.30    2.10
   3  -4  -2   -0.90    1.90
  -3  -4   2    0.50    3.00
   3  -4  -2    1.40    2.20
  -3   4   2    0.30    2.10
  -3   4   2    1.50    1.40
   3   4  -2    2.60    1.30
   3   4  -2   -1.20    2.50
  -3   4   2   -2.00    2.20
   3   4  -2    2.40    2.10
  -3   4   2    1.50    1.50
   2  -4  -2  189.58    6.40
  -2  -4   2  188.38    4.50
  -2  -4   2  183.68    6.30
  -2  -4   2  192.48    6.50
  -2  -4   2  185.88    7.10
   2  -4  -2  184.08    6.40
   2  -4  -2  186.18    5.20
   2  -4  -2  190.28    5.90
   2   4  -2  193.58    5.90
  -2   4   2  194.28    5.50
   2   4  -2  185.98    6.40
  -2   4   2  183.68    5.40
  -2   4   2  184.08    5.20
  -2   4   2  185.28    6.30
   2   4  -2  180.08    4.40
   1  -4  -2  229.78    6.50
   1  -4  -2  225.18    6.90
  -1  -4   2  223.08    7.50
  -1  -4   2  230.78    5.30
   1  -4  -2  231.08    5.50
  -1  -4   2  222.38    7.20
   1  -4  -2  238.08    7.30
  -1  -4   2  220.28    6.60
   1  -4  -2  227.18    6.60
   1   4  -2  235.68    5.30
  -1   4   2  229.08    6.60
  -1   4   2  230.38    5.50
   1   4  -2  225.98    6.80
  -1   4   2  224.28    6.60
   1   4  -2  224.88    6.40
   0  -4  -2   51.29    2.40
   0  -4  -2   50.49    4.30
   0  -4   2   47.70    3.80
   0  -4   2   51.89    4.00
   0  -4  -2   47.00    4.30
   0  -4  -2   51.69    3.40
   0  -4   2   49.60    3.30
   0   4  -2   49.20    2.80
   0   4   2   55.19    3.50
   0   4  -2   54.29    3.60
   0   4   2   47.00    2.50
   0   4  -2   54.09    2.60
   0   4   2   53.39    4.30
   0   4  -2   50.89    3.40
   1  -4   2  215.48    6.60
   1  -4   2  205.88    6.50
  -1  -4  -2  209.48    5.90
  -1  -4  -2  216.28    7.70
   1  -4   2  203.18    6.10
  -1  -4  -2  218.08    7.20
   1  -4   2  212.78    6.00
   1  -4   2  207.58    6.30
   1  -4   2  220.28    5.90
  -1  -4  -2  211.78    6.10
   1   4   2  212.78    6.30
   1   4   2  205.58    6.10
   1   4   2  221.28    6.00
   1   4   2  201.58    6.90
   2  -4   2   77.99    4.10
  -2  -4  -2   80.29    5.70
   2  -4   2   78.09    3.90
   2  -4   2   80.49    4.20
  -2  -4  -2   73.39    4.70
   2  -4   2   72.49    3.90
  -2  -4  -2   79.29    4.80
   2  -4   2   78.09    3.50
   2  -4   2   75.89    3.90
   2   4   2   76.09    4.00
  -2   4  -2   75.39    4.20
   2   4   2   77.89    5.00
   2   4   2   69.89    3.80
  -2   4  -2   76.19    4.00
  -3  -4  -2   53.99    4.40
   3  -4   2   52.59    4.20
   3  -4   2   54.29    3.20
   3  -4   2   50.69    3.40
  -3  -4  -2   54.99    5.80
   3  -4   2   55.69    3.90
  -3  -4  -2   58.99    5.00
   3   4   2   56.39    5.00
  -3   4  -2   50.89    3.40
  -3   4  -2   52.89    4.20
   3   4   2   56.39    3.80
   3   4   2   53.49    3.70
  -3   4  -2   53.79    3.80
   4  -4   2   42.30    4.40
  -4  -4  -2   49.60    5.60
   4  -4   2   41.60    3.40
  -4  -4  -2   40.40    4.00
  -4  -4  -2   43.20    5.90
   4  -4   2   45.90    4.30
   4   4   2   46.50    4.90
   4   4   2   42.40    3.80
  -4   4  -2   42.70    3.20
  -4   4  -2   47.30    4.90
  -4   4  -2   34.60    3.30
  -4   4  -2   33.80    3.90
   4   4   2   44.60    3.80
  -5  -4  -2  237.98   10.40
  -5  -4  -2  238.48    8.20
   5  -4   2  241.68    9.00
   5  -4   2  226.68    7.00
   5  -4   2  237.78    8.80
  -5  -4  -2  229.08   10.90
  -5   4  -2  230.48    9.30
   5   4   2  223.68    9.30
   5   4   2  226.48    7.40
  -5   4  -2  236.58    8.20
  -5   4  -2  229.38    6.10
  -5   4  -2  230.38    5.90
   5   4   2  234.08    7.90
  -6  -4  -2  120.09   10.00
  -6  -4  -2  108.99   10.10
  -6  -4  -2  130.89    6.50
   6  -4   2  124.29    7.90
   6  -4   2  129.59    7.70
   6  -4   2  115.99    5.60
   6   4   2  107.99    8.50
   6   4   2  130.79    6.90
   6   4   2  118.59    6.40
  -6   4  -2  122.19    7.40
  -6   4  -2  126.49    8.90
  -7  -4  -2   36.90    8.30
   7  -4   2   32.10    4.20
  -7  -4  -2   31.90    4.20
   7  -4   2   30.60    5.70
  -7  -4  -2   38.20    8.20
   7  -4   2   30.90    5.90
   7   4   2   36.60    5.40
   7   4   2   33.60    4.60
   7   4   2   34.60    6.80
  -7   4  -2   33.60    7.60
  -7   4  -2   30.10    6.10
  -8  -4  -2   -2.40    7.20
   8  -4   2   14.60    3.70
   8  -4   2   11.60    5.60
   8  -4   2    8.60    5.20
  -8  -4  -2   14.50    7.40
   8   4   2    6.70    5.80
  -8   4  -2    9.60    5.80
   8   4   2   10.30    4.10
  -8   4  -2    6.50    7.30
   8   4   2   11.20    4.90
  -9  -4  -2   -9.00    7.70
   9  -4   2    2.70    5.60
   9  -4   2    3.40    5.30
  -9  -4  -2    2.00    6.70
  -9   4  -2    2.70    8.00
   9   4   2   10.00    6.60
   9   4   2    2.20    3.90
   9   4   2    3.40    5.10
  10  -4   2    8.70    5.90
 -10  -4  -2   -0.20    8.70
  10  -4   2   -0.30    6.50
 -10  -4  -2   17.00    7.50
  10   4   2    3.00    7.30
 -10   4  -2   -7.00    9.40
  10   4   2    5.80    5.70
  11  -4   2   22.30    7.60
 -11  -4  -2   24.00    7.70
 -11  -4  -2   15.20    9.90
  11  -4   2   28.20    7.40
 -11   4  -2   13.50   10.80
  11   4   2   39.00    9.30
  11   4   2   18.60    7.00
 -11  -5   2   27.40    9.30
  11  -5  -2    8.50    7.40
  11  -5  -2   24.70    8.70
 -11  -5   2   41.00   11.10
  11   5  -2   25.90    8.60
  11   5  -2    8.80    6.90
 -11   5   2   21.30   11.70
 -10  -5   2   21.60    9.00
  10  -5  -2    5.10    6.40
  10  -5  -2    0.20    6.60
 -10  -5   2   11.50    7.00
 -10   5   2  -11.80    9.40
  10   5  -2    2.30    5.10
  10   5  -2    3.20    7.30
   9  -5  -2   16.50    6.50
  -9  -5   2   12.50    6.70
   9  -5  -2   21.00    6.50
   9  -5  -2   14.20    4.80
  -9  -5   2   10.40    7.30
   9   5  -2    8.30    7.10
  -9   5   2   -6.50    8.70
   9   5  -2   13.00    4.70
   9   5  -2    5.30    4.90
   8  -5  -2    4.70    5.30
  -8  -5   2    5.10    7.00
   8  -5  -2   10.60    4.40
  -8  -5   2    9.60    6.50
   8  -5  -2    9.20    5.60
  -8   5   2    9.70    8.00
   8   5  -2    8.70    4.70
   8   5  -2    6.60    4.20
   8   5  -2   -4.10    5.60
   7  -5  -2   90.19    6.80
  -7  -5   2   75.69    9.20
   7  -5  -2   86.29    8.30
   7  -5  -2   98.19    8.40
  -7  -5   2   75.99    9.00
  -7   5   2   68.99    6.50
  -7   5   2  106.29    9.80
   7   5  -2   81.59    6.60
   7   5  -2   83.39    7.20
   7   5  -2   84.89    8.60
   7   5  -2   79.69    6.60
  -6  -5   2    1.20    3.40
  -6  -5   2   -0.30    5.20
   6  -5  -2    3.60    4.20
  -6  -5   2    0.60    5.30
   6  -5  -2    5.50    2.50
   6  -5  -2   -0.90    3.70
   6  -5  -2   -0.10    3.40
   6   5  -2    4.40    3.40
  -6   5   2    2.20    3.10
  -6   5   2    4.80    5.30
   6   5  -2    1.40    3.80
   6   5  -2    4.20    5.00
   6   5  -2    3.20    3.10
  -5  -5   2   29.10    5.40
  -5  -5   2   32.50    4.10
   5  -5  -2   25.70    3.80
   5  -5  -2   29.70    4.60
   5  -5  -2   28.10    3.30
  -5  -5   2   31.20    5.60
   5  -5  -2   25.00    4.40
  -5   5   2   32.60    3.60
   5   5  -2   26.10    3.80
  -5   5   2   36.20    5.20
   5   5  -2   19.80    3.80
   5   5  -2   29.20    3.20
   5   5  -2   29.20    5.00
  -4  -5   2   25.70    3.60
  -4  -5   2   32.00    4.60
   4  -5  -2   23.40    3.90
   4  -5  -2   27.30    3.50
  -4  -5   2   27.10    4.90
   4  -5  -2   33.50    4.10
   4  -5  -2   24.80    3.30
  -4   5   2   36.80    3.10
   4   5  -2   25.60    3.60
   4   5  -2   28.70    2.60
  -4   5   2   33.30    4.20
   4   5  -2   36.40    4.80
  -3  -5   2  159.78    4.80
  -3  -5   2  159.68    6.70
   3  -5  -2  164.38    6.50
  -3  -5   2  163.68    6.90
   3  -5  -2  170.18    6.80
   3  -5  -2  168.38    6.10
   3  -5  -2  161.58    5.10
  -3  -5   2  158.08    7.70
   3  -5  -2  174.98    6.50
   3   5  -2  160.28    4.50
   3   5  -2  162.28    6.90
  -3   5   2  167.28    6.00
  -3   5   2  173.28    6.90
  -3   5   2  165.48    7.50
   3   5  -2  164.98    6.10
  -2  -5   2  364.46   10.30
   2  -5  -2  357.56    9.90
  -2  -5   2  363.66   10.90
   2  -5  -2  357.66    9.30
   2  -5  -2  350.66    8.90
   2  -5  -2  381.76   10.20
  -2  -5   2  361.86    9.80
  -2   5   2  357.06    9.80
   2   5  -2  347.37    9.30
   2   5  -2  349.27    7.80
  -2   5   2  353.06    8.60
   2   5  -2  351.96    9.80
   1  -5  -2  122.69    3.90
  -1  -5   2  121.09    3.70
   1  -5  -2  123.49    5.30
  -1  -5   2  117.99    5.60
   1  -5  -2  126.89    5.40
  -1  -5   2  122.19    6.00
   1  -5  -2  124.29    4.90
  -1  -5   2  118.89    4.90
   1  -5  -2  123.69    5.80
  -1   5   2  122.59    3.80
   1   5  -2  122.59    3.80
   1   5  -2  122.89    5.30
  -1   5   2  120.69    5.80
   1   5  -2  117.59    4.80
  -1   5   2  116.19    5.00
   0  -5  -2   86.49    4.10
   0  -5   2   81.39    4.70
   0  -5  -2   81.29    5.10
   0  -5   2   81.09    4.70
   0  -5  -2   81.09    5.20
   0  -5   2   79.09    4.00
   0  -5  -2   79.79    3.10
   0   5  -2   81.79    4.10
   0   5  -2   82.59    4.40
   0   5  -2   85.39    3.30
   0   5  -2   81.99    3.50
   0   5   2   72.19    4.90
   0   5   2   83.39    4.10
   0   5   2   81.89    3.20
   1  -5   2   10.30    2.30
  -1  -5  -2   11.30    2.10
   1  -5   2    7.00    1.90
   1  -5   2    7.40    2.40
   1  -5   2   11.50    2.40
   1  -5   2   11.50    2.50
   1  -5   2   10.10    2.50
  -1  -5  -2   10.20    2.80
  -1  -5  -2    8.20    2.30
  -1  -5  -2    8.70    3.20
   1   5   2    9.00    2.40
   1   5   2   10.10    2.70
  -1   5  -2   10.20    2.50
   1   5   2   11.20    2.50
   1   5   2    8.30    2.90
  -2  -5  -2  205.78    8.50
   2  -5   2  210.58    6.80
   2  -5   2  212.18    6.80
   2  -5   2  211.88    6.30
   2  -5   2  209.68    6.90
   2  -5   2  204.38    6.80
   2  -5   2  217.58    6.90
  -2  -5  -2  215.28    7.70
  -2  -5  -2  211.18    6.80
   2   5   2  212.08    7.70
   2   5   2  195.78    6.40
   2   5   2  210.48    6.70
   3  -5   2 1682.53   33.30
   3  -5   2 1651.63   34.00
  -3  -5  -2 1673.73   34.60
  -3  -5  -2 1635.84   34.10
   3  -5   2 1610.24   33.80
  -3  -5  -2 1664.33   36.10
   3  -5   2 1651.43   32.80
   3   5   2 1580.04   34.20
   3   5   2 1597.54   32.70
   3   5   2 1623.74   33.20
  -3   5  -2 1614.54   33.50
  -3   5  -2 1638.24   34.00
   4  -5   2   31.60    3.30
  -4  -5  -2   31.60    5.60
  -4  -5  -2   29.40    5.00
   4  -5   2   29.40    2.90
  -4  -5  -2   30.50    4.10
   4  -5   2   27.90    3.90
   4  -5   2   29.60    4.00
   4   5   2   27.40    4.70
  -4   5  -2   34.20    4.50
   4   5   2   32.50    3.80
  -4   5  -2   26.90    2.90
   4   5   2   28.50    3.30
  -4   5  -2   31.00    3.70
  -5  -5  -2   46.70    4.90
  -5  -5  -2   45.70    6.40
  -5  -5  -2   43.50    6.60
   5  -5   2   47.50    5.30
   5  -5   2   48.30    4.10
   5  -5   2   43.10    5.00
   5   5   2   51.79    5.00
  -5   5  -2   46.00    4.70
   5   5   2   41.40    5.50
  -5   5  -2   41.80    3.60
  -5   5  -2   50.29    5.70
   5   5   2   54.09    5.10
   6  -5   2    4.40    4.10
  -6  -5  -2    8.80    6.00
  -6  -5  -2    5.10    6.10
   6  -5   2    7.40    4.50
   6  -5   2    4.20    3.20
  -6  -5  -2    7.90    3.70
  -6   5  -2    4.70    5.30
   6   5   2    9.40    3.90
  -6   5  -2    4.00    2.00
   6   5   2    1.00    5.20
  -6   5  -2    8.80    4.30
   6   5   2    6.70    3.80
   7  -5   2  124.09    9.20
  -7  -5  -2  110.89   11.70
  -7  -5  -2  116.59   11.30
   7  -5   2  123.09    6.40
  -7  -5  -2  130.89    7.70
   7  -5   2  118.29    9.10
   7   5   2  111.89   10.40
   7   5   2  117.79    7.50
   7   5   2  120.89    7.90
  -7   5  -2  140.49   11.20
  -7   5  -2  110.19    8.50
   8  -5   2    1.40    5.20
  -8  -5  -2   -2.70    7.00
   8  -5   2   -0.50    4.80
  -8  -5  -2    4.10    6.80
   8  -5   2   -0.10    3.30
   8   5   2   -3.40    5.80
   8   5   2    0.60    3.80
  -8   5  -2   -4.00    6.80
   8   5   2    5.60    4.60
  -8   5  -2    0.60    5.10
   9  -5   2   56.69    8.30
   9  -5   2   57.29    8.00
  -9  -5  -2   48.00    9.70
  -9  -5  -2   58.99    9.80
   9   5   2   46.10    5.90
  -9   5  -2   48.60   10.30
   9   5   2   63.99    8.90
   9   5   2   68.99    7.60
  10  -5   2    5.90    6.30
  10  -5   2   11.10    6.90
 -10  -5  -2    4.90    9.20
 -10  -5  -2    9.80    7.00
 -10   5  -2  -16.80    8.90
  10   5   2    4.40    5.70
  10   5   2    8.60    7.90
  11  -5   2   16.50    7.70
 -11  -5  -2   24.30    7.90
 -11  -5  -2   13.60    9.70
  11  -5   2    8.10    7.20
 -11   5  -2   -2.90   11.00
  11   5   2   16.80    8.80
  11   5   2    7.00    8.80
 -11  -6   2   24.70    7.60
 -11  -6   2   17.40    8.60
  11  -6  -2   11.40    7.90
  11  -6  -2   -2.70    6.70
  11   6  -2   18.10    9.20
  11   6  -2    1.20    5.80
 -11   6   2  -10.30   10.90
 -10  -6   2   10.10    8.10
  10  -6  -2   12.20    7.20
 -10  -6   2   22.70    7.70
  10  -6  -2    8.80    6.80
  10   6  -2    8.30    8.00
  10   6  -2   -3.30    5.20
 -10   6   2   -8.30    9.60
  -9  -6   2   30.10    8.30
   9  -6  -2   26.40    5.50
   9  -6  -2   26.00    7.00
   9  -6  -2   35.00    7.60
  -9  -6   2   29.10    7.60
  -9   6   2   16.70    9.70
   9   6  -2   28.40    8.00
   9   6  -2   28.40    6.00
  -8  -6   2    5.60    6.50
   8  -6  -2   -0.30    4.30
  -8  -6   2    0.60    6.00
   8  -6  -2    0.80    5.10
   8  -6  -2    3.80    5.30
   8   6  -2    0.60    3.80
   8   6  -2    3.80    5.90
   8   6  -2   -0.60    4.50
  -8   6   2   -4.60    7.00
  -7  -6   2   -4.90    6.00
   7  -6  -2    0.80    4.30
  -7  -6   2   -2.50    6.30
   7  -6  -2    4.50    5.30
   7  -6  -2    2.10    5.20
   7   6  -2    2.60    4.80
   7   6  -2   -3.00    3.60
   7   6  -2   -4.60    3.90
  -7   6   2    0.20    6.70
   7   6  -2   -9.90    5.60
  -6  -6   2   50.49    7.50
   6  -6  -2   62.29    5.80
  -6  -6   2   63.19    6.80
   6  -6  -2   69.69    5.40
   6  -6  -2   58.19    6.50
   6  -6  -2   62.09    6.90
  -6  -6   2   58.19    8.00
   6   6  -2   61.69    7.40
   6   6  -2   54.69    5.90
  -6   6   2   63.89    5.20
   6   6  -2   55.39    5.80
  -6   6   2   71.39    7.60
   6   6  -2   55.79    5.40
  -5  -6   2   29.60    4.50
   5  -6  -2   27.60    3.80
   5  -6  -2   25.60    4.60
   5  -6  -2   25.80    4.30
  -5  -6   2   26.70    5.90
  -5  -6   2   24.80    5.40
   5  -6  -2   21.80    4.60
   5   6  -2   29.40    5.40
  -5   6   2   32.80    5.40
  -5   6   2   29.40    3.20
   5   6  -2   33.00    4.50
   5   6  -2   28.10    3.30
   4  -6  -2    1.50    3.10
   4  -6  -2    1.40    3.00
   4  -6  -2    4.80    3.30
  -4  -6   2    4.30    4.30
  -4  -6   2    2.10    3.20
  -4  -6   2   -0.40    3.40
   4  -6  -2    0.90    2.90
   4   6  -2    3.70    4.00
  -4   6   2    2.80    2.20
   4   6  -2    4.60    2.00
  -4   6   2    3.50    3.20
  -4   6   2    4.00    3.60
   4   6  -2    2.90    3.00
   3  -6  -2  173.18    7.30
  -3  -6   2  163.28    8.30
   3  -6  -2  167.08    7.30
   3  -6  -2  165.28    5.80
  -3  -6   2  160.68    5.00
   3  -6  -2  169.68    6.60
  -3  -6   2  168.28    7.50
  -3  -6   2  155.28    7.20
  -3   6   2  156.78    6.20
  -3   6   2  168.88    7.20
   3   6  -2  170.58    7.70
   3   6  -2  158.58    6.60
   3   6  -2  165.98    4.80
   2  -6  -2   85.39    5.70
  -2  -6   2   87.69    3.40
   2  -6  -2   84.19    5.30
   2  -6  -2   91.49    4.60
  -2  -6   2   88.69    6.20
  -2  -6   2   91.19    5.60
   2  -6  -2   81.89    4.90
  -2  -6   2   87.49    5.10
   2   6  -2   90.09    4.90
   2   6  -2   94.59    3.50
  -2   6   2   82.19    4.00
  -2   6   2   80.79    5.10
   2   6  -2   89.79    5.60
   1  -6  -2   21.30    3.50
  -1  -6   2   25.50    3.70
  -1  -6   2   32.00    3.40
  -1  -6   2   28.70    4.10
   1  -6  -2   25.00    2.60
  -1  -6   2   26.50    2.40
   1  -6  -2   30.20    3.80
   1  -6  -2   27.10    3.20
   1   6  -2   27.10    2.30
   1   6  -2   28.90    3.20
  -1   6   2   27.00    3.20
   1   6  -2   26.40    2.40
  -1   6   2   24.30    3.80
  -1   6   2   25.20    2.70
   1   6  -2   28.50    3.60
   0  -6  -2  101.79    5.90
   0  -6   2  106.79    4.80
   0  -6  -2   97.59    5.80
   0  -6   2  100.09    5.50
   0  -6  -2  100.99    3.80
   0  -6  -2   98.79    4.90
   0  -6   2  104.39    5.50
   0   6   2   99.59    5.70
   0   6  -2  100.79    4.90
   0   6  -2   98.99    5.30
   0   6  -2  103.79    4.00
   0   6   2  103.29    4.70
   0   6   2  109.09    3.90
   1  -6   2  288.97    9.10
  -1  -6  -2  286.27    7.70
  -1  -6  -2  294.57   10.00
   1  -6   2  292.77    7.90
  -1  -6  -2  299.27    8.50
   1  -6   2  290.47    8.40
   1  -6   2  288.17    8.20
  -1  -6  -2  298.87    9.80
   1  -6   2  293.27    9.10
  -1   6  -2  303.07    8.40
  -1   6  -2  285.17    9.00
   1   6   2  291.87    9.50
  -1   6  -2  288.17    8.10
   1   6   2  297.17    8.10
   1   6   2  297.57    8.60
   2  -6   2    0.30    2.30
   2  -6   2    0.30    2.40
  -2  -6  -2   -3.60    2.70
   2  -6   2    1.00    2.40
   2  -6   2   -5.20    2.40
  -2  -6  -2   -1.50    2.50
  -2  -6  -2   -3.60    3.40
   2  -6   2   -2.50    2.50
   2  -6   2   -3.40    2.10
   2   6   2    3.30    2.60
   2   6   2    2.70    3.20
   2   6   2    0.10    2.40
  -3  -6  -2   29.30    4.30
  -3  -6  -2   26.10    4.20
   3  -6   2   29.50    3.50
   3  -6   2   27.50    3.80
   3  -6   2   22.50    3.70
   3  -6   2   32.60    3.80
  -3  -6  -2   23.60    5.20
  -3   6  -2   30.80    3.70
  -3   6  -2   28.60    3.90
   3   6   2   29.30    3.70
   3   6   2   30.70    3.50
   3   6   2   27.60    4.80
   4  -6   2   66.09    4.60
   4  -6   2   59.39    5.70
   4  -6   2   65.29    5.60
  -4  -6  -2   67.89    7.30
  -4  -6  -2   69.29    6.30
  -4  -6  -2   61.79    6.70
   4  -6   2   69.49    4.90
  -4   6  -2   63.69    5.10
  -4   6  -2   68.59    5.80
   4   6   2   67.39    5.00
   4   6   2   71.19    6.90
   4   6   2   65.99    5.30
  -5  -6  -2  147.99   10.70
   5  -6   2  159.78    6.80
  -5  -6  -2  149.09    9.80
   5  -6   2  150.18    8.20
   5  -6   2  163.68    8.30
  -5  -6  -2  161.58    8.40
  -5   6  -2  166.98    6.40
   5   6   2  152.88    9.50
  -5   6  -2  163.38    7.40
   5   6   2  156.58    7.10
   5   6   2  171.08    7.50
  -5   6  -2  156.88    8.50
   6  -6   2   47.60    6.10
  -6  -6  -2   51.89    5.90
  -6  -6  -2   44.50    8.70
   6  -6   2   43.50    6.10
  -6  -6  -2   47.80    7.90
   6  -6   2   53.29    5.00
   6   6   2   54.79    5.60
  -6   6  -2   41.80    4.40
  -6   6  -2   53.39    5.60
   6   6   2   49.10    5.30
  -6   6  -2   56.29    7.30
   6   6   2   53.19    7.10
   7  -6   2   54.59    7.00
  -7  -6  -2   48.90    9.10
  -7  -6  -2   57.79    9.10
   7  -6   2   51.89    5.30
  -7  -6  -2   49.80    5.80
   7  -6   2   43.90    6.80
   7   6   2   55.09    6.00
   7   6   2   46.10    6.00
  -7   6  -2   55.09    8.40
   7   6   2   54.69    8.10
  -7   6  -2   45.90    6.30
   8  -6   2    7.40    5.60
   8  -6   2    8.90    5.90
  -8  -6  -2   12.00    7.10
  -8  -6  -2   11.50    7.60
   8  -6   2   10.20    5.60
   8   6   2    6.40    4.40
   8   6   2    7.10    4.40
  -8   6  -2   -4.10    7.00
   8   6   2   12.10    6.40
  -9  -6  -2   30.30    8.30
   9  -6   2   25.70    6.90
  -9  -6  -2   17.20    8.70
   9  -6   2   22.00    7.00
   9   6   2   20.60    7.60
  -9   6  -2   19.90    9.50
   9   6   2   17.00    5.10
   9   6   2   19.70    5.70
  10  -6   2    8.80    6.70
 -10  -6  -2   17.80    7.50
  10  -6   2   15.00    6.80
 -10  -6  -2   10.30    9.00
 -10   6  -2   -3.90    9.90
  10   6   2   22.30    8.10
  10   6   2   10.50    6.00
  11  -6   2   13.90    7.60
 -11  -6  -2   40.80    8.40
  11  -6   2   15.00    7.80
 -11  -6  -2   13.60    9.50
 -11   6  -2    7.10   12.30
  11   6   2   31.40    9.60
  11  -7  -2   12.80    8.50
  11  -7  -2    1.10    7.60
 -11  -7   2   11.00    7.70
 -11  -7   2    8.30    8.30
  11   7  -2   -1.10    6.00
  11   7  -2   14.10    8.90
 -11   7   2   22.80    9.70
 -11   7   2  -15.30   10.90
 -10  -7   2   11.90    7.40
 -10  -7   2   18.80    8.20
  10  -7  -2   13.60    7.40
  10  -7  -2    0.40    6.80
  10   7  -2    3.60    6.00
  10   7  -2   20.50    8.50
 -10   7   2    3.40   10.30
   9  -7  -2    4.20    6.60
   9  -7  -2    4.30    6.20
   9  -7  -2    1.40    4.90
  -9  -7   2    5.70    6.80
  -9  -7   2    5.40    7.10
   9   7  -2   -4.50    5.30
  -9   7   2   -7.40    8.70
   9   7  -2    5.60    7.30
   8  -7  -2   58.69    8.10
  -8  -7   2   55.69    8.70
  -8  -7   2   55.89    8.80
   8  -7  -2   53.69    6.60
   8  -7  -2   47.10    7.30
   8   7  -2   45.50    7.30
  -8   7   2   58.29    9.40
   8   7  -2   49.30    6.70
   8   7  -2   57.69    8.70
   7  -7  -2   23.90    6.10
   7  -7  -2   35.40    6.90
  -7  -7   2   35.80    5.40
  -7  -7   2   28.50    7.40
   7  -7  -2   32.30    5.40
  -7  -7   2   24.60    7.00
   7   7  -2   34.00    4.60
   7   7  -2   35.40    6.10
  -7   7   2   27.20    7.50
   7   7  -2   24.60    5.30
   7   7  -2   38.80    7.70
   6  -7  -2  206.08   10.80
   6  -7  -2  203.48    9.20
   6  -7  -2  215.28    8.40
  -6  -7   2  208.48   10.10
   6  -7  -2  203.98   10.30
  -6  -7   2  195.68   12.40
  -6  -7   2  192.68   11.40
  -6   7   2  207.18   11.20
   6   7  -2  194.08    9.20
   6   7  -2  206.68    7.60
   6   7  -2  225.68   10.40
  -6   7   2  198.28    7.50
  -6   7   2  199.48   10.90
   6   7  -2  214.08   11.70
   5  -7  -2   -0.60    4.10
   5  -7  -2    2.10    4.00
   5  -7  -2    0.20    3.50
   5  -7  -2    5.50    4.30
  -5  -7   2    2.30    4.00
  -5  -7   2   -3.60    4.90
  -5  -7   2    2.30    4.90
  -5   7   2    7.40    4.80
  -5   7   2    5.40    4.70
   5   7  -2    8.20    5.30
   5   7  -2    2.30    4.20
   5   7  -2    4.50    2.70
  -5   7   2    7.40    2.90
  -4  -7   2    8.70    3.80
   4  -7  -2    7.80    3.90
   4  -7  -2    6.90    3.80
   4  -7  -2    3.50    3.50
  -4  -7   2    6.40    4.50
   4  -7  -2    5.50    3.60
  -4  -7   2   -2.10    4.10
   4   7  -2    6.60    4.80
   4   7  -2    7.90    2.40
  -4   7   2    8.10    4.20
  -4   7   2    8.80    2.90
   4   7  -2    9.50    3.70
  -4   7   2    4.90    3.80
  -3  -7   2  126.89    6.90
  -3  -7   2  136.79    7.60
   3  -7  -2  131.79    7.00
   3  -7  -2  130.89    6.40
   3  -7  -2  134.49    5.80
  -3  -7   2  127.09    8.00
   3  -7  -2  129.39    7.20
  -3   7   2  139.69    7.00
   3   7  -2  128.39    4.60
   3   7  -2  128.09    6.40
  -3   7   2  129.09    5.80
   3   7  -2  130.89    7.70
   2  -7  -2   11.80    3.50
  -2  -7   2    7.20    3.20
   2  -7  -2    8.80    3.50
  -2  -7   2    6.20    3.00
   2  -7  -2   11.30    3.20
   2  -7  -2   13.60    3.20
  -2  -7   2    6.50    3.80
  -2   7   2   11.50    2.50
  -2   7   2   12.20    3.30
  -2   7   2    8.30    3.70
   2   7  -2    9.10    2.20
   2   7  -2    5.80    2.90
   2   7  -2   10.10    3.80
   1  -7  -2  175.28    7.40
   1  -7  -2  171.48    5.60
   1  -7  -2  169.88    6.80
  -1  -7   2  171.48    7.70
   1  -7  -2  170.78    8.00
  -1  -7   2  176.08    8.10
  -1  -7   2  181.68    6.90
   1   7  -2  175.78    7.60
   1   7  -2  173.58    5.60
  -1   7   2  170.98    6.70
  -1   7   2  175.98    8.00
   1   7  -2  174.08    6.70
   0  -7   2  555.64   13.60
   0  -7  -2  550.34   13.90
   0  -7   2  570.34   15.20
   0  -7   2  540.65   14.90
   0  -7  -2  575.04   15.50
   0  -7  -2  566.94   12.70
   0  -7  -2  577.24   15.20
   0   7  -2  566.94   14.00
   0   7  -2  558.64   12.90
   0   7   2  571.14   15.10
   0   7   2  572.84   13.60
   0   7  -2  551.54   14.50
  -1  -7  -2    4.30    2.70
   1  -7   2    0.00    2.80
  -1  -7  -2   -1.00    3.30
  -1  -7  -2    1.00    3.70
   1  -7   2    3.00    3.00
   1  -7   2    3.30    2.70
  -1  -7  -2    2.00    2.30
   1  -7   2    4.70    2.80
  -1   7  -2    3.20    3.10
   1   7   2   -1.70    3.60
   1   7   2   -0.80    2.50
  -1   7  -2    0.20    2.40
  -1   7  -2   -0.60    2.80
   1   7   2    1.30    2.70
   2  -7   2   50.19    4.80
   2  -7   2   51.59    4.40
  -2  -7  -2   41.90    5.90
   2  -7   2   43.00    4.70
   2  -7   2   49.20    4.60
  -2  -7  -2   43.00    5.10
  -2  -7  -2   52.29    4.50
   2  -7   2   47.50    4.40
   2  -7   2   42.50    4.30
   2   7   2   44.80    5.50
   2   7   2   47.90    4.80
  -2   7  -2   49.10    4.60
   2   7   2   42.90    4.30
   3  -7   2   75.49    5.90
   3  -7   2   76.99    5.70
   3  -7   2   79.99    5.90
   3  -7   2   76.69    5.60
  -3  -7  -2   81.19    6.10
  -3  -7  -2   77.09    7.70
   3  -7   2   74.79    5.30
  -3  -7  -2   79.49    6.90
   3  -7   2   77.59    5.80
  -3   7  -2   74.89    5.70
   3   7   2   69.09    5.50
   3   7   2   64.69    7.10
  -3   7  -2   78.49    5.60
   3   7   2   80.69    5.60
  -4  -7  -2   20.40    5.90
   4  -7   2   22.30    4.40
   4  -7   2   19.80    4.30
   4  -7   2   30.30    4.10
   4  -7   2   22.20    3.90
  -4  -7  -2   24.90    5.10
  -4  -7  -2   17.10    4.60
  -4   7  -2   31.00    4.90
   4   7   2   15.10    5.50
   4   7   2   22.60    4.40
  -4   7  -2   21.80    4.00
   4   7   2   21.60    3.80
  -5  -7  -2   -4.50    3.90
   5  -7   2    2.70    4.10
   5  -7   2   -1.00    3.40
  -5  -7  -2   -6.10    5.10
   5  -7   2    8.10    4.20
  -5  -7  -2   -1.00    5.70
   5  -7   2    0.50    3.10
  -5   7  -2    1.30    3.70
   5   7   2    2.60    5.40
  -5   7  -2   -3.60    4.30
  -5   7  -2    0.10    2.90
   5   7   2    0.40    4.10
   5   7   2    4.40    3.60
  -6  -7  -2   92.99    9.30
   6  -7   2  102.09    6.80
  -6  -7  -2  104.89   10.90
   6  -7   2  111.99    9.00
  -6  -7  -2  102.79    8.30
   6  -7   2  110.09    9.00
   6   7   2  106.49    7.30
   6   7   2  100.09    7.80
  -6   7  -2   98.69    9.70
  -6   7  -2  100.59    7.40
  -6   7  -2   94.39    5.90
   6   7   2  106.49   10.40
  -7  -7  -2   48.50    8.80
  -7  -7  -2   46.00    6.00
   7  -7   2   43.50    6.70
  -7  -7  -2   41.40    8.50
   7  -7   2   44.00    5.30
   7  -7   2   55.09    7.30
  -7   7  -2   62.99    8.70
   7   7   2   46.10    5.40
  -7   7  -2   47.00    5.90
   7   7   2   42.20    8.10
   7   7   2   54.29    6.10
  -8  -7  -2   10.60    7.50
   8  -7   2   12.70    6.00
  -8  -7  -2   15.50    7.40
   8  -7   2   18.40    6.20
  -8   7  -2   11.80    8.00
   8   7   2   15.70    7.40
   8   7   2    1.10    4.70
   8   7   2   15.30    4.90
   9  -7   2   32.50    7.80
  -9  -7  -2   24.90    8.70
   9  -7   2   42.00    8.00
  -9  -7  -2   35.10    8.90
   9   7   2   26.00    5.80
  -9   7  -2   29.40    9.90
   9   7   2   25.70    6.00
   9   7   2   35.30    9.10
  10  -7   2   11.60    6.90
 -10  -7  -2   21.70    8.10
  10  -7   2    6.40    6.80
 -10  -7  -2    5.80    8.50
 -10   7  -2  -16.40    9.30
  10   7   2    5.00    8.20
 -11  -7  -2    9.50    9.00
  11  -7   2   -0.90    7.30
  11  -7   2    0.70    7.60
  11   7   2   -2.90   10.10
 -11   7  -2  -18.00   11.40
 -10  -8   2    4.30    7.20
 -10  -8   2   15.80    7.90
  10  -8  -2    0.90    7.70
  10  -8  -2   -0.30    6.60
  10   8  -2   15.10    8.80
 -10   8   2   -4.60    8.00
  10   8  -2    2.80    6.10
 -10   8   2   -8.00   10.30
  -9  -8   2    9.30    7.30
   9  -8  -2    0.20    7.00
   9  -8  -2   14.50    5.70
  -9  -8   2   17.90    7.50
   9  -8  -2    2.70    6.40
  -9   8   2  -11.50    8.60
  -9   8   2    5.00    7.40
   9   8  -2   -5.20    5.60
   9   8  -2    7.70    7.90
   8  -8  -2   44.90    8.20
  -8  -8   2   46.80    8.60
   8  -8  -2   50.29    6.60
  -8  -8   2   50.29    8.80
   8  -8  -2   45.20    7.60
  -8   8   2   28.00    7.60
  -8   8   2   40.30    9.10
   8   8  -2   39.50    6.30
   8   8  -2   58.49    7.40
   8   8  -2   48.10    8.70
   7  -8  -2   10.90    5.80
  -7  -8   2    7.00    5.90
  -7  -8   2   16.00    7.00
   7  -8  -2   13.30    5.70
  -7  -8   2    1.10    4.50
   7  -8  -2    7.80    4.90
   7   8  -2    5.30    6.80
   7   8  -2   10.50    5.10
  -7   8   2    2.10    5.50
   7   8  -2   12.40    5.30
  -7   8   2    3.10    6.70
   6  -8  -2   30.00    6.40
  -6  -8   2   39.20    6.20
  -6  -8   2   29.70    7.70
   6  -8  -2   36.10    6.40
   6  -8  -2   38.50    5.90
  -6  -8   2   35.60    7.10
   6  -8  -2   33.50    5.10
   6   8  -2   35.20    6.20
  -6   8   2   29.80    6.70
  -6   8   2   38.40    7.20
   6   8  -2   42.40    7.90
   6   8  -2   41.20    6.20
   6   8  -2   36.90    4.10
  -5  -8   2   27.90    6.20
   5  -8  -2   28.80    5.70
  -5  -8   2   29.80    7.00
  -5  -8   2   33.00    5.60
   5  -8  -2   32.00    6.20
   5  -8  -2   32.60    5.20
   5  -8  -2   37.30    5.60
   5   8  -2   33.40    6.90
   5   8  -2   35.90    3.60
  -5   8   2   23.90    5.90
  -5   8   2   32.20    5.70
   5   8  -2   33.00    5.70
  -5   8   2   32.70    4.30
   4  -8  -2    8.80    4.30
  -4  -8   2    4.00    5.00
   4  -8  -2    7.50    4.30
   4  -8  -2    9.30    3.40
   4  -8  -2    4.30    4.20
  -4  -8   2   12.80    4.60
  -4  -8   2    5.40    4.60
  -4   8   2    8.70    3.40
   4   8  -2    8.80    5.30
   4   8  -2   14.10    2.60
   4   8  -2    8.90    4.20
  -4   8   2   11.10    4.20
  -4   8   2    5.90    4.70
   3  -8  -2   55.79    5.90
  -3  -8   2   67.69    7.70
   3  -8  -2   52.79    5.30
   3  -8  -2   54.19    5.30
  -3  -8   2   49.90    5.60
   3  -8  -2   51.69    5.60
  -3  -8   2   52.59    5.90
   3   8  -2   60.79    4.10
  -3   8   2   46.20    5.40
   3   8  -2   49.00    5.20
   3   8  -2   56.29    6.40
  -3   8   2   51.59    4.90
   2  -8  -2  101.39    5.20
  -2  -8   2   91.29    6.90
   2  -8  -2   92.79    6.10
  -2  -8   2   98.59    6.10
  -2  -8   2   89.29    7.60
   2  -8  -2   94.09    7.20
   2  -8  -2  104.49    6.90
   2  -8  -2   95.69    6.00
  -2   8   2   96.49    6.20
  -2   8   2   92.79    4.80
   2   8  -2  100.39    7.60
  -2   8   2   91.19    7.20
   2   8  -2   84.99    5.90
   2   8  -2   97.99    4.70
  -1  -8   2  114.09    6.10
   1  -8  -2  111.69    7.50
   1  -8  -2  113.89    4.90
  -1  -8   2  104.99    7.00
   1  -8  -2  106.79    6.20
  -1  -8   2  108.59    7.70
   1  -8  -2  119.29    7.00
  -1   8   2  112.59    6.20
  -1   8   2  112.79    7.60
   1   8  -2  103.99    6.00
   1   8  -2  117.89    5.00
   1   8  -2  127.69    7.30
   0  -8   2   13.50    3.30
   0  -8   2   12.60    3.80
   0  -8  -2   11.20    4.20
   0  -8  -2    7.80    2.50
   0  -8  -2    9.00    3.40
   0  -8  -2    8.40    3.80
   0  -8   2    7.80    3.40
   0   8  -2   12.70    2.70
   0   8   2    8.40    3.10
   0   8  -2   11.80    3.50
   0   8   2    8.20    4.00
   0   8  -2   15.00    3.80
  -1  -8  -2   39.10    3.80
  -1  -8  -2   36.60    5.20
  -1  -8  -2   38.20    5.50
   1  -8   2   43.70    5.20
  -1  -8  -2   32.80    4.30
   1  -8   2   41.10    4.20
   1  -8   2   32.10    4.60
   1  -8   2   35.70    4.30
  -1   8  -2   37.50    4.90
   1   8   2   37.60    5.50
  -1   8  -2   33.40    4.20
   1   8   2   33.70    4.50
   1   8   2   41.60    4.30
  -1   8  -2   42.10    4.10
   2  -8   2  332.77   11.00
  -2  -8  -2  327.57   12.10
  -2  -8  -2  337.87   12.80
  -2  -8  -2  331.27    9.70
   2  -8   2  329.27   11.20
   2  -8   2  324.37    9.90
   2  -8   2  326.77   10.10
   2  -8   2  306.57   10.00
   2  -8   2  326.07   10.60
   2   8   2  315.67   11.80
   2   8   2  322.97   10.40
  -2   8  -2  324.97   10.20
   2   8   2  327.37   10.00
  -2   8  -2  313.27   11.10
  -3  -8  -2   13.00    4.00
   3  -8   2    8.00    4.00
   3  -8   2    8.40    3.90
  -3  -8  -2    2.00    5.10
   3  -8   2    9.60    3.70
   3  -8   2    7.70    3.90
  -3  -8  -2    6.00    4.40
   3  -8   2    9.70    3.60
   3  -8   2   10.60    3.90
   3   8   2   10.50    3.90
  -3   8  -2   10.60    3.80
   3   8   2    8.30    3.80
  -3   8  -2    9.60    3.90
  -3   8  -2    8.60    4.20
   3   8   2    9.00    5.20
   4  -8   2   51.59    5.50
  -4  -8  -2   58.19    6.60
  -4  -8  -2   60.69    8.20
   4  -8   2   59.79    6.10
  -4  -8  -2   62.79    6.80
   4  -8   2   62.59    6.30
   4  -8   2   52.09    5.50
  -4   8  -2   61.99    6.30
  -4   8  -2   57.89    6.00
   4   8   2   71.09    5.60
   4   8   2   49.90    7.10
   4   8   2   59.89    6.00
  -5  -8  -2   -1.80    5.30
   5  -8   2    4.30    3.70
   5  -8   2   -0.80    4.40
  -5  -8  -2   -1.30    6.00
  -5  -8  -2    3.40    4.70
   5  -8   2   -0.90    4.50
   5  -8   2    1.50    4.00
  -5   8  -2   -0.10    3.90
   5   8   2    5.50    6.00
  -5   8  -2   -1.50    4.90
  -5   8  -2    4.90    3.50
   5   8   2   -1.00    3.90
   5   8   2    3.70    4.70
   6  -8   2    2.40    5.00
   6  -8   2    7.20    4.30
  -6  -8  -2    5.80    7.20
   6  -8   2    3.70    5.30
  -6  -8  -2    0.20    6.10
  -6  -8  -2    6.60    5.10
  -6   8  -2    1.50    3.30
   6   8   2    1.90    5.20
   6   8   2    1.70    6.60
  -6   8  -2   -1.80    5.80
  -6   8  -2    0.60    4.20
   6   8   2    1.60    4.10
   7  -8   2   18.70    6.00
  -7  -8  -2   19.30    6.80
  -7  -8  -2   13.90    7.30
   7  -8   2   20.90    6.10
   7  -8   2   13.80    4.40
  -7  -8  -2   17.30    5.10
  -7   8  -2   22.60    7.30
   7   8   2   18.90    7.40
   7   8   2   14.70    5.20
   7   8   2   17.80    4.40
  -7   8  -2    7.30    5.90
  -8  -8  -2   26.60    7.30
  -8  -8  -2   27.20    8.40
   8  -8   2   25.00    7.10
   8  -8   2   23.50    6.90
  -8  -8  -2   24.60    7.40
  -8   8  -2   23.80    8.70
   8   8   2   33.20    6.20
   8   8   2   42.50    8.90
   8   8   2   38.80    6.00
  -9  -8  -2   24.30    8.70
   9  -8   2   14.00    6.80
  -9  -8  -2   13.00    7.50
   9  -8   2   14.20    7.10
  -9   8  -2   -6.70    8.70
   9   8   2    9.40    8.40
   9   8   2   13.80    6.00
  10  -8   2   -2.70    6.40
  10  -8   2    4.30    7.00
 -10  -8  -2   15.30    7.70
 -10  -8  -2    9.70    7.90
  10   8   2    0.00    8.00
 -10   8  -2   -8.50    9.70
 -10  -9   2   19.70    8.30
  10  -9  -2   31.00    8.60
  10  -9  -2   13.70    8.50
 -10  -9   2   32.60    8.90
  10   9  -2   29.00    9.40
 -10   9   2   24.70    9.60
 -10   9   2    5.30   11.00
  10   9  -2    4.00    6.60
  -9  -9   2   16.20    7.60
   9  -9  -2   -2.40    5.10
  -9  -9   2   18.80    7.80
   9  -9  -2    4.10    7.00
   9  -9  -2    5.50    6.90
   9   9  -2    1.00    8.00
  -9   9   2   12.10    7.80
   9   9  -2   -0.60    6.00
  -9   9   2  -24.80    8.40
  -8  -9   2   14.50    7.50
   8  -9  -2    3.20    6.40
  -8  -9   2    8.80    6.60
   8  -9  -2   13.00    6.50
   8  -9  -2   12.90    5.70
   8   9  -2    8.80    5.30
   8   9  -2    3.10    6.00
  -8   9   2    3.60    8.20
   8   9  -2   14.10    8.60
  -8   9   2   18.30    7.60
  -7  -9   2    9.50    6.80
   7  -9  -2    9.00    5.90
  -7  -9   2    2.70    4.70
   7  -9  -2   -2.80    5.00
  -7  -9   2    8.90    6.40
   7  -9  -2    3.80    6.20
   7   9  -2   -1.40    7.10
  -7   9   2    1.10    6.50
   7   9  -2    2.20    5.30
   7   9  -2    1.40    4.90
  -7   9   2   -0.50    6.10
  -6  -9   2   -4.00    5.20
   6  -9  -2   -4.50    4.90
   6  -9  -2    4.50    5.60
   6  -9  -2    0.70    4.80
  -6  -9   2   -1.60    6.00
   6  -9  -2   -4.90    4.10
  -6  -9   2    4.10    4.90
   6   9  -2    1.00    5.40
   6   9  -2   -8.20    6.50
  -6   9   2   -1.60    5.70
  -6   9   2   -0.20    5.60
   5  -9  -2    3.10    5.50
   5  -9  -2    4.10    4.70
  -5  -9   2    2.70    5.90
  -5  -9   2    3.40    5.10
   5  -9  -2    2.10    5.00
  -5  -9   2    8.30    5.80
   5   9  -2    6.80    7.00
  -5   9   2    3.90    5.20
   5   9  -2    8.00    5.40
  -5   9   2   -2.50    5.50
  -5   9   2    5.20    3.80
   5   9  -2   -1.80    3.60
  -4  -9   2   73.09    7.40
  -4  -9   2   74.19    7.70
   4  -9  -2   64.89    6.90
   4  -9  -2   65.69    7.00
  -4  -9   2   72.09    8.90
   4  -9  -2   73.99    6.10
   4  -9  -2   76.09    6.90
   4   9  -2   78.19    8.60
  -4   9   2   75.39    7.30
   4   9  -2   75.19    4.80
  -4   9   2   78.19    6.90
   4   9  -2   80.79    7.30
   3  -9  -2    1.30    4.60
   3  -9  -2    4.00    4.20
  -3  -9   2    1.00    4.10
   3  -9  -2    7.40    4.50
  -3  -9   2   -3.00    4.70
  -3  -9   2    4.00    4.40
   3  -9  -2   -2.50    3.70
   3   9  -2   -0.10    4.10
  -3   9   2   -2.10    4.20
  -3   9   2   -0.20    3.40
  -3   9   2   -0.70    4.80
   3   9  -2    8.70    5.80
   3   9  -2    3.90    3.10
   2  -9  -2    0.80    4.50
  -2  -9   2    9.40    5.00
  -2  -9   2    7.50    3.90
   2  -9  -2    4.00    4.10
   2  -9  -2    9.00    3.20
  -2  -9   2    3.10    4.00
   2  -9  -2    2.70    3.90
   2   9  -2   10.50    5.20
  -2   9   2    9.60    3.20
   2   9  -2    8.50    3.80
   2   9  -2    6.50    3.10
  -2   9   2    4.90    4.00
  -2   9   2   10.70    5.00
  -1  -9   2    6.50    3.90
   1  -9  -2    6.80    4.00
   1  -9  -2    7.10    4.60
   1  -9  -2    6.20    4.30
  -1  -9   2    7.60    3.80
   1  -9  -2   10.90    2.90
  -1  -9   2    5.40    4.80
   1   9  -2    5.40    3.00
  -1   9   2    2.90    5.00
  -1   9   2    8.30    3.90
   1   9  -2    7.00    3.60
   1   9  -2   17.50    4.90
   0  -9   2  103.99    6.30
   0  -9   2   94.89    7.50
   0  -9  -2   98.99    8.20
   0  -9  -2  102.59    6.80
   0  -9  -2  103.29    5.30
   0  -9   2  109.79    7.60
   0  -9  -2   87.49    8.00
   0   9  -2  101.79    5.50
   0   9   2   90.89    6.30
   0   9   2   91.79    6.50
   0   9  -2   93.89    6.60
   0   9  -2  104.89    7.40
   0   9   2   95.09    8.10
   1  -9   2   55.49    5.60
   1  -9   2   54.99    6.00
  -1  -9  -2   49.90    4.90
  -1  -9  -2   49.00    6.20
  -1  -9  -2   52.89    6.90
   1  -9   2   59.39    6.70
   1  -9   2   54.19    5.50
  -1   9  -2   54.69    5.20
   1   9   2   48.00    5.30
   1   9   2   54.59    6.60
  -1   9  -2   59.49    6.30
  -1   9  -2   54.49    5.20
   1   9   2   54.29    5.00
  -2  -9  -2    1.80    3.50
  -2  -9  -2   -6.10    4.00
   2  -9   2   -4.50    3.90
   2  -9   2    3.40    3.70
  -2  -9  -2   -2.20    4.90
   2  -9   2   -3.40    3.80
   2  -9   2    2.90    3.70
   2   9   2    1.30    3.90
   2   9   2    9.10    5.20
  -2   9  -2    3.10    3.60
  -2   9  -2    0.40    4.10
  -2   9  -2   -0.70    3.60
   2   9   2    1.50    3.90
  -3  -9  -2   -1.80    4.70
   3  -9   2    0.60    3.90
   3  -9   2    8.10    4.30
   3  -9   2    4.80    4.10
   3  -9   2   -2.10    4.10
   3  -9   2   -2.30    4.00
  -3  -9  -2   -0.60    5.60
  -3  -9  -2    4.20    4.10
   3  -9   2    0.90    4.10
   3   9   2    6.00    4.50
   3   9   2    7.40    6.00
  -3   9  -2    2.60    4.10
   3   9   2    3.30    4.30
  -3   9  -2    2.20    4.40
   4  -9   2   64.29    6.50
  -4  -9  -2   74.69    7.60
   4  -9   2   60.89    6.10
  -4  -9  -2   68.89    9.40
   4  -9   2   71.09    7.50
  -4  -9  -2   75.89    7.50
   4  -9   2   63.09    6.80
   4   9   2   59.49    8.20
   4   9   2   61.29    5.70
   4   9   2   54.59    6.60
  -4   9  -2   78.79    7.60
  -4   9  -2   61.79    7.10
  -4   9  -2   64.99    6.80
   5  -9   2   11.60    5.70
  -5  -9  -2   10.50    5.80
   5  -9   2   14.80    5.00
   5  -9   2   10.00    4.50
  -5  -9  -2    7.50    7.20
   5  -9   2   14.60    5.40
  -5  -9  -2    8.00    5.60
   5   9   2    3.00    4.30
  -5   9  -2   18.00    5.90
   5   9   2   13.60    5.70
  -5   9  -2    9.20    4.70
   5   9   2   11.40    7.20
  -5   9  -2    5.60    4.00
   6  -9   2    4.00    4.50
  -6  -9  -2   10.30    5.90
   6  -9   2    3.50    5.30
  -6  -9  -2   -0.60    6.20
  -6  -9  -2    4.00    5.00
   6  -9   2   -0.10    5.00
   6   9   2    5.40    3.90
  -6   9  -2    6.30    5.80
   6   9   2    5.80    5.40
  -6   9  -2   -2.40    3.90
   6   9   2    1.10    7.00
  -6   9  -2    6.90    3.80
   7  -9   2    2.90    5.30
  -7  -9  -2    1.40    5.80
   7  -9   2   -0.80    5.50
   7  -9   2   -5.50    4.20
  -7  -9  -2   -3.70    6.50
  -7  -9  -2    1.50    4.80
   7   9   2    8.70    5.00
  -7   9  -2   -4.80    6.50
   7   9   2   -0.60    5.40
   7   9   2    2.30    7.10
   8  -9   2    2.50    6.20
  -8  -9  -2   -2.30    5.20
   8  -9   2    2.90    6.30
  -8  -9  -2    2.90    6.40
  -8  -9  -2    3.30    8.00
   8   9   2   -4.20    5.30
   8   9   2    1.30    8.30
  -8   9  -2  -13.00    7.60
  -9  -9  -2    5.10    7.50
   9  -9   2   -3.80    6.40
  -9  -9  -2   12.70    7.70
   9  -9   2    5.60    6.70
   9   9   2   -3.70    5.70
   9   9   2    0.60    8.60
  -9   9  -2    0.10    9.10
 -10  -9  -2   23.10    9.00
  10  -9   2   12.00    7.70
  10  -9   2   25.50    8.20
 -10  -9  -2   28.70    8.60
 -10   9  -2    5.60   10.90
  10   9   2   34.10   10.10
 -10 -10   2    6.80    8.00
  10 -10  -2  -11.90   10.10
  10 -10  -2   11.30    8.80
 -10 -10   2   16.00    8.10
  10  10  -2    2.80    7.20
  10  10  -2    7.20    9.30
 -10  10   2    5.00   12.00
   9 -10  -2   -5.20    6.40
  -9 -10   2    6.60    6.90
  -9 -10   2    3.90    7.20
   9 -10  -2   -9.00    6.90
   9  10  -2   -3.00    8.10
   9  10  -2    1.00    6.50
  -9  10   2    8.20    8.10
   8 -10  -2   27.40    7.80
   8 -10  -2   25.90    8.30
  -8 -10   2   24.70    6.50
   8 -10  -2   38.10    6.90
  -8 -10   2   30.80    7.60
  -8 -10   2   28.40    8.50
   8  10  -2   37.10    9.40
   8  10  -2   23.90    7.10
  -8  10   2   21.80    8.10
  -8  10   2    7.80    8.20
   8  10  -2   34.90    6.80
   7 -10  -2   14.70    5.90
  -7 -10   2    9.40    5.70
   7 -10  -2   12.00    6.50
  -7 -10   2   14.20    7.10
  -7 -10   2    9.20    6.20
   7  10  -2   10.70    6.20
  -7  10   2   -0.70    6.70
   7  10  -2    1.60    7.70
   7  10  -2   -3.20    5.70
  -7  10   2   -3.30    6.60
   6 -10  -2   66.59    7.50
   6 -10  -2   59.79    8.10
  -6 -10   2   59.89    7.40
  -6 -10   2   59.99    7.70
  -6 -10   2   58.39    9.00
   6  10  -2   58.99    9.30
  -6  10   2   70.59    8.60
  -6  10   2   56.99    7.70
   6  10  -2   75.59    8.10
   5 -10  -2   -3.60    4.60
   5 -10  -2   -2.20    5.10
  -5 -10   2    6.20    5.20
   5 -10  -2    4.10    5.40
  -5 -10   2   -3.90    5.70
  -5 -10   2   -0.70    5.00
   5  10  -2   -4.20    6.80
  -5  10   2    3.90    4.60
   5  10  -2    2.90    5.40
  -5  10   2    2.30    5.80
  -5  10   2   -2.70    4.80
  -4 -10   2    7.20    5.20
   4 -10  -2   -8.50    4.90
   4 -10  -2    1.90    4.20
  -4 -10   2   -5.40    5.00
  -4 -10   2   -3.10    5.80
   4 -10  -2    0.70    5.00
   4 -10  -2    6.40    5.30
  -4  10   2    2.30    4.60
   4  10  -2    5.10    4.90
   4  10  -2    8.70    7.10
  -4  10   2    2.60    5.60
  -3 -10   2    6.00    4.70
   3 -10  -2   -4.20    4.00
   3 -10  -2    6.40    5.00
  -3 -10   2    0.70    4.80
   3 -10  -2    8.90    5.30
  -3 -10   2   -1.20    5.40
   3 -10  -2   -0.40    5.20
  -3  10   2    1.10    3.60
   3  10  -2    5.50    3.60
  -3  10   2   -1.20    5.50
  -3  10   2    2.30    4.80
   3  10  -2    7.70    6.70
   3  10  -2   -1.00    4.20
  -2 -10   2  277.07   10.70
   2 -10  -2  272.47   12.50
   2 -10  -2  270.67   10.90
   2 -10  -2  270.97    8.90
  -2 -10   2  273.17   12.90
   2 -10  -2  285.17   11.20
  -2 -10   2  255.77   12.00
   2  10  -2  280.17    8.70
   2  10  -2  267.17   10.60
  -2  10   2  272.07    9.00
   2  10  -2  284.57   12.70
  -2  10   2  288.97   12.70
  -2  10   2  277.57   10.80
  -1 -10   2    2.70    3.90
   1 -10  -2   -2.60    4.50
   1 -10  -2    0.50    4.80
   1 -10  -2    3.70    3.00
  -1 -10   2   -2.30    4.80
   1 -10  -2    7.20    4.60
  -1 -10   2    0.30    4.20
   1  10  -2   -0.80    3.40
   1  10  -2    0.60    5.10
   1  10  -2    2.80    3.90
  -1  10   2    7.30    4.30
  -1  10   2    4.10    5.20
   0 -10  -2    1.20    5.20
   0 -10   2    0.40    4.50
   0 -10   2    2.10    4.40
   0 -10  -2   -1.40    4.60
   0 -10  -2   -3.90    2.90
   0 -10   2    1.20    3.60
   0 -10  -2   -1.90    4.20
   0  10   2    0.50    4.10
   0  10   2   -0.20    5.00
   0  10  -2    2.50    3.40
   0  10  -2    2.10    4.90
   0  10   2   -5.10    3.70
   0  10  -2    0.60    4.00
   1 -10   2    6.30    3.90
  -1 -10  -2    3.80    5.70
   1 -10   2   13.20    5.00
   1 -10   2   13.00    5.10
  -1 -10  -2    7.30    3.50
  -1 -10  -2    2.60    5.10
   1  10   2   -0.50    4.20
   1  10   2    9.90    4.40
  -1  10  -2    8.00    3.90
  -1  10  -2    4.80    5.20
   1  10   2    1.10    5.50
  -1  10  -2    2.20    4.10
   2 -10   2  203.78    9.10
  -2 -10  -2  205.48   11.40
   2 -10   2  216.48   10.30
  -2 -10  -2  204.38   11.90
   2 -10   2  206.58    9.40
   2 -10   2  196.98   10.80
  -2 -10  -2  216.18    8.60
   2  10   2  197.28    9.70
  -2  10  -2  187.98    9.10
   2  10   2  225.18    9.30
  -2  10  -2  219.68    9.30
   2  10   2  208.68   12.10
  -2  10  -2  212.68   10.90
  -3 -10  -2   -6.10    4.90
  -3 -10  -2    4.80    4.30
  -3 -10  -2   -0.50    6.20
   3 -10   2   -0.70    4.70
   3 -10   2    2.00    4.60
   3 -10   2    4.00    4.60
   3 -10   2   -3.10    4.40
   3 -10   2    5.40    4.80
   3  10   2    7.40    6.70
   3  10   2   -3.60    4.70
  -3  10  -2   -5.00    4.70
  -3  10  -2    1.10    5.50
  -3  10  -2   -1.60    4.50
   3  10   2    7.20    4.90
   4 -10   2  107.79    9.10
  -4 -10  -2   98.69   11.20
  -4 -10  -2  120.09    8.60
   4 -10   2  118.29    9.00
   4 -10   2  109.49    8.10
  -4 -10  -2  125.89   10.50
   4 -10   2  125.19    8.20
   4 -10   2  121.89    9.00
   4  10   2  116.29    7.80
  -4  10  -2  111.59    8.20
  -4  10  -2  103.99    8.60
   4  10   2  106.69    8.90
   4  10   2  105.69   10.40
  -4  10  -2  106.59    9.30
  -5 -10  -2    5.30    6.40
  -5 -10  -2    6.80    5.10
   5 -10   2   -0.30    4.40
   5 -10   2   -4.30    4.60
  -5 -10  -2   -0.20    5.10
   5 -10   2    0.70    5.20
   5 -10   2    4.40    5.00
   5  10   2    2.40    7.10
  -5  10  -2    1.60    3.80
  -5  10  -2   -1.50    5.20
  -5  10  -2    1.90    4.30
  -5  10  -2   -4.10    5.60
   5  10   2   -6.10    5.30
   5  10   2    1.20    4.20
  -6 -10  -2    3.00    6.30
  -6 -10  -2    6.50    5.30
   6 -10   2   -2.20    4.40
   6 -10   2    1.40    5.10
   6 -10   2   -1.60    5.00
  -6 -10  -2    7.80    5.40
  -6  10  -2    2.70    6.20
  -6  10  -2    7.60    6.30
   6  10   2    2.40    5.60
   6  10   2   -5.40    7.30
  -6  10  -2   -3.90    4.20
   7 -10   2    1.90    5.00
  -7 -10  -2    6.20    6.00
   7 -10   2   11.80    6.30
  -7 -10  -2   10.60    5.80
  -7 -10  -2   -6.00    6.50
   7 -10   2   -2.10    5.70
   7  10   2    3.40    6.40
   7  10   2    2.70    7.90
  -7  10  -2    1.20    7.10
  -8 -10  -2   43.90    7.50
  -8 -10  -2   55.29   10.20
   8 -10   2   51.49    8.80
  -8 -10  -2   48.00    8.40
   8 -10   2   35.90    8.00
  -8  10  -2   48.20    9.90
   8  10   2   56.99    7.90
   8  10   2   72.29   10.90
  -9 -10  -2   14.50    8.20
  -9 -10  -2   13.20    7.20
   9 -10   2   -0.20    6.70
   9 -10   2    0.70    7.00
   9  10   2   13.20    9.50
  -9  10  -2   -8.80    9.00
   9  10   2  -11.60    6.10
   9 -11  -2   27.10    8.50
  -9 -11   2   18.60    7.30
  -9 -11   2   12.50    7.70
   9  11  -2    3.40    7.10
   9  11  -2   20.00   10.00
  -9  11   2   18.40    9.30
   8 -11  -2   15.50    6.40
  -8 -11   2   19.10    7.60
   8 -11  -2    9.20    7.40
  -8 -11   2   28.30    7.10
  -8 -11   2    9.60    6.20
  -8  11   2   21.50    8.50
   8  11  -2   12.60    6.30
   8  11  -2    1.90    6.50
   8  11  -2   29.60    9.50
  -7 -11   2   -4.40    5.30
  -7 -11   2    0.30    5.50
  -7 -11   2   11.90    7.10
   7 -11  -2    1.20    5.90
   7 -11  -2    0.90    6.80
   7  11  -2    4.60    6.00
   7  11  -2  -11.80    6.30
   7  11  -2    6.00    8.40
  -7  11   2   -2.10    7.30
  -6 -11   2    8.40    5.40
  -6 -11   2    7.10    5.60
  -6 -11   2    6.10    6.80
   6 -11  -2    2.10    6.10
   6 -11  -2    6.40    5.70
   6  11  -2    1.20    8.20
  -6  11   2    0.50    6.60
   6  11  -2   -3.20    6.00
  -6  11   2   -9.70    7.10
   6  11  -2    2.70    6.00
  -5 -11   2   12.00    5.40
   5 -11  -2    0.50    4.90
   5 -11  -2    8.50    5.50
  -5 -11   2    3.60    6.30
  -5 -11   2    9.10    5.70
   5 -11  -2    8.90    6.20
   5  11  -2   -5.30    7.30
   5  11  -2    6.70    5.70
  -5  11   2   -6.00    4.80
  -5  11   2    3.20    5.90
   4 -11  -2  117.79   10.00
  -4 -11   2  106.49   10.70
   4 -11  -2  117.39    9.70
  -4 -11   2  140.09    9.00
   4 -11  -2  107.99    8.80
   4 -11  -2  123.29    8.00
  -4 -11   2  115.59   10.30
   4  11  -2  107.99    8.90
  -4  11   2  117.19    8.00
  -4  11   2  125.29   11.40
   4  11  -2  108.29   11.80
  -4  11   2  123.39    9.50
  -3 -11   2   31.10    6.50
  -3 -11   2   48.00    6.50
   3 -11  -2   42.90    6.90
   3 -11  -2   35.30    6.10
   3 -11  -2   40.90    7.20
  -3 -11   2   35.30    7.90
  -3  11   2   36.40    5.10
  -3  11   2   33.00    7.50
   3  11  -2   54.49    8.80
  -3  11   2   31.20    6.30
   3  11  -2   30.00    5.90
  -2 -11   2   -2.00    5.10
   2 -11  -2   -3.00    5.30
   2 -11  -2   -1.70    4.90
   2 -11  -2   -8.20    5.40
  -2 -11   2    5.10    6.30
   2 -11  -2    2.10    3.60
  -2 -11   2   -0.20    4.60
   2  11  -2   -0.50    3.80
   2  11  -2   -1.60    4.40
   2  11  -2    6.80    6.80
  -2  11   2   -1.80    6.30
  -2  11   2   -2.50    3.60
  -2  11   2    0.80    5.10
   1 -11  -2   13.30    6.00
   1 -11  -2    6.20    5.60
  -1 -11   2    9.80    6.00
  -1 -11   2   16.70    4.80
   1 -11  -2    8.40    3.50
  -1 -11   2   12.10    5.50
   1 -11  -2    5.20    5.30
  -1  11   2   13.40    5.00
   1  11  -2   17.20    6.70
  -1  11   2    5.80    6.10
   1  11  -2    7.30    4.10
  -1  11   2    3.90    4.70
   1  11  -2    6.20    4.60
   0 -11  -2   88.39    6.00
   0 -11   2   92.99    9.40
   0 -11   2   83.79    9.40
   0 -11   2   81.49    7.00
   0 -11  -2   71.39    8.20
   0 -11  -2   93.39    9.50
   0 -11  -2   85.49    7.80
   0  11   2   90.59    7.60
   0  11  -2   80.29    6.60
   0  11   2   75.99    8.50
   0  11   2   69.39    6.80
   0  11  -2   79.59    7.30
   0  11  -2   80.29    8.20
  -1 -11  -2   13.20    6.90
  -1 -11  -2   13.90    4.00
  -1 -11  -2   10.30    5.90
   1 -11   2    6.90    5.60
   1 -11   2   10.10    5.80
   1 -11   2   11.80    4.50
   1  11   2   12.80    5.20
  -1  11  -2   13.40    6.20
  -1  11  -2   10.60    4.60
   1  11   2   18.50    6.80
   1  11   2    8.70    4.70
  -1  11  -2    7.20    4.20
  -2 -11  -2    6.10    4.20
  -2 -11  -2    3.80    5.80
  -2 -11  -2   -4.20    6.40
   2 -11   2    2.60    5.20
   2 -11   2    7.60    5.50
   2 -11   2    6.40    5.50
   2 -11   2   -0.90    4.30
  -2  11  -2    4.50    4.60
  -2  11  -2    8.60    6.50
   2  11   2    7.10    5.20
   2  11   2    8.30    5.10
   2  11   2    1.10    6.90
  -2  11  -2   -1.10    4.30
  -3 -11  -2    2.30    6.50
   3 -11   2   13.60    5.50
   3 -11   2    7.70    5.20
   3 -11   2   17.40    5.30
  -3 -11  -2    6.10    6.00
  -3 -11  -2   17.20    4.90
   3 -11   2   14.30    6.00
  -3  11  -2    4.90    5.30
  -3  11  -2   16.60    5.30
   3  11   2   13.00    7.70
   3  11   2   14.20    5.30
  -3  11  -2    8.90    4.80
   3  11   2    6.40    5.50
  -3  11  -2   10.10    6.30
   4 -11   2   32.40    5.90
   4 -11   2   32.70    6.20
  -4 -11  -2   28.60    6.80
   4 -11   2   27.40    6.20
  -4 -11  -2   38.50    5.90
   4 -11   2   30.90    6.20
  -4 -11  -2   23.90    7.40
  -4  11  -2   39.10    6.90
  -4  11  -2   36.90    7.40
   4  11   2   25.00    8.50
   4  11   2   31.20    6.90
  -4  11  -2   31.60    5.40
   4  11   2   33.60    5.20
  -4  11  -2   32.50    6.10
   5 -11   2   -1.50    5.10
  -5 -11  -2   -3.70    5.00
   5 -11   2    8.90    5.50
   5 -11   2   -2.20    4.50
  -5 -11  -2   10.10    6.90
  -5 -11  -2    7.50    5.00
   5 -11   2    0.70    4.80
   5  11   2  -13.80    5.60
  -5  11  -2   -5.20    5.10
   5  11   2    7.60    7.80
  -5  11  -2    0.30    4.40
  -5  11  -2    0.80    5.70
  -5  11  -2   -1.50    3.80
  -6 -11  -2   33.30    8.70
   6 -11   2   20.90    6.60
  -6 -11  -2   31.10    6.20
   6 -11   2   12.30    6.20
   6 -11   2   25.70    5.90
  -6 -11  -2   20.50    6.60
   6  11   2   14.60    8.90
  -6  11  -2   22.90    7.10
   6  11   2   18.30    6.80
  -6  11  -2   15.90    7.10
  -7 -11  -2    6.70    7.50
   7 -11   2   10.90    6.80
   7 -11   2    8.10    6.80
  -7 -11  -2    8.40    6.30
   7 -11   2    4.00    6.40
  -7 -11  -2    0.60    5.50
   7  11   2    1.00    6.90
  -7  11  -2   -1.90    7.20
  -7  11  -2   14.20    7.70
   7  11   2   12.10    9.30
  -8 -11  -2   -6.00    6.00
   8 -11   2    0.70    6.70
  -8 -11  -2   11.90    7.90
   8 -11   2    7.00    6.80
  -8 -11  -2   18.90    6.60
   8  11   2  -12.00    6.50
   8  11   2    5.80    9.50
  -8  11  -2   -2.00    7.80
  -8  11  -2  -12.90    8.00
   9 -11   2    8.00    7.50
   9 -11   2    4.70    7.60
  -9 -11  -2   31.50    8.10
  -9 -11  -2   19.50    8.90
  -9  11  -2   21.50    9.70
  -9  11  -2  -21.90    9.00
   9  11   2   -8.30    6.90
   9  11   2   34.50   10.80
  -8 -12   2    5.20    7.30
   8 -12  -2    7.40    8.00
   8 -12  -2    3.50    6.60
  -8 -12   2   12.90    6.40
  -8 -12   2    0.20    6.20
  -8  12   2   -1.70    8.30
   8  12  -2   12.50    6.90
   8  12  -2    9.20    9.70
   8  12  -2  -14.10    6.70
   7 -12  -2   -1.80    7.00
  -7 -12   2    6.80    6.40
  -7 -12   2    5.00    7.00
   7 -12  -2    0.50    6.20
  -7 -12   2   13.30    6.40
   7  12  -2    4.40    6.70
   7  12  -2    5.70    9.00
  -7  12   2    6.70    8.20
   7  12  -2   -4.90    7.30
   6 -12  -2    2.00    6.00
  -6 -12   2    5.10    6.80
  -6 -12   2    3.10    6.10
   6 -12  -2   -4.00    6.60
  -6 -12   2   10.80    5.90
   6  12  -2   17.10    6.90
  -6  12   2   -6.60    7.00
   6  12  -2    2.90    6.90
   6  12  -2   -0.90    8.70
  -5 -12   2   11.90    6.80
   5 -12  -2   18.70    6.10
  -5 -12   2   17.60    6.60
  -5 -12   2   15.90    5.60
   5 -12  -2   10.40    6.30
   5 -12  -2   17.30    7.20
   5  12  -2   13.80    8.50
  -5  12   2   21.10    7.80
   5  12  -2    9.30    6.60
  -5  12   2   18.70    7.00
  -4 -12   2   10.30    5.10
  -4 -12   2    3.30    6.10
   4 -12  -2    5.10    5.50
  -4 -12   2    6.40    5.70
   4 -12  -2   -1.10    6.20
   4 -12  -2    6.50    5.80
   4  12  -2    2.90    5.80
  -4  12   2   12.20    6.40
  -4  12   2   17.90    7.30
   4  12  -2    9.30    8.10
  -3 -12   2   15.00    5.10
   3 -12  -2   15.30    6.00
  -3 -12   2   13.30    6.60
   3 -12  -2   -0.10    5.40
   3 -12  -2    8.80    5.00
  -3 -12   2    5.60    5.40
  -3  12   2    8.40    6.70
  -3  12   2    6.70    5.80
   3  12  -2   -2.90    7.30
   3  12  -2    9.60    5.20
   2 -12  -2   17.30    6.30
   2 -12  -2   18.30    6.00
  -2 -12   2   14.10    6.70
   2 -12  -2   18.70    6.40
  -2 -12   2   10.70    5.50
  -2 -12   2   15.10    5.20
  -2  12   2   11.60    7.40
  -2  12   2   19.00    5.70
   2  12  -2    8.70    4.80
   2  12  -2   10.60    8.00
   1 -12  -2   61.79    8.00
  -1 -12   2   44.90    7.90
   1 -12  -2   40.90    7.50
  -1 -12   2   51.49    5.90
  -1 -12   2   42.10    7.30
   1 -12  -2   52.29    7.50
  -1  12   2   51.69    6.80
  -1  12   2   43.60    8.40
  -1  12   2   51.19    6.20
   1  12  -2   47.60    5.40
   1  12  -2   37.30    6.20
   1  12  -2   60.89    8.90
   0 -12  -2   16.80    6.90
   0 -12  -2    9.40    5.80
   0 -12   2   11.40    4.70
   0 -12   2    6.00    6.00
   0 -12   2    1.60    5.70
   0 -12  -2    3.00    5.80
   0  12  -2    2.20    4.50
   0  12   2    2.70    4.70
   0  12  -2   12.30    4.40
   0  12  -2   12.00    6.90
   0  12   2    7.50    5.00
   0  12   2   12.10    7.00
  -1 -12  -2   50.09    8.60
  -1 -12  -2   40.10    7.60
  -1 -12  -2   48.60    6.60
   1 -12   2   51.79    7.70
   1 -12   2   51.19    6.00
   1 -12   2   49.50    7.90
   1  12   2   40.00    6.70
   1  12   2   49.10    8.90
  -1  12  -2   41.30    6.10
  -1  12  -2   39.80    7.70
   1  12   2   32.30    5.90
  -1  12  -2   45.10    5.70
  -2 -12  -2   19.00    4.70
  -2 -12  -2   16.70    7.50
   2 -12   2   14.80    6.00
  -2 -12  -2   25.10    6.70
   2 -12   2   14.80    5.00
   2 -12   2    4.50    5.70
   2 -12   2    8.20    5.80
   2  12   2   16.90    5.80
  -2  12  -2   10.20    4.90
  -2  12  -2    7.00    6.90
  -2  12  -2   10.00    4.60
   2  12   2   20.10    8.20
   2  12   2   10.20    5.40
   3 -12   2   -2.40    4.60
   3 -12   2  -10.40    4.90
   3 -12   2   -3.10    5.20
   3 -12   2   -1.70    5.30
  -3 -12  -2   -3.20    5.60
  -3 -12  -2    1.90    6.70
  -3 -12  -2    5.70    4.20
  -3  12  -2   -6.80    5.80
   3  12   2    3.50    7.50
   3  12   2    0.60    5.40
  -3  12  -2   -4.10    4.00
   3  12   2    2.30    5.00
  -3  12  -2    1.80    5.00
  -3  12  -2    1.70    4.60
   4 -12   2    3.80    5.70
  -4 -12  -2   10.70    7.20
   4 -12   2   10.80    5.60
   4 -12   2   11.90    5.80
  -4 -12  -2   11.60    6.20
   4 -12   2   12.90    6.00
  -4 -12  -2   26.50    5.30
   4  12   2    6.50    8.50
  -4  12  -2    7.70    5.80
   4  12   2   14.10    6.70
  -4  12  -2   14.40    5.30
  -4  12  -2    4.10    5.20
  -4  12  -2   14.40    6.90
   5 -12   2    7.00    6.10
  -5 -12  -2    7.00    6.20
  -5 -12  -2   10.80    7.20
   5 -12   2   -2.90    5.20
   5 -12   2   -0.20    5.10
  -5 -12  -2   16.90    5.30
   5  12   2   -5.40    8.80
   5  12   2   16.30    7.10
  -5  12  -2    6.60    6.50
  -5  12  -2    6.80    4.80
  -5  12  -2   16.60    7.00
  -5  12  -2    9.20    5.80
  -5  12  -2    7.20    4.90
   6 -12   2    9.70    6.70
   6 -12   2    9.10    6.10
  -6 -12  -2    1.90    6.20
  -6 -12  -2   19.70    5.80
  -6 -12  -2   14.00    7.60
  -6  12  -2   12.50    7.10
   6  12   2    6.30    9.90
  -6  12  -2    9.10    6.70
   6  12   2    4.50    7.20
  -7 -12  -2    5.30    6.40
   7 -12   2    2.10    6.80
  -7 -12  -2    8.50    7.80
  -7 -12  -2    9.40    5.80
   7 -12   2    6.70    6.70
  -7  12  -2   -5.70    7.40
  -7  12  -2    6.00    7.80
   7  12   2    3.90    9.70
   7  12   2   -5.40    7.20
  -8 -12  -2   12.00    8.20
  -8 -12  -2    9.70    6.40
   8 -12   2    0.90    7.20
   8 -12   2   -5.70    7.00
  -8 -12  -2   -4.40    6.30
   8  12   2  -11.00    6.80
   8  12   2   -0.40    9.70
  -8  12  -2   -1.00    8.50
  -8  12  -2  -15.90   10.60
   8 -13  -2    6.80    8.80
   8 -13  -2   -1.50    7.00
  -8 -13   2   18.20    6.90
  -8 -13   2   13.40    8.40
  -8 -13   2    1.10    7.00
   8  13  -2   13.90    7.50
   8  13  -2    9.70   10.60
  -8  13   2   -4.50    9.00
   8  13  -2    2.80    7.90
  -7 -13   2   27.80    6.80
   7 -13  -2   17.90    8.30
  -7 -13   2   25.50    8.60
  -7 -13   2   15.40    7.30
   7 -13  -2   14.90    7.20
  -7  13   2   12.00    8.70
   7  13  -2   -0.50    9.50
   7  13  -2   17.30    8.30
   7  13  -2   22.20    8.00
  -6 -13   2   -0.30    6.50
   6 -13  -2   -0.10    7.00
  -6 -13   2    5.30    5.20
  -6 -13   2   11.50    7.60
   6 -13  -2   -0.30    6.50
  -6  13   2    9.60    7.20
   6  13  -2    9.30    6.80
   6  13  -2   -9.10    9.10
   6  13  -2   -1.90    7.50
  -6  13   2   12.10    8.50
  -5 -13   2    2.10    6.80
   5 -13  -2  -13.60    6.50
   5 -13  -2    8.90    6.30
  -5 -13   2    6.60    5.20
   5 -13  -2   -6.00    6.10
  -5 -13   2   -4.00    5.90
  -5  13   2  -10.40    6.40
   5  13  -2   -8.10    8.50
   5  13  -2   -6.30    6.50
  -5  13   2   16.30    8.60
   4 -13  -2    5.50    6.50
  -4 -13   2    0.50    5.80
  -4 -13   2    5.40    6.70
   4 -13  -2    2.10    6.10
  -4 -13   2   13.30    5.60
   4  13  -2    1.20    6.30
  -4  13   2    2.10    6.40
   4  13  -2    3.80    8.30
  -4  13   2   -2.80    7.30
   3 -13  -2   -3.50    5.70
   3 -13  -2    9.20    6.20
  -3 -13   2   -5.30    5.50
  -3 -13   2   -4.30    4.70
  -3 -13   2    5.60    7.00
   3 -13  -2    2.70    5.30
   3  13  -2   -7.20    7.90
   3  13  -2   -4.30    5.50
  -3  13   2    8.00    7.60
  -3  13   2   -4.90    5.70
   2 -13  -2   36.80    7.20
   2 -13  -2   31.90    7.40
  -2 -13   2   37.70    6.10
  -2 -13   2   35.40    7.30
  -2 -13   2   29.50    7.80
   2 -13  -2   31.70    7.00
   2  13  -2   25.10    8.80
   2  13  -2   14.80    5.80
  -2  13   2   25.50    8.10
  -2  13   2   17.00    6.00
  -2  13   2   20.30    5.20
   1 -13  -2   43.90    7.80
   1 -13  -2   30.50    7.20
   1 -13  -2   31.90    7.10
  -1 -13   2   36.20    5.60
  -1 -13   2   36.60    8.00
  -1 -13   2   26.30    6.50
   1  13  -2   26.60    8.20
  -1  13   2   16.90    5.60
  -1  13   2   21.80    5.70
  -1  13   2   22.60    7.90
   1  13  -2   22.00    5.70
   0 -13  -2   -2.00    5.80
   0 -13   2    1.10    4.10
   0 -13   2    2.10    6.10
   0 -13   2    0.40    5.50
   0 -13  -2    1.50    5.60
   0  13   2    1.40    4.70
   0  13  -2    0.30    4.40
   0  13   2   -3.40    6.90
   0  13  -2   -2.40    6.70
   0  13  -2   -7.10    4.10
   0  13   2   -8.50    4.70
   1 -13   2    6.20    6.00
  -1 -13  -2    7.40    6.70
   1 -13   2   -0.80    5.70
  -1 -13  -2    4.50    6.10
   1 -13   2    0.50    4.20
  -1  13  -2    1.00    4.60
   1  13   2    3.30    5.10
  -1  13  -2    4.10    6.60
  -1  13  -2   -0.40    4.40
   1  13   2    3.40    7.70
   1  13   2   -1.10    5.10
   2 -13   2    9.50    6.00
  -2 -13  -2   10.40    7.20
   2 -13   2    8.90    6.20
  -2 -13  -2   11.30    6.40
   2 -13   2    9.20    4.80
  -2  13  -2   12.90    7.30
  -2  13  -2    6.20    4.70
   2  13   2    5.70    5.80
   2  13   2    6.10    5.50
   2  13   2    1.80    8.20
  -2  13  -2    2.90    4.80
   3 -13   2   14.00    6.10
   3 -13   2   17.90    6.50
   3 -13   2   18.70    5.60
  -3 -13  -2   20.20    7.00
  -3 -13  -2   15.70    7.60
   3 -13   2   17.30    6.30
  -3  13  -2   14.10    7.30
   3  13   2   -2.60    8.50
  -3  13  -2   13.20    5.70
  -3  13  -2   10.90    4.70
   3  13   2   18.00    6.90
  -3  13  -2   21.10    5.40
   4 -13   2    2.70    5.70
  -4 -13  -2   11.30    6.60
   4 -13   2    4.90    6.20
   4 -13   2    7.00    6.00
  -4 -13  -2    7.30    7.70
   4  13   2   -0.10    8.90
  -4  13  -2    3.40    5.10
   4  13   2   11.80    7.20
  -4  13  -2    9.10    5.10
  -4  13  -2    4.80    6.00
  -4  13  -2    6.30    5.50
  -4  13  -2    6.90    7.10
  -5 -13  -2   32.10    8.10
   5 -13   2   32.00    7.30
   5 -13   2   32.40    6.80
  -5 -13  -2   27.70    8.70
   5 -13   2   24.30    7.30
   5  13   2   26.00    8.30
  -5  13  -2   26.50    6.10
  -5  13  -2   24.20    7.70
   5  13   2   30.10   10.90
  -5  13  -2   31.60    9.10
  -5  13  -2   35.70    9.10
  -6 -13  -2    7.20    7.60
  -6 -13  -2   -0.10    6.20
   6 -13   2    2.20    6.60
   6 -13   2    3.90    6.20
   6  13   2   -6.40    7.10
  -6  13  -2   11.10    7.80
   6  13   2   -5.60    9.80
  -6  13  -2    5.60    7.40
   7 -13   2    3.00    7.20
  -7 -13  -2    8.20    7.40
  -7 -13  -2    3.80    7.10
   7  13   2    2.20   10.30
  -7  13  -2   17.00    8.80
   7  13   2    1.20    8.30
  -8  13  -2   14.00    9.70
  -7 -14   2    5.70    6.40
  -7 -14   2    2.30    7.70
  -7 -14   2    0.60    7.00
   7 -14  -2   -3.70    7.40
   7 -14  -2  -10.10    8.20
  -7  14   2  -12.20    8.20
  -7  14   2   19.80   10.40
   7  14  -2  -15.70    8.10
   7  14  -2   -4.90    9.90
   7  14  -2    7.30    7.80
   6 -14  -2   -3.20    7.00
   6 -14  -2   -2.00    7.60
  -6 -14   2    8.00    7.10
  -6 -14   2    8.40    6.00
  -6 -14   2   12.80    8.10
  -6  14   2    7.10    7.80
  -6  14   2   17.50    9.70
   6  14  -2    1.70    7.30
   6  14  -2   -7.40    7.80
   6  14  -2   -7.80    9.80
  -5 -14   2   27.60    8.50
   5 -14  -2   19.80    7.50
   5 -14  -2   33.90    7.70
  -5 -14   2   25.00    7.50
  -5 -14   2   41.60    7.00
   5  14  -2   34.60   10.80
   5  14  -2   28.20    8.20
  -5  14   2   30.50    8.50
  -5  14   2   36.20    9.70
  -4 -14   2   -0.50    6.80
  -4 -14   2    5.30    5.40
   4 -14  -2    8.30    6.80
   4 -14  -2    1.40    6.90
  -4 -14   2   -2.20    6.10
   4  14  -2    7.50    9.20
  -4  14   2    6.50    6.90
   4  14  -2    5.30    7.00
  -4  14   2   12.30    8.80
   3 -14  -2    1.10    6.70
  -3 -14   2    4.10    6.40
  -3 -14   2    8.10    7.20
  -3 -14   2    4.70    5.40
   3 -14  -2    9.30    6.80
  -3  14   2   10.30    5.10
  -3  14   2    4.00    6.70
   3  14  -2    3.00    6.50
  -3  14   2   -4.90    8.40
   3  14  -2    5.70    9.50
  -2 -14   2    2.70    6.90
  -2 -14   2    8.40    6.20
   2 -14  -2   -2.00    6.00
  -2 -14   2   -3.20    6.00
   2 -14  -2   -4.30    6.50
   2 -14  -2    4.80    6.50
   2  14  -2    0.90    5.90
  -2  14   2    1.60    8.30
  -2  14   2    3.00    4.80
   2  14  -2   -9.10    8.40
  -2  14   2   -1.30    5.80
  -1 -14   2   39.50    8.80
   1 -14  -2   22.40    7.50
  -1 -14   2   19.90    7.20
   1 -14  -2   26.20    7.50
   1 -14  -2   23.20    7.00
   1  14  -2   22.20    9.10
   1  14  -2   24.90    6.30
  -1  14   2   17.20    8.50
  -1  14   2   20.70    5.70
  -1  14   2   22.30    6.30
   0 -14   2    3.50    6.40
   0 -14  -2   -0.80    6.70
   0 -14  -2   -2.00    6.10
   0 -14   2   11.50    6.90
   0  14   2   -8.80    4.90
   0  14   2  -10.20    5.10
   0  14   2  -13.90    7.80
   0  14  -2    1.90    4.90
   0  14  -2  -10.50    7.30
  -1 -14  -2   78.49   10.10
  -1 -14  -2   53.29    8.60
   1 -14   2   59.79    8.90
   1 -14   2   75.89    9.60
   1  14   2   60.99    8.20
  -1  14  -2   63.59    9.80
   1  14   2   66.99   10.80
  -1  14  -2   48.10    6.90
  -2 -14  -2   14.60    6.70
   2 -14   2   -0.60    6.30
  -2 -14  -2   18.60    7.70
   2 -14   2   14.50    6.70
   2  14   2    7.60    9.40
  -2  14  -2   -1.80    5.20
   2  14   2    6.80    6.60
  -2  14  -2    1.30    7.60
  -2  14  -2    4.80    5.40
  -3 -14  -2    6.10    7.60
  -3 -14  -2   -1.20    6.10
   3 -14   2    5.40    6.40
   3 -14   2    3.70    6.30
  -3  14  -2   -5.80    7.80
   3  14   2  -15.50    6.10
   3  14   2   -5.30    9.40
  -3  14  -2   -8.10    5.70
  -3  14  -2    3.60    5.10
   4 -14   2    5.50    6.70
  -4 -14  -2    5.50    7.40
  -4 -14  -2    8.60    6.90
   4 -14   2    7.10    6.40
  -4  14  -2    2.10    4.80
  -4  14  -2    8.60    6.40
  -4  14  -2   -3.00    8.00
  -4  14  -2    8.00    5.50
   4  14   2   -8.60    9.70
  -4  14  -2    5.10    5.50
   4  14   2   12.10    7.90
  -5 -14  -2   59.99   10.30
  -5 -14  -2   58.49    9.60
   5 -14   2   50.39    8.60
   5  14   2   45.60   11.90
  -5  14  -2   39.80    6.40
  -5  14  -2   62.29    9.10
  -5  14  -2   64.19   10.20
  -5  14  -2   49.99    7.50
   5  14   2   70.89   10.10
   6 -14   2    2.90    7.40
  -6 -14  -2   10.80    8.00
  -6 -14  -2    3.90    7.00
   6 -14   2    7.00    6.60
  -6  14  -2    4.30    4.60
  -6  14  -2    5.70    8.90
  -6  14  -2    2.00    7.90
   6  14   2  -13.00    7.60
   6  14   2  -16.40   10.10
  -7 -14  -2   -8.10    6.90
   7 -14   2   -1.50    8.00
  -7 -14  -2    6.40    9.20
  -7  14  -2   21.20    9.30
  -7  14  -2    0.50    8.70
   7  14   2   -1.70    8.90
   7  14   2   -8.80   11.40
   6 -15  -2    6.80    8.10
  -6 -15   2    5.50    7.70
  -6 -15   2   17.70    9.10
  -6  15   2   11.90    9.10
   6  15  -2   15.80    8.50
   6  15  -2   -3.60   10.90
   6  15  -2    3.20    9.00
  -6  15   2   19.50   10.60
  -5 -15   2   -4.10    6.80
   5 -15  -2    5.20    7.40
  -5 -15   2   13.20    8.70
   5  15  -2  -20.60    9.80
  -5  15   2   -7.90    7.70
   5  15  -2  -11.20    7.70
  -5  15   2    3.80    9.80
   5  15  -2    2.00    7.50
  -4 -15   2   17.60    8.50
   4 -15  -2   10.50    7.40
  -4 -15   2    4.60    7.10
   4 -15  -2    5.90    7.60
  -4  15   2   -8.40    8.80
   4  15  -2   -5.40    9.60
  -4  15   2   13.50    5.40
   4  15  -2   13.70    7.70
  -4  15   2   -4.50    7.20
  -3 -15   2   11.30    7.30
  -3 -15   2   18.00    8.50
   3 -15  -2   14.00    7.40
   3 -15  -2    1.10    7.40
  -3  15   2    6.10    9.20
  -3  15   2    8.20    5.40
   3  15  -2    2.80    9.80
  -3  15   2    3.40    7.00
   3  15  -2    4.40    7.30
   2 -15  -2    8.20    6.80
   2 -15  -2   16.90    7.20
   2 -15  -2    2.30    7.30
  -2 -15   2    7.00    7.00
  -2 -15   2   15.90    8.40
  -2  15   2  -10.40    5.90
  -2  15   2   13.80    9.20
   2  15  -2   -0.90    6.10
  -2  15   2    6.50    5.20
   2  15  -2   -0.50    9.40
  -1 -15   2    1.40    7.10
  -1 -15   2   -1.80    6.70
   1 -15  -2    3.50    7.00
   1 -15  -2    4.70    7.00
   1  15  -2   -8.40    5.20
  -1  15   2   -0.80    5.20
   1  15  -2  -12.80    9.00
  -1  15   2   -8.70    8.40
  -1  15   2   -6.80    5.90
   0 -15   2    0.50    6.70
   0 -15   2    9.30    7.60
   0 -15  -2    0.80    6.80
   0 -15  -2   10.00    7.40
   0  15  -2   -4.80    8.60
   0  15   2   -5.10    6.00
   0  15  -2   -2.10    5.40
   0  15   2  -20.60    8.60
  -1 -15  -2    3.50    6.70
  -1 -15  -2   -5.00    7.10
   1 -15   2    9.30    7.40
   1 -15   2   -0.60    6.60
   1  15   2   -1.40    6.40
  -1  15  -2   -9.10    7.90
   1  15   2  -16.50    9.10
  -1  15  -2   -0.20    5.00
   2 -15   2    2.30    6.80
   2 -15   2   -1.00    6.60
  -2 -15  -2    9.20    7.70
  -2 -15  -2    3.90    7.00
   2  15   2  -24.40    9.30
  -2  15  -2  -19.20    8.00
   2  15   2  -12.60    6.70
  -2  15  -2   -0.70    5.40
  -3 -15  -2    4.60    7.00
  -3 -15  -2   22.90    8.70
   3 -15   2    2.40    6.60
   3 -15   2   11.00    7.20
  -3  15  -2   -2.60    6.60
  -3  15  -2    6.30    5.50
   3  15   2   -9.30    7.40
  -3  15  -2   -0.20    8.80
   3  15   2  -12.80   10.00
  -4 -15  -2   -1.70    6.80
   4 -15   2   -7.40    6.80
  -4 -15  -2    7.90    8.30
   4 -15   2    1.60    6.90
  -4  15  -2  -10.20    6.50
  -4  15  -2   -7.30    4.60
   4  15   2  -11.80    7.50
  -4  15  -2   -1.40    8.70
  -4  15  -2    6.10    6.00
   4  15   2  -16.70   10.10
  -5 -15  -2    4.40    7.80
   5 -15   2    7.80    7.00
  -5 -15  -2    6.80    7.70
  -5  15  -2   -3.60    4.70
   5  15   2  -24.30   10.50
  -5  15  -2    1.40    8.70
   5  15   2   -7.80    8.10
  -5  15  -2    4.20    7.50
  -6 -15  -2   -4.10    7.30
  -6  15  -2    4.30    8.40
   6  15   2    6.50    9.00
  -6  15  -2    6.40    5.60
  -4 -16   2    7.80    7.40
   4 -16  -2   -1.80    7.40
   4 -16  -2   -7.80    8.00
  -4 -16   2   11.50    8.50
   4  16  -2  -18.40    7.60
  -4  16   2  -14.00    7.80
   4  16  -2   -1.00    7.60
  -4  16   2  -10.50    9.60
   4  16  -2   -6.00   10.80
  -4  16   2   -0.40    5.50
  -3 -16   2    8.10    8.20
  -3 -16   2    3.20    7.20
   3 -16  -2    3.70    7.90
   3 -16  -2    8.00    7.80
   3  16  -2   -5.00    7.50
  -3  16   2   -4.30    7.30
  -3  16   2   -7.10    9.90
  -3  16   2   -0.60    5.40
   3  16  -2  -15.00   10.00
  -2 -16   2   16.40    7.60
   2 -16  -2   14.60    8.10
  -2 -16   2   17.40    8.80
  -2  16   2   15.20    9.60
   2  16  -2    0.40    7.30
   2  16  -2  -16.80   10.20
  -2  16   2    2.90    5.90
   1 -16  -2   16.50    8.20
   1 -16  -2   12.40    7.70
  -1 -16   2   14.20    8.30
  -1 -16   2   10.10    7.20
  -1  16   2    8.80   10.20
   1  16  -2   -9.00   10.50
   1  16  -2    5.80    6.80
  -1  16   2    2.90    6.50
   0 -16  -2   -4.10    7.30
   0 -16  -2   18.90    8.40
   0 -16   2   10.50    8.00
   0 -16   2   -6.70    6.70
   0  16  -2  -12.00    9.40
   0  16   2   -6.40    9.60
   0  16  -2   -4.80    5.80
   0  16   2    5.10    6.80
   1 -16   2    1.30    7.10
   1 -16   2    4.80    7.40
  -1 -16  -2    7.70    7.30
  -1 -16  -2   15.10    8.00
  -1  16  -2  -12.00    9.00
   1  16   2    4.30    7.50
   1  16   2  -22.70   10.00
  -1  16  -2    2.70    5.70
  -2 -16  -2   22.70    8.80
   2 -16   2   -4.60    7.00
  -2 -16  -2    3.40    7.20
   2 -16   2    4.40    7.50
   2  16   2   -3.70    7.80
   2  16   2  -14.50   10.50
  -2  16  -2    9.50    9.50
  -2  16  -2    3.40    5.80
  -3 -16  -2    9.10    8.10
  -3 -16  -2    6.70    7.40
   3 -16   2   -4.70    7.00
   3  16   2   -4.30   11.10
   3  16   2  -11.00    8.30
  -3  16  -2   -8.00    5.30
  -3  16  -2  -15.10    8.80
  -3  16  -2    4.30    6.50
  -4 -16  -2   17.20    8.60
   4 -16   2    2.80    7.60
  -4 -16  -2   11.80    8.90
   4  16   2  -10.20   11.00
   4  16   2   -7.80    8.60
  -4  16  -2    0.80    5.70
  -4  16  -2   -8.20    9.00
  -4  16  -2    1.10    6.60
  -2 -17   2    7.00    8.50
   2 -17  -2   15.00    8.80
  -2 -17   2  -10.80    7.70
   2  17  -2   -6.80    8.70
  -2  17   2  -14.00   10.10
   2  17  -2  -22.40   10.50
  -2  17   2   -3.10    6.70
  -1 -17   2    7.70    7.80
   1 -17  -2   11.50    8.60
   1 -17  -2   10.20   10.00
  -1 -17   2   13.20    8.90
  -1  17   2   -1.40    7.10
   1  17  -2  -22.40   11.00
   1  17  -2  -12.10    7.00
  -1  17   2   -4.70   10.90
   0 -17   2   20.80    8.40
   0 -17   2   31.30    9.30
   0 -17  -2   17.10    8.70
   0 -17  -2   16.70    8.80
   0  17  -2   -5.30    6.60
   0  17   2  -27.40   10.90
   0  17   2    5.10    8.50
   0  17  -2  -10.40   10.50
   1 -17   2    1.80    8.00
  -1 -17  -2    4.40    8.00
  -1 -17  -2   25.80    9.20
   1 -17   2    1.80    7.90
   1  17   2    7.00    8.60
  -1  17  -2    1.00    6.60
   1  17   2  -35.10   11.00
  -1  17  -2   -1.30   10.20
  -2 -17  -2   13.60    9.10
  -2 -17  -2   -1.30    8.60
   2 -17   2    3.60    9.30
   2 -17   2    8.60    8.40
  -2  17  -2   -2.50   10.00
  -2  17  -2   10.10    7.60
   2  17   2  -22.00   11.80
   2  17   2  -15.20   11.00
  -2  17  -2    8.50    6.90
 -12   0   3  -14.30   10.00
  12   0  -3    6.50    7.40
  12   0  -3   14.20    8.70
  11   0  -3    6.40    6.80
 -11   0   3    7.80    9.80
  11   0  -3    7.50    6.30
 -10   0   3    1.00    8.90
  10   0  -3   -5.20    4.20
  10   0  -3   -1.60    5.90
  10   0  -3   -3.70    5.30
   9   0  -3   -5.20    4.70
   9   0  -3    0.50    4.10
  -9   0   3    7.90    5.00
  -9   0   3    5.10    8.20
   9   0  -3   -1.10    5.00
   8   0  -3   -4.60    4.40
   8   0  -3    1.50    4.20
  -8   0   3   -1.00    5.10
  -8   0   3    1.90    7.60
   8   0  -3   -3.60    4.60
   7   0  -3  111.99    7.30
  -7   0   3  103.89    7.90
   7   0  -3  110.89    7.60
   7   0  -3  114.19    6.50
  -7   0   3  114.59   10.40
   6   0  -3   -1.00    2.90
   6   0  -3    1.70    2.70
   6   0  -3   -2.10    1.50
   6   0  -3    0.80    1.50
   6   0  -3    1.20    3.10
  -6   0   3    4.40    3.60
  -6   0   3    1.40    4.90
  -5   0   3  353.46   11.70
   5   0  -3  351.76    8.10
   5   0  -3  353.46    9.90
  -5   0   3  340.57    9.90
   5   0  -3  341.07   10.20
   5   0  -3  351.46    9.30
   5   0  -3  352.06    7.90
  -4   0   3    0.30    2.20
   4   0  -3   -0.20    2.20
   4   0  -3   -1.40    2.00
   4   0  -3    0.90    2.00
  -4   0   3   -2.10    1.20
   4   0  -3   -3.80    1.30
  -4   0   3    3.50    3.40
   4   0  -3    0.10    2.00
   3   0  -3  529.45   11.80
   3   0  -3  514.55   12.10
   3   0  -3  536.55   11.00
  -3   0   3  541.15   11.10
   3   0  -3  528.65   11.60
  -3   0   3  530.45   12.90
  -3   0   3  507.85   11.70
   3   0  -3  528.55   11.70
   2   0  -3   -0.60    1.60
  -2   0   3   -2.80    1.40
   2   0  -3   -1.10    2.30
  -2   0   3   -2.80    1.40
  -2   0   3    1.30    2.50
   2   0  -3   -4.30    1.50
   2   0  -3   -0.20    1.50
  -2   0   3   -2.70    1.50
   2   0  -3   -0.70    1.60
   2   0  -3    2.50    1.30
  -2   0   3    0.90    1.20
   1   0  -3   20.80    1.30
   1   0  -3   22.30    1.40
  -1   0   3   19.50    1.20
   1   0  -3   23.20    1.60
   1   0  -3   21.20    1.30
  -1   0   3   23.00    1.40
  -1   0   3   19.40    1.50
   1   0  -3   23.10    1.50
  -1   0   3   21.10    1.20
  -1   0   3   21.40    1.40
   1   0  -3   20.70    1.20
   0   0   3    0.70    0.50
   0   0  -3   -0.10    0.40
   0   0  -3    0.40    0.60
   0   0  -3    0.10    0.50
   0   0   3    0.10    0.50
   0   0   3   -0.20    0.60
   0   0   3    0.60    0.70
   0   0   3    0.80    0.70
   0   0  -3    0.00    0.70
   0   0  -3    0.40    0.70
   0   0  -3    0.40    0.60
  -1   0  -3  122.29    3.30
  -1   0  -3  120.39    3.40
   1   0   3  119.19    3.60
   1   0   3  117.69    3.30
   1   0   3  122.29    3.30
  -1   0  -3  118.49    3.30
  -1   0  -3  120.69    3.80
   1   0   3  122.79    3.50
  -1   0  -3  119.09    3.60
  -2   0  -3   -2.50    1.90
  -2   0  -3    3.30    2.40
  -2   0  -3    1.20    1.50
   2   0   3   -3.80    2.00
  -2   0  -3    0.60    2.20
   2   0   3   -0.10    0.90
  -2   0  -3    2.30    1.00
   2   0   3   -4.00    1.90
   2   0   3    1.30    1.20
   3   0   3  187.08    6.10
   3   0   3  191.68    4.50
   3   0   3  184.28    6.00
  -3   0  -3  194.18    5.00
  -3   0  -3  198.18    7.00
  -3   0  -3  186.58    4.50
   3   0   3  197.78    4.70
  -3   0  -3  191.68    6.70
  -4   0  -3    0.30    1.40
  -4   0  -3   -0.50    3.00
   4   0   3    2.90    2.20
   4   0   3   -1.00    1.30
   4   0   3    0.20    2.20
   4   0   3   -0.90    1.00
  -4   0  -3   -0.60    1.10
  -4   0  -3    0.40    2.90
   5   0   3   33.40    4.10
   5   0   3   29.30    3.80
  -5   0  -3   34.30    5.10
  -5   0  -3   31.00    4.90
   5   0   3   29.70    2.60
   6   0   3    0.30    3.40
  -6   0  -3    2.20    5.00
  -6   0  -3    7.20    4.90
   6   0   3    4.00    2.30
   6   0   3    1.50    3.50
   7   0   3   51.19    4.50
   7   0   3   44.70    6.10
  -7   0  -3   54.39    8.00
  -7   0  -3   43.50    7.60
   7   0   3   58.29    6.20
   8   0   3    2.30    3.10
  -8   0  -3   -0.50    6.90
  -8   0  -3   -1.90    7.10
   8   0   3    2.30    4.90
   8   0   3    0.50    5.00
   9   0   3   68.89    8.30
  -9   0  -3   60.69    9.10
   9   0   3   77.99    8.30
  -9   0  -3   55.59    9.60
 -10   0  -3  -10.30    8.60
  10   0   3    7.60    6.10
  10   0   3    0.50    5.90
 -10   0  -3    9.20    7.60
 -11   0  -3   -2.00    9.90
  11   0   3    3.90    6.90
  11   0   3    9.00    6.70
  12   0   3    0.20    7.50
  12   0   3    4.10    7.70
 -12   0  -3  -13.70   13.90
 -12  -1   3   10.40   10.80
  12  -1  -3    7.70    7.40
  12  -1  -3   17.40    8.40
  12   1  -3   11.80    8.20
 -12   1   3    4.80   11.10
  12   1  -3   11.50    7.50
 -11  -1   3   -0.40    9.90
  11  -1  -3   10.90    7.00
  11  -1  -3    7.30    7.20
 -11   1   3    0.90   10.30
  11   1  -3    2.80    6.10
  11   1  -3   13.90    7.50
  11   1  -3   10.70    5.70
  10  -1  -3    9.40    6.10
 -10  -1   3   10.10    9.00
  10  -1  -3    8.90    4.70
  10  -1  -3    9.00    6.40
  10   1  -3   -0.40    5.50
  10   1  -3   -0.10    4.80
 -10   1   3    0.80    9.10
  10   1  -3   15.50    7.00
  -9  -1   3   99.49    8.90
   9  -1  -3   86.49    7.00
   9  -1  -3   92.49    8.50
   9  -1  -3   85.99    9.00
  -9  -1   3   77.79   10.40
   9   1  -3   88.39    9.40
   9   1  -3   88.19    8.20
   9   1  -3   75.79    6.90
  -9   1   3   90.99   11.30
  -8  -1   3    2.30    5.50
  -8  -1   3   -1.50    7.20
   8  -1  -3   -1.60    4.00
   8  -1  -3    5.10    5.00
   8  -1  -3    2.00    5.00
   8   1  -3    9.40    4.90
   8   1  -3   -2.60    3.90
  -8   1   3    6.80    5.00
  -8   1   3    0.00    7.60
   8   1  -3    0.70    4.70
   7  -1  -3   14.60    4.00
   7  -1  -3   10.50    4.40
  -7  -1   3   16.50    6.30
   7  -1  -3   14.20    4.60
  -7  -1   3   12.30    5.00
   7   1  -3    9.90    4.00
  -7   1   3    4.10    4.40
   7   1  -3   10.50    4.50
   7   1  -3    8.30    2.20
  -7   1   3   10.90    6.50
   7   1  -3   14.70    4.40
   6  -1  -3    3.90    3.40
  -6  -1   3    1.10    3.80
   6  -1  -3    5.70    3.00
  -6  -1   3    5.20    4.90
   6  -1  -3    4.00    3.10
   6   1  -3    5.70    2.00
   6   1  -3    1.20    3.10
  -6   1   3    3.40    4.80
   6   1  -3    2.90    3.00
  -6   1   3    6.90    3.60
   6   1  -3    2.90    3.20
   6   1  -3    3.50    1.70
   5  -1  -3   16.10    3.30
   5  -1  -3   19.70    1.90
  -5  -1   3   10.60    4.30
   5  -1  -3   14.00    2.90
  -5  -1   3   15.90    3.80
   5  -1  -3   16.40    3.30
   5   1  -3   18.10    2.00
  -5   1   3   15.60    4.40
   5   1  -3   15.40    2.20
  -5   1   3   21.20    3.20
   5   1  -3   15.90    3.00
   5   1  -3   17.70    2.90
   5   1  -3   15.00    3.40
   4  -1  -3  283.37    7.30
   4  -1  -3  313.87    7.00
   4  -1  -3  304.77    8.00
   4  -1  -3  307.37    8.50
  -4  -1   3  305.67    9.70
   4  -1  -3  299.57    8.70
  -4  -1   3  297.57    8.70
   4   1  -3  299.57    8.00
   4   1  -3  300.07    7.20
   4   1  -3  301.37    8.10
   4   1  -3  304.57    7.50
  -4   1   3  292.77    9.40
   4   1  -3  312.17    8.90
  -4   1   3  309.27    6.80
  -4   1   3  282.67    7.70
   3  -1  -3 1135.69   22.70
   3  -1  -3 1127.29   23.10
   3  -1  -3 1140.49   22.10
   3  -1  -3 1097.79   21.90
  -3  -1   3 1147.49   24.10
  -3  -1   3 1089.49   22.50
  -3  -1   3 1115.99   23.30
  -3  -1   3 1121.39   22.50
   3  -1  -3 1121.19   23.40
   3   1  -3 1136.49   22.30
   3   1  -3 1132.29   22.70
  -3   1   3 1116.69   23.60
   3   1  -3 1126.79   23.20
   3   1  -3 1104.49   23.40
  -3   1   3 1080.29   22.00
   3   1  -3 1111.89   22.50
  -3   1   3 1165.08   22.00
   2  -1  -3  649.64   13.40
   2  -1  -3  633.14   13.60
   2  -1  -3  663.13   13.20
  -2  -1   3  626.14   13.70
   2  -1  -3  628.34   13.80
  -2  -1   3  656.63   13.40
  -2  -1   3  635.84   12.90
  -2  -1   3  632.44   13.50
  -2  -1   3  617.94   14.10
   2  -1  -3  621.74   13.70
   2   1  -3  628.64   13.50
   2   1  -3  650.43   13.30
  -2   1   3  612.94   14.20
   2   1  -3  650.73   12.90
   2   1  -3  629.74   13.80
  -2   1   3  675.83   13.10
  -2   1   3  640.84   13.90
   2   1  -3  633.94   13.30
  -2   1   3  614.74   13.70
   1  -1  -3    1.40    1.00
   1  -1  -3   -0.70    1.00
   1  -1  -3   -0.40    0.90
   1  -1  -3    0.80    0.60
  -1  -1   3   -0.20    1.00
   1  -1  -3   -0.80    1.00
   1  -1  -3    0.60    0.90
  -1  -1   3    0.80    0.70
  -1  -1   3    0.10    0.90
  -1  -1   3    0.00    1.10
  -1  -1   3    0.70    0.80
  -1   1   3    0.10    0.90
  -1   1   3    1.40    0.60
   1   1  -3    0.00    0.60
   1   1  -3    2.40    0.90
  -1   1   3    0.10    1.00
   1   1  -3    0.00    0.90
  -1   1   3   -0.90    0.90
  -1   1   3   -0.10    0.80
   1   1  -3    0.40    0.70
   1   1  -3    0.60    1.00
   0  -1  -3  289.77    5.70
   0  -1  -3  280.77    6.40
   0  -1   3  279.77    5.80
   0  -1  -3  271.17    6.20
   0  -1  -3  273.67    6.30
   0  -1   3  284.47    5.80
   0  -1  -3  273.97    6.40
   0  -1   3  262.17    6.30
   0  -1  -3  287.67    6.00
   0  -1   3  271.37    6.40
   0   1  -3  283.87    5.80
   0   1   3  271.67    6.20
   0   1   3  275.27    6.30
   0   1  -3  288.97    5.80
   0   1   3  273.57    6.20
   0   1   3  285.47    7.60
   0   1  -3  279.57    6.30
   0   1   3  299.77    5.90
   0   1   3  280.57    5.70
   0   1  -3  271.77    6.50
   1  -1   3   29.90    2.20
  -1  -1  -3   34.20    1.50
  -1  -1  -3   29.80    2.20
  -1  -1  -3   32.40    2.80
   1  -1   3   30.70    1.60
  -1  -1  -3   34.00    2.10
  -1  -1  -3   35.10    2.30
   1  -1   3   31.70    2.10
   1  -1   3   34.00    1.80
   1   1   3   30.40    2.30
  -1   1  -3   33.00    2.20
  -1   1  -3   34.90    2.00
  -1   1  -3   34.30    1.80
  -1   1  -3   32.20    1.60
   1   1   3   32.00    2.40
   1   1   3   32.30    1.90
  -1   1  -3   35.60    1.10
   1   1   3   32.90    1.40
   1   1   3   33.80    2.10
   1   1   3   30.70    2.40
  -1   1  -3   31.20    1.10
  -2  -1  -3    7.20    1.90
  -2  -1  -3    5.80    1.40
  -2  -1  -3    8.60    3.10
   2  -1   3    8.60    2.10
   2  -1   3    7.00    1.00
   2  -1   3    6.60    2.10
  -2  -1  -3   11.10    2.60
   2  -1   3    8.60    1.40
   2   1   3    8.80    1.80
  -2   1  -3    3.90    1.80
  -2   1  -3    8.60    2.40
   2   1   3    5.40    2.30
  -2   1  -3   10.70    1.40
  -2   1  -3    8.40    0.90
   2   1   3    9.50    2.60
   2   1   3   10.40    1.50
  -2   1  -3    8.60    2.30
   3  -1   3  139.39    5.20
   3  -1   3  134.19    3.50
   3  -1   3  127.59    4.90
  -3  -1  -3  136.39    6.50
  -3  -1  -3  128.69    3.80
   3  -1   3  129.99    3.40
  -3  -1  -3  129.09    4.40
  -3  -1  -3  126.99    5.80
  -3   1  -3  128.59    3.40
  -3   1  -3  133.19    5.40
   3   1   3  133.59    3.80
  -3   1  -3  132.09    5.60
   3   1   3  125.19    4.90
   3   1   3  130.59    5.40
  -3   1  -3  137.79    3.60
   3   1   3  134.29    4.10
  -4  -1  -3   84.69    6.00
   4  -1   3   94.69    4.90
   4  -1   3   97.59    3.20
  -4  -1  -3   98.89    6.00
  -4  -1  -3   95.19    3.90
   4  -1   3   93.29    5.00
  -4   1  -3   97.69    5.70
  -4   1  -3   93.69    3.10
   4   1   3   93.99    5.40
  -4   1  -3   96.59    5.50
   4   1   3   91.49    3.40
   4   1   3   90.49    4.80
   4   1   3   96.59    3.50
   5  -1   3  225.28    6.00
   5  -1   3  218.18    8.10
   5  -1   3  224.78    8.20
  -5  -1  -3  225.38    6.10
  -5  -1  -3  229.58    9.90
  -5  -1  -3  232.28    9.40
  -5   1  -3  232.38    9.00
   5   1   3  218.88    8.30
   5   1   3  225.08    7.90
   5   1   3  216.48    5.70
  -5   1  -3  224.38    9.20
   5   1   3  224.58    6.20
   6  -1   3   48.40    5.40
   6  -1   3   51.69    3.80
  -6  -1  -3   57.79    7.50
  -6  -1  -3   61.89    7.30
   6  -1   3   53.29    5.80
   6   1   3   47.80    5.30
  -6   1  -3   69.59    7.00
  -6   1  -3   52.69    6.40
   6   1   3   60.89    5.50
   6   1   3   58.99    3.80
   7  -1   3  275.57    8.20
  -7  -1  -3  276.67   13.50
   7  -1   3  266.17   11.00
   7  -1   3  280.67   11.20
  -7  -1  -3  279.67   13.40
   7   1   3  271.87    8.30
   7   1   3  266.97   11.40
  -7   1  -3  298.97   12.70
   7   1   3  284.37   11.10
  -7   1  -3  289.47   13.20
  -8  -1  -3   22.50    8.40
   8  -1   3   28.20    5.90
   8  -1   3   24.10    3.70
   8  -1   3   25.20    6.10
  -8  -1  -3   26.70    8.10
  -8   1  -3    8.60    7.00
   8   1   3   11.80    5.70
   8   1   3   16.10    5.60
  -8   1  -3   28.40    8.20
   8   1   3   22.10    3.90
   9  -1   3   -1.60    5.00
  -9  -1  -3   -5.70    7.70
   9  -1   3   10.30    5.50
  -9  -1  -3   -2.70    6.50
   9   1   3   11.60    5.90
  -9   1  -3   10.10    6.90
   9   1   3   15.40    5.70
  -9   1  -3   -5.50    7.80
 -10  -1  -3   -3.90    9.00
  10  -1   3   12.30    6.50
 -10  -1  -3   11.40    7.70
  10  -1   3    4.20    6.10
  10   1   3   14.90    6.70
  10   1   3    6.30    6.10
 -10   1  -3   13.30    7.40
 -10   1  -3    1.60    9.10
 -11  -1  -3   -3.10   10.00
  11  -1   3   17.50    7.40
  11  -1   3    6.90    6.90
  11   1   3   17.50    7.60
  11   1   3   10.60    7.00
 -11   1  -3    2.70   10.60
  12  -1   3    9.70    8.00
  12  -1   3   11.70    7.90
  12   1   3    3.60    7.80
  12   1   3    3.60    9.00
 -12   1  -3    1.50   14.40
 -12  -2   3   17.50   10.70
  12  -2  -3    6.10    7.40
  12  -2  -3    5.30    8.00
 -12   2   3  -16.50   10.60
  12   2  -3    5.70    8.00
  11  -2  -3   16.00    7.10
  11  -2  -3    7.50    6.70
 -11  -2   3   -5.90    8.80
  11   2  -3   -1.60    5.10
 -11   2   3    9.70   10.40
  11   2  -3   12.70    7.50
  11   2  -3   -0.10    6.10
  10  -2  -3   79.49    7.40
  10  -2  -3   81.99    9.30
 -10  -2   3   65.79   11.30
  10  -2  -3   78.99    9.00
  10   2  -3   65.29    7.20
  10   2  -3   78.39    8.20
 -10   2   3   74.69   12.10
  10   2  -3   71.19    9.50
   9  -2  -3    6.50    4.10
   9  -2  -3    3.70    5.30
   9  -2  -3    8.70    5.50
  -9  -2   3   -0.20    7.30
  -9  -2   3   12.30    5.80
   9   2  -3    5.20    5.00
  -9   2   3    2.80    8.10
   9   2  -3    6.40    4.50
   9   2  -3   11.10    6.00
   8  -2  -3   -4.20    4.80
   8  -2  -3    2.30    4.10
  -8  -2   3   -1.20    7.20
   8  -2  -3    1.90    4.60
  -8  -2   3    4.40    5.80
   8   2  -3   -0.60    4.30
   8   2  -3    1.10    4.60
   8   2  -3   -1.00    4.90
  -8   2   3   -1.10    4.80
  -8   2   3    2.00    7.70
  -7  -2   3   72.89    8.40
   7  -2  -3   77.49    6.10
   7  -2  -3   70.99    7.00
   7  -2  -3   78.39    7.30
  -7  -2   3   80.39    8.40
   7   2  -3   72.99    7.60
   7   2  -3   79.09    4.40
  -7   2   3   77.99    8.60
   7   2  -3   85.49    6.20
   7   2  -3   74.99    6.60
  -7   2   3   74.39    6.80
  -6  -2   3   22.20    5.30
   6  -2  -3   29.50    3.90
   6  -2  -3   25.40    4.40
   6  -2  -3   27.50    4.30
  -6  -2   3   26.70    5.30
  -6   2   3   24.80    3.80
   6   2  -3   25.60    3.80
   6   2  -3   30.00    3.80
   6   2  -3   25.40    4.40
  -6   2   3   21.70    5.50
   6   2  -3   26.40    2.70
  -5  -2   3   35.00    5.40
   5  -2  -3   33.50    4.00
   5  -2  -3   34.30    3.50
   5  -2  -3   36.50    4.10
   5  -2  -3   34.90    2.80
  -5  -2   3   34.90    4.80
   5  -2  -3   28.50    2.80
   5   2  -3   30.30    2.80
  -5   2   3   39.90    5.10
   5   2  -3   34.80    4.20
  -5   2   3   34.00    3.80
   5   2  -3   35.40    3.50
  -5   2   3   33.00    2.20
   5   2  -3   35.30    3.60
  -4  -2   3  235.98    8.10
   4  -2  -3  239.28    7.80
   4  -2  -3  234.58    6.90
   4  -2  -3  244.38    7.70
   4  -2  -3  237.18    5.70
   4  -2  -3  242.08    6.20
  -4  -2   3  232.88    8.70
  -4   2   3  242.58    5.80
  -4   2   3  230.08    8.30
   4   2  -3  234.58    7.60
   4   2  -3  235.18    6.90
   4   2  -3  232.58    6.60
  -4   2   3  237.78    6.20
   4   2  -3  233.98    6.50
   3  -2  -3   33.20    3.10
   3  -2  -3   32.40    3.50
  -3  -2   3   30.50    2.30
   3  -2  -3   38.60    3.50
  -3  -2   3   37.60    3.80
   3  -2  -3   32.40    2.80
  -3  -2   3   45.50    4.40
   3   2  -3   34.90    3.70
  -3   2   3   39.60    3.70
   3   2  -3   34.20    3.10
   3   2  -3   38.00    2.60
  -3   2   3   35.20    2.50
   3   2  -3   30.90    3.00
   2  -2  -3  340.87    8.20
   2  -2  -3  346.87    8.40
   2  -2  -3  347.07    8.80
  -2  -2   3  339.67    9.20
  -2  -2   3  346.97    9.10
   2  -2  -3  349.67    8.30
  -2  -2   3  333.07    7.20
  -2  -2   3  344.87    9.20
   2   2  -3  355.96    8.30
  -2   2   3  361.76    8.20
  -2   2   3  338.87    8.80
  -2   2   3  354.86    8.50
   2   2  -3  350.96    8.50
   2   2  -3  342.17    7.30
   2   2  -3  342.57    8.50
   1  -2  -3  630.84   12.40
  -1  -2   3  621.54   12.90
   1  -2  -3  619.64   13.40
   1  -2  -3  628.24   12.80
  -1  -2   3  624.24   13.50
  -1  -2   3  623.94   13.80
   1  -2  -3  622.44   13.40
   1  -2  -3  646.14   13.50
  -1  -2   3  635.24   13.60
   1  -2  -3  636.84   13.10
  -1   2   3  653.53   13.40
   1   2  -3  647.54   13.10
  -1   2   3  633.24   12.50
  -1   2   3  621.14   12.70
   1   2  -3  645.34   13.50
  -1   2   3  642.34   13.10
   1   2  -3  642.04   12.90
   1   2  -3  621.04   13.50
  -1   2   3  611.84   13.40
   0  -2  -3  708.13   14.90
   0  -2  -3  726.53   15.00
   0  -2  -3  700.63   14.90
   0  -2   3  689.83   13.90
   0  -2  -3  725.63   14.40
   0  -2   3  719.13   14.20
   0  -2   3  717.63   14.80
   0  -2   3  685.53   14.90
   0   2   3  703.33   14.80
   0   2  -3  717.13   14.10
   0   2   3  707.53   14.90
   0   2   3  721.43   14.50
   0   2  -3  704.63   13.80
   0   2  -3  696.13   14.90
   0   2  -3  698.33   13.80
   0   2  -3  721.13   14.80
   0   2   3  703.13   14.60
   0   2   3  718.53   14.90
   0   2  -3  708.03   13.90
   0   2  -3  718.93   14.80
  -1  -2  -3   -0.90    1.30
   1  -2   3    0.20    1.40
  -1  -2  -3   -1.20    1.80
  -1  -2  -3    4.20    1.80
  -1  -2  -3    1.60    2.60
  -1  -2  -3    1.00    1.70
   1  -2   3    0.40    1.50
   1  -2   3    0.00    1.70
   1  -2   3    0.70    1.10
  -1   2  -3   -1.70    1.40
  -1   2  -3   -0.70    1.00
   1   2   3   -0.60    1.20
  -1   2  -3    0.20    1.40
   1   2   3   -1.20    1.70
  -1   2  -3   -1.50    1.70
  -1   2  -3   -0.40    1.20
   1   2   3    1.50    1.50
   1   2   3    2.70    2.00
  -1   2  -3    0.10    1.00
  -1   2  -3    0.90    1.30
   1   2   3    1.60    2.00
  -2  -2  -3   16.30    2.90
   2  -2   3    7.40    2.10
   2  -2   3   10.90    1.70
  -2  -2  -3    9.00    3.30
  -2  -2  -3    7.20    2.20
  -2  -2  -3    7.80    1.70
   2  -2   3   10.70    1.30
   2  -2   3   11.20    1.90
  -2   2  -3   11.40    2.50
   2   2   3   11.00    1.60
  -2   2  -3   10.40    1.60
  -2   2  -3   11.60    1.30
   2   2   3   11.90    2.50
   2   2   3    9.10    2.40
   2   2   3   14.00    2.70
   2   2   3   12.20    1.90
  -2   2  -3   11.30    2.20
  -2   2  -3   11.70    2.30
  -3  -2  -3  241.28    8.00
  -3  -2  -3  233.98    8.60
   3  -2   3  240.88    7.20
  -3  -2  -3  240.48    6.80
   3  -2   3  246.28    7.00
   3  -2   3  231.68    5.50
  -3   2  -3  243.08    5.50
  -3   2  -3  236.98    7.20
   3   2   3  229.48    7.50
   3   2   3  241.78    6.10
  -3   2  -3  243.28    5.80
  -3   2  -3  247.68    5.60
  -3   2  -3  237.38    7.70
   3   2   3  235.68    6.90
   4  -2   3  249.58    8.00
  -4  -2  -3  251.67    7.20
  -4  -2  -3  247.18    9.70
   4  -2   3  255.97    7.90
   4  -2   3  249.28    6.10
  -4  -2  -3  240.38    9.10
  -4   2  -3  252.97    8.70
   4   2   3  253.57    6.50
   4   2   3  243.58    7.60
  -4   2  -3  226.98    6.50
   4   2   3  247.28    8.50
  -4   2  -3  251.27    8.10
   5  -2   3  117.49    6.30
  -5  -2  -3  119.99    8.30
  -5  -2  -3  127.79    5.10
   5  -2   3  118.49    4.40
   5  -2   3  126.19    6.20
  -5  -2  -3  115.69    7.90
   5   2   3  123.89    6.80
  -5   2  -3  133.49    6.90
   5   2   3  119.49    6.00
  -5   2  -3  128.39    7.30
   5   2   3  123.49    4.70
  -6  -2  -3    2.80    2.20
  -6  -2  -3    6.30    5.70
  -6  -2  -3    2.50    5.10
   6  -2   3    0.70    3.40
   6  -2   3    3.00    2.40
   6  -2   3   -1.70    3.40
   6   2   3    0.30    2.50
  -6   2  -3    7.10    5.00
  -6   2  -3   -1.20    4.30
   6   2   3    4.80    3.90
   6   2   3    1.20    3.50
  -7  -2  -3   28.80    7.70
  -7  -2  -3   27.20    3.00
   7  -2   3   26.00    5.40
  -7  -2  -3   30.20    7.40
   7  -2   3   25.70    5.40
   7  -2   3   26.60    3.60
  -7   2  -3   31.60    6.60
  -7   2  -3   27.10    6.80
   7   2   3   24.80    5.60
   7   2   3   30.40    5.30
   7   2   3   35.90    4.00
  -8  -2  -3   35.70    8.80
   8  -2   3   47.00    6.90
   8  -2   3   34.50    6.20
  -8  -2  -3   39.80    8.80
   8  -2   3   36.10    4.10
  -8   2  -3   40.50    7.70
   8   2   3   39.50    6.90
   8   2   3   35.40    4.50
   8   2   3   40.80    6.60
  -8   2  -3   38.60    8.40
   9  -2   3   13.80    6.10
  -9  -2  -3   16.10    7.60
   9  -2   3   26.90    6.10
  -9  -2  -3    2.30    8.00
   9   2   3   16.20    6.40
  -9   2  -3    6.30    6.60
  -9   2  -3   11.80    8.20
   9   2   3   16.80    5.80
 -10  -2  -3   -7.80    9.10
  10  -2   3   11.50    6.20
  10  -2   3    0.80    6.10
 -10  -2  -3   17.70    7.80
 -10   2  -3    1.60    9.30
  10   2   3    7.30    6.50
  10   2   3    8.80    5.90
 -11  -2  -3   -8.90   10.00
  11  -2   3    5.30    7.10
  11  -2   3   14.90    6.80
 -11  -2  -3   14.60    7.70
  11   2   3    0.00    6.40
 -11   2  -3   -9.00    9.80
  11   2   3   12.00    7.30
  12  -3  -3   26.20    9.20
  12  -3  -3    9.00    7.70
 -12  -3   3   18.20   10.50
  12   3  -3   31.10    9.60
 -12   3   3    4.10   12.20
 -11  -3   3    2.20    8.80
  11  -3  -3   23.00    7.40
  11  -3  -3    3.80    6.70
 -11   3   3   -3.50   10.90
  11   3  -3    3.00    5.60
  11   3  -3   17.40    7.50
  11   3  -3   13.20    7.90
  10  -3  -3   10.10    6.60
  10  -3  -3   26.50    5.40
 -10  -3   3    7.50    8.50
  10  -3  -3   22.20    7.20
 -10  -3   3   29.50    7.20
  10   3  -3   21.50    7.40
  10   3  -3    6.40    5.50
 -10   3   3   19.40   10.70
  10   3  -3   11.70    5.40
   9  -3  -3   10.40    5.90
   9  -3  -3    1.40    5.30
   9  -3  -3   -1.40    4.10
  -9  -3   3   15.00    6.10
  -9  -3   3    2.40    7.70
   9   3  -3    7.60    5.90
   9   3  -3    3.00    4.70
   9   3  -3    2.10    4.50
  -9   3   3    3.40    8.40
  -8  -3   3   24.20    7.80
   8  -3  -3   24.10    6.20
   8  -3  -3   25.80    5.20
  -8  -3   3   20.80    7.00
   8  -3  -3   22.10    6.00
   8   3  -3   23.70    5.10
  -8   3   3   26.20    8.50
   8   3  -3   29.10    5.30
   8   3  -3   18.90    6.50
  -7  -3   3   81.29    9.00
   7  -3  -3   86.89    7.70
   7  -3  -3   83.89    6.40
  -7  -3   3   84.29    8.90
   7  -3  -3   84.79    7.60
   7   3  -3   87.69    8.00
  -7   3   3   99.39   10.20
  -7   3   3   99.19    6.60
   7   3  -3   85.39    6.50
   7   3  -3   91.19    6.70
   7   3  -3   87.39    5.30
   6  -3  -3   80.39    5.60
  -6  -3   3   95.39    8.50
  -6  -3   3   89.49    7.90
   6  -3  -3   93.69    6.70
   6  -3  -3   91.59    6.60
   6   3  -3   90.69    5.50
  -6   3   3   95.99    8.70
   6   3  -3   91.79    5.70
  -6   3   3   87.19    5.50
   6   3  -3   87.99    7.00
   6   3  -3   82.99    4.90
  -5  -3   3  130.19    7.50
  -5  -3   3  126.59    7.80
   5  -3  -3  133.49    6.60
   5  -3  -3  132.99    6.70
   5  -3  -3  132.29    4.30
   5  -3  -3  134.99    4.80
   5  -3  -3  126.39    5.70
  -5   3   3  134.49    7.50
   5   3  -3  134.39    5.50
   5   3  -3  132.59    5.70
   5   3  -3  132.29    5.40
   5   3  -3  128.29    6.60
  -5   3   3  128.29    4.20
  -5   3   3  133.59    5.00
   4  -3  -3  117.49    5.60
   4  -3  -3  113.59    5.70
   4  -3  -3  111.09    4.50
   4  -3  -3  115.89    5.00
  -4  -3   3  103.49    6.30
  -4  -3   3  107.89    6.30
   4   3  -3  110.29    5.80
  -4   3   3  102.59    3.60
   4   3  -3  109.79    5.00
   4   3  -3  105.99    4.20
  -4   3   3  107.59    3.30
  -4   3   3  103.39    4.00
  -4   3   3  105.49    5.90
   4   3  -3  109.29    4.80
   3  -3  -3  560.74   13.40
   3  -3  -3  559.34   13.20
  -3  -3   3  551.14   14.00
   3  -3  -3  559.44   12.60
  -3  -3   3  543.55   11.40
   3  -3  -3  564.94   12.60
  -3  -3   3  535.35   13.70
   3   3  -3  555.34   12.60
  -3   3   3  550.24   12.90
   3   3  -3  548.15   11.50
  -3   3   3  557.34   13.40
   3   3  -3  566.04   13.00
   3   3  -3  573.94   13.20
   2  -3  -3    5.30    2.10
   2  -3  -3   -1.10    2.00
   2  -3  -3    1.00    1.10
  -2  -3   3   -0.60    1.80
  -2  -3   3    1.20    2.50
   2  -3  -3    1.20    1.60
  -2  -3   3    2.00    2.60
   2  -3  -3    2.00    1.90
  -2   3   3    5.30    1.90
   2   3  -3    3.60    2.30
   2   3  -3    1.60    2.00
  -2   3   3    1.40    2.20
   2   3  -3    3.90    1.90
  -2   3   3    0.00    1.40
   1  -3  -3  216.08    5.90
  -1  -3   3  208.68    6.70
  -1  -3   3  197.88    5.70
  -1  -3   3  207.18    6.30
   1  -3  -3  210.08    6.30
  -1  -3   3  201.38    6.20
   1  -3  -3  215.58    6.60
   1  -3  -3  202.98    5.80
  -1   3   3  203.58    5.70
   1   3  -3  212.28    5.90
   1   3  -3  213.58    5.80
   1   3  -3  211.88    6.50
  -1   3   3  209.38    6.20
  -1   3   3  209.78    4.70
  -1   3   3  207.68    4.60
   0  -3   3  553.44   13.00
   0  -3   3  563.44   12.70
   0  -3  -3  589.74   13.40
   0  -3  -3  583.34   13.40
   0  -3   3  590.44   13.00
   0  -3   3  558.64   12.10
   0  -3   3  580.24   11.70
   0  -3   3  567.74   12.20
   0  -3  -3  593.54   12.40
   0   3   3  580.64   13.10
   0   3  -3  584.54   13.00
   0   3  -3  563.34   11.60
   0   3   3  553.44   12.50
   0   3   3  567.74   13.20
   0   3  -3  563.64   11.90
   0   3  -3  588.24   12.20
   0   3  -3  584.04   12.20
  -1  -3  -3    7.20    2.30
  -1  -3  -3    6.50    1.90
  -1  -3  -3    0.10    2.30
   1  -3   3    4.70    1.70
   1  -3   3    1.70    1.80
   1  -3   3    5.30    2.20
   1  -3   3    1.40    1.50
   1  -3   3    2.90    2.00
  -1  -3  -3    3.40    3.20
  -1   3  -3    3.20    1.50
   1   3   3    5.70    1.80
  -1   3  -3    3.50    1.50
  -1   3  -3    2.50    1.70
  -1   3  -3    2.50    2.10
   1   3   3    8.30    2.50
  -1   3  -3    1.10    1.60
  -1   3  -3    2.90    1.90
   1   3   3    6.90    2.60
   2  -3   3   11.30    2.00
   2  -3   3   11.10    2.20
  -2  -3  -3   14.40    2.50
   2  -3   3   13.70    2.60
   2  -3   3   11.70    1.70
  -2  -3  -3   16.40    2.90
  -2  -3  -3   15.30    3.80
   2   3   3   12.70    2.40
  -2   3  -3   10.00    2.50
  -2   3  -3   12.50    2.00
  -2   3  -3   15.30    2.40
   2   3   3   14.60    3.00
  -2   3  -3   15.20    1.60
  -2   3  -3   14.10    2.00
   2   3   3   13.40    2.10
  -3  -3  -3    2.40    2.90
  -3  -3  -3    0.20    3.40
   3  -3   3    6.60    1.50
   3  -3   3    3.80    2.10
   3  -3   3    6.10    2.10
  -3  -3  -3    3.80    2.20
  -3   3  -3    3.50    2.00
  -3   3  -3    3.90    1.40
   3   3   3    1.00    2.70
  -3   3  -3    4.60    1.50
   3   3   3    3.40    1.80
  -3   3  -3    4.00    1.40
  -3   3  -3    5.00    2.40
   3   3   3   -0.70    2.20
  -4  -3  -3  907.21   21.20
  -4  -3  -3  920.51   19.90
   4  -3   3  899.01   20.20
   4  -3   3  882.21   20.40
   4  -3   3  891.41   18.40
  -4  -3  -3  909.01   22.30
   4   3   3  875.41   19.60
  -4   3  -3  901.51   20.90
  -4   3  -3  893.71   18.30
   4   3   3  908.51   20.70
  -4   3  -3  897.11   20.10
   4   3   3  927.61   19.00
  -4   3  -3  918.61   18.00
  -5  -3  -3   10.80    4.80
   5  -3   3   10.90    3.50
   5  -3   3    8.40    2.20
  -5  -3  -3   10.70    2.70
  -5  -3  -3    8.80    5.10
   5  -3   3    9.20    3.10
  -5   3  -3   10.10    3.40
   5   3   3   12.70    2.80
  -5   3  -3   12.70    4.30
   5   3   3   10.10    3.80
   5   3   3    7.90    3.10
  -6  -3  -3  145.59    6.30
   6  -3   3  149.39    7.90
   6  -3   3  144.99    5.50
   6  -3   3  140.59    8.00
  -6  -3  -3  147.69   10.60
  -6  -3  -3  158.18   10.20
   6   3   3  143.59    8.40
  -6   3  -3  135.09    8.90
   6   3   3  143.09    6.00
  -6   3  -3  156.88    8.40
   6   3   3  144.79    7.40
   7  -3   3    5.60    4.50
  -7  -3  -3   12.10    3.20
   7  -3   3    9.40    4.70
   7  -3   3    8.90    3.20
  -7  -3  -3    4.80    6.80
  -7  -3  -3    6.30    6.90
   7   3   3   12.20    4.70
  -7   3  -3    6.90    5.60
   7   3   3    9.10    3.60
   7   3   3   11.20    5.50
  -7   3  -3   11.10    6.60
   8  -3   3   69.29    7.60
  -8  -3  -3   63.79   10.00
  -8  -3  -3   74.69   10.00
   8  -3   3   71.69    7.60
   8  -3   3   60.49    7.70
  -8   3  -3   60.39    9.20
  -8   3  -3   71.79    8.60
   8   3   3   70.29    7.30
   8   3   3   57.89    5.30
   8   3   3   68.99    8.10
   9  -3   3   88.69    9.10
   9  -3   3   86.19    9.00
  -9  -3  -3   89.29   10.90
  -9  -3  -3   65.89   10.40
   9   3   3   91.39    8.80
  -9   3  -3   84.39    9.40
  -9   3  -3   89.09   11.20
   9   3   3   84.49    9.20
 -10  -3  -3   17.10    9.90
 -10  -3  -3   37.90    8.70
  10  -3   3   27.90    7.70
  10  -3   3   31.90    7.30
  10   3   3   29.00    7.90
 -10   3  -3   20.50   10.30
  10   3   3   35.30    7.00
 -11  -3  -3   -7.60    9.50
  11  -3   3   11.40    7.00
  11  -3   3   14.90    6.60
 -11  -3  -3   18.60    7.60
 -11   3  -3   -8.20   10.00
  11   3   3    5.10    6.80
  11   3   3   -3.80    6.00
  11  -4  -3    1.50    6.70
 -11  -4   3   -0.90    8.50
  11  -4  -3   18.80    8.00
  11   4  -3   21.00    8.30
 -11   4   3  -29.40    9.70
  11   4  -3   -1.90    5.30
 -10  -4   3    7.90    8.70
 -10  -4   3   14.00    6.70
  10  -4  -3    1.70    6.40
  10  -4  -3    5.10    6.70
  10  -4  -3   13.50    5.00
  10   4  -3    5.10    7.10
  10   4  -3    1.50    5.30
  10   4  -3    0.50    4.90
 -10   4   3   -6.20    9.40
   9  -4  -3   -0.80    5.40
   9  -4  -3    6.60    5.80
  -9  -4   3    2.30    7.50
  -9  -4   3    0.50    6.00
   9  -4  -3   10.10    4.60
   9   4  -3   -4.10    4.40
  -9   4   3    0.80    8.50
   9   4  -3    4.40    4.70
   9   4  -3    4.40    6.20
  -8  -4   3  138.29   12.00
   8  -4  -3  133.99    8.20
   8  -4  -3  132.19   10.10
  -8  -4   3  144.99   11.00
   8  -4  -3  137.99    9.80
   8   4  -3  157.98   10.70
   8   4  -3  138.09    8.20
   8   4  -3  158.08    8.50
  -8   4   3  142.69   12.70
   7  -4  -3    2.10    4.60
   7  -4  -3    4.50    4.70
   7  -4  -3    5.90    4.10
  -7  -4   3    6.40    6.20
  -7  -4   3   -2.00    5.60
   7   4  -3    3.30    5.10
   7   4  -3    1.20    3.70
  -7   4   3    6.20    3.90
   7   4  -3   -0.40    3.10
   7   4  -3    0.60    4.00
  -7   4   3    4.00    6.80
  -6  -4   3    4.80    4.90
  -6  -4   3   -3.40    5.30
   6  -4  -3    8.40    3.90
   6  -4  -3    7.20    3.90
   6  -4  -3    8.80    2.40
   6  -4  -3   15.00    3.80
  -6   4   3    3.60    1.90
  -6   4   3   11.70    5.60
   6   4  -3    9.30    3.20
   6   4  -3    5.90    3.00
   6   4  -3    5.90    4.50
   6   4  -3    5.70    3.50
  -6   4   3    9.80    3.10
  -5  -4   3   26.20    5.00
  -5  -4   3   19.50    4.90
   5  -4  -3   25.00    3.60
   5  -4  -3   28.40    4.30
   5  -4  -3   21.30    2.90
   5  -4  -3   23.40    4.10
   5   4  -3   21.70    3.40
  -5   4   3   22.40    2.40
   5   4  -3   28.90    3.70
   5   4  -3   27.00    3.00
  -5   4   3   21.50    2.60
  -5   4   3   27.10    4.70
   5   4  -3   20.70    4.30
   4  -4  -3   61.79    5.10
  -4  -4   3   60.99    4.70
  -4  -4   3   54.79    5.90
   4  -4  -3   71.69    4.50
  -4  -4   3   65.99    5.90
   4  -4  -3   74.39    5.10
   4  -4  -3   66.99    4.40
  -4   4   3   62.99    5.40
  -4   4   3   63.49    2.90
  -4   4   3   73.89    5.30
   4   4  -3   65.69    4.80
   4   4  -3   71.79    4.40
   4   4  -3   61.89    3.40
   4   4  -3   66.39    5.50
  -4   4   3   69.79    2.90
  -3  -4   3    0.00    2.70
  -3  -4   3    2.40    1.30
   3  -4  -3   -0.30    2.20
   3  -4  -3   -4.00    2.00
   3  -4  -3    1.70    2.20
  -3  -4   3   -1.90    2.00
  -3  -4   3    3.20    2.70
   3  -4  -3   -1.20    2.10
  -3   4   3    1.20    2.20
   3   4  -3   -1.00    2.10
   3   4  -3    0.40    1.20
   3   4  -3   -0.90    2.00
  -3   4   3   -0.20    1.40
   3   4  -3   -1.10    2.50
  -3   4   3    2.40    2.60
  -3   4   3    0.10    1.20
  -2  -4   3  145.29    6.40
  -2  -4   3  150.18    5.90
   2  -4  -3  149.99    4.50
   2  -4  -3  150.68    4.50
  -2  -4   3  147.29    5.80
   2  -4  -3  144.49    5.80
   2  -4  -3  158.78    5.90
   2  -4  -3  150.98    5.30
  -2   4   3  147.09    5.80
   2   4  -3  164.08    5.90
  -2   4   3  154.08    4.40
   2   4  -3  159.88    5.30
  -2   4   3  156.58    4.70
  -2   4   3  155.68    4.70
   2   4  -3  147.59    5.90
  -1  -4   3  256.37    7.30
   1  -4  -3  259.17    7.10
  -1  -4   3  254.87    8.00
   1  -4  -3  260.17    7.30
   1  -4  -3  266.37    8.00
  -1  -4   3  265.87    7.70
   1  -4  -3  260.67    7.60
   1   4  -3  266.77    7.90
  -1   4   3  256.57    7.10
  -1   4   3  256.17    7.30
   1   4  -3  261.57    7.20
  -1   4   3  260.87    8.00
  -1   4   3  252.87    5.70
  -1   4   3  258.07    5.70
   1   4  -3  264.37    7.00
   0  -4  -3   21.20    3.10
   0  -4   3   20.90    2.60
   0  -4  -3   17.70    1.70
   0  -4   3   24.80    3.10
   0  -4   3   23.30    2.70
   0  -4   3   27.00    2.60
   0  -4   3   22.60    1.90
   0  -4  -3   22.60    3.50
   0  -4  -3   27.50    2.70
   0   4   3   25.10    3.30
   0   4  -3   25.80    1.90
   0   4   3   22.70    2.70
   0   4   3   20.40    1.70
   0   4  -3   24.90    2.60
   0   4  -3   21.60    2.80
   0   4  -3   28.10    2.60
   0   4  -3   22.30    2.40
   1  -4   3   17.90    2.60
  -1  -4  -3   16.50    3.70
   1  -4   3   19.60    2.30
   1  -4   3   19.00    2.20
   1  -4   3   21.10    2.60
   1  -4   3   19.60    2.70
  -1  -4  -3   17.60    2.50
  -1  -4  -3   16.30    2.90
  -1  -4  -3   15.00    2.30
   1  -4   3   17.90    2.30
   1   4   3   21.10    2.20
   1   4   3   19.50    3.10
   1   4   3   24.80    2.80
  -1   4  -3   16.50    2.50
  -1   4  -3   20.80    2.30
  -2  -4  -3  280.77    9.60
  -2  -4  -3  275.87    8.50
  -2  -4  -3  269.27    7.90
   2  -4   3  270.77    8.00
   2  -4   3  271.67    7.40
   2  -4   3  283.47    7.60
   2  -4   3  273.67    6.90
   2  -4   3  273.77    7.70
   2   4   3  261.97    8.30
   2   4   3  267.57    7.60
   2   4   3  272.27    7.40
  -2   4  -3  276.37    8.10
  -2   4  -3  272.77    7.50
  -2   4  -3  266.07    7.90
  -3  -4  -3  653.03   15.50
   3  -4   3  628.04   13.50
   3  -4   3  621.34   14.60
  -3  -4  -3  648.84   15.40
  -3  -4  -3  614.44   16.70
   3  -4   3  618.84   14.90
   3   4   3  622.74   14.10
  -3   4  -3  621.44   14.80
  -3   4  -3  641.34   14.00
   3   4   3  638.84   14.30
   3   4   3  636.04   15.50
  -3   4  -3  613.44   15.10
   4  -4   3  107.69    5.70
   4  -4   3  112.29    4.30
  -4  -4  -3  105.69    7.20
   4  -4   3  107.69    6.00
  -4  -4  -3  116.59    5.90
  -4  -4  -3  114.19    7.90
   4   4   3  114.99    5.40
  -4   4  -3  118.89    4.20
  -4   4  -3  112.89    6.40
   4   4   3  109.99    5.00
   4   4   3  112.29    6.90
  -4   4  -3  110.89    5.50
  -5  -4  -3   -0.10    4.90
   5  -4   3    4.50    2.40
   5  -4   3    6.00    3.10
   5  -4   3    3.30    3.30
  -5  -4  -3    4.60    3.00
  -5  -4  -3    8.30    4.90
   5   4   3    4.70    2.80
  -5   4  -3    3.40    3.70
   5   4   3   10.40    4.10
  -5   4  -3    5.70    1.90
   5   4   3    5.30    3.10
  -5   4  -3    3.30    1.60
  -5   4  -3    8.50    3.30
  -6  -4  -3   95.89   10.10
   6  -4   3  103.19    5.10
   6  -4   3   96.49    7.60
  -6  -4  -3  101.39    6.40
  -6  -4  -3  104.39    9.90
   6  -4   3  108.29    7.30
   6   4   3   90.69    8.30
  -6   4  -3  100.09    8.50
   6   4   3  111.69    6.10
  -6   4  -3  109.09    7.60
   6   4   3  107.09    7.00
   7  -4   3   -1.70    4.30
  -7  -4  -3    2.00    3.40
  -7  -4  -3    8.00    7.20
  -7  -4  -3   -0.20    7.30
   7  -4   3    6.00    3.20
   7  -4   3    4.00    4.80
  -7   4  -3    7.60    5.30
   7   4   3    6.70    5.60
   7   4   3    8.70    4.00
  -7   4  -3    9.00    6.60
   7   4   3    3.70    4.30
  -8  -4  -3    5.20    7.60
  -8  -4  -3    3.80    7.10
   8  -4   3    8.80    5.00
   8  -4   3    4.00    5.20
  -8   4  -3    7.10    7.40
   8   4   3    1.10    5.50
  -8   4  -3   -2.90    5.30
   8   4   3   -3.90    4.30
   8   4   3    3.30    3.70
   9  -4   3   27.70    6.10
  -9  -4  -3    8.60    8.50
   9  -4   3   12.40    6.20
  -9  -4  -3   26.00    7.80
   9   4   3   20.70    7.30
   9   4   3   21.10    5.90
  -9   4  -3   19.50    9.10
  10  -4   3   26.80    7.40
  10  -4   3   25.10    6.90
 -10  -4  -3    3.90    9.40
 -10  -4  -3   24.70    8.10
 -10   4  -3   -7.90    9.10
  10   4   3   20.30    7.80
  10   4   3   13.40    6.40
 -11  -4  -3   -5.20   10.00
 -11  -4  -3   18.80    7.90
  11  -4   3    6.30    7.00
  11  -4   3   20.20    6.80
  11   4   3    6.20    6.50
  11   4   3   15.40    8.00
 -11   4  -3   -6.70   10.10
 -11  -5   3   16.60    9.10
  11  -5  -3   -4.00    6.70
  11  -5  -3    5.20    7.50
  11   5  -3    8.70    5.90
  11   5  -3    8.90    8.20
 -11   5   3   -4.60   10.80
  10  -5  -3   10.60    5.00
  10  -5  -3    3.00    6.80
 -10  -5   3    5.20    7.50
  10  -5  -3    0.30    6.20
 -10  -5   3    5.90    6.60
  10   5  -3    1.00    7.30
  10   5  -3   12.40    5.40
 -10   5   3  -10.40    9.60
   9  -5  -3    4.50    6.00
   9  -5  -3   11.00    4.90
   9  -5  -3    0.30    5.60
  -9  -5   3    7.00    7.20
  -9  -5   3   11.50    6.50
  -9   5   3    4.20    8.70
   9   5  -3    9.90    4.90
   9   5  -3   -5.50    4.70
   9   5  -3    7.80    6.70
  -8  -5   3    1.80    6.50
   8  -5  -3    2.10    4.20
   8  -5  -3   -4.30    4.90
  -8  -5   3    5.70    6.10
   8  -5  -3    0.30    5.00
   8   5  -3   -2.50    4.40
   8   5  -3   -3.20    5.60
  -8   5   3   -4.80    7.60
   8   5  -3    4.80    4.00
  -7  -5   3    4.50    6.20
   7  -5  -3   -1.10    4.20
   7  -5  -3    3.20    5.00
   7  -5  -3    4.70    4.80
  -7  -5   3    7.00    6.50
   7   5  -3    4.60    5.70
   7   5  -3    3.10    3.60
   7   5  -3    2.70    4.30
   7   5  -3    3.70    3.70
  -7   5   3    7.90    7.10
   6  -5  -3  125.89    5.80
   6  -5  -3  123.19    8.00
   6  -5  -3  139.89    8.10
  -6  -5   3  121.59    9.60
  -6  -5   3  119.49    9.40
   6  -5  -3  109.49    6.90
   6   5  -3  117.79    8.70
   6   5  -3  130.79    7.20
  -6   5   3  133.89    9.40
  -6   5   3  123.69    5.60
   6   5  -3  119.89    7.20
   6   5  -3  128.29    6.10
  -5  -5   3    1.90    3.00
   5  -5  -3   -0.70    2.60
   5  -5  -3   -4.10    3.00
  -5  -5   3   -1.30    4.10
   5  -5  -3   -1.50    3.00
   5  -5  -3   -1.60    3.10
  -5  -5   3    1.00    4.00
  -5   5   3    0.40    1.80
  -5   5   3    2.20    3.90
   5   5  -3    0.30    2.90
  -5   5   3   -3.30    3.50
   5   5  -3   -1.40    2.90
   5   5  -3   -1.30    2.10
   5   5  -3   -2.30    3.90
  -5   5   3    0.10    2.00
   4  -5  -3   10.80    3.40
   4  -5  -3    7.40    3.10
   4  -5  -3    2.20    2.80
  -4  -5   3    7.10    3.00
  -4  -5   3   10.70    3.20
  -4  -5   3    5.30    3.80
   4  -5  -3    6.90    2.90
  -4  -5   3   13.20    4.00
   4   5  -3    4.30    3.40
   4   5  -3    0.70    3.00
  -4   5   3    5.90    1.90
   4   5  -3   11.80    1.90
  -4   5   3    5.00    3.30
   4   5  -3    7.50    3.00
  -4   5   3   12.60    3.50
  -4   5   3    5.00    1.90
  -3  -5   3  167.78    7.10
   3  -5  -3  171.68    5.00
   3  -5  -3  173.48    6.90
  -3  -5   3  161.88    4.50
  -3  -5   3  177.68    7.80
   3  -5  -3  175.68    6.30
  -3  -5   3  168.98    6.90
   3  -5  -3  180.48    7.10
  -3   5   3  169.78    6.00
   3   5  -3  173.18    7.10
   3   5  -3  168.28    6.20
   3   5  -3  167.48    4.40
  -3   5   3  169.68    7.00
  -3   5   3  174.18    5.40
   3   5  -3  168.58    7.10
   2  -5  -3  605.74   13.60
  -2  -5   3  594.64   14.50
   2  -5  -3  635.54   15.00
   2  -5  -3  626.74   14.20
   2  -5  -3  602.64   14.80
  -2  -5   3  624.34   15.80
  -2  -5   3  607.84   15.00
  -2   5   3  618.34   13.20
  -2   5   3  588.14   12.90
   2   5  -3  605.84   14.30
   2   5  -3  607.04   14.10
  -2   5   3  620.14   14.60
   1  -5  -3   12.30    2.80
   1  -5  -3    9.60    2.70
   1  -5  -3   10.80    1.50
  -1  -5   3   12.00    2.90
  -1  -5   3    8.20    2.40
  -1  -5   3    9.40    2.50
   1  -5  -3    9.20    2.40
   1  -5  -3   11.60    2.70
   1   5  -3   13.70    1.50
   1   5  -3   10.50    1.40
   1   5  -3   10.30    2.60
  -1   5   3   10.50    2.50
  -1   5   3    9.70    3.00
  -1   5   3   13.80    1.50
   1   5  -3   11.40    2.40
   0  -5  -3  151.98    6.50
   0  -5   3  141.89    5.90
   0  -5  -3  150.68    6.60
   0  -5  -3  149.88    4.00
   0  -5   3  135.19    5.30
   0  -5   3  140.49    4.30
   0  -5  -3  152.88    5.40
   0  -5   3  142.89    5.90
   0   5   3  149.59    4.10
   0   5   3  147.09    6.30
   0   5  -3  146.29    5.30
   0   5   3  145.69    5.50
   0   5  -3  147.49    4.50
   0   5  -3  146.49    5.50
   0   5  -3  142.99    4.30
   1  -5   3   35.50    3.10
   1  -5   3   35.60    3.70
   1  -5   3   36.00    3.10
  -1  -5  -3   37.30    2.90
   1  -5   3   37.00    3.40
  -1  -5  -3   41.30    4.20
   1  -5   3   35.10    3.60
   1  -5   3   41.40    3.40
  -1  -5  -3   41.90    4.70
  -1  -5  -3   40.20    3.40
  -1   5  -3   37.00    3.70
   1   5   3   36.00    3.20
   1   5   3   42.80    4.50
  -1   5  -3   36.40    3.20
   1   5   3   38.70    3.80
   2  -5   3   30.40    3.10
  -2  -5  -3   29.10    4.60
  -2  -5  -3   35.10    3.50
  -2  -5  -3   29.20    3.80
   2  -5   3   32.90    3.00
   2  -5   3   34.60    3.70
   2  -5   3   29.50    3.20
   2  -5   3   31.70    3.20
   2  -5   3   28.70    3.30
  -2   5  -3   27.10    3.00
   2   5   3   29.80    3.30
   2   5   3   37.00    3.50
   2   5   3   27.00    3.90
  -2   5  -3   30.80    3.40
  -3  -5  -3  220.48    8.40
   3  -5   3  226.28    7.80
   3  -5   3  207.68    6.50
   3  -5   3  215.78    7.50
  -3  -5  -3  210.48    8.30
  -3  -5  -3  216.98    9.70
   3  -5   3  225.08    7.20
  -3   5  -3  219.98    7.00
   3   5   3  211.68    7.30
  -3   5  -3  226.28    7.70
   3   5   3  213.68    8.60
  -3   5  -3  215.38    7.90
   3   5   3  220.48    7.10
   4  -5   3  304.07   10.10
   4  -5   3  312.37    9.80
  -4  -5  -3  308.57   12.10
  -4  -5  -3  318.87   10.30
  -4  -5  -3  317.97   10.90
   4  -5   3  318.57    8.40
  -4   5  -3  315.87    8.50
  -4   5  -3  307.67    9.60
  -4   5  -3  312.17   10.20
   4   5   3  295.97   10.60
   4   5   3  307.27    9.10
   4   5   3  309.17    9.10
  -5  -5  -3   -0.10    5.70
  -5  -5  -3   -3.80    5.00
   5  -5   3    1.40    2.60
  -5  -5  -3    2.50    3.30
   5  -5   3    1.10    3.10
   5  -5   3   -2.90    3.30
   5   5   3   -0.20    3.10
  -5   5  -3    0.70    2.00
  -5   5  -3    0.40    3.80
  -5   5  -3    2.00    3.20
   5   5   3    5.10    3.30
   5   5   3    3.40    4.30
  -6  -5  -3   53.79    8.00
   6  -5   3   47.30    5.80
  -6  -5  -3   46.10    8.00
   6  -5   3   49.10    4.50
  -6  -5  -3   44.80    5.10
   6  -5   3   47.40    6.00
   6   5   3   43.80    6.80
   6   5   3   48.50    5.10
  -6   5  -3   56.49    7.10
  -6   5  -3   52.29    5.80
   6   5   3   48.90    5.30
  -6   5  -3   37.50    3.20
  -7  -5  -3   -1.50    3.60
   7  -5   3   -1.90    4.90
  -7  -5  -3    0.40    7.10
  -7  -5  -3    3.10    7.50
   7  -5   3    4.90    3.40
   7  -5   3    1.50    4.60
   7   5   3    2.50    6.20
   7   5   3    6.10    4.20
  -7   5  -3   -0.40    5.10
  -7   5  -3    5.00    6.50
   7   5   3    2.80    4.40
  -8  -5  -3   24.00    8.10
  -8  -5  -3   36.00    8.30
   8  -5   3   37.30    6.60
   8  -5   3   29.10    6.40
  -8   5  -3   16.20    6.00
   8   5   3   25.30    7.00
   8   5   3   32.30    5.80
  -8   5  -3   32.70    8.00
   8   5   3   22.90    4.60
  -9  -5  -3   20.80    7.60
   9  -5   3   17.60    6.30
  -9  -5  -3   12.90    8.40
   9  -5   3   15.80    6.30
   9   5   3   18.40    7.30
   9   5   3   17.90    5.70
   9   5   3   11.80    5.00
  -9   5  -3   17.80    9.00
 -10  -5  -3   32.20    8.50
  10  -5   3   34.70    7.40
  10  -5   3   25.70    7.70
 -10  -5  -3   21.20    9.90
  10   5   3   16.00    6.30
 -10   5  -3    8.70    9.80
  10   5   3   20.40    8.30
  11  -5   3    4.10    7.20
 -11  -5  -3    8.90   10.20
  11  -5   3    8.90    7.00
 -11  -5  -3   37.90    8.70
  11   5   3   20.20    8.60
  11   5   3    8.70    6.40
 -11   5  -3  -22.00   10.10
 -11  -6   3   16.70    7.90
  11  -6  -3    2.10    7.40
  11  -6  -3    9.30    7.80
 -11  -6   3   17.70    8.80
  11   6  -3   10.20    6.30
  11   6  -3   18.10    8.60
 -11   6   3    2.10   11.30
  10  -6  -3    4.90    6.60
  10  -6  -3    5.40    5.40
 -10  -6   3    6.50    7.80
 -10  -6   3    9.70    7.00
  10  -6  -3   -1.20    6.60
 -10   6   3  -11.40    9.40
  10   6  -3    1.80    5.50
  10   6  -3   -2.20    7.60
  -9  -6   3   16.40    7.40
   9  -6  -3    8.30    6.40
   9  -6  -3   13.10    5.30
  -9  -6   3   18.70    7.50
   9  -6  -3   10.00    6.30
   9   6  -3   14.30    7.10
  -9   6   3    4.10    8.80
   9   6  -3    7.20    5.60
  -8  -6   3   58.59    8.70
   8  -6  -3   55.39    7.70
   8  -6  -3   51.69    6.30
  -8  -6   3   53.79    8.40
   8  -6  -3   48.00    7.20
   8   6  -3   56.29    8.10
  -8   6   3   61.69    9.90
   8   6  -3   55.19    5.80
   8   6  -3   52.29    6.60
   7  -6  -3   30.20    6.20
  -7  -6   3   19.50    7.20
   7  -6  -3   37.60    5.50
  -7  -6   3   17.60    7.00
   7  -6  -3   28.00    6.40
   7   6  -3   31.70    7.10
   7   6  -3   26.30    4.90
   7   6  -3   20.60    5.40
  -7   6   3   28.10    7.70
   7   6  -3   28.30    4.40
  -6  -6   3   -0.60    5.10
   6  -6  -3    2.40    4.10
  -6  -6   3   -1.30    5.50
   6  -6  -3    6.70    4.50
   6  -6  -3    4.00    3.20
   6  -6  -3    8.30    4.40
   6   6  -3    4.20    4.10
   6   6  -3    5.80    3.10
  -6   6   3    8.50    4.80
   6   6  -3   -0.40    4.00
   6   6  -3    2.00    5.30
  -6   6   3    2.30    5.60
  -6   6   3    3.70    2.80
   5  -6  -3    4.60    3.70
   5  -6  -3    8.10    4.10
  -5  -6   3    4.60    3.60
   5  -6  -3   -1.30    3.50
   5  -6  -3    3.80    3.30
  -5  -6   3   -0.20    4.90
  -5  -6   3    2.90    4.60
   5   6  -3    2.60    3.50
   5   6  -3    1.90    2.40
  -5   6   3    6.50    2.20
   5   6  -3    4.80    4.40
   5   6  -3    5.60    3.80
  -5   6   3   -1.70    3.90
  -5   6   3   -1.40    4.40
   4  -6  -3    9.10    3.30
   4  -6  -3   15.00    3.50
   4  -6  -3   13.50    3.40
   4  -6  -3    9.00    3.50
  -4  -6   3   10.80    3.50
  -4  -6   3    6.10    2.30
  -4  -6   3    8.90    3.80
  -4  -6   3    4.90    4.00
   4   6  -3   11.90    4.30
  -4   6   3   13.20    2.30
   4   6  -3    9.80    3.40
   4   6  -3   11.40    3.70
   4   6  -3   10.60    2.00
  -4   6   3    7.70    3.60
  -4   6   3   10.60    3.40
  -3  -6   3  106.29    3.60
  -3  -6   3  107.79    6.30
   3  -6  -3  113.89    6.50
  -3  -6   3  109.09    7.10
  -3  -6   3  103.49    6.20
   3  -6  -3  103.79    4.60
   3  -6  -3  108.59    6.20
   3  -6  -3  112.19    5.70
   3   6  -3  114.49    6.70
   3   6  -3  103.59    3.40
   3   6  -3  107.89    5.60
  -3   6   3  110.09    5.20
  -3   6   3  114.89    6.30
  -2  -6   3  149.79    4.10
  -2  -6   3  148.29    6.90
   2  -6  -3  158.98    6.90
   2  -6  -3  150.28    7.10
   2  -6  -3  143.29    5.70
  -2  -6   3  146.49    6.40
   2  -6  -3  153.68    6.20
  -2  -6   3  154.28    7.50
   2   6  -3  151.28    6.80
   2   6  -3  150.18    6.10
  -2   6   3  156.98    6.50
  -2   6   3  153.88    4.90
   2   6  -3  152.78    4.20
  -1  -6   3   96.29    5.70
   1  -6  -3   92.59    5.40
   1  -6  -3   93.09    6.00
  -1  -6   3   97.59    5.70
  -1  -6   3   96.99    5.00
   1  -6  -3   95.89    3.40
   1  -6  -3   94.09    4.90
  -1   6   3   98.59    3.40
   1   6  -3   93.59    3.30
  -1   6   3   99.19    5.10
   1   6  -3   84.59    3.50
   1   6  -3   93.69    5.30
  -1   6   3   91.29    5.90
   1   6  -3   94.69    4.80
   0  -6   3   13.80    2.70
   0  -6  -3    9.40    3.20
   0  -6  -3   13.00    2.80
   0  -6  -3   12.10    3.40
   0  -6  -3   13.60    1.80
   0  -6   3   14.70    3.00
   0  -6   3   11.80    3.00
   0   6  -3   12.70    2.10
   0   6   3   10.10    3.30
   0   6  -3   13.10    2.70
   0   6   3   17.50    2.90
   0   6  -3   12.10    2.80
   0   6   3   12.90    1.90
   1  -6   3  206.48    7.60
  -1  -6  -3  217.58    8.80
  -1  -6  -3  212.48    8.40
   1  -6   3  203.28    7.50
   1  -6   3  212.58    6.50
  -1  -6  -3  207.78    7.00
   1  -6   3  209.38    7.20
   1  -6   3  207.38    6.70
  -1  -6  -3  209.58    6.00
   1   6   3  219.48    7.20
  -1   6  -3  210.98    7.40
   1   6   3  214.68    7.10
   1   6   3  215.68    8.20
  -1   6  -3  210.88    6.80
  -2  -6  -3  333.37   11.00
   2  -6   3  338.07    9.80
  -2  -6  -3  342.67    9.30
   2  -6   3  328.97    9.50
   2  -6   3  328.37    9.70
   2  -6   3  322.57    8.90
   2  -6   3  333.27    9.40
   2  -6   3  330.97    9.80
  -2  -6  -3  320.37   11.70
   2   6   3  337.97    9.60
   2   6   3  328.27    9.40
   2   6   3  337.27   10.70
  -3  -6  -3   22.80    4.20
   3  -6   3   28.20    3.90
   3  -6   3   30.50    3.40
   3  -6   3   25.90    3.40
   3  -6   3   32.00    4.20
   3  -6   3   27.50    3.60
  -3  -6  -3   26.70    4.30
  -3  -6  -3   20.20    5.10
   3   6   3   29.70    3.70
  -3   6  -3   32.70    4.20
   3   6   3   24.30    4.60
  -3   6  -3   33.70    3.90
  -3   6  -3   24.10    3.40
   3   6   3   30.70    3.80
   4  -6   3   61.39    5.90
  -4  -6  -3   65.69    7.10
  -4  -6  -3   54.79    7.20
  -4  -6  -3   60.99    6.30
   4  -6   3   63.19    5.50
   4  -6   3   66.39    4.70
   4   6   3   67.99    5.30
  -4   6  -3   61.09    4.60
  -4   6  -3   64.69    5.90
  -4   6  -3   64.49    5.30
   4   6   3   55.79    5.90
   4   6   3   53.59    5.30
   5  -6   3   12.70    3.50
  -5  -6  -3   12.00    4.30
  -5  -6  -3    8.20    5.80
   5  -6   3    2.50    3.80
  -5  -6  -3    4.90    5.80
   5  -6   3    5.20    4.20
  -5   6  -3   11.30    2.90
   5   6   3    7.80    3.80
   5   6   3   10.50    5.40
  -5   6  -3   11.40    4.70
  -5   6  -3   15.90    4.00
   5   6   3   16.70    4.10
   6  -6   3  123.79    8.70
   6  -6   3  118.19    8.20
  -6  -6  -3   98.19   11.00
   6  -6   3  120.09    6.40
  -6  -6  -3  107.69   10.60
  -6  -6  -3  114.29    8.10
   6   6   3  122.19    7.70
  -6   6  -3  126.69    7.80
  -6   6  -3  118.89    5.20
   6   6   3  123.59    7.30
   6   6   3  124.59    9.80
  -6   6  -3  134.19    9.80
   7  -6   3   -0.80    5.10
   7  -6   3    0.20    3.70
  -7  -6  -3    8.20    4.30
  -7  -6  -3    3.50    7.40
  -7  -6  -3    6.10    7.50
   7  -6   3    1.40    4.70
   7   6   3    6.20    6.40
  -7   6  -3   -2.40    6.50
  -7   6  -3    1.70    4.80
   7   6   3    1.80    4.30
   7   6   3    1.80    4.40
  -8  -6  -3    6.80    7.60
  -8  -6  -3    9.30    7.30
   8  -6   3    9.70    5.20
   8  -6   3    8.10    5.70
  -8   6  -3   10.00    5.60
   8   6   3   15.50    5.10
   8   6   3   17.70    4.80
   8   6   3    5.00    6.40
  -8   6  -3    1.20    7.40
   9  -6   3    9.40    5.90
  -9  -6  -3   19.00    8.00
  -9  -6  -3   -1.30    7.80
   9  -6   3    9.40    6.30
   9   6   3    2.90    4.60
   9   6   3   10.60    7.50
  -9   6  -3   -0.20    8.60
   9   6   3    4.60    5.50
  10  -6   3    1.80    6.00
 -10  -6  -3   -9.10    8.20
  10  -6   3    4.00    6.30
 -10  -6  -3   24.90    7.90
  10   6   3    5.10    5.90
 -10   6  -3   -8.80    9.30
  10   6   3   26.60    8.50
 -11  -6  -3   -2.60    9.40
  11  -6   3    4.10    6.70
  11  -6   3   -3.80    6.70
  11   6   3    9.80    8.40
 -11   6  -3  -24.00   10.50
 -11  -7   3   15.00    8.60
 -11  -7   3   13.80    7.30
  11  -7  -3    0.50    8.20
  11  -7  -3  -10.70    6.80
 -11   7   3    8.50    8.60
  11   7  -3   -3.60    6.30
  11   7  -3   13.70    8.90
 -11   7   3   -8.20   11.50
  10  -7  -3   13.90    7.70
  10  -7  -3    5.70    6.70
 -10  -7   3   18.60    7.60
 -10  -7   3   16.50    8.00
 -10   7   3   -0.30   10.10
  10   7  -3   18.70    8.40
 -10   7   3   15.80    8.30
  10   7  -3   10.90    6.00
   9  -7  -3   33.00    7.60
  -9  -7   3   32.70    8.50
   9  -7  -3   22.60    7.60
   9  -7  -3   27.70    5.90
  -9  -7   3   30.80    8.20
   9   7  -3   27.20    6.40
  -9   7   3   25.30    8.40
  -9   7   3   15.60    9.60
   9   7  -3   29.00    8.20
  -8  -7   3   21.80    7.20
  -8  -7   3   33.70    7.80
   8  -7  -3   32.30    5.80
   8  -7  -3   33.40    7.10
   8  -7  -3   32.90    6.80
   8   7  -3   39.70    8.10
   8   7  -3   25.30    5.20
  -8   7   3   32.80    8.80
   8   7  -3   28.70    6.10
  -8   7   3   48.80    7.90
   7  -7  -3   20.00    6.00
   7  -7  -3   30.80    6.60
   7  -7  -3   31.90    5.60
  -7  -7   3   32.50    7.60
  -7  -7   3   29.50    7.10
   7   7  -3   20.60    5.40
   7   7  -3   32.90    7.60
  -7   7   3   31.10    7.60
   7   7  -3   23.60    5.70
  -7   7   3   27.70    6.90
  -6  -7   3   -1.50    4.30
  -6  -7   3    0.00    5.80
   6  -7  -3    3.00    4.80
   6  -7  -3    5.60    5.00
   6  -7  -3    3.10    4.40
   6  -7  -3    1.90    3.60
  -6  -7   3   -2.80    5.80
  -6   7   3   -3.60    5.70
  -6   7   3   -1.30    3.80
   6   7  -3    3.60    3.00
   6   7  -3   -0.20    4.40
   6   7  -3    0.20    4.20
   6   7  -3    1.30    6.10
  -6   7   3    1.40    5.30
  -5  -7   3   31.90    5.90
  -5  -7   3   31.00    6.50
  -5  -7   3   38.90    5.40
   5  -7  -3   41.10    5.50
   5  -7  -3   32.90    5.40
   5  -7  -3   38.20    5.80
   5  -7  -3   45.00    5.20
   5   7  -3   38.30    5.50
   5   7  -3   36.80    6.20
  -5   7   3   38.00    4.00
   5   7  -3   42.50    4.00
   5   7  -3   38.40    5.30
  -5   7   3   32.00    5.60
  -5   7   3   41.00    5.90
   4  -7  -3    0.00    3.50
   4  -7  -3    4.40    3.80
  -4  -7   3   -0.60    3.40
  -4  -7   3    1.20    4.30
   4  -7  -3   -1.90    3.70
  -4  -7   3    1.60    4.00
  -4   7   3    1.00    2.50
  -4   7   3    0.00    3.40
   4   7  -3   -0.90    4.50
   4   7  -3    1.00    1.90
  -4   7   3    3.90    4.00
   4   7  -3    3.00    3.50
  -3  -7   3   -0.60    3.00
  -3  -7   3   -0.10    1.60
   3  -7  -3   -5.10    3.20
   3  -7  -3    2.00    3.20
   3  -7  -3    2.90    3.10
  -3  -7   3   -0.90    3.10
  -3  -7   3    1.10    3.80
   3  -7  -3   -1.20    2.30
  -3   7   3    0.40    2.60
   3   7  -3    0.50    1.80
  -3   7   3   -0.20    3.30
   3   7  -3   -1.60    2.80
   3   7  -3    0.50    3.90
  -2  -7   3   71.79    6.00
   2  -7  -3   73.49    5.20
  -2  -7   3   76.89    6.50
  -2  -7   3   76.89    3.20
  -2  -7   3   77.19    5.40
   2  -7  -3   77.19    5.10
   2  -7  -3   69.89    6.30
   2  -7  -3   78.99    5.90
  -2   7   3   88.19    5.80
   2   7  -3   81.19    6.10
  -2   7   3   75.79    6.40
   2   7  -3   78.79    3.50
  -2   7   3   83.69    4.00
   2   7  -3   73.69    5.20
  -1  -7   3  158.68    7.50
  -1  -7   3  155.38    6.70
   1  -7  -3  172.38    7.40
  -1  -7   3  161.58    7.80
   1  -7  -3  160.98    7.90
   1  -7  -3  169.88    6.80
   1  -7  -3  164.08    5.10
  -1   7   3  147.89    7.70
  -1   7   3  168.18    6.90
   1   7  -3  177.48    7.40
   1   7  -3  150.88    5.10
  -1   7   3  164.08    6.10
   1   7  -3  162.58    6.60
   0  -7  -3  108.59    4.10
   0  -7  -3  107.89    6.80
   0  -7   3   93.69    6.20
   0  -7   3  101.79    6.30
   0  -7  -3   98.99    6.70
   0  -7  -3   91.59    5.50
   0  -7   3   94.99    5.40
   0   7   3   95.59    5.60
   0   7   3  101.19    6.70
   0   7  -3   99.49    4.40
   0   7  -3  100.99    5.40
   0   7  -3  104.29    6.00
   1  -7   3  159.88    6.80
  -1  -7  -3  170.08    8.30
   1  -7   3  175.28    6.60
   1  -7   3  175.88    7.50
   1  -7   3  164.38    7.60
  -1  -7  -3  177.78    6.90
  -1  -7  -3  172.38    8.60
  -1  -7  -3  174.68    5.70
   1  -7   3  172.78    6.20
   1   7   3  180.98    6.90
  -1   7  -3  187.78    6.40
  -1   7  -3  167.58    7.20
  -1   7  -3  179.28    6.70
   1   7   3  174.48    7.20
   1   7   3  170.98    8.20
   2  -7   3   25.60    3.90
   2  -7   3   24.50    3.60
  -2  -7  -3   23.20    4.50
  -2  -7  -3   28.30    5.30
   2  -7   3   30.80    4.20
   2  -7   3   26.10    3.90
   2  -7   3   22.90    3.70
   2  -7   3   27.90    3.60
  -2  -7  -3   26.10    3.60
   2   7   3   20.70    3.80
   2   7   3   28.10    3.90
   2   7   3   17.60    4.50
   3  -7   3   23.40    3.70
   3  -7   3   17.20    3.70
   3  -7   3   19.20    3.90
  -3  -7  -3   19.30    4.40
   3  -7   3   19.40    3.80
  -3  -7  -3   17.80    5.30
   3  -7   3   18.60    3.80
   3  -7   3   22.20    4.20
  -3  -7  -3   25.40    4.40
   3   7   3   19.80    5.00
  -3   7  -3   15.80    3.80
  -3   7  -3   16.10    3.80
   3   7   3   17.50    4.00
   3   7   3   21.20    4.00
  -4  -7  -3   25.10    5.40
   4  -7   3   22.10    4.40
  -4  -7  -3   22.30    5.00
   4  -7   3   23.50    4.00
   4  -7   3   22.40    3.80
   4  -7   3   15.40    4.40
  -4  -7  -3   14.20    6.00
  -4   7  -3   25.10    4.30
   4   7   3   19.60    4.40
  -4   7  -3   24.30    3.80
   4   7   3   24.10    5.90
  -4   7  -3   24.10    4.70
   4   7   3   22.70    4.60
  -5  -7  -3    1.50    5.50
  -5  -7  -3   -4.20    4.20
   5  -7   3    1.30    3.90
   5  -7   3   -0.60    4.20
  -5  -7  -3   -4.70    5.50
   5  -7   3   -1.30    3.50
  -5   7  -3    2.30    3.80
   5   7   3    5.50    5.60
  -5   7  -3    5.70    4.90
  -5   7  -3    1.40    3.00
   5   7   3    1.60    4.20
   5   7   3    6.30    4.00
  -6  -7  -3   52.69    9.30
   6  -7   3   59.39    5.40
   6  -7   3   77.49    7.70
  -6  -7  -3   68.79    8.60
   6  -7   3   63.49    7.00
  -6  -7  -3   55.59    6.60
   6   7   3   61.29    6.00
  -6   7  -3   63.49    6.40
  -6   7  -3   58.19    5.40
   6   7   3   55.49    8.00
   6   7   3   62.69    6.50
  -6   7  -3   82.99    8.60
  -7  -7  -3    7.00    6.80
   7  -7   3    1.00    4.80
  -7  -7  -3    6.40    4.30
   7  -7   3    1.70    3.80
  -7  -7  -3    9.70    7.00
   7  -7   3    1.40    5.00
  -7   7  -3   -7.30    4.10
   7   7   3    3.50    4.10
   7   7   3    7.70    6.50
  -7   7  -3    1.30    6.40
   7   7   3   -2.00    4.40
  -8  -7  -3    6.90    7.40
   8  -7   3    6.60    5.90
  -8  -7  -3   14.30    7.60
   8  -7   3   13.70    6.00
   8   7   3   18.30    5.10
   8   7   3    4.20    4.90
  -8   7  -3   20.50    8.60
   8   7   3    9.70    7.30
  -9  -7  -3   17.30    7.80
  -9  -7  -3   16.70    8.90
   9  -7   3   17.50    6.80
   9  -7   3    7.60    6.10
   9   7   3    6.10    4.90
  -9   7  -3    2.10    8.90
   9   7   3   14.70    8.20
   9   7   3    5.00    5.10
  10  -7   3    4.10    6.70
  10  -7   3    8.20    6.80
 -10  -7  -3    5.60    8.30
 -10  -7  -3   17.60    7.60
 -10   7  -3  -10.40    9.20
  10   7   3   29.90    8.90
  10  -8  -3   -2.50    7.60
 -10  -8   3   11.80    7.50
  10  -8  -3   -9.10    6.30
 -10  -8   3   14.10    7.60
 -10   8   3    3.30    8.40
 -10   8   3  -11.20    9.80
  10   8  -3    1.70    6.10
  10   8  -3   15.70    8.60
   9  -8  -3    5.40    5.30
  -9  -8   3    3.00    6.90
  -9  -8   3   16.80    7.10
   9  -8  -3   14.50    7.90
   9  -8  -3   16.60    6.70
  -9   8   3    6.10    9.50
  -9   8   3    9.50    7.80
   9   8  -3   22.80    7.90
   9   8  -3   12.20    6.00
  -8  -8   3   21.20    7.30
  -8  -8   3   18.10    7.40
   8  -8  -3   20.70    7.30
   8  -8  -3   18.90    5.70
   8  -8  -3   11.10    6.20
   8   8  -3   23.00    7.70
  -8   8   3   12.60    8.40
   8   8  -3   11.00    5.80
  -8   8   3   18.20    7.50
   8   8  -3   12.60    5.10
   7  -8  -3    2.90    5.70
   7  -8  -3    5.00    5.10
  -7  -8   3    5.20    6.10
  -7  -8   3    8.50    6.10
   7  -8  -3    8.40    5.40
  -7   8   3   -3.50    6.30
   7   8  -3   -1.60    6.50
   7   8  -3    7.20    5.10
   7   8  -3    2.40    4.70
  -7   8   3    7.40    5.90
   6  -8  -3   88.39    8.00
   6  -8  -3   94.39    7.60
  -6  -8   3  109.29    9.70
   6  -8  -3   98.89    9.70
   6  -8  -3   99.99    9.00
  -6  -8   3  106.39    8.70
  -6  -8   3   96.39   10.40
   6   8  -3   98.39   10.80
   6   8  -3   90.79    8.10
  -6   8   3  106.09    9.70
  -6   8   3   93.59    9.50
   6   8  -3  108.79    9.30
   5  -8  -3  131.79    8.30
  -5  -8   3  115.09   10.10
  -5  -8   3  121.19    9.30
   5  -8  -3  115.49    7.80
  -5  -8   3  131.89    8.90
   5  -8  -3  133.29    9.40
   5   8  -3  123.39    5.20
  -5   8   3  131.59    6.30
  -5   8   3  107.59    9.30
  -5   8   3  124.39    8.50
   5   8  -3  130.99    9.40
   5   8  -3  125.39    8.00
   5   8  -3  119.99   10.30
   4  -8  -3   10.00    4.50
  -4  -8   3    2.20    5.30
   4  -8  -3    2.00    4.30
  -4  -8   3    4.90    4.20
  -4  -8   3    0.30    4.40
   4  -8  -3    6.30    4.40
   4  -8  -3    6.60    3.10
   4   8  -3    3.90    4.00
  -4   8   3    1.70    3.90
   4   8  -3    9.10    5.30
   4   8  -3    1.80    2.20
  -4   8   3    3.30    4.60
   3  -8  -3   45.70    5.20
   3  -8  -3   40.90    5.60
  -3  -8   3   50.49    5.70
  -3  -8   3   48.80    6.60
  -3  -8   3   48.50    5.50
  -3  -8   3   45.60    3.70
   3  -8  -3   49.10    5.10
   3  -8  -3   43.70    5.40
   3   8  -3   42.30    4.90
   3   8  -3   49.00    3.40
  -3   8   3   48.20    5.40
   3   8  -3   58.39    6.40
  -3   8   3   53.49    4.90
   2  -8  -3   76.99    5.80
  -2  -8   3   70.29    6.60
   2  -8  -3   73.19    7.10
   2  -8  -3   81.79    6.60
   2  -8  -3   65.99    5.70
  -2  -8   3   78.09    7.20
  -2  -8   3   72.59    5.90
  -2   8   3   75.89    6.20
  -2   8   3   72.29    4.30
   2   8  -3   84.09    4.10
  -2   8   3   72.39    6.90
   2   8  -3   81.29    7.20
   2   8  -3   73.49    5.70
   1  -8  -3  284.07   10.00
  -1  -8   3  268.97   10.20
   1  -8  -3  270.07   10.70
   1  -8  -3  257.27    9.20
   1  -8  -3  269.17    7.40
  -1  -8   3  265.87   10.60
  -1  -8   3  262.57    9.10
   1   8  -3  286.57   10.00
  -1   8   3  285.77    9.40
  -1   8   3  281.97   10.70
   1   8  -3  259.47    9.10
   1   8  -3  277.37    7.40
   0  -8   3    1.30    3.20
   0  -8  -3    2.30    3.00
   0  -8  -3   -0.20    3.80
   0  -8  -3   -1.50    3.50
   0  -8  -3    3.80    2.20
   0  -8   3    2.30    3.00
   0  -8   3    0.60    3.10
   0   8   3   -1.30    3.10
   0   8  -3    2.40    2.30
   0   8  -3    5.00    3.40
   0   8  -3    2.10    2.90
   0   8   3    0.10    3.80
  -1  -8  -3    5.00    2.50
   1  -8   3    4.50    3.50
  -1  -8  -3    1.70    3.60
  -1  -8  -3    6.10    4.40
   1  -8   3    5.30    3.30
   1  -8   3    5.00    3.60
  -1  -8  -3    8.00    3.50
   1   8   3    7.70    3.30
   1   8   3    6.40    3.50
  -1   8  -3    3.00    3.00
   1   8   3    3.40    4.20
  -1   8  -3    4.60    3.60
  -1   8  -3    4.20    2.70
  -2  -8  -3   53.09    6.90
   2  -8   3   52.99    5.60
   2  -8   3   59.89    5.60
  -2  -8  -3   63.79    5.00
   2  -8   3   62.49    6.30
   2  -8   3   53.79    5.50
   2  -8   3   54.19    5.10
   2  -8   3   57.29    5.10
  -2  -8  -3   49.30    5.90
  -2   8  -3   64.29    6.00
  -2   8  -3   57.59    5.50
   2   8   3   59.49    5.50
   2   8   3   59.99    6.40
  -2   8  -3   58.29    5.20
   2   8   3   68.49    6.10
   3  -8   3  189.88    8.40
   3  -8   3  185.88    8.50
  -3  -8  -3  194.68    8.20
   3  -8   3  189.08    7.80
   3  -8   3  193.28    8.60
  -3  -8  -3  179.28    9.90
   3  -8   3  184.68    8.40
   3  -8   3  193.98    8.30
  -3  -8  -3  173.08   10.70
   3   8   3  173.68   10.20
   3   8   3  191.18    8.30
  -3   8  -3  183.78    8.30
   3   8   3  180.78    8.20
  -3   8  -3  183.98    8.50
  -4  -8  -3    5.20    5.80
  -4  -8  -3   15.80    5.00
   4  -8   3   12.80    4.10
   4  -8   3    2.40    3.60
   4  -8   3    9.80    4.00
   4  -8   3   10.00    4.30
  -4  -8  -3    4.70    4.70
  -4   8  -3    8.80    4.50
  -4   8  -3   12.70    4.00
   4   8   3    5.90    5.80
  -4   8  -3    4.50    3.70
   4   8   3    3.50    4.40
   4   8   3    4.00    4.10
   5  -8   3   62.19    6.80
   5  -8   3   68.19    6.90
  -5  -8  -3   76.79    8.00
  -5  -8  -3   68.39    7.40
  -5  -8  -3   68.19    9.60
   5  -8   3   72.59    6.40
   5   8   3   87.69    7.20
  -5   8  -3   66.59    6.90
   5   8   3   56.39    8.00
  -5   8  -3   78.59    6.30
   5   8   3   76.29    7.00
  -5   8  -3   72.49    7.70
  -6  -8  -3    2.20    4.80
   6  -8   3   -1.80    4.00
   6  -8   3   -0.50    4.60
   6  -8   3   -3.20    4.90
  -6  -8  -3   -7.20    6.70
  -6  -8  -3   -4.20    5.90
  -6   8  -3    0.40    3.10
   6   8   3   -7.30    6.30
  -6   8  -3    0.20    4.10
  -6   8  -3   -0.70    5.70
   6   8   3   -3.50    5.00
   6   8   3    1.00    4.10
  -7  -8  -3   21.50    7.90
   7  -8   3   13.10    5.50
   7  -8   3   13.90    4.30
  -7  -8  -3    9.40    4.90
   7  -8   3   22.40    6.00
  -7  -8  -3   15.00    6.60
   7   8   3   11.90    5.40
   7   8   3    7.60    7.00
  -7   8  -3    9.60    4.90
  -7   8  -3   11.40    7.10
   7   8   3   17.50    4.60
   8  -8   3   37.40    7.30
  -8  -8  -3   40.30    8.20
  -8  -8  -3   29.10    8.40
   8  -8   3   23.00    6.70
   8   8   3   36.40    9.00
   8   8   3   24.70    5.90
   8   8   3   44.90    6.20
  -8   8  -3   21.50    8.70
  -9  -8  -3   25.20    8.20
  -9  -8  -3   48.30    9.60
   9  -8   3   31.90    7.30
   9  -8   3   17.70    7.10
   9   8   3   13.60    5.90
  -9   8  -3   25.00    9.60
   9   8   3   38.90    9.20
 -10  -8  -3   21.70    7.80
 -10  -8  -3    7.60    7.90
  10  -8   3    6.10    7.00
  10  -8   3    6.40    7.10
  10   8   3    8.50    8.50
 -10   8  -3   -5.80   10.00
  10  -9  -3    6.80    7.20
  10  -9  -3   -1.80    7.60
 -10  -9   3   11.20    7.90
 -10  -9   3   19.90    8.30
 -10   9   3    0.70    8.60
  10   9  -3    2.00    6.60
  10   9  -3   14.10    8.60
 -10   9   3   -8.60   12.40
   9  -9  -3   15.50    7.80
   9  -9  -3   10.60    7.30
   9  -9  -3   26.50    6.40
  -9  -9   3   33.00    8.50
  -9  -9   3   30.40    7.90
  -9   9   3   18.70    9.80
  -9   9   3   28.60    8.50
   9   9  -3   26.10    9.20
   9   9  -3   21.90    6.80
   8  -9  -3    5.10    7.10
  -8  -9   3    6.90    6.80
   8  -9  -3    8.70    6.20
  -8  -9   3    4.50    6.30
   8  -9  -3   16.80    5.80
   8   9  -3   10.70    7.90
   8   9  -3    3.50    5.90
  -8   9   3   -9.30    7.40
   8   9  -3    1.50    5.20
  -8   9   3   12.00    7.30
   7  -9  -3   20.30    5.70
  -7  -9   3   10.60    6.40
  -7  -9   3    8.70    5.30
   7  -9  -3   10.90    6.60
  -7  -9   3   18.80    7.20
  -7   9   3   13.80    7.10
  -7   9   3   13.70    6.50
   7   9  -3   17.30    7.80
   7   9  -3    5.20    5.50
   7   9  -3   15.70    5.50
   6  -9  -3   14.90    5.30
  -6  -9   3   16.80    6.80
   6  -9  -3   11.40    6.10
  -6  -9   3   14.10    5.90
   6  -9  -3    5.10    4.50
  -6  -9   3   14.30    5.30
  -6   9   3    3.20    6.10
   6   9  -3    9.80    5.50
   6   9  -3   10.60    6.90
   6   9  -3   11.60    5.40
  -6   9   3   -0.90    5.60
   5  -9  -3   34.40    5.80
  -5  -9   3   24.60    5.90
  -5  -9   3   22.60    7.10
   5  -9  -3   29.00    6.00
  -5  -9   3   28.00    6.50
   5  -9  -3   29.50    6.50
  -5   9   3   27.10    4.20
   5   9  -3   25.50    6.30
   5   9  -3   36.10    6.10
  -5   9   3   34.70    6.50
   5   9  -3   29.90    7.50
  -5   9   3   26.80    5.90
  -4  -9   3    6.70    5.00
   4  -9  -3    5.40    3.60
  -4  -9   3   13.60    5.00
   4  -9  -3    4.00    4.80
   4  -9  -3    8.20    4.80
   4  -9  -3    7.60    5.20
  -4  -9   3    5.10    5.60
   4   9  -3   10.60    4.60
  -4   9   3    7.90    5.10
  -4   9   3    9.00    4.40
   4   9  -3   10.50    2.50
   4   9  -3    6.90    5.90
   3  -9  -3  132.49    7.20
  -3  -9   3  145.09    9.20
   3  -9  -3  125.09    7.90
   3  -9  -3  126.29    8.70
   3  -9  -3  114.29    9.00
  -3  -9   3  130.39    9.60
  -3  -9   3  126.49    8.10
  -3   9   3  122.19    9.50
   3   9  -3  131.29    9.70
  -3   9   3  129.99    8.30
   3   9  -3  110.89    7.60
   3   9  -3  124.79    5.20
  -3   9   3  132.59    6.60
   2  -9  -3   13.60    5.20
   2  -9  -3    9.20    4.40
  -2  -9   3   11.00    4.70
  -2  -9   3   17.10    5.50
   2  -9  -3    9.00    4.40
  -2  -9   3   20.90    4.60
   2   9  -3   15.00    3.00
   2   9  -3   14.30    5.30
  -2   9   3   14.60    3.20
  -2   9   3   16.70    5.30
  -2   9   3   12.10    4.30
   2   9  -3   11.60    4.20
   1  -9  -3   20.30    5.00
   1  -9  -3   15.60    5.00
  -1  -9   3   17.10    4.50
   1  -9  -3   15.90    4.40
  -1  -9   3   18.90    4.40
  -1  -9   3   14.70    4.80
   1  -9  -3   23.80    3.10
   1   9  -3   19.90    4.30
  -1   9   3   21.60    4.50
   1   9  -3   25.30    5.20
   1   9  -3   16.30    3.10
  -1   9   3   22.50    5.40
   0  -9  -3   16.70    4.40
   0  -9  -3   20.00    3.00
   0  -9   3   19.10    4.10
   0  -9  -3   22.90    5.60
   0  -9   3   17.90    4.60
   0  -9   3   17.60    4.50
   0  -9  -3   11.30    4.90
   0   9  -3   18.00    3.30
   0   9  -3   15.30    4.00
   0   9   3   16.90    4.20
   0   9  -3   19.40    4.50
   0   9   3   14.80    5.20
   1  -9   3  167.28    7.80
  -1  -9  -3  175.68    6.60
  -1  -9  -3  159.98    7.90
   1  -9   3  152.48    9.00
  -1  -9  -3  179.98   10.20
  -1  -9  -3  172.18    9.80
   1  -9   3  163.28    8.80
  -1   9  -3  173.38    7.80
  -1   9  -3  170.38    7.20
   1   9   3  169.28    9.90
   1   9   3  177.88    7.90
   1   9   3  156.88    8.00
  -1   9  -3  163.48    8.90
  -2  -9  -3    5.30    4.70
  -2  -9  -3    9.40    3.50
  -2  -9  -3    5.00    5.50
   2  -9   3    8.90    4.10
   2  -9   3    7.00    4.20
   2  -9   3    4.00    4.30
   2  -9   3    8.80    4.00
  -2   9  -3    6.70    3.80
   2   9   3    5.50    5.50
   2   9   3    2.60    4.20
  -2   9  -3    5.80    4.50
  -2   9  -3    6.40    3.70
   2   9   3    7.80    4.30
  -3  -9  -3   53.99    8.20
   3  -9   3   49.90    6.10
   3  -9   3   61.29    6.50
  -3  -9  -3   55.59    5.60
   3  -9   3   51.09    5.70
   3  -9   3   52.29    5.90
  -3  -9  -3   55.59    7.00
   3  -9   3   60.59    5.90
   3  -9   3   57.49    5.90
  -3   9  -3   64.69    6.60
  -3   9  -3   59.99    6.40
  -3   9  -3   58.99    6.20
   3   9   3   65.59    6.00
   3   9   3   54.89    6.10
   3   9   3   53.69    7.60
   4  -9   3   46.50    6.00
  -4  -9  -3   35.10    6.70
  -4  -9  -3   44.50    8.20
   4  -9   3   43.20    5.60
   4  -9   3   45.00    5.70
  -4  -9  -3   47.80    6.40
   4  -9   3   54.19    6.40
  -4   9  -3   50.79    6.50
   4   9   3   49.70    6.40
   4   9   3   52.39    5.70
  -4   9  -3   39.70    5.50
  -4   9  -3   56.59    6.40
   4   9   3   57.09    8.20
   5  -9   3    3.30    4.90
  -5  -9  -3   11.00    7.60
  -5  -9  -3   11.10    5.80
  -5  -9  -3    5.10    5.60
   5  -9   3    6.50    4.40
   5  -9   3   -0.30    5.10
   5   9   3   10.30    5.80
  -5   9  -3    8.70    4.60
   5   9   3    8.60    7.10
  -5   9  -3   18.80    6.00
   5   9   3    6.90    4.70
  -5   9  -3    6.40    4.00
   6  -9   3   10.90    4.50
   6  -9   3    7.50    5.30
  -6  -9  -3    4.40    5.30
  -6  -9  -3    3.30    5.00
   6  -9   3    7.90    5.40
  -6  -9  -3   15.60    6.90
  -6   9  -3   -2.20    4.20
   6   9   3    7.50    4.10
   6   9   3    4.30    5.30
  -6   9  -3    4.00    5.90
   6   9   3   -3.90    6.90
   7  -9   3   39.70    7.00
   7  -9   3   30.60    6.90
  -7  -9  -3   34.40    6.40
  -7  -9  -3   32.50    8.20
  -7  -9  -3   41.10    7.50
   7  -9   3   33.90    6.50
   7   9   3   31.50    6.60
   7   9   3   40.40    5.60
   7   9   3   39.30    9.20
  -7   9  -3   40.90    8.40
   8  -9   3   -0.60    6.00
  -8  -9  -3   -4.00    8.20
  -8  -9  -3    4.00    7.90
  -8  -9  -3    0.90    6.60
   8  -9   3    5.40    6.20
  -8   9  -3   -9.20    7.70
   8   9   3    4.00    8.40
   8   9   3   -7.20    5.30
   9  -9   3   -2.60    6.30
   9  -9   3    0.80    6.60
  -9  -9  -3    9.10    7.40
  -9  -9  -3   10.10    7.80
   9   9   3   12.00    8.80
   9   9   3    2.00    5.60
  -9   9  -3  -10.50    8.70
 -10  -9  -3   13.30    7.90
  10  -9   3    8.20    7.80
 -10  -9  -3   21.40    8.70
  10  -9   3   10.60    7.70
 -10   9  -3  -15.40   10.50
  10   9   3   34.40   10.50
  10 -10  -3    3.40    8.70
 -10 -10   3   -2.00    7.30
 -10 -10   3   15.60    7.80
  10  10  -3    4.60    7.20
 -10  10   3    2.20   10.90
  10  10  -3    8.90    9.20
  -9 -10   3    4.70    6.60
   9 -10  -3    9.90    8.10
   9 -10  -3    2.70    6.40
  -9 -10   3   19.60    7.90
   9  10  -3    0.00    6.70
  -9  10   3  -10.60    7.60
   9  10  -3    9.30    8.90
  -8 -10   3    7.70    7.10
  -8 -10   3    6.20    6.30
   8 -10  -3   15.40    7.60
   8 -10  -3    4.00    5.70
   8  10  -3    8.70    8.70
   8  10  -3    4.20    6.60
   8  10  -3    3.10    5.70
  -8  10   3    2.00    7.50
  -7 -10   3    9.20    6.70
  -7 -10   3   -0.60    5.80
   7 -10  -3    3.00    6.20
   7 -10  -3    4.90    5.50
  -7 -10   3   -0.10    5.00
   7  10  -3    4.90    7.70
   7  10  -3    7.60    5.70
  -7  10   3   -4.00    6.40
   7  10  -3    6.80    5.90
  -7  10   3    6.80    7.00
   6 -10  -3    8.60    5.80
  -6 -10   3   12.30    5.60
  -6 -10   3    8.60    6.40
  -6 -10   3   12.00    5.60
   6 -10  -3    5.30    5.90
   6 -10  -3    6.90    5.40
  -6  10   3   10.30    6.40
   6  10  -3    5.40    5.90
   6  10  -3   12.70    7.40
   6  10  -3    7.90    5.90
  -6  10   3    7.10    5.80
  -5 -10   3   20.50    6.90
   5 -10  -3   23.90    5.90
   5 -10  -3   29.20    6.60
  -5 -10   3   25.60    6.30
  -5 -10   3   19.40    6.00
   5 -10  -3   24.00    6.10
   5  10  -3   19.40    7.80
   5  10  -3   18.80    6.10
  -5  10   3   26.30    6.60
   5  10  -3   24.50    6.00
  -5  10   3   20.00    5.60
   4 -10  -3    0.30    4.00
   4 -10  -3   -4.80    5.30
  -4 -10   3    1.80    5.30
   4 -10  -3   -4.60    5.30
   4 -10  -3    8.60    5.50
  -4 -10   3    5.10    5.30
  -4 -10   3   -0.60    5.80
  -4  10   3    4.40    5.50
   4  10  -3    0.50    6.90
  -4  10   3    2.40    4.60
   4  10  -3    1.90    4.80
  -3 -10   3    3.00    4.80
   3 -10  -3    5.50    5.70
   3 -10  -3   -2.30    4.10
   3 -10  -3   -0.30    4.60
   3 -10  -3   -6.10    5.10
  -3 -10   3    0.20    5.40
  -3 -10   3    0.60    4.50
  -3  10   3   -0.90    3.60
   3  10  -3    4.80    3.20
  -3  10   3    6.80    5.10
  -3  10   3    4.80    5.50
   3  10  -3   -1.40    4.40
   3  10  -3    1.60    6.40
   2 -10  -3   12.00    4.80
   2 -10  -3    9.70    5.80
  -2 -10   3    4.60    5.10
   2 -10  -3    6.10    4.80
  -2 -10   3   11.60    4.90
  -2 -10   3    9.00    4.80
   2  10  -3   16.60    3.40
  -2  10   3    4.70    5.60
  -2  10   3   10.90    5.10
  -2  10   3    9.20    3.40
   2  10  -3   11.20    4.40
   2  10  -3   16.20    6.10
   1 -10  -3  179.88   10.00
  -1 -10   3  178.78   10.60
  -1 -10   3  164.68    9.80
   1 -10  -3  178.78    6.60
   1 -10  -3  157.98    9.00
   1 -10  -3  173.08   10.80
  -1 -10   3  182.18    8.70
   1  10  -3  176.98    7.00
  -1  10   3  181.08    8.90
   1  10  -3  188.88   10.50
  -1  10   3  160.38   10.40
   1  10  -3  169.78    8.60
   0 -10   3   15.30    5.40
   0 -10   3   18.80    5.20
   0 -10  -3   28.40    5.20
   0 -10  -3   27.70    3.50
   0 -10  -3   17.90    5.50
   0 -10   3   26.00    4.70
   0 -10  -3   23.60    6.20
   0  10  -3   18.90    4.50
   0  10  -3   22.30    5.50
   0  10  -3   19.90    3.90
   0  10   3   24.40    6.10
   0  10   3   24.50    4.90
   0  10   3   20.20    4.80
  -1 -10  -3    2.70    3.20
  -1 -10  -3    0.50    5.70
  -1 -10  -3    2.60    4.40
   1 -10   3    3.40    4.00
  -1 -10  -3   -3.80    4.70
   1 -10   3    0.90    4.70
   1 -10   3    1.80    4.50
   1  10   3    0.40    4.40
   1  10   3   -8.00    5.20
  -1  10  -3    4.30    3.60
   1  10   3    4.70    4.20
  -1  10  -3   -1.20    4.60
  -1  10  -3    1.70    4.20
   2 -10   3    4.30    4.80
   2 -10   3    6.00    4.50
  -2 -10  -3    7.40    3.90
  -2 -10  -3    9.60    5.50
  -2 -10  -3   12.90    6.60
   2 -10   3    0.70    4.30
   2 -10   3    1.30    4.60
  -2  10  -3    8.20    4.40
  -2  10  -3    4.50    4.10
   2  10   3    2.90    4.70
   2  10   3    3.40    4.90
   2  10   3    2.90    6.10
  -2  10  -3    7.30    5.50
   3 -10   3   12.70    4.70
   3 -10   3    7.60    5.00
  -3 -10  -3    9.10    5.70
   3 -10   3   10.70    4.80
  -3 -10  -3   10.40    4.40
  -3 -10  -3   11.90    7.00
   3 -10   3    4.80    4.70
   3 -10   3    7.20    4.70
   3 -10   3   11.90    5.10
  -3  10  -3    9.60    4.50
  -3  10  -3    4.20    5.50
  -3  10  -3   10.10    5.10
   3  10   3   12.00    5.40
   3  10   3   15.70    6.90
   3  10   3   11.20    5.30
  -3  10  -3   10.50    4.90
   4 -10   3   11.60    5.30
  -4 -10  -3   16.90    5.00
  -4 -10  -3   10.80    6.00
   4 -10   3    8.20    5.10
   4 -10   3   18.80    5.30
   4 -10   3   15.80    5.10
  -4 -10  -3   22.90    7.80
  -4  10  -3   19.30    5.90
   4  10   3   26.40    6.30
   4  10   3    6.00    5.00
  -4  10  -3   13.50    5.20
  -4  10  -3   10.20    5.50
  -4  10  -3    6.10    4.30
   4  10   3   13.00    7.60
  -5 -10  -3    5.20    5.30
   5 -10   3   11.90    5.40
  -5 -10  -3    7.20    4.80
   5 -10   3    9.30    5.20
   5 -10   3   10.20    4.70
  -5 -10  -3   11.80    6.70
   5 -10   3    3.10    4.50
  -5  10  -3    1.00    4.40
   5  10   3    3.00    7.10
  -5  10  -3    9.90    5.50
   5  10   3    8.90    4.40
  -5  10  -3    6.70    4.00
   5  10   3    3.40    5.60
  -5  10  -3    2.30    5.90
  -6 -10  -3    8.50    7.00
   6 -10   3    2.00    5.20
  -6 -10  -3    1.90    5.40
   6 -10   3    3.80    5.70
   6 -10   3    5.50    4.50
  -6 -10  -3   16.80    5.90
   6  10   3    0.90    5.80
  -6  10  -3   -2.30    4.40
   6  10   3    6.30    4.10
  -6  10  -3    2.30    6.20
   6  10   3    1.50    7.50
  -7 -10  -3    8.00    5.80
   7 -10   3    5.80    6.00
  -7 -10  -3   16.80    6.50
  -7 -10  -3    8.00    7.70
   7 -10   3    9.00    6.30
   7  10   3    5.10    8.40
   7  10   3    2.20    6.30
  -7  10  -3    3.90    7.60
   8 -10   3   13.20    6.90
  -8 -10  -3    6.10    6.70
  -8 -10  -3   15.80    6.90
  -8 -10  -3   15.20    8.30
   8 -10   3    9.30    6.70
   8  10   3    2.90    8.80
  -8  10  -3   10.40    8.70
   8  10   3   -1.50    6.20
   9 -10   3   34.10    8.40
  -9 -10  -3   35.50    8.30
   9 -10   3   20.40    7.70
  -9 -10  -3   24.30    9.00
   9  10   3   12.30    7.00
   9  10   3   36.60   10.90
  -9  10  -3   14.10    9.90
  -9 -11   3   19.50    8.50
   9 -11  -3   26.30    9.00
  -9 -11   3   22.00    7.40
   9 -11  -3   11.10    8.10
   9  11  -3   21.50    9.40
  -9  11   3    5.50    8.80
   9  11  -3    0.70    7.30
  -8 -11   3   18.20    7.70
   8 -11  -3   16.90    8.30
  -8 -11   3   25.50    7.00
   8 -11  -3   16.30    6.50
   8  11  -3   14.30    6.50
   8  11  -3   17.60    8.80
  -8  11   3   17.00    8.40
   8  11  -3    6.60    6.90
  -7 -11   3   -0.90    5.50
  -7 -11   3   12.80    6.10
  -7 -11   3    8.80    7.00
   7 -11  -3    5.20    7.30
   7 -11  -3    7.70    6.00
   7  11  -3   -3.20    8.30
  -7  11   3    0.00    7.40
   7  11  -3   -1.70    6.30
   7  11  -3    7.80    6.00
   6 -11  -3    7.40    6.00
  -6 -11   3   10.20    6.60
  -6 -11   3    5.10    5.50
  -6 -11   3   10.00    5.80
   6 -11  -3    7.00    6.40
   6  11  -3    5.20    7.80
   6  11  -3    0.80    6.20
   6  11  -3   10.60    6.40
  -6  11   3    5.60    6.80
  -5 -11   3    6.10    5.70
  -5 -11   3   10.20    6.70
   5 -11  -3    7.50    6.30
   5 -11  -3    9.50    5.80
  -5 -11   3   12.70    5.60
   5 -11  -3   11.00    5.40
   5  11  -3    5.80    5.60
   5  11  -3    9.80    5.90
  -5  11   3   15.50    6.60
   5  11  -3    1.90    7.30
  -4 -11   3   12.60    5.30
  -4 -11   3   12.70    6.50
   4 -11  -3    9.40    5.20
   4 -11  -3   14.60    6.10
   4 -11  -3   11.80    5.70
   4 -11  -3   10.80    5.60
  -4 -11   3   10.50    5.80
  -4  11   3   15.20    7.00
   4  11  -3    4.60    7.10
  -4  11   3   13.40    6.10
  -4  11   3    0.40    5.80
   4  11  -3   10.90    5.30
   3 -11  -3  137.39    9.50
   3 -11  -3  135.59   10.90
  -3 -11   3  142.19    9.40
  -3 -11   3  147.19   10.50
  -3 -11   3  141.19   11.40
   3 -11  -3  154.58    9.10
   3  11  -3  124.89    8.80
  -3  11   3  133.09    7.30
   3  11  -3  148.69   12.00
  -3  11   3  149.79    9.90
  -3  11   3  149.88   11.70
   2 -11  -3   17.10    6.30
   2 -11  -3   11.10    5.70
  -2 -11   3   15.60    5.20
   2 -11  -3   21.70    5.90
  -2 -11   3   14.10    6.20
  -2 -11   3   14.00    5.70
  -2  11   3   17.30    5.90
   2  11  -3   16.40    5.30
  -2  11   3   29.00    7.60
   2  11  -3   24.70    7.30
   2  11  -3   19.00    4.40
  -2  11   3   18.80    4.00
   1 -11  -3    2.80    5.70
  -1 -11   3   -1.40    5.00
   1 -11  -3    3.70    5.40
  -1 -11   3    0.20    4.30
  -1 -11   3    3.70    5.50
   1 -11  -3    1.30    5.00
   1 -11  -3    0.30    3.30
   1  11  -3    0.20    3.60
  -1  11   3    5.90    4.80
  -1  11   3    0.80    5.90
   1  11  -3    0.10    4.40
   1  11  -3    1.60    6.20
   0 -11  -3   19.80    6.50
   0 -11   3   10.20    5.90
   0 -11  -3   17.60    6.70
   0 -11   3   16.00    4.80
   0 -11  -3   15.10    5.60
   0 -11  -3   16.30    3.60
   0 -11   3   11.50    5.70
   0  11   3    9.10    5.20
   0  11   3   11.80    4.90
   0  11  -3   14.10    4.80
   0  11  -3   25.40    6.50
   0  11   3   19.70    6.80
   0  11  -3   16.90    4.20
   1 -11   3   82.59    8.60
  -1 -11  -3   56.49    5.70
  -1 -11  -3   56.29    8.60
   1 -11   3   54.99    7.40
  -1 -11  -3   43.50    7.20
   1 -11   3   53.39    6.10
   1  11   3   56.29    6.50
   1  11   3   47.10    6.40
  -1  11  -3   52.09    6.40
   1  11   3   57.39    8.30
  -1  11  -3   61.39    5.80
  -1  11  -3   50.89    7.30
   2 -11   3   26.50    6.00
  -2 -11  -3   32.50    7.80
  -2 -11  -3   19.80    6.60
   2 -11   3   25.60    6.30
  -2 -11  -3   28.90    4.90
   2 -11   3   33.50    6.80
   2 -11   3   31.60    5.80
   2  11   3   26.40    5.90
   2  11   3   26.00    6.00
  -2  11  -3   21.40    5.10
  -2  11  -3   32.00    5.40
  -2  11  -3   27.30    7.00
   2  11   3   26.70    7.70
   3 -11   3   18.90    5.50
  -3 -11  -3   29.30    5.10
  -3 -11  -3   22.20    6.60
   3 -11   3   19.20    5.50
   3 -11   3   24.50    6.00
  -3 -11  -3   20.60    7.80
   3 -11   3   19.70    5.80
  -3  11  -3   26.70    6.70
  -3  11  -3   30.20    6.10
   3  11   3   14.20    7.70
  -3  11  -3   26.40    5.90
  -3  11  -3   23.70    5.10
   3  11   3   16.40    5.60
   3  11   3   22.90    6.20
  -4 -11  -3   25.70    5.20
  -4 -11  -3   24.90    7.90
   4 -11   3   16.50    5.50
   4 -11   3   20.10    5.60
   4 -11   3   19.40    5.50
   4 -11   3   19.60    5.40
  -4 -11  -3   21.40    6.60
  -4  11  -3   23.50    5.80
  -4  11  -3   26.70    5.70
  -4  11  -3   23.80    5.40
  -4  11  -3   19.20    6.60
   4  11   3   19.10    5.40
   4  11   3   15.40    8.10
   4  11   3   11.80    6.10
  -4  11  -3   22.30    6.10
  -5 -11  -3   20.80    7.50
   5 -11   3    6.50    5.00
   5 -11   3    6.20    4.80
  -5 -11  -3   15.80    6.50
  -5 -11  -3   19.70    5.20
   5 -11   3    6.30    5.20
   5 -11   3   10.70    5.70
   5  11   3   -1.90    8.10
  -5  11  -3    7.40    4.90
   5  11   3    8.20    4.60
  -5  11  -3   11.20    5.80
  -5  11  -3   12.50    6.10
  -5  11  -3   12.60    4.40
   5  11   3    3.30    6.00
   6 -11   3   -0.60    6.10
  -6 -11  -3    2.60    5.90
  -6 -11  -3   10.20    7.70
   6 -11   3    2.00    5.10
   6 -11   3    3.40    5.70
  -6 -11  -3    5.30    5.30
  -6  11  -3    0.70    6.40
   6  11   3    1.70    6.50
   6  11   3   -2.80    8.50
  -6  11  -3   -2.70    6.50
  -7 -11  -3    3.40    5.90
   7 -11   3   11.00    6.80
  -7 -11  -3   11.50    8.20
  -7 -11  -3   14.50    6.10
   7 -11   3   11.80    6.90
  -7  11  -3   12.60    7.70
   7  11   3   -2.00    9.20
   7  11   3    3.20    7.00
  -7  11  -3   -2.60    7.40
  -8 -11  -3   16.40    6.70
  -8 -11  -3    6.40    8.00
   8 -11   3   10.10    6.80
   8 -11   3   10.50    7.00
  -8 -11  -3   -6.10    6.30
   8  11   3   13.00    9.70
  -8  11  -3   -9.90    8.10
  -8  11  -3   13.60    8.50
   8  11   3   -1.50    6.60
  -9 -11  -3    5.70    8.20
   9 -11   3    1.70    7.40
   9 -11   3    8.90    7.50
  -9 -11  -3    9.60    7.60
  -9  11  -3   12.60    9.10
  -9  11  -3  -20.40    9.30
   9  11   3   19.40   10.10
   9  11   3  -13.50    6.80
   8 -12  -3    0.00    6.80
   8 -12  -3    3.80    8.10
  -8 -12   3   17.50    6.60
  -8 -12   3   13.10    7.60
   8  12  -3   10.70    9.90
   8  12  -3   15.60    7.20
   8  12  -3   -5.30    7.00
  -8  12   3  -18.80    7.70
   7 -12  -3   -0.50    7.20
  -7 -12   3    7.70    5.90
   7 -12  -3    7.90    6.60
  -7 -12   3    1.60    6.10
  -7 -12   3    5.40    6.80
   7  12  -3   15.40    7.00
   7  12  -3    2.20    6.90
  -7  12   3    9.20    8.10
   7  12  -3   -0.90    8.70
  -6 -12   3  -10.40    5.40
  -6 -12   3    1.50    5.30
   6 -12  -3   -3.50    6.70
  -6 -12   3    6.70    6.90
   6 -12  -3   -3.50    5.80
   6  12  -3   -0.80    6.60
   6  12  -3  -19.60    7.90
  -6  12   3  -11.60    6.70
   6  12  -3    3.20    6.50
   5 -12  -3   -4.10    6.20
  -5 -12   3   10.30    5.50
  -5 -12   3    4.20    5.70
   5 -12  -3    8.00    6.20
   5 -12  -3    5.60    5.80
  -5 -12   3    1.90    6.30
  -5  12   3    8.20    6.80
   5  12  -3   -3.90    7.80
   5  12  -3   -0.40    6.20
   5  12  -3    4.00    6.30
  -5  12   3    6.00    7.30
  -4 -12   3    4.80    5.50
   4 -12  -3   19.10    6.30
  -4 -12   3    4.10    6.20
   4 -12  -3   -2.50    5.60
   4 -12  -3   -1.10    6.00
  -4 -12   3    7.70    5.00
   4  12  -3   -1.60    5.40
  -4  12   3    1.60    6.80
   4  12  -3    2.80    7.70
  -4  12   3    2.40    6.00
  -3 -12   3    2.70    5.00
  -3 -12   3   -0.30    5.30
   3 -12  -3    6.30    5.70
   3 -12  -3    1.50    4.70
  -3 -12   3    7.60    6.40
   3 -12  -3    7.70    5.60
   3  12  -3    2.80    4.90
   3  12  -3    1.00    7.30
  -3  12   3   -1.40    6.50
  -3  12   3    9.80    5.80
  -2 -12   3    0.40    5.40
   2 -12  -3    2.90    5.70
  -2 -12   3   11.50    5.00
  -2 -12   3   -0.30    5.90
   2 -12  -3    6.90    5.80
   2 -12  -3    7.40    5.20
   2  12  -3    6.20    4.70
   2  12  -3    4.40    7.40
  -2  12   3    3.40    5.40
  -2  12   3    7.60    6.90
   1 -12  -3   22.00    6.80
   1 -12  -3   18.70    6.20
   1 -12  -3   23.20    6.70
  -1 -12   3   20.20    7.00
  -1 -12   3   28.80    5.50
  -1 -12   3   21.40    6.50
   1  12  -3   22.30    7.30
  -1  12   3   17.20    5.40
   1  12  -3   23.10    5.40
  -1  12   3   17.90    5.20
  -1  12   3   11.70    7.10
   0 -12   3   37.80    7.40
   0 -12   3   23.70    6.60
   0 -12  -3   29.80    7.20
   0 -12   3   27.20    5.60
   0 -12  -3   33.30    7.30
   0 -12  -3   30.70    6.40
   0  12  -3   28.60    5.50
   0  12   3   33.20    7.60
   0  12   3   32.30    6.00
   0  12   3   31.40    5.80
   0  12  -3   44.50    7.60
   0  12  -3   26.20    4.80
   1 -12   3    2.70    5.70
   1 -12   3    4.70    4.60
  -1 -12  -3    1.80    5.60
   1 -12   3    4.70    5.60
  -1 -12  -3    2.60    6.90
   1  12   3    3.10    5.20
   1  12   3   12.10    5.40
  -1  12  -3    8.80    4.90
  -1  12  -3    2.50    4.30
   1  12   3    3.80    7.20
  -1  12  -3   11.10    6.40
   2 -12   3   48.10    7.30
  -2 -12  -3   56.59    9.20
  -2 -12  -3   34.80    7.00
   2 -12   3   41.30    7.10
   2 -12   3   31.70    5.70
   2  12   3   30.40    6.10
  -2  12  -3   40.70    5.90
   2  12   3   36.10    6.60
   2  12   3   35.30    8.40
  -2  12  -3   36.80    5.70
  -2  12  -3   55.69    8.20
   3 -12   3   14.70    5.60
   3 -12   3   22.60    6.00
  -3 -12  -3   17.60    7.30
   3 -12   3   23.70    6.20
  -3 -12  -3    6.60    6.20
   3 -12   3   13.30    5.20
  -3  12  -3   19.40    5.70
  -3  12  -3    3.40    6.40
   3  12   3   11.30    6.10
  -3  12  -3   11.10    4.60
  -3  12  -3   17.10    5.50
   3  12   3   17.50    5.40
   3  12   3    7.40    8.00
   4 -12   3   11.80    5.60
  -4 -12  -3    7.20    6.00
  -4 -12  -3   17.70    6.50
   4 -12   3   11.70    5.60
   4 -12   3   11.40    5.50
  -4 -12  -3    5.90    7.10
   4 -12   3    8.30    5.50
  -4  12  -3   19.00    6.10
  -4  12  -3   20.00    7.10
  -4  12  -3   14.70    5.70
  -4  12  -3   12.80    4.80
  -4  12  -3   13.90    5.50
   4  12   3   11.20    6.60
  -4  12  -3    5.10    5.00
   4  12   3    8.90    8.60
   5 -12   3    7.50    5.30
   5 -12   3   14.10    5.90
  -5 -12  -3   12.80    6.60
   5 -12   3    7.60    6.00
  -5 -12  -3   24.50    6.20
  -5 -12  -3   19.20    7.90
  -5  12  -3    3.50    5.80
   5  12   3   13.80    7.20
  -5  12  -3   14.60    7.30
  -5  12  -3   13.10    4.90
  -5  12  -3    7.80    6.40
   5  12   3    2.70    9.10
  -5  12  -3   14.20    5.70
   6 -12   3   14.00    6.20
  -6 -12  -3   18.50    7.10
   6 -12   3   30.50    7.30
  -6 -12  -3   21.00    8.30
   6 -12   3   17.90    7.30
  -6 -12  -3   13.40    5.70
   6  12   3    2.90    9.50
   6  12   3   15.90    7.70
  -6  12  -3    6.50    7.30
  -6  12  -3   19.90    7.70
  -7 -12  -3    0.10    5.60
  -7 -12  -3    1.30    7.40
   7 -12   3   -1.80    6.20
   7 -12   3    5.80    6.60
  -7 -12  -3    2.60    6.30
   7  12   3    0.00    7.50
   7  12   3    7.40    9.90
  -7  12  -3    4.00    7.40
  -7  12  -3  -17.60    7.10
  -8 -12  -3   12.80    7.70
   8 -12   3   16.00    7.50
  -8 -12  -3   20.80    8.80
   8 -12   3   15.60    7.90
  -8 -12  -3   12.00    8.40
   8  12   3    1.60    8.00
  -8  12  -3    5.10    9.20
   8  12   3   16.30   10.50
  -8  12  -3   21.70    8.90
   8 -13  -3    2.00    8.60
  -8 -13   3    9.50    8.00
  -8 -13   3   17.00    7.20
   8 -13  -3   -0.50    7.40
  -8  13   3   -6.10    8.80
   8  13  -3   10.70    7.80
   8  13  -3  -15.10    7.20
   8  13  -3    8.00   10.00
  -7 -13   3   22.80    6.90
  -7 -13   3    6.60    6.80
   7 -13  -3   22.90    8.60
  -7 -13   3   20.70    8.20
   7 -13  -3   23.40    7.50
   7  13  -3   22.10   10.10
   7  13  -3    7.10    7.70
  -7  13   3    8.70    8.20
   7  13  -3   11.10    7.20
   6 -13  -3    8.60    7.80
  -6 -13   3   16.20    7.20
   6 -13  -3   13.60    7.00
  -6 -13   3   27.70    8.50
  -6 -13   3   30.50    6.80
  -6  13   3   32.70    9.60
  -6  13   3    5.00    7.60
   6  13  -3   12.00    7.60
   6  13  -3   24.70   10.10
   6  13  -3   20.40    8.00
   5 -13  -3   -3.80    7.10
   5 -13  -3   14.00    6.80
   5 -13  -3    3.30    6.10
  -5 -13   3    4.70    7.20
  -5 -13   3   -0.50    6.10
  -5 -13   3    8.00    5.30
   5  13  -3    8.60    6.80
  -5  13   3    3.30    8.00
   5  13  -3   -0.50    6.60
  -5  13   3    3.00    7.10
   5  13  -3   -5.60    8.60
  -4 -13   3   16.20    6.00
  -4 -13   3   11.70    6.40
   4 -13  -3   13.70    6.90
   4 -13  -3    1.40    5.90
  -4 -13   3    6.80    7.00
  -4  13   3    2.50    6.30
   4  13  -3    1.40    5.80
  -4  13   3    9.90    8.20
   4  13  -3    3.10    8.40
  -3 -13   3   -1.20    5.60
  -3 -13   3   -8.20    5.70
   3 -13  -3   -1.70    6.20
  -3 -13   3    0.40    4.90
   3 -13  -3   -0.20    5.60
   3 -13  -3    4.80    5.80
   3  13  -3   -5.10    7.70
  -3  13   3   -4.60    7.40
   3  13  -3  -10.10    4.80
  -3  13   3    0.70    6.00
  -2 -13   3   12.50    7.00
  -2 -13   3   12.70    6.00
   2 -13  -3   22.70    6.30
   2 -13  -3    5.60    6.40
   2 -13  -3    8.50    6.40
  -2 -13   3   22.20    5.50
   2  13  -3   12.20    5.50
  -2  13   3   13.70    5.90
   2  13  -3    3.90    7.80
  -2  13   3   20.20    7.80
  -1 -13   3    2.20    6.20
  -1 -13   3    7.10    5.90
   1 -13  -3    1.30    5.90
  -1 -13   3    4.80    4.40
   1 -13  -3   -2.70    5.80
   1 -13  -3    2.50    6.30
  -1  13   3    3.20    7.20
   1  13  -3    6.60    7.60
  -1  13   3    6.10    5.00
  -1  13   3    0.90    5.50
   1  13  -3    3.80    4.70
   0 -13   3   49.20    8.30
   0 -13  -3   42.50    7.50
   0 -13   3   42.40    5.70
   0 -13   3   40.90    7.40
   0 -13  -3   53.09    8.10
   0 -13  -3   48.40    8.10
   0  13  -3   38.70    6.10
   0  13   3   39.30    8.90
   0  13   3   37.30    6.30
   0  13  -3   34.00    8.10
   0  13   3   42.90    6.60
   1 -13   3   15.50    6.50
  -1 -13  -3   20.70    7.40
   1 -13   3   27.10    5.60
  -1 -13  -3   17.70    6.90
   1 -13   3   31.70    7.30
  -1  13  -3   19.70    7.30
   1  13   3   17.70    8.20
   1  13   3   23.80    6.30
  -1  13  -3   18.80    5.20
  -1  13  -3   21.50    5.60
   1  13   3   22.40    5.90
   2 -13   3    3.40    5.90
   2 -13   3   15.60    6.40
   2 -13   3   -4.40    4.60
  -2 -13  -3   12.50    7.60
  -2 -13  -3    1.10    6.10
   2  13   3   -3.60    5.60
  -2  13  -3   -2.30    4.50
   2  13   3   -9.00    5.50
  -2  13  -3    4.70    6.70
   2  13   3    0.00    8.20
  -2  13  -3    1.20    4.70
   3 -13   3    2.10    5.70
  -3 -13  -3    7.20    7.70
   3 -13   3    5.70    5.90
   3 -13   3   -3.60    5.00
  -3 -13  -3    4.80    6.10
  -3  13  -3    2.60    4.60
   3  13   3    4.80    8.60
  -3  13  -3    6.00    5.40
   3  13   3   -7.70    6.10
  -3  13  -3    6.60    6.90
  -3  13  -3    0.40    5.00
  -3  13  -3    4.20    5.20
  -4 -13  -3   20.60    7.00
   4 -13   3   29.20    6.80
   4 -13   3   25.30    6.50
   4 -13   3   28.60    6.90
  -4 -13  -3   27.30    8.70
  -4  13  -3   34.50    6.60
  -4  13  -3   31.00    6.60
  -4  13  -3   29.20    5.70
  -4  13  -3   36.00    8.40
   4  13   3   29.30    7.80
   4  13   3   38.00   10.30
  -4  13  -3   17.10    5.90
  -4  13  -3   26.20    6.90
   5 -13   3    7.30    6.50
  -5 -13  -3   11.90    6.90
  -5 -13  -3   12.30    7.80
   5 -13   3   12.60    6.30
   5 -13   3   11.90    6.00
   5  13   3    2.10    7.40
  -5  13  -3    4.30    4.60
  -5  13  -3    0.60    6.80
  -5  13  -3    7.90    4.90
  -5  13  -3    2.60    7.30
   5  13   3  -15.10    9.40
  -5  13  -3    1.30    5.90
  -6 -13  -3   -9.50    5.80
  -6 -13  -3   12.50    7.90
   6 -13   3   -4.60    6.10
   6 -13   3   -2.70    6.30
  -6  13  -3   -4.70    7.70
   6  13   3   -8.40   10.00
  -6  13  -3   16.60    7.80
   6  13   3   -7.50    7.40
  -6  13  -3    6.50    4.30
  -6  13  -3   -5.50    7.20
  -7 -13  -3    4.90    7.30
   7 -13   3   -0.20    6.80
  -7 -13  -3    6.20    7.90
   7  13   3   -9.00    7.90
   7  13   3    2.50   10.50
  -7  13  -3   -5.60    7.50
   7 -14  -3   12.50    9.00
  -7 -14   3    9.60    7.60
  -7 -14   3    7.70    8.10
   7 -14  -3   -1.10    7.50
  -7 -14   3   20.10    6.80
  -7  14   3   12.20    9.00
   7  14  -3    7.70    7.80
  -7  14   3   30.70   10.70
   7  14  -3    2.90    8.50
   7  14  -3   -7.40   10.20
   6 -14  -3  -10.10    6.60
  -6 -14   3    6.80    5.70
   6 -14  -3    3.60    8.10
  -6 -14   3    4.70    6.90
  -6 -14   3    0.30    6.80
   6  14  -3    2.00    8.30
   6  14  -3  -13.80    9.80
   6  14  -3   11.30    7.40
  -6  14   3   -2.80    8.80
  -6  14   3   -0.20    8.10
   5 -14  -3    7.70    7.10
  -5 -14   3    5.30    7.20
   5 -14  -3    8.20    6.90
  -5 -14   3   -1.80    6.10
  -5 -14   3    6.10    5.70
  -5  14   3   -0.60    7.50
   5  14  -3   -8.60    6.80
  -5  14   3    8.80    8.70
   5  14  -3    5.30    6.90
   5  14  -3  -11.00    9.00
   4 -14  -3   32.10    7.90
  -4 -14   3   40.50    7.30
  -4 -14   3   34.80    9.00
  -4 -14   3   30.10    7.80
   4 -14  -3   38.40    8.00
  -4  14   3   25.00    7.70
   4  14  -3   34.40    8.10
   4  14  -3   39.80    8.50
   4  14  -3   19.20    9.80
  -4  14   3   27.40    9.90
   3 -14  -3    9.40    7.10
   3 -14  -3    5.70    7.10
  -3 -14   3   -0.40    5.80
  -3 -14   3    7.30    5.40
  -3 -14   3   -5.30    6.60
   3  14  -3  -18.70    8.50
  -3  14   3    5.60    8.70
   3  14  -3   -2.50    5.80
  -3  14   3   -3.60    6.60
  -2 -14   3   12.50    5.20
   2 -14  -3    0.30    6.90
  -2 -14   3    4.30    6.40
  -2 -14   3    4.30    7.00
   2 -14  -3    5.30    6.40
   2 -14  -3    6.40    6.40
  -2  14   3   -7.10    8.00
  -2  14   3   -8.10    5.60
   2  14  -3   -6.30    8.50
  -2  14   3   -0.30    4.60
   2  14  -3    3.00    5.60
   1 -14  -3    0.50    6.20
   1 -14  -3   -1.90    6.70
   1 -14  -3   -1.50    6.20
  -1 -14   3    3.90    6.60
  -1 -14   3    3.20    6.30
  -1 -14   3    7.30    4.70
  -1  14   3    5.90    5.30
  -1  14   3    5.90    8.20
   1  14  -3   -4.00    8.20
   1  14  -3    0.50    5.10
  -1  14   3   -2.40    5.80
   0 -14   3    1.60    4.70
   0 -14   3    2.70    6.60
   0 -14   3    0.50    6.10
   0 -14  -3   10.50    6.90
   0 -14  -3    6.20    6.60
   0  14   3  -13.40    7.90
   0  14   3   -0.80    5.40
   0  14  -3   -2.50    4.90
   0  14   3  -12.30    5.20
   0  14  -3  -12.70    6.90
   1 -14   3   11.80    6.80
  -1 -14  -3    0.00    6.20
  -1 -14  -3   10.20    7.10
   1 -14   3    6.40    6.30
   1 -14   3   13.00    6.80
   1  14   3    0.20    8.70
  -1  14  -3   -0.90    7.30
   1  14   3    1.60    6.00
  -1  14  -3    2.10    5.00
   1  14   3    2.40    6.20
   2 -14   3   43.10    8.40
  -2 -14  -3   46.20    9.30
   2 -14   3   35.60    7.90
  -2 -14  -3   33.20    8.00
   2  14   3   35.60   10.40
  -2  14  -3   22.00    6.20
   2  14   3   32.80    8.00
  -2  14  -3   22.60    8.70
  -2  14  -3   34.00    6.50
  -3 -14  -3   11.70    7.20
   3 -14   3    6.80    6.40
  -3 -14  -3    0.00    7.60
   3 -14   3    4.70    6.30
   3  14   3  -11.70    7.00
  -3  14  -3    7.70    5.30
  -3  14  -3   -9.90    7.40
   3  14   3    7.00    9.60
  -3  14  -3   -4.00    5.70
  -3  14  -3    3.80    5.80
   4 -14   3   -2.00    6.00
  -4 -14  -3    4.70    6.60
   4 -14   3   -4.30    6.10
  -4 -14  -3    2.60    7.60
   4 -14   3   -5.50    6.30
   4  14   3   -0.40    7.50
   4  14   3   -1.80   10.10
  -4  14  -3    2.20    5.50
  -4  14  -3   -9.20    7.40
  -4  14  -3    9.30    6.30
  -4  14  -3   11.20    5.70
  -4  14  -3    1.50    4.80
  -5 -14  -3   10.00    7.90
   5 -14   3    2.20    6.50
  -5 -14  -3    1.90    7.10
  -5  14  -3   11.30    5.90
   5  14   3    3.00    8.00
  -5  14  -3   -1.60    6.80
  -5  14  -3   -2.00    7.50
   5  14   3  -22.30    9.70
  -5  14  -3    3.20    4.90
   6 -14   3   12.70    7.60
  -6 -14  -3   12.30    7.30
  -6 -14  -3   13.50    8.20
  -6  14  -3   10.00    8.30
  -6  14  -3   14.20    5.90
  -6  14  -3   19.70    9.00
   6  14   3  -10.90    8.00
   6  14   3   -4.10   10.80
   7  14   3   -4.60    8.50
  -7  14  -3   -8.00    8.10
  -6 -15   3   14.70    7.80
   6 -15  -3    4.90    8.50
  -6 -15   3   19.80    9.00
   6  15  -3    0.00    9.10
   6  15  -3   24.70    9.00
  -6  15   3   14.60   10.10
   6  15  -3   15.50   11.20
  -6  15   3   12.80    9.50
  -5 -15   3   10.10    7.30
   5 -15  -3   -1.10    7.30
  -5 -15   3   19.00    8.20
   5 -15  -3    5.10    9.50
  -5  15   3   -1.30    8.00
   5  15  -3    5.00    8.30
  -5  15   3    0.10    9.50
   5  15  -3   -6.10    7.90
   5  15  -3  -19.20    9.70
   4 -15  -3   -1.60    7.30
   4 -15  -3    1.20    7.00
  -4 -15   3   -3.00    7.20
  -4 -15   3    2.40    6.80
   4  15  -3   -7.00    7.00
   4  15  -3  -15.40    9.30
  -4  15   3  -15.70    7.00
   4  15  -3    4.90    7.70
  -4  15   3    5.30    9.60
   3 -15  -3   -9.10    7.10
  -3 -15   3  -10.70    5.80
  -3 -15   3    2.90    7.60
   3 -15  -3   18.60    7.60
  -3  15   3    2.60    5.10
   3  15  -3  -14.70    9.10
   3  15  -3   10.00    6.90
  -3  15   3   -6.90    8.40
   3  15  -3    3.20    6.80
  -3  15   3  -10.30    6.80
  -2 -15   3   11.40    7.10
   2 -15  -3   13.70   10.30
  -2 -15   3   19.00    8.20
   2 -15  -3   14.80    7.20
   2 -15  -3   12.10    7.80
   2  15  -3    9.00    9.80
   2  15  -3    9.50    6.50
  -2  15   3   15.20    9.70
  -2  15   3    5.60    6.60
  -2  15   3    7.60    5.60
  -1 -15   3   -4.00    6.50
   1 -15  -3    7.10    7.20
  -1 -15   3    9.90    7.60
   1 -15  -3   11.50    8.30
   1 -15  -3    9.60    7.00
  -1  15   3   -7.20    5.30
  -1  15   3  -10.60    6.30
   1  15  -3  -20.00    9.00
  -1  15   3  -13.40    8.30
   1  15  -3   -4.60    5.30
   0 -15   3    4.50    6.80
   0 -15  -3   13.40    7.30
   0 -15   3   23.60    8.10
   0 -15  -3   35.30    8.60
   0  15   3    3.50    9.40
   0  15   3   17.30    7.10
   0  15  -3    6.90    5.80
   0  15  -3    7.90    8.90
   1 -15   3    7.20    6.80
   1 -15   3   10.40    7.00
  -1 -15  -3    4.00    6.70
  -1 -15  -3    0.40    7.50
  -1  15  -3   -7.80    8.10
   1  15   3  -11.10    9.50
  -1  15  -3   -0.10    5.40
   1  15   3   11.70    7.10
  -2 -15  -3    6.50    7.10
   2 -15   3    9.80    7.20
  -2 -15  -3    4.40    7.70
   2 -15   3    3.60    6.80
   2  15   3   -3.40    7.20
  -2  15  -3    0.70    6.60
   2  15   3  -10.10    9.70
  -2  15  -3   -3.70    7.90
  -2  15  -3   -3.80    5.10
  -3 -15  -3    2.30    7.60
  -3 -15  -3    1.00    6.40
   3 -15   3    1.60    6.60
   3 -15   3   -1.30    6.50
  -3  15  -3   -2.70    5.80
  -3  15  -3   -2.90    8.10
   3  15   3  -14.20    9.90
  -3  15  -3   -2.80    5.30
   3  15   3   -7.60    7.50
  -4 -15  -3    4.50    7.20
   4 -15   3   -3.60    6.20
  -4 -15  -3   13.40    8.40
  -4  15  -3    9.50    5.50
  -4  15  -3    0.50    5.60
  -4  15  -3   -5.60    8.40
  -4  15  -3    5.90    6.90
   4  15   3  -11.90    7.80
   4  15   3  -24.30    9.80
  -5 -15  -3   -0.50    7.20
  -5 -15  -3    1.80    7.20
   5  15   3  -25.00   10.50
  -5  15  -3    1.80    5.10
  -5  15  -3    2.20    7.20
   5  15   3  -10.60    8.10
  -5  15  -3    8.80    8.90
  -4 -16   3    5.80    7.10
   4 -16  -3   -4.10    7.90
   4 -16  -3   -4.10    7.40
  -4 -16   3    4.50    7.80
  -4  16   3   -4.10    8.30
   4  16  -3  -16.20   10.00
   4  16  -3   -3.70    8.40
   4  16  -3    8.70    8.70
  -4  16   3   13.10    5.90
  -4  16   3   -4.10    9.60
  -3 -16   3   -2.10    7.40
   3 -16  -3   -1.60    8.00
   3 -16  -3    4.80    7.60
  -3 -16   3   -1.90    6.60
   3  16  -3   -2.60    7.50
   3  16  -3  -21.10    9.80
  -3  16   3    5.20    5.80
  -3  16   3  -11.90    9.50
   3  16  -3   15.20    8.20
  -3  16   3   -6.40    7.20
   2 -16  -3    6.80    7.70
  -2 -16   3   -6.50    6.20
  -2 -16   3   15.70    8.60
   2 -16  -3   17.70    9.00
  -2  16   3   10.10    9.90
  -2  16   3    2.30    7.30
   2  16  -3    8.60    7.40
  -2  16   3    8.40    6.20
   2  16  -3   10.10    7.40
   2  16  -3  -11.10    9.80
  -1 -16   3   12.00    7.20
   1 -16  -3    6.70    7.20
  -1 -16   3    1.30    7.60
   1 -16  -3   12.80    7.60
   1  16  -3  -13.70    5.70
  -1  16   3    4.20   10.10
   1  16  -3    4.40    6.90
  -1  16   3   -2.10    6.30
   1  16  -3   -9.20    9.90
   0 -16   3    7.00    7.90
   0 -16  -3   20.20    8.50
   0 -16  -3   -0.60    6.90
   0 -16   3    1.00    6.90
   0  16  -3    6.20    7.10
   0  16   3   -2.00   10.00
   0  16   3   -2.90    7.00
   0  16  -3    2.10    6.20
   0  16  -3  -14.20    9.10
   1 -16   3    0.60    7.00
   1 -16   3   10.20    7.90
  -1 -16  -3   -4.10    7.00
  -1 -16  -3   18.50    8.70
  -1  16  -3   -4.00    6.60
   1  16   3   -2.60    7.50
   1  16   3  -17.90   10.10
  -1  16  -3   -4.20    5.70
  -1  16  -3   -7.90    8.80
   2 -16   3   -0.30    7.20
  -2 -16  -3   13.90    8.50
   2 -16   3    1.50    6.90
  -2 -16  -3    1.50    7.20
   2  16   3   -1.50    8.00
  -2  16  -3   -6.40    8.40
  -2  16  -3   -1.20    6.40
   2  16   3  -19.30   10.60
  -2  16  -3   -0.60    5.80
  -3 -16  -3   12.60    8.00
  -3 -16  -3   30.50    9.30
   3 -16   3    9.30    7.70
  -3  16  -3   -7.60    9.10
   3  16   3    6.60    8.80
  -3  16  -3    3.50    6.00
   3  16   3    4.00   11.80
  -3  16  -3   11.00    7.00
  -4 -16  -3    9.00    8.40
   4 -16   3    0.80    7.30
  -4 -16  -3    0.60    7.50
   4  16   3   -7.70    8.80
  -4  16  -3   10.60    9.80
  -4  16  -3   13.80    6.70
  -4  16  -3   -2.10    5.90
   4  16   3  -13.30   11.10
  -2 -17   3    2.60    9.10
   2 -17  -3    0.10    8.20
  -2 -17   3   10.40    8.70
  -2  17   3    7.00    7.00
   2  17  -3  -24.40   11.10
  -2  17   3  -26.40    9.90
   2  17  -3   -4.80    8.40
  -1 -17   3    3.70    8.30
   1 -17  -3    9.10    8.20
  -1 -17   3    4.00    7.50
   1  17  -3    1.70    7.30
   1  17  -3  -20.30   10.50
  -1  17   3  -17.60   10.50
  -1  17   3  -10.10    7.10
   1  17  -3  -10.30    7.10
   0 -17   3    8.90    7.90
   0 -17   3    7.80    8.30
   0 -17  -3   31.40    9.10
   0 -17  -3    5.80    8.10
   0  17  -3   -8.10    6.60
   0  17  -3  -17.30   10.60
   0  17  -3   -1.40    6.70
   0  17   3   -2.40    8.00
   0  17   3   -9.70   10.80
  -1 -17  -3   39.70   10.00
  -1 -17  -3   23.00    8.70
   1 -17   3   22.10    9.30
   1 -17   3   18.10    8.30
   1  17   3   27.00    9.70
   1  17   3    7.30   12.30
  -1  17  -3   -4.00   10.10
  -1  17  -3   13.40    6.90
  -1  17  -3   13.10    7.90
   2 -17   3    0.90    7.90
  -2  17  -3   -5.50    6.00
  -2  17  -3   12.30    7.70
  12   0  -4   16.20    8.80
  12   0  -4   -0.30    7.30
 -12   0   4   -3.50   10.40
 -11   0   4   -1.10    9.80
[truncated: 1,362,811 more chars]
