# Supplementary material for: Reversible transformations between the non-porous phases of a flexible coordination network enabled by transient porosity
Source: Nat Chem. 2023 Feb 13;15(4):542–9. doi: 10.1038/s41557-022-01128-3 (PMC10070188; doi:10.1038/s41557-022-01128-3)
Supplement: Supplementary file 6 — Crystallographic data for 1′CO2, (CCDC reference 2111573). [file 41557_2022_1128_MOESM6_ESM.cif]

 
data_1_prime_gas_298K
 
_audit_creation_method            'SHELXL-2016/6'
_shelx_SHELXL_version_number      '2016/6'
_chemical_name_systematic         ?
_chemical_name_common             '1_prime_gas_298K'
_chemical_melting_point           ?
_chemical_formula_moiety          'C32.60 H21.89 Co N4 O4' 
_chemical_formula_sum
 'C32.60 H21.89 Co N4 O4' 
_chemical_formula_weight          592.56

loop_
 _atom_type_symbol
 _atom_type_description
 _atom_type_scat_dispersion_real
 _atom_type_scat_dispersion_imag
 _atom_type_scat_source
 'C'  'C'   0.0033   0.0016
 'International Tables Vol C Tables 4.2.6.8 and 6.1.1.4'
 'H'  'H'   0.0000   0.0000
 'International Tables Vol C Tables 4.2.6.8 and 6.1.1.4'
 'N'  'N'   0.0061   0.0033
 'International Tables Vol C Tables 4.2.6.8 and 6.1.1.4'
 'O'  'O'   0.0106   0.0060
 'International Tables Vol C Tables 4.2.6.8 and 6.1.1.4'
 'Co'  'Co'   0.3494   0.9721
 'International Tables Vol C Tables 4.2.6.8 and 6.1.1.4'
 
_space_group_crystal_system       monoclinic
_space_group_IT_number            14
_space_group_name_H-M_alt         'P 21/n'
_space_group_name_Hall            '-P 2yn'
 
_shelx_space_group_comment
;
The symmetry employed for this shelxl refinement is uniquely defined
by the following loop, which should always be used as a source of
symmetry information in preference to the above space-group names.
They are only intended as comments.
;
 
loop_
 _space_group_symop_operation_xyz
 'x, y, z'
 '-x+1/2, y+1/2, -z+1/2'
 '-x, -y, -z'
 'x-1/2, -y-1/2, z-1/2'
 
_cell_length_a                    9.903(3)
_cell_length_b                    14.543(4)
_cell_length_c                    23.049(6)
_cell_angle_alpha                 90
_cell_angle_beta                  99.113(9)
_cell_angle_gamma                 90
_cell_volume                      3277.7(15)
_cell_formula_units_Z             4
_cell_measurement_temperature     298(2)
_cell_measurement_reflns_used     4676
_cell_measurement_theta_min       2.272
_cell_measurement_theta_max       19.601
 
_exptl_crystal_description        'block'
_exptl_crystal_colour             'purple'
_exptl_crystal_density_meas       ?
_exptl_crystal_density_method     ?
_exptl_crystal_density_diffrn     1.201          
_exptl_crystal_F_000              1218
_exptl_transmission_factor_min    0.4783
_exptl_transmission_factor_max    0.7452
_exptl_crystal_size_max           0.201
_exptl_crystal_size_mid           0.152
_exptl_crystal_size_min           0.152
_exptl_absorpt_coefficient_mu     0.562
_shelx_estimated_absorpt_T_min    0.895
_shelx_estimated_absorpt_T_max    0.919
_exptl_absorpt_correction_type    'numerical'
_exptl_absorpt_correction_T_min   ?
_exptl_absorpt_correction_T_max   ?
_exptl_absorpt_process_details    'SADABDS,2016'
_exptl_absorpt_special_details    ?
_diffrn_ambient_temperature       298(2)
_diffrn_radiation_wavelength      0.71073
_diffrn_radiation_type            MoK\a
_diffrn_source                    'fine-focus sealed tube'
_diffrn_measurement_device_type   'Bruker SMART APEX II'
_diffrn_measurement_method        'Direct'
_diffrn_detector_area_resol_mean  ?
_diffrn_reflns_number             5846
_diffrn_reflns_av_unetI/netI      0.1246
_diffrn_reflns_av_R_equivalents   0.1140
_diffrn_reflns_limit_h_min        -11
_diffrn_reflns_limit_h_max        11
_diffrn_reflns_limit_k_min        -17
_diffrn_reflns_limit_k_max        17
_diffrn_reflns_limit_l_min        -27
_diffrn_reflns_limit_l_max        27
_diffrn_reflns_theta_min          1.662
_diffrn_reflns_theta_max          25.202
_diffrn_reflns_theta_full         25.202
_diffrn_measured_fraction_theta_max   0.990
_diffrn_measured_fraction_theta_full  0.990
_diffrn_reflns_Laue_measured_fraction_max    0.990
_diffrn_reflns_Laue_measured_fraction_full   0.990
_diffrn_reflns_point_group_measured_fraction_max   0.990
_diffrn_reflns_point_group_measured_fraction_full  0.990
_reflns_number_total              5846
_reflns_number_gt                 3626
_reflns_threshold_expression      'I > 2\s(I)'
_reflns_Friedel_coverage          0.000
_reflns_Friedel_fraction_max      .
_reflns_Friedel_fraction_full     .
 
_reflns_special_details
;
 Reflections were merged by SHELXL according to the crystal
 class for the calculation of statistics and refinement.
 
 _reflns_Friedel_fraction is defined as the number of unique
 Friedel pairs measured divided by the number that would be
 possible theoretically, ignoring centric projections and
 systematic absences.
;
 
_computing_data_collection        'APEX3 (Bruker, 2016)'
_computing_cell_refinement        'SAINT (Bruker, 2016)'
_computing_data_reduction         'SAINT (Bruker, 2016)'
_computing_structure_solution     'SHELXT 2018/2 (Sheldrick, 2018)'
_computing_structure_refinement   'SHELXL-2016/6 (Sheldrick, 2016)'
_computing_molecular_graphics     ?
_computing_publication_material   ?
_refine_special_details
;
 Refined as a 2-component inversion twin.
;
_refine_ls_structure_factor_coef  Fsqd
_refine_ls_matrix_type            full
_refine_ls_weighting_scheme       calc
_refine_ls_weighting_details
'w=1/[\s^2^(Fo^2^)+(0.1262P)^2^+16.4242P] where P=(Fo^2^+2Fc^2^)/3'
_atom_sites_solution_primary      ?
_atom_sites_solution_secondary    ?
_atom_sites_solution_hydrogens    geom
_refine_ls_hydrogen_treatment     constr
_refine_ls_extinction_method      none
_refine_ls_extinction_coef        .
_refine_ls_number_reflns          5846
_refine_ls_number_parameters      401
_refine_ls_number_restraints      783
_refine_ls_R_factor_all           0.2229
_refine_ls_R_factor_gt            0.1594
_refine_ls_wR_factor_ref          0.3550
_refine_ls_wR_factor_gt           0.3242
_refine_ls_goodness_of_fit_ref    1.240
_refine_ls_restrained_S_all       1.169
_refine_ls_shift/su_max           0.002
_refine_ls_shift/su_mean          0.000
 
loop_
 _atom_site_label
 _atom_site_type_symbol
 _atom_site_fract_x
 _atom_site_fract_y
 _atom_site_fract_z
 _atom_site_U_iso_or_equiv
 _atom_site_adp_type
 _atom_site_occupancy
 _atom_site_site_symmetry_order  
 _atom_site_calc_flag
 _atom_site_refinement_flags_posn
 _atom_site_refinement_flags_adp
 _atom_site_refinement_flags_occupancy
 _atom_site_disorder_assembly
 _atom_site_disorder_group
Co1 Co 0.41208(13) 0.29962(9) 0.62423(6) 0.0375(5) Uani 1 1 d . U . . .
O3 O 0.2993(6) 0.4009(5) 0.5868(3) 0.0456(18) Uani 1 1 d . U . . .
N1 N 0.5923(8) 0.3648(6) 0.6214(4) 0.042(2) Uani 1 1 d . U . . .
N4 N 1.0909(8) 0.7782(6) 0.7895(3) 0.041(2) Uani 1 1 d . U . . .
N2 N 0.7379(7) 0.4777(6) 0.6189(4) 0.0422(19) Uani 1 1 d . U . . .
N3 N 1.0129(9) 0.7367(6) 0.6998(4) 0.046(2) Uani 1 1 d . U . . .
O1 O 0.3717(8) 0.2033(5) 0.5639(3) 0.062(2) Uani 1 1 d . U . . .
O2 O 0.5428(8) 0.1578(6) 0.6281(3) 0.061(2) Uani 1 1 d . U . . .
O4 O 0.1254(8) 0.3552(8) 0.6268(4) 0.097(4) Uani 1 1 d . U . . .
C24 C 0.0841(9) 0.4574(7) 0.5461(4) 0.039(2) Uani 1 1 d . U . . .
C12 C 0.6085(9) 0.4529(7) 0.6111(4) 0.038(2) Uani 1 1 d . U . . .
H12 H 0.536296 0.493145 0.599505 0.046 Uiso 1 1 calc R U . . .
C23 C 0.1754(10) 0.4001(8) 0.5915(5) 0.046(3) Uani 1 1 d . U . . .
C9 C 0.8866(11) 0.7426(8) 0.5999(4) 0.049(3) Uani 1 1 d . U . . .
H9 H 0.919614 0.801691 0.595722 0.059 Uiso 1 1 calc R U . . .
C25 C 0.1136(10) 0.5465(7) 0.5314(4) 0.041(2) Uani 1 1 d . U . . .
C26 C 0.0299(10) 0.5872(7) 0.4849(4) 0.043(3) Uani 1 1 d . U . . .
H26 H 0.050157 0.646522 0.473822 0.051 Uiso 1 1 calc R U . . .
C5 C 0.9243(10) 0.6942(8) 0.6516(4) 0.043(2) Uani 1 1 d . U . . .
C1 C 0.7248(10) 0.3327(8) 0.6376(5) 0.052(3) Uani 1 1 d . U . . .
H1 H 0.748677 0.272535 0.648305 0.063 Uiso 1 1 calc R U . . .
C4 C 0.8786(10) 0.6071(7) 0.6586(4) 0.044(2) Uani 1 1 d . U . . .
H4 H 0.906285 0.574875 0.693290 0.053 Uiso 1 1 calc R U . . .
C6 C 0.9963(11) 0.7302(8) 0.7558(4) 0.047(3) Uani 1 1 d . U . . .
H6 H 0.927708 0.696539 0.769310 0.056 Uiso 1 1 calc R U . . .
C10 C 0.7989(12) 0.7017(9) 0.5546(5) 0.057(3) Uani 1 1 d . U . . .
H10 H 0.771879 0.733654 0.519714 0.068 Uiso 1 1 calc R U . . .
C3 C 0.7890(10) 0.5671(8) 0.6123(4) 0.043(2) Uani 1 1 d . U . . .
C11 C 0.7523(11) 0.6151(8) 0.5608(4) 0.048(3) Uani 1 1 d . U . . .
H11 H 0.694767 0.587819 0.529792 0.058 Uiso 1 1 calc R U . . .
C14 C 0.4864(12) 0.0695(7) 0.5408(5) 0.050(3) Uani 1 1 d . U . . .
C2 C 0.8115(11) 0.4008(8) 0.6353(5) 0.051(3) Uani 1 1 d . U . . .
H2 H 0.906296 0.396802 0.643497 0.062 Uiso 1 1 calc R U . . .
C32 C 0.2617(11) 0.5993(9) 0.6239(5) 0.060(3) Uani 1 1 d . U . . .
H32 H 0.208030 0.565411 0.645827 0.072 Uiso 1 1 calc R U . . .
C8 C 1.1218(12) 0.7929(9) 0.6969(5) 0.059(3) Uani 1 1 d . U . . .
H8 H 1.156660 0.810656 0.663480 0.071 Uiso 1 1 calc R U . . .
C7 C 1.1679(12) 0.8171(8) 0.7529(5) 0.058(3) Uani 1 1 d . U . . .
H7 H 1.242551 0.855269 0.764677 0.070 Uiso 1 1 calc R U . . .
C27 C 0.2310(11) 0.6000(8) 0.5635(5) 0.050(2) Uani 1 1 d . U . . .
C13 C 0.4677(12) 0.1461(8) 0.5808(5) 0.051(3) Uani 1 1 d . U . . .
C15 C 0.5845(14) 0.0021(9) 0.5540(5) 0.069(3) Uani 1 1 d . U . . .
C16 C 0.5968(13) -0.0635(9) 0.5128(5) 0.070(4) Uani 1 1 d . U . . .
H16 H 0.666100 -0.106808 0.521463 0.084 Uiso 1 1 calc R U . . .
C31 C 0.3733(14) 0.6494(11) 0.6524(7) 0.080(4) Uani 1 1 d . U . . .
H31 H 0.393936 0.648168 0.693191 0.096 Uiso 1 1 calc R U . . .
C28 C 0.3122(12) 0.6516(9) 0.5335(6) 0.066(3) Uani 1 1 d . U . . .
H28 H 0.292604 0.652885 0.492723 0.080 Uiso 1 1 calc R U . . .
C30 C 0.4514(15) 0.6997(11) 0.6212(8) 0.092(4) Uani 1 1 d . U . . .
H30 H 0.525247 0.732811 0.640693 0.111 Uiso 1 1 calc R U . . .
C29 C 0.4229(14) 0.7022(11) 0.5612(7) 0.088(4) Uani 1 1 d . U . . .
H29 H 0.476126 0.736847 0.539558 0.106 Uiso 1 1 calc R U . . .
C17 C 0.658(2) -0.0167(15) 0.6162(7) 0.094(7) Uani 0.61 1 d G U P A 1
C22 C 0.602(2) -0.0625(16) 0.6597(9) 0.126(8) Uani 0.61 1 d G U P A 1
H22 H 0.511936 -0.082166 0.652465 0.151 Uiso 0.61 1 calc R U P A 1
C21 C 0.682(3) -0.0789(17) 0.7141(8) 0.143(9) Uani 0.61 1 d G U P A 1
H21 H 0.644404 -0.109488 0.743186 0.171 Uiso 0.61 1 calc R U P A 1
C20 C 0.817(3) -0.049(2) 0.7249(8) 0.153(9) Uani 0.61 1 d G U P A 1
C19 C 0.873(2) -0.004(2) 0.6813(10) 0.153(9) Uani 0.61 1 d G U P A 1
H19 H 0.963257 0.016029 0.688563 0.184 Uiso 0.61 1 calc R U P A 1
C18 C 0.793(2) 0.0127(17) 0.6270(8) 0.135(8) Uani 0.61 1 d G U P A 1
H18 H 0.830790 0.043352 0.597841 0.162 Uiso 0.61 1 calc R U P A 1
C19A C 0.920(3) 0.084(2) 0.6547(14) 0.160(10) Uani 0.49 1 d G U P A 2
H19A H 0.990061 0.126420 0.655924 0.192 Uiso 0.49 1 calc R U P A 2
C18A C 0.818(3) 0.079(2) 0.6057(12) 0.147(10) Uani 0.49 1 d G U P A 2
H18A H 0.820086 0.119010 0.574286 0.177 Uiso 0.49 1 calc R U P A 2
C17A C 0.713(3) 0.015(2) 0.6039(11) 0.113(8) Uani 0.49 1 d G U P A 2
C22A C 0.710(3) -0.044(2) 0.6509(13) 0.141(9) Uani 0.49 1 d G U P A 2
H22A H 0.639174 -0.086559 0.649606 0.169 Uiso 0.49 1 calc R U P A 2
C21A C 0.811(4) -0.039(2) 0.6998(11) 0.157(10) Uani 0.49 1 d G U P A 2
H21A H 0.809147 -0.079150 0.731244 0.189 Uiso 0.49 1 calc R U P A 2
C20A C 0.916(3) 0.024(3) 0.7017(11) 0.165(10) Uani 0.49 1 d G U P A 2
H20A H 0.984591 0.027338 0.734404 0.198 Uiso 0.49 1 calc R U P A 2
 
loop_
 _atom_site_aniso_label
 _atom_site_aniso_U_11
 _atom_site_aniso_U_22
 _atom_site_aniso_U_33
 _atom_site_aniso_U_23
 _atom_site_aniso_U_13
 _atom_site_aniso_U_12
Co1 0.0315(8) 0.0386(8) 0.0373(8) -0.0015(7) -0.0095(5) 0.0078(7)
O3 0.028(3) 0.050(4) 0.054(4) 0.006(3) -0.008(3) 0.015(3)
N1 0.024(4) 0.046(4) 0.052(5) -0.002(4) -0.008(4) 0.001(3)
N4 0.036(5) 0.046(5) 0.038(4) -0.006(4) -0.004(3) 0.001(4)
N2 0.018(4) 0.054(4) 0.052(5) -0.003(4) -0.003(3) 0.003(3)
N3 0.045(5) 0.051(5) 0.039(4) -0.005(4) -0.001(3) -0.009(4)
O1 0.072(5) 0.052(4) 0.053(5) -0.020(4) -0.016(4) 0.014(4)
O2 0.068(5) 0.058(5) 0.051(4) -0.017(4) -0.013(4) 0.010(4)
O4 0.039(5) 0.141(10) 0.105(8) 0.071(7) -0.007(4) 0.011(5)
C24 0.025(5) 0.049(5) 0.041(5) -0.003(4) -0.003(4) 0.012(4)
C12 0.022(4) 0.047(5) 0.044(6) 0.002(5) 0.000(4) 0.007(3)
C23 0.027(4) 0.054(6) 0.054(6) 0.004(5) -0.007(4) 0.014(4)
C9 0.058(7) 0.043(6) 0.043(5) 0.000(4) -0.002(4) -0.001(5)
C25 0.032(5) 0.048(5) 0.041(5) -0.002(4) -0.003(4) 0.013(4)
C26 0.037(6) 0.042(6) 0.047(6) 0.003(5) 0.000(4) 0.008(5)
C5 0.041(5) 0.046(5) 0.038(4) -0.005(4) -0.005(4) 0.000(4)
C1 0.031(5) 0.056(6) 0.068(7) 0.002(6) 0.001(5) 0.005(4)
C4 0.040(6) 0.049(5) 0.037(5) 0.000(4) -0.008(4) -0.003(4)
C6 0.042(6) 0.058(7) 0.038(4) -0.004(5) -0.001(4) -0.011(5)
C10 0.069(7) 0.057(6) 0.037(5) 0.003(5) -0.015(5) 0.009(5)
C3 0.028(5) 0.054(5) 0.044(5) -0.004(4) 0.000(4) 0.001(4)
C11 0.044(6) 0.061(6) 0.034(5) -0.008(4) -0.007(4) 0.005(5)
C14 0.063(7) 0.039(5) 0.044(6) -0.004(4) -0.001(5) 0.003(4)
C2 0.026(5) 0.062(6) 0.063(7) 0.002(6) -0.001(5) 0.007(4)
C32 0.045(6) 0.068(8) 0.063(6) -0.013(6) -0.007(5) 0.018(5)
C8 0.060(7) 0.072(8) 0.045(5) -0.002(6) 0.010(5) -0.027(6)
C7 0.056(7) 0.064(8) 0.051(5) -0.006(5) -0.002(4) -0.021(5)
C27 0.039(5) 0.043(6) 0.061(5) -0.007(5) -0.011(4) 0.014(4)
C13 0.061(6) 0.045(6) 0.043(5) -0.004(4) -0.002(4) 0.006(5)
C15 0.087(8) 0.055(7) 0.056(6) -0.015(5) -0.014(5) 0.023(6)
C16 0.083(9) 0.054(7) 0.063(7) -0.018(6) -0.022(7) 0.027(7)
C31 0.060(8) 0.090(10) 0.079(8) -0.031(7) -0.022(6) 0.017(6)
C28 0.052(7) 0.063(8) 0.080(8) -0.002(6) -0.004(5) 0.002(5)
C30 0.062(8) 0.082(10) 0.120(9) -0.028(9) -0.025(7) -0.006(7)
C29 0.060(8) 0.077(9) 0.120(9) 0.001(9) -0.010(7) -0.011(6)
C17 0.134(14) 0.068(14) 0.063(8) -0.016(8) -0.035(9) 0.019(11)
C22 0.174(18) 0.120(18) 0.067(11) 0.007(12) -0.036(12) -0.001(17)
C21 0.193(18) 0.142(19) 0.073(11) 0.012(13) -0.043(13) 0.012(16)
C20 0.183(17) 0.149(19) 0.102(14) -0.004(14) -0.052(13) 0.027(15)
C19 0.158(16) 0.161(19) 0.114(14) -0.007(14) -0.064(12) 0.001(15)
C18 0.140(14) 0.137(17) 0.105(13) -0.005(12) -0.055(11) 0.000(13)
C19A 0.149(18) 0.16(2) 0.144(18) -0.030(15) -0.066(14) -0.001(16)
C18A 0.132(18) 0.14(2) 0.144(18) -0.026(16) -0.059(15) 0.004(15)
C17A 0.121(14) 0.107(17) 0.091(12) -0.029(11) -0.047(11) 0.029(12)
C22A 0.165(17) 0.138(16) 0.093(13) -0.010(12) -0.060(12) 0.021(14)
C21A 0.172(18) 0.162(19) 0.109(15) -0.007(14) -0.067(14) 0.019(15)
C20A 0.163(18) 0.17(2) 0.135(17) -0.029(15) -0.063(15) 0.016(15)
 
_geom_special_details
;
 All esds (except the esd in the dihedral angle between two l.s. planes)
 are estimated using the full covariance matrix.  The cell esds are taken
 into account individually in the estimation of esds in distances, angles
 and torsion angles; correlations between esds in cell parameters are only
 used when they are defined by crystal symmetry.  An approximate (isotropic)
 treatment of cell esds is used for estimating esds involving l.s. planes.
;
 
loop_
 _geom_bond_atom_site_label_1
 _geom_bond_atom_site_label_2
 _geom_bond_distance
 _geom_bond_site_symmetry_2
 _geom_bond_publ_flag
Co1 O3 1.963(6) . ?
Co1 O1 1.969(7) . ?
Co1 N4 2.017(8) 2_646 ?
Co1 N1 2.031(8) . ?
O3 C23 1.248(12) . ?
N1 C12 1.317(13) . ?
N1 C1 1.387(12) . ?
N4 C6 1.318(12) . ?
N4 C7 1.349(14) . ?
N2 C12 1.316(12) . ?
N2 C2 1.356(13) . ?
N2 C3 1.412(13) . ?
N3 C6 1.330(13) . ?
N3 C8 1.364(13) . ?
N3 C5 1.441(12) . ?
O1 C13 1.278(13) . ?
O2 C13 1.232(12) . ?
O4 C23 1.210(13) . ?
C24 C25 1.382(14) . ?
C24 C26 1.397(14) 3_566 ?
C24 C23 1.519(14) . ?
C12 H12 0.9300 . ?
C9 C10 1.382(14) . ?
C9 C5 1.383(14) . ?
C9 H9 0.9300 . ?
C25 C26 1.381(13) . ?
C25 C27 1.494(14) . ?
C26 H26 0.9300 . ?
C5 C4 1.364(15) . ?
C1 C2 1.316(15) . ?
C1 H1 0.9300 . ?
C4 C3 1.401(13) . ?
C4 H4 0.9300 . ?
C6 H6 0.9300 . ?
C10 C11 1.357(16) . ?
C10 H10 0.9300 . ?
C3 C11 1.376(14) . ?
C11 H11 0.9300 . ?
C14 C16 1.374(14) 3_656 ?
C14 C15 1.379(15) . ?
C14 C13 1.476(15) . ?
C2 H2 0.9300 . ?
C32 C27 1.379(15) . ?
C32 C31 1.397(17) . ?
C32 H32 0.9300 . ?
C8 C7 1.345(15) . ?
C8 H8 0.9300 . ?
C7 H7 0.9300 . ?
C27 C28 1.364(16) . ?
C15 C16 1.365(16) . ?
C15 C17 1.527(17) . ?
C15 C17A 1.58(2) . ?
C16 H16 0.9300 . ?
C31 C30 1.35(2) . ?
C31 H31 0.9300 . ?
C28 C29 1.389(17) . ?
C28 H28 0.9300 . ?
C30 C29 1.37(2) . ?
C30 H30 0.9300 . ?
C29 H29 0.9300 . ?
C17 C22 1.3900 . ?
C17 C18 1.3900 . ?
C22 C21 1.3900 . ?
C22 H22 0.9300 . ?
C21 C20 1.3900 . ?
C21 H21 0.9300 . ?
C20 C19 1.3900 . ?
C19 C18 1.3900 . ?
C19 H19 0.9300 . ?
C18 H18 0.9300 . ?
C19A C18A 1.3900 . ?
C19A C20A 1.3900 . ?
C19A H19A 0.9300 . ?
C18A C17A 1.3900 . ?
C18A H18A 0.9300 . ?
C17A C22A 1.3900 . ?
C22A C21A 1.3900 . ?
C22A H22A 0.9300 . ?
C21A C20A 1.3900 . ?
C21A H21A 0.9300 . ?
C20A H20A 0.9300 . ?
 
loop_
 _geom_angle_atom_site_label_1
 _geom_angle_atom_site_label_2
 _geom_angle_atom_site_label_3
 _geom_angle
 _geom_angle_site_symmetry_1
 _geom_angle_site_symmetry_3
 _geom_angle_publ_flag
O3 Co1 O1 100.7(3) . . ?
O3 Co1 N4 116.9(3) . 2_646 ?
O1 Co1 N4 123.6(3) . 2_646 ?
O3 Co1 N1 94.4(3) . . ?
O1 Co1 N1 113.0(4) . . ?
N4 Co1 N1 104.7(3) 2_646 . ?
C23 O3 Co1 117.0(7) . . ?
C12 N1 C1 103.8(9) . . ?
C12 N1 Co1 126.3(7) . . ?
C1 N1 Co1 129.3(8) . . ?
C6 N4 C7 105.8(9) . . ?
C6 N4 Co1 122.9(7) . 2_656 ?
C7 N4 Co1 130.6(7) . 2_656 ?
C12 N2 C2 106.3(9) . . ?
C12 N2 C3 126.6(9) . . ?
C2 N2 C3 127.1(8) . . ?
C6 N3 C8 108.1(9) . . ?
C6 N3 C5 124.4(9) . . ?
C8 N3 C5 127.5(9) . . ?
C13 O1 Co1 101.0(6) . . ?
C25 C24 C26 119.7(9) . 3_566 ?
C25 C24 C23 123.8(9) . . ?
C26 C24 C23 116.2(10) 3_566 . ?
N2 C12 N1 112.7(9) . . ?
N2 C12 H12 123.7 . . ?
N1 C12 H12 123.7 . . ?
O4 C23 O3 125.1(10) . . ?
O4 C23 C24 119.8(10) . . ?
O3 C23 C24 115.0(10) . . ?
C10 C9 C5 118.9(11) . . ?
C10 C9 H9 120.5 . . ?
C5 C9 H9 120.5 . . ?
C26 C25 C24 117.9(9) . . ?
C26 C25 C27 119.0(10) . . ?
C24 C25 C27 123.1(9) . . ?
C25 C26 C24 122.3(10) . 3_566 ?
C25 C26 H26 118.8 . . ?
C24 C26 H26 118.8 3_566 . ?
C4 C5 C9 121.7(10) . . ?
C4 C5 N3 118.7(9) . . ?
C9 C5 N3 119.7(10) . . ?
C2 C1 N1 109.3(10) . . ?
C2 C1 H1 125.3 . . ?
N1 C1 H1 125.3 . . ?
C5 C4 C3 118.6(10) . . ?
C5 C4 H4 120.7 . . ?
C3 C4 H4 120.7 . . ?
N4 C6 N3 110.5(10) . . ?
N4 C6 H6 124.8 . . ?
N3 C6 H6 124.8 . . ?
C11 C10 C9 120.2(10) . . ?
C11 C10 H10 119.9 . . ?
C9 C10 H10 119.9 . . ?
C11 C3 C4 119.6(10) . . ?
C11 C3 N2 120.7(9) . . ?
C4 C3 N2 119.7(9) . . ?
C10 C11 C3 121.0(10) . . ?
C10 C11 H11 119.5 . . ?
C3 C11 H11 119.5 . . ?
C16 C14 C15 117.0(10) 3_656 . ?
C16 C14 C13 119.5(10) 3_656 . ?
C15 C14 C13 123.5(10) . . ?
C1 C2 N2 107.8(9) . . ?
C1 C2 H2 126.1 . . ?
N2 C2 H2 126.1 . . ?
C27 C32 C31 120.1(14) . . ?
C27 C32 H32 119.9 . . ?
C31 C32 H32 119.9 . . ?
C7 C8 N3 105.1(10) . . ?
C7 C8 H8 127.4 . . ?
N3 C8 H8 127.4 . . ?
C8 C7 N4 110.6(10) . . ?
C8 C7 H7 124.7 . . ?
N4 C7 H7 124.7 . . ?
C28 C27 C32 117.5(11) . . ?
C28 C27 C25 120.8(11) . . ?
C32 C27 C25 121.7(11) . . ?
O2 C13 O1 119.7(10) . . ?
O2 C13 C14 122.7(10) . . ?
O1 C13 C14 117.6(10) . . ?
C16 C15 C14 118.7(11) . . ?
C16 C15 C17 116.5(13) . . ?
C14 C15 C17 123.4(13) . . ?
C16 C15 C17A 116.1(16) . . ?
C14 C15 C17A 121.9(15) . . ?
C15 C16 C14 124.2(11) . 3_656 ?
C15 C16 H16 117.9 . . ?
C14 C16 H16 117.9 3_656 . ?
C30 C31 C32 120.6(14) . . ?
C30 C31 H31 119.7 . . ?
C32 C31 H31 119.7 . . ?
C27 C28 C29 123.0(14) . . ?
C27 C28 H28 118.5 . . ?
C29 C28 H28 118.5 . . ?
C31 C30 C29 120.6(14) . . ?
C31 C30 H30 119.7 . . ?
C29 C30 H30 119.7 . . ?
C30 C29 C28 118.2(15) . . ?
C30 C29 H29 120.9 . . ?
C28 C29 H29 120.9 . . ?
C22 C17 C18 120.0 . . ?
C22 C17 C15 125.3(14) . . ?
C18 C17 C15 114.7(14) . . ?
C17 C22 C21 120.0 . . ?
C17 C22 H22 120.0 . . ?
C21 C22 H22 120.0 . . ?
C20 C21 C22 120.0 . . ?
C20 C21 H21 120.0 . . ?
C22 C21 H21 120.0 . . ?
C19 C20 C21 120.0 . . ?
C20 C19 C18 120.0 . . ?
C20 C19 H19 120.0 . . ?
C18 C19 H19 120.0 . . ?
C19 C18 C17 120.0 . . ?
C19 C18 H18 120.0 . . ?
C17 C18 H18 120.0 . . ?
C18A C19A C20A 120.0 . . ?
C18A C19A H19A 120.0 . . ?
C20A C19A H19A 120.0 . . ?
C17A C18A C19A 120.0 . . ?
C17A C18A H18A 120.0 . . ?
C19A C18A H18A 120.0 . . ?
C18A C17A C22A 120.0 . . ?
C18A C17A C15 128.0(19) . . ?
C22A C17A C15 112.0(19) . . ?
C17A C22A C21A 120.0 . . ?
C17A C22A H22A 120.0 . . ?
C21A C22A H22A 120.0 . . ?
C20A C21A C22A 120.0 . . ?
C20A C21A H21A 120.0 . . ?
C22A C21A H21A 120.0 . . ?
C21A C20A C19A 120.0 . . ?
C21A C20A H20A 120.0 . . ?
C19A C20A H20A 120.0 . . ?
 
_refine_diff_density_max    1.409
_refine_diff_density_min   -0.428
_refine_diff_density_rms    0.127

_shelx_res_file
;
TITL 1_1prime_gas
    C:\Users\Varva\OneDrive\Desktop\0DGASS~1\SCXRD\1BARCO~1.84R\twin4_a.res
    created by SHELXL-2016/6 at 12:17:25 on 14-Jul-2021
CELL 0.71073 9.9030 14.5435 23.0491 90.000 99.113 90.000
ZERR 4.0000 0.0025 0.0042 0.0060 0.000 0.009 0.000
LATT 1
SYMM 0.5-X, 0.5+Y, 0.5-Z
SFAC C H N O CO
UNIT 130.4 87.56 16 16 4
BOND $H
simu
rigu
twin
ACTA
FMAP 2 1 53
PLAN 20 0 0
LIST 6 1
SIZE 0.201 0.152 0.152
TEMP 25
L.S. 10
WGHT    0.126200   16.424200
BASF   0.63988
FVAR       0.27422
CO1   5    0.412081    0.299621    0.624231    11.00000    0.03151    0.03864 =
         0.03735   -0.00147   -0.00951    0.00783
O3    4    0.299316    0.400867    0.586805    11.00000    0.02833    0.05013 =
         0.05369    0.00639   -0.00780    0.01508
N1    3    0.592328    0.364841    0.621449    11.00000    0.02432    0.04591 =
         0.05186   -0.00221   -0.00848    0.00094
N4    3    1.090943    0.778174    0.789546    11.00000    0.03642    0.04573 =
         0.03757   -0.00635   -0.00447    0.00111
N2    3    0.737865    0.477679    0.618905    11.00000    0.01799    0.05388 =
         0.05217   -0.00327   -0.00258    0.00341
N3    3    1.012866    0.736652    0.699834    11.00000    0.04542    0.05142 =
         0.03908   -0.00543   -0.00075   -0.00876
O1    4    0.371664    0.203348    0.563915    11.00000    0.07227    0.05187 =
         0.05324   -0.01960   -0.01649    0.01365
O2    4    0.542835    0.157798    0.628140    11.00000    0.06815    0.05773 =
         0.05136   -0.01707   -0.01252    0.01047
O4    4    0.125432    0.355178    0.626807    11.00000    0.03933    0.14103 =
         0.10538    0.07089   -0.00698    0.01112
C24   1    0.084082    0.457396    0.546098    11.00000    0.02479    0.04921 =
         0.04057   -0.00293   -0.00261    0.01176
C12   1    0.608489    0.452878    0.611088    11.00000    0.02153    0.04735 =
         0.04402    0.00208    0.00006    0.00651
AFIX  43
H12   2    0.536296    0.493145    0.599505    11.00000   -1.20000
AFIX   0
C23   1    0.175444    0.400085    0.591450    11.00000    0.02672    0.05449 =
         0.05380    0.00446   -0.00689    0.01361
C9    1    0.886555    0.742607    0.599913    11.00000    0.05757    0.04338 =
         0.04307    0.00035   -0.00218   -0.00085
AFIX  43
H9    2    0.919614    0.801691    0.595722    11.00000   -1.20000
AFIX   0
C25   1    0.113633    0.546453    0.531436    11.00000    0.03185    0.04827 =
         0.04088   -0.00156   -0.00299    0.01343
C26   1    0.029910    0.587244    0.484902    11.00000    0.03727    0.04215 =
         0.04681    0.00259   -0.00004    0.00802
AFIX  43
H26   2    0.050157    0.646522    0.473822    11.00000   -1.20000
AFIX   0
C5    1    0.924260    0.694235    0.651607    11.00000    0.04106    0.04613 =
         0.03823   -0.00486   -0.00537   -0.00031
C1    1    0.724795    0.332725    0.637571    11.00000    0.03102    0.05558 =
         0.06770    0.00239    0.00132    0.00519
AFIX  43
H1    2    0.748677    0.272535    0.648305    11.00000   -1.20000
AFIX   0
C4    1    0.878563    0.607059    0.658581    11.00000    0.03990    0.04934 =
         0.03743    0.00040   -0.00833   -0.00259
AFIX  43
H4    2    0.906285    0.574875    0.693290    11.00000   -1.20000
AFIX   0
C6    1    0.996344    0.730184    0.755829    11.00000    0.04163    0.05842 =
         0.03830   -0.00430   -0.00119   -0.01141
AFIX  43
H6    2    0.927708    0.696539    0.769310    11.00000   -1.20000
AFIX   0
C10   1    0.798943    0.701722    0.554574    11.00000    0.06885    0.05671 =
         0.03664    0.00296   -0.01476    0.00907
AFIX  43
H10   2    0.771879    0.733654    0.519714    11.00000   -1.20000
AFIX   0
C3    1    0.788975    0.567078    0.612326    11.00000    0.02821    0.05386 =
         0.04372   -0.00437   -0.00043    0.00075
C11   1    0.752348    0.615124    0.560812    11.00000    0.04420    0.06105 =
         0.03409   -0.00799   -0.00746    0.00507
AFIX  43
H11   2    0.694767    0.587819    0.529792    11.00000   -1.20000
AFIX   0
C14   1    0.486426    0.069523    0.540777    11.00000    0.06307    0.03902 =
         0.04428   -0.00427   -0.00119    0.00343
C2    1    0.811457    0.400777    0.635304    11.00000    0.02576    0.06219 =
         0.06332    0.00182   -0.00137    0.00677
AFIX  43
H2    2    0.906296    0.396802    0.643497    11.00000   -1.20000
AFIX   0
C32   1    0.261709    0.599294    0.623939    11.00000    0.04519    0.06781 =
         0.06323   -0.01314   -0.00676    0.01816
AFIX  43
H32   2    0.208030    0.565411    0.645827    11.00000   -1.20000
AFIX   0
C8    1    1.121794    0.792871    0.696930    11.00000    0.05993    0.07208 =
         0.04539   -0.00169    0.01005   -0.02686
AFIX  43
H8    2    1.156660    0.810656    0.663480    11.00000   -1.20000
AFIX   0
C7    1    1.167942    0.817057    0.752900    11.00000    0.05618    0.06424 =
         0.05090   -0.00643   -0.00210   -0.02085
AFIX  43
H7    2    1.242551    0.855269    0.764677    11.00000   -1.20000
AFIX   0
C27   1    0.231041    0.599978    0.563461    11.00000    0.03910    0.04329 =
         0.06136   -0.00675   -0.01131    0.01415
C13   1    0.467667    0.146053    0.580780    11.00000    0.06080    0.04474 =
         0.04271   -0.00414   -0.00229    0.00605
C15   1    0.584460    0.002107    0.553986    11.00000    0.08716    0.05505 =
         0.05564   -0.01492   -0.01414    0.02294
C16   1    0.596828   -0.063451    0.512750    11.00000    0.08298    0.05438 =
         0.06298   -0.01798   -0.02167    0.02676
AFIX  43
H16   2    0.666100   -0.106808    0.521463    11.00000   -1.20000
AFIX   0
C31   1    0.373272    0.649405    0.652408    11.00000    0.06034    0.09015 =
         0.07924   -0.03130   -0.02183    0.01658
AFIX  43
H31   2    0.393936    0.648168    0.693191    11.00000   -1.20000
AFIX   0
C28   1    0.312241    0.651560    0.533530    11.00000    0.05153    0.06338 =
         0.07968   -0.00193   -0.00401    0.00160
AFIX  43
H28   2    0.292604    0.652885    0.492723    11.00000   -1.20000
AFIX   0
C30   1    0.451421    0.699660    0.621193    11.00000    0.06214    0.08161 =
         0.12024   -0.02817   -0.02499   -0.00641
AFIX  43
H30   2    0.525247    0.732811    0.640693    11.00000   -1.20000
AFIX   0
C29   1    0.422893    0.702180    0.561225    11.00000    0.05960    0.07731 =
         0.11959    0.00081   -0.00976   -0.01058
AFIX  43
H29   2    0.476126    0.736847    0.539558    11.00000   -1.20000
AFIX  66
PART 1
C17   1    0.658229   -0.016699    0.616159    10.61000    0.13385    0.06827 =
         0.06252   -0.01570   -0.03548    0.01863
C22   1    0.602395   -0.062485    0.659700    10.61000    0.17395    0.12048 =
         0.06651    0.00727   -0.03559   -0.00146
AFIX  43
H22   2    0.511936   -0.082166    0.652465    10.61000   -1.20000
AFIX  65
C21   1    0.681761   -0.078855    0.714054    10.61000    0.19255    0.14159 =
         0.07326    0.01168   -0.04322    0.01173
AFIX  43
H21   2    0.644404   -0.109488    0.743186    10.61000   -1.20000
AFIX  65
C20   1    0.816963   -0.049439    0.724868    10.61000    0.18308    0.14881 =
         0.10227   -0.00402   -0.05180    0.02749
C19   1    0.872798   -0.003652    0.681328    10.61000    0.15794    0.16061 =
         0.11362   -0.00703   -0.06444    0.00143
AFIX  43
H19   2    0.963257    0.016029    0.688563    10.61000   -1.20000
AFIX  65
C18   1    0.793433    0.012718    0.626973    10.61000    0.13954    0.13692 =
         0.10495   -0.00517   -0.05532    0.00017
AFIX  43
H18   2    0.830790    0.043352    0.597841    10.61000   -1.20000
AFIX  66
PART 2
C19A  1    0.919732    0.083732    0.654658    10.49000    0.14924    0.15909 =
         0.14360   -0.02961   -0.06557   -0.00065
AFIX  43
H19A  2    0.990061    0.126420    0.655924    10.49000   -1.20000
AFIX  65
C18A  1    0.817894    0.079293    0.605745    10.49000    0.13203    0.13997 =
         0.14397   -0.02606   -0.05877    0.00361
AFIX  43
H18A  2    0.820086    0.119010    0.574286    10.49000   -1.20000
AFIX  65
C17A  1    0.712780    0.015491    0.603853    10.49000    0.12073    0.10715 =
         0.09073   -0.02867   -0.04711    0.02893
C22A  1    0.709503   -0.043871    0.650873    10.49000    0.16473    0.13770 =
         0.09349   -0.00976   -0.06011    0.02077
AFIX  43
H22A  2    0.639174   -0.086559    0.649606    10.49000   -1.20000
AFIX  65
C21A  1    0.811340   -0.039433    0.699785    10.49000    0.17200    0.16165 =
         0.10857   -0.00688   -0.06721    0.01904
AFIX  43
H21A  2    0.809147   -0.079150    0.731244    10.49000   -1.20000
AFIX  65
C20A  1    0.916455    0.024369    0.701678    10.49000    0.16330    0.16763 =
         0.13497   -0.02873   -0.06250    0.01582
AFIX  43
H20A  2    0.984591    0.027338    0.734404    10.49000   -1.20000
AFIX   0
HKLF 4


REM  1_1prime_gas
REM R1 =  0.1594 for    3626 Fo > 4sig(Fo)  and  0.2229 for all    5846 data
REM    401 parameters refined using    783 restraints

END

WGHT      0.1231     16.7658

REM Highest difference peak  1.409,  deepest hole -0.428,  1-sigma level  0.127
Q1    1   0.5006  0.3014  0.6154  11.00000  0.05    1.41
Q2    1   0.3260  0.3032  0.6376  11.00000  0.05    1.30
Q3    1   1.0932  0.1586  0.6239  11.00000  0.05    0.69
Q4    1   1.0427  0.1596  0.5662  11.00000  0.05    0.68
Q5    1   1.0438  0.1490  0.5821  11.00000  0.05    0.66
Q6    1   1.3372  1.0336  0.7205  11.00000  0.05    0.63
Q7    1   1.1261  0.1445  0.6338  11.00000  0.05    0.62
Q8    1   0.3200  0.0170  0.6865  11.00000  0.05    0.60
Q9    1   0.2766 -0.0215  0.6376  11.00000  0.05    0.58
Q10   1   0.3266 -0.0155  0.6580  11.00000  0.05    0.57
Q11   1   1.0489  0.7993  0.8199  11.00000  0.05    0.52
Q12   1   0.8579  0.0205  0.4410  11.00000  0.05    0.51
Q13   1   0.3947  0.3585  0.6237  11.00000  0.05    0.51
Q14   1   0.9240 -0.0225  0.4750  11.00000  0.05    0.51
Q15   1   0.9950  0.9414  0.5183  11.00000  0.05    0.44
Q16   1   0.2069  0.3338  0.6136  11.00000  0.05    0.44
Q17   1   0.9609  0.0105  0.4923  11.00000  0.05    0.43
Q18   1   0.4625  0.1463  0.6366  11.00000  0.05    0.43
Q19   1   0.4753  0.1233  0.6270  11.00000  0.05    0.42
Q20   1   0.8752  0.0803  0.4604  11.00000  0.05    0.39
;
_shelx_res_checksum   68132

_shelx_hkl_file
;
   1   0   0    1.20    0.60
   2   0   0   19.90    1.20
   3   0   0    1.00    1.80
   4   0   0  403.36    9.10
   5   0   0    5.00    2.80
   6   0   0  616.74   16.10
   7   0   0   13.80    8.20
   8   0   0    1.50    7.60
   9   0   0   15.90    8.10
  10   0   0  155.98   16.00
  11   0   0    0.00   23.40
   1   1   0  339.97    4.90
   2   1   0   47.40    1.70
   3   1   0   38.40    2.10
   4   1   0   64.99    2.70
   5   1   0   20.30    4.60
   6   1   0   19.00    4.50
   7   1   0   35.70    3.90
   8   1   0   16.30    5.70
   9   1   0   21.40    5.70
  10   1   0   47.20   10.50
  11   1   0   12.90   17.90
   0   2   0   87.69    2.90
   1   2   0    2.90    0.90
   2   2   0 2084.19   27.90
   3   2   0   63.59    2.00
   4   2   0  138.99    4.20
   5   2   0   24.80    4.70
   6   2   0   45.40    5.00
   7   2   0   12.10    5.40
   8   2   0   11.50    6.00
   9   2   0   53.69    6.50
  10   2   0   52.19   12.50
  11   2   0   34.10   18.60
   0   3   0   72.39    4.50
   1   3   0  757.52   11.50
   2   3   0  222.78    4.60
   3   3   0  151.68    3.40
   4   3   0  106.89    3.70
   5   3   0  295.67    9.20
   6   3   0  178.18    8.00
   7   3   0  160.48    8.30
   8   3   0   49.00    7.20
   9   3   0   20.80    6.40
  10   3   0   44.60   12.40
  11   3   0   56.79   19.30
   0   4   0    4.00    3.80
   1   4   0  620.04   11.40
   2   4   0  464.75    8.40
   3   4   0  665.43   11.00
   4   4   0   79.09    3.20
   5   4   0   29.70    2.30
   6   4   0   45.20    6.60
   7   4   0  100.69    7.10
   8   4   0    6.90    6.60
   9   4   0   36.80    6.90
  10   4   0   64.49   14.40
  11   4   0   42.90   19.30
   0   5   0    7.80    5.10
   1   5   0  943.51   24.00
   2   5   0  418.96    9.50
   3   5   0    9.80    2.30
   4   5   0   14.30    2.50
   5   5   0  144.69    5.20
   6   5   0    6.70    3.50
   7   5   0   55.49    6.70
   8   5   0    9.70    6.90
   9   5   0   19.20    6.80
  10   5   0   33.40   12.20
  11   5   0   35.20   17.40
   0   6   0    1.40    4.60
   1   6   0   37.00    3.60
   2   6   0   41.40    3.60
   3   6   0  299.37    7.60
   4   6   0   94.09    4.50
   5   6   0   43.50    3.50
   6   6   0   73.79    4.90
   7   6   0   21.20    6.20
   8   6   0   13.60    6.00
   9   6   0  114.09   10.70
  10   6   0   32.80   11.30
  11   6   0    0.00   68.29
   0   7   0    0.00    6.20
   1   7   0   25.10    3.90
   2   7   0   21.20    3.50
   3   7   0   11.20    3.00
   4   7   0   23.80    3.70
   5   7   0  223.98    7.70
   6   7   0  134.59    6.50
   7   7   0   28.50    7.50
   8   7   0   16.70    5.60
   9   7   0   17.10   10.60
  10   7   0   56.99   14.20
   0   8   0  306.87   11.40
   1   8   0  290.37    8.90
   2   8   0   77.99    4.40
   3   8   0   48.60    3.90
   4   8   0   80.19    5.20
   5   8   0    5.00    4.30
   6   8   0   65.69    5.60
   7   8   0   43.40    8.40
   8   8   0   32.70    6.20
   9   8   0   40.60   10.70
  10   8   0   34.40   13.30
   0   9   0    5.70    5.50
   1   9   0   31.50    4.40
   2   9   0  513.85   11.60
   3   9   0    9.60    3.80
   4   9   0   37.50    4.80
   5   9   0   44.80    5.30
   6   9   0   13.80    6.10
   7   9   0   29.70    7.90
   8   9   0   51.49    6.90
   9   9   0   20.40    9.60
  10   9   0    0.00   54.39
   0  10   0  272.37   11.80
   1  10   0    4.20    4.70
   2  10   0   11.00    4.40
   3  10   0    4.20    4.10
   4  10   0   22.20    4.90
   5  10   0    3.10    4.90
   6  10   0   60.19    8.50
   7  10   0    5.00    7.00
   8  10   0   21.60    7.20
   9  10   0   25.90    8.90
   0  11   0    5.60    7.50
   1  11   0   13.10    5.40
   2  11   0  127.39    6.20
   3  11   0    8.10    4.70
   4  11   0    9.70    5.00
   5  11   0    6.90    5.60
   6  11   0   11.50    6.60
   7  11   0    8.20    7.00
   8  11   0   24.90    7.40
   9  11   0   32.10   44.10
   0  12   0   66.69    9.40
   1  12   0   15.80    5.50
   2  12   0   15.50    5.00
   3  12   0   70.69    5.50
   4  12   0   96.09    6.20
   5  12   0    9.70    5.40
   6  12   0   68.09    8.60
   7  12   0   14.10    7.50
   8  12   0    9.10    7.90
   0  13   0   10.80    8.10
   1  13   0   98.49    6.70
   2  13   0   29.50    5.20
   3  13   0   25.70    5.10
   4  13   0   23.20    5.70
   5  13   0    8.20    6.50
   6  13   0   32.70    8.70
   7  13   0   13.00    8.50
   0  14   0   12.40    9.70
   1  14   0   22.10    6.40
   2  14   0   37.00    6.60
   3  14   0   12.50    5.70
   4  14   0    4.60    6.00
   5  14   0   20.10    8.50
   6  14   0   14.00    8.70
   0  15   0    4.20    8.90
   1  15   0   30.80    7.10
   2  15   0   10.80    6.60
   3  15   0    6.00    6.70
   4  15   0    9.60    6.90
   5  15   0   23.90    8.30
   0  16   0   12.90    9.80
   1  16   0    7.80    7.20
   2  16   0   10.80    7.60
   3  16   0   11.30    7.50
   4  16   0    7.60    7.70
   0  17   0    8.10   10.00
   1  17   0   16.70    7.60
   2  17   0    5.10    9.60
 -11   0   1    2.00   26.70
 -10   0   1   21.10   16.00
  -9   0   1   30.50    8.80
  -8   0   1    2.70    7.90
  -7   0   1   34.80    9.00
  -6   0   1    2.80    3.60
  -5   0   1   51.69    3.40
  -4   0   1    2.90    2.00
  -3   0   1  245.78    5.20
  -2   0   1    3.20    1.20
  -1   0   1  844.22   17.90
   1   0   1  929.61   18.00
   2   0   1    2.00    1.20
   3   0   1  979.10   16.90
   4   0   1    6.40    2.30
   5   0   1  258.77    7.50
   6   0   1   31.40    9.30
   7   0   1  147.89   10.00
   8   0   1    7.20    7.50
   9   0   1   11.80    7.60
  10   0   1   38.00   12.40
  11   0   1    0.00   27.10
 -11   1   1    0.00   22.50
 -10   1   1   52.49   12.30
  -9   1   1   18.10    5.80
  -8   1   1   10.60    5.80
  -7   1   1  175.68    6.60
  -6   1   1  185.28    6.20
  -5   1   1  191.08    5.70
  -4   1   1    0.00    1.20
  -3   1   1  402.46    5.70
  -2   1   1 1301.27   15.60
  -1   1   1 5297.47   80.59
   0   1   1 1488.85   38.40
   1   1   1 1160.08   15.90
   2   1   1  321.27    4.90
   3   1   1  344.37    6.20
   4   1   1    5.50    2.30
   5   1   1   17.00    4.10
   6   1   1   61.49    4.80
   7   1   1    4.60    3.50
   8   1   1    2.40    5.70
   9   1   1  127.09    7.60
  10   1   1   38.70   10.40
  11   1   1    0.50   18.90
 -11   2   1    9.50   21.40
 -10   2   1   67.69   13.80
  -9   2   1   22.10    5.90
  -8   2   1   10.50    6.20
  -7   2   1    0.00    5.50
  -6   2   1    0.00    4.90
  -5   2   1  159.88    6.10
  -4   2   1  114.79    5.30
  -3   2   1  648.84    8.80
  -2   2   1 1290.77   17.80
  -1   2   1  275.17    4.50
   0   2   1   88.39    2.00
   1   2   1 4147.19   55.19
   2   2   1  145.89    2.90
   3   2   1  499.45    7.50
   4   2   1  442.36    8.80
   5   2   1   98.89    4.80
   6   2   1   89.49    5.40
   7   2   1  158.58    6.90
   8   2   1    7.70    6.00
   9   2   1   24.80    5.90
  10   2   1   55.79   11.30
  11   2   1   22.90   15.30
 -11   3   1   15.30   23.30
 -10   3   1   87.29   12.80
  -9   3   1   19.90    6.50
  -8   3   1    8.90    6.50
  -7   3   1   38.90    6.20
  -6   3   1  110.89    7.20
  -5   3   1   26.40    3.90
  -4   3   1  385.46    6.80
  -3   3   1   53.59    2.40
  -2   3   1 2338.67   33.10
  -1   3   1 1950.01   26.60
   0   3   1 2818.72   45.30
   1   3   1  580.54   10.40
   2   3   1  706.83    9.50
   3   3   1  159.98    3.30
   4   3   1   12.80    2.00
   5   3   1   89.79    5.40
   6   3   1   84.39    6.40
   7   3   1   74.09    6.80
   8   3   1   82.39    7.40
   9   3   1    9.90    5.60
  10   3   1   45.60   12.70
  11   3   1   43.20   19.80
 -11   4   1   48.00   20.60
 -10   4   1   37.00   13.80
  -9   4   1   19.30    6.30
  -8   4   1   24.40    7.20
  -7   4   1    7.30    5.70
  -6   4   1  164.28    7.70
  -5   4   1   82.39    3.40
  -4   4   1   25.10    4.20
  -3   4   1  275.57    6.20
  -2   4   1   15.90    2.00
  -1   4   1  127.69    3.50
   0   4   1    8.20    2.50
   1   4   1    7.60    2.30
   2   4   1   96.09    3.00
   3   4   1  136.39    3.50
   4   4   1  602.94   11.20
   5   4   1    7.20    2.80
   6   4   1   73.39    6.30
   7   4   1    9.80    5.60
   8   4   1   56.49    7.30
   9   4   1   24.60    7.90
  10   4   1   59.79   15.60
  11   4   1   35.70   18.90
 -11   5   1   22.30   18.60
 -10   5   1   95.49   15.30
  -9   5   1   15.80    6.60
  -8   5   1   18.80    8.00
  -7   5   1   34.10    6.20
  -6   5   1   77.79    4.30
  -5   5   1    1.30    2.40
  -4   5   1  565.14    9.80
  -3   5   1    1.20    2.20
  -2   5   1   22.80    2.40
  -1   5   1  249.28    6.30
   0   5   1   13.30    3.10
   1   5   1    4.30    3.20
   2   5   1 1769.72   32.40
   3   5   1   80.59    3.40
   4   5   1  177.58    4.90
   5   5   1    1.00    2.20
   6   5   1  181.78    6.80
   7   5   1   13.50    6.00
   8   5   1   71.79    6.80
   9   5   1   77.49    9.90
  10   5   1   50.89   12.40
  11   5   1   89.29   15.90
 -11   6   1    0.00   65.79
 -10   6   1   33.00   13.20
  -9   6   1   26.00    8.00
  -8   6   1    9.00    6.20
  -7   6   1    1.20    5.90
  -6   6   1  267.27    8.50
  -5   6   1   53.29    4.00
  -4   6   1    4.60    2.90
  -3   6   1  156.68    4.90
  -2   6   1    6.60    2.40
  -1   6   1  213.68    6.30
   0   6   1  277.47    7.80
   1   6   1  315.17    8.90
   2   6   1    8.70    3.10
   3   6   1   27.90    3.50
   4   6   1  262.17    6.90
   5   6   1   24.80    3.10
   6   6   1   18.20    3.60
   7   6   1   14.70    6.00
   8   6   1   29.60    7.00
   9   6   1   16.30    8.20
  10   6   1   28.40   12.00
 -10   7   1   44.50   10.20
  -9   7   1   19.20    7.80
  -8   7   1   21.10    6.00
  -7   7   1   31.70    6.90
  -6   7   1   33.20    4.50
  -5   7   1    0.00    4.70
  -4   7   1   80.59    4.30
  -3   7   1    2.70    2.60
  -2   7   1  105.79    4.70
  -1   7   1    2.70    3.60
   0   7   1  352.56    9.40
   1   7   1   60.99    4.30
   2   7   1  721.53   16.30
   3   7   1  243.18    8.10
   4   7   1   44.80    4.40
   5   7   1   33.40    4.20
   6   7   1   63.29    5.00
   7   7   1   23.90    6.10
   8   7   1  145.59    8.10
   9   7   1   13.80   12.60
  10   7   1   37.80   13.90
 -10   8   1   34.80   10.10
  -9   8   1   19.60    9.40
  -8   8   1   82.79    6.90
  -7   8   1   14.30    6.00
  -6   8   1    0.40    4.80
  -5   8   1   71.59    5.30
  -4   8   1   32.30    4.10
  -3   8   1  123.69    5.10
  -2   8   1  137.49    5.30
  -1   8   1    7.60    3.70
   0   8   1    2.40    3.70
   1   8   1  246.58    8.40
   2   8   1   10.20    3.50
   3   8   1  149.39    5.80
   4   8   1   67.19    5.10
   5   8   1   52.09    4.60
   6   8   1   17.20    5.60
   7   8   1   29.10    7.60
   8   8   1   17.70    6.60
   9   8   1   27.80   10.30
  10   8   1   24.60   11.90
 -10   9   1   31.30   16.30
  -9   9   1   29.60    9.70
  -8   9   1   20.50    5.90
  -7   9   1   65.39    7.10
  -6   9   1    3.90    5.90
  -5   9   1   50.49    5.30
  -4   9   1   14.80    4.20
  -3   9   1    2.80    3.90
  -2   9   1   50.89    4.30
  -1   9   1  277.27    8.70
   0   9   1  102.99    5.40
   1   9   1   26.50    4.50
   2   9   1   83.29    5.20
   3   9   1  214.98    7.30
   4   9   1   38.10    5.00
   5   9   1   63.29    5.10
   6   9   1   12.20    5.80
   7   9   1    7.20    7.60
   8   9   1   20.30    7.50
   9   9   1   36.30   11.10
  -9  10   1   28.30    9.30
  -8  10   1   16.10    6.20
  -7  10   1    8.50    5.80
  -6  10   1    9.40    6.10
  -5  10   1  176.88    7.30
  -4  10   1   12.20    4.70
  -3  10   1   77.69    5.30
  -2  10   1   21.70    4.20
  -1  10   1    4.70    4.80
   0  10   1    4.80    4.80
   1  10   1  202.68    7.60
   2  10   1    5.70    4.30
   3  10   1   22.90    4.40
   4  10   1    4.50    4.70
   5  10   1   28.50    4.80
   6  10   1   13.00    7.00
   7  10   1   36.50    8.30
   8  10   1   16.10    7.60
   9  10   1   20.20    9.30
  -9  11   1   22.60   10.00
  -8  11   1    8.10    6.30
  -7  11   1   24.40    6.60
  -6  11   1    8.30    6.10
  -5  11   1   77.79    6.40
  -4  11   1    9.10    4.90
  -3  11   1    4.90    4.80
  -2  11   1   51.99    5.20
  -1  11   1  115.19    6.70
   0  11   1    7.00    5.00
   1  11   1    5.70    5.10
   2  11   1   16.70    4.50
   3  11   1  103.69    6.20
   4  11   1   68.79    5.80
   5  11   1   78.19    5.50
   6  11   1   15.70    7.60
   7  11   1    9.90    7.30
   8  11   1   21.90    8.40
  -8  12   1   24.10    8.00
  -7  12   1   18.30    7.00
  -6  12   1   16.80    6.90
  -5  12   1   38.80    5.90
  -4  12   1   21.50    4.90
  -3  12   1   58.09    5.50
  -2  12   1   49.00    5.70
  -1  12   1    7.50    5.80
   0  12   1   41.30    6.10
   1  12   1   80.69    6.70
   2  12   1    9.90    4.70
   3  12   1   38.80    5.10
   4  12   1    3.80    4.60
   5  12   1   15.00    5.40
   6  12   1    3.10    7.80
   7  12   1   11.20    7.70
   8  12   1   17.10    8.60
  -7  13   1   12.40    7.50
  -6  13   1   46.30    7.80
  -5  13   1   12.80    7.00
  -4  13   1   20.10    6.30
  -3  13   1    6.80    5.30
  -2  13   1    7.50    5.30
  -1  13   1   55.29    6.00
   0  13   1   80.09    7.10
   1  13   1   10.10    5.60
   2  13   1   53.69    5.70
   3  13   1    9.40    4.70
   4  13   1    6.90    4.80
   5  13   1   53.49    7.70
   6  13   1   19.00    7.50
   7  13   1    2.70   11.10
  -6  14   1   31.60    7.90
  -5  14   1   18.20    8.10
  -4  14   1    4.80    6.70
  -3  14   1   18.60    6.90
  -2  14   1   27.40    6.10
  -1  14   1   29.20    6.40
   0  14   1   20.00    6.50
   1  14   1   54.89    6.80
   2  14   1   12.30    6.10
   3  14   1   14.50    5.60
   4  14   1   16.90    6.10
   5  14   1   27.60    8.70
   6  14   1   15.80    8.30
  -5  15   1   12.90    8.00
  -4  15   1   19.20    7.10
  -3  15   1   14.90    7.00
  -2  15   1    9.20    6.60
  -1  15   1    4.40    6.30
   0  15   1    3.20    6.70
   1  15   1   11.00    6.70
   2  15   1   36.10    7.10
   3  15   1   10.50    6.50
   4  15   1   12.40    5.60
   5  15   1   24.90    8.00
  -4  16   1   22.00    7.50
  -3  16   1    9.00    7.00
  -2  16   1   16.70    7.20
  -1  16   1   12.60    7.10
   0  16   1   16.50    7.50
   1  16   1   13.20    7.20
   2  16   1    8.60    7.40
   3  16   1    7.30    6.00
   4  16   1   16.20    6.90
  -2  17   1   13.80    9.20
  -1  17   1   13.10    7.80
   0  17   1   12.90    7.50
   1  17   1   21.70    7.60
   2  17   1   11.80    8.40
 -11   0   2    0.00   65.39
 -10   0   2   25.50   16.50
  -9   0   2   19.80    8.10
  -8   0   2   33.70    8.60
  -7   0   2    0.60    4.70
  -6   0   2   82.19    5.40
  -5   0   2   12.80    2.90
  -4   0   2   28.20    2.30
  -3   0   2    2.10    1.70
  -2   0   2 1406.96   29.20
  -1   0   2    1.00    0.80
   0   0   2 1247.28   31.50
   1   0   2    0.50    0.60
   2   0   2  859.81   16.20
   3   0   2    1.80    2.00
   4   0   2  159.78    4.80
   5   0   2    1.70    2.30
   6   0   2    0.40    6.50
   7   0   2    3.90    7.40
   8   0   2  113.69   10.00
   9   0   2    8.10    7.70
  10   0   2   48.50   12.00
  11   0   2   20.20   24.10
 -11   1   2    0.60   22.70
 -10   1   2   80.79   12.30
  -9   1   2   15.50    5.80
  -8   1   2    9.10    5.80
  -7   1   2    7.90    3.90
  -6   1   2  130.89    4.10
  -5   1   2   63.49    3.40
  -4   1   2   95.99    2.80
  -3   1   2  164.48    3.00
  -2   1   2   30.20    1.30
  -1   1   2 1699.43   24.10
   0   1   2 1143.09   19.30
   1   1   2   88.29    1.50
   2   1   2  666.63    8.90
   3   1   2  118.79    2.60
   4   1   2  259.87    5.10
   5   1   2   11.40    3.60
   6   1   2  110.79    5.70
   7   1   2   10.10    4.00
   8   1   2   35.20    6.00
   9   1   2   37.20    6.40
  10   1   2   32.20    8.40
  11   1   2   19.60   15.10
 -11   2   2    0.00   21.60
 -10   2   2   55.69   12.50
  -9   2   2   34.10    6.50
  -8   2   2   62.39    6.80
  -7   2   2  176.48    8.10
  -6   2   2   57.89    5.80
  -5   2   2  130.29    4.00
  -4   2   2  707.03   11.50
  -3   2   2  808.62   11.90
  -2   2   2 3993.70   47.90
  -1   2   2   24.40    1.20
   0   2   2  830.12   13.90
   1   2   2  144.79    2.70
   2   2   2  400.26    5.80
   3   2   2  108.09    2.60
   4   2   2  420.16    8.20
   5   2   2   78.09    4.50
   6   2   2   29.10    5.40
   7   2   2  182.28    6.80
   8   2   2  172.98    8.30
   9   2   2   59.19    7.50
  10   2   2   61.39   10.20
  11   2   2   55.19   11.90
 -11   3   2   24.70   19.00
 -10   3   2   63.59   11.60
  -9   3   2   32.10    6.70
  -8   3   2   18.10    6.30
  -7   3   2    0.00    5.80
  -6   3   2  211.98    7.90
  -5   3   2  100.59    4.20
  -4   3   2   41.90    2.20
  -3   3   2   75.19    2.60
  -2   3   2  826.42   13.40
  -1   3   2   15.90    2.00
   0   3   2  144.59    3.30
   1   3   2  163.38    3.80
   2   3   2   36.00    1.70
   3   3   2  430.86    6.80
   4   3   2    0.20    2.20
   5   3   2   30.20    4.20
   6   3   2  100.59    6.40
   7   3   2   44.10    6.40
   8   3   2   18.60    6.30
   9   3   2   16.70    6.50
  10   3   2   46.90   10.60
  11   3   2   82.69   15.80
 -11   4   2   88.89   21.60
 -10   4   2   46.50    9.60
  -9   4   2   22.80    6.70
  -8   4   2   13.30    6.40
  -7   4   2  116.19    7.30
  -6   4   2    3.50    2.80
  -5   4   2   36.50    2.70
  -4   4   2  658.93   10.60
  -3   4   2   55.19    2.90
  -2   4   2  178.38    4.30
  -1   4   2  266.47    5.60
   0   4   2  392.36    7.80
   1   4   2  290.17    5.80
   2   4   2   83.19    2.70
   3   4   2   84.19    2.80
   4   4   2    1.50    2.10
   5   4   2  159.18    5.50
   6   4   2  111.09    6.80
   7   4   2   55.29    6.70
   8   4   2   15.90    6.30
   9   4   2   28.50    7.50
  10   4   2   58.49   12.80
  11   4   2   77.79   13.30
 -11   5   2   27.00   20.60
 -10   5   2   33.30    9.40
  -9   5   2   65.59    7.70
  -8   5   2   12.10    6.20
  -7   5   2   39.60    6.70
  -6   5   2    3.90    2.80
  -5   5   2    2.20    2.60
  -4   5   2   44.50    4.00
  -3   5   2  222.28    5.70
  -2   5   2   59.79    3.10
  -1   5   2    6.90    2.60
   0   5   2  418.06    9.00
   1   5   2    1.80    2.70
   2   5   2   52.19    3.10
   3   5   2 3074.49   45.90
   4   5   2   19.90    2.60
   5   5   2  142.09    4.70
   6   5   2    4.90    3.60
   7   5   2   23.70    6.30
   8   5   2   10.90    5.50
   9   5   2   75.39    8.90
  10   5   2   46.90   11.30
  11   5   2   40.00   26.20
 -11   6   2   46.60   14.10
 -10   6   2   41.60   13.10
  -9   6   2   17.20    7.20
  -8   6   2   14.10    6.00
  -7   6   2   13.20    6.70
  -6   6   2   18.90    4.00
  -5   6   2   24.30    3.90
  -4   6   2   31.00    3.50
  -3   6   2  189.68    5.50
  -2   6   2   95.99    3.70
  -1   6   2  198.98    5.70
   0   6   2    8.20    2.90
   1   6   2  661.63   13.70
   2   6   2    0.60    3.10
   3   6   2   12.40    3.00
   4   6   2   33.50    3.50
   5   6   2  109.89    4.70
   6   6   2    2.90    3.20
   7   6   2  108.99    7.60
   8   6   2   14.30    7.60
   9   6   2   20.60    8.60
  10   6   2   50.29   12.20
 -10   7   2   27.50   10.20
  -9   7   2   29.20    7.50
  -8   7   2   39.90    6.60
  -7   7   2   36.20    6.50
  -6   7   2  231.78    7.50
  -5   7   2   85.99    5.40
  -4   7   2    6.20    3.70
  -3   7   2    7.70    2.90
  -2   7   2    3.80    2.80
  -1   7   2   63.09    4.30
   0   7   2  314.27    9.20
   1   7   2    2.30    3.30
   2   7   2   45.90    3.80
   3   7   2  253.07    8.20
   4   7   2    0.00    3.20
   5   7   2  106.69    5.60
   6   7   2   79.09    6.10
   7   7   2   23.30    6.10
   8   7   2   36.00    7.60
   9   7   2   37.70    9.70
  10   7   2   44.00   12.70
 -10   8   2   39.80   10.50
  -9   8   2   13.00    7.20
  -8   8   2   39.90    6.30
  -7   8   2    9.80    5.20
  -6   8   2    1.90    4.50
  -5   8   2   48.30    5.70
  -4   8   2  113.29    5.70
  -3   8   2   45.50    4.60
  -2   8   2   15.10    3.50
  -1   8   2  136.09    6.30
   0   8   2   12.20    4.20
   1   8   2  149.79    6.10
   2   8   2  474.55   12.10
   3   8   2   72.49    5.00
   4   8   2   90.79    5.00
   5   8   2   20.40    4.60
   6   8   2    9.10    5.40
   7   8   2   47.30    7.40
   8   8   2   26.40   10.30
   9   8   2   28.50   10.00
  10   8   2   35.80   12.80
 -10   9   2   23.40   11.10
  -9   9   2   22.90    8.10
  -8   9   2   19.80    6.10
  -7   9   2   11.40    5.30
  -6   9   2    4.10    5.40
  -5   9   2    1.40    4.60
  -4   9   2   49.20    5.40
  -3   9   2   22.90    4.40
  -2   9   2   34.10    4.00
  -1   9   2    5.40    4.40
   0   9   2   14.90    4.70
   1   9   2   69.99    5.20
   2   9   2   11.50    4.10
   3   9   2   10.30    4.20
   4   9   2  117.09    5.60
   5   9   2   26.60    5.00
   6   9   2    8.50    5.80
   7   9   2    7.70    7.20
   8   9   2   16.20   10.90
   9   9   2   19.40   10.60
  -9  10   2   20.40    9.50
  -8  10   2   54.19    6.70
  -7  10   2    9.90    5.60
  -6  10   2    6.50    5.30
  -5  10   2    8.20    5.00
  -4  10   2   40.30    5.10
  -3  10   2    8.20    4.20
  -2  10   2  433.16   11.10
  -1  10   2   13.80    5.40
   0  10   2    4.30    5.20
   1  10   2   12.30    5.00
   2  10   2  302.67    9.10
   3  10   2    3.10    4.30
   4  10   2  291.57    9.00
   5  10   2    9.30    4.70
   6  10   2    8.20    6.80
   7  10   2    8.60    8.10
   8  10   2   61.29   10.50
   9  10   2   20.30    9.80
  -9  11   2   23.80   11.70
  -8  11   2   10.30    6.30
  -7  11   2   11.00    6.20
  -6  11   2   37.10    5.80
  -5  11   2   55.89    5.90
  -4  11   2   81.19    5.80
  -3  11   2   24.30    5.00
  -2  11   2    5.30    4.50
  -1  11   2   19.00    4.80
   0  11   2   68.59    6.60
   1  11   2   14.30    5.40
   2  11   2    4.20    4.60
   3  11   2    2.00    4.40
   4  11   2   33.30    4.90
   5  11   2   12.40    4.60
   6  11   2   22.00    7.80
   7  11   2   13.20    9.80
   8  11   2   14.20    8.50
  -8  12   2   20.60    7.40
  -7  12   2   15.30    6.70
  -6  12   2   13.70    6.50
  -5  12   2   11.00    5.50
  -4  12   2   37.30    5.60
  -3  12   2    8.50    4.70
  -2  12   2   65.89    5.90
  -1  12   2   41.00    6.00
   0  12   2    7.30    5.90
   1  12   2   26.30    6.20
   2  12   2   30.90    5.30
   3  12   2    8.20    4.30
   4  12   2   17.50    4.60
   5  12   2    8.00    5.70
   6  12   2    2.20    7.80
   7  12   2    9.80    8.90
   8  12   2    9.70   10.40
  -7  13   2   19.00    7.20
  -6  13   2   42.10    7.20
  -5  13   2   21.40    6.50
  -4  13   2   20.60    6.20
  -3  13   2   13.70    5.50
  -2  13   2   29.10    6.10
  -1  13   2    6.90    5.60
   0  13   2   21.60    6.30
   1  13   2    9.60    5.70
   2  13   2   33.00    5.10
   3  13   2   31.60    4.90
   4  13   2   24.00    5.10
   5  13   2    9.10    6.90
   6  13   2    9.10    7.70
   7  13   2    6.20    9.00
  -6  14   2   17.40    7.00
  -5  14   2   14.80    7.00
  -4  14   2    8.70    6.60
  -3  14   2    6.70    6.10
  -2  14   2    8.40    5.70
  -1  14   2   37.30    6.50
   0  14   2    5.70    6.10
   1  14   2   44.50    7.10
   2  14   2   15.80    5.40
   3  14   2    8.70    4.50
   4  14   2    7.70    5.60
   5  14   2   46.20    9.40
   6  14   2   26.00    9.30
  -5  15   2   14.30    7.20
  -4  15   2   11.50    6.10
  -3  15   2   29.40    7.00
  -2  15   2   14.50    6.80
  -1  15   2   13.60    6.80
   0  15   2   13.50    7.20
   1  15   2   16.70    6.90
   2  15   2   11.90    6.60
   3  15   2   22.10    5.60
   4  15   2    8.40    6.10
   5  15   2   11.80    8.40
  -4  16   2   15.60    6.50
  -3  16   2   14.50    6.40
  -2  16   2   11.10    7.00
  -1  16   2   12.00    6.80
   0  16   2    7.30    7.10
   1  16   2   11.70    6.30
   2  16   2    6.20    6.20
   3  16   2    7.50    6.50
   4  16   2   10.00    7.50
  -2  17   2    8.80    7.80
  -1  17   2   13.40    7.10
   0  17   2   13.40    6.60
   1  17   2   12.10    6.80
   2  17   2    2.10   10.90
 -11   0   3   22.40   27.80
 -10   0   3    5.00   14.30
  -9   0   3   29.70    8.40
  -8   0   3    6.80    8.70
  -7   0   3  146.79    8.80
  -6   0   3   10.80    3.80
  -5   0   3  164.38    5.90
  -4   0   3    4.00    2.30
  -3   0   3  814.82   13.90
  -2   0   3    3.70    2.20
  -1   0   3  206.38    4.90
   0   0   3    1.00    0.80
   1   0   3   99.19    2.40
   2   0   3    6.40    1.70
   3   0   3  115.49    3.50
   4   0   3    1.50    1.80
   5   0   3  110.69    4.40
   6   0   3    2.80    2.60
   7   0   3  103.59    9.30
   8   0   3    7.70    7.60
   9   0   3   43.70    9.70
  10   0   3   27.20   10.70
  11   0   3   16.70   20.80
 -11   1   3   16.20   23.70
 -10   1   3   11.10   12.10
  -9   1   3  117.89    7.70
  -8   1   3    6.00    5.80
  -7   1   3   15.60    3.00
  -6   1   3    2.20    2.50
  -5   1   3  143.29    4.30
  -4   1   3   75.69    2.50
  -3   1   3  678.83    8.50
  -2   1   3   39.80    1.80
  -1   1   3    8.90    0.90
   0   1   3   73.39    1.90
   1   1   3   89.19    1.70
   2   1   3    5.00    1.20
   3   1   3  171.28    3.30
   4   1   3   16.90    1.50
   5   1   3  139.09    4.30
   6   1   3  165.18    5.50
   7   1   3  247.58    8.40
   8   1   3   16.70    5.70
   9   1   3   17.20    6.60
  10   1   3   29.10    7.90
  11   1   3   29.60   14.90
 -11   2   3   21.50   19.50
 -10   2   3  126.99   13.70
  -9   2   3   18.40    6.50
  -8   2   3   17.10    6.30
  -7   2   3  174.28    7.80
  -6   2   3  104.49    4.10
  -5   2   3    0.30    2.00
  -4   2   3  310.37    6.40
  -3   2   3   94.29    2.60
  -2   2   3  229.28    4.00
  -1   2   3  156.68    3.00
   0   2   3  290.17    5.30
   1   2   3    4.80    1.40
   2   2   3    2.80    1.20
   3   2   3  208.08    3.80
   4   2   3  186.78    4.30
   5   2   3  143.79    5.40
   6   2   3    0.00    4.70
   7   2   3   12.40    4.40
   8   2   3   29.20    6.10
   9   2   3   13.20    6.90
  10   2   3   28.00    9.10
  11   2   3   41.10   14.00
 -11   3   3   22.00   19.20
 -10   3   3   46.60   10.20
  -9   3   3   16.10    6.60
  -8   3   3   43.00    6.20
  -7   3   3   22.70    5.30
  -6   3   3   18.30    2.70
  -5   3   3  427.76    8.60
  -4   3   3   27.10    2.30
  -3   3   3  694.03   10.60
  -2   3   3   34.70    1.80
  -1   3   3   50.29    2.30
   0   3   3 1481.15   23.50
   1   3   3    6.60    1.90
   2   3   3   12.40    1.40
   3   3   3    4.00    1.50
   4   3   3  938.81   14.70
   5   3   3   11.60    2.90
   6   3   3  239.78    9.20
   7   3   3   64.69    6.20
   8   3   3   45.90    6.50
   9   3   3  102.59    8.10
  10   3   3   56.19   10.20
  11   3   3   44.90   12.50
 -11   4   3   32.50   18.90
 -10   4   3   59.99   11.00
  -9   4   3   16.60    6.50
  -8   4   3   71.49    7.10
  -7   4   3   22.30    6.00
  -6   4   3   74.69    3.30
  -5   4   3    6.40    2.60
  -4   4   3    7.20    2.70
  -3   4   3    1.60    2.00
  -2   4   3  268.87    5.40
  -1   4   3  335.37    6.70
   0   4   3   97.29    3.10
   1   4   3  226.88    4.60
   2   4   3  292.97    5.90
   3   4   3  470.75    8.60
   4   4   3  140.29    4.20
   5   4   3   25.40    2.20
   6   4   3   72.49    6.00
   7   4   3    1.00    5.70
   8   4   3    5.40    6.30
   9   4   3   20.80    7.10
  10   4   3   44.80    9.80
  11   4   3   47.00   11.70
 -11   5   3   19.20   20.20
 -10   5   3   54.69   10.00
  -9   5   3   23.10    6.80
  -8   5   3   35.90    6.00
  -7   5   3    0.60    5.80
  -6   5   3  135.29    5.00
  -5   5   3   11.50    3.20
  -4   5   3  289.67    6.50
  -3   5   3  246.88    5.80
  -2   5   3  698.63   11.80
  -1   5   3   79.79    3.20
   0   5   3  102.09    3.50
   1   5   3   19.80    2.30
   2   5   3    3.50    2.20
   3   5   3  149.49    5.20
   4   5   3  265.57    6.40
   5   5   3    3.20    2.30
   6   5   3  135.79    6.30
   7   5   3    6.70    5.80
   8   5   3   13.40    6.90
   9   5   3   25.10    8.30
  10   5   3   64.99   11.40
 -11   6   3   24.50   11.30
 -10   6   3   34.40    8.40
  -9   6   3   14.50    6.70
  -8   6   3   56.99    6.30
  -7   6   3   18.00    6.20
  -6   6   3   34.90    4.30
  -5   6   3    6.10    3.50
  -4   6   3   36.00    3.30
  -3   6   3  189.38    6.00
  -2   6   3   38.10    2.70
  -1   6   3    8.80    2.90
   0   6   3   13.40    3.10
   1   6   3  305.27    7.20
   2   6   3  550.54   11.10
   3   6   3  163.98    5.60
   4   6   3  274.27    7.50
   5   6   3   11.10    3.10
   6   6   3  182.98    7.60
   7   6   3    6.00    5.50
   8   6   3   13.50    7.20
   9   6   3   20.90    9.10
  10   6   3   55.79   12.50
 -10   7   3   22.40    9.30
  -9   7   3   37.40    7.50
  -8   7   3   56.69    6.50
  -7   7   3    3.60    5.70
  -6   7   3   10.20    4.00
  -5   7   3   11.50    4.10
  -4   7   3   12.90    3.70
  -3   7   3    4.60    3.30
  -2   7   3  168.88    5.40
  -1   7   3   49.90    3.90
   0   7   3  179.18    6.20
   1   7   3  111.49    4.60
   2   7   3    6.10    2.80
   3   7   3   52.09    3.90
   4   7   3   53.29    4.50
   5   7   3    2.80    3.90
   6   7   3   65.19    6.00
   7   7   3    6.60    5.80
   8   7   3   19.10    7.60
   9   7   3   35.40   10.10
  10   7   3   53.79   12.60
 -10   8   3   30.90    9.80
  -9   8   3   20.50    7.20
  -8   8   3    7.90    5.80
  -7   8   3   53.49    6.40
  -6   8   3   67.89    5.20
  -5   8   3    6.60    5.00
  -4   8   3   11.70    4.30
  -3   8   3  202.08    7.00
  -2   8   3    3.00    3.00
  -1   8   3  224.88    7.60
   0   8   3    1.30    3.90
   1   8   3    3.20    3.70
   2   8   3  299.87    8.00
   3   8   3  273.27    8.20
   4   8   3    7.00    4.30
   5   8   3   77.69    5.70
   6   8   3    0.90    5.70
   7   8   3   16.40    5.90
   8   8   3   91.09   10.90
   9   8   3   21.70   10.50
  10   8   3   61.59   18.60
 -10   9   3   28.30   10.90
  -9   9   3   27.20    7.80
  -8   9   3   17.70    6.20
  -7   9   3    8.00    5.10
  -6   9   3   15.50    5.40
  -5   9   3   97.99    6.40
  -4   9   3   12.20    5.10
  -3   9   3  168.58    6.70
  -2   9   3  115.79    5.60
  -1   9   3    1.50    4.40
   0   9   3   61.39    5.40
   1   9   3  108.49    5.70
   2   9   3    7.20    3.70
   3   9   3   50.59    4.70
   4   9   3   49.80    5.10
   5   9   3   19.90    5.10
   6   9   3    9.30    5.70
   7   9   3   53.89    9.30
   8   9   3   18.90    9.60
   9   9   3   25.00   11.40
  -9  10   3   25.60    8.80
  -8  10   3   11.80    6.60
  -7  10   3   54.59    6.30
  -6  10   3    9.40    5.20
  -5  10   3   13.50    5.20
  -4  10   3    4.90    4.70
  -3  10   3   73.49    5.70
  -2  10   3    4.60    4.80
  -1  10   3   86.59    6.40
   0  10   3   18.90    5.50
   1  10   3   27.10    5.10
   2  10   3    7.20    4.40
   3  10   3   21.90    4.60
   4  10   3    7.70    4.80
   5  10   3    8.30    4.90
   6  10   3   11.80    5.80
   7  10   3   10.30   10.20
   8  10   3   14.20   10.60
   9  10   3   20.80   10.90
  -9  11   3   32.10   10.30
  -8  11   3   22.90    7.20
  -7  11   3    8.20    6.10
  -6  11   3   12.00    5.50
  -5  11   3   64.39    6.00
  -4  11   3   43.60    5.20
  -3  11   3  173.28    7.20
  -2  11   3   26.80    5.60
  -1  11   3    8.00    4.90
   0  11   3   11.90    5.90
   1  11   3   33.40    6.00
   2  11   3   61.69    6.00
   3  11   3   67.19    5.10
   4  11   3   51.39    5.30
   5  11   3    9.70    4.80
   6  11   3    7.30    6.70
   7  11   3   28.20    9.30
   8  11   3   18.80   10.30
  -8  12   3    9.00    7.40
  -7  12   3   26.60    7.20
  -6  12   3   12.10    6.70
  -5  12   3   14.40    5.50
  -4  12   3   10.10    5.00
  -3  12   3   33.90    6.30
  -2  12   3    4.20    4.80
  -1  12   3   72.59    6.60
   0  12   3   25.70    7.00
   1  12   3   12.10    5.80
   2  12   3    4.70    4.60
   3  12   3  103.49    5.60
   4  12   3    4.00    4.50
   5  12   3   35.70    6.60
   6  12   3    7.80    8.30
   7  12   3    6.80    9.30
   8  12   3   19.30    8.30
  -7  13   3   14.40    7.30
  -6  13   3   21.30    6.60
  -5  13   3   18.00    6.10
  -4  13   3    7.20    5.20
  -3  13   3    4.30    5.50
  -2  13   3    7.90    5.40
  -1  13   3    8.30    5.60
   0  13   3   10.40    6.10
   1  13   3   32.10    6.10
   2  13   3    2.90    4.50
   3  13   3    8.70    4.50
   4  13   3   29.20    5.20
   5  13   3    9.00    6.90
   6  13   3   17.10    9.80
   7  13   3    5.70    9.00
  -6  14   3   29.50    7.00
  -5  14   3   12.20    6.60
  -4  14   3   22.80    5.90
  -3  14   3    5.90    5.50
  -2  14   3   11.40    5.20
  -1  14   3   10.20    5.60
   0  14   3   11.00    6.20
   1  14   3    5.80    5.40
   2  14   3   42.30    5.30
   3  14   3   10.70    4.70
   4  14   3   14.80    6.10
   5  14   3    8.10    7.90
   6  14   3   29.50   11.20
  -5  15   3   14.00    7.30
  -4  15   3    8.40    6.30
  -3  15   3   14.30    6.30
  -2  15   3   57.49    6.90
  -1  15   3    7.30    5.80
   0  15   3   23.90    6.70
   1  15   3    9.10    6.50
   2  15   3    7.00    5.30
   3  15   3    6.10    5.40
   4  15   3   21.30    7.20
   5  15   3   12.80    9.10
  -4  16   3   27.30    7.20
  -3  16   3   16.20    6.40
  -2  16   3   11.40    6.50
  -1  16   3   11.50    6.50
   0  16   3   12.70    6.40
   1  16   3    7.60    6.50
   2  16   3   17.00    6.10
   3  16   3   14.80    6.50
   4  16   3   17.80    9.10
  -2  17   3   22.30   10.10
  -1  17   3    8.40    6.90
   0  17   3   14.60    7.00
   1  17   3   14.90    7.30
 -11   0   4   16.30   28.30
 -10   0   4   51.19   18.10
  -9   0   4   14.60    8.00
  -8   0   4    6.50   10.20
  -7   0   4    3.70    4.90
  -6   0   4  216.08    7.60
  -5   0   4    0.00    2.40
  -4   0   4  540.65   11.50
  -3   0   4    0.30    1.90
  -2   0   4  553.34   10.10
  -1   0   4    2.80    1.60
   0   0   4 9999.00  189.28
   1   0   4    3.40    1.30
   2   0   4   38.80    1.80
   3   0   4    0.80    1.50
   4   0   4   27.70    2.30
   5   0   4    1.80    2.20
   6   0   4 1083.59   23.80
   7   0   4   13.00    7.20
   8   0   4   62.29    8.70
   9   0   4    8.90    9.00
  10   0   4   19.50   10.70
  11   0   4   26.50   16.00
 -11   1   4   28.60   21.90
 -10   1   4   57.29   11.60
  -9   1   4   20.20    6.50
  -8   1   4   66.69    7.20
  -7   1   4   36.00    3.80
  -6   1   4   41.60    2.70
  -5   1   4  199.58    5.20
  -4   1   4   65.09    2.40
  -3   1   4   93.29    2.20
  -2   1   4 1043.30   13.40
  -1   1   4  529.35    9.00
   0   1   4  128.39    3.10
   1   1   4  145.99    2.80
   2   1   4   15.50    1.20
   3   1   4   46.20    1.70
   4   1   4   12.60    1.90
   5   1   4   65.39    2.60
   6   1   4   55.89    3.00
   7   1   4   22.70    4.10
   8   1   4   26.00    5.80
   9   1   4   82.49    7.80
  10   1   4   51.69    8.10
  11   1   4   36.20   10.10
 -11   2   4   45.90   16.70
 -10   2   4   48.40   11.60
  -9   2   4   43.40    7.50
  -8   2   4   21.40    6.70
  -7   2   4   18.20    3.10
  -6   2   4  341.77    7.00
  -5   2   4    4.30    2.10
  -4   2   4  280.67    5.60
  -3   2   4  855.51   11.30
  -2   2   4 4809.52   54.79
  -1   2   4  573.74    8.60
   0   2   4  122.59    2.90
   1   2   4   72.29    2.30
   2   2   4    2.00    1.20
   3   2   4  103.69    2.50
   4   2   4  507.15    8.20
   5   2   4   19.80    2.80
   6   2   4  149.59    6.10
   7   2   4    5.40    4.30
   8   2   4    5.80    6.30
   9   2   4   16.00    6.80
  10   2   4   19.40    8.10
  11   2   4   38.80   10.20
 -11   3   4   68.69   19.40
 -10   3   4   29.20   10.00
  -9   3   4   15.90    6.90
  -8   3   4   83.19    6.70
  -7   3   4   48.10    5.30
  -6   3   4   11.30    2.20
  -5   3   4   78.49    3.60
  -4   3   4   35.60    4.00
  -3   3   4    4.50    2.00
  -2   3   4  487.65    7.70
  -1   3   4   23.20    1.70
   0   3   4  253.37    5.40
   1   3   4   31.20    2.00
   2   3   4  165.18    3.30
   3   3   4  109.59    2.70
   4   3   4  253.17    5.50
   5   3   4   40.60    3.20
   6   3   4   41.70    5.20
   7   3   4  106.69    6.00
   8   3   4    7.10    5.70
   9   3   4   23.60    7.00
  10   3   4   21.60    8.50
  11   3   4   49.20   11.00
 -11   4   4   56.29   15.10
 -10   4   4   37.10    9.60
  -9   4   4   45.30    7.50
  -8   4   4    7.10    5.70
  -7   4   4  152.68    7.60
  -6   4   4   77.99    3.60
  -5   4   4   43.50    3.30
  -4   4   4    0.60    3.00
  -3   4   4  152.68    5.20
  -2   4   4   85.19    2.90
  -1   4   4    5.50    2.30
   0   4   4  245.88    5.50
   1   4   4   13.40    2.10
   2   4   4    8.90    1.70
   3   4   4  613.94   10.50
   4   4   4   15.70    2.20
   5   4   4   56.99    2.90
   6   4   4    1.50    3.90
   7   4   4   46.90    6.30
   8   4   4   11.20    6.30
   9   4   4   54.69    7.70
  10   4   4   25.10    9.00
 -11   5   4   30.40   15.00
 -10   5   4   29.10    8.80
  -9   5   4   21.80    7.00
  -8   5   4    8.50    5.40
  -7   5   4   72.19    6.80
  -6   5   4   13.00    3.50
  -5   5   4   17.70    3.70
  -4   5   4   24.90    5.00
  -3   5   4   29.90    3.40
  -2   5   4   60.49    2.80
  -1   5   4   31.00    2.30
   0   5   4   22.90    2.40
   1   5   4  662.13   13.00
   2   5   4    2.70    2.40
   3   5   4   83.39    3.40
   4   5   4   71.99    3.70
   5   5   4  238.28    6.30
   6   5   4    3.00    4.30
   7   5   4   20.30    6.20
   8   5   4   12.10    6.50
   9   5   4   18.90    7.90
  10   5   4   38.60    9.30
 -11   6   4   35.20   10.50
 -10   6   4   27.30    8.50
  -9   6   4   53.09    7.90
  -8   6   4    7.90    5.30
  -7   6   4  101.69    6.90
  -6   6   4   37.40    5.60
  -5   6   4    5.70    3.70
  -4   6   4    7.50    3.20
  -3   6   4  378.16    8.20
  -2   6   4  279.37    6.30
  -1   6   4  250.87    6.50
   0   6   4  381.76    8.40
   1   6   4    9.60    2.60
   2   6   4  460.65   10.40
   3   6   4  158.48    6.10
   4   6   4   31.80    3.80
   5   6   4   64.59    3.90
   6   6   4   31.60    5.00
   7   6   4   19.60    6.00
   8   6   4   18.80    7.10
   9   6   4   62.59    9.40
  10   6   4   54.69   11.30
 -10   7   4   27.70    8.70
  -9   7   4   18.40    7.50
  -8   7   4   16.80    5.70
  -7   7   4    8.50    5.80
  -6   7   4   10.50    5.30
  -5   7   4   22.60    3.90
  -4   7   4   76.49    4.30
  -3   7   4   51.19    4.00
  -2   7   4   26.80    2.80
  -1   7   4  311.27    7.90
   0   7   4    9.80    3.00
   1   7   4  552.34   11.70
   2   7   4   21.60    3.20
   3   7   4   22.60    3.90
   4   7   4   25.50    4.20
   5   7   4   55.19    4.80
   6   7   4   81.59    6.30
   7   7   4    5.70    6.20
   8   7   4   20.50    9.20
   9   7   4   48.40   11.60
  10   7   4   38.50   11.10
 -10   8   4   21.50    7.70
  -9   8   4   16.60    7.40
  -8   8   4   14.30    5.90
  -7   8   4    9.90    5.50
  -6   8   4   75.19    6.40
  -5   8   4    4.60    5.10
  -4   8   4    3.80    4.30
  -3   8   4  108.09    5.10
  -2   8   4  143.99    5.60
  -1   8   4  172.68    6.00
   0   8   4   23.50    3.70
   1   8   4   12.20    3.50
   2   8   4   13.70    3.30
   3   8   4   27.70    4.40
   4   8   4    2.30    4.30
   5   8   4   59.19    5.20
   6   8   4   45.90    6.40
   7   8   4   64.59    7.50
   8   8   4   46.80    9.30
   9   8   4   23.10   10.20
 -10   9   4   17.20    9.30
  -9   9   4   22.30    8.10
  -8   9   4   64.19    7.00
  -7   9   4    4.60    5.50
  -6   9   4   38.80    5.80
  -5   9   4   12.50    5.80
  -4   9   4  130.09    6.00
  -3   9   4    7.50    4.40
  -2   9   4  169.88    6.20
  -1   9   4   27.40    4.30
   0   9   4    5.10    4.00
   1   9   4    4.00    4.00
   2   9   4  157.98    5.80
   3   9   4   32.60    4.90
   4   9   4   16.90    5.10
   5   9   4    8.30    5.00
   6   9   4   13.20    5.60
   7   9   4   23.10    8.10
   8   9   4   38.90   10.00
   9   9   4   19.40   11.80
  -9  10   4   17.10    7.60
  -8  10   4   23.80    6.80
  -7  10   4    7.10    5.70
  -6  10   4   61.49    6.20
  -5  10   4   33.10    5.50
  -4  10   4   21.40    5.50
  -3  10   4   12.30    4.90
  -2  10   4    9.30    4.80
  -1  10   4    5.00    4.60
   0  10   4  199.98    7.60
   1  10   4   14.20    4.80
   2  10   4    6.00    4.10
   3  10   4    7.30    4.40
   4  10   4   18.20    5.50
   5  10   4    5.50    4.70
   6  10   4   12.20    6.10
   7  10   4   20.00    9.20
   8  10   4   22.70    9.90
   9  10   4   35.40   12.70
  -9  11   4   28.80    9.30
  -8  11   4   23.60    7.90
  -7  11   4    9.80    7.00
  -6  11   4   16.40    5.90
  -5  11   4    9.80    5.10
  -4  11   4  138.99    7.20
  -3  11   4   22.80    4.70
  -2  11   4  178.38    7.20
  -1  11   4   15.30    5.40
   0  11   4    6.80    5.50
   1  11   4   20.30    5.20
   2  11   4   89.39    5.70
   3  11   4    2.10    4.50
   4  11   4    0.30    4.80
   5  11   4    6.40    4.80
   6  11   4    8.90    9.20
   7  11   4   30.10    9.10
   8  11   4   20.00   10.30
  -8  12   4   14.50    8.20
  -7  12   4   15.60    7.50
  -6  12   4   22.70    6.80
  -5  12   4   14.20    5.40
  -4  12   4   18.80    5.50
  -3  12   4   21.40    5.20
  -2  12   4   47.10    5.70
  -1  12   4    5.70    5.80
   0  12   4   39.70    6.90
   1  12   4    3.40    5.30
   2  12   4   41.40    5.30
   3  12   4  109.49    6.30
   4  12   4    8.10    4.90
   5  12   4   29.20    6.40
   6  12   4   18.60    9.50
   7  12   4    8.60    9.30
   8  12   4   46.70   52.19
  -7  13   4   26.40    7.70
  -6  13   4   16.50    6.40
  -5  13   4   11.90    5.70
  -4  13   4   12.00    5.80
  -3  13   4    6.60    5.60
  -2  13   4    5.80    4.80
  -1  13   4   36.90    5.60
   0  13   4    9.00    5.60
   1  13   4   19.50    5.40
   2  13   4   12.10    4.50
   3  13   4   32.10    5.10
   4  13   4    6.70    5.40
   5  13   4   52.59    7.70
   6  13   4   12.40   10.00
   7  13   4   12.40    9.70
  -6  14   4   18.10    6.90
  -5  14   4   16.60    6.70
  -4  14   4    9.50    5.60
  -3  14   4   12.70    6.10
  -2  14   4   17.30    6.00
  -1  14   4   17.80    5.60
   0  14   4    8.90    5.60
   1  14   4   21.20    5.50
   2  14   4    9.10    4.70
   3  14   4   17.00    5.30
   4  14   4    3.80    5.70
   5  14   4   23.60    8.50
   6  14   4   11.00   10.40
  -5  15   4   25.00    7.80
  -4  15   4    9.70    6.20
  -3  15   4    7.60    5.80
  -2  15   4   17.30    6.00
  -1  15   4   10.80    6.10
   0  15   4   11.00    6.30
   1  15   4   59.89    7.40
   2  15   4   13.10    5.30
   3  15   4   15.60    5.80
   4  15   4    6.20    8.40
   5  15   4   44.40   13.30
  -4  16   4    4.80    6.70
  -3  16   4   24.80    6.70
  -2  16   4   16.60    6.60
  -1  16   4   16.00    7.00
   0  16   4   13.40    6.80
   1  16   4   12.40    6.70
   2  16   4   22.80    6.10
   3  16   4   14.50    7.00
  -1  17   4   17.20    7.20
   0  17   4    9.80    7.60
   1  17   4   16.90    8.00
 -11   0   5    0.00   31.40
 -10   0   5   22.10   13.90
  -9   0   5   24.00    8.40
  -8   0   5    4.00    9.50
  -7   0   5   11.50    7.50
  -6   0   5    3.40    3.10
  -5   0   5   92.19    4.80
  -4   0   5    0.00    2.30
  -3   0   5  236.38    5.50
  -2   0   5    1.30    2.20
  -1   0   5 4501.85   87.79
   0   0   5    3.70    2.10
   1   0   5  292.77    6.30
   2   0   5    2.10    1.40
   3   0   5  228.48    5.40
   4   0   5    0.40    1.90
   5   0   5  100.39    4.00
   6   0   5    3.30    2.90
   7   0   5  151.08   10.10
   8   0   5   11.60    9.00
   9   0   5   10.60    9.60
  10   0   5   12.70   10.40
  11   0   5   22.20   15.00
 -11   1   5   93.89   19.70
 -10   1   5   33.80   12.80
  -9   1   5   26.30    6.60
  -8   1   5   10.10    6.80
  -7   1   5  156.28    6.00
  -6   1   5   37.40    3.00
  -5   1   5  400.56    7.40
  -4   1   5   59.49    2.40
  -3   1   5  494.55    6.60
  -2   1   5  653.03    8.30
  -1   1   5  392.46    7.90
   0   1   5 1868.81   29.00
   1   1   5   80.29    1.90
   2   1   5   43.60    1.70
   3   1   5   61.39    1.80
   4   1   5    3.60    1.50
   5   1   5  136.59    3.50
   6   1   5   90.09    3.10
   7   1   5   84.69    5.10
   8   1   5    5.80    6.30
   9   1   5   15.60    6.70
  10   1   5   17.00    7.30
  11   1   5   18.80   10.10
 -11   2   5   41.60   16.30
 -10   2   5   32.10    9.50
  -9   2   5   23.60    6.80
  -8   2   5    6.70    5.50
  -7   2   5    7.00    3.40
  -6   2   5   36.20    2.60
  -5   2   5    0.00    2.20
  -4   2   5    0.00    1.70
  -3   2   5    2.90    1.70
  -2   2   5   27.30    1.60
  -1   2   5    6.80    1.80
   0   2   5  450.75    7.10
   1   2   5  615.94    9.10
   2   2   5   51.39    1.60
   3   2   5  178.58    3.50
   4   2   5    5.70    1.70
   5   2   5    0.90    1.70
   6   2   5   47.80    4.20
   7   2   5   82.09    5.20
   8   2   5   31.20    6.30
   9   2   5   29.20    7.00
  10   2   5   38.20    8.00
  11   2   5   44.10   15.30
 -11   3   5   50.29   13.10
 -10   3   5   45.80   11.60
  -9   3   5   17.30    6.80
  -8   3   5    9.70    5.70
  -7   3   5  191.18    6.70
  -6   3   5   31.30    2.50
  -5   3   5    1.20    1.90
  -4   3   5  710.93   13.20
  -3   3   5   72.39    3.00
  -2   3   5  206.28    4.30
  -1   3   5  322.77    6.30
   0   3   5   68.69    2.60
   1   3   5   55.99    2.20
   2   3   5   92.79    2.40
   3   3   5  273.77    5.20
   4   3   5   37.90    2.20
   5   3   5   21.10    2.10
   6   3   5   97.29    4.60
   7   3   5   27.10    4.70
   8   3   5   19.20    5.80
   9   3   5   16.60    7.10
  10   3   5   24.00    8.70
  11   3   5    0.00   75.69
 -11   4   5   42.20   12.60
 -10   4   5   30.90    8.40
  -9   4   5   30.20    6.70
  -8   4   5   47.80    6.10
  -7   4   5   12.00    5.00
  -6   4   5   89.29    4.10
  -5   4   5    9.30    4.50
  -4   4   5    1.90    3.60
  -3   4   5  122.89    4.90
  -2   4   5   85.89    2.80
  -1   4   5    6.10    2.40
   0   4   5  409.76    8.50
   1   4   5   71.29    2.90
   2   4   5  113.49    2.90
   3   4   5    6.10    2.00
   4   4   5  129.09    4.00
   5   4   5   11.20    2.60
   6   4   5   56.89    5.30
   7   4   5   28.20    6.60
   8   4   5   10.60    6.10
   9   4   5   28.30    7.30
  10   4   5   66.79   10.00
 -11   5   5   40.00   11.90
 -10   5   5   27.00    8.40
  -9   5   5   17.70    6.90
  -8   5   5   24.10    5.60
  -7   5   5    2.40    5.30
  -6   5   5   16.20    4.20
  -5   5   5   15.50    4.30
  -4   5   5  698.43   13.70
  -3   5   5    4.00    2.50
  -2   5   5   93.49    3.40
  -1   5   5  232.48    6.00
   0   5   5    3.10    2.60
   1   5   5    2.30    2.40
   2   5   5  689.33   12.80
   3   5   5   26.10    2.70
   4   5   5   80.29    3.70
   5   5   5   21.70    3.10
   6   5   5  213.28    8.10
   7   5   5    2.60    6.60
   8   5   5    9.90    6.40
   9   5   5   21.50    8.10
  10   5   5   46.00    9.50
 -11   6   5   14.20   10.30
 -10   6   5   25.00    8.40
  -9   6   5   29.30    7.40
  -8   6   5    8.80    5.40
  -7   6   5    9.80    5.80
  -6   6   5   39.80    5.60
  -5   6   5    4.80    4.70
  -4   6   5    3.20    3.50
  -3   6   5  151.48    5.30
  -2   6   5   92.79    3.70
  -1   6   5  104.89    4.40
   0   6   5  338.47    8.80
   1   6   5  133.09    4.80
   2   6   5    1.90    2.90
   3   6   5   13.20    3.30
   4   6   5  345.47    8.70
   5   6   5   59.49    4.20
   6   6   5    1.90    4.50
   7   6   5   41.30    7.20
   8   6   5   39.90    7.30
   9   6   5   41.40    9.40
  10   6   5   60.09   10.40
 -10   7   5   39.30    8.50
  -9   7   5   19.30    7.40
  -8   7   5   12.70    5.50
  -7   7   5  159.78    8.40
  -6   7   5    4.00    5.70
  -5   7   5    3.50    4.60
  -4   7   5   65.29    5.00
  -3   7   5  111.99    4.80
  -2   7   5  193.78    5.30
  -1   7   5   20.50    2.90
   0   7   5  362.06    8.70
   1   7   5   78.89    4.20
   2   7   5  284.37    7.90
   3   7   5   11.80    3.70
   4   7   5    6.50    3.90
   5   7   5    3.10    4.10
   6   7   5   42.90    6.20
   7   7   5   15.00    6.40
   8   7   5   76.99    8.90
   9   7   5   47.50    9.90
  10   7   5   69.99   15.00
 -10   8   5   35.40    8.90
  -9   8   5   22.00    7.40
  -8   8   5   18.10    6.20
  -7   8   5    6.20    5.40
  -6   8   5   38.30    6.60
  -5   8   5  144.09    7.40
  -4   8   5   11.10    4.20
  -3   8   5   24.60    4.20
  -2   8   5  159.88    5.80
  -1   8   5   43.20    3.80
   0   8   5   42.80    3.60
   1   8   5   50.19    4.10
   2   8   5    4.40    3.60
   3   8   5    2.60    4.00
   4   8   5    4.90    4.30
   5   8   5   53.89    5.30
   6   8   5    3.90    5.50
   7   8   5   16.10    6.50
   8   8   5   31.70    8.90
   9   8   5   34.30    9.90
 -10   9   5   23.20    9.90
  -9   9   5   24.00    7.40
  -8   9   5   13.40    6.10
  -7   9   5   31.30    6.20
  -6   9   5    9.30    6.00
  -5   9   5   36.30    6.40
  -4   9   5   17.50    4.80
  -3   9   5   56.29    4.90
  -2   9   5   16.00    4.10
  -1   9   5  194.88    6.70
   0   9   5   15.90    4.00
   1   9   5    1.70    3.80
   2   9   5    2.70    3.90
   3   9   5   13.90    4.60
   4   9   5   12.50    5.00
   5   9   5  124.29    6.50
   6   9   5    8.00    6.40
   7   9   5   13.60    7.00
   8   9   5   20.20    9.20
   9   9   5   31.50   11.50
  -9  10   5   28.20    8.00
  -8  10   5   17.50    6.80
  -7  10   5    6.60    6.50
  -6  10   5    9.00    6.30
  -5  10   5  170.28    8.00
  -4  10   5   14.10    6.00
  -3  10   5  136.19    6.30
  -2  10   5   30.40    5.50
  -1  10   5   10.70    4.70
   0  10   5   37.40    5.00
   1  10   5  129.99    6.50
   2  10   5   15.50    4.40
   3  10   5   11.70    5.20
   4  10   5   11.40    5.20
   5  10   5    3.50    4.50
   6  10   5   11.70    6.60
   7  10   5   35.20    8.80
   8  10   5   16.40    9.90
  -9  11   5   19.40    8.10
  -8  11   5   12.20    7.80
  -7  11   5   18.90    7.80
  -6  11   5    6.10    6.10
  -5  11   5   42.60    6.10
  -4  11   5    8.80    5.80
  -3  11   5   90.69    6.50
  -2  11   5    8.80    5.70
  -1  11   5   67.89    6.30
   0  11   5   18.90    5.40
   1  11   5   11.00    5.30
   2  11   5    6.70    4.80
   3  11   5   27.90    5.30
   4  11   5   13.30    4.80
   5  11   5   56.99    6.50
   6  11   5    4.00    7.90
   7  11   5   21.10    9.50
   8  11   5   26.80   11.10
  -8  12   5   12.30    8.00
  -7  12   5    7.60    7.50
  -6  12   5   15.40    7.10
  -5  12   5   57.79    6.30
  -4  12   5   12.10    5.50
  -3  12   5    9.30    5.30
  -2  12   5    6.10    5.20
  -1  12   5    6.70    6.00
   0  12   5    6.40    5.90
   1  12   5   59.39    6.20
   2  12   5   57.79    5.70
   3  12   5   37.60    5.60
   4  12   5   21.20    5.40
   5  12   5   26.70    6.10
   6  12   5   26.10    9.20
   7  12   5   10.50    9.00
  -7  13   5   17.60    8.00
  -6  13   5   13.50    6.80
  -5  13   5   12.40    6.20
  -4  13   5   16.30    5.50
  -3  13   5    4.10    5.20
  -2  13   5   10.90    5.00
  -1  13   5   12.90    6.00
   0  13   5   53.89    6.50
   1  13   5    6.20    5.30
   2  13   5  111.39    6.50
   3  13   5    2.90    5.50
   4  13   5   19.00    5.60
   5  13   5   30.50    8.00
   6  13   5   14.30   10.00
   7  13   5    8.20    9.50
  -6  14   5   25.70    7.90
  -5  14   5   13.20    6.50
  -4  14   5    8.60    6.10
  -3  14   5    6.70    6.40
  -2  14   5   32.10    6.10
  -1  14   5   12.60    5.60
   0  14   5   26.50    6.60
   1  14   5   25.40    6.00
   2  14   5   11.40    5.10
   3  14   5    4.80    5.80
   4  14   5   60.39    7.10
   5  14   5    8.50    9.70
   6  14   5    5.90    9.20
  -5  15   5   20.10    7.40
  -4  15   5   21.60    6.40
  -3  15   5    6.80    6.20
  -2  15   5   10.90    6.40
  -1  15   5   11.80    6.30
   0  15   5   24.00    6.40
   1  15   5    6.10    5.90
   2  15   5   56.99    6.20
   3  15   5    6.20    5.80
   4  15   5    3.90    8.10
   5  15   5   19.80   13.00
  -4  16   5   11.70    7.30
  -3  16   5    9.10    6.70
  -2  16   5   27.30    7.00
  -1  16   5   14.00    7.30
   0  16   5   22.10    6.90
   1  16   5   14.40    6.90
   2  16   5   15.30    6.40
   3  16   5   11.40    7.30
  -1  17   5    8.80    8.00
   0  17   5    2.90    7.70
 -11   0   6  124.59   27.30
 -10   0   6   36.30   13.10
  -9   0   6   12.80    9.70
  -8   0   6   54.69   10.50
  -7   0   6    0.40    9.00
  -6   0   6   13.40    4.70
  -5   0   6    0.50    3.60
  -4   0   6   42.80    3.40
  -3   0   6    0.80    2.00
  -2   0   6  694.83   11.50
  -1   0   6    1.00    2.70
   0   0   6  332.57    8.70
   1   0   6    2.00    1.60
   2   0   6   21.30    1.60
   3   0   6    1.60    1.60
   4   0   6  579.14   11.60
   5   0   6    2.10    2.40
   6   0   6    1.10    3.70
   7   0   6    4.50    7.10
   8   0   6  158.28   12.60
   9   0   6   11.10    9.50
  10   0   6   23.70   10.60
  11   0   6    0.00  115.89
 -11   1   6   97.99   19.40
 -10   1   6   59.79   11.20
  -9   1   6   13.20    6.30
  -8   1   6    9.20    6.40
  -7   1   6   20.70    4.10
  -6   1   6   80.29    3.90
  -5   1   6    2.70    2.70
  -4   1   6  141.49    3.70
  -3   1   6   14.40    1.60
  -2   1   6    5.00    1.50
  -1   1   6  345.17    5.40
   0   1   6 2474.55   35.90
   1   1   6   17.60    1.40
   2   1   6   46.00    1.80
   3   1   6    4.00    1.50
   4   1   6    4.80    1.50
   5   1   6    2.00    1.70
   6   1   6  136.09    4.30
   7   1   6   18.40    5.70
   8   1   6    9.70    6.40
   9   1   6   19.10    7.00
  10   1   6   37.90    7.80
  11   1   6    0.00   79.49
 -11   2   6   60.39   16.60
 -10   2   6   28.90   10.20
  -9   2   6   14.60    6.50
  -8   2   6   15.20    5.60
  -7   2   6    3.20    3.70
  -6   2   6   18.60    2.70
  -5   2   6   99.49    3.80
  -4   2   6  286.87    6.40
  -3   2   6  177.28    3.80
  -2   2   6   29.70    1.70
  -1   2   6 1194.38   16.40
   0   2   6  131.89    3.40
   1   2   6    5.40    1.30
   2   2   6  340.77    5.20
   3   2   6  112.99    2.90
   4   2   6   38.00    2.00
   5   2   6   43.80    2.30
   6   2   6    2.90    2.40
   7   2   6  144.39    6.50
   8   2   6    6.30    6.10
   9   2   6   28.20    7.20
  10   2   6   19.20    7.70
 -11   3   6   31.30   12.60
 -10   3   6   24.00    8.80
  -9   3   6   19.60    6.70
  -8   3   6    4.10    5.60
  -7   3   6   38.60    4.20
  -6   3   6    4.10    2.30
  -5   3   6   62.09    3.80
  -4   3   6   85.89    4.10
  -3   3   6  422.86    7.80
  -2   3   6  211.28    4.70
  -1   3   6  464.75    8.30
   0   3   6   12.60    1.90
   1   3   6  328.17    6.00
   2   3   6  135.69    2.90
   3   3   6  848.02   12.40
   4   3   6    8.60    1.90
   5   3   6   19.30    2.10
   6   3   6    4.30    3.90
   7   3   6  148.29    6.90
   8   3   6    9.70    6.20
   9   3   6   23.00    7.30
  10   3   6   37.50    9.00
 -11   4   6   58.89   12.30
 -10   4   6   27.60    8.50
  -9   4   6   18.60    6.60
  -8   4   6   16.20    5.40
  -7   4   6   70.89    5.00
  -6   4   6    8.80    3.40
  -5   4   6  381.86    9.10
  -4   4   6  417.96    9.50
  -3   4   6  209.48    6.40
  -2   4   6    2.30    1.80
  -1   4   6    2.40    2.40
   0   4   6   29.10    2.40
   1   4   6  148.89    4.20
   2   4   6  455.05    7.60
   3   4   6    0.80    1.80
   4   4   6   31.90    2.60
   5   4   6  221.78    5.60
   6   4   6    8.70    3.80
   7   4   6   22.20    5.60
   8   4   6   11.80    6.30
   9   4   6   14.50    7.00
  10   4   6   30.80    8.60
 -11   5   6   39.00   10.80
 -10   5   6   39.70    8.30
  -9   5   6   32.80    7.20
  -8   5   6   14.10    5.50
  -7   5   6    5.10    5.20
  -6   5   6    6.10    4.90
  -5   5   6   12.40    4.50
  -4   5   6    5.70    4.20
  -3   5   6  139.89    4.80
  -2   5   6  412.76    8.50
  -1   5   6  372.16    8.40
   0   5   6  233.68    6.70
   1   5   6    4.90    2.50
   2   5   6  150.28    4.60
   3   5   6  484.95    9.20
   4   5   6   11.40    2.80
   5   5   6    6.70    3.00
   6   5   6   11.10    4.90
   7   5   6   19.80    6.50
   8   5   6   13.30    6.90
   9   5   6  103.79    8.90
  10   5   6   37.80    9.20
 -11   6   6   37.00   12.10
 -10   6   6   33.30    8.60
  -9   6   6   29.30    7.50
  -8   6   6   10.00    5.50
  -7   6   6   43.90    6.40
  -6   6   6   14.90    5.50
  -5   6   6   82.69    6.00
  -4   6   6  149.49    6.00
  -3   6   6   56.39    3.60
  -2   6   6  250.07    7.10
  -1   6   6  252.17    6.90
   0   6   6    7.10    3.10
   1   6   6  615.84   12.40
   2   6   6    9.00    3.20
   3   6   6   60.69    3.80
   4   6   6   78.39    4.60
   5   6   6  118.99    5.40
   6   6   6    6.80    5.40
   7   6   6   22.80    6.60
   8   6   6    7.30    6.90
   9   6   6   30.70    8.30
  10   6   6   49.50   10.10
 -10   7   6   38.80    8.40
  -9   7   6   21.90    7.60
  -8   7   6   21.10    5.70
  -7   7   6   13.40    5.90
  -6   7   6   54.99    6.70
  -5   7   6   17.30    5.70
  -4   7   6   12.00    4.30
  -3   7   6   54.19    4.80
  -2   7   6    8.00    2.80
  -1   7   6    2.80    3.30
   0   7   6  133.59    6.00
   1   7   6  220.38    6.70
   2   7   6    6.50    3.50
   3   7   6   86.39    5.10
   4   7   6   25.80    4.30
   5   7   6    4.30    4.10
   6   7   6   78.59    8.10
   7   7   6   36.50    6.90
   8   7   6   18.60    7.40
   9   7   6   42.70    9.40
  10   7   6    0.00   63.89
 -10   8   6   32.10    9.00
  -9   8   6   22.60    7.70
  -8   8   6   28.50    6.30
  -7   8   6   34.80    6.10
  -6   8   6   24.00    6.30
  -5   8   6   55.39    6.70
  -4   8   6  144.39    6.40
  -3   8   6    2.70    4.40
  -2   8   6  194.48    6.20
  -1   8   6   52.49    4.20
   0   8   6    9.00    3.20
   1   8   6   38.70    4.10
   2   8   6   87.69    5.00
   3   8   6   41.00    4.80
   4   8   6   40.20    4.90
   5   8   6  127.19    6.40
   6   8   6    3.00    6.10
   7   8   6   16.10    6.50
   8   8   6   44.80    8.60
   9   8   6   23.20   10.30
 -10   9   6   38.30   12.30
  -9   9   6   17.30    7.30
  -8   9   6   36.50    6.80
  -7   9   6    8.10    5.90
  -6   9   6   72.09    6.60
  -5   9   6   18.40    6.90
  -4   9   6   92.99    7.40
  -3   9   6    5.50    5.10
  -2   9   6   11.90    3.90
  -1   9   6   68.39    4.60
   0   9   6   15.30    3.90
   1   9   6   22.80    4.20
   2   9   6    2.40    4.50
   3   9   6    3.30    4.60
   4   9   6   66.29    5.80
   5   9   6    5.60    4.50
   6   9   6   22.80    6.70
   7   9   6   26.40    7.10
   8   9   6   29.90    8.70
   9   9   6   43.30   11.40
  -9  10   6   19.70    7.70
  -8  10   6   12.40    7.20
  -7  10   6   12.90    6.50
  -6  10   6   11.30    6.40
  -5  10   6   23.80    6.60
  -4  10   6   59.09    7.40
  -3  10   6   25.00    6.00
  -2  10   6  311.67   10.10
  -1  10   6    5.20    4.30
   0  10   6   25.70    5.20
   1  10   6    6.50    5.20
   2  10   6   45.00    5.20
   3  10   6    5.60    5.10
   4  10   6   78.09    6.20
   5  10   6   22.30    5.00
   6  10   6    8.40    6.70
   7  10   6   22.40    8.50
   8  10   6   38.50   10.80
  -9  11   6   26.20    8.50
  -8  11   6   17.20    7.70
  -7  11   6   10.70    7.20
  -6  11   6   50.89    7.40
  -5  11   6   14.60    6.60
  -4  11   6    5.30    6.40
  -3  11   6   31.30    6.10
  -2  11   6    8.10    6.20
  -1  11   6    6.80    5.40
   0  11   6   84.49    6.50
   1  11   6   52.19    6.30
   2  11   6   10.10    4.90
   3  11   6   70.39    6.10
   4  11   6    7.30    5.00
   5  11   6   15.30    5.80
   6  11   6   14.80    7.40
   7  11   6   22.00    9.10
   8  11   6    8.60   11.20
  -8  12   6   22.70    8.30
  -7  12   6   13.20    7.90
  -6  12   6    9.90    6.80
  -5  12   6   36.50    6.80
  -4  12   6   12.50    6.40
  -3  12   6    6.50    5.40
  -2  12   6   15.60    6.20
  -1  12   6   23.20    6.20
   0  12   6    8.10    5.30
   1  12   6   31.00    6.20
   2  12   6   46.10    5.90
   3  12   6   15.60    5.30
   4  12   6   50.09    5.60
   5  12   6   30.30    7.20
   6  12   6    9.30    9.00
   7  12   6   16.60    9.50
  -7  13   6    9.20    8.00
  -6  13   6   18.10    7.50
  -5  13   6   12.30    6.10
  -4  13   6   29.20    6.80
  -3  13   6   13.50    5.70
  -2  13   6    3.50    6.00
  -1  13   6    6.40    5.80
   0  13   6   18.90    5.80
   1  13   6   41.90    6.30
   2  13   6   21.20    5.30
   3  13   6    8.80    5.90
   4  13   6   65.39    6.70
   5  13   6    7.50    7.30
   6  13   6    9.70    9.20
  -6  14   6   18.20    7.80
  -5  14   6   29.40    7.90
  -4  14   6    5.50    6.00
  -3  14   6    7.70    5.80
  -2  14   6   10.40    5.90
  -1  14   6   47.60    6.90
   0  14   6    8.80    6.50
   1  14   6   66.09    7.80
   2  14   6    8.10    5.50
   3  14   6    8.50    6.30
   4  14   6    5.40    6.00
   5  14   6   44.60    9.90
  -5  15   6   12.30    7.90
  -4  15   6   13.40    7.70
  -3  15   6   17.00    7.10
  -2  15   6    8.70    6.10
  -1  15   6   21.20    6.70
   0  15   6   14.70    7.20
   1  15   6   27.60    7.00
   2  15   6    7.40    6.00
   3  15   6   24.90    7.30
   4  15   6    4.70    8.40
  -4  16   6   15.20    9.10
  -3  16   6   13.50    8.20
  -2  16   6   14.50    8.50
  -1  16   6   23.10    8.20
   0  16   6    7.60    7.80
   1  16   6   43.80    7.70
   2  16   6   15.50    6.60
   3  16   6    9.20    7.70
 -11   0   7  109.29   25.50
 -10   0   7   35.00   15.20
  -9   0   7    6.20    9.60
  -8   0   7    6.90    8.30
  -7   0   7   21.70    6.40
  -6   0   7    0.10    5.30
  -5   0   7    4.70    3.90
  -4   0   7    3.00    5.60
  -3   0   7   23.60    2.70
  -2   0   7    1.00    2.30
  -1   0   7   20.00    3.00
   0   0   7    9.00    2.20
   1   0   7   80.89    2.80
   2   0   7    1.60    1.40
   3   0   7   57.39    2.80
   4   0   7    2.30    2.30
   5   0   7   54.39    3.20
   6   0   7    4.50    3.80
   7   0   7   41.50   10.00
   8   0   7    5.20    8.80
   9   0   7   46.90   10.80
  10   0   7   17.10   10.70
 -11   1   7  153.58   23.40
 -10   1   7   30.20    9.50
  -9   1   7   31.60    6.60
  -8   1   7    3.80    5.10
  -7   1   7    4.40    4.10
  -6   1   7    2.40    3.00
  -5   1   7   54.99    3.40
  -4   1   7   75.39    3.10
  -3   1   7  242.98    4.60
  -2   1   7   11.20    1.70
  -1   1   7 1282.77   16.80
   0   1   7  380.76    6.40
   1   1   7   85.49    2.10
   2   1   7   47.60    2.00
   3   1   7  273.17    5.50
   4   1   7   45.30    2.00
   5   1   7   71.79    2.70
   6   1   7   29.10    3.30
   7   1   7  233.08   10.30
   8   1   7   18.20    6.50
   9   1   7   13.10    7.10
  10   1   7   18.30    7.50
 -11   2   7   54.79   14.70
 -10   2   7   64.39   10.20
  -9   2   7   25.40    6.60
  -8   2   7   10.90    5.60
  -7   2   7   49.90    4.50
  -6   2   7   34.00    3.10
  -5   2   7   44.50    3.00
  -4   2   7  411.56    8.10
  -3   2   7   31.90    1.80
  -2   2   7   49.90    2.30
  -1   2   7  524.95    8.40
   0   2   7 1197.68   18.00
   1   2   7   29.90    1.70
   2   2   7   58.69    2.10
   3   2   7    9.00    2.00
   4   2   7   28.40    2.40
   5   2   7   19.80    2.20
   6   2   7    3.10    2.90
   7   2   7    6.80    5.00
   8   2   7    9.00    6.30
   9   2   7   38.20    7.50
  10   2   7   19.40    7.50
 -11   3   7   62.09   13.90
 -10   3   7   24.10    9.40
  -9   3   7   25.70    6.70
  -8   3   7    8.80    5.40
  -7   3   7    5.70    3.80
  -6   3   7   17.30    3.70
  -5   3   7  145.29    5.20
  -4   3   7   23.00    3.00
  -3   3   7    4.00    2.00
  -2   3   7   54.69    2.30
  -1   3   7   97.49    2.90
   0   3   7  467.15    8.70
   1   3   7  230.68    4.50
   2   3   7   66.59    2.20
   3   3   7    8.80    1.70
   4   3   7  538.25    9.60
   5   3   7    5.00    2.30
   6   3   7   71.29    4.60
   7   3   7   22.80    5.40
   8   3   7   14.30    6.30
   9   3   7   18.00    7.30
  10   3   7   30.20    7.90
 -11   4   7   37.20   10.00
 -10   4   7   27.20    8.90
  -9   4   7   21.90    6.90
  -8   4   7    4.60    4.80
  -7   4   7   12.80    4.20
  -6   4   7   28.30    4.20
  -5   4   7   17.00    3.40
  -4   4   7  122.89    5.10
  -3   4   7    9.60    3.30
  -2   4   7  247.28    5.50
  -1   4   7   20.50    2.40
   0   4   7  201.78    4.60
   1   4   7  259.57    5.60
   2   4   7  162.48    3.90
   3   4   7   42.70    2.60
   4   4   7   10.60    2.50
   5   4   7    5.10    2.60
   6   4   7  114.49    6.80
   7   4   7    3.50    5.00
   8   4   7  120.29    8.50
   9   4   7   37.70    7.80
  10   4   7   30.60    8.90
 -11   5   7   37.30   10.70
 -10   5   7   28.70    8.60
  -9   5   7   16.70    7.10
  -8   5   7   10.80    5.30
  -7   5   7   11.80    4.60
  -6   5   7  208.78    7.80
  -5   5   7   60.69    5.00
  -4   5   7   39.20    4.70
  -3   5   7    5.40    2.60
  -2   5   7  213.18    5.60
  -1   5   7   23.20    3.00
   0   5   7  349.07    8.00
   1   5   7   13.50    2.70
   2   5   7  230.48    5.30
   3   5   7    8.40    2.60
   4   5   7  322.87    7.50
   5   5   7    5.40    3.10
   6   5   7   26.20    6.10
   7   5   7    7.20    5.40
   8   5   7    9.00    6.90
   9   5   7   24.10    7.40
  10   5   7   60.79    9.90
 -11   6   7    3.60   32.70
 -10   6   7   30.00    9.10
  -9   6   7   12.30    7.10
  -8   6   7   29.30    5.80
  -7   6   7   25.60    6.40
  -6   6   7    7.70    5.60
  -5   6   7    1.00    5.20
  -4   6   7   52.29    5.40
  -3   6   7   25.70    3.60
  -2   6   7   49.30    3.70
  -1   6   7    8.90    2.90
   0   6   7   92.09    4.20
   1   6   7   35.30    3.40
   2   6   7  421.76    9.60
   3   6   7  109.89    5.10
   4   6   7    0.80    3.70
   5   6   7    1.20    3.70
   6   6   7  165.28    9.40
   7   6   7    6.00    5.90
   8   6   7   35.50    7.50
   9   6   7   34.20    8.70
  10   6   7   40.50   10.30
 -10   7   7   17.20    8.20
  -9   7   7   30.20    7.90
  -8   7   7   26.00    6.10
  -7   7   7   23.60    6.10
  -6   7   7    7.90    6.10
  -5   7   7   16.20    5.80
  -4   7   7   19.80    4.20
  -3   7   7   42.60    4.20
  -2   7   7  210.28    7.60
  -1   7   7    5.30    3.20
   0   7   7   11.20    3.80
   1   7   7  116.29    4.80
   2   7   7  108.49    5.10
   3   7   7   19.90    4.20
   4   7   7   40.00    4.40
   5   7   7    2.90    4.10
   6   7   7    7.10    6.40
   7   7   7   26.80    6.90
   8   7   7   17.50    7.60
   9   7   7   43.70    9.90
 -10   8   7   34.80    9.40
  -9   8   7   14.20    7.10
  -8   8   7   12.00    6.10
  -7   8   7   29.10    6.10
  -6   8   7   13.70    6.00
  -5   8   7   13.80    6.30
  -4   8   7    5.40    5.80
  -3   8   7   25.40    4.10
  -2   8   7   16.50    3.90
  -1   8   7  109.09    5.60
   0   8   7    5.40    3.90
   1   8   7    4.00    3.60
   2   8   7  133.49    5.70
   3   8   7   96.89    6.20
   4   8   7    5.60    4.60
   5   8   7   48.40    5.20
   6   8   7   33.20    7.00
   7   8   7   17.40    6.50
   8   8   7   33.00    8.90
   9   8   7   64.89   11.40
 -10   9   7   44.50   34.40
  -9   9   7   30.70    7.70
  -8   9   7   13.00    6.30
  -7   9   7   13.20    5.90
  -6   9   7   12.80    6.00
  -5   9   7  100.29    7.60
  -4   9   7   56.69    7.20
  -3   9   7  120.19    7.80
  -2   9   7   45.70    4.20
  -1   9   7    3.70    4.50
   0   9   7    3.90    4.40
   1   9   7   35.00    4.30
   2   9   7   22.40    4.60
   3   9   7  119.59    6.90
   4   9   7   34.60    5.40
   5   9   7    7.70    4.70
   6   9   7    7.20    6.70
   7   9   7   68.99    7.70
   8   9   7   33.00    9.50
   9   9   7   39.80   14.90
  -9  10   7   27.10    7.80
  -8  10   7   11.30    7.00
  -7  10   7   30.90    7.10
  -6  10   7    9.50    6.20
  -5  10   7    9.60    6.60
  -4  10   7   13.80    7.00
  -3  10   7  114.79    8.10
  -2  10   7    6.10    5.70
  -1  10   7  102.59    6.70
   0  10   7    7.80    5.40
   1  10   7  178.88    7.50
   2  10   7   10.60    5.10
   3  10   7   91.79    6.70
   4  10   7    0.50    4.90
   5  10   7   38.40    6.30
   6  10   7   11.90    6.90
   7  10   7   20.00    8.40
   8  10   7   28.80   10.20
  -8  11   7   13.50    7.40
  -7  11   7    7.90    7.10
  -6  11   7   10.70    6.60
  -5  11   7   49.50    7.40
  -4  11   7    5.70    6.70
  -3  11   7   24.80    6.60
  -2  11   7   39.30    7.40
  -1  11   7    4.30    5.90
   0  11   7   16.40    6.00
   1  11   7   18.40    5.50
   2  11   7    5.50    5.10
   3  11   7  134.49    7.60
   4  11   7    1.30    5.10
   5  11   7    5.60    6.30
   6  11   7   18.30    7.30
   7  11   7   28.90    9.50
   8  11   7   10.70   14.10
  -8  12   7   17.60    8.10
  -7  12   7   10.90    7.70
  -6  12   7   15.30    7.90
  -5  12   7   14.40    6.80
  -4  12   7   11.30    6.90
  -3  12   7   10.70    6.50
  -2  12   7   27.40    7.00
  -1  12   7   23.90    6.80
   0  12   7   52.99    6.70
   1  12   7    5.80    5.30
   2  12   7   14.80    5.10
   3  12   7    6.70    5.10
   4  12   7    7.10    5.20
   5  12   7   18.40    7.90
   6  12   7    6.40    9.50
   7  12   7    5.60   10.30
  -7  13   7   16.10    8.00
  -6  13   7   21.80    8.00
  -5  13   7   21.80    7.10
  -4  13   7    6.50    7.20
  -3  13   7    6.80    6.80
  -2  13   7   63.29    8.80
  -1  13   7   10.20    6.90
   0  13   7   20.10    6.80
   1  13   7   38.00    6.10
   2  13   7    3.90    5.10
   3  13   7    3.90    5.50
   4  13   7   54.19    6.40
   5  13   7   11.60    7.30
   6  13   7   15.40    9.60
  -6  14   7   26.60    8.10
  -5  14   7   12.10    6.90
  -4  14   7   17.30    8.00
  -3  14   7    8.40    6.80
  -2  14   7   10.90    8.50
  -1  14   7   11.50    7.10
   0  14   7   31.40    7.30
   1  14   7    6.80    6.10
   2  14   7   76.59    7.00
   3  14   7   23.90    6.60
   4  14   7    3.20    7.90
   5  14   7   14.80    9.20
  -5  15   7   20.90    8.20
  -4  15   7   15.60    7.80
  -3  15   7   12.30    6.70
  -2  15   7    8.00    7.10
  -1  15   7   10.90    7.80
   0  15   7   47.30    8.00
   1  15   7   10.30    7.00
   2  15   7    5.50    6.60
   3  15   7    4.70    7.30
   4  15   7   13.20    8.80
  -3  16   7   10.20    7.90
  -2  16   7   22.20    9.40
  -1  16   7   11.00    7.90
   0  16   7   14.20    9.60
   1  16   7   16.60    8.00
   2  16   7   31.90    7.30
 -11   0   8   56.19   21.20
 -10   0   8   44.30   13.20
  -9   0   8   14.60    9.60
  -8   0   8   47.50    8.60
  -7   0   8    2.30    6.00
  -6   0   8  151.28    8.40
  -5   0   8    2.60    3.60
  -4   0   8    5.40    3.40
  -3   0   8    2.40    2.40
  -2   0   8   75.59    3.50
  -1   0   8    6.80    2.10
   0   0   8 1877.61   38.00
   1   0   8    2.40    1.90
   2   0   8    1.60    1.70
   3   0   8    7.00    3.50
   4   0   8   70.89    3.80
   5   0   8    3.40    3.20
   6   0   8  176.18    8.20
   7   0   8    4.20    9.00
   8   0   8   13.40    9.40
   9   0   8    7.00    9.90
  10   0   8   33.70   11.40
 -11   1   8   68.99   16.10
 -10   1   8   94.99   10.80
  -9   1   8   24.30    7.40
  -8   1   8    7.40    5.70
  -7   1   8    0.00    4.00
  -6   1   8    4.80    3.10
  -5   1   8   43.50    3.30
  -4   1   8  139.79    3.90
  -3   1   8   93.29    2.80
  -2   1   8   17.80    1.60
  -1   1   8  102.99    2.70
   0   1   8  298.67    5.70
   1   1   8   13.00    1.50
   2   1   8    2.80    1.50
   3   1   8  131.69    3.80
   4   1   8    5.40    2.30
   5   1   8   28.50    2.50
   6   1   8    3.90    3.40
   7   1   8  157.78    9.20
   8   1   8   80.99    7.60
   9   1   8   18.20    7.30
  10   1   8   56.29    8.50
 -11   2   8   64.09   13.80
 -10   2   8   41.50   10.30
  -9   2   8   23.60    6.80
  -8   2   8   12.40    5.80
  -7   2   8    5.10    3.90
  -6   2   8   70.59    3.70
  -5   2   8   37.30    2.50
  -4   2   8   52.79    2.70
  -3   2   8  227.68    4.70
  -2   2   8  174.18    3.80
  -1   2   8   27.30    2.10
   0   2   8   75.89    2.70
   1   2   8    8.90    2.80
   2   2   8  516.55    8.40
   3   2   8  223.68    5.30
   4   2   8  113.59    3.80
   5   2   8   26.70    2.80
   6   2   8   89.59    4.60
   7   2   8    6.90    6.20
   8   2   8   16.00    6.60
   9   2   8   13.90    7.10
  10   2   8   29.10    7.90
 -11   3   8   43.70   11.30
 -10   3   8   26.60    9.00
  -9   3   8   11.40    6.50
  -8   3   8   28.60    5.40
  -7   3   8   80.29    5.20
  -6   3   8    7.30    3.80
  -5   3   8    2.30    3.20
  -4   3   8   40.90    3.20
  -3   3   8    9.20    1.80
  -2   3   8    6.20    1.70
  -1   3   8  318.27    6.30
   0   3   8   53.79    2.70
   1   3   8    3.70    1.70
   2   3   8  204.88    4.20
   3   3   8  171.98    5.00
   4   3   8   93.49    4.00
   5   3   8  112.09    4.00
   6   3   8    2.40    3.50
   7   3   8    3.00    5.20
   8   3   8  105.79    8.30
   9   3   8   15.40    7.30
  10   3   8   27.20    8.00
 -11   4   8   66.09   11.90
 -10   4   8   25.70    9.30
  -9   4   8   25.20    7.10
  -8   4   8    5.30    5.10
  -7   4   8   72.99    5.10
  -6   4   8   70.29    4.90
  -5   4   8  106.19    4.90
  -4   4   8  105.39    5.20
  -3   4   8  969.50   16.60
  -2   4   8    2.10    1.90
  -1   4   8  466.75    8.60
   0   4   8   30.70    2.30
   1   4   8  235.08    4.90
   2   4   8  390.26    7.20
   3   4   8  575.94   10.10
   4   4   8   19.60    2.60
   5   4   8    2.50    2.60
   6   4   8    5.20    5.10
   7   4   8   17.80    5.30
   8   4   8   18.80    6.80
   9   4   8   37.70    7.90
  10   4   8   35.20    8.80
 -11   5   8   43.00   10.80
 -10   5   8   34.80    8.60
  -9   5   8   21.00    7.20
  -8   5   8    2.80    5.00
  -7   5   8   82.19    5.90
  -6   5   8   11.40    4.30
  -5   5   8    5.70    4.40
  -4   5   8   53.69    5.20
  -3   5   8    8.10    2.60
  -2   5   8   65.69    3.20
  -1   5   8  161.98    5.40
   0   5   8   47.40    3.10
   1   5   8  531.85   10.60
   2   5   8    7.40    2.60
   3   5   8  130.49    4.00
   4   5   8    8.10    3.00
   5   5   8  108.29    5.20
   6   5   8   13.20    6.20
   7   5   8   30.50    6.00
   8   5   8   11.00    6.90
   9   5   8   18.20    7.30
  10   5   8   40.10   11.70
 -11   6   8    2.90   35.40
 -10   6   8   27.90    8.90
  -9   6   8   38.10    7.90
  -8   6   8   16.30    5.70
  -7   6   8   12.60    5.70
  -6   6   8   11.10    5.80
  -5   6   8   21.20    5.50
  -4   6   8   10.30    4.90
  -3   6   8   26.70    3.70
  -2   6   8   27.80    3.10
  -1   6   8   66.89    4.20
   0   6   8  125.59    4.60
   1   6   8   81.29    3.80
   2   6   8   19.90    3.60
   3   6   8  249.48    7.40
   4   6   8    7.30    3.60
   5   6   8    4.70    4.40
   6   6   8   19.40    6.80
   7   6   8   11.20    5.90
   8   6   8   13.70    7.30
   9   6   8   54.99    9.30
 -10   7   8   40.20    8.90
  -9   7   8   16.60    7.30
  -8   7   8   35.10    6.10
  -7   7   8    8.20    5.60
  -6   7   8    6.40    6.20
  -5   7   8    7.40    5.80
  -4   7   8   24.00    5.50
  -3   7   8    3.50    4.30
  -2   7   8    6.70    4.60
  -1   7   8  161.78    6.10
   0   7   8   18.10    3.70
   1   7   8   20.10    3.50
   2   7   8  126.69    5.20
   3   7   8   22.50    4.40
   4   7   8    4.30    4.10
   5   7   8   86.79    5.70
   6   7   8   10.90    6.50
   7   7   8   28.50    6.80
   8   7   8   16.70    7.70
   9   7   8   20.70    9.60
 -10   8   8   38.10   10.00
  -9   8   8   32.90    7.10
  -8   8   8   11.70    6.00
  -7   8   8   42.70    6.40
  -6   8   8   49.30    6.60
  -5   8   8   15.30    6.50
  -4   8   8   28.90    6.30
  -3   8   8   24.90    4.40
  -2   8   8   33.20    4.50
  -1   8   8    9.60    3.50
   0   8   8  152.98    6.50
   1   8   8   35.60    4.00
   2   8   8   11.70    4.20
   3   8   8   68.09    5.60
   4   8   8    2.50    4.80
   5   8   8   21.30    5.30
   6   8   8   39.90    7.20
   7   8   8   82.29    7.80
   8   8   8   22.10    7.90
   9   8   8   41.30   10.10
  -9   9   8   18.40    7.50
  -8   9   8   18.30    6.80
  -7   9   8   10.70    6.30
  -6   9   8   10.80    6.30
  -5   9   8   19.10    7.00
  -4   9   8  150.48    8.80
  -3   9   8   15.90    6.30
  -2   9   8  144.59    7.10
  -1   9   8  121.99    6.60
   0   9   8    4.20    4.60
   1   9   8   19.70    4.90
   2   9   8  140.19    6.60
   3   9   8   12.30    5.00
   4   9   8   35.30    5.80
   5   9   8    6.20    5.10
   6   9   8   13.20    6.70
   7   9   8   11.80    6.70
   8   9   8   47.40    9.90
  -9  10   8   17.20    7.70
  -8  10   8   16.60    6.80
  -7  10   8   10.20    6.70
  -6  10   8   16.70    6.60
  -5  10   8   14.90    6.90
  -4  10   8    7.00    7.00
  -3  10   8    6.50    6.70
  -2  10   8    7.30    6.20
  -1  10   8   19.20    5.30
   0  10   8   10.80    5.20
   1  10   8   11.00    4.90
   2  10   8  111.89    7.00
   3  10   8    1.40    5.00
   4  10   8    4.40    5.10
   5  10   8   13.10    6.20
   6  10   8   20.70    7.40
   7  10   8   17.80    7.50
   8  10   8   32.20   10.90
  -8  11   8   14.90    7.70
  -7  11   8   12.20    7.10
  -6  11   8   15.00    7.50
  -5  11   8   13.40    6.70
  -4  11   8   15.10    7.00
  -3  11   8    5.30    6.80
  -2  11   8   65.79    7.60
  -1  11   8   42.00    6.70
   0  11   8   19.20    6.10
   1  11   8   21.80    5.10
   2  11   8   63.99    6.20
   3  11   8   11.80    5.30
   4  11   8   53.99    6.20
   5  11   8    1.40    6.80
   6  11   8   10.80    7.10
   7  11   8   23.40    9.40
  -8  12   8    7.80    7.50
  -7  12   8    8.50    7.60
  -6  12   8   28.30    8.20
  -5  12   8   10.40    7.20
  -4  12   8   17.10    7.00
  -3  12   8   37.20    6.70
  -2  12   8   15.70    7.10
  -1  12   8   14.80    6.50
   0  12   8   11.70    6.20
   1  12   8   10.70    5.00
   2  12   8   21.10    5.30
   3  12   8   50.59    5.90
   4  12   8   20.80    5.90
   5  12   8    8.10    7.70
   6  12   8   24.60    9.90
   7  12   8   13.90    9.60
  -7  13   8   16.10    8.20
  -6  13   8   19.90    8.20
  -5  13   8   19.30    7.90
  -4  13   8   17.70    7.30
  -3  13   8    9.90    7.50
  -2  13   8    4.90    7.30
  -1  13   8   48.70    7.90
   0  13   8    7.90    6.40
   1  13   8   39.40    6.20
   2  13   8   19.60    5.70
   3  13   8    7.50    5.70
   4  13   8    6.00    6.00
   5  13   8   18.40    8.10
   6  13   8    3.10   10.60
  -6  14   8   21.70    9.00
  -5  14   8   12.50    7.80
  -4  14   8   15.10    8.00
  -3  14   8   12.90    7.30
  -2  14   8    9.70    8.50
  -1  14   8   19.60    7.80
   0  14   8   10.90    7.00
   1  14   8    5.60    6.60
   2  14   8    6.80    7.30
   3  14   8   16.50    6.60
   4  14   8    0.70    7.60
   5  14   8    7.20    9.60
  -5  15   8   18.40    9.30
  -4  15   8   11.60    7.40
  -3  15   8    8.10    7.60
  -2  15   8    9.90    8.90
  -1  15   8   25.10    9.30
   0  15   8   11.30    8.10
   1  15   8   65.79    8.10
   2  15   8    7.50    7.20
   3  15   8    3.70    7.30
   4  15   8    2.90    9.00
  -3  16   8   24.10    7.70
  -2  16   8    7.80    9.70
  -1  16   8   16.10    9.00
   0  16   8   17.00    9.70
   1  16   8   23.70    8.00
   2  16   8   12.90    7.30
 -11   0   9   79.29   21.40
 -10   0   9   24.10   14.30
  -9   0   9   50.59   11.20
  -8   0   9    4.00    6.60
  -7   0   9   15.70    6.90
  -6   0   9    6.50    5.60
  -5   0   9   69.79    5.00
  -4   0   9    1.50    3.40
  -3   0   9  119.29    4.70
  -2   0   9    0.80    2.50
  -1   0   9  679.53   15.70
   0   0   9    8.00    2.40
   1   0   9  191.48    5.20
   2   0   9    0.50    2.00
   3   0   9   81.09    5.30
   4   0   9    0.60    4.00
   5   0   9  394.26   11.30
   6   0   9    2.90    5.40
   7   0   9  427.56   19.70
   8   0   9    8.10    9.50
   9   0   9    9.50   10.20
  10   0   9   15.10   11.00
 -11   1   9   54.19   14.50
 -10   1   9   29.20    9.70
  -9   1   9   49.80    8.00
  -8   1   9    7.70    5.60
  -7   1   9  115.89    5.70
  -6   1   9   21.00    3.40
  -5   1   9   61.49    3.50
  -4   1   9   11.10    2.30
  -3   1   9  195.08    4.50
  -2   1   9    7.50    1.60
  -1   1   9   51.89    2.20
   0   1   9  110.09    2.80
   1   1   9    8.60    1.60
   2   1   9  253.87    5.00
   3   1   9   62.99    2.70
   4   1   9    7.00    2.30
   5   1   9   40.00    3.70
   6   1   9    4.40    3.90
   7   1   9    4.90    6.30
   8   1   9   19.00    6.70
   9   1   9   35.40    7.90
  10   1   9   24.70    9.10
 -11   2   9   89.19   14.50
 -10   2   9   34.30    9.30
  -9   2   9   16.50    6.60
  -8   2   9    7.20    5.20
  -7   2   9   32.40    4.60
  -6   2   9   31.80    3.50
  -5   2   9    3.40    2.20
  -4   2   9   39.70    2.50
  -3   2   9   41.40    2.30
  -2   2   9  206.88    4.30
  -1   2   9   19.20    2.20
   0   2   9   60.79    2.50
   1   2   9  175.18    3.60
   2   2   9   56.39    2.40
   3   2   9   30.70    2.60
   4   2   9  204.58    5.40
   5   2   9    5.10    3.40
   6   2   9   52.09    4.70
   7   2   9   72.59    7.20
   8   2   9   12.90    6.60
   9   2   9   42.60    7.80
  10   2   9   29.90    8.20
 -11   3   9   43.90   11.90
 -10   3   9   39.10    9.40
  -9   3   9   23.10    6.60
  -8   3   9    7.00    4.80
  -7   3   9  171.18    6.60
  -6   3   9   47.50    4.60
  -5   3   9   55.39    4.00
  -4   3   9  320.57    7.60
  -3   3   9  102.39    3.20
  -2   3   9   78.29    2.70
  -1   3   9   87.89    3.30
   0   3   9   72.99    2.80
   1   3   9    1.70    1.80
   2   3   9  496.95    8.30
   3   3   9  361.66    8.00
   4   3   9   18.40    3.20
   5   3   9   28.80    3.90
   6   3   9    6.20    4.70
   7   3   9    4.30    5.30
   8   3   9   21.60    6.90
   9   3   9   19.00    7.20
  10   3   9   30.90    8.70
 -11   4   9   42.80   11.20
 -10   4   9   30.90   10.50
  -9   4   9   19.10    6.70
  -8   4   9   50.79    5.90
  -7   4   9   10.80    4.40
  -6   4   9    6.40    3.90
  -5   4   9    7.30    3.60
  -4   4   9    3.80    3.00
  -3   4   9   51.89    2.60
  -2   4   9  294.07    5.80
  -1   4   9   13.40    2.20
   0   4   9  121.49    4.40
   1   4   9   59.19    2.80
   2   4   9  589.04    9.60
   3   4   9   38.90    2.50
   4   4   9  104.79    4.70
   5   4   9    6.20    3.80
   6   4   9    8.30    4.70
   7   4   9    7.00    5.10
   8   4   9   73.09    7.90
   9   4   9   25.00    7.50
  10   4   9   49.70   11.80
 -11   5   9   35.10   11.90
 -10   5   9   39.10    8.80
  -9   5   9   13.10    7.00
  -8   5   9   36.70    5.50
  -7   5   9    6.20    4.50
  -6   5   9   93.99    5.70
  -5   5   9    4.40    4.10
  -4   5   9  260.97    8.40
  -3   5   9    4.80    2.80
  -2   5   9   33.50    2.20
  -1   5   9    2.60    2.70
   0   5   9  210.88    5.70
   1   5   9   30.60    3.10
   2   5   9  191.08    5.20
   3   5   9    3.20    2.50
   4   5   9    2.20    2.80
   5   5   9    4.30    4.30
   6   5   9  154.78    8.30
   7   5   9    7.00    5.70
   8   5   9   13.50    7.00
   9   5   9   35.30    8.80
 -10   6   9   34.70    8.70
  -9   6   9   15.30    7.30
  -8   6   9   64.99    6.40
  -7   6   9   25.00    5.00
  -6   6   9   22.60    6.00
  -5   6   9   40.40    5.80
  -4   6   9   52.39    5.60
  -3   6   9    1.20    3.20
  -2   6   9  135.69    4.80
  -1   6   9    2.90    2.90
   0   6   9   43.70    3.40
   1   6   9  127.19    5.00
   2   6   9  262.67    7.20
   3   6   9   43.90    3.60
   4   6   9  162.18    6.00
   5   6   9    3.00    4.70
   6   6   9   16.80    6.30
   7   6   9    8.80    6.00
   8   6   9   16.30    7.60
   9   6   9   24.50    7.80
 -10   7   9   36.10    9.00
  -9   7   9   17.60    7.10
  -8   7   9   20.90    6.00
  -7   7   9   32.40    6.20
  -6   7   9    3.30    6.20
  -5   7   9    4.30    5.80
  -4   7   9   55.79    6.20
  -3   7   9    8.30    4.00
  -2   7   9    2.60    4.70
  -1   7   9   91.29    4.90
   0   7   9  139.79    5.30
   1   7   9  100.09    4.70
   2   7   9  101.79    5.30
   3   7   9   34.70    4.60
   4   7   9    3.00    4.00
   5   7   9    2.30    5.00
   6   7   9    8.30    6.10
   7   7   9   12.80    6.70
   8   7   9   28.10    7.60
   9   7   9   37.20   11.10
 -10   8   9   42.30   10.40
  -9   8   9   25.30    7.40
  -8   8   9   21.30    6.20
  -7   8   9   17.20    5.90
  -6   8   9   34.20    6.60
  -5   8   9  121.19    7.90
  -4   8   9    7.50    6.20
  -3   8   9   27.60    3.90
  -2   8   9  214.08    7.80
  -1   8   9    9.20    3.90
   0   8   9    3.70    4.10
   1   8   9  163.58    6.50
   2   8   9   29.80    4.60
   3   8   9   40.30    5.00
   4   8   9   72.29    5.90
   5   8   9   15.90    5.20
   6   8   9   13.70    6.60
   7   8   9   22.00    7.20
   8   8   9   19.70    8.00
   9   8   9   29.30   23.70
  -9   9   9   20.20    7.80
  -8   9   9    8.30    6.50
  -7   9   9   26.90    6.80
  -6   9   9   14.70    6.40
  -5   9   9    7.50    6.80
  -4   9   9   22.70    7.10
  -3   9   9   14.20    6.40
  -2   9   9   15.30    5.30
  -1   9   9  134.39    7.00
   0   9   9   13.60    4.60
   1   9   9    9.40    4.80
   2   9   9   39.10    5.20
   3   9   9   26.10    5.30
   4   9   9    7.90    5.30
   5   9   9   84.59    7.40
   6   9   9   15.90    7.10
   7   9   9   20.10    7.00
   8   9   9   31.60    9.90
  -9  10   9   22.70    8.60
  -8  10   9   14.30    6.80
  -7  10   9    8.20    6.60
  -6  10   9   15.00    6.60
  -5  10   9   40.60    7.20
  -4  10   9    9.00    6.90
  -3  10   9   41.70    7.20
  -2  10   9    2.70    6.50
  -1  10   9   64.49    6.50
   0  10   9    4.30    4.70
   1  10   9   12.50    5.20
   2  10   9    4.00    5.20
   3  10   9    2.10    5.00
   4  10   9    7.20    5.40
   5  10   9   13.00    6.30
   6  10   9   12.10    7.50
   7  10   9   33.50    8.00
   8  10   9   28.90   11.90
  -8  11   9   16.40    7.70
  -7  11   9   14.50    7.10
  -6  11   9   12.50    7.60
  -5  11   9   19.20    6.90
  -4  11   9    8.80    6.70
  -3  11   9   35.90    7.60
  -2  11   9   20.60    7.10
  -1  11   9   17.30    6.90
   0  11   9    4.20    5.40
   1  11   9   63.29    5.50
   2  11   9   52.99    6.20
   3  11   9   52.89    5.70
   4  11   9    9.40    6.10
   5  11   9   44.90    9.10
   6  11   9   17.40    8.00
   7  11   9   23.90    9.90
  -8  12   9   13.10    8.70
  -7  12   9   17.70    8.00
  -6  12   9   17.70    7.90
  -5  12   9   57.39    8.20
  -4  12   9    7.60    6.90
  -3  12   9   16.70    7.10
  -2  12   9   18.90    7.50
  -1  12   9   21.60    6.90
   0  12   9   11.40    5.90
   1  12   9   97.69    6.70
   2  12   9   20.10    5.50
   3  12   9    6.40    5.60
   4  12   9   12.50    6.40
   5  12   9    5.90    8.90
   6  12   9   17.00    8.60
  -7  13   9   19.10    8.00
  -6  13   9   11.60    8.00
  -5  13   9   12.70    7.90
  -4  13   9   16.60    7.70
  -3  13   9    7.40    8.00
  -2  13   9    4.80    7.50
  -1  13   9   22.20    7.70
   0  13   9    8.20    6.40
   1  13   9   12.90    6.60
   2  13   9   16.40    6.20
   3  13   9    6.30    5.80
   4  13   9    6.80    7.40
   5  13   9    1.30    9.10
   6  13   9   14.50    9.70
  -6  14   9    9.50    8.60
  -5  14   9   15.30    8.20
  -4  14   9   12.90    7.90
  -3  14   9    7.50    8.40
  -2  14   9   35.80    9.80
  -1  14   9   10.50    9.70
   0  14   9   23.80    7.10
   1  14   9   19.10    6.80
   2  14   9    4.70    7.10
   3  14   9    3.30    7.50
   4  14   9   18.10    8.30
   5  14   9   12.70   10.60
  -5  15   9   11.10   11.20
  -4  15   9   27.40    8.70
  -3  15   9   14.70    8.60
  -2  15   9   10.00   10.40
  -1  15   9    1.40    9.10
   0  15   9   30.70    8.30
   1  15   9    9.90    7.10
   2  15   9   24.50    8.50
   3  15   9    6.20    9.30
  -3  16   9   28.70   12.40
  -2  16   9   16.90   10.40
  -1  16   9   15.90    9.90
   0  16   9   21.20    9.60
   1  16   9   11.60    9.40
 -11   0  10   94.39   20.90
 -10   0  10   62.19   14.30
  -9   0  10   19.90   10.40
  -8   0  10   12.50    7.80
  -7   0  10    0.00    6.30
  -6   0  10   17.20    5.50
  -5   0  10    2.90    4.30
  -4   0  10   31.50    3.60
  -3   0  10    1.70    3.30
  -2   0  10    5.00    3.00
  -1   0  10    4.10    2.70
   0   0  10   96.29    4.60
   1   0  10    1.50    2.30
   2   0  10    7.30    2.40
   3   0  10    3.50    3.90
   4   0  10   26.40    5.10
   5   0  10    4.10    5.30
   6   0  10   49.60    6.80
   7   0  10    2.90    8.70
   8   0  10   40.80   10.20
   9   0  10   13.60   10.50
  10   0  10   39.70   12.60
 -11   1  10   48.80   12.00
 -10   1  10   41.00    9.00
  -9   1  10   20.60    7.40
  -8   1  10    7.50    5.10
  -7   1  10    3.00    4.30
  -6   1  10  129.39    4.80
  -5   1  10   16.30    2.70
  -4   1  10    6.00    2.50
  -3   1  10  146.89    4.00
  -2   1  10  383.86    6.70
  -1   1  10  107.79    3.10
   0   1  10  959.40   13.90
   1   1  10  259.37    4.80
   2   1  10   59.09    2.60
   3   1  10   88.19    3.30
   4   1  10  255.87    6.00
   5   1  10   29.70    3.70
   6   1  10  343.37    9.60
   7   1  10   31.00    6.60
   8   1  10    8.30    6.70
   9   1  10   18.50    7.40
  10   1  10   59.39   11.50
 -11   2  10   54.49   11.50
 -10   2  10   30.30    9.00
  -9   2  10   17.20    7.30
  -8   2  10   76.69    6.10
  -7   2  10    5.10    4.30
  -6   2  10    5.80    3.20
  -5   2  10  266.27    6.30
  -4   2  10  191.98    5.00
  -3   2  10   63.29    2.70
  -2   2  10   13.20    1.90
  -1   2  10  128.59    4.00
   0   2  10    7.50    2.20
   1   2  10    2.40    1.80
   2   2  10  750.62   12.00
   3   2  10   10.10    2.40
   4   2  10   77.39    3.70
   5   2  10  130.29    5.00
   6   2  10   72.59    5.20
   7   2  10   31.70    6.60
   8   2  10   31.20    7.20
   9   2  10   28.00    7.60
  10   2  10   23.70    8.60
 -11   3  10   54.79   11.60
 -10   3  10   18.10    8.30
  -9   3  10   23.70    6.70
  -8   3  10   20.50    5.20
  -7   3  10   14.60    4.40
  -6   3  10    5.50    4.00
  -5   3  10   47.80    3.90
  -4   3  10   37.10    2.60
  -3   3  10  245.08    5.10
  -2   3  10    5.80    1.90
  -1   3  10  255.47    6.10
   0   3  10  114.79    3.60
   1   3  10  147.09    3.90
   2   3  10    5.80    1.90
   3   3  10  378.46    8.10
   4   3  10   24.80    3.50
   5   3  10   48.50    4.20
   6   3  10   87.09    6.30
   7   3  10   28.20    6.40
   8   3  10   13.00    6.80
   9   3  10   21.90    7.90
  10   3  10   74.39   39.50
 -11   4  10   74.39   12.10
 -10   4  10   23.70    9.80
  -9   4  10   14.20    6.70
  -8   4  10   43.90    5.70
  -7   4  10  155.78    6.90
  -6   4  10    5.40    4.30
  -5   4  10   81.59    4.50
  -4   4  10  109.89    4.50
  -3   4  10   79.59    2.90
  -2   4  10  141.29    3.60
  -1   4  10  190.98    5.00
   0   4  10   92.69    3.90
   1   4  10  215.48    5.20
   2   4  10   49.99    2.80
   3   4  10  116.19    3.60
   4   4  10   49.80    4.10
   5   4  10   74.79    4.80
   6   4  10    7.20    5.20
   7   4  10    5.30    5.30
   8   4  10   14.60    6.90
   9   4  10   18.00    7.50
 -11   5  10   15.10   23.10
 -10   5  10   33.30   10.00
  -9   5  10   51.69    7.80
  -8   5  10   13.40    5.30
  -7   5  10    4.30    4.40
  -6   5  10    5.90    4.40
  -5   5  10   41.20    5.00
  -4   5  10   29.40    4.30
  -3   5  10  243.48    5.90
  -2   5  10    3.10    2.00
  -1   5  10   67.59    3.40
   0   5  10   31.90    2.90
   1   5  10  439.06    8.70
   2   5  10   24.80    2.90
   3   5  10  415.76    8.00
   4   5  10    1.70    3.00
   5   5  10    9.90    4.20
   6   5  10    9.50    5.20
   7   5  10   14.50    5.30
   8   5  10   10.70    7.10
   9   5  10   83.69    8.60
 -10   6  10   32.80    9.30
  -9   6  10   50.79    7.30
  -8   6  10   22.50    5.60
  -7   6  10   81.89    5.80
  -6   6  10    8.80    5.10
  -5   6  10   96.39    6.70
  -4   6  10    8.40    5.10
  -3   6  10   32.80    3.40
  -2   6  10    5.40    2.80
  -1   6  10  194.48    5.90
   0   6  10   83.79    4.20
   1   6  10  255.17    6.50
   2   6  10    3.80    3.40
   3   6  10  144.99    5.00
   4   6  10   14.10    3.60
   5   6  10  105.69    5.90
   6   6  10    6.10    5.70
   7   6  10   12.10    5.90
   8   6  10   16.00    7.40
   9   6  10   31.30    8.10
 -10   7  10   28.30    9.50
  -9   7  10   37.70    7.50
  -8   7  10   26.50    6.10
  -7   7  10   91.59    6.90
  -6   7  10   30.50    6.30
  -5   7  10    9.80    5.70
  -4   7  10   10.60    5.60
  -3   7  10  211.08    6.50
  -2   7  10    5.80    4.10
  -1   7  10    2.70    3.30
   0   7  10   66.09    4.30
   1   7  10  143.19    5.20
   2   7  10    4.70    3.90
   3   7  10   84.09    4.90
   4   7  10    9.30    4.30
   5   7  10    4.50    4.90
   6   7  10   35.30    6.60
   7   7  10   74.29    7.70
   8   7  10   16.80    7.90
   9   7  10   32.90    9.90
 -10   8  10   48.80   10.60
  -9   8  10   28.30    8.10
  -8   8  10   26.90    6.80
  -7   8  10   13.10    5.90
  -6   8  10    7.80    5.80
  -5   8  10   94.49    7.80
  -4   8  10   37.00    6.70
  -3   8  10    8.80    5.40
  -2   8  10   87.49    5.50
  -1   8  10   71.89    5.10
   0   8  10   10.30    4.40
   1   8  10    4.50    4.10
   2   8  10   45.40    5.00
   3   8  10    6.00    4.50
   4   8  10   26.60    5.30
   5   8  10   42.00    5.80
   6   8  10    6.80    6.50
   7   8  10   12.30    7.20
   8   8  10   15.70    7.80
  -9   9  10   17.50    8.40
  -8   9  10   28.20    7.00
  -7   9  10   16.00    6.50
  -6   9  10   17.60    6.40
  -5   9  10    8.40    6.60
  -4   9  10    2.30    6.70
  -3   9  10   25.90    6.70
  -2   9  10   56.79    6.30
  -1   9  10   11.30    4.70
   0   9  10   31.40    5.00
   1   9  10   10.70    5.20
   2   9  10   39.50    5.20
   3   9  10    8.20    5.10
   4   9  10   24.90    5.90
   5   9  10    6.90    5.90
   6   9  10   20.30    7.50
   7   9  10   28.90    7.80
   8   9  10   29.70   11.00
  -9  10  10   26.70    8.90
  -8  10  10   14.80    6.80
  -7  10  10   12.70    6.70
  -6  10  10   18.20    6.80
  -5  10  10   23.90    6.90
  -4  10  10   79.79    7.70
  -3  10  10   11.10    6.80
  -2  10  10  108.59    8.20
  -1  10  10    6.20    5.90
   0  10  10   11.50    4.90
   1  10  10   28.20    5.50
   2  10  10  133.69    7.00
   3  10  10    6.90    4.90
   4  10  10  131.59    8.50
   5  10  10    1.40    6.40
   6  10  10    9.20    7.80
   7  10  10   21.60    8.00
  -8  11  10   20.60    7.70
  -7  11  10   19.00    7.20
  -6  11  10   56.89    8.30
  -5  11  10   12.10    6.80
  -4  11  10   15.30    6.80
  -3  11  10    2.90    6.90
  -2  11  10    9.70    7.30
  -1  11  10    3.60    6.50
   0  11  10   79.49    6.30
   1  11  10    8.30    5.00
   2  11  10    6.40    5.20
   3  11  10    9.20    5.10
   4  11  10   24.70    6.80
   5  11  10    3.90    8.50
   6  11  10   42.30    9.10
   7  11  10   20.10   10.00
  -7  12  10   14.70    8.20
  -6  12  10    9.30    7.80
  -5  12  10    6.00    7.30
  -4  12  10   16.60    7.20
  -3  12  10    3.20    7.10
  -2  12  10   17.40    7.90
  -1  12  10    3.20    6.90
   0  12  10   12.40    6.00
   1  12  10   21.00    5.60
   2  12  10   16.90    6.00
   3  12  10    0.80    5.70
   4  12  10   10.20    7.10
   5  12  10   10.00    9.00
   6  12  10   16.30    8.20
  -7  13  10   22.50    9.50
  -6  13  10   14.40    8.30
  -5  13  10   14.40    7.70
  -4  13  10   18.20    7.80
  -3  13  10   26.60    8.60
  -2  13  10   11.80    8.60
  -1  13  10    5.50    8.00
   0  13  10   13.60    6.80
   1  13  10   28.40    6.10
   2  13  10   14.70    7.00
   3  13  10    4.90    7.30
   4  13  10   11.40    9.50
   5  13  10    0.00    9.20
  -6  14  10   16.40    9.40
  -5  14  10   30.70    8.60
  -4  14  10   14.60    8.80
  -3  14  10    8.30    8.60
  -2  14  10   10.80    9.90
  -1  14  10   15.30    9.90
   0  14  10   22.80    8.00
   1  14  10   81.99    8.70
   2  14  10    7.00    7.70
   3  14  10    1.40    8.30
   4  14  10    4.90   13.80
  -4  15  10   15.30    9.40
  -3  15  10   15.60    9.20
  -2  15  10    3.40   10.40
  -1  15  10    8.40   10.20
   0  15  10   13.50    8.80
   1  15  10   32.60    8.00
   2  15  10    2.00    8.50
   3  15  10    9.50    8.20
  -2  16  10    3.40   17.00
  -1  16  10   15.40   11.40
   0  16  10   11.00    9.70
 -11   0  11   17.50   12.10
 -10   0  11   25.90   12.20
  -9   0  11   17.30   10.20
  -8   0  11    4.20    9.60
  -7   0  11   46.20    6.80
  -6   0  11    0.30    5.50
  -5   0  11   17.30    4.50
  -4   0  11    1.50    3.60
  -3   0  11  435.36   12.50
  -2   0  11    3.70    3.20
  -1   0  11  350.96    9.40
   0   0  11    5.40    2.80
   1   0  11  713.13   15.40
   2   0  11    2.90    2.50
   3   0  11  102.69    6.30
   4   0  11    2.30    5.00
   5   0  11  165.38    9.30
   6   0  11    4.20    6.10
   7   0  11   19.20    9.20
   8   0  11   13.60   11.20
   9   0  11   36.40   11.60
 -11   1  11   62.69   11.30
 -10   1  11   30.40    8.60
  -9   1  11   32.20    7.70
  -8   1  11    3.70    4.90
  -7   1  11    3.10    4.30
  -6   1  11    5.20    3.30
  -5   1  11  209.28    5.80
  -4   1  11   14.40    2.60
  -3   1  11   56.89    3.10
  -2   1  11   37.00    2.60
  -1   1  11  103.99    3.40
   0   1  11   89.19    3.00
   1   1  11  146.99    3.50
   2   1  11    2.20    1.60
   3   1  11  248.88    5.90
   4   1  11   56.29    3.00
   5   1  11  215.18    7.50
   6   1  11  192.98    7.30
   7   1  11  141.79    8.50
   8   1  11    8.70    6.80
   9   1  11   13.60    7.50
 -11   2  11   44.90   11.70
 -10   2  11   30.40    8.50
  -9   2  11   21.80    7.50
  -8   2  11   15.50    5.30
  -7   2  11   43.10    5.00
  -6   2  11   67.99    4.30
  -5   2  11   10.40    2.70
  -4   2  11  212.08    5.40
  -3   2  11    6.10    2.20
  -2   2  11   22.80    2.40
  -1   2  11  937.91   15.70
   0   2  11  580.44   10.30
   1   2  11    6.20    2.10
   2   2  11  111.69    3.40
   3   2  11  106.29    3.80
   4   2  11   15.90    3.10
   5   2  11  267.37    8.20
   6   2  11  132.99    6.90
   7   2  11    4.20    6.20
   8   2  11   13.50    7.10
   9   2  11   48.40    8.20
 -11   3  11   47.70   10.90
 -10   3  11   48.50   10.30
  -9   3  11   29.60    7.80
  -8   3  11   23.20    5.40
  -7   3  11    6.90    4.60
  -6   3  11   50.59    4.70
  -5   3  11   15.00    3.60
  -4   3  11   23.60    2.50
  -3   3  11    2.90    2.00
  -2   3  11   86.79    3.00
  -1   3  11   22.40    2.70
   0   3  11  395.66    7.70
   1   3  11  401.46    7.50
   2   3  11   93.09    3.10
   3   3  11   10.00    3.20
   4   3  11  194.48    6.20
   5   3  11   19.30    4.20
   6   3  11   64.49    6.00
   7   3  11   15.30    6.40
   8   3  11   23.20    7.10
   9   3  11   28.90    8.00
 -11   4  11   37.70   10.10
 -10   4  11   56.89   10.90
  -9   4  11   13.40    6.80
  -8   4  11    6.60    5.00
  -7   4  11    9.80    4.50
  -6   4  11   60.79    5.20
  -5   4  11    3.30    3.90
  -4   4  11  409.66    8.70
  -3   4  11   72.69    2.90
  -2   4  11    4.90    2.10
  -1   4  11   32.90    2.90
   0   4  11  301.77    7.10
   1   4  11   55.69    2.80
   2   4  11  140.69    3.80
   3   4  11  175.78    5.20
   4   4  11    3.60    3.70
   5   4  11   53.49    4.80
   6   4  11   67.19    6.20
   7   4  11    8.50    6.10
   8   4  11   21.20    7.30
   9   4  11   33.70    8.60
 -10   5  11   44.60   10.80
  -9   5  11   22.30    6.70
  -8   5  11   42.10    5.90
  -7   5  11    6.00    4.60
  -6   5  11  113.59    6.10
  -5   5  11   20.60    4.40
  -4   5  11   14.20    4.00
  -3   5  11   57.69    3.00
  -2   5  11  177.98    4.50
  -1   5  11   13.80    2.70
   0   5  11  231.08    6.50
   1   5  11   72.39    3.80
   2   5  11   70.99    3.40
   3   5  11    4.70    2.70
   4   5  11  183.98    6.40
   5   5  11   14.60    4.40
   6   5  11    4.40    5.10
   7   5  11   10.50    5.70
   8   5  11   15.70    7.30
   9   5  11   26.40    8.80
 -10   6  11   50.29   10.50
  -9   6  11   26.50    6.90
  -8   6  11   25.60    5.80
  -7   6  11   24.10    4.80
  -6   6  11    8.20    4.80
  -5   6  11    7.20    5.40
  -4   6  11  127.69    6.00
  -3   6  11    6.30    2.70
  -2   6  11   15.30    3.00
  -1   6  11    7.60    3.20
   0   6  11  131.59    5.00
   1   6  11    6.90    3.10
   2   6  11  171.88    5.80
   3   6  11   28.10    3.70
   4   6  11    3.80    4.20
   5   6  11   14.70    4.60
   6   6  11  149.19    8.00
   7   6  11   11.90    6.50
   8   6  11   50.59    8.70
   9   6  11   19.40    8.90
 -10   7  11   36.60    9.90
  -9   7  11   49.90    8.20
  -8   7  11   56.49    6.70
  -7   7  11   17.80    4.80
  -6   7  11  123.69    7.60
  -5   7  11    6.40    6.10
  -4   7  11    7.30    5.30
  -3   7  11   13.80    3.60
  -2   7  11  220.68    6.70
  -1   7  11    4.90    3.60
   0   7  11   20.10    3.90
   1   7  11  155.38    5.80
   2   7  11   63.89    4.70
   3   7  11   11.20    4.00
   4   7  11  144.29    6.40
   5   7  11   15.70    4.70
   6   7  11   15.40    6.50
   7   7  11   26.60    7.20
   8   7  11   19.40    8.00
  -9   8  11   21.40    7.90
  -8   8  11   13.70    6.40
  -7   8  11   22.80    6.40
  -6   8  11    9.70    6.10
  -5   8  11   10.70    6.60
  -4   8  11   18.70    6.50
  -3   8  11   48.00    5.40
  -2   8  11   10.40    5.10
  -1   8  11   26.90    4.50
   0   8  11   79.69    5.30
   1   8  11    6.20    4.80
   2   8  11   86.39    5.50
   3   8  11   33.50    5.10
   4   8  11   23.80    5.40
   5   8  11   11.90    5.70
   6   8  11   31.80    7.40
   7   8  11   13.00    7.70
   8   8  11   22.70    9.30
  -9   9  11   25.00    8.70
  -8   9  11   17.60    6.90
  -7   9  11   11.90    6.30
  -6   9  11   32.00    6.50
  -5   9  11   29.40    6.70
  -4   9  11    8.00    6.70
  -3   9  11   37.90    6.50
  -2   9  11   37.70    6.70
  -1   9  11    7.90    4.80
   0   9  11    3.40    4.80
   1   9  11   16.20    5.40
   2   9  11   13.20    5.20
   3   9  11  103.69    6.10
   4   9  11    2.10    5.50
   5   9  11    5.90    6.10
   6   9  11   10.20    7.90
   7   9  11   25.50    8.80
   8   9  11   27.00   14.50
  -9  10  11   20.30   11.10
  -8  10  11   15.10    6.80
  -7  10  11   31.40    7.00
  -6  10  11   17.20    6.90
  -5  10  11   18.40    6.50
  -4  10  11    5.90    6.40
  -3  10  11   75.09    7.90
  -2  10  11   15.30    6.90
  -1  10  11   96.19    7.10
   0  10  11   28.80    5.70
   1  10  11   12.30    5.50
   2  10  11    6.90    5.10
   3  10  11   80.49    6.30
   4  10  11    0.60    5.80
   5  10  11  118.89   10.70
   6  10  11   14.80    7.90
   7  10  11   20.00    8.30
  -8  11  11   13.50    7.80
  -7  11  11   21.00    7.50
  -6  11  11   16.90    7.70
  -5  11  11   39.90    7.40
  -4  11  11   18.10    7.00
  -3  11  11   28.00    7.60
  -2  11  11    2.10    7.50
  -1  11  11   14.20    6.20
   0  11  11   10.30    5.50
   1  11  11   51.69    6.50
   2  11  11    8.00    5.20
   3  11  11   51.99    7.20
   4  11  11    5.90    6.40
   5  11  11    8.40    8.80
   6  11  11   17.90   10.10
   7  11  11   52.09   45.70
  -7  12  11   12.10    9.00
  -6  12  11    8.10    7.90
  -5  12  11    9.20    7.60
  -4  12  11   10.70    7.50
  -3  12  11   11.30    7.90
  -2  12  11   10.90    8.40
  -1  12  11   28.60    7.70
   0  12  11   34.50    6.60
   1  12  11   11.20    6.30
   2  12  11    7.50    5.80
   3  12  11   13.90    7.00
   4  12  11    5.10    7.80
   5  12  11   18.30    9.50
   6  12  11   11.80    9.00
  -6  13  11   17.70    8.90
  -5  13  11   33.20    8.40
  -4  13  11   10.80    7.90
  -3  13  11   16.80    8.80
  -2  13  11    7.80    9.40
  -1  13  11    6.30    8.50
   0  13  11   43.20    8.50
   1  13  11   97.99    8.30
   2  13  11    8.70    7.90
   3  13  11    6.10    8.20
   4  13  11    2.00    9.80
   5  13  11    3.80    9.20
  -5  14  11   15.20    8.70
  -4  14  11   32.10    8.70
  -3  14  11    4.40    8.80
  -2  14  11    7.30    9.60
  -1  14  11   10.30    9.40
   0  14  11   38.90    8.60
   1  14  11   19.40    8.40
   2  14  11   13.20    9.00
   3  14  11    6.50   12.60
   4  14  11    1.10   10.70
  -4  15  11    7.80    8.20
  -3  15  11    9.10   10.80
  -2  15  11   21.90   11.20
  -1  15  11    4.30    9.60
   0  15  11   28.30   10.00
   1  15  11   15.30    9.80
   2  15  11    4.40   10.20
 -11   0  12   30.90   13.40
 -10   0  12   47.90   12.80
  -9   0  12   23.10   10.80
  -8   0  12    3.90    7.40
  -7   0  12    2.10    6.10
  -6   0  12  117.09    7.10
  -5   0  12    4.00    4.40
  -4   0  12   48.70    5.10
  -3   0  12    3.00    3.80
  -2   0  12    4.30    3.50
  -1   0  12    1.10    3.30
   0   0  12 1951.70   42.10
   1   0  12    1.30    2.70
   2   0  12  338.97    8.90
   3   0  12    2.50    4.80
   4   0  12   37.80    6.10
   5   0  12    2.50    6.00
   6   0  12  651.53   20.70
   7   0  12    8.20    9.10
   8   0  12    9.30    9.70
   9   0  12   16.90   11.70
 -11   1  12   30.90    9.30
 -10   1  12   32.30    8.60
  -9   1  12   12.70    7.30
  -8   1  12   17.60    5.40
  -7   1  12    1.40    4.80
  -6   1  12   13.40    3.90
  -5   1  12   83.59    4.00
  -4   1  12   99.09    4.00
  -3   1  12    3.60    2.60
  -2   1  12  148.29    4.30
  -1   1  12    7.80    2.30
   0   1  12    5.10    2.60
   1   1  12    2.20    1.90
   2   1  12   53.49    2.50
   3   1  12    6.30    2.40
   4   1  12  224.98    7.30
   5   1  12    4.50    4.30
   6   1  12  116.59    6.10
   7   1  12   17.50    6.40
   8   1  12   65.99    8.20
   9   1  12   19.00    8.10
 -11   2  12   40.60    9.50
 -10   2  12   27.00    8.20
  -9   2  12   19.60    7.60
  -8   2  12   10.00    4.70
  -7   2  12    8.40    4.70
  -6   2  12   56.49    5.00
  -5   2  12   67.89    3.70
  -4   2  12   75.59    3.50
  -3   2  12  264.87    6.00
  -2   2  12   46.50    2.80
  -1   2  12   53.59    3.30
   0   2  12   95.19    3.90
   1   2  12    3.50    2.20
   2   2  12  211.18    4.50
   3   2  12  234.08    5.90
   4   2  12   56.09    4.10
   5   2  12    2.20    4.40
   6   2  12   46.70    5.50
   7   2  12   13.60    6.40
   8   2  12   17.00    7.40
   9   2  12   28.10    8.60
 -11   3  12   50.29    9.90
 -10   3  12   25.10    8.80
  -9   3  12   15.50    7.40
  -8   3  12   15.70    5.30
  -7   3  12   36.00    5.00
  -6   3  12    3.80    4.10
  -5   3  12   75.59    4.10
  -4   3  12  150.08    4.60
  -3   3  12   15.20    2.20
  -2   3  12  209.58    5.20
  -1   3  12  539.65   10.30
   0   3  12  126.69    4.00
   1   3  12   81.69    3.20
   2   3  12  228.48    5.10
   3   3  12   18.80    3.50
   4   3  12   78.59    4.60
   5   3  12  268.97    8.50
   6   3  12    5.50    5.00
   7   3  12   39.60    7.00
   8   3  12  154.38    9.90
   9   3  12   30.20    8.70
 -11   4  12   97.99   45.00
 -10   4  12   31.70    9.80
  -9   4  12   17.10    7.20
  -8   4  12    9.40    5.00
  -7   4  12   70.89    5.60
  -6   4  12   26.50    4.80
  -5   4  12    3.30    4.00
  -4   4  12    2.50    2.40
  -3   4  12   39.30    2.60
  -2   4  12    5.60    2.40
  -1   4  12  187.68    5.30
   0   4  12  142.99    4.70
   1   4  12  151.88    4.40
   2   4  12    3.00    2.40
   3   4  12  352.46    7.70
   4   4  12   27.80    4.20
   5   4  12   13.50    4.80
   6   4  12    7.70    5.10
   7   4  12   14.20    6.70
   8   4  12   22.40    8.30
   9   4  12   31.40    8.20
 -10   5  12   50.79   11.00
  -9   5  12   28.30    6.50
  -8   5  12   15.20    5.40
  -7   5  12   31.50    4.80
  -6   5  12    3.70    4.60
  -5   5  12   30.30    4.70
  -4   5  12    5.40    3.30
  -3   5  12    2.40    2.30
  -2   5  12   73.79    3.10
  -1   5  12  177.88    5.60
   0   5  12   17.90    3.30
   1   5  12  122.49    4.30
   2   5  12    8.30    2.80
   3   5  12    3.70    3.00
   4   5  12   30.60    4.50
   5   5  12   71.09    5.40
   6   5  12    8.40    5.20
   7   5  12   64.79    7.60
   8   5  12   12.40    7.60
   9   5  12   36.20   11.30
 -10   6  12   51.39   11.50
  -9   6  12   91.69    8.00
  -8   6  12   12.00    5.80
  -7   6  12   36.50    4.90
  -6   6  12   21.50    4.90
  -5   6  12   19.90    5.00
  -4   6  12    6.70    4.10
  -3   6  12  149.39    4.80
  -2   6  12    5.70    2.90
  -1   6  12   34.30    3.90
   0   6  12   79.99    4.40
   1   6  12  195.08    6.20
   2   6  12    4.10    3.60
   3   6  12  116.39    4.70
   4   6  12   12.10    4.50
   5   6  12    6.70    4.30
   6   6  12    9.20    5.50
   7   6  12   20.50    6.50
   8   6  12   22.50    7.60
 -10   7  12   45.30   10.60
  -9   7  12   25.00    7.90
  -8   7  12   22.40    6.90
  -7   7  12   12.90    4.80
  -6   7  12    6.90    4.90
  -5   7  12  121.29    7.10
  -4   7  12   32.70    5.40
  -3   7  12    6.40    3.60
  -2   7  12   15.30    3.50
  -1   7  12   97.79    4.90
   0   7  12    3.40    3.90
   1   7  12  108.99    5.40
   2   7  12   10.40    4.30
   3   7  12   17.30    4.00
   4   7  12    8.00    4.40
   5   7  12  121.19    6.70
   6   7  12    7.00    6.20
   7   7  12   11.60    7.30
   8   7  12   23.50    8.60
  -9   8  12   39.60    8.50
  -8   8  12   17.30    6.40
  -7   8  12   24.90    6.40
  -6   8  12   12.50    6.10
  -5   8  12    9.30    6.30
  -4   8  12   22.10    6.40
  -3   8  12   24.00    5.30
  -2   8  12    8.20    4.60
  -1   8  12   13.70    4.70
   0   8  12   73.39    5.50
   1   8  12   10.60    4.90
   2   8  12   93.39    5.90
   3   8  12   15.40    5.20
   4   8  12    4.10    4.60
   5   8  12    8.30    6.40
   6   8  12   54.09    8.70
   7   8  12   42.40    8.90
   8   8  12   15.80    9.40
  -9   9  12   24.00    9.10
  -8   9  12   20.20    6.80
  -7   9  12   15.40    6.40
  -6   9  12   18.60    6.30
  -5   9  12   31.90    6.50
  -4   9  12   42.30    6.70
  -3   9  12    3.60    6.10
  -2   9  12   46.80    6.20
  -1   9  12   66.09    6.20
   0   9  12   13.10    5.30
   1   9  12   16.50    5.60
   2   9  12  146.19    7.10
   3   9  12    3.10    5.40
   4   9  12   96.69    7.60
   5   9  12   20.60    7.00
   6   9  12    7.10    7.80
   7   9  12   17.30    8.20
  -8  10  12   14.20    7.30
  -7  10  12   12.60    7.60
  -6  10  12   39.00    7.40
  -5  10  12   13.10    6.60
  -4  10  12    9.20    6.40
  -3  10  12    4.30    6.80
  -2  10  12    1.40    6.70
  -1  10  12   12.10    6.00
   0  10  12   27.90    6.10
   1  10  12   14.10    5.80
   2  10  12   31.80    5.70
   3  10  12    7.70    6.10
   4  10  12   18.90    6.70
   5  10  12   16.80    8.50
   6  10  12   42.30    8.90
   7  10  12   18.40    8.50
  -8  11  12    7.40    8.40
  -7  11  12   14.90    7.90
  -6  11  12    9.30    8.10
  -5  11  12   13.80    7.40
  -4  11  12   16.50    7.10
  -3  11  12    7.50    7.00
  -2  11  12   96.49    9.50
  -1  11  12   10.60    6.70
   0  11  12   15.20    5.70
   1  11  12    7.70    6.20
   2  11  12   56.39    6.40
   3  11  12    0.80    6.20
   4  11  12   71.59    8.40
   5  11  12   10.40    9.00
   6  11  12   21.30    8.90
  -7  12  12   15.80    8.90
  -6  12  12   20.30    8.70
  -5  12  12    8.40    7.70
  -4  12  12   28.60    7.70
  -3  12  12    5.80    7.90
  -2  12  12    8.00    8.50
  -1  12  12    3.10    7.50
   0  12  12   55.79    7.50
   1  12  12   33.80    6.60
   2  12  12   37.00    8.30
   3  12  12   10.30    7.60
   4  12  12   15.20    9.30
   5  12  12    8.80    9.40
  -6  13  12   15.10    9.40
  -5  13  12   18.30    7.90
  -4  13  12   18.60    8.20
  -3  13  12    5.20    8.70
  -2  13  12    5.10   10.00
  -1  13  12   29.10    8.40
   0  13  12    7.90    8.10
   1  13  12   22.50    8.20
   2  13  12   17.90    8.40
   3  13  12    6.80    9.70
   4  13  12   15.30   17.00
   5  13  12    3.80   56.69
  -5  14  12   19.60    8.50
  -4  14  12   21.10    9.00
  -3  14  12    9.10    9.50
  -2  14  12    7.80   10.40
  -1  14  12   13.50    9.70
   0  14  12   22.90   10.40
   1  14  12   23.80    9.00
   2  14  12    1.70   15.40
   3  14  12   11.30   20.10
  -3  15  12    3.30   11.40
  -2  15  12    3.70   14.30
  -1  15  12    4.20   12.10
   0  15  12   33.60   15.50
   1  15  12   25.80   11.20
   2  15  12   10.60    8.50
 -11   0  13   35.20   13.00
 -10   0  13   33.50   12.30
  -9   0  13   17.20   11.00
  -8   0  13    6.30    7.60
  -7   0  13    6.60    6.80
  -6   0  13    2.00    5.10
  -5   0  13  106.59    6.70
  -4   0  13    0.50    4.40
  -3   0  13  378.16   11.80
  -2   0  13    0.50    3.20
  -1   0  13   37.10    4.10
   0   0  13    8.40    3.50
   1   0  13   90.89    4.30
   2   0  13    3.10    3.10
   3   0  13  753.22   20.00
   4   0  13    4.20    5.70
   5   0  13   42.50    7.00
   6   0  13    3.90    6.30
   7   0  13  303.27   16.80
   8   0  13   14.70   10.40
   9   0  13   21.20   12.90
 -11   1  13   41.10    9.30
 -10   1  13   25.10    8.30
  -9   1  13   18.30    7.50
  -8   1  13    7.10    5.20
  -7   1  13   72.19    5.80
  -6   1  13   32.60    4.00
  -5   1  13   24.00    3.50
  -4   1  13   37.30    3.70
  -3   1  13   11.40    3.00
  -2   1  13    3.00    2.50
  -1   1  13  113.59    3.70
   0   1  13   86.79    3.40
   1   1  13  196.38    4.50
   2   1  13    7.80    2.20
   3   1  13   20.70    3.10
   4   1  13    5.40    4.00
   5   1  13   63.79    5.40
   6   1  13   98.89    6.30
   7   1  13   15.80    6.40
   8   1  13   15.00    7.50
   9   1  13   33.30    8.90
 -11   2  13   50.59    9.90
 -10   2  13   21.90    8.40
  -9   2  13   16.50    7.60
  -8   2  13    4.40    4.80
  -7   2  13    5.70    4.70
  -6   2  13   47.50    5.00
  -5   2  13   67.29    4.00
  -4   2  13    3.20    2.90
  -3   2  13  196.08    5.50
  -2   2  13   73.99    3.60
  -1   2  13   11.60    3.00
   0   2  13    4.30    2.80
   1   2  13  163.28    4.50
   2   2  13    4.70    2.00
   3   2  13  134.59    5.10
   4   2  13  354.06    9.70
   5   2  13   75.79    5.50
   6   2  13    7.50    4.80
   7   2  13  177.68    9.90
   8   2  13   30.80    9.50
   9   2  13   43.20   10.20
 -11   3  13  218.48   60.79
 -10   3  13   43.30    8.90
  -9   3  13   16.20    7.70
  -8   3  13    8.80    5.20
  -7   3  13   68.29    5.60
  -6   3  13    6.20    4.50
  -5   3  13   19.00    3.50
  -4   3  13  101.09    4.10
  -3   3  13    6.70    2.60
  -2   3  13    4.00    2.70
  -1   3  13  189.08    5.60
   0   3  13   38.90    3.10
   1   3  13   13.70    2.80
   2   3  13  144.99    4.10
   3   3  13  147.29    5.40
   4   3  13   17.00    4.20
   5   3  13   33.50    4.90
   6   3  13    7.60    5.10
   7   3  13   12.60    6.80
   8   3  13   46.70    8.70
   9   3  13   27.50    9.00
 -10   4  13   37.80   10.20
  -9   4  13   12.70    6.90
  -8   4  13   21.10    5.40
  -7   4  13   11.00    4.50
  -6   4  13    4.90    4.60
  -5   4  13    4.20    4.20
  -4   4  13   42.60    3.60
  -3   4  13   36.40    2.90
  -2   4  13  171.28    5.00
  -1   4  13   85.49    3.90
   0   4  13   43.80    3.30
   1   4  13   23.50    3.10
   2   4  13   47.30    3.10
   3   4  13   20.10    3.50
   4   4  13   90.79    5.20
   5   4  13    5.70    4.60
   6   4  13  112.59    6.90
   7   4  13   11.40    7.00
   8   4  13   44.50    8.70
   9   4  13  108.09   65.59
 -10   5  13   47.00    9.20
  -9   5  13   18.00    6.40
  -8   5  13   29.30    5.70
  -7   5  13   21.40    4.70
  -6   5  13   14.10    4.80
  -5   5  13   12.00    4.50
  -4   5  13  174.28    6.20
  -3   5  13    3.40    2.70
  -2   5  13   39.50    3.00
  -1   5  13    4.40    2.70
   0   5  13  165.58    5.40
   1   5  13    6.10    3.50
   2   5  13  202.18    5.40
   3   5  13    7.10    3.70
   4   5  13   96.59    5.50
   5   5  13   12.40    4.70
   6   5  13   23.80    5.80
   7   5  13    7.50    6.80
   8   5  13   34.70    8.60
 -10   6  13   43.60   10.80
  -9   6  13   13.60    6.80
  -8   6  13   22.70    5.90
  -7   6  13   18.10    4.70
  -6   6  13   63.19    5.60
  -5   6  13   13.50    4.70
  -4   6  13   44.00    4.70
  -3   6  13    4.60    3.10
  -2   6  13   49.40    3.80
  -1   6  13   42.30    4.70
   0   6  13   54.19    5.00
   1   6  13    4.00    3.70
   2   6  13   31.30    3.80
   3   6  13    1.20    4.10
   4   6  13   32.80    4.80
   5   6  13   12.40    4.80
   6   6  13   32.30    6.30
   7   6  13    9.40    6.90
   8   6  13   26.20    9.40
 -10   7  13   27.00   15.80
  -9   7  13   25.10    7.40
  -8   7  13   13.40    6.40
  -7   7  13   12.80    4.90
  -6   7  13   11.40    4.80
  -5   7  13    9.30    5.80
  -4   7  13   34.40    5.40
  -3   7  13    5.50    3.90
  -2   7  13   22.80    4.00
  -1   7  13   25.10    4.40
   0   7  13   55.59    4.90
   1   7  13    5.80    4.80
   2   7  13   65.09    5.10
   3   7  13   18.60    4.70
   4   7  13    7.40    4.60
   5   7  13    2.10    5.20
   6   7  13   40.70    7.00
   7   7  13   12.00    7.10
   8   7  13   28.20    9.50
  -9   8  13   26.90    8.80
  -8   8  13   11.70    6.60
  -7   8  13    9.90    5.60
  -6   8  13   18.90    5.90
  -5   8  13   21.80    5.80
  -4   8  13   10.70    6.10
  -3   8  13    5.40    5.00
  -2   8  13  108.89    6.00
  -1   8  13   15.60    5.20
   0   8  13    4.00    5.20
   1   8  13   71.59    6.30
   2   8  13    6.90    5.20
   3   8  13  166.88    7.10
   4   8  13   56.59    5.60
   5   8  13    8.40    6.40
   6   8  13   16.90    8.90
   7   8  13   20.10    8.90
  -9   9  13   19.60    9.40
  -8   9  13   15.20    6.90
  -7   9  13   20.30    6.70
  -6   9  13   19.90    6.80
  -5   9  13    7.70    6.10
  -4   9  13    9.40    6.20
  -3   9  13    5.70    6.50
  -2   9  13    9.80    6.20
  -1   9  13  104.29    7.20
   0   9  13    9.20    5.70
   1   9  13   17.10    5.80
   2   9  13   48.50    6.00
   3   9  13   20.80    6.00
   4   9  13    9.00    5.20
   5   9  13  106.29   10.10
   6   9  13   10.50    8.30
   7   9  13   12.60    8.70
  -8  10  13    7.40    7.30
  -7  10  13    8.00    7.40
  -6  10  13   20.90    7.40
  -5  10  13   45.90    7.70
  -4  10  13    7.70    6.70
  -3  10  13   29.70    7.20
  -2  10  13    9.70    6.20
  -1  10  13   44.50    6.60
   0  10  13   18.90    6.10
   1  10  13  109.09    7.60
   2  10  13   16.20    6.00
   3  10  13   44.30    7.00
   4  10  13    7.70    6.40
   5  10  13    7.40    9.10
   6  10  13   24.10   11.10
  -8  11  13    3.60    9.50
  -7  11  13   10.70    8.30
  -6  11  13   18.00    7.70
  -5  11  13   13.30    7.10
  -4  11  13    7.70    6.90
  -3  11  13    4.00    7.10
  -2  11  13    8.00    7.90
  -1  11  13    6.50    7.20
   0  11  13   33.00    7.20
   1  11  13   21.40    6.90
   2  11  13    4.50    6.70
   3  11  13   60.19    9.30
   4  11  13    7.10    9.30
   5  11  13   29.80   10.10
   6  11  13   13.00    9.00
  -7  12  13   12.80    8.80
  -6  12  13   17.10    8.50
  -5  12  13   20.60    7.80
  -4  12  13   10.90    7.70
  -3  12  13   20.80    8.30
  -2  12  13   26.70    9.10
  -1  12  13    4.80    7.00
   0  12  13   19.00    7.60
   1  12  13   33.20    8.00
   2  12  13    7.40    8.60
   3  12  13    8.30    8.50
   4  12  13   21.40   13.60
   5  12  13   15.90    9.50
  -6  13  13    9.80    8.00
  -5  13  13   12.80    8.00
  -4  13  13   13.00    8.00
  -3  13  13    4.90    9.10
  -2  13  13    6.30    9.10
  -1  13  13   16.50    8.80
   0  13  13   12.40    8.70
   1  13  13   32.50    9.90
   2  13  13   18.90   11.00
   3  13  13    0.00   15.20
   4  13  13    0.60   11.50
  -5  14  13   13.90   11.90
  -4  14  13   11.70    9.60
  -3  14  13    8.80   11.10
  -2  14  13   31.50   11.70
  -1  14  13    3.30   10.40
   0  14  13   13.70   12.50
   1  14  13   21.20   14.90
   2  14  13   26.30   18.40
   3  14  13    0.00   11.10
  -2  15  13   22.30   14.70
  -1  15  13    0.00   24.50
   0  15  13   51.99   14.50
   1  15  13   14.50   11.10
 -11   0  14  172.38   64.29
 -10   0  14   71.79   13.00
  -9   0  14   13.00   10.80
  -8   0  14   29.00    8.10
  -7   0  14    8.00    7.50
  -6   0  14   14.60    5.60
  -5   0  14    3.10    5.10
  -4   0  14    5.70    4.90
  -3   0  14    1.50    4.50
  -2   0  14    3.30    3.60
  -1   0  14    1.10    3.70
   0   0  14    4.60    3.80
   1   0  14    5.30    3.40
   2   0  14   57.79    4.30
   3   0  14    0.90    4.80
   4   0  14    2.10    6.10
   5   0  14    3.90    6.40
   6   0  14    6.30    8.30
   7   0  14    9.60    9.80
   8   0  14   26.50   11.10
   9   0  14   21.40   15.40
 -11   1  14  161.98   58.09
 -10   1  14   31.70    8.40
  -9   1  14   25.30    7.90
  -8   1  14   11.00    5.30
  -7   1  14    6.00    4.40
  -6   1  14  132.59    5.40
  -5   1  14   15.80    3.70
  -4   1  14  274.97    7.50
  -3   1  14  132.39    4.80
  -2   1  14   20.80    2.90
  -1   1  14   22.50    2.70
   0   1  14  191.48    5.10
   1   1  14    3.10    2.40
   2   1  14  194.88    4.70
   3   1  14   83.19    4.40
   4   1  14  354.96    9.80
   5   1  14   13.40    4.70
   6   1  14  179.88    7.70
   7   1  14   12.10    6.70
   8   1  14   17.90    8.10
   9   1  14   14.20    9.40
 -10   2  14   30.70    8.50
  -9   2  14   15.10    7.80
  -8   2  14   28.60    5.60
  -7   2  14    2.80    4.80
  -6   2  14   18.40    4.40
  -5   2  14    7.00    3.30
  -4   2  14   17.10    3.40
  -3   2  14    3.10    2.90
  -2   2  14   92.89    4.10
  -1   2  14   55.69    3.80
   0   2  14   49.50    3.50
   1   2  14    3.40    2.60
   2   2  14   73.79    3.20
   3   2  14   21.80    3.90
   4   2  14  124.19    6.00
   5   2  14    9.50    4.60
   6   2  14    8.20    5.10
   7   2  14   31.30    7.60
   8   2  14   56.69    9.10
   9   2  14    0.00   68.99
 -10   3  14   31.20    8.60
  -9   3  14   16.40    7.70
  -8   3  14   16.20    5.00
  -7   3  14    5.60    4.60
  -6   3  14    3.40    4.70
  -5   3  14   33.00    4.10
  -4   3  14   10.20    3.30
  -3   3  14  161.98    5.10
  -2   3  14   17.90    3.20
  -1   3  14    6.20    3.10
   0   3  14   27.60    3.20
   1   3  14   65.59    3.80
   2   3  14   18.10    2.70
   3   3  14  115.99    5.00
   4   3  14    7.30    4.70
   5   3  14   74.19    5.40
   6   3  14  110.09    7.00
   7   3  14   19.80    7.50
   8   3  14   18.60    8.00
 -10   4  14   34.30    9.00
  -9   4  14   22.30    6.80
  -8   4  14   18.70    5.40
  -7   4  14   44.90    5.00
  -6   4  14    3.70    4.50
  -5   4  14   72.19    5.40
  -4   4  14    3.20    3.20
  -3   4  14    4.80    3.00
  -2   4  14   67.99    3.90
  -1   4  14  108.69    4.40
   0   4  14   62.09    4.00
   1   4  14   98.19    4.40
   2   4  14   48.60    3.70
   3   4  14   14.30    4.00
   4   4  14   33.50    5.10
   5   4  14   28.10    4.90
   6   4  14    3.90    5.30
   7   4  14   19.50    8.20
   8   4  14   22.00    8.70
 -10   5  14   31.90    9.40
  -9   5  14   48.60    7.40
  -8   5  14   23.60    6.20
  -7   5  14   10.80    4.50
  -6   5  14   10.10    4.70
  -5   5  14   13.80    4.60
  -4   5  14    3.80    3.70
  -3   5  14  146.59    4.90
  -2   5  14   59.99    3.90
  -1   5  14   62.39    3.80
   0   5  14    3.60    3.20
   1   5  14   56.59    4.20
   2   5  14    5.80    3.40
   3   5  14  271.87    7.80
   4   5  14    4.20    4.80
   5   5  14   20.10    5.10
   6   5  14   13.00    6.00
   7   5  14   11.90    7.80
   8   5  14   11.30    8.80
 -10   6  14   25.10   10.30
  -9   6  14   22.40    7.10
  -8   6  14    7.40    6.00
  -7   6  14   16.10    4.90
  -6   6  14    8.50    4.60
  -5   6  14    9.40    4.60
  -4   6  14    8.00    4.30
  -3   6  14    8.20    3.40
  -2   6  14    9.60    3.40
  -1   6  14   52.69    4.60
   0   6  14    2.80    3.60
   1   6  14    9.90    3.70
   2   6  14   30.90    4.20
   3   6  14    5.60    4.40
   4   6  14    3.50    4.50
   5   6  14    4.50    5.50
   6   6  14   11.80    6.50
   7   6  14   20.40    7.80
   8   6  14   15.20    8.70
  -9   7  14   18.30    7.60
  -8   7  14   11.50    6.60
  -7   7  14   23.40    5.50
  -6   7  14   15.60    5.00
  -5   7  14   29.30    5.30
  -4   7  14    7.20    5.00
  -3   7  14   49.50    4.90
  -2   7  14   15.80    4.40
  -1   7  14   11.00    4.80
   0   7  14  205.48    8.40
   1   7  14    3.10    4.60
   2   7  14    3.50    4.30
   3   7  14    5.50    4.50
   4   7  14   12.40    4.90
   5   7  14   18.00    6.20
   6   7  14   51.49    7.50
   7   7  14   24.40    8.50
  -9   8  14   19.70    8.10
  -8   8  14   19.80    6.90
  -7   8  14   14.00    5.30
  -6   8  14    9.90    5.70
  -5   8  14   15.00    5.20
  -4   8  14   15.70    6.30
  -3   8  14   11.00    5.10
  -2   8  14   94.69    6.20
  -1   8  14   47.90    5.90
   0   8  14    3.70    5.10
   1   8  14   10.70    5.60
   2   8  14  138.89    7.00
   3   8  14   10.60    4.90
   4   8  14   38.00    5.50
   5   8  14    7.90    6.20
   6   8  14    9.30    7.40
   7   8  14   12.60    8.70
  -8   9  14    8.10    6.90
  -7   9  14   13.80    7.10
  -6   9  14   13.80    6.70
  -5   9  14   12.00    6.40
  -4   9  14   10.00    6.30
  -3   9  14   21.30    6.20
  -2   9  14   44.40    6.20
  -1   9  14   16.00    6.40
   0   9  14   14.00    5.90
   1   9  14    4.80    5.60
   2   9  14   34.90    6.60
   3   9  14   16.80    6.30
   4   9  14   30.60    6.20
   5   9  14   12.50    7.30
   6   9  14   22.80    9.00
   7   9  14   35.00   18.80
  -8  10  14   19.20    7.70
  -7  10  14   10.00    7.20
  -6  10  14   16.40    7.30
  -5  10  14    7.40    7.10
  -4  10  14   11.70    7.10
  -3  10  14   12.20    6.90
  -2  10  14   49.70    7.00
  -1  10  14   13.30    6.40
   0  10  14   23.10    6.20
   1  10  14   42.60    6.80
   2  10  14   98.39    8.90
   3  10  14    7.80    7.30
   4  10  14   58.79    7.40
   5  10  14    9.60   10.20
   6  10  14   15.80    8.80
  -7  11  14   17.00    7.80
  -6  11  14   19.40    7.50
  -5  11  14   14.90    7.30
  -4  11  14   15.20    7.50
  -3  11  14   12.60    7.40
  -2  11  14   13.40    8.10
  -1  11  14    7.20    7.10
   0  11  14   12.00    6.60
   1  11  14   13.60    8.70
   2  11  14   26.20   10.60
   3  11  14    6.80    8.80
   4  11  14   23.90   12.70
   5  11  14   18.50   10.70
  -6  12  14   11.30    8.00
  -5  12  14   17.10    7.60
  -4  12  14   17.80    8.00
  -3  12  14    1.80    8.50
  -2  12  14   22.40   10.80
  -1  12  14   11.30    8.20
   0  12  14    7.90    8.20
   1  12  14   24.20   13.40
   2  12  14   47.90   11.20
   3  12  14    7.70   12.70
   4  12  14   29.40   13.20
   5  12  14   57.29  138.89
  -5  13  14   13.50    8.40
  -4  13  14   23.60    9.10
  -3  13  14   17.00    9.70
  -2  13  14   12.80   12.90
  -1  13  14   13.20   15.10
   0  13  14   19.00   15.20
   1  13  14   34.90   12.90
   2  13  14   12.10   11.80
   3  13  14    0.00   18.90
  -4  14  14   10.70    8.40
  -3  14  14    3.90   23.50
  -2  14  14   53.69   24.50
  -1  14  14   10.60   20.00
   0  14  14    2.80   16.50
   1  14  14   23.80   15.60
   2  14  14    2.10   34.90
 -10   0  15   20.80   11.50
  -9   0  15   18.40   11.40
  -8   0  15    6.90    7.50
  -7   0  15   62.59    8.30
  -6   0  15    2.30    5.60
  -5   0  15  119.69    7.50
  -4   0  15    4.90    5.10
  -3   0  15  100.49    6.60
  -2   0  15    1.80    4.10
  -1   0  15   98.69    5.70
   0   0  15    5.90    4.10
   1   0  15   99.79    5.60
   2   0  15    5.40    4.70
   3   0  15  257.47   11.60
   4   0  15    4.90    6.50
   5   0  15  340.57   14.60
   6   0  15   10.10    8.80
   7   0  15    8.90   10.20
   8   0  15   15.30   11.70
 -10   1  15   31.40    8.50
  -9   1  15   27.50    8.00
  -8   1  15   11.20    5.60
  -7   1  15    5.10    4.70
  -6   1  15    4.10    4.40
  -5   1  15    7.80    3.90
  -4   1  15    9.90    3.60
  -3   1  15   64.69    4.10
  -2   1  15   18.30    3.00
  -1   1  15   84.99    4.20
   0   1  15    3.30    3.00
   1   1  15  155.08    4.50
   2   1  15    5.00    3.10
   3   1  15   22.90    4.40
   4   1  15   29.00    4.90
   5   1  15   24.00    4.90
   6   1  15   15.70    5.90
   7   1  15   43.90    8.10
   8   1  15   17.20    8.10
 -10   2  15   38.00    8.50
  -9   2  15   22.20    8.00
  -8   2  15    8.10    5.40
  -7   2  15   56.89    5.20
  -6   2  15   41.90    4.70
  -5   2  15   20.60    3.90
  -4   2  15  158.68    5.70
  -3   2  15    8.30    3.20
  -2   2  15   16.40    3.40
  -1   2  15  236.88    6.90
   0   2  15    2.40    3.20
   1   2  15    5.60    2.90
   2   2  15  158.48    5.00
   3   2  15   81.89    5.20
   4   2  15   67.99    5.50
   5   2  15   75.59    5.60
   6   2  15   20.00    5.70
   7   2  15   12.20    7.60
   8   2  15   17.00    8.90
 -10   3  15   29.70    8.60
  -9   3  15   31.40    7.80
  -8   3  15    9.10    5.10
  -7   3  15    4.10    4.50
  -6   3  15   22.30    4.60
  -5   3  15   13.60    4.20
  -4   3  15    3.00    3.40
  -3   3  15    4.20    3.30
  -2   3  15   40.90    4.00
  -1   3  15   26.80    3.80
   0   3  15   72.29    4.10
   1   3  15   40.20    3.90
   2   3  15   16.20    3.20
   3   3  15    4.90    3.90
   4   3  15   45.20    5.40
   5   3  15    9.10    4.70
   6   3  15  128.29    7.70
   7   3  15    7.20    8.10
   8   3  15   23.50   11.10
 -10   4  15   39.40    9.20
  -9   4  15   18.90    6.60
  -8   4  15   10.10    5.50
  -7   4  15   13.30    4.60
  -6   4  15    4.80    4.60
  -5   4  15   15.20    4.50
  -4   4  15   86.69    4.60
  -3   4  15    7.40    3.50
  -2   4  15    3.00    3.50
  -1   4  15    5.50    3.50
   0   4  15  204.78    6.50
   1   4  15    3.40    3.50
   2   4  15   25.10    3.90
   3   4  15   76.39    5.20
   4   4  15    7.80    4.90
   5   4  15   29.50    5.20
   6   4  15   12.00    6.10
   7   4  15   14.90    9.30
   8   4  15   22.90    9.50
 -10   5  15   29.80   10.30
  -9   5  15   19.60    7.70
  -8   5  15   22.80    5.80
  -7   5  15   10.50    4.50
  -6   5  15    5.90    4.50
  -5   5  15    8.40    4.40
  -4   5  15    5.50    4.10
  -3   5  15    4.10    3.50
  -2   5  15  217.68    7.00
  -1   5  15   11.30    3.40
   0   5  15   12.10    3.60
   1   5  15    6.10    3.70
   2   5  15   42.20    4.50
   3   5  15   18.60    4.70
   4   5  15   64.99    5.90
   5   5  15    6.40    5.60
   6   5  15   15.20    6.30
   7   5  15   11.90    8.40
   8   5  15   13.80    8.80
  -9   6  15   18.10    7.70
  -8   6  15   18.40    6.50
  -7   6  15    6.60    4.90
  -6   6  15   34.00    5.30
  -5   6  15    2.60    4.90
  -4   6  15   76.09    5.60
  -3   6  15   10.90    4.20
  -2   6  15    6.80    4.00
  -1   6  15   24.60    4.40
   0   6  15   37.20    4.60
   1   6  15   28.60    4.60
   2   6  15    5.40    4.70
   3   6  15   23.10    4.70
   4   6  15   13.50    5.30
   5   6  15   13.90    5.90
   6   6  15   45.60    7.60
   7   6  15   14.10   10.30
  -9   7  15   13.80    8.20
  -8   7  15   25.10    7.00
  -7   7  15    6.80    5.30
  -6   7  15    9.90    5.30
  -5   7  15    3.90    5.00
  -4   7  15    7.60    4.90
  -3   7  15   43.30    5.60
  -2   7  15   62.29    5.50
  -1   7  15   10.30    5.20
   0   7  15   43.80    5.60
   1   7  15   52.89    5.20
   2   7  15    8.40    4.80
   3   7  15    2.60    4.60
   4   7  15    4.60    5.50
   5   7  15   12.40    6.50
   6   7  15    9.60    6.70
   7   7  15   28.10   11.10
  -9   8  15   17.50   10.30
  -8   8  15   13.50    7.20
  -7   8  15   20.20    5.90
  -6   8  15    7.70    5.30
  -5   8  15    8.70    5.00
  -4   8  15   19.60    5.30
  -3   8  15   49.70    5.60
  -2   8  15    6.30    4.60
  -1   8  15  115.79    7.30
   0   8  15   48.70    5.80
   1   8  15    4.90    5.00
   2   8  15   38.30    6.00
   3   8  15   96.19    6.50
   4   8  15    4.50    5.50
   5   8  15   24.70    7.50
   6   8  15   16.70    7.40
   7   8  15   16.80   11.60
  -8   9  15   16.60    7.60
  -7   9  15    4.70    6.70
  -6   9  15   17.10    5.80
  -5   9  15   13.70    5.60
  -4   9  15   10.00    5.50
  -3   9  15   27.50    6.00
  -2   9  15    8.50    5.30
  -1   9  15   25.80    6.20
   0   9  15   23.50    5.90
   1   9  15   34.30    7.20
   2   9  15    4.20    6.40
   3   9  15   23.50    5.90
   4   9  15    4.70    5.90
   5   9  15   10.90    7.60
   6   9  15   15.90    8.40
  -8  10  15   12.60    8.20
  -7  10  15    6.50    7.20
  -6  10  15   15.10    7.30
  -5  10  15   11.40    7.00
  -4  10  15    6.00    6.90
  -3  10  15   47.80    6.90
  -2  10  15    9.80    6.70
  -1  10  15   28.50    7.90
   0  10  15   11.60    6.90
   1  10  15    3.90    8.50
   2  10  15   16.90    8.10
   3  10  15   76.49    9.80
   4  10  15   20.20   11.30
   5  10  15   59.49   10.90
   6  10  15   18.30   10.50
  -7  11  15    6.50    7.00
  -6  11  15   19.60    7.60
  -5  11  15   28.50    8.00
  -4  11  15    6.30    7.20
  -3  11  15   28.30    7.80
  -2  11  15   12.50    6.70
  -1  11  15    1.30    9.20
   0  11  15   21.50   11.70
   1  11  15   36.30   13.70
   2  11  15   49.10   12.10
   3  11  15   12.60   11.80
   4  11  15   15.10   14.70
   5  11  15   14.70    9.40
  -6  12  15    7.30    8.50
  -5  12  15   17.30    8.20
  -4  12  15   20.00    8.90
  -3  12  15   16.30    9.60
  -2  12  15    9.10   10.00
  -1  12  15   21.30   12.60
   0  12  15   10.30   12.50
   1  12  15   22.60   14.30
   2  12  15   35.90   13.50
   3  12  15   17.10   13.50
   4  12  15   17.90   11.80
  -5  13  15   16.70    7.30
  -4  13  15   16.60    9.70
  -3  13  15   15.20   11.90
  -2  13  15    9.40   14.60
  -1  13  15    5.10   17.40
   0  13  15   16.50   19.80
   1  13  15   61.09   16.60
   2  13  15   24.70   11.90
   3  13  15    1.20   11.10
  -3  14  15   11.70   11.00
  -2  14  15   26.70   20.30
  -1  14  15   17.60   21.20
   0  14  15    4.50   18.20
   1  14  15   65.99   29.50
 -10   0  16   21.20   11.70
  -9   0  16   33.10   11.50
  -8   0  16    9.40    8.00
  -7   0  16    4.10    6.80
  -6   0  16   70.79    7.40
  -5   0  16    2.20    5.50
  -4   0  16   11.80    5.60
  -3   0  16    3.70    4.80
  -2   0  16    8.10    4.70
  -1   0  16    5.60    4.40
   0   0  16  459.95   13.80
   1   0  16    3.10    4.70
   2   0  16   36.60    5.50
   3   0  16    4.20    7.10
   4   0  16   10.50    6.70
   5   0  16    4.00    6.50
   6   0  16  145.19   12.90
   7   0  16   10.50   10.90
   8   0  16    3.50   13.10
 -10   1  16   39.20    8.70
  -9   1  16   20.60    7.80
  -8   1  16   28.10    5.90
  -7   1  16    8.00    5.10
  -6   1  16   19.10    4.70
  -5   1  16   15.30    4.10
  -4   1  16   33.40    4.10
  -3   1  16    4.10    3.50
  -2   1  16   40.10    3.90
  -1   1  16    9.80    3.60
   0   1  16    2.50    3.40
   1   1  16   67.29    3.90
   2   1  16  360.96    8.60
   3   1  16   15.10    4.80
   4   1  16   16.10    4.90
   5   1  16   24.80    5.00
   6   1  16   26.50    7.00
   7   1  16   12.50    8.40
   8   1  16   10.30   10.40
 -10   2  16   44.70    8.80
  -9   2  16   25.30    8.10
  -8   2  16   10.00    5.40
  -7   2  16    9.60    4.60
  -6   2  16    5.10    4.50
  -5   2  16    5.80    4.00
  -4   2  16   20.60    4.00
  -3   2  16   46.50    4.10
  -2   2  16  118.89    5.10
  -1   2  16    7.30    3.70
   0   2  16  196.28    6.20
   1   2  16   22.90    3.70
   2   2  16   11.70    4.00
   3   2  16   39.60    5.40
   4   2  16   35.80    5.30
   5   2  16    2.10    4.90
   6   2  16   19.20    6.90
   7   2  16   15.60    9.00
   8   2  16   16.20   12.20
 -10   3  16   27.20    9.00
  -9   3  16   12.10    7.20
  -8   3  16   21.40    5.70
  -7   3  16   24.10    4.60
  -6   3  16   31.20    4.60
  -5   3  16   33.10    4.90
  -4   3  16    5.40    3.70
  -3   3  16    6.10    3.70
  -2   3  16   76.39    4.70
  -1   3  16   72.49    4.70
   0   3  16    5.80    3.70
   1   3  16   25.60    4.00
   2   3  16   82.29    5.00
   3   3  16    4.40    4.90
   4   3  16  103.49    6.70
   5   3  16  121.89    6.90
   6   3  16   12.40    6.00
   7   3  16   22.20    8.60
   8   3  16   61.09   16.40
 -10   4  16   26.50   10.00
  -9   4  16   21.50    7.20
  -8   4  16   12.50    6.20
  -7   4  16   10.40    4.70
  -6   4  16    9.20    4.40
  -5   4  16    8.00    4.50
  -4   4  16    4.70    4.00
  -3   4  16   18.10    3.90
  -2   4  16    2.80    3.70
  -1   4  16   49.20    4.00
   0   4  16   26.80    4.00
   1   4  16   85.49    4.90
   2   4  16   14.30    4.30
   3   4  16   27.00    5.00
   4   4  16    4.70    5.10
   5   4  16    8.30    5.20
   6   4  16    5.80    6.40
   7   4  16   12.80    8.90
   8   4  16    0.00   71.19
  -9   5  16   15.60    7.80
  -8   5  16    9.90    6.20
  -7   5  16   47.10    5.60
  -6   5  16    3.90    4.90
  -5   5  16   33.10    4.90
  -4   5  16    4.90    4.50
  -3   5  16    4.40    3.90
  -2   5  16   10.60    3.80
  -1   5  16   91.69    4.80
   0   5  16   48.40    4.40
   1   5  16    9.00    3.90
   2   5  16    5.40    4.60
   3   5  16   10.90    4.90
   4   5  16   22.20    5.30
   5   5  16   26.60    6.30
   6   5  16   14.00    7.10
   7   5  16   28.60    9.10
  -9   6  16   28.70    8.70
  -8   6  16   11.20    6.60
  -7   6  16    7.50    5.20
  -6   6  16    2.20    4.90
  -5   6  16    4.90    4.70
  -4   6  16   27.80    5.10
  -3   6  16   94.19    5.90
  -2   6  16    2.50    4.40
  -1   6  16   79.39    5.40
   0   6  16   83.59    5.40
   1   6  16    4.80    4.60
   2   6  16   15.00    5.10
   3   6  16   10.80    4.80
   4   6  16   13.50    5.70
   5   6  16    7.70    6.70
   6   6  16   13.70    7.10
   7   6  16    9.40    9.40
  -9   7  16    8.90    8.30
  -8   7  16   12.30    7.00
  -7   7  16    5.80    5.50
  -6   7  16   12.80    5.30
  -5   7  16   37.20    5.30
  -4   7  16   30.60    5.00
  -3   7  16    3.30    4.90
  -2   7  16   13.80    4.90
  -1   7  16   29.80    5.00
   0   7  16   24.00    5.00
   1   7  16   94.99    6.00
   2   7  16    8.30    5.20
   3   7  16    4.10    5.00
   4   7  16    4.20    5.80
   5   7  16   30.10    7.60
   6   7  16   10.70    7.00
   7   7  16   10.30    9.00
  -8   8  16   13.30    7.00
  -7   8  16    5.90    5.70
  -6   8  16    6.10    5.40
  -5   8  16    8.10    5.20
  -4   8  16   36.70    5.40
  -3   8  16   13.30    4.90
  -2   8  16   15.80    5.10
  -1   8  16    6.60    5.80
   0   8  16   28.80    5.60
   1   8  16   15.40    5.10
   2   8  16    8.10    5.60
   3   8  16   10.20    5.50
   4   8  16   14.50    6.30
   5   8  16   11.30    7.50
   6   8  16   33.90    8.40
  -8   9  16   18.60    7.80
  -7   9  16    7.90    7.10
  -6   9  16    9.00    5.40
  -5   9  16   14.00    5.40
  -4   9  16   41.00    5.80
  -3   9  16    8.40    5.40
  -2   9  16   33.60    6.30
  -1   9  16    9.70    6.60
   0   9  16    3.10    6.80
   1   9  16    2.20    7.30
   2   9  16   86.49    7.70
   3   9  16   10.60    6.40
   4   9  16   21.40    9.10
   5   9  16   14.40    8.50
   6   9  16    9.80    7.50
  -7  10  16   16.40    7.10
  -6  10  16   37.90    7.20
  -5  10  16    5.50    6.20
  -4  10  16    9.30    6.70
  -3  10  16   14.10    7.20
  -2  10  16    2.20    7.50
  -1  10  16   21.20    8.50
   0  10  16   81.89    9.60
   1  10  16   17.50   13.50
   2  10  16    5.20    9.60
   3  10  16   16.90    9.30
   4  10  16   24.30   13.00
   5  10  16   15.70    9.10
  -7  11  16    6.80   10.60
  -6  11  16   23.90    8.00
  -5  11  16   12.70    7.50
  -4  11  16   15.40    8.10
  -3  11  16   12.50    8.30
  -2  11  16   54.49    8.50
  -1  11  16   12.80   12.00
   0  11  16    3.00   13.10
   1  11  16    0.90   16.50
   2  11  16   75.79   13.10
   3  11  16   23.20   11.90
   4  11  16   38.80   14.70
  -6  12  16   14.10    8.20
  -5  12  16   12.10    8.00
  -4  12  16   25.40    9.20
  -3  12  16   19.00   11.50
  -2  12  16    3.00   11.10
  -1  12  16    5.40   16.30
   0  12  16    7.40   14.90
   1  12  16   25.60   18.50
   2  12  16   41.80   11.60
   3  12  16   43.10   15.70
  -4  13  16   26.00    8.60
  -3  13  16    0.00   14.30
  -2  13  16    0.00   15.50
  -1  13  16   70.19   16.40
   0  13  16   10.50   21.60
   1  13  16   85.69   20.60
   2  13  16   28.00   14.30
  -2  14  16    8.20   16.10
  -1  14  16   27.80   17.00
   0  14  16    8.20   24.00
 -10   0  17   35.30   12.20
  -9   0  17   18.10   11.20
  -8   0  17    5.50    8.00
  -7   0  17   15.80    7.50
  -6   0  17    6.50    7.10
  -5   0  17   73.49    7.10
  -4   0  17    3.50    5.50
  -3   0  17   33.50    5.80
  -2   0  17    7.40    5.20
  -1   0  17   44.00    5.80
   0   0  17    3.30    5.30
   1   0  17  602.04   16.30
   2   0  17    0.70    6.60
   3   0  17   63.49    8.20
   4   0  17    5.10    6.60
   5   0  17  184.68   11.00
   6   0  17    3.40   11.40
   7   0  17   33.70   13.00
   8   0  17    0.00   65.09
 -10   1  17   45.20    9.00
  -9   1  17   25.80    8.00
  -8   1  17   15.60    5.90
  -7   1  17   11.30    5.30
  -6   1  17   21.50    4.90
  -5   1  17    7.10    4.20
  -4   1  17    3.40    4.00
  -3   1  17   22.20    4.10
  -2   1  17   11.80    4.00
  -1   1  17  147.49    5.90
   0   1  17   10.90    3.90
   1   1  17    8.20    3.90
   2   1  17    6.80    4.60
   3   1  17    5.70    5.00
   4   1  17   69.49    5.90
   5   1  17    7.40    5.10
   6   1  17   15.30    7.80
   7   1  17   10.20    9.70
 -10   2  17   39.00    9.20
  -9   2  17   33.60    8.70
  -8   2  17    8.30    5.90
  -7   2  17    8.30    5.00
  -6   2  17    7.20    4.60
  -5   2  17   12.20    4.70
  -4   2  17    4.50    3.90
  -3   2  17   27.20    4.20
  -2   2  17    6.40    4.00
  -1   2  17    8.60    4.00
   0   2  17   70.79    4.60
   1   2  17  177.48    6.10
   2   2  17    7.70    4.60
   3   2  17  133.39    7.20
   4   2  17   84.19    6.20
   5   2  17    3.60    5.20
   6   2  17    6.30    7.70
   7   2  17   13.20    8.40
 -10   3  17   48.10   12.40
  -9   3  17   16.40    7.50
  -8   3  17   11.30    5.90
  -7   3  17    6.60    4.50
  -6   3  17   23.90    4.80
  -5   3  17    4.10    4.60
  -4   3  17   27.10    4.30
  -3   3  17   11.20    4.00
  -2   3  17    5.40    4.00
  -1   3  17  182.78    6.50
   0   3  17   38.40    4.30
   1   3  17    0.60    3.90
   2   3  17   40.50    4.90
   3   3  17    5.40    5.20
   4   3  17    6.50    5.20
   5   3  17    6.30    5.30
   6   3  17   13.00    7.60
   7   3  17   10.40    8.70
  -9   4  17   17.70    8.50
  -8   4  17   22.80    6.10
  -7   4  17    8.40    4.60
  -6   4  17   31.30    4.70
  -5   4  17    3.40    4.60
  -4   4  17    8.20    4.70
  -3   4  17   12.70    4.10
  -2   4  17   29.80    4.30
  -1   4  17   17.20    3.80
   0   4  17   31.60    4.40
   1   4  17   63.79    4.80
   2   4  17  128.59    6.20
   3   4  17    6.90    5.10
   4   4  17  114.19    7.00
   5   4  17    5.90    6.10
   6   4  17   35.50    7.30
   7   4  17    5.70    9.00
  -9   5  17   14.80    8.30
  -8   5  17   15.40    6.80
  -7   5  17   10.40    5.00
  -6   5  17    6.70    4.80
  -5   5  17    5.20    4.60
  -4   5  17   55.49    5.70
  -3   5  17    8.10    4.60
  -2   5  17   19.60    4.60
  -1   5  17   19.40    4.60
   0   5  17   17.80    4.70
   1   5  17    2.50    4.70
   2   5  17   31.80    5.60
   3   5  17    4.70    5.40
   4   5  17    1.80    5.30
   5   5  17    7.10    6.60
   6   5  17   29.90    7.60
   7   5  17    6.60   11.00
  -9   6  17   28.00    9.00
  -8   6  17   17.50    7.10
  -7   6  17   22.30    5.60
  -6   6  17   11.70    5.00
  -5   6  17    7.10    4.60
  -4   6  17   13.40    4.80
  -3   6  17    7.20    5.20
  -2   6  17    4.60    4.90
  -1   6  17   12.80    4.90
   0   6  17   11.50    4.70
   1   6  17    3.70    4.80
   2   6  17    3.10    5.20
   3   6  17   11.10    6.40
   4   6  17   23.50    6.80
   5   6  17    9.30    7.20
   6   6  17   13.10    7.10
   7   6  17   27.20   15.40
  -9   7  17   12.10   15.50
  -8   7  17    8.00    6.90
  -7   7  17    9.80    5.60
  -6   7  17    7.10    5.50
  -5   7  17   18.40    5.10
  -4   7  17   22.00    5.00
  -3   7  17    5.80    4.90
  -2   7  17   33.30    5.30
  -1   7  17   92.69    6.60
   0   7  17   14.60    4.80
   1   7  17    9.40    5.30
   2   7  17   45.90    6.20
   3   7  17   38.80    6.40
   4   7  17   11.90    6.80
   5   7  17   13.30    8.50
   6   7  17    8.60    7.80
  -8   8  17   19.80    7.40
  -7   8  17    6.70    5.70
  -6   8  17   27.90    5.90
  -5   8  17   28.80    5.30
  -4   8  17    9.20    5.00
  -3   8  17    4.10    5.10
  -2   8  17   41.50    6.30
  -1   8  17    3.30    5.40
   0   8  17   16.60    5.60
   1   8  17   37.00    6.50
   2   8  17    5.00    6.00
   3   8  17   13.30    6.40
   4   8  17   22.00    7.40
   5   8  17   38.10    8.90
   6   8  17   13.20    7.60
  -8   9  17    4.80   10.30
  -7   9  17   15.10    7.40
  -6   9  17   16.50    5.70
  -5   9  17   15.60    5.40
  -4   9  17    5.70    5.20
  -3   9  17    4.10    5.90
  -2   9  17    1.90    6.60
  -1   9  17   11.30    7.00
   0   9  17    8.00    9.00
   1   9  17    6.60    7.10
   2   9  17    9.90    7.20
   3   9  17   54.89    8.50
   4   9  17   23.00    9.90
   5   9  17   47.80    9.40
  -7  10  17   10.30    7.00
  -6  10  17    9.80    6.00
  -5  10  17   29.50    6.10
  -4  10  17   17.70    6.60
  -3  10  17   28.00    7.50
  -2  10  17   11.20    7.60
  -1  10  17    7.60    8.80
   0  10  17   12.40    9.70
   1  10  17   90.19   10.20
   2  10  17    0.00    8.00
   3  10  17   23.50   10.80
   4  10  17    8.40    9.40
   5  10  17   24.00   11.10
  -6  11  17   15.60    6.60
  -5  11  17   11.80    7.80
  -4  11  17   15.10    8.80
  -3  11  17   16.40    9.30
  -2  11  17    5.00    7.70
  -1  11  17   19.60    9.50
   0  11  17    5.10   11.30
   1  11  17    5.40   10.90
   2  11  17   37.40   11.20
   3  11  17   41.00   12.40
   4  11  17    7.80   10.00
  -5  12  17   14.30    7.00
  -4  12  17   14.50    9.50
  -3  12  17   21.10    8.20
  -2  12  17   10.40    8.90
  -1  12  17    8.70   14.70
   0  12  17   17.60   17.40
   1  12  17   61.19   26.80
   2  12  17   17.40   13.80
   3  12  17    3.80    9.30
  -3  13  17    7.60    8.00
  -2  13  17    7.20   13.00
  -1  13  17   28.00   16.30
   0  13  17   43.30   20.20
   1  13  17    0.00   40.40
 -10   0  18   77.99   22.10
  -9   0  18   24.30   11.50
  -8   0  18    8.40    8.40
  -7   0  18   14.70    8.20
  -6   0  18   43.10    7.90
  -5   0  18    6.30    5.70
  -4   0  18   35.60    6.30
  -3   0  18    6.60    5.80
  -2   0  18   62.49    7.20
  -1   0  18    4.50    6.00
   0   0  18    8.40    7.20
   1   0  18    2.40    5.40
   2   0  18   12.80    7.90
   3   0  18    0.00    7.10
   4   0  18    3.70    7.20
   5   0  18    2.40    7.30
   6   0  18   47.00   13.40
   7   0  18   20.90   17.30
 -10   1  18  120.99   31.70
  -9   1  18   25.50    8.50
  -8   1  18   11.00    6.20
  -7   1  18   13.00    5.60
  -6   1  18   29.70    5.40
  -5   1  18    4.20    4.20
  -4   1  18   27.80    4.60
  -3   1  18    3.80    4.10
  -2   1  18   21.70    4.50
  -1   1  18    3.70    4.20
   0   1  18  348.47    9.10
   1   1  18    7.10    4.00
   2   1  18  136.79    7.10
   3   1  18   38.50    5.70
   4   1  18   84.79    6.60
   5   1  18    3.90    5.50
   6   1  18   18.50    8.80
   7   1  18    7.40   10.30
  -9   2  18   19.90    7.80
  -8   2  18   14.80    5.90
  -7   2  18   15.10    5.70
  -6   2  18    6.50    4.70
  -5   2  18    5.70    4.70
  -4   2  18   20.90    4.30
  -3   2  18    3.20    4.20
  -2   2  18   19.30    4.40
  -1   2  18   11.50    4.30
   0   2  18   26.60    4.30
   1   2  18    5.10    4.40
   2   2  18    9.10    5.00
   3   2  18    1.00    5.00
   4   2  18    5.70    5.10
   5   2  18   44.00    6.20
   6   2  18    6.30    8.30
   7   2  18    5.30   10.10
  -9   3  18   17.80    7.60
  -8   3  18   14.20    6.10
  -7   3  18   11.40    5.70
  -6   3  18    7.10    4.90
  -5   3  18   18.90    5.10
  -4   3  18    2.40    4.10
  -3   3  18    4.40    4.30
  -2   3  18   19.10    4.50
  -1   3  18   11.40    4.30
   0   3  18  100.19    5.30
   1   3  18   59.19    5.00
   2   3  18    2.10    4.60
   3   3  18  176.48    8.00
   4   3  18    3.60    5.50
   5   3  18   15.30    6.30
   6   3  18   15.50    8.10
   7   3  18    3.30   11.10
  -9   4  18   23.20    9.90
  -8   4  18   11.10    6.20
  -7   4  18    8.00    4.90
  -6   4  18    4.10    4.60
  -5   4  18   14.90    4.70
  -4   4  18   15.50    4.70
  -3   4  18   12.20    4.30
  -2   4  18   37.80    4.60
  -1   4  18   13.60    4.00
   0   4  18   13.80    4.30
   1   4  18    6.60    4.40
   2   4  18   10.70    4.70
   3   4  18    3.70    5.30
   4   4  18    5.30    5.60
   5   4  18   37.00    7.00
   6   4  18    6.00    8.30
   7   4  18    4.80   10.10
  -9   5  18   33.00    9.00
  -8   5  18   14.70    7.10
  -7   5  18    5.90    5.10
  -6   5  18    2.40    4.60
  -5   5  18    7.70    4.80
  -4   5  18    9.20    5.00
  -3   5  18   22.20    4.90
  -2   5  18   13.50    4.70
  -1   5  18   33.50    5.00
   0   5  18   21.00    4.90
   1   5  18    6.40    4.90
   2   5  18    2.30    5.40
   3   5  18  167.68    9.20
   4   5  18    6.90    6.10
   5   5  18   16.20    7.30
   6   5  18    7.30    7.70
  -9   6  18   22.60   11.90
  -8   6  18   11.40    7.10
  -7   6  18    8.70    5.20
  -6   6  18    9.90    5.00
  -5   6  18   14.50    4.90
  -4   6  18    6.90    4.90
  -3   6  18    9.60    5.40
  -2   6  18    2.40    4.80
  -1   6  18   16.30    5.20
   0   6  18    8.40    4.70
   1   6  18   19.70    5.50
   2   6  18   10.10    5.90
   3   6  18    5.70    7.90
   4   6  18    6.20    7.10
   5   6  18   32.20    8.70
   6   6  18    6.30    7.60
  -8   7  18   10.70    7.20
  -7   7  18   19.60    5.50
  -6   7  18   14.50    5.30
  -5   7  18   13.70    5.00
  -4   7  18    3.90    5.00
  -3   7  18   12.80    5.80
  -2   7  18    9.30    5.90
  -1   7  18    4.60    5.80
   0   7  18   30.90    5.80
   1   7  18   16.90    5.90
   2   7  18    4.60    6.00
   3   7  18   46.40    7.90
   4   7  18    5.10    7.20
   5   7  18   10.00    8.30
   6   7  18   30.80    8.70
  -8   8  18    9.20    7.50
  -7   8  18    7.10    5.90
  -6   8  18   12.80    5.30
  -5   8  18    9.80    5.20
  -4   8  18   10.20    5.30
  -3   8  18    5.40    5.80
  -2   8  18   27.30    7.20
  -1   8  18    2.60    5.90
   0   8  18   10.60    6.40
   1   8  18    4.10    6.30
   2   8  18   84.69    7.90
   3   8  18    7.20    8.70
   4   8  18   30.70    9.90
   5   8  18   17.70   10.50
  -7   9  18    9.20    6.00
  -6   9  18   25.40    5.80
  -5   9  18   15.20    5.40
  -4   9  18    3.60    5.60
  -3   9  18    5.40    6.70
  -2   9  18    7.70    7.00
  -1   9  18    4.90    7.70
   0   9  18   13.50    8.10
   1   9  18    1.70    8.00
   2   9  18   13.10    7.70
   3   9  18    9.60    8.60
   4   9  18   49.70   10.30
   5   9  18   13.90    8.00
  -6  10  18   16.80    5.90
  -5  10  18   10.00    5.70
  -4  10  18    7.00    6.50
  -3  10  18    5.70    7.30
  -2  10  18   15.30    7.70
  -1  10  18    8.30    9.10
   0  10  18   17.10   11.80
   1  10  18    5.20    8.60
   2  10  18   76.59    9.00
   3  10  18    4.00    9.50
   4  10  18   31.30    9.80
  -6  11  18   27.90    9.40
  -5  11  18   13.20    6.90
  -4  11  18    4.50    7.30
  -3  11  18   12.40    7.90
  -2  11  18    9.20    8.10
  -1  11  18   25.60   10.70
   0  11  18   28.60   11.70
   1  11  18    7.10   10.40
   2  11  18   38.40    9.70
   3  11  18   29.60   15.10
  -4  12  18   12.70    7.70
  -3  12  18    8.30    7.70
  -2  12  18   25.50    9.20
  -1  12  18    2.70   11.20
   0  12  18   23.50   14.00
   1  12  18   15.30   14.40
   2  12  18   48.80   12.70
  -2  13  18   11.90   10.80
  -1  13  18    8.00   13.20
  -9   0  19   35.70   13.80
  -8   0  19   14.00    9.10
  -7   0  19   47.60    9.80
  -6   0  19   15.10    8.20
  -5   0  19   13.20    6.30
  -4   0  19    5.30    6.00
  -3   0  19   31.50    7.20
  -2   0  19    5.10    6.40
  -1   0  19   26.30    7.00
   0   0  19    2.40    6.30
   1   0  19  109.79    8.70
   2   0  19    6.50    7.60
   3   0  19    8.50    7.50
   4   0  19    1.00    7.50
   5   0  19    3.30    7.80
   6   0  19    7.40   12.10
   7   0  19    0.00   17.00
  -9   1  19   29.50    9.80
  -8   1  19   14.50    6.50
  -7   1  19   18.30    6.20
  -6   1  19    6.80    5.60
  -5   1  19   31.20    5.10
  -4   1  19    4.90    4.30
  -3   1  19   39.30    5.00
  -2   1  19    3.20    4.50
  -1   1  19   16.10    4.80
   0   1  19    4.80    4.30
   1   1  19    4.20    4.60
   2   1  19    6.10    5.20
   3   1  19    3.90    5.20
   4   1  19   35.40    6.00
   5   1  19   43.70    6.40
   6   1  19    6.30    9.40
   7   1  19    1.10   10.40
  -9   2  19   25.60    8.00
  -8   2  19   11.50    6.20
  -7   2  19   25.70    6.20
  -6   2  19   10.60    5.00
  -5   2  19    3.60    4.80
  -4   2  19   20.00    4.40
  -3   2  19   30.90    4.80
  -2   2  19   10.30    4.50
  -1   2  19  253.27    8.30
   0   2  19    4.20    4.20
   1   2  19    4.10    4.60
   2   2  19  291.17   10.70
   3   2  19   85.59    6.70
   4   2  19    3.60    5.90
   5   2  19   16.30    6.80
   6   2  19    9.90    9.00
   7   2  19   10.00   63.09
  -9   3  19   20.90    8.60
  -8   3  19   11.90    6.30
  -7   3  19   13.40    6.00
  -6   3  19    7.70    5.00
  -5   3  19   17.30    4.90
  -4   3  19    4.90    4.70
  -3   3  19    4.10    4.30
  -2   3  19    5.00    4.50
  -1   3  19    2.90    4.50
   0   3  19    6.20    4.20
   1   3  19   19.00    4.60
   2   3  19    5.30    5.50
   3   3  19    4.00    5.60
   4   3  19   46.10    6.50
   5   3  19    3.80    6.20
   6   3  19   15.40    8.70
  -9   4  19   23.70    9.20
  -8   4  19   14.00    6.90
  -7   4  19    9.30    5.80
  -6   4  19   16.40    5.30
  -5   4  19    7.40    4.80
  -4   4  19   24.40    5.20
  -3   4  19   11.40    4.70
  -2   4  19    6.80    4.70
  -1   4  19    2.80    4.50
   0   4  19   14.30    4.90
   1   4  19   10.50    5.10
   2   4  19    5.90    6.20
   3   4  19    9.20    6.30
   4   4  19    4.90    7.40
   5   4  19    8.90    7.30
   6   4  19    6.40   10.40
  -9   5  19    9.60   16.80
  -8   5  19   13.60    7.20
  -7   5  19    7.20    5.20
  -6   5  19    8.40    5.20
  -5   5  19    5.80    5.00
  -4   5  19    1.00    4.80
  -3   5  19    3.80    5.10
  -2   5  19   15.50    5.00
  -1   5  19    6.70    4.70
   0   5  19   11.40    5.10
   1   5  19   30.90    5.90
   2   5  19    2.30    7.00
   3   5  19   19.90    6.90
   4   5  19   47.90    8.60
   5   5  19   17.00    9.00
   6   5  19   16.90   10.40
  -8   6  19   12.50    7.70
  -7   6  19    3.30    5.00
  -6   6  19   12.00    5.20
  -5   6  19    2.50    4.90
  -4   6  19    9.20    5.10
  -3   6  19   12.90    5.70
  -2   6  19   21.80    6.10
  -1   6  19    7.80    5.50
   0   6  19   56.39    6.40
   1   6  19    4.70    5.70
   2   6  19   63.89    7.90
   3   6  19    8.10    9.00
   4   6  19   16.60    7.50
   5   6  19   17.70    8.60
   6   6  19   16.80   11.50
  -8   7  19   12.60    6.90
  -7   7  19    5.20    5.40
  -6   7  19    7.70    5.10
  -5   7  19    2.90    5.00
  -4   7  19   11.10    5.50
  -3   7  19    7.90    6.00
  -2   7  19   38.10    7.40
  -1   7  19    6.90    6.40
   0   7  19    3.70    7.00
   1   7  19   23.20    6.50
   2   7  19    9.40    6.80
   3   7  19   28.90    8.60
   4   7  19   29.60    9.40
   5   7  19   20.40    9.20
  -7   8  19   25.50    5.80
  -6   8  19   10.40    5.20
  -5   8  19    9.40    5.50
  -4   8  19    8.50    5.80
  -3   8  19    8.60    6.50
  -2   8  19    8.00    7.20
  -1   8  19   16.10    7.70
   0   8  19    5.80    7.70
   1   8  19    2.40    7.30
   2   8  19   73.39    8.70
   3   8  19   20.10    9.50
   4   8  19   14.10   10.70
   5   8  19   20.20    8.30
  -7   9  19   11.70    6.30
  -6   9  19   12.00    5.70
  -5   9  19   12.20    5.70
  -4   9  19   10.20    6.50
  -3   9  19   18.70    7.60
  -2   9  19    4.90    7.40
  -1   9  19    8.70    8.20
   0   9  19    1.20    7.60
   1   9  19   25.20    8.60
   2   9  19   10.90    8.30
   3   9  19    9.40   10.00
   4   9  19   12.50   10.30
  -6  10  19   12.50    6.30
  -5  10  19    8.10    6.30
  -4  10  19    9.50    6.70
  -3  10  19   11.80    7.50
  -2  10  19    1.50    7.40
  -1  10  19   24.40    9.60
   0  10  19    4.40   10.40
   1  10  19   12.30    9.80
   2  10  19    9.10    7.70
   3  10  19   57.39   10.80
  -5  11  19   21.90    8.50
  -4  11  19    5.30    7.20
  -3  11  19    9.00    8.10
  -2  11  19   13.10    9.20
  -1  11  19    8.00   10.50
   0  11  19   14.50   12.90
   1  11  19   51.69   11.60
   2  11  19   11.40   10.70
  -3  12  19   13.00    7.80
  -2  12  19    4.00    9.60
  -1  12  19   17.50   12.70
   0  12  19    3.10   11.80
   1  12  19   14.40   22.50
  -9   0  20   39.40   14.30
  -8   0  20   15.30    9.50
  -7   0  20   14.60    9.30
  -6   0  20   38.10   10.00
  -5   0  20    9.20    7.10
  -4   0  20    4.80    6.20
  -3   0  20    0.90    6.30
  -2   0  20   12.10    6.80
  -1   0  20    3.10    6.50
   0   0  20   26.10    6.80
   1   0  20   17.10    6.90
   2   0  20    1.20    7.60
   3   0  20    1.30    7.40
   4   0  20   22.60    8.60
   5   0  20    7.40    8.20
   6   0  20   16.80   13.40
  -9   1  20   44.90   10.20
  -8   1  20   25.10    6.80
  -7   1  20   12.30    6.50
  -6   1  20   17.00    6.40
  -5   1  20    5.60    5.20
  -4   1  20   74.39    5.50
  -3   1  20    4.80    4.40
  -2   1  20   20.30    4.90
  -1   1  20    6.30    4.60
   0   1  20   12.90    4.40
   1   1  20   47.40    5.80
   2   1  20  139.69    7.80
   3   1  20    4.40    5.80
   4   1  20    4.60    6.00
   5   1  20    7.70    6.60
   6   1  20    3.90    8.80
  -9   2  20   22.70    9.20
  -8   2  20   24.20    6.90
  -7   2  20    8.40    6.20
  -6   2  20   19.70    6.10
  -5   2  20    5.00    4.90
  -4   2  20    8.00    4.50
  -3   2  20   16.40    4.60
  -2   2  20   56.49    5.20
  -1   2  20   39.30    5.20
   0   2  20    5.70    4.50
   1   2  20   14.50    5.40
   2   2  20    1.60    5.70
   3   2  20    4.30    5.90
   4   2  20   21.30    6.40
   5   2  20    6.10    6.90
   6   2  20   16.90    9.70
  -9   3  20   23.50   11.60
  -8   3  20   12.00    6.80
  -7   3  20   23.80    6.60
  -6   3  20    3.90    5.40
  -5   3  20   10.00    4.90
  -4   3  20    9.10    4.80
  -3   3  20    1.80    4.40
  -2   3  20   30.70    4.90
  -1   3  20   10.00    4.40
   0   3  20   64.69    5.80
   1   3  20   19.40    5.50
   2   3  20    3.20    5.80
   3   3  20    2.90    6.00
   4   3  20    8.50    6.40
   5   3  20   42.80    8.40
   6   3  20    9.80    9.80
  -8   4  20   14.80    7.00
  -7   4  20   11.30    6.40
  -6   4  20    4.20    5.40
  -5   4  20   12.20    5.20
  -4   4  20    3.20    4.90
  -3   4  20   14.90    5.10
  -2   4  20    6.50    5.00
  -1   4  20   15.50    5.10
   0   4  20    9.60    5.20
   1   4  20   15.80    6.40
   2   4  20    7.60    6.80
   3   4  20  119.89   10.10
   4   4  20    7.90    8.00
   5   4  20   22.40    8.60
   6   4  20    5.20   11.40
  -8   5  20   22.40    7.70
  -7   5  20   15.50    5.90
  -6   5  20    7.00    5.20
  -5   5  20   16.10    5.30
  -4   5  20    6.00    5.00
  -3   5  20   11.40    5.40
  -2   5  20   12.60    5.60
  -1   5  20   56.89    6.70
   0   5  20    5.80    5.70
   1   5  20   29.90    6.50
   2   5  20    5.50    8.10
   3   5  20   13.30    9.10
   4   5  20   13.40    8.70
   5   5  20   33.60    9.40
  -8   6  20   12.30    8.00
  -7   6  20    6.90    5.50
  -6   6  20    5.10    5.30
  -5   6  20    9.90    5.40
  -4   6  20    6.80    5.40
  -3   6  20   19.90    6.50
  -2   6  20   16.20    6.50
  -1   6  20    4.60    6.60
   0   6  20   26.60    7.50
   1   6  20    6.10    6.80
   2   6  20   22.90    8.80
   3   6  20   41.80    9.20
   4   6  20   14.00    9.60
   5   6  20   32.10   11.60
  -7   7  20   19.80    5.50
  -6   7  20    3.20    5.30
  -5   7  20    5.50    5.60
  -4   7  20   12.80    5.80
  -3   7  20   10.80    6.80
  -2   7  20   31.80    7.80
  -1   7  20   26.70    7.20
   0   7  20   11.00    7.80
   1   7  20   47.70    8.40
   2   7  20    9.50    7.90
   3   7  20   15.60    8.50
   4   7  20   23.50    9.90
   5   7  20   29.20    9.00
  -7   8  20   17.30    5.80
  -6   8  20   10.90    5.90
  -5   8  20   11.60    6.30
  -4   8  20   10.00    6.20
  -3   8  20    9.40    7.00
  -2   8  20   21.60    7.90
  -1   8  20   10.50    8.00
   0   8  20   24.70    8.60
   1   8  20    4.70    8.00
   2   8  20   11.20    8.80
   3   8  20    6.10    9.10
   4   8  20   26.70   11.10
  -6   9  20   10.50    6.40
  -5   9  20   12.10    6.70
  -4   9  20    9.70    6.90
  -3   9  20    3.90    7.50
  -2   9  20    5.70    7.80
  -1   9  20   10.30    9.00
   0   9  20    3.40    8.30
   1   9  20   20.60    8.70
   2   9  20   39.80    9.30
   3   9  20   16.60   10.30
  -5  10  20   13.70    7.10
  -4  10  20    4.40    7.10
  -3  10  20    2.40    7.50
  -2  10  20    6.50    8.10
  -1  10  20   10.00    9.60
   0  10  20   11.30   10.00
   1  10  20    3.70    9.20
   2  10  20   10.20    9.90
  -4  11  20   15.20    8.70
  -3  11  20   12.00    8.30
  -2  11  20    7.80    8.60
  -1  11  20   17.70   11.10
   0  11  20    7.70   10.70
   1  11  20    9.90   10.10
  -9   0  21  111.19   49.70
  -8   0  21   16.10    9.90
  -7   0  21   21.50    9.60
  -6   0  21    6.60    9.10
  -5   0  21   79.99   10.10
  -4   0  21    3.70    6.40
  -3   0  21   66.79    7.80
  -2   0  21    6.70    6.80
  -1   0  21    3.50    6.50
   0   0  21    8.70    6.70
   1   0  21  311.17   15.40
   2   0  21    1.90    8.80
   3   0  21    7.20    9.60
   4   0  21    4.80    9.60
   5   0  21   16.00   11.30
   6   0  21    0.00   16.10
  -8   1  21   17.50    6.90
  -7   1  21   33.90    7.00
  -6   1  21   10.40    6.30
  -5   1  21   10.60    5.40
  -4   1  21    5.90    4.50
  -3   1  21   53.69    5.40
  -2   1  21    8.90    4.80
  -1   1  21   13.00    4.90
   0   1  21   10.40    5.20
   1   1  21    3.20    5.40
   2   1  21    3.00    6.00
   3   1  21    7.10    6.30
   4   1  21    2.80    6.40
   5   1  21   15.60    7.60
   6   1  21    0.00   12.10
  -8   2  21   19.70    7.50
  -7   2  21    9.00    6.50
  -6   2  21   10.80    6.20
  -5   2  21   29.70    5.70
  -4   2  21    7.80    5.10
  -3   2  21    2.50    4.60
  -2   2  21    4.40    4.60
  -1   2  21   56.19    5.70
   0   2  21   19.00    4.80
   1   2  21   23.70    6.40
   2   2  21   37.30    7.30
   3   2  21    8.30    6.20
   4   2  21   22.50    7.30
   5   2  21   14.40    8.00
  -8   3  21   15.00    7.20
  -7   3  21   23.00    7.20
  -6   3  21    9.20    6.00
  -5   3  21    7.50    5.40
  -4   3  21   27.40    5.80
  -3   3  21    4.20    5.00
  -2   3  21    4.40    5.10
  -1   3  21    3.40    4.80
   0   3  21   14.20    6.10
   1   3  21   29.30    7.20
   2   3  21   31.20    8.50
   3   3  21   38.30    8.60
   4   3  21   11.30    9.30
   5   3  21   30.00    9.30
  -8   4  21   17.70    7.20
  -7   4  21    9.20    6.80
  -6   4  21   12.30    6.10
  -5   4  21   12.20    5.60
  -4   4  21    4.70    5.80
  -3   4  21   14.20    6.10
  -2   4  21   91.49    7.20
  -1   4  21   17.10    6.70
   0   4  21   50.49    8.40
   1   4  21   15.50    8.10
   2   4  21   10.80    9.00
   3   4  21    8.40    9.30
   4   4  21   44.00   10.40
   5   4  21   13.00    8.80
  -8   5  21   26.40    9.50
  -7   5  21    8.60    6.60
  -6   5  21    6.60    5.60
  -5   5  21   10.10    5.60
  -4   5  21   41.10    6.30
  -3   5  21   10.80    6.40
  -2   5  21    9.70    6.30
  -1   5  21    6.60    6.80
   0   5  21   18.60    7.90
   1   5  21    9.00    9.00
   2   5  21   26.50    9.00
   3   5  21   11.80    8.80
   4   5  21   14.30    9.70
   5   5  21    3.90    8.00
  -7   6  21   10.00    6.10
  -6   6  21   15.30    6.00
  -5   6  21    4.90    5.40
  -4   6  21   27.60    6.50
  -3   6  21    8.00    7.10
  -2   6  21   98.29    8.80
  -1   6  21   12.90    7.00
   0   6  21    8.20    7.70
   1   6  21    0.00    8.00
   2   6  21   25.00    9.00
   3   6  21    0.50    9.40
   4   6  21   32.10   10.90
  -7   7  21   10.10    5.80
  -6   7  21    9.90    6.00
  -5   7  21   14.00    5.90
  -4   7  21   11.30    6.70
  -3   7  21   10.00    7.70
  -2   7  21    2.00    7.80
  -1   7  21   17.60    7.60
   0   7  21    8.50    8.20
   1   7  21    1.60    8.90
   2   7  21   26.70    9.70
   3   7  21    5.90    8.60
   4   7  21   19.60   10.60
  -6   8  21   13.40    6.30
  -5   8  21   20.70    6.90
  -4   8  21    6.70    7.00
  -3   8  21    4.40    8.30
  -2   8  21   19.20    8.60
  -1   8  21    7.80    9.30
   0   8  21   45.20    9.50
   1   8  21    6.10    9.40
   2   8  21   12.10    8.30
   3   8  21    6.00    9.10
  -5   9  21    8.70    7.20
  -4   9  21    8.20    7.70
  -3   9  21   36.70    8.70
  -2   9  21    2.10    8.10
  -1   9  21   28.40    9.80
   0   9  21    7.80    9.40
   1   9  21   13.30    9.90
   2   9  21   11.30    9.20
   3   9  21    7.30   12.10
  -4  10  21    7.30    7.60
  -3  10  21   15.10    8.50
  -2  10  21    7.30    8.20
  -1  10  21    4.50    9.80
   0  10  21    7.90   10.60
   1  10  21   26.90   10.90
  -2  11  21    7.20    9.70
  -1  11  21   10.80   12.80
  -8   0  22   45.10   10.70
  -7   0  22   10.30    9.50
  -6   0  22   12.60    9.20
  -5   0  22    6.90    8.80
  -4   0  22   26.90    7.60
  -3   0  22    7.10    6.70
  -2   0  22   21.50    7.60
  -1   0  22   11.40    7.80
   0   0  22   38.30   10.60
   1   0  22    7.50    8.40
   2   0  22   31.30   10.60
   3   0  22    6.50   10.50
   4   0  22   19.60   10.80
   5   0  22    9.40   17.80
  -8   1  22   12.60    6.90
  -7   1  22   15.70    6.60
  -6   1  22   45.20    7.20
  -5   1  22   10.00    6.20
  -4   1  22   11.00    5.30
  -3   1  22    4.90    4.80
  -2   1  22   40.50    6.00
  -1   1  22   16.40    5.90
   0   1  22  200.08    9.20
   1   1  22   15.40    6.70
   2   1  22    3.40    6.90
   3   1  22    5.80    8.20
   4   1  22   21.10    7.50
   5   1  22    5.00   11.50
  -8   2  22   20.50    7.70
  -7   2  22   11.40    7.00
  -6   2  22   12.20    6.90
  -5   2  22   19.60    6.30
  -4   2  22   16.90    5.60
  -3   2  22    7.00    5.00
  -2   2  22    7.10    5.40
  -1   2  22   14.80    5.80
   0   2  22    2.70    6.90
   1   2  22    9.90    7.10
   2   2  22   32.40    8.40
   3   2  22    8.60    8.10
   4   2  22   22.60    9.40
   5   2  22   29.30    9.40
  -8   3  22   16.30    7.50
  -7   3  22   11.30    7.10
  -6   3  22   12.30    6.90
  -5   3  22    5.30    5.70
  -4   3  22   19.20    6.60
  -3   3  22   38.50    7.50
  -2   3  22   27.30    6.90
  -1   3  22   32.90    7.70
   0   3  22   15.00    8.30
   1   3  22   44.30   11.40
   2   3  22    4.30    8.60
   3   3  22   23.10    9.70
   4   3  22   24.20   10.00
   5   3  22   18.90    8.80
  -8   4  22    0.00   25.50
  -7   4  22   20.00    7.10
  -6   4  22   10.80    6.20
  -5   4  22   20.20    6.10
  -4   4  22    6.80    6.60
  -3   4  22    9.20    7.70
  -2   4  22   12.50    7.00
  -1   4  22   48.10    8.00
   0   4  22    2.10    9.20
   1   4  22   10.60    9.40
   2   4  22   15.80    9.30
   3   4  22   13.40    9.70
   4   4  22   39.50   10.30
  -7   5  22   12.80    7.80
  -6   5  22    9.60    6.20
  -5   5  22    4.90    5.80
  -4   5  22   11.00    7.30
  -3   5  22   90.89    9.90
  -2   5  22    9.40    8.40
  -1   5  22    9.40    7.20
   0   5  22    1.90    8.60
   1   5  22   15.90    9.90
   2   5  22    5.60    9.10
   3   5  22   51.69   10.00
   4   5  22   11.20   10.60
  -7   6  22   15.40    7.00
  -6   6  22   14.10    6.20
  -5   6  22   14.50    6.20
  -4   6  22   13.70    6.80
  -3   6  22    7.70    7.90
  -2   6  22    9.70    8.40
  -1   6  22   36.40    8.10
   0   6  22    6.10    8.20
   1   6  22   33.20   12.10
   2   6  22    5.70    8.90
   3   6  22    0.10    9.90
   4   6  22   11.90    8.10
  -6   7  22   16.80    6.40
  -5   7  22    6.50    6.70
  -4   7  22   16.60    7.50
  -3   7  22   39.50    8.80
  -2   7  22   26.20    9.20
  -1   7  22   26.30    9.20
   0   7  22    2.70    8.60
   1   7  22   12.90   11.20
   2   7  22    7.80    8.90
   3   7  22   37.80   10.00
  -6   8  22    7.00   19.30
  -5   8  22   15.70    7.60
  -4   8  22   28.80    8.20
  -3   8  22   21.60    8.60
  -2   8  22   14.20    9.30
  -1   8  22   38.40   10.60
   0   8  22   10.80    9.00
   1   8  22   14.00   11.50
   2   8  22   22.20    9.40
   3   8  22   30.10   22.90
  -5   9  22   20.40    9.00
  -4   9  22   12.20    8.20
  -3   9  22   23.50    9.60
  -2   9  22    8.70    9.20
  -1   9  22   10.30    9.60
   0   9  22    2.60   10.00
   1   9  22    3.80   10.70
   2   9  22   21.80   14.30
  -3  10  22    5.30    8.70
  -2  10  22   13.20   10.90
  -1  10  22   16.50   10.80
   0  10  22   10.10   17.10
  -8   0  23    0.00   34.60
  -7   0  23   21.60   10.20
  -6   0  23   13.60    9.40
  -5   0  23   12.20    9.40
  -4   0  23    4.20    7.40
  -3   0  23   43.00    8.60
  -2   0  23   24.30   10.80
  -1   0  23  124.89   15.30
   0   0  23    6.30   10.00
   1   0  23   11.60   13.20
   2   0  23    6.60   14.30
   3   0  23   24.50   18.80
   4   0  23    3.60   13.30
  -7   1  23   14.20    7.20
  -6   1  23   12.40    6.70
  -5   1  23   19.60    6.80
  -4   1  23   10.00    5.90
  -3   1  23    9.40    5.80
  -2   1  23   11.20    6.30
  -1   1  23   19.00    8.90
   0   1  23    7.80    7.30
   1   1  23   80.99    8.10
   2   1  23    8.60    9.20
   3   1  23   39.10   11.80
   4   1  23   17.20    9.80
  -7   2  23   15.90    7.40
  -6   2  23   12.80    7.50
  -5   2  23   16.40    7.20
  -4   2  23   11.30    6.00
  -3   2  23    9.10    5.80
  -2   2  23   13.70    7.30
  -1   2  23   86.79   10.00
   0   2  23   18.10    9.90
   1   2  23   12.30   10.20
   2   2  23   23.30   10.00
   3   2  23    7.20    9.20
   4   2  23   14.30    9.80
  -7   3  23   15.20    7.10
  -6   3  23    9.30    7.10
  -5   3  23    8.30    6.40
  -4   3  23    3.40    6.40
  -3   3  23   11.60    7.60
  -2   3  23   18.50    7.50
  -1   3  23    3.10    7.50
   0   3  23    3.10    9.70
   1   3  23    6.20   11.00
   2   3  23   17.70    9.20
   3   3  23    8.00    9.30
   4   3  23   48.30   11.60
  -7   4  23   10.40    6.90
  -6   4  23    8.60    7.10
  -5   4  23    9.00    6.10
  -4   4  23   62.29    8.50
  -3   4  23   26.90    8.70
  -2   4  23   19.90    7.60
  -1   4  23    2.90    7.50
   0   4  23   54.59   11.70
   1   4  23    4.50   12.50
   2   4  23   60.49   10.50
   3   4  23   37.30    9.90
   4   4  23    8.70    8.40
  -7   5  23    0.80    9.10
  -6   5  23   13.90    7.60
  -5   5  23    7.40    6.20
  -4   5  23   18.20    7.90
  -3   5  23    9.30    8.30
  -2   5  23   31.50    9.20
  -1   5  23   14.00    7.90
   0   5  23   19.60   11.20
   1   5  23    8.70   10.70
   2   5  23    0.90    9.60
   3   5  23   13.90    9.20
  -6   6  23   11.30    7.60
  -5   6  23   12.40    7.00
  -4   6  23   29.50    8.40
  -3   6  23   15.20    9.50
  -2   6  23    7.20    9.20
  -1   6  23    2.80    8.40
   0   6  23   24.90   10.90
   1   6  23    6.10   11.50
   2   6  23   23.80    9.60
   3   6  23   11.20    9.60
  -5   7  23   10.80    7.80
  -4   7  23   10.60    7.60
  -3   7  23   15.50    9.20
  -2   7  23   16.90    9.30
  -1   7  23    3.20    9.70
   0   7  23   17.60   11.50
   1   7  23   14.80   11.70
   2   7  23    4.70   10.00
  -5   8  23   10.50    8.30
  -4   8  23   21.50    9.20
  -3   8  23   11.80    9.30
  -2   8  23   16.90    9.30
  -1   8  23   10.40   10.30
   0   8  23   19.70   13.50
   1   8  23    4.60   13.70
  -3   9  23    9.70    9.60
  -2   9  23   16.60   11.00
  -1   9  23   23.00   11.00
   0   9  23   18.30   14.70
  -7   0  24   21.50   10.50
  -6   0  24   12.30    9.80
  -5   0  24    3.50    9.30
  -4   0  24   11.60    9.30
  -3   0  24   19.20   14.70
  -2   0  24   39.70   22.90
  -1   0  24    0.00   22.70
   0   0  24   69.19   15.20
   1   0  24    0.00   14.60
   2   0  24    5.50   18.40
   3   0  24   25.60   20.70
   4   0  24   17.00   11.30
  -7   1  24   16.90    7.40
  -6   1  24   14.00    7.50
  -5   1  24    9.70    7.00
  -4   1  24   12.60    7.40
  -3   1  24    9.80    7.30
  -2   1  24   24.10   10.50
  -1   1  24    9.10   12.20
   0   1  24    0.00    9.10
   1   1  24    0.00   11.00
   2   1  24   23.20   12.20
   3   1  24   15.50   15.60
   4   1  24   15.80   10.40
  -7   2  24   15.40    7.80
  -6   2  24   12.40    7.60
  -5   2  24   20.50    7.90
  -4   2  24   11.70    6.70
  -3   2  24   22.60    8.20
  -2   2  24   10.00    8.70
  -1   2  24    0.80    9.50
   0   2  24   21.40   10.90
   1   2  24    9.80   11.20
   2   2  24   11.20   10.90
   3   2  24   13.20   12.40
  -7   3  24    0.00   24.00
  -6   3  24   10.30    7.20
  -5   3  24   16.00    6.90
  -4   3  24   22.10    8.40
  -3   3  24   19.10    8.90
  -2   3  24   31.00    8.50
  -1   3  24   18.80    9.70
   0   3  24    0.70   10.80
   1   3  24    0.80   11.10
   2   3  24    8.40    9.40
   3   3  24    4.00   11.40
  -6   4  24   15.50    7.90
  -5   4  24   11.30    7.50
  -4   4  24   16.10    8.10
  -3   4  24   11.10    8.70
  -2   4  24    5.50    9.20
  -1   4  24   25.30    9.90
   0   4  24    0.00   10.90
   1   4  24   27.50   14.70
   2   4  24   20.80   10.30
   3   4  24   35.90   11.00
  -6   5  24   18.20    8.40
  -5   5  24   44.10    9.30
  -4   5  24   10.80    8.10
  -3   5  24    6.60    8.60
  -2   5  24    9.40    8.60
  -1   5  24   24.70   10.20
   0   5  24    1.40   10.90
   1   5  24   13.10   10.90
   2   5  24    8.50   10.90
  -5   6  24   18.60    9.20
  -4   6  24   16.30    8.60
  -3   6  24   24.80    9.30
  -2   6  24   14.20    9.10
  -1   6  24    7.60   10.70
   0   6  24    2.50   13.90
   1   6  24   13.00   12.10
   2   6  24    2.60   12.00
  -4   7  24    8.50    9.00
  -3   7  24   10.90    9.40
  -2   7  24   15.20    9.70
  -1   7  24   23.40   12.80
   0   7  24    0.80   13.10
   1   7  24   16.50   12.20
  -3   8  24    9.60    9.90
  -2   8  24    6.50    9.70
  -1   8  24   27.50   11.90
   0   8  24   17.90   20.30
  -6   0  25    8.20   11.20
  -5   0  25   15.80   11.50
  -4   0  25    8.80   11.70
  -3   0  25   11.60   27.00
  -2   0  25    4.10   22.60
  -1   0  25    0.00   23.80
   0   0  25   33.10   36.20
   1   0  25   59.39   21.90
   2   0  25   10.90   22.40
   3   0  25   19.70   14.70
  -6   1  25   15.70    7.70
  -5   1  25   13.70    7.90
  -4   1  25   26.20    8.80
  -3   1  25   22.30   14.70
  -2   1  25   14.50   15.90
  -1   1  25    0.00   21.40
   0   1  25   50.09   26.40
   1   1  25    1.20   16.60
   2   1  25   21.10   16.30
   3   1  25   18.80    9.60
  -6   2  25   20.00    8.00
  -5   2  25   19.20    8.00
  -4   2  25   13.30    8.00
  -3   2  25   29.30   10.90
  -2   2  25    6.60   11.90
  -1   2  25    4.50   13.50
   0   2  25   21.70   12.40
   1   2  25    4.00   15.80
   2   2  25   19.60   17.40
   3   2  25   17.60   30.60
  -6   3  25   23.30    8.60
  -5   3  25    7.50    7.90
  -4   3  25   27.20    9.70
  -3   3  25   13.30    9.40
  -2   3  25   13.40   12.80
  -1   3  25   15.10   14.80
   0   3  25    0.50   11.70
   1   3  25    5.50   11.60
   2   3  25    7.70   12.00
  -5   4  25   26.10    9.30
  -4   4  25   11.20    8.70
  -3   4  25   15.50    9.50
  -2   4  25   36.80   11.50
  -1   4  25    5.00   12.50
   0   4  25    6.10   11.40
   1   4  25    2.10   11.60
   2   4  25   12.70   10.80
  -5   5  25   20.10    9.70
  -4   5  25   11.30    9.90
  -3   5  25    5.90    9.30
  -2   5  25    2.70    8.80
  -1   5  25    2.40   12.30
   0   5  25   22.70   12.30
   1   5  25    7.90   12.80
  -4   6  25   15.20    9.70
  -3   6  25    2.70    9.00
  -2   6  25   33.80    9.70
  -1   6  25    1.80   10.70
   0   6  25    3.50   11.40
   1   6  25    0.20   14.50
  -3   7  25   42.10   23.20
  -2   7  25   11.90   10.60
  -1   7  25    0.00   31.30
  -5   0  26   15.40   11.60
  -4   0  26   41.20   21.30
  -3   0  26   25.10   36.90
  -2   0  26    0.00   30.40
  -1   0  26    3.40   35.90
   0   0  26   44.00   84.29
   2   0  26   19.80   39.80
  -5   1  26    7.10    7.90
  -4   1  26   21.00   10.80
  -3   1  26   26.40   17.60
  -2   1  26    0.00   17.10
  -1   1  26   15.40   21.20
   0   1  26   25.20   51.89
   1   1  26    0.00   19.30
   2   1  26    3.00   24.90
  -5   2  26   16.30    8.20
  -4   2  26   16.00   11.00
  -3   2  26   15.20   18.60
  -2   2  26    0.00   19.40
  -1   2  26    1.10   29.40
   0   2  26   85.59   75.29
   1   2  26   81.59   46.00
  -5   3  26    9.30   11.70
  -4   3  26   14.50   10.00
  -3   3  26    7.10   12.70
  -2   3  26    9.80   11.60
  -1   3  26    4.60   13.50
   0   3  26    0.00   14.90
   1   3  26   14.50   17.70
  -4   4  26   20.60   10.60
  -3   4  26   16.50   10.00
  -2   4  26   12.60   11.30
  -1   4  26    3.40   12.60
   0   4  26   12.90   14.60
   1   4  26    2.40   52.59
  -3   5  26   18.50   10.50
  -2   5  26    9.90   11.20
  -1   5  26    2.00   14.50
   0   5  26   30.20   21.80
  -4   0  27   51.19   32.00
  -1   0  27    0.00  320.47
   0   0  27    0.00  704.53
  -4   1  27    0.00   29.10
  -3   1  27  109.79   47.10
  -2   1  27    0.00   49.40
  -1   1  27   16.20   24.70
  -3   2  27   19.00   18.40
  -2   2  27   20.90   27.70
  -1   2  27    1.00   18.50
  -3   3  27    0.00   76.29
  -2   3  27    2.20   12.00
   0   0   0    0.00    0.00

_computing_structure_solution     'SHELXT 2018/2 (Sheldrick, 2018)'
;
_shelx_hkl_checksum   81985
