# Supplementary material for: Reversible transformations between the non-porous phases of a flexible coordination network enabled by transient porosity
Source: Nat Chem. 2023 Feb 13;15(4):542–9. doi: 10.1038/s41557-022-01128-3 (PMC10070188; doi:10.1038/s41557-022-01128-3)
Supplement: Supplementary file 7 — Crystallographic data for 1′′CO2 (CCDC reference 2166387). [file 41557_2022_1128_MOESM7_ESM.cif]

 
data_1-double-prime-56barCO2-298K
 
_audit_creation_method            'SHELXL-2016/6'
_shelx_SHELXL_version_number      '2016/6'
_chemical_name_systematic         ?
_chemical_name_common             '1-double-prime-56barCO2-298K'
_chemical_melting_point           ?
_chemical_formula_moiety          'C32 H22 Co N4 O4 [+ solvent]'
_chemical_formula_sum
 'C32 H22 Co N4 O4' 
_chemical_formula_weight          585.46

loop_
 _atom_type_symbol
 _atom_type_description
 _atom_type_scat_dispersion_real
 _atom_type_scat_dispersion_imag
 _atom_type_scat_source
 'C'  'C'   0.0033   0.0016
 'International Tables Vol C Tables 4.2.6.8 and 6.1.1.4'
 'H'  'H'   0.0000   0.0000
 'International Tables Vol C Tables 4.2.6.8 and 6.1.1.4'
 'N'  'N'   0.0061   0.0033
 'International Tables Vol C Tables 4.2.6.8 and 6.1.1.4'
 'O'  'O'   0.0106   0.0060
 'International Tables Vol C Tables 4.2.6.8 and 6.1.1.4'
 'Co'  'Co'   0.3494   0.9721
 'International Tables Vol C Tables 4.2.6.8 and 6.1.1.4'
 
_space_group_crystal_system       monoclinic
_space_group_IT_number            14
_space_group_name_H-M_alt         'P 21/n'
_space_group_name_Hall            '-P 2yn'
 
_shelx_space_group_comment
;
The symmetry employed for this shelxl refinement is uniquely defined
by the following loop, which should always be used as a source of
symmetry information in preference to the above space-group names.
They are only intended as comments.
;
 
loop_
 _space_group_symop_operation_xyz
 'x, y, z'
 '-x+1/2, y+1/2, -z+1/2'
 '-x, -y, -z'
 'x-1/2, -y-1/2, z-1/2'
 
_cell_length_a                    10.0073(19)
_cell_length_b                    14.869(3)
_cell_length_c                    23.493(4)
_cell_angle_alpha                 90
_cell_angle_beta                  100.746(6)
_cell_angle_gamma                 90
_cell_volume                      3434.4(11)
_cell_formula_units_Z             4
_cell_measurement_temperature     298(2)
_cell_measurement_reflns_used     7492
_cell_measurement_theta_min       2.234
_cell_measurement_theta_max       21.595
 
_exptl_crystal_description        'block'
_exptl_crystal_colour             'purple'
_exptl_crystal_density_meas       ?
_exptl_crystal_density_method     ?
_exptl_crystal_density_diffrn     1.132          
_exptl_crystal_F_000              1204
_exptl_transmission_factor_min    0.5
_exptl_transmission_factor_max    0.7454
_exptl_crystal_size_max           0.311
_exptl_crystal_size_mid           0.274
_exptl_crystal_size_min           0.114
_exptl_absorpt_coefficient_mu     0.536
_shelx_estimated_absorpt_T_min    ?
_shelx_estimated_absorpt_T_max    ?
_exptl_absorpt_correction_type    'multi-scan'
_exptl_absorpt_correction_T_min   ?
_exptl_absorpt_correction_T_max   ?
_exptl_absorpt_process_details    'SADABS,2016'
_exptl_absorpt_special_details    ?
_diffrn_ambient_temperature       298(2)
_diffrn_radiation_wavelength      0.71073
_diffrn_radiation_type            MoK\a
_diffrn_source                    'microfocus sealed X-ray tube'
_diffrn_measurement_device_type   'CCD area detector'
_diffrn_measurement_method        'phi and omega scans'
_diffrn_detector_area_resol_mean  ?
_diffrn_reflns_number             71676
_diffrn_reflns_av_unetI/netI      0.0961
_diffrn_reflns_av_R_equivalents   0.1999
_diffrn_reflns_limit_h_min        -12
_diffrn_reflns_limit_h_max        12
_diffrn_reflns_limit_k_min        -18
_diffrn_reflns_limit_k_max        18
_diffrn_reflns_limit_l_min        -29
_diffrn_reflns_limit_l_max        29
_diffrn_reflns_theta_min          2.234
_diffrn_reflns_theta_max          26.627
_diffrn_reflns_theta_full         25.242
_diffrn_measured_fraction_theta_max   0.977
_diffrn_measured_fraction_theta_full  0.999
_diffrn_reflns_Laue_measured_fraction_max    0.977
_diffrn_reflns_Laue_measured_fraction_full   0.999
_diffrn_reflns_point_group_measured_fraction_max   0.977
_diffrn_reflns_point_group_measured_fraction_full  0.999
_reflns_number_total              7065
_reflns_number_gt                 3976
_reflns_threshold_expression      'I > 2\s(I)'
_reflns_Friedel_coverage          0.000
_reflns_Friedel_fraction_max      .
_reflns_Friedel_fraction_full     .
 
_reflns_special_details
;
loop_
  _platon_squeeze_void_nr
  _platon_squeeze_void_average_x
  _platon_squeeze_void_average_y
  _platon_squeeze_void_average_z
  _platon_squeeze_void_volume
  _platon_squeeze_void_count_electrons
  _platon_squeeze_void_content
   1  0.000  0.000  0.500       486       122 ' '
   2  0.500  0.500  1.000       486       122 ' '
_platon_squeeze_void_probe_radius                  1.20
_platon_squeeze_details                           ?
 Reflections were merged by SHELXL according to the crystal
 class for the calculation of statistics and refinement.
 
 Structure factors included contributions from the .fab file.
 
 _reflns_Friedel_fraction is defined as the number of unique
 Friedel pairs measured divided by the number that would be
 possible theoretically, ignoring centric projections and
 systematic absences.
;
 
_computing_data_collection        'APEX3 (Bruker, 2016)'
_computing_cell_refinement        'SAINT (Bruker, 2016)'
_computing_data_reduction         'SAINT (Bruker, 2016)'
_computing_structure_solution     'SHELXT 2018/2 (Sheldrick, 2018)'
_computing_structure_refinement 'SHELXL-2016/6 (Sheldrick, 2016)'
_computing_molecular_graphics     ?
_computing_publication_material   ?
_refine_special_details           ?
_refine_ls_structure_factor_coef  Fsqd
_refine_ls_matrix_type            full
_refine_ls_weighting_scheme       calc
_refine_ls_weighting_details
'w=1/[\s^2^(Fo^2^)+(0.0984P)^2^+34.3927P] where P=(Fo^2^+2Fc^2^)/3'
_atom_sites_solution_primary      ?
_atom_sites_solution_secondary    ?
_atom_sites_solution_hydrogens    geom
_refine_ls_hydrogen_treatment     constr
_refine_ls_extinction_method      none
_refine_ls_extinction_coef        .
_refine_ls_number_reflns          7065
_refine_ls_number_parameters      328
_refine_ls_number_restraints      0
_refine_ls_R_factor_all           0.1979
_refine_ls_R_factor_gt            0.1300
_refine_ls_wR_factor_ref          0.3543
_refine_ls_wR_factor_gt           0.3055
_refine_ls_goodness_of_fit_ref    1.032
_refine_ls_restrained_S_all       1.032
_refine_ls_shift/su_max           0.000
_refine_ls_shift/su_mean          0.000
 
loop_
 _atom_site_label
 _atom_site_type_symbol
 _atom_site_fract_x
 _atom_site_fract_y
 _atom_site_fract_z
 _atom_site_U_iso_or_equiv
 _atom_site_adp_type
 _atom_site_occupancy
 _atom_site_site_symmetry_order  
 _atom_site_calc_flag
 _atom_site_refinement_flags_posn
 _atom_site_refinement_flags_adp
 _atom_site_refinement_flags_occupancy
 _atom_site_disorder_assembly
 _atom_site_disorder_group
Co1 Co 0.41872(12) 0.70268(9) 0.62056(5) 0.0505(4) Uani 1 1 d . . . . .
O3 O 0.3009(6) 0.6043(4) 0.5853(3) 0.0569(16) Uani 1 1 d . . . . .
O2 O 0.5512(8) 0.8408(5) 0.6249(3) 0.076(2) Uani 1 1 d . . . . .
N1 N 0.4195(7) 0.7253(5) 0.7045(3) 0.0545(19) Uani 1 1 d . . . . .
N4 N 0.9043(7) 1.1352(5) 0.8820(3) 0.0532(19) Uani 1 1 d . . . . .
N2 N 0.4956(8) 0.7686(5) 0.7950(3) 0.0555(19) Uani 1 1 d . . . . .
N3 N 0.7603(7) 1.0226(6) 0.8825(3) 0.0557(19) Uani 1 1 d . . . . .
O1 O 0.3797(7) 0.7972(5) 0.5611(3) 0.0689(19) Uani 1 1 d . . . . .
C8 C 0.8932(8) 1.0504(6) 0.8900(4) 0.049(2) Uani 1 1 d . . . . .
H8 H 0.967236 1.011992 0.899925 0.059 Uiso 1 1 calc R U . . .
C23 C 0.1766(9) 0.6032(6) 0.5902(4) 0.053(2) Uani 1 1 d . . . . .
O4 O 0.1292(8) 0.6424(8) 0.6256(4) 0.115(4) Uani 1 1 d . . . . .
C24 C 0.0847(8) 0.5431(7) 0.5456(4) 0.050(2) Uani 1 1 d . . . . .
C14 C 0.4870(9) 0.9317(6) 0.5399(4) 0.052(2) Uani 1 1 d . . . . .
C25 C 0.1165(8) 0.4563(6) 0.5313(4) 0.048(2) Uani 1 1 d . . . . .
C4 C 0.6176(10) 0.7618(7) 0.8955(4) 0.061(2) Uani 1 1 d . . . . .
H4 H 0.586720 0.703234 0.897997 0.073 Uiso 1 1 calc R U . . .
C12 C 0.5138(9) 0.7727(6) 0.7403(4) 0.053(2) Uani 1 1 d . . . . .
H12 H 0.583721 0.804548 0.728413 0.064 Uiso 1 1 calc R U . . .
C7 C 0.7132(9) 0.9343(6) 0.8874(4) 0.052(2) Uani 1 1 d . . . . .
C6 C 0.7477(9) 0.8892(7) 0.9383(4) 0.056(2) Uani 1 1 d . . . . .
H6 H 0.802598 0.916101 0.970059 0.067 Uiso 1 1 calc R U . . .
C11 C 0.6265(8) 0.8964(7) 0.8393(4) 0.052(2) Uani 1 1 d . . . . .
H11 H 0.600639 0.928853 0.805216 0.063 Uiso 1 1 calc R U . . .
C9 C 0.7731(8) 1.1678(7) 0.8676(4) 0.056(2) Uani 1 1 d . . . . .
H9 H 0.748826 1.227259 0.858705 0.067 Uiso 1 1 calc R U . . .
C10 C 0.6859(10) 1.0987(7) 0.8685(4) 0.064(3) Uani 1 1 d . . . . .
H10 H 0.591515 1.102467 0.860874 0.076 Uiso 1 1 calc R U . . .
C3 C 0.5818(9) 0.8110(7) 0.8441(4) 0.053(2) Uani 1 1 d . . . . .
C5 C 0.6994(10) 0.8019(8) 0.9421(4) 0.064(3) Uani 1 1 d . . . . .
H5 H 0.722783 0.770261 0.976717 0.077 Uiso 1 1 calc R U . . .
C1 C 0.3390(9) 0.6922(8) 0.7401(4) 0.065(3) Uani 1 1 d . . . . .
H1 H 0.262238 0.657184 0.727492 0.079 Uiso 1 1 calc R U . . .
C32 C 0.0323(8) 0.4132(6) 0.4870(4) 0.051(2) Uani 1 1 d . . . . .
H32 H 0.051549 0.354272 0.477972 0.061 Uiso 1 1 calc R U . . .
C26 C 0.2369(9) 0.4047(6) 0.5652(5) 0.057(2) Uani 1 1 d . . . . .
C13 C 0.4744(10) 0.8534(6) 0.5780(4) 0.056(2) Uani 1 1 d . . . . .
C2 C 0.3825(10) 0.7157(8) 0.7955(5) 0.071(3) Uani 1 1 d . . . . .
H2 H 0.344781 0.699727 0.827335 0.085 Uiso 1 1 calc R U . . .
C15 C 0.4214(12) 0.9286(7) 0.4833(5) 0.075(3) Uani 1 1 d . . . . .
H15 H 0.367188 0.878823 0.471322 0.091 Uiso 1 1 calc R U . . .
C27 C 0.2630(12) 0.4067(8) 0.6243(5) 0.079(3) Uani 1 1 d . . . . .
H27 H 0.207838 0.439862 0.644277 0.095 Uiso 1 1 calc R U . . .
C28 C 0.3783(16) 0.3563(12) 0.6556(7) 0.108(5) Uani 1 1 d . . . . .
H28 H 0.397232 0.354344 0.695832 0.130 Uiso 1 1 calc R U . . .
C31 C 0.3178(10) 0.3593(8) 0.5346(6) 0.082(4) Uani 1 1 d . . . . .
H31 H 0.298920 0.359797 0.494267 0.098 Uiso 1 1 calc R U . . .
C29 C 0.4572(17) 0.3123(11) 0.6233(9) 0.118(6) Uani 1 1 d . . . . .
H29 H 0.533062 0.281107 0.642367 0.142 Uiso 1 1 calc R U . . .
C30 C 0.4296(12) 0.3118(10) 0.5643(8) 0.107(5) Uani 1 1 d . . . . .
H30 H 0.485281 0.279958 0.543928 0.128 Uiso 1 1 calc R U . . .
C16 C 0.5694(12) 1.0048(7) 0.5573(5) 0.072(3) Uani 1 1 d . . . . .
C17 C 0.6563(13) 1.0204(9) 0.6160(4) 0.152(3) Uani 1 1 d G . . . .
C18 C 0.5986(11) 1.0723(9) 0.6543(5) 0.152(3) Uani 1 1 d G . . . .
H18 H 0.510542 1.094268 0.643247 0.182 Uiso 1 1 calc R U . . .
C19 C 0.6724(13) 1.0913(8) 0.7092(5) 0.152(3) Uani 1 1 d G . . . .
H19 H 0.633814 1.126063 0.734804 0.182 Uiso 1 1 calc R U . . .
C20 C 0.8040(13) 1.0585(9) 0.7257(4) 0.152(3) Uani 1 1 d G . . . .
H20 H 0.853379 1.071225 0.762444 0.182 Uiso 1 1 calc R U . . .
C21 C 0.8617(11) 1.0066(9) 0.6874(5) 0.152(3) Uani 1 1 d G . . . .
H21 H 0.949674 0.984591 0.698527 0.182 Uiso 1 1 calc R U . . .
C22 C 0.7878(13) 0.9875(9) 0.6326(4) 0.152(3) Uani 1 1 d G . . . .
H22 H 0.826404 0.952794 0.606969 0.182 Uiso 1 1 calc R U . . .
 
loop_
 _atom_site_aniso_label
 _atom_site_aniso_U_11
 _atom_site_aniso_U_22
 _atom_site_aniso_U_33
 _atom_site_aniso_U_23
 _atom_site_aniso_U_13
 _atom_site_aniso_U_12
Co1 0.0430(7) 0.0459(7) 0.0576(7) 0.0011(6) -0.0035(5) -0.0097(6)
O3 0.034(3) 0.051(4) 0.084(4) -0.010(3) 0.005(3) -0.012(3)
O2 0.091(5) 0.061(5) 0.065(4) 0.016(4) -0.013(4) -0.012(4)
N1 0.042(4) 0.044(5) 0.075(5) 0.005(4) 0.003(4) -0.012(3)
N4 0.037(4) 0.054(5) 0.067(5) -0.007(4) 0.006(3) 0.008(3)
N2 0.054(4) 0.055(5) 0.055(5) -0.004(4) 0.004(4) -0.010(4)
N3 0.040(4) 0.059(5) 0.064(5) -0.005(4) 0.000(3) 0.004(4)
O1 0.070(4) 0.056(4) 0.075(4) 0.018(4) -0.003(3) -0.018(4)
C8 0.034(4) 0.043(5) 0.066(6) 0.000(4) 0.000(4) 0.007(4)
C23 0.043(5) 0.038(5) 0.071(6) -0.020(4) -0.004(4) -0.013(4)
O4 0.048(4) 0.181(10) 0.115(7) -0.091(7) 0.012(4) -0.031(5)
C24 0.027(4) 0.062(6) 0.063(5) -0.006(4) 0.010(4) -0.017(4)
C14 0.055(5) 0.028(5) 0.069(6) 0.007(4) 0.007(4) -0.002(4)
C25 0.025(4) 0.054(6) 0.065(5) -0.002(4) 0.004(4) -0.011(4)
C4 0.059(6) 0.066(7) 0.058(6) 0.003(5) 0.011(5) -0.002(5)
C12 0.049(5) 0.041(5) 0.069(6) -0.004(4) 0.007(4) -0.006(4)
C7 0.039(5) 0.053(6) 0.065(6) -0.003(4) 0.009(4) 0.001(4)
C6 0.042(5) 0.055(6) 0.065(6) -0.006(5) -0.004(4) 0.005(4)
C11 0.039(5) 0.057(6) 0.058(5) -0.002(4) 0.003(4) 0.013(4)
C9 0.026(4) 0.059(6) 0.082(7) 0.003(5) 0.004(4) 0.011(4)
C10 0.041(5) 0.066(7) 0.078(7) -0.007(5) -0.003(5) 0.007(5)
C3 0.048(5) 0.058(6) 0.053(5) -0.008(4) 0.005(4) 0.001(4)
C5 0.063(6) 0.083(8) 0.041(5) 0.005(5) -0.004(4) 0.016(6)
C1 0.038(5) 0.090(8) 0.065(6) -0.003(6) 0.003(4) -0.011(5)
C32 0.036(4) 0.041(5) 0.074(6) -0.008(4) 0.006(4) -0.012(4)
C26 0.044(5) 0.038(5) 0.083(7) 0.007(5) -0.005(5) -0.011(4)
C13 0.055(6) 0.039(5) 0.075(6) 0.006(4) 0.016(5) -0.009(4)
C2 0.054(6) 0.092(9) 0.065(6) -0.002(6) 0.007(5) -0.018(6)
C15 0.095(9) 0.044(6) 0.079(7) 0.001(5) -0.004(6) -0.022(6)
C27 0.066(7) 0.070(8) 0.093(8) 0.023(6) -0.005(6) -0.021(6)
C28 0.083(10) 0.124(14) 0.101(11) 0.041(10) -0.026(8) -0.024(9)
C31 0.042(6) 0.075(8) 0.123(10) -0.001(7) -0.002(6) -0.015(5)
C29 0.086(11) 0.098(13) 0.150(16) 0.032(11) -0.032(11) -0.019(9)
C30 0.050(7) 0.085(10) 0.172(16) 0.003(10) -0.014(8) -0.007(6)
C16 0.096(8) 0.042(6) 0.073(7) 0.006(5) 0.002(6) -0.018(5)
C17 0.165(8) 0.172(8) 0.100(5) -0.020(5) -0.022(5) -0.020(7)
C18 0.165(8) 0.172(8) 0.100(5) -0.020(5) -0.022(5) -0.020(7)
C19 0.165(8) 0.172(8) 0.100(5) -0.020(5) -0.022(5) -0.020(7)
C20 0.165(8) 0.172(8) 0.100(5) -0.020(5) -0.022(5) -0.020(7)
C21 0.165(8) 0.172(8) 0.100(5) -0.020(5) -0.022(5) -0.020(7)
C22 0.165(8) 0.172(8) 0.100(5) -0.020(5) -0.022(5) -0.020(7)
 
_geom_special_details
;
 All esds (except the esd in the dihedral angle between two l.s. planes)
 are estimated using the full covariance matrix.  The cell esds are taken
 into account individually in the estimation of esds in distances, angles
 and torsion angles; correlations between esds in cell parameters are only
 used when they are defined by crystal symmetry.  An approximate (isotropic)
 treatment of cell esds is used for estimating esds involving l.s. planes.
;
 
loop_
 _geom_bond_atom_site_label_1
 _geom_bond_atom_site_label_2
 _geom_bond_distance
 _geom_bond_site_symmetry_2
 _geom_bond_publ_flag
Co1 O3 1.962(6) . ?
Co1 O1 1.969(7) . ?
Co1 N1 1.999(8) . ?
Co1 N4 2.046(8) 2_646 ?
O3 C23 1.271(10) . ?
O2 C13 1.235(11) . ?
N1 C12 1.341(11) . ?
N1 C1 1.357(12) . ?
N4 C8 1.282(11) . ?
N4 C9 1.382(10) . ?
N2 C12 1.331(12) . ?
N2 C2 1.381(12) . ?
N2 C3 1.451(11) . ?
N3 C10 1.361(12) . ?
N3 C8 1.373(11) . ?
N3 C7 1.406(12) . ?
O1 C13 1.271(11) . ?
C8 H8 0.9300 . ?
C23 O4 1.185(11) . ?
C23 C24 1.543(11) . ?
C24 C25 1.385(13) . ?
C24 C32 1.431(12) 3_566 ?
C14 C15 1.368(13) . ?
C14 C16 1.380(13) . ?
C14 C13 1.488(12) . ?
C25 C32 1.370(11) . ?
C25 C26 1.522(12) . ?
C4 C5 1.375(13) . ?
C4 C3 1.399(13) . ?
C4 H4 0.9300 . ?
C12 H12 0.9300 . ?
C7 C6 1.359(13) . ?
C7 C11 1.408(12) . ?
C6 C5 1.394(15) . ?
C6 H6 0.9300 . ?
C11 C3 1.357(13) . ?
C11 H11 0.9300 . ?
C9 C10 1.350(14) . ?
C9 H9 0.9300 . ?
C10 H10 0.9300 . ?
C5 H5 0.9300 . ?
C1 C2 1.338(14) . ?
C1 H1 0.9300 . ?
C32 H32 0.9300 . ?
C26 C31 1.360(16) . ?
C26 C27 1.363(15) . ?
C2 H2 0.9300 . ?
C15 C16 1.391(14) 3_676 ?
C15 H15 0.9300 . ?
C27 C28 1.455(18) . ?
C27 H27 0.9300 . ?
C28 C29 1.36(2) . ?
C28 H28 0.9300 . ?
C31 C30 1.395(17) . ?
C31 H31 0.9300 . ?
C29 C30 1.36(2) . ?
C29 H29 0.9300 . ?
C30 H30 0.9300 . ?
C16 C17 1.505(13) . ?
C17 C18 1.3900 . ?
C17 C22 1.3900 . ?
C18 C19 1.3900 . ?
C18 H18 0.9300 . ?
C19 C20 1.3900 . ?
C19 H19 0.9300 . ?
C20 C21 1.3900 . ?
C20 H20 0.9300 . ?
C21 C22 1.3900 . ?
C21 H21 0.9300 . ?
C22 H22 0.9300 . ?
 
loop_
 _geom_angle_atom_site_label_1
 _geom_angle_atom_site_label_2
 _geom_angle_atom_site_label_3
 _geom_angle
 _geom_angle_site_symmetry_1
 _geom_angle_site_symmetry_3
 _geom_angle_publ_flag
O3 Co1 O1 102.1(3) . . ?
O3 Co1 N1 115.7(3) . . ?
O1 Co1 N1 122.9(3) . . ?
O3 Co1 N4 94.4(3) . 2_646 ?
O1 Co1 N4 112.8(3) . 2_646 ?
N1 Co1 N4 105.5(3) . 2_646 ?
C23 O3 Co1 119.6(6) . . ?
C12 N1 C1 103.5(8) . . ?
C12 N1 Co1 125.4(6) . . ?
C1 N1 Co1 130.8(6) . . ?
C8 N4 C9 106.1(8) . . ?
C8 N4 Co1 125.8(6) . 2_656 ?
C9 N4 Co1 127.5(7) . 2_656 ?
C12 N2 C2 107.1(8) . . ?
C12 N2 C3 125.4(8) . . ?
C2 N2 C3 127.4(8) . . ?
C10 N3 C8 104.7(8) . . ?
C10 N3 C7 128.3(8) . . ?
C8 N3 C7 127.0(8) . . ?
C13 O1 Co1 102.1(6) . . ?
N4 C8 N3 112.7(8) . . ?
N4 C8 H8 123.7 . . ?
N3 C8 H8 123.7 . . ?
O4 C23 O3 125.7(8) . . ?
O4 C23 C24 119.7(8) . . ?
O3 C23 C24 114.6(8) . . ?
C25 C24 C32 119.7(8) . 3_566 ?
C25 C24 C23 124.7(8) . . ?
C32 C24 C23 115.1(8) 3_566 . ?
C15 C14 C16 117.8(9) . . ?
C15 C14 C13 118.6(9) . . ?
C16 C14 C13 123.3(9) . . ?
C32 C25 C24 118.9(8) . . ?
C32 C25 C26 118.5(9) . . ?
C24 C25 C26 122.5(8) . . ?
C5 C4 C3 118.6(10) . . ?
C5 C4 H4 120.7 . . ?
C3 C4 H4 120.7 . . ?
N2 C12 N1 112.0(8) . . ?
N2 C12 H12 124.0 . . ?
N1 C12 H12 124.0 . . ?
C6 C7 N3 119.9(8) . . ?
C6 C7 C11 121.7(9) . . ?
N3 C7 C11 118.3(9) . . ?
C7 C6 C5 118.8(9) . . ?
C7 C6 H6 120.6 . . ?
C5 C6 H6 120.6 . . ?
C3 C11 C7 118.1(9) . . ?
C3 C11 H11 120.9 . . ?
C7 C11 H11 120.9 . . ?
C10 C9 N4 108.4(9) . . ?
C10 C9 H9 125.8 . . ?
N4 C9 H9 125.8 . . ?
C9 C10 N3 108.1(8) . . ?
C9 C10 H10 125.9 . . ?
N3 C10 H10 125.9 . . ?
C11 C3 C4 121.7(9) . . ?
C11 C3 N2 119.8(8) . . ?
C4 C3 N2 118.5(9) . . ?
C4 C5 C6 120.9(9) . . ?
C4 C5 H5 119.5 . . ?
C6 C5 H5 119.5 . . ?
C2 C1 N1 112.4(9) . . ?
C2 C1 H1 123.8 . . ?
N1 C1 H1 123.8 . . ?
C25 C32 C24 121.4(8) . 3_566 ?
C25 C32 H32 119.3 . . ?
C24 C32 H32 119.3 3_566 . ?
C31 C26 C27 122.0(11) . . ?
C31 C26 C25 117.7(10) . . ?
C27 C26 C25 120.3(10) . . ?
O2 C13 O1 118.8(9) . . ?
O2 C13 C14 123.3(9) . . ?
O1 C13 C14 117.9(9) . . ?
C1 C2 N2 105.0(9) . . ?
C1 C2 H2 127.5 . . ?
N2 C2 H2 127.5 . . ?
C14 C15 C16 124.2(9) . 3_676 ?
C14 C15 H15 117.9 . . ?
C16 C15 H15 117.9 3_676 . ?
C26 C27 C28 119.1(14) . . ?
C26 C27 H27 120.5 . . ?
C28 C27 H27 120.5 . . ?
C29 C28 C27 117.1(15) . . ?
C29 C28 H28 121.5 . . ?
C27 C28 H28 121.5 . . ?
C26 C31 C30 119.1(14) . . ?
C26 C31 H31 120.4 . . ?
C30 C31 H31 120.4 . . ?
C28 C29 C30 122.7(16) . . ?
C28 C29 H29 118.6 . . ?
C30 C29 H29 118.6 . . ?
C29 C30 C31 120.0(16) . . ?
C29 C30 H30 120.0 . . ?
C31 C30 H30 120.0 . . ?
C14 C16 C15 118.0(9) . 3_676 ?
C14 C16 C17 127.3(10) . . ?
C15 C16 C17 114.7(10) 3_676 . ?
C18 C17 C22 120.0 . . ?
C18 C17 C16 116.1(10) . . ?
C22 C17 C16 123.9(10) . . ?
C19 C18 C17 120.0 . . ?
C19 C18 H18 120.0 . . ?
C17 C18 H18 120.0 . . ?
C18 C19 C20 120.0 . . ?
C18 C19 H19 120.0 . . ?
C20 C19 H19 120.0 . . ?
C21 C20 C19 120.0 . . ?
C21 C20 H20 120.0 . . ?
C19 C20 H20 120.0 . . ?
C20 C21 C22 120.0 . . ?
C20 C21 H21 120.0 . . ?
C22 C21 H21 120.0 . . ?
C21 C22 C17 120.0 . . ?
C21 C22 H22 120.0 . . ?
C17 C22 H22 120.0 . . ?
 
loop_
 _geom_torsion_atom_site_label_1
 _geom_torsion_atom_site_label_2
 _geom_torsion_atom_site_label_3
 _geom_torsion_atom_site_label_4
 _geom_torsion
 _geom_torsion_site_symmetry_1
 _geom_torsion_site_symmetry_2
 _geom_torsion_site_symmetry_3
 _geom_torsion_site_symmetry_4
 _geom_torsion_publ_flag
C9 N4 C8 N3 -0.6(11) . . . . ?
Co1 N4 C8 N3 -172.5(6) 2_656 . . . ?
C10 N3 C8 N4 0.1(11) . . . . ?
C7 N3 C8 N4 179.2(9) . . . . ?
Co1 O3 C23 O4 -20.2(15) . . . . ?
Co1 O3 C23 C24 161.0(6) . . . . ?
O4 C23 C24 C25 -132.9(12) . . . . ?
O3 C23 C24 C25 45.9(13) . . . . ?
O4 C23 C24 C32 54.9(14) . . . 3_566 ?
O3 C23 C24 C32 -126.3(9) . . . 3_566 ?
C32 C24 C25 C32 -1.9(14) 3_566 . . . ?
C23 C24 C25 C32 -173.7(9) . . . . ?
C32 C24 C25 C26 -178.2(8) 3_566 . . . ?
C23 C24 C25 C26 10.0(14) . . . . ?
C2 N2 C12 N1 -0.1(11) . . . . ?
C3 N2 C12 N1 178.7(8) . . . . ?
C1 N1 C12 N2 0.9(11) . . . . ?
Co1 N1 C12 N2 -173.5(6) . . . . ?
C10 N3 C7 C6 -121.2(11) . . . . ?
C8 N3 C7 C6 59.9(13) . . . . ?
C10 N3 C7 C11 56.5(13) . . . . ?
C8 N3 C7 C11 -122.4(10) . . . . ?
N3 C7 C6 C5 179.8(8) . . . . ?
C11 C7 C6 C5 2.2(14) . . . . ?
C6 C7 C11 C3 -2.7(13) . . . . ?
N3 C7 C11 C3 179.7(8) . . . . ?
C8 N4 C9 C10 0.9(11) . . . . ?
Co1 N4 C9 C10 172.6(7) 2_656 . . . ?
N4 C9 C10 N3 -0.9(12) . . . . ?
C8 N3 C10 C9 0.5(11) . . . . ?
C7 N3 C10 C9 -178.6(9) . . . . ?
C7 C11 C3 C4 1.3(14) . . . . ?
C7 C11 C3 N2 -178.2(8) . . . . ?
C5 C4 C3 C11 0.5(15) . . . . ?
C5 C4 C3 N2 180.0(9) . . . . ?
C12 N2 C3 C11 43.0(13) . . . . ?
C2 N2 C3 C11 -138.4(11) . . . . ?
C12 N2 C3 C4 -136.5(10) . . . . ?
C2 N2 C3 C4 42.1(14) . . . . ?
C3 C4 C5 C6 -1.0(15) . . . . ?
C7 C6 C5 C4 -0.3(15) . . . . ?
C12 N1 C1 C2 -1.5(12) . . . . ?
Co1 N1 C1 C2 172.5(8) . . . . ?
C24 C25 C32 C24 1.9(14) . . . 3_566 ?
C26 C25 C32 C24 178.3(8) . . . 3_566 ?
C32 C25 C26 C31 48.7(12) . . . . ?
C24 C25 C26 C31 -135.0(10) . . . . ?
C32 C25 C26 C27 -132.9(10) . . . . ?
C24 C25 C26 C27 43.4(13) . . . . ?
Co1 O1 C13 O2 -6.1(11) . . . . ?
Co1 O1 C13 C14 174.0(7) . . . . ?
C15 C14 C13 O2 163.8(11) . . . . ?
C16 C14 C13 O2 -11.4(17) . . . . ?
C15 C14 C13 O1 -16.2(15) . . . . ?
C16 C14 C13 O1 168.6(10) . . . . ?
N1 C1 C2 N2 1.5(13) . . . . ?
C12 N2 C2 C1 -0.8(12) . . . . ?
C3 N2 C2 C1 -179.6(9) . . . . ?
C16 C14 C15 C16 -1(2) . . . 3_676 ?
C13 C14 C15 C16 -176.7(11) . . . 3_676 ?
C31 C26 C27 C28 -2.1(16) . . . . ?
C25 C26 C27 C28 179.6(10) . . . . ?
C26 C27 C28 C29 2.4(19) . . . . ?
C27 C26 C31 C30 1.2(16) . . . . ?
C25 C26 C31 C30 179.5(10) . . . . ?
C27 C28 C29 C30 -2(2) . . . . ?
C28 C29 C30 C31 1(2) . . . . ?
C26 C31 C30 C29 -0.7(19) . . . . ?
C15 C14 C16 C15 1.1(19) . . . 3_676 ?
C13 C14 C16 C15 176.4(10) . . . 3_676 ?
C15 C14 C16 C17 -176.8(12) . . . . ?
C13 C14 C16 C17 -1.6(19) . . . . ?
C14 C16 C17 C18 -95.3(14) . . . . ?
C15 C16 C17 C18 86.7(13) 3_676 . . . ?
C14 C16 C17 C22 85.8(15) . . . . ?
C15 C16 C17 C22 -92.2(13) 3_676 . . . ?
C22 C17 C18 C19 0.0 . . . . ?
C16 C17 C18 C19 -179.0(12) . . . . ?
C17 C18 C19 C20 0.0 . . . . ?
C18 C19 C20 C21 0.0 . . . . ?
C19 C20 C21 C22 0.0 . . . . ?
C20 C21 C22 C17 0.0 . . . . ?
C18 C17 C22 C21 0.0 . . . . ?
C16 C17 C22 C21 178.9(13) . . . . ?
 
loop_
 _geom_hbond_atom_site_label_D 
 _geom_hbond_atom_site_label_H 
 _geom_hbond_atom_site_label_A 
 _geom_hbond_distance_DH 
 _geom_hbond_distance_HA 
 _geom_hbond_distance_DA 
 _geom_hbond_angle_DHA 
 _geom_hbond_site_symmetry_A 
C8 H8 O3  0.93 2.66 3.112(10) 110.5 2_656
C12 H12 O2  0.93 2.45 2.982(12) 116.2 .
C9 H9 O2  0.93 2.59 3.102(13) 115.1 2_656
C10 H10 O4  0.93 2.37 3.248(12) 158.4 2_556
C1 H1 O4  0.93 2.52 3.177(12) 127.6 .
 
_refine_diff_density_max    1.293
_refine_diff_density_min   -0.802
_refine_diff_density_rms    0.111

_shelx_res_file
;
TITL D:\frames\guest\VIN_249_apohost_50barCO2\work\Solve1_a.res in P2(1)/n
    C:\Users\Varva\OneDrive\Desktop\work\solve1_a_sq.res
    created by SHELXL-2016/6 at 19:41:16 on 14-Mar-2022
CELL 0.71073 10.0073 14.8688 23.4929 90.000 100.746 90.000
ZERR 4.0000 0.0019 0.0026 0.0043 0.000 0.006 0.000
LATT 1
SYMM 0.5-X, 0.5+Y, 0.5-Z
SFAC C H N O CO
UNIT 128 88 16 16 4
BOND $H
CONF
ABIN
ABIN
EADP C17 C18 C19 C20 C21 C22
EQIV $1 3/2-X,1/2+Y,3/2-Z
EQIV $2 1/2-X,1/2+Y,3/2-Z
HTAB C8 O3_$1
HTAB C12 O2
HTAB C9 O2_$1
HTAB C10 O4_$2
HTAB C1 O4
ACTA
FMAP 2 1 53
PLAN 20 0 0
TEMP 25
L.S. 20 0 69
WGHT    0.098400   34.392700
FVAR       0.35515
CO1   5    0.418717    0.702675    0.620562    11.00000    0.04305    0.04587 =
         0.05764    0.00112   -0.00349   -0.00968
O3    4    0.300932    0.604308    0.585335    11.00000    0.03373    0.05070 =
         0.08407   -0.00981    0.00533   -0.01174
O2    4    0.551160    0.840757    0.624931    11.00000    0.09060    0.06123 =
         0.06495    0.01618   -0.01350   -0.01237
N1    3    0.419453    0.725340    0.704507    11.00000    0.04177    0.04397 =
         0.07480    0.00480    0.00320   -0.01186
N4    3    0.904318    1.135167    0.881973    11.00000    0.03714    0.05383 =
         0.06717   -0.00719    0.00596    0.00765
N2    3    0.495597    0.768617    0.794953    11.00000    0.05423    0.05506 =
         0.05508   -0.00380    0.00430   -0.01030
N3    3    0.760295    1.022596    0.882485    11.00000    0.04049    0.05945 =
         0.06373   -0.00485    0.00046    0.00438
O1    4    0.379675    0.797233    0.561102    11.00000    0.06998    0.05550 =
         0.07504    0.01794   -0.00272   -0.01820
C8    1    0.893240    1.050436    0.890035    11.00000    0.03402    0.04266 =
         0.06612   -0.00020   -0.00022    0.00725
AFIX  43
H8    2    0.967236    1.011992    0.899925    11.00000   -1.20000
AFIX   0
C23   1    0.176570    0.603193    0.590161    11.00000    0.04347    0.03750 =
         0.07069   -0.01961   -0.00449   -0.01270
O4    4    0.129178    0.642385    0.625570    11.00000    0.04828    0.18073 =
         0.11496   -0.09097    0.01170   -0.03085
C24   1    0.084707    0.543059    0.545599    11.00000    0.02693    0.06229 =
         0.06263   -0.00639    0.00966   -0.01690
C14   1    0.487006    0.931668    0.539853    11.00000    0.05539    0.02815 =
         0.06948    0.00737    0.00688   -0.00234
C25   1    0.116494    0.456257    0.531302    11.00000    0.02475    0.05378 =
         0.06476   -0.00180    0.00376   -0.01070
C4    1    0.617610    0.761827    0.895476    11.00000    0.05894    0.06625 =
         0.05787    0.00252    0.01129   -0.00220
AFIX  43
H4    2    0.586720    0.703234    0.897997    11.00000   -1.20000
AFIX   0
C12   1    0.513845    0.772681    0.740331    11.00000    0.04914    0.04080 =
         0.06861   -0.00387    0.00717   -0.00583
AFIX  43
H12   2    0.583721    0.804548    0.728413    11.00000   -1.20000
AFIX   0
C7    1    0.713193    0.934341    0.887397    11.00000    0.03870    0.05251 =
         0.06457   -0.00277    0.00869    0.00103
C6    1    0.747712    0.889213    0.938316    11.00000    0.04223    0.05464 =
         0.06460   -0.00617   -0.00376    0.00504
AFIX  43
H6    2    0.802598    0.916101    0.970059    11.00000   -1.20000
AFIX   0
C11   1    0.626537    0.896375    0.839321    11.00000    0.03945    0.05722 =
         0.05782   -0.00218    0.00305    0.01294
AFIX  43
H11   2    0.600639    0.928853    0.805216    11.00000   -1.20000
AFIX   0
C9    1    0.773052    1.167795    0.867551    11.00000    0.02554    0.05905 =
         0.08172    0.00280    0.00384    0.01063
AFIX  43
H9    2    0.748826    1.227259    0.858705    11.00000   -1.20000
AFIX   0
C10   1    0.685933    1.098695    0.868482    11.00000    0.04104    0.06612 =
         0.07839   -0.00740   -0.00270    0.00654
AFIX  43
H10   2    0.591515    1.102467    0.860874    11.00000   -1.20000
AFIX   0
C3    1    0.581845    0.811046    0.844139    11.00000    0.04772    0.05755 =
         0.05294   -0.00786    0.00549    0.00130
C5    1    0.699384    0.801872    0.942134    11.00000    0.06327    0.08326 =
         0.04106    0.00467   -0.00374    0.01605
AFIX  43
H5    2    0.722783    0.770261    0.976717    11.00000   -1.20000
AFIX   0
C1    1    0.339008    0.692232    0.740132    11.00000    0.03798    0.09024 =
         0.06546   -0.00309    0.00299   -0.01121
AFIX  43
H1    2    0.262238    0.657184    0.727492    11.00000   -1.20000
AFIX   0
C32   1    0.032285    0.413183    0.487022    11.00000    0.03649    0.04142 =
         0.07408   -0.00829    0.00587   -0.01182
AFIX  43
H32   2    0.051549    0.354272    0.477972    11.00000   -1.20000
AFIX   0
C26   1    0.236878    0.404694    0.565214    11.00000    0.04351    0.03830 =
         0.08331    0.00684   -0.00544   -0.01067
C13   1    0.474436    0.853417    0.578002    11.00000    0.05527    0.03905 =
         0.07517    0.00552    0.01649   -0.00900
C2    1    0.382510    0.715655    0.795458    11.00000    0.05414    0.09179 =
         0.06548   -0.00168    0.00719   -0.01821
AFIX  43
H2    2    0.344781    0.699727    0.827335    11.00000   -1.20000
AFIX   0
C15   1    0.421392    0.928616    0.483332    11.00000    0.09529    0.04378 =
         0.07940    0.00140   -0.00403   -0.02195
AFIX  43
H15   2    0.367188    0.878823    0.471322    11.00000   -1.20000
AFIX   0
C27   1    0.262977    0.406724    0.624269    11.00000    0.06615    0.07037 =
         0.09251    0.02259   -0.00467   -0.02107
AFIX  43
H27   2    0.207838    0.439862    0.644277    11.00000   -1.20000
AFIX   0
C28   1    0.378307    0.356322    0.655563    11.00000    0.08320    0.12382 =
         0.10092    0.04096   -0.02570   -0.02433
AFIX  43
H28   2    0.397232    0.354344    0.695832    11.00000   -1.20000
AFIX   0
C31   1    0.317818    0.359265    0.534555    11.00000    0.04185    0.07465 =
         0.12278   -0.00107   -0.00159   -0.01520
AFIX  43
H31   2    0.298920    0.359797    0.494267    11.00000   -1.20000
AFIX   0
C29   1    0.457151    0.312260    0.623335    11.00000    0.08641    0.09803 =
         0.15000    0.03220   -0.03203   -0.01874
AFIX  43
H29   2    0.533062    0.281107    0.642367    11.00000   -1.20000
AFIX   0
C30   1    0.429608    0.311840    0.564348    11.00000    0.04951    0.08472 =
         0.17213    0.00289   -0.01395   -0.00653
AFIX  43
H30   2    0.485281    0.279958    0.543928    11.00000   -1.20000
AFIX   0
C16   1    0.569412    1.004752    0.557323    11.00000    0.09604    0.04234 =
         0.07308    0.00561    0.00172   -0.01805
AFIX  66
C17   1    0.656250    1.020379    0.616031    11.00000    0.16494    0.17213 =
         0.10029   -0.02043   -0.02221   -0.01970
C18   1    0.598558    1.072285    0.654327    11.00000    0.16494    0.17213 =
         0.10029   -0.02043   -0.02221   -0.01970
AFIX  43
H18   2    0.510542    1.094268    0.643247    11.00000   -1.20000
AFIX  65
C19   1    0.672415    1.091335    0.709182    11.00000    0.16494    0.17213 =
         0.10029   -0.02043   -0.02221   -0.01970
AFIX  43
H19   2    0.633814    1.126063    0.734804    11.00000   -1.20000
AFIX  65
C20   1    0.803964    1.058479    0.725742    11.00000    0.16494    0.17213 =
         0.10029   -0.02043   -0.02221   -0.01970
AFIX  43
H20   2    0.853379    1.071225    0.762444    11.00000   -1.20000
AFIX  65
C21   1    0.861659    1.006573    0.687447    11.00000    0.16494    0.17213 =
         0.10029   -0.02043   -0.02221   -0.01970
AFIX  43
H21   2    0.949674    0.984591    0.698527    11.00000   -1.20000
AFIX  65
C22   1    0.787803    0.987523    0.632591    11.00000    0.16494    0.17213 =
         0.10029   -0.02043   -0.02221   -0.01970
AFIX  43
H22   2    0.826404    0.952794    0.606969    11.00000   -1.20000
AFIX   0
HKLF 4


REM  D:\frames\guest\VIN_249_apohost_50barCO2\work\Solve1_a.res in P2(1)/n
REM R1 =  0.1300 for    3976 Fo > 4sig(Fo)  and  0.1979 for all    7065 data
REM    328 parameters refined using      0 restraints

END

WGHT      0.0952     34.8524

REM Highest difference peak  1.293,  deepest hole -0.802,  1-sigma level  0.111
Q1    1   0.4195  0.7096  0.6626  11.00000  0.05    1.29
Q2    1   0.4226  0.6983  0.5769  11.00000  0.05    1.28
Q3    1   0.4745  0.7802  0.6222  11.00000  0.05    0.57
Q4    1   0.3639  0.7969  0.6167  11.00000  0.05    0.56
Q5    1   0.5012  0.9331  0.5838  11.00000  0.05    0.55
Q6    1   0.4975  1.0432  0.6270  11.00000  0.05    0.51
Q7    1   0.6451  1.0858  0.6605  11.00000  0.05    0.50
Q8    1   0.5214  0.7840  0.6608  11.00000  0.05    0.48
Q9    1   0.6478  0.7415  0.8478  11.00000  0.05    0.44
Q10   1   0.5330  1.0959  0.7350  11.00000  0.05    0.43
Q11   1   0.4314  0.6427  0.6288  11.00000  0.05    0.42
Q12   1   0.1484  0.6144  0.5437  11.00000  0.05    0.39
Q13   1   0.9009  0.9516  0.7219  11.00000  0.05    0.38
Q14   1   0.9621  1.0598  0.7168  11.00000  0.05    0.36
Q15   1   0.3679  0.7935  0.5156  11.00000  0.05    0.36
Q16   1   0.5137  0.7555  0.8379  11.00000  0.05    0.36
Q17   1   0.5503  0.8739  0.8809  11.00000  0.05    0.36
Q18   1   0.5568  1.1396  0.7007  11.00000  0.05    0.35
Q19   1   0.7894  1.0382  0.6326  11.00000  0.05    0.35
Q20   1   0.4633  0.9368  0.6163  11.00000  0.05    0.35
;
_shelx_res_checksum   98726

_shelx_hkl_file
;
   1   0   0   -2.70    2.30
   1   0   0   -0.40    0.60
   1   0   0   -6.50    2.90
  -1   0   0   -0.60    2.30
  -1   0   0   -0.80    1.00
  -1   0   0    0.50    0.60
  -2   0   0  120.29   14.10
   2   0   0  114.39   14.20
  -2   0   0   99.89   14.20
   2   0   0  107.09   14.70
   2   0   0  110.59   14.00
  -2   0   0  107.69   14.50
   3   0   0    7.40    6.80
   3   0   0   13.30    7.20
   3   0   0   12.20    8.00
  -3   0   0   14.40    8.50
  -3   0   0   17.80    7.20
  -3   0   0    4.60    7.00
   4   0   0  500.75   61.19
  -4   0   0  533.85   61.29
  -4   0   0  522.95   61.39
   4   0   0  578.34   61.29
   4   0   0  538.75   62.49
  -5   0   0   31.90    9.00
  -5   0   0   45.30    9.50
   5   0   0    9.00    9.20
   5   0   0    9.10    9.50
   5   0   0   32.40   11.50
  -5   0   0   27.80   10.30
   6   0   0  820.42   97.59
   6   0   0  700.23   98.29
  -6   0   0  929.51   98.09
  -6   0   0  953.40   97.59
  -6   0   0  824.02   98.39
   6   0   0  822.92   98.29
   6   0   0  933.11   97.89
   7   0   0   37.70   14.00
  -7   0   0   29.70   15.30
   7   0   0   73.79   17.20
  -7   0   0   55.39   16.50
  -7   0   0   51.29   14.10
   7   0   0   34.90   13.60
   8   0   0   24.90   15.10
   8   0   0    8.90   14.80
   8   0   0  -25.60   17.80
  -8   0   0  -26.70   19.40
  -8   0   0  -11.10   13.00
   8   0   0   -4.10   16.10
  -9   0   0   -5.60   16.70
   9   0   0   -8.20   14.40
   9   0   0  -16.10   15.50
  -9   0   0   -1.20   14.60
   9   0   0   27.30   14.20
 -10   0   0   98.49   18.60
  10   0   0   47.40   17.80
 -10   0   0   58.29   21.10
  10   0   0   50.29   18.90
  10   0   0   79.09   23.10
 -11   0   0   33.30   16.50
  11   0   0   -0.50   16.60
  11   0   0   27.90   19.30
  11   0   0   26.80   15.20
  12   0   0   38.30   19.30
 -12   0   0   -2.20   22.10
  12   0   0  -17.30   16.10
  12   0   0   -7.00   18.00
  -1  -1   0  608.94   65.79
   1  -1   0  534.65   65.79
  -1  -1   0  683.23   65.89
   1   1   0  647.74   65.79
  -1   1   0  529.45   65.79
   1   1   0  580.94   65.79
  -1   1   0  502.55   65.69
  -2  -1   0   73.99    9.40
   2  -1   0   31.70    9.80
   2  -1   0   62.59    9.10
  -2  -1   0   80.99    9.90
  -2  -1   0   57.69    9.00
  -2   1   0   41.30    9.10
  -2   1   0   63.49    9.00
  -2   1   0   49.30    9.80
   2   1   0   70.69    9.10
   2   1   0   58.99    9.00
   2   1   0   63.59   10.30
   2   1   0   85.39   10.20
   3  -1   0  148.39   21.90
   3  -1   0  144.59   22.20
  -3  -1   0  174.98   22.70
  -3  -1   0  185.28   22.50
   3  -1   0  172.78   22.70
  -3  -1   0  189.48   22.20
   3   1   0  154.58   22.00
  -3   1   0  207.28   22.70
   3   1   0  189.68   22.10
  -3   1   0  182.68   22.00
   3   1   0  206.38   22.90
  -3   1   0  155.98   22.00
   3   1   0  203.58   23.10
  -4  -1   0  102.59   15.70
   4  -1   0   91.79   19.10
   4  -1   0   83.39   15.90
  -4  -1   0   97.19   16.20
   4  -1   0  100.69   15.60
  -4  -1   0  112.79   16.00
  -4   1   0  117.59   15.40
   4   1   0  109.19   15.30
  -4   1   0  111.39   15.70
  -4   1   0  108.19   15.30
   4   1   0  137.59   17.00
   4   1   0  105.09   16.80
   4   1   0  125.79   15.60
  -5  -1   0   16.60    9.00
  -5  -1   0   26.10    8.70
  -5  -1   0    9.00   10.80
   5  -1   0   20.90    8.60
   5  -1   0   30.40   10.50
   5   1   0   30.80    9.10
  -5   1   0   20.20    9.40
   5   1   0   17.40    8.30
  -5   1   0   10.60    8.40
   5   1   0   -3.20    8.90
   5   1   0    1.70   10.50
  -5   1   0   39.90   10.30
   6  -1   0   52.29   12.20
   6  -1   0   57.89   15.00
  -6  -1   0   38.00   13.90
  -6  -1   0   44.20   12.50
  -6  -1   0   51.09   11.30
   6  -1   0   28.20   11.60
  -6   1   0   48.00   12.40
  -6   1   0   44.60   13.50
   6   1   0   23.10   13.50
   6   1   0    7.50   11.10
   6   1   0   30.70   11.60
  -6   1   0   54.79   11.30
   6   1   0   36.00   11.80
   7  -1   0  170.18   21.50
   7  -1   0   98.99   20.90
  -7  -1   0  128.69   21.80
   7  -1   0  163.88   23.80
  -7  -1   0  112.79   22.40
  -7  -1   0  123.29   22.50
   7  -1   0  164.78   25.70
   7   1   0  149.79   24.70
  -7   1   0  167.68   21.70
   7   1   0  160.88   21.80
  -7   1   0  137.89   23.70
   7   1   0  120.09   23.20
  -7   1   0  219.18   24.70
   7   1   0   85.79   21.20
  -8  -1   0   29.10   19.40
   8  -1   0   24.30   19.10
   8  -1   0   20.70   15.90
  -8  -1   0   22.60   15.70
  -8  -1   0    7.50   19.30
   8  -1   0   23.60   14.50
   8  -1   0   30.20   14.80
   8   1   0  -12.40   14.50
   8   1   0   39.50   19.10
  -8   1   0   28.20   14.60
  -8   1   0    7.80   16.80
   8   1   0   38.00   16.90
   8   1   0   36.90   16.30
   9  -1   0   14.00   15.00
   9  -1   0  -10.60   15.00
  -9  -1   0   14.00   20.50
   9  -1   0    5.60   15.90
  -9  -1   0   -2.40   17.40
  -9   1   0    5.50   15.10
  -9   1   0   23.00   13.60
   9   1   0    5.60   14.10
   9   1   0   -3.30   14.80
   9   1   0    4.00   14.60
  10  -1   0   43.10   18.10
 -10  -1   0   90.59   18.30
  10  -1   0   32.40   20.20
  10  -1   0   21.60   16.60
  10  -1   0    9.20   17.40
 -10  -1   0   63.19   19.70
 -10   1   0   84.19   18.80
 -10   1   0   48.00   20.20
  10   1   0   36.10   17.40
  10   1   0   64.79   18.90
  10   1   0  116.89   23.90
  10   1   0   22.80   15.90
  10   1   0   75.59   17.10
  11  -1   0  -18.40   14.40
  11  -1   0   16.90   15.60
 -11  -1   0  -15.50   14.70
  11  -1   0   35.40   19.90
 -11   1   0   13.10   18.50
 -11   1   0    4.70   22.80
  11   1   0   -2.20   17.40
  11   1   0   20.10   14.70
  11   1   0   -8.00   15.20
  11   1   0   17.20   22.70
 -11   1   0   -3.10   14.10
  12  -1   0    5.00   16.70
 -12  -1   0   30.20   25.40
  12  -1   0   -7.50   17.50
  12  -1   0  -39.90   16.30
 -12  -1   0   -4.80   16.20
  12   1   0    5.30   19.50
  12   1   0  -36.30   16.70
  12   1   0  -23.10   19.50
 -12   1   0  -23.70   16.70
  12   1   0   12.80   19.00
   0  -2   0   67.39    8.60
   0   2   0   74.99    8.80
   0   2   0   65.69    8.80
   1  -2   0   17.20    4.70
  -1  -2   0   24.90    4.80
  -1  -2   0   18.80    4.20
  -1  -2   0   27.90    4.30
   1  -2   0   28.60    4.10
   1   2   0   28.80    4.50
  -1   2   0   16.90    4.80
   1   2   0   29.50    5.20
   1   2   0   18.40    4.10
  -2  -2   0 5232.78  550.94
  -2  -2   0 4656.83  550.84
  -2  -2   0 5295.07  551.04
   2  -2   0 4349.86  550.74
  -2  -2   0 4987.50  550.84
   2   2   0 4998.70  550.94
   2   2   0 5315.87  550.84
   2   2   0 5322.97  550.84
  -2   2   0 4261.97  550.74
   2   2   0 4591.74  550.74
  -3  -2   0    1.20    8.90
  -3  -2   0   21.40    7.10
  -3  -2   0    4.70    8.00
   3  -2   0   48.70    8.40
  -3  -2   0   -2.40    6.50
   3   2   0    0.80    7.10
   3   2   0   13.30    7.90
   3   2   0    2.50    6.80
   3   2   0    6.40    5.60
  -4  -2   0  144.89   18.50
  -4  -2   0  144.89   18.40
  -4  -2   0  122.69   19.60
   4  -2   0  134.19   18.60
   4  -2   0  114.99   18.40
   4   2   0  135.49   18.60
  -4   2   0  135.19   18.00
  -4   2   0  154.88   19.10
   4   2   0  130.19   19.00
  -4   2   0  130.39   17.90
   4   2   0  171.88   22.70
   4   2   0  160.48   18.50
  -5  -2   0   51.99   12.30
   5  -2   0   71.79   12.60
  -5  -2   0   42.90   10.40
  -5  -2   0   27.50   10.60
   5  -2   0   43.10   10.60
  -5   2   0   69.69   12.20
   5   2   0   57.69   12.40
   5   2   0   44.10   10.60
   5   2   0   27.10   10.50
  -5   2   0   54.99    9.80
   5   2   0   29.70   10.30
   6  -2   0  110.79   19.20
  -6  -2   0  155.08   21.30
  -6  -2   0  117.39   21.30
   6  -2   0  151.18   20.50
  -6  -2   0  127.59   20.00
   6  -2   0  124.89   21.20
  -6   2   0  125.79   19.40
   6   2   0  137.39   19.20
  -6   2   0  117.89   20.50
   6   2   0  194.48   21.60
   6   2   0  144.39   19.80
  -6   2   0   94.79   18.60
   6   2   0  118.79   21.60
   7  -2   0    4.60   15.90
  -7  -2   0   14.70   14.60
  -7  -2   0   24.70   13.00
   7  -2   0    5.00   12.50
  -7  -2   0   38.20   19.30
   7  -2   0   18.80   13.90
   7   2   0   -0.60   14.00
  -7   2   0   39.30   11.90
   7   2   0   23.90   16.30
   7   2   0   23.70   12.40
  -7   2   0   18.90   12.90
   7   2   0   -0.50   12.00
  -8  -2   0   21.80   18.80
  -8  -2   0   42.30   21.50
   8  -2   0   54.29   16.20
   8  -2   0   29.40   17.00
   8  -2   0    8.40   18.50
   8  -2   0   32.80   15.60
  -8  -2   0   46.10   15.70
  -8   2   0   26.70   17.80
   8   2   0   36.00   20.20
   8   2   0   31.90   16.30
   8   2   0   41.30   15.60
  -8   2   0   48.90   15.00
   8   2   0   25.60   20.40
   9  -2   0   76.09   17.80
   9  -2   0   37.00   23.30
  -9  -2   0   34.00   19.90
   9  -2   0   49.60   17.10
  -9  -2   0   84.19   22.00
  -9   2   0   60.09   18.50
   9   2   0   29.10   15.40
  -9   2   0   64.99   16.50
   9   2   0  111.09   18.50
   9   2   0   61.89   18.90
   9   2   0   60.29   18.20
 -10  -2   0   -2.30   21.50
  10  -2   0    0.90   16.70
 -10  -2   0    5.20   19.50
 -10  -2   0  -19.90   15.70
  10  -2   0    0.10   16.00
  10   2   0   17.90   17.20
 -10   2   0   20.70   16.60
  10   2   0   17.80   15.50
  10   2   0   16.90   15.60
  10   2   0   -3.40   15.70
 -10   2   0    7.60   14.20
  10   2   0   26.70   21.90
 -10   2   0   25.80   25.00
 -11  -2   0   37.10   19.50
  11  -2   0    4.60   21.60
  11  -2   0    1.30   16.10
  11  -2   0   26.00   21.30
  11   2   0   48.70   21.00
  11   2   0   30.00   17.20
  11   2   0    4.70   16.20
  11   2   0   -1.30   17.10
 -11   2   0   35.20   16.60
 -12  -2   0   21.10   20.90
  12  -2   0  -34.30   17.40
  12   2   0   29.30   18.60
  12   2   0   38.20   21.60
  12   2   0   26.20   22.30
 -12   2   0   30.20   14.50
  12   2   0  -29.70   16.30
   0  -3   0   -4.60    5.20
   0  -3   0    1.60    6.20
   0   3   0   -0.40    5.30
   0   3   0   17.90    5.30
   1  -3   0 1901.01  217.48
  -1  -3   0 2040.50  217.68
   1  -3   0 1952.40  217.68
  -1   3   0 1966.10  217.38
   1   3   0 2065.29  217.38
   1   3   0 1818.92  217.68
  -1   3   0 1782.42  217.58
  -2  -3   0  693.53   74.99
   2  -3   0  685.23   74.79
  -2  -3   0  556.64   74.79
  -2  -3   0  706.03   75.09
   2  -3   0  760.72   74.69
  -2  -3   0  646.14   74.99
   2   3   0  625.94   74.79
  -2   3   0  717.73   75.19
   2   3   0  570.64   74.69
   2   3   0  651.03   74.79
   2   3   0  640.14   74.89
   2   3   0  676.23   75.89
  -3  -3   0   96.89   13.80
  -3  -3   0   83.79   13.10
  -3  -3   0   92.79   13.40
  -3  -3   0  110.89   14.40
   3  -3   0   88.09   12.60
   3  -3   0   68.09   12.40
   3  -3   0   57.59   12.60
   3   3   0  110.09   13.40
   3   3   0   99.29   12.90
   3   3   0   98.09   13.80
  -3   3   0   65.19   12.00
   3   3   0  100.79   13.00
   3   3   0   76.49   12.80
  -3   3   0   85.79   12.20
  -4  -3   0  241.48   31.00
  -4  -3   0  226.38   30.30
   4  -3   0  258.27   30.20
  -4  -3   0  243.28   30.40
   4  -3   0  285.27   35.00
   4   3   0  227.28   30.10
  -4   3   0  275.87   29.90
   4   3   0  235.08   30.40
   4   3   0  244.18   30.20
   4   3   0  235.68   34.60
   4   3   0  278.37   30.10
  -4   3   0  269.97   29.90
   5  -3   0  270.87   39.90
  -5  -3   0  386.56   40.80
  -5  -3   0  339.57   40.80
   5  -3   0  298.97   40.20
  -5  -3   0  330.17   40.10
  -5   3   0  322.27   39.60
   5   3   0  384.06   40.20
   5   3   0  341.67   40.50
   5   3   0  358.76   41.00
   5   3   0  345.17   40.10
  -6  -3   0  256.57   30.60
  -6  -3   0  265.37   31.60
  -6  -3   0  216.38   31.80
   6  -3   0  213.18   31.40
   6  -3   0  213.28   29.80
   6  -3   0  223.08   31.40
   6   3   0  233.88   30.70
   6   3   0  248.68   31.40
   6   3   0  255.27   31.90
   6   3   0  243.88   29.90
  -6   3   0  245.38   29.80
  -6   3   0  221.78   30.30
  -7  -3   0  377.76   41.70
   7  -3   0  322.97   42.10
  -7  -3   0  307.67   40.40
   7  -3   0  277.17   39.90
  -7  -3   0  348.97   44.70
   7  -3   0  297.97   42.00
  -7   3   0  284.17   40.60
   7   3   0  335.37   42.80
   7   3   0  330.67   41.60
  -7   3   0  299.47   39.80
   7   3   0  376.36   40.40
   7   3   0  306.47   39.80
   7   3   0  335.57   41.70
   8  -3   0  109.39   22.10
   8  -3   0   98.09   23.80
  -8  -3   0  134.19   22.00
  -8  -3   0  113.59   22.70
   8  -3   0  106.79   21.60
  -8  -3   0  127.29   25.30
  -8   3   0   92.49   22.20
   8   3   0  105.29   21.30
   8   3   0  101.19   20.60
  -8   3   0  153.38   20.90
   8   3   0  127.39   24.80
   8   3   0  139.89   21.10
   9  -3   0  -13.90   14.60
   9  -3   0   -6.80   13.90
   9  -3   0   -6.60   15.10
  -9  -3   0   -9.90   17.20
  -9  -3   0   17.00   13.80
  -9  -3   0   -8.60   18.30
   9  -3   0  -19.00   17.60
  -9   3   0    3.40   18.90
  -9   3   0   -4.30   12.80
   9   3   0    0.50   15.20
   9   3   0   13.40   14.70
   9   3   0   10.60   15.70
   9   3   0   -1.50   12.90
  -9   3   0    4.80   13.80
   9   3   0   16.50   23.20
 -10  -3   0   57.29   16.60
  10  -3   0   18.70   16.30
  10  -3   0   13.80   16.90
 -10  -3   0   21.20   19.50
  10  -3   0   43.00   20.90
  10  -3   0   33.30   17.20
 -10  -3   0   58.89   23.30
 -10   3   0   56.29   21.80
 -10   3   0   35.80   17.50
  10   3   0   32.90   16.10
  10   3   0   46.70   16.60
  10   3   0   65.49   20.20
  10   3   0   65.19   21.80
 -10   3   0   44.80   15.60
  10   3   0    9.90   15.40
  11  -3   0   22.90   18.90
 -11  -3   0   64.79   23.60
  11  -3   0   66.89   22.90
  11   3   0   45.70   16.30
 -11   3   0   31.60   15.70
  11   3   0   31.50   20.00
  11   3   0    9.80   19.70
  11   3   0   24.10   16.10
 -11   3   0   43.90   23.30
 -12  -3   0   27.10   21.00
  12   3   0  -16.90   21.20
  12   3   0    5.30   18.60
 -12   3   0   20.60   14.50
  12   3   0  -18.10   15.80
   0  -4   0  161.78   17.20
   0  -4   0  131.99   19.00
   0  -4   0  123.59   18.10
   0   4   0  124.89   18.00
  -1  -4   0 1486.85  170.38
   1  -4   0 1376.46  170.28
  -1  -4   0 1706.63  170.08
   1  -4   0 1444.06  170.18
  -1  -4   0 1573.94  170.28
   1   4   0 1519.95  170.38
   1   4   0 1735.13  170.08
  -1   4   0 1306.97  170.18
  -1   4   0 1423.26  169.98
   2  -4   0  948.71  114.69
   2   4   0 1105.89  115.19
  -2   4   0  962.20  114.99
   2   4   0 1049.70  114.59
  -3  -4   0  979.80  120.89
  -3  -4   0 1125.19  121.29
  -3  -4   0 1215.38  121.19
   3  -4   0  904.81  120.79
  -3  -4   0 1154.28  121.09
   3  -4   0 1019.40  120.99
   3   4   0 1076.19  121.29
   3   4   0 1088.29  120.89
   3   4   0 1144.79  120.99
  -3   4   0  924.41  120.79
  -3   4   0 1017.80  121.19
   3   4   0 1107.19  120.89
   3   4   0 1170.38  121.09
  -4  -4   0  117.19   20.80
   4  -4   0  161.38   19.70
  -4  -4   0  129.49   19.80
   4  -4   0  200.48   19.80
  -4  -4   0  146.29   20.20
  -4   4   0  177.98   18.80
  -4   4   0  162.68   20.40
  -4   4   0  179.28   19.70
   4   4   0  120.29   20.60
   4   4   0  133.19   20.90
   4   4   0  119.89   19.40
   4   4   0  108.19   19.60
   4   4   0  156.48   19.70
   5  -4   0  110.89   18.40
  -5  -4   0  158.48   19.50
  -5  -4   0  126.69   19.30
   5  -4   0  117.19   18.30
   5  -4   0  133.39   17.80
  -5  -4   0  113.69   18.20
   5   4   0  134.79   18.50
  -5   4   0  109.39   17.10
   5   4   0  125.39   18.30
  -5   4   0   71.89   18.60
   5   4   0  135.09   19.20
   5   4   0  132.49   20.00
  -5   4   0  113.39   17.40
   5   4   0  169.48   21.90
   6  -4   0   80.69   15.20
  -6  -4   0   61.39   16.10
   6  -4   0   80.39   16.60
   6  -4   0   83.29   15.80
  -6  -4   0  107.09   15.80
  -6  -4   0   74.99   17.50
   6   4   0   96.29   18.40
  -6   4   0   64.19   16.40
   6   4   0   80.09   15.30
   6   4   0   94.09   17.10
  -6   4   0   89.39   16.10
   6   4   0   89.09   15.10
  -6   4   0   91.59   14.10
   6   4   0   60.39   13.40
  -7  -4   0   82.69   20.00
   7  -4   0   44.80   16.30
   7  -4   0   96.69   16.50
  -7  -4   0   48.30   20.00
   7  -4   0   57.29   19.90
  -7  -4   0   82.19   16.80
   7   4   0   89.19   15.80
  -7   4   0   49.50   17.80
   7   4   0   81.39   16.70
   7   4   0  118.59   21.10
   7   4   0   56.29   14.10
  -7   4   0   81.79   15.40
  -7   4   0   17.40   19.00
   7   4   0   91.89   18.40
  -8  -4   0   15.90   20.40
   8  -4   0    2.90   17.40
  -8  -4   0   42.90   15.00
   8  -4   0    5.90   15.20
  -8  -4   0   22.40   15.40
   8  -4   0   28.50   15.80
   8   4   0   24.80   19.10
   8   4   0   13.10   19.60
   8   4   0   15.90   15.40
  -8   4   0   30.40   12.90
   8   4   0   12.20   13.40
  -8   4   0   37.00   15.30
   8   4   0   21.00   12.90
  -8   4   0   47.30   19.60
   9  -4   0   25.10   17.60
  -9  -4   0   57.79   16.80
  -9  -4   0   35.60   19.10
   9  -4   0   23.80   16.40
  -9  -4   0   26.10   19.90
   9   4   0   26.70   16.00
  -9   4   0   20.20   20.50
   9   4   0   44.10   17.40
  -9   4   0   62.89   13.90
   9   4   0   28.20   19.80
  -9   4   0   32.60   15.80
   9   4   0   17.60   16.50
  10  -4   0   33.70   21.00
  10  -4   0   15.10   17.00
 -10  -4   0   34.10   19.20
  10  -4   0   40.70   17.10
 -10  -4   0   36.30   22.60
 -10  -4   0   21.90   15.90
  10  -4   0   26.30   17.10
  10   4   0   12.50   17.60
 -10   4   0   25.80   15.00
  10   4   0   13.70   15.00
  10   4   0   53.19   20.60
  10   4   0   54.69   20.60
  11  -4   0  -11.70   15.40
  11  -4   0   36.80   20.70
  11  -4   0  -13.70   17.90
 -11  -4   0   11.90   15.90
 -11  -4   0   41.30   22.00
  11  -4   0    0.00   18.20
  11   4   0    2.80   14.40
 -11   4   0   32.10   20.00
 -11   4   0   24.10   12.80
  11   4   0   19.00   16.60
  11   4   0   27.70   17.10
  11   4   0   10.20   19.70
  11   4   0  -16.50   19.00
  12  -4   0   44.60   22.50
  12  -4   0   20.20   20.00
  12   4   0   -3.40   16.40
   0  -5   0    2.40    4.30
   0  -5   0  -16.70    8.40
   0  -5   0    7.90    7.80
   0   5   0   -3.10    7.30
  -1  -5   0 1720.33  187.98
   1  -5   0 1760.62  188.08
  -1  -5   0 1724.13  188.18
   1  -5   0 1646.54  187.88
  -1  -5   0 1701.33  187.58
   1   5   0 1633.34  187.88
  -1   5   0 1580.04  187.98
  -1   5   0 1559.14  187.68
   2  -5   0  980.70  111.29
  -2  -5   0 1054.89  111.09
  -2  -5   0 1015.10  111.59
  -2  -5   0  828.12  110.99
   2  -5   0  906.41  111.29
  -2  -5   0 1046.50  111.19
   2   5   0 1025.40  111.59
   2   5   0 1036.60  111.19
  -2   5   0  935.41  111.59
   2   5   0 1006.10  110.99
  -3  -5   0   10.30    7.70
  -3  -5   0   18.10    8.60
   3  -5   0   43.40    8.20
  -3  -5   0    4.20    8.60
  -3  -5   0   33.70    7.30
   3   5   0   20.20    7.60
  -3   5   0   14.20    7.30
   3   5   0   44.10    9.90
   3   5   0   43.10    6.30
  -3   5   0   34.60    9.40
  -4  -5   0  299.87   36.70
  -4  -5   0  301.57   36.70
  -4  -5   0  336.27   37.50
   4  -5   0  359.96   36.20
   4  -5   0  276.17   35.50
  -4  -5   0  272.67   36.30
  -4   5   0  353.76   36.80
   4   5   0  287.27   36.30
   4   5   0  261.37   37.00
   4   5   0  313.47   36.20
   5  -5   0  107.19   20.60
  -5  -5   0  173.88   21.60
  -5  -5   0  134.79   20.60
   5  -5   0  148.99   20.60
  -5  -5   0  166.08   23.00
   5  -5   0  112.69   19.20
  -5  -5   0  185.88   22.10
   5   5   0  138.59   20.00
  -5   5   0  110.59   19.00
  -5   5   0  115.09   19.70
   5   5   0  149.29   19.80
   5   5   0  150.98   20.40
   5   5   0  169.08   19.70
   5   5   0  146.49   21.30
  -6  -5   0   87.09   15.70
   6  -5   0   56.49   14.60
   6  -5   0   69.29   14.80
  -6  -5   0   77.79   16.80
  -6  -5   0   67.19   16.60
  -6   5   0   67.29   14.70
   6   5   0   41.30   15.40
   6   5   0   44.70   13.80
   6   5   0   67.09   13.30
   6   5   0   42.00   15.20
  -6   5   0   82.99   17.30
  -6   5   0   82.89   14.30
   7  -5   0  143.09   23.40
   7  -5   0  157.68   23.30
  -7  -5   0  156.68   23.10
  -7  -5   0  132.29   24.40
  -7  -5   0  144.99   25.90
   7  -5   0  126.29   24.60
   7   5   0  133.09   23.20
   7   5   0  158.78   22.80
  -7   5   0  132.59   21.20
   7   5   0  150.58   24.20
  -7   5   0   86.39   23.90
   7   5   0  141.29   23.20
   7   5   0  163.78   22.10
  -8  -5   0   14.20   18.30
  -8  -5   0   -9.90   13.90
  -8  -5   0   15.30   20.60
   8  -5   0   -2.40   14.70
   8  -5   0    3.20   14.80
   8  -5   0   -2.20   17.80
   8   5   0  -10.20   16.20
   8   5   0    4.80   12.20
  -8   5   0   33.60   17.70
   8   5   0   -2.00   13.90
  -8   5   0    8.00   11.40
   8   5   0   12.10   14.30
  -8   5   0   21.60   15.10
   8   5   0   30.40   17.00
   9  -5   0   20.90   20.90
   9  -5   0  -13.60   15.00
   9  -5   0   41.70   15.20
  -9  -5   0   40.40   16.60
  -9  -5   0    0.70   19.00
   9   5   0   23.30   15.30
   9   5   0   41.90   19.50
  -9   5   0   36.30   11.70
   9   5   0   32.80   14.30
  -9   5   0   25.30   14.20
   9   5   0   27.30   19.10
   9   5   0   -2.50   12.20
  10  -5   0   17.60   24.50
 -10  -5   0   61.59   17.20
 -10  -5   0   33.70   21.50
  10  -5   0    3.30   14.90
  10   5   0   34.50   14.60
  10   5   0   23.20   15.50
 -10   5   0   28.50   14.00
  10   5   0   15.90   18.20
  10   5   0   49.70   19.40
  11  -5   0    8.10   15.60
  11  -5   0   16.30   17.70
  11  -5   0  -10.70   14.70
 -11  -5   0   29.90   21.50
 -11  -5   0  -15.80   15.30
  11   5   0    1.70   21.40
  11   5   0   -7.40   14.20
  11   5   0   22.60   15.90
 -11   5   0    8.10   13.70
  11   5   0   -5.40   22.10
  11   5   0  -38.40   16.30
   0  -6   0   27.80   10.20
   0  -6   0   30.70    9.20
   0   6   0   40.90    9.00
   1  -6   0   82.59   13.50
   1  -6   0   72.59   14.10
  -1  -6   0   75.79   13.60
  -1  -6   0  110.49   15.10
   1   6   0   83.99   14.00
  -1   6   0   87.69   12.80
  -2  -6   0  130.29   15.20
   2  -6   0  120.59   16.10
  -2  -6   0   90.49   16.60
   2  -6   0   94.89   16.20
  -2  -6   0  107.39   14.90
  -2  -6   0  130.79   17.30
  -2  -6   0   81.79   14.60
   2   6   0  111.59   16.80
  -2   6   0  106.09   17.80
   2   6   0  138.39   15.10
   3  -6   0  585.64   77.09
  -3  -6   0  685.33   77.49
  -3  -6   0  792.62   77.59
  -3  -6   0  652.33   77.29
  -3  -6   0  714.83   77.59
   3  -6   0  645.14   77.49
   3   6   0  683.33   78.09
  -3   6   0  633.14   77.99
   3   6   0  726.33   77.09
   4  -6   0  144.69   18.70
  -4  -6   0  152.68   20.10
  -4  -6   0  146.69   20.90
   4  -6   0  110.39   18.80
   4  -6   0  102.59   21.40
  -4  -6   0  174.08   20.90
  -4  -6   0  123.79   19.30
   4  -6   0  144.69   19.00
  -4   6   0  148.79   20.50
  -4   6   0  130.29   18.90
   4   6   0  112.19   18.20
   4   6   0  143.99   18.50
   4   6   0  162.98   20.80
  -5  -6   0  122.19   18.80
   5  -6   0  114.29   16.50
   5  -6   0   84.89   15.00
  -5  -6   0   74.59   18.90
  -5  -6   0  155.58   19.30
  -5  -6   0  125.49   16.90
   5  -6   0   93.19   16.70
   5  -6   0   55.89   17.50
   5   6   0   76.09   15.30
   5   6   0  109.19   15.30
  -5   6   0  134.49   18.30
   5   6   0   83.39   16.10
   5   6   0  126.69   19.20
   5   6   0  117.79   16.00
  -5   6   0  102.19   16.10
  -6  -6   0  124.69   23.80
  -6  -6   0  163.18   21.90
   6  -6   0  191.38   23.60
  -6  -6   0  134.99   23.90
  -6   6   0  135.39   21.30
   6   6   0   88.59   19.20
   6   6   0  132.99   23.10
   6   6   0  134.49   20.30
   6   6   0  173.88   22.70
  -6   6   0  126.89   21.80
  -7  -6   0   27.00   18.50
   7  -6   0  -11.90   15.90
   7  -6   0   18.10   14.90
   7  -6   0   -8.20   13.70
  -7  -6   0  -12.50   14.10
   7   6   0    8.30   15.40
  -7   6   0   13.50   14.50
   7   6   0   -7.10   10.70
   7   6   0    7.40   13.00
   7   6   0   11.50   13.10
   7   6   0    8.00   16.60
   8  -6   0   11.00   16.00
  -8  -6   0   33.60   23.90
  -8  -6   0   33.00   15.80
  -8  -6   0   21.00   18.30
   8  -6   0   24.20   18.60
   8  -6   0   24.70   15.90
   8   6   0   12.90   16.40
   8   6   0   24.90   11.40
   8   6   0   39.40   13.70
  -8   6   0   24.00   12.20
   8   6   0   41.70   17.50
  -8   6   0    2.80   14.10
  -8   6   0   22.50   16.40
  -8   6   0   43.80   14.90
   9  -6   0  144.09   28.30
  -9  -6   0  167.98   29.20
   9  -6   0  174.38   31.20
   9  -6   0   99.79   28.60
  -9  -6   0  202.28   31.80
  -9  -6   0  188.08   30.30
   9   6   0  191.28   26.80
   9   6   0  191.98   29.50
   9   6   0  196.98   29.50
  -9   6   0  109.89   27.20
   9   6   0  221.78   29.60
  -9   6   0  155.38   26.10
  -9   6   0  168.28   25.40
   9   6   0  222.58   29.10
 -10  -6   0   32.30   21.20
  10  -6   0   15.50   20.10
  10  -6   0    8.30   15.50
 -10  -6   0   26.30   21.40
  10   6   0    7.00   13.60
 -10   6   0   14.70   14.90
  10   6   0    3.10   18.60
 -10   6   0   25.30   13.20
  10   6   0    9.60   13.20
  10   6   0   13.90   16.50
 -11  -6   0  -13.80   25.20
  11  -6   0    7.00   17.00
 -11  -6   0    8.70   16.80
  11  -6   0   20.70   18.80
  11  -6   0    0.00   16.30
  11  -6   0   47.00   20.80
  11   6   0    1.30   14.20
  11   6   0   -3.90   16.40
  11   6   0   24.50   17.10
  11   6   0    9.40   17.60
  11   6   0   35.20   25.00
 -11   6   0   33.30   13.80
 -11   6   0   38.40   16.20
   0  -7   0  270.07   31.60
   0  -7   0  195.58   30.60
   0   7   0  284.27   30.60
   1  -7   0   18.30   10.00
  -1  -7   0   22.40   10.10
  -1  -7   0   15.70    5.60
  -1  -7   0    3.50   10.60
   1  -7   0   31.50   11.30
   1   7   0   23.80   10.50
   1   7   0   25.00    6.10
  -1   7   0   31.30    8.90
  -1   7   0   23.00   10.70
   2  -7   0  190.38   24.60
   2  -7   0  200.98   24.30
   2   7   0  160.48   24.90
  -2   7   0  190.98   23.40
  -2   7   0  198.98   25.00
   3  -7   0   97.79   13.90
  -3  -7   0   67.29   13.00
  -3   7   0   97.09   15.30
   3   7   0   64.39   12.10
   3   7   0   64.39   11.60
   3   7   0  106.89   15.60
  -4  -7   0   18.80    9.00
  -4  -7   0   29.30   10.00
   4  -7   0   14.50    8.40
  -4  -7   0   17.30   11.50
   4  -7   0   20.60    9.30
   4   7   0   20.20   11.40
   4   7   0    1.20    7.80
  -4   7   0   36.90   12.90
   4   7   0   -0.90    5.60
   5  -7   0  352.76   38.80
  -5  -7   0  356.66   40.10
   5  -7   0  271.07   38.00
  -5  -7   0  316.47   39.30
  -5  -7   0  326.97   38.60
   5  -7   0  259.97   37.50
  -5  -7   0  356.06   39.70
   5   7   0  357.16   37.80
  -5   7   0  248.18   38.10
  -5   7   0  252.47   38.70
   5   7   0  315.87   40.00
   5   7   0  358.56   37.80
  -6  -7   0  208.98   29.70
   6  -7   0  150.58   29.40
  -6  -7   0  218.38   28.50
  -6  -7   0  257.17   33.40
   6  -7   0  188.78   28.00
   6  -7   0  239.28   29.80
  -6  -7   0  254.07   31.00
   6   7   0  208.08   27.70
   6   7   0  205.88   26.80
   6   7   0  190.38   26.80
  -6   7   0  185.38   29.10
   6   7   0  178.58   29.70
  -6   7   0  187.88   27.90
   6   7   0  179.78   26.90
   7  -7   0   90.09   18.70
   7  -7   0   41.80   19.70
   7  -7   0   57.79   16.20
  -7  -7   0   83.59   22.10
  -7  -7   0   73.69   18.10
   7   7   0   62.09   16.20
   7   7   0   74.69   13.70
  -7   7   0   85.79   18.80
   7   7   0   88.99   20.60
   7   7   0   39.90   14.10
  -7   7   0   73.09   17.20
   7   7   0   64.79   16.70
   8  -7   0   29.50   15.70
  -8  -7   0   47.10   19.40
  -8  -7   0   55.79   23.40
   8  -7   0   44.20   20.10
   8  -7   0   12.60   15.40
  -8   7   0   58.79   16.50
  -8   7   0   15.50   14.60
   8   7   0   63.99   18.70
   8   7   0   19.30   14.40
   8   7   0   14.20   12.00
   8   7   0   26.40   15.20
   9  -7   0   38.00   15.60
  -9  -7   0   31.40   18.90
   9  -7   0   15.30   19.50
   9  -7   0   12.20   19.90
   9   7   0   34.30   15.30
  -9   7   0   32.50   13.90
   9   7   0   29.90   23.30
   9   7   0   28.90   16.00
  -9   7   0   38.30   16.80
   9   7   0    5.50   13.80
  -9   7   0   23.70   19.90
   9   7   0   41.10   14.00
  -9   7   0   39.00   16.80
 -10  -7   0    4.80   20.70
  10  -7   0    3.90   20.10
  10  -7   0    5.50   18.20
 -10   7   0   16.90   15.60
  10   7   0   14.50   15.20
  10   7   0   -9.00   15.90
  10   7   0    7.00   19.70
  10   7   0   -2.30   12.90
 -10   7   0   22.20   12.90
  11  -7   0   17.90   21.30
 -11  -7   0   28.70   20.60
 -11  -7   0  -13.90   15.80
  11  -7   0   -3.20   15.60
  11   7   0    6.20   15.60
  11   7   0  -15.20   16.40
  11   7   0   37.40   23.60
  11   7   0   21.10   17.40
 -11   7   0   27.20   16.00
  11   7   0   -2.40   17.10
   0  -8   0  419.96   50.09
   0  -8   0  414.86   49.50
   0  -8   0  432.56   48.60
   0   8   0  399.56   49.10
   1  -8   0  445.56   51.19
   1  -8   0  419.06   50.69
  -1  -8   0  435.76   49.40
  -1  -8   0  426.86   50.79
   1  -8   0  421.26   49.90
  -1  -8   0  444.66   51.09
   1   8   0  397.96   50.39
  -1   8   0  438.06   50.09
   2  -8   0  256.57   31.30
  -2  -8   0  251.27   30.50
  -2  -8   0  231.28   31.20
   2  -8   0  238.28   30.90
  -2  -8   0  252.87   32.60
  -2   8   0  246.38   31.60
  -2   8   0  273.47   30.20
   2   8   0  216.58   31.40
   2   8   0  244.68   30.00
  -3  -8   0  224.18   24.90
   3  -8   0  187.08   25.50
  -3  -8   0  167.78   24.90
  -3  -8   0  229.18   28.40
   3   8   0  230.98   27.00
  -3   8   0  170.28   26.30
   3   8   0  166.78   23.40
   3   8   0  180.38   24.30
  -4  -8   0   45.70   12.20
  -4  -8   0   64.69   13.80
   4  -8   0   26.50   10.40
   4  -8   0   63.59   12.60
  -4  -8   0   57.89   12.90
  -4  -8   0   47.50   11.00
   4   8   0   42.20   10.60
  -4   8   0   83.29   15.50
   4   8   0   63.09   15.60
   4   8   0   24.50    9.00
  -5  -8   0   21.50   14.40
  -5  -8   0   56.69   13.50
   5  -8   0   27.10   11.70
   5  -8   0   42.00   11.50
   5  -8   0   60.19   12.90
   5  -8   0   47.60   15.10
  -5  -8   0   49.50   16.70
  -5  -8   0   37.30   12.50
   5   8   0   22.90   11.20
  -5   8   0   26.70   15.90
   5   8   0   22.10   15.90
  -5   8   0   52.29   12.20
  -6  -8   0   97.29   22.70
   6  -8   0   80.49   22.20
   6  -8   0  105.69   20.50
  -6  -8   0  159.88   23.90
  -6  -8   0  141.99   21.10
  -6  -8   0   91.29   24.50
   6  -8   0  148.19   21.10
   6   8   0  137.79   23.60
   6   8   0  122.59   19.60
  -6   8   0  122.69   23.20
  -6   8   0   96.49   20.20
   6   8   0  159.88   24.70
  -7  -8   0   14.20   14.70
  -7  -8   0   23.80   19.60
   7  -8   0   29.20   16.10
   7  -8   0   29.10   13.30
   7  -8   0   13.10   14.80
  -7  -8   0   27.40   17.80
   7   8   0   28.40   11.40
  -7   8   0   44.70   16.80
   7   8   0    3.70    8.30
   7   8   0   37.70   12.50
  -7   8   0    8.20   11.50
   7   8   0   17.10   10.10
   7   8   0   23.90   17.30
  -8  -8   0  116.89   28.60
   8  -8   0   73.39   22.40
  -8  -8   0  109.39   22.30
   8  -8   0   78.99   19.60
   8  -8   0   51.69   17.20
   8   8   0   73.69   16.10
   8   8   0   66.89   15.40
  -8   8   0   88.89   19.70
  -8   8   0   82.79   18.60
   8   8   0   77.29   21.30
   8   8   0   74.99   16.30
   8   8   0   80.39   16.60
   9  -8   0   16.40   20.60
  -9  -8   0   24.50   15.70
   9  -8   0   29.10   15.30
   9  -8   0    1.70   18.10
   9   8   0   45.70   19.50
   9   8   0   13.10   12.30
  -9   8   0   23.60   16.40
   9   8   0   38.60   13.60
   9   8   0   15.60   14.40
  -9   8   0   16.50   15.50
   9   8   0   27.70   14.30
  10  -8   0   40.60   25.40
 -10  -8   0   -4.10   15.30
 -10  -8   0  -14.80   20.70
  10  -8   0  -10.40   14.40
 -10   8   0   10.70   10.60
  10   8   0   -0.90   12.60
  10   8   0    8.10   13.90
  10   8   0   -4.20   14.30
  10   8   0   17.00   22.00
 -10   8   0   22.10   15.10
  10   8   0    1.70   14.50
 -11  -8   0   -4.30   22.40
  11  -8   0   16.40   16.50
  11   8   0   -1.60   13.70
  11   8   0  -25.60   15.70
  11   8   0  -12.80   18.40
   0  -9   0   72.39   17.60
   0  -9   0   69.99   14.60
   0   9   0   81.69   14.70
  -1  -9   0  149.49   22.20
   1  -9   0   98.99   18.40
  -1  -9   0  105.09   16.70
  -1  -9   0  133.19   19.70
   1  -9   0  139.89   20.90
   1   9   0  132.49   19.90
   2  -9   0  538.75   59.19
  -2  -9   0  515.95   57.69
  -2  -9   0  495.05   59.99
   2  -9   0  493.95   58.89
  -2  -9   0  475.25   60.29
   2   9   0  488.65   59.09
  -2   9   0  505.75   59.29
  -2   9   0  526.85   57.99
   2   9   0  450.25   57.59
  -3  -9   0   25.90   18.40
  -3  -9   0   98.29   14.50
   3  -9   0   60.49   14.30
  -3   9   0   52.39   16.00
   3   9   0   50.39   15.00
   4  -9   0  143.39   19.60
  -4  -9   0  111.79   19.90
  -4  -9   0  118.79   24.00
  -4  -9   0  149.79   18.80
  -4  -9   0  114.59   19.40
  -4  -9   0  107.79   19.10
  -4   9   0  136.89   22.80
   4   9   0  120.09   17.90
   4   9   0  117.79   21.70
   4   9   0   94.99   16.60
  -5  -9   0   94.19   16.00
  -5  -9   0   85.59   15.30
   5  -9   0   75.89   14.60
  -5  -9   0   75.09   22.50
  -5  -9   0   76.59   20.30
  -5  -9   0   60.19   17.30
   5  -9   0   71.79   16.00
   5  -9   0   42.60   16.90
  -5   9   0   65.89   19.40
   5   9   0   74.99   19.20
   5   9   0   64.29   12.20
   5   9   0   62.79   13.50
  -6  -9   0    8.10   12.60
  -6  -9   0  -16.70   15.10
  -6  -9   0    1.70   14.20
   6  -9   0    4.40   12.60
  -6  -9   0  -10.90   17.20
   6  -9   0    2.20   11.80
   6  -9   0    4.90   14.70
   6   9   0  -10.30    7.60
  -6   9   0    5.40   12.60
   6   9   0    3.60   10.90
   6   9   0   -1.30   17.40
  -6   9   0   14.50   16.30
  -7  -9   0   84.79   17.20
  -7  -9   0   41.30   18.70
   7  -9   0   61.49   15.40
   7  -9   0   43.30   19.10
  -7  -9   0   86.99   22.20
   7  -9   0   56.39   16.50
  -7   9   0   39.00   16.40
  -7   9   0   68.79   17.70
   7   9   0   58.59   12.30
   7   9   0   63.99   14.30
   7   9   0   61.99   19.60
   8  -9   0   42.70   18.80
  -8  -9   0   28.30   25.00
  -8  -9   0   21.00   19.60
   8  -9   0   11.70   13.90
  -8  -9   0   16.40   17.50
   8  -9   0   14.70   15.80
  -8   9   0   31.60   17.00
   8   9   0   38.30   12.20
   8   9   0   31.90   18.60
   8   9   0   15.40   13.50
   8   9   0   32.80   14.10
   8   9   0   13.20   11.30
  -8   9   0   38.30   15.70
   9  -9   0   28.80   20.50
   9  -9   0   55.89   21.40
  -9  -9   0   12.20   24.00
  -9  -9   0    0.50   17.20
   9   9   0   18.30   15.60
  -9   9   0   38.30   16.60
   9   9   0   24.70   15.50
   9   9   0   -8.60   11.10
   9   9   0   45.50   19.80
   9   9   0   18.70   11.40
  10  -9   0  -12.20   13.10
 -10  -9   0   23.10   24.30
 -10  -9   0   12.90   22.30
  10  -9   0   32.80   19.20
  10  -9   0  -11.20   15.50
 -10   9   0   24.50   16.90
  10   9   0    6.30   13.30
  10   9   0   12.80   17.70
  10   9   0    2.80   17.90
  10   9   0    6.10   12.30
   0 -10   0  395.16   51.29
   0 -10   0  396.26   50.69
   0 -10   0  425.96   47.90
   0  10   0  397.06   49.20
  -1 -10   0   59.19   15.70
   1 -10   0   74.19   18.80
  -1 -10   0   23.60   17.50
   1 -10   0   68.09   16.40
  -1  10   0   68.09   14.60
   1  10   0   82.29   16.40
   2 -10   0   18.60    9.70
  -2 -10   0  -12.90   17.10
   2 -10   0   32.90   13.70
  -2 -10   0   -0.60   12.60
  -2 -10   0   15.10    7.70
   2 -10   0   50.39   15.30
  -2  10   0   19.40   10.80
   2  10   0   22.00   14.00
   2  10   0    1.70    7.40
   3 -10   0   37.90   14.30
  -3 -10   0   24.80   18.30
  -3 -10   0   31.70    9.20
   3  10   0    6.30    7.80
  -3  10   0   58.99   16.80
   3  10   0   38.00   15.40
   4 -10   0   18.00   12.70
  -4 -10   0   16.50   18.80
  -4 -10   0   -3.80   15.20
  -4 -10   0   12.30    9.30
   4  10   0   28.60   16.20
  -4  10   0   19.50   16.40
   4  10   0    3.60    7.80
   4  10   0   23.50   12.00
   5 -10   0   42.40   16.30
  -5 -10   0   91.49   25.60
   5 -10   0   67.89   17.70
  -5 -10   0   85.39   18.50
  -5 -10   0  129.99   22.00
  -5 -10   0  116.89   17.10
  -5 -10   0   73.49   15.00
   5  10   0   61.69   20.30
  -5  10   0   80.39   20.70
   5  10   0   62.89   13.80
   6 -10   0   64.89   14.70
  -6 -10   0   43.90   19.70
   6 -10   0   86.49   14.80
  -6 -10   0   41.10   16.40
  -6 -10   0   49.50   15.40
   6 -10   0   47.30   14.20
   6 -10   0   23.10   15.90
  -6 -10   0   76.19   16.40
   6  10   0   86.09   19.80
   6  10   0   65.89   13.00
   6  10   0   43.70   11.60
  -6  10   0   63.19   19.40
   7 -10   0   13.40   14.10
  -7 -10   0   23.40   18.10
  -7 -10   0   28.40   16.10
  -7 -10   0   10.00   21.40
   7 -10   0   27.70   18.70
   7 -10   0   37.90   12.00
  -7 -10   0   42.30   22.70
  -7 -10   0   21.90   14.30
   7  10   0   21.30   18.50
   7  10   0    9.50   12.00
   7  10   0    1.60   16.10
  -7  10   0   17.90   17.30
  -7  10   0   26.00   14.90
   8 -10   0   44.70   16.40
  -8 -10   0   31.90   20.20
  -8 -10   0   72.39   19.90
   8 -10   0   32.50   20.50
  -8 -10   0   68.99   24.30
   8 -10   0   58.89   17.60
  -8 -10   0  103.39   26.30
  -8  10   0   72.79   17.80
   8  10   0   46.70   14.70
  -8  10   0   38.90   17.70
   8  10   0   34.60   12.00
   8  10   0   66.69   22.40
  -9 -10   0  -16.00   18.80
   9 -10   0   -8.40   14.00
  -9 -10   0   26.40   22.80
  -9 -10   0    9.50   18.00
   9  10   0   -2.50   11.80
   9  10   0   -4.90   23.20
   9  10   0   10.80   11.70
 -10 -10   0   20.40   22.70
 -10 -10   0  -45.90   17.60
  10 -10   0   -5.70   14.80
  10 -10   0   12.30   22.40
  10  10   0  -19.30   17.80
  10  10   0   37.90   19.90
  10  10   0    4.00   13.40
 -10  10   0  -15.80   16.70
  10  10   0   17.20   12.90
  10  10   0  -13.10   12.60
   0 -11   0   10.00   13.50
   0 -11   0   -2.80    7.90
   0 -11   0  -18.60   16.40
   0  11   0   -5.50   12.40
  -1 -11   0   31.30    9.00
  -1 -11   0   55.19   15.30
  -1 -11   0   67.99   19.80
   1 -11   0   38.90   18.60
   1 -11   0   39.80   15.30
  -1  11   0   30.90   13.50
   1  11   0   28.90   15.80
   2 -11   0  220.88   28.40
   2 -11   0  230.78   32.30
  -2 -11   0  202.98   32.80
  -2 -11   0  199.98   26.90
   2 -11   0  218.48   30.10
  -2  11   0  212.88   28.40
   2  11   0  189.08   30.20
   3 -11   0   86.09   17.50
  -3 -11   0   69.59   12.10
  -3 -11   0   65.69   23.40
   3  11   0   47.70   11.30
   3  11   0   83.29   19.00
  -4 -11   0   57.59   23.90
  -4 -11   0   96.99   17.20
  -4 -11   0   70.89   17.00
  -4 -11   0  117.29   17.80
   4 -11   0   72.19   17.80
  -4 -11   0   76.99   19.90
   4  11   0   79.49   20.90
   4  11   0   59.59   13.70
  -4  11   0  116.99   22.90
  -5 -11   0   65.89   19.70
   5 -11   0   36.00   16.70
  -5 -11   0   37.10   12.00
  -5 -11   0   21.50   21.50
   5 -11   0   66.09   15.60
  -5 -11   0   53.39   13.80
  -5  11   0   82.89   20.00
   5  11   0   30.10   10.60
   5  11   0   46.40   18.40
   5  11   0    9.70   15.00
   5  11   0   16.90    8.50
  -6 -11   0    4.00   16.30
   6 -11   0  -10.30   13.20
  -6 -11   0  -18.90   13.40
   6 -11   0   34.80   13.10
   6 -11   0   -2.60   14.10
  -6 -11   0   -2.90   12.60
  -6 -11   0  -13.80   19.60
   6  11   0  -19.00   14.10
  -6  11   0   20.50   16.10
   6  11   0  -17.30    8.80
   6  11   0  -12.00    9.50
   6  11   0    9.50   16.00
   7 -11   0   -0.40   18.60
  -7 -11   0   11.80   15.80
   7 -11   0   11.30   12.00
  -7 -11   0   24.50   18.40
  -7 -11   0   -5.20   13.70
  -7 -11   0    0.80   21.20
  -7 -11   0  -33.40   21.30
   7 -11   0   41.10   11.30
   7  11   0  -11.30    9.60
  -7  11   0   12.70   16.50
   7  11   0    4.90   12.80
   7  11   0    7.40   17.40
   7  11   0   13.70   15.70
   8 -11   0   22.20   15.40
   8 -11   0   49.80   12.70
  -8 -11   0   45.10   17.80
  -8 -11   0   16.50   24.30
  -8 -11   0   45.90   24.90
  -8 -11   0   47.80   22.00
   8  11   0   44.10   20.50
   8  11   0   12.60   13.40
   8  11   0   21.70   12.30
  -8  11   0   44.70   17.20
   8  11   0   36.10   17.90
  -8  11   0   56.79   18.70
  -9 -11   0    5.10   16.50
  -9 -11   0    8.40   20.30
   9 -11   0  -15.30   13.30
  -9 -11   0  -29.00   22.90
   9 -11   0   12.70   17.10
   9  11   0    3.50   20.90
   9  11   0   11.10   14.20
  -9  11   0   32.10   16.30
   9  11   0  -19.90   11.10
   0 -12   0  106.29   18.80
   0 -12   0  133.29   26.80
   0  12   0  130.59   22.00
  -1 -12   0   44.20    9.90
  -1 -12   0   17.90   21.40
   1 -12   0   66.69   21.50
  -1  12   0   49.70   15.10
   1  12   0   38.80   16.70
  -2 -12   0   27.20   22.60
   2 -12   0   43.60   16.90
   2 -12   0   30.10   19.80
  -2 -12   0   29.00    9.50
   2 -12   0   26.50   10.20
   2  12   0   20.30   17.00
  -2  12   0   23.60   13.60
  -3 -12   0   57.29   11.10
   3 -12   0   51.09   16.50
  -3 -12   0   75.09   23.30
   3  12   0   33.30   10.60
   3  12   0   64.69   18.60
  -4 -12   0   96.39   23.80
  -4 -12   0   87.99   14.90
  -4 -12   0   98.69   20.60
   4 -12   0  112.09   18.70
   4  12   0   70.69   14.00
   5 -12   0   13.70   12.70
   5 -12   0    3.90   13.10
  -5 -12   0   10.40   13.80
  -5 -12   0   -3.40   18.40
  -5 -12   0   22.50   12.00
  -5 -12   0   -1.80   19.40
  -5  12   0    8.00   16.30
   5  12   0   -2.20    9.20
   5  12   0   19.10   16.80
   6 -12   0   64.99   16.20
  -6 -12   0   66.09   19.80
   6 -12   0   28.70   17.70
  -6 -12   0   47.00   15.00
  -6 -12   0   60.59   17.70
  -6 -12   0   61.99   26.60
   6 -12   0   51.19   15.90
   6  12   0   52.19   12.90
  -6  12   0   80.89   21.70
   6  12   0   46.00   16.60
   6  12   0   97.39   21.80
   6  12   0   50.39   12.70
  -7 -12   0    5.30   17.80
   7 -12   0   -5.70    9.60
   7 -12   0   31.40   11.50
  -7 -12   0  -20.20   20.40
   7 -12   0   -1.20   17.30
  -7 -12   0  -15.90   14.60
   7  12   0   -8.10    9.70
   7  12   0  -19.70   15.90
  -7  12   0   17.40   19.00
   7  12   0   14.20   18.00
   7  12   0  -13.10   11.30
  -8 -12   0   26.90   25.90
  -8 -12   0   14.30   18.20
   8 -12   0   -6.20   16.30
   8 -12   0   12.40   13.20
  -8 -12   0    4.10   20.00
   8 -12   0   31.60   12.80
   8  12   0  -10.70   10.50
   8  12   0   -2.20   18.20
   8  12   0   11.80   20.10
   8  12   0    1.40   12.10
  -8  12   0   14.60   18.40
  -9 -12   0   12.70   16.00
   9 -12   0   35.20   21.80
   9 -12   0   -6.00   16.90
  -9 -12   0   39.60   23.70
   9 -12   0   48.30   12.00
   9 -12   0   20.90   13.80
  -9  12   0   26.60   16.70
   9  12   0   12.50   15.20
   9  12   0    5.80   11.60
   9  12   0    8.50   21.20
   0 -13   0   69.19   13.30
   0 -13   0   97.79   24.50
   0  13   0   93.49   18.80
   1 -13   0  181.28   29.50
  -1 -13   0  170.58   29.80
   1 -13   0  161.08   23.20
  -1 -13   0  115.79   21.70
   1  13   0  183.08   26.30
  -1  13   0  177.98   25.00
   2 -13   0   44.40   11.50
  -2 -13   0   38.20   10.20
   2 -13   0   50.69   19.00
  -2 -13   0   50.09   22.60
   2  13   0   44.20   18.30
  -2  13   0   77.69   15.90
  -3 -13   0   62.29   23.40
  -3 -13   0   32.50   10.80
   3 -13   0   56.19   12.40
   3  13   0   59.29   18.70
  -4 -13   0   45.60   17.60
  -4 -13   0   43.20   12.40
  -4 -13   0   71.79   23.30
   4  13   0   47.50   11.60
   4  13   0   64.99   19.30
  -5 -13   0   57.19   23.10
   5 -13   0  -12.50   15.80
  -5 -13   0    9.70   19.70
  -5 -13   0   16.60   15.30
  -5 -13   0   19.70   13.10
   5  13   0   25.60   18.10
   5  13   0   28.90   11.00
  -6 -13   0   26.20   21.60
   6 -13   0   45.70   17.00
  -6 -13   0   10.80   14.00
  -6 -13   0    2.50   16.10
  -6 -13   0   33.80   22.30
   6  13   0   -0.40   11.40
   6  13   0   18.80   19.50
   6  13   0   15.10   10.00
  -7 -13   0   -4.80   15.10
   7 -13   0   -2.60   20.50
   7 -13   0   11.30   14.90
  -7 -13   0   -1.60   17.40
  -7 -13   0   21.00   24.80
   7  13   0   -2.90   10.90
   7  13   0   -5.40   10.00
   7  13   0    0.20   15.10
   7  13   0   15.10   18.60
  -8 -13   0   48.00   26.20
  -8 -13   0   -6.90   19.70
  -8 -13   0   28.20   22.50
   8 -13   0   -0.90   11.60
   8  13   0   -4.30   13.50
   8  13   0    2.90   19.40
   8  13   0   12.70   11.90
   0 -14   0   32.50   10.20
   0 -14   0   35.80   23.10
  -1 -14   0   76.59   23.00
   1 -14   0   59.79   22.10
  -1 -14   0   54.79   12.10
   1 -14   0   51.89   12.50
   1  14   0   98.39   19.20
  -1  14   0   57.99   16.20
   2 -14   0   71.69   22.70
  -2 -14   0   63.89   12.70
  -2 -14   0   81.69   25.60
   2 -14   0   65.69   13.90
   2  14   0   75.79   19.40
  -3 -14   0   15.30   22.30
   3 -14   0    1.30    9.90
  -3 -14   0   10.40   10.30
   3  14   0   14.10   16.30
  -4 -14   0   -8.80   13.80
   4 -14   0   -4.60   11.10
  -4 -14   0   -7.00   11.20
  -4 -14   0   -4.30   16.90
  -4 -14   0    7.60   21.70
   4  14   0   -8.50    9.30
   4  14   0   12.70   17.20
   5 -14   0   21.10   16.50
  -5 -14   0   49.80   24.50
  -5 -14   0   42.20   14.60
  -5 -14   0   61.69   17.70
  -5 -14   0   55.69   22.30
   5  14   0   43.20   12.80
   5  14   0   45.40   19.80
  -6 -14   0   13.30   22.10
  -6 -14   0   -7.00   12.90
   6 -14   0  -17.60   17.30
   6 -14   0    2.40   16.10
  -6 -14   0   15.70   22.60
  -6 -14   0   -1.50   15.50
   6  14   0  -18.60   10.20
   6  14   0   20.10   18.60
  -7 -14   0  -18.30   15.50
  -7 -14   0   -0.40   16.30
   7  14   0  -10.20   13.70
   7  14   0   -8.10   10.50
   7  14   0   -2.30   11.10
   7  14   0   -2.00   18.30
  -8 -14   0  -17.90   17.00
   8 -14   0    4.10   19.10
   8 -14   0    2.30   10.60
  -8 -14   0   37.30   24.70
   8  14   0   -3.50   19.70
   8  14   0   -2.80   10.50
   8  14   0  -13.70   16.40
   0 -15   0   -6.80    8.90
   0 -15   0  -12.40   22.20
   0  15   0    3.10   14.30
  -1 -15   0   55.79   23.70
  -1 -15   0   46.30   12.10
   1 -15   0   35.40   11.60
   1 -15   0   50.79   23.50
   1  15   0   82.89   19.60
  -1  15   0   46.00   16.90
  -2 -15   0   29.20   23.80
   2 -15   0   41.90   21.70
  -2 -15   0   20.20   11.30
   2 -15   0   31.20   11.70
   2  15   0   63.29   18.50
  -3 -15   0   29.80   23.40
   3 -15   0    5.50   11.00
  -3 -15   0    9.70   10.50
   3  15   0   30.40   17.10
   4 -15   0   10.20   11.30
  -4 -15   0   31.40   20.50
  -4 -15   0    5.10   11.90
  -4 -15   0   24.50   15.30
   4  15   0   30.30   18.10
  -5 -15   0   42.90   25.50
   5 -15   0   19.80   14.10
  -5 -15   0    8.70   13.30
   5  15   0   19.80   10.70
   5  15   0   46.20   20.90
  -6 -15   0   -8.00   13.50
   6 -15   0  -19.00   15.00
   6  15   0    3.10   10.50
   6  15   0   -6.00   17.70
  -7 -15   0  -29.60   17.90
  -7 -15   0   11.90   24.70
  -7 -15   0  -11.80   15.30
   7  15   0  -10.80   18.00
   7  15   0    5.30   10.00
   7  15   0   -5.10   11.20
   0 -16   0    0.10    9.60
   0 -16   0   11.10   22.80
   0  16   0   21.10   15.60
   1 -16   0    9.90   11.20
  -1 -16   0   16.10   24.50
  -1 -16   0   -2.30    9.80
   1 -16   0    5.20   21.40
   1  16   0   11.60   16.20
  -1  16   0   31.30   15.50
  -2 -16   0    7.80   22.90
  -2 -16   0    2.20   10.70
   2 -16   0    6.30   18.70
   2 -16   0   10.50   10.90
   2  16   0   30.80   17.00
   3 -16   0   -1.80   11.30
  -3 -16   0   -4.60   20.70
  -3 -16   0  -11.50   10.80
   3  16   0    7.60   16.90
   4 -16   0    1.80   11.30
   4  16   0    7.00   18.20
  -5 -16   0    9.70   24.00
   5 -16   0   -4.90   12.10
  -5 -16   0  -21.10   12.70
   5  16   0    6.60   19.30
   6 -16   0   -3.20   14.10
  -6 -16   0   12.10   24.60
   6  16   0    7.70   10.70
   6  16   0    7.10   19.30
   0 -17   0   21.40   22.90
   0 -17   0   15.80   10.30
   0  17   0    1.20   16.10
   1 -17   0   -4.00   23.20
   1 -17   0    4.80   10.70
  -1 -17   0   19.80   11.00
  -1 -17   0   14.80   23.60
  -1  17   0   29.50   16.10
   1  17   0   15.20   16.50
   2 -17   0    1.20   10.10
  -2 -17   0   29.10   22.80
  -2 -17   0  -14.20   11.10
   2  17   0    2.40   16.80
  -3 -17   0  -10.60   11.80
   3 -17   0    6.10   11.90
  -3 -17   0   21.00   23.00
   3  17   0   12.80   18.00
  -4 -17   0  -13.00   24.50
   4 -17   0    3.90   12.10
   4  17   0   32.50   18.20
   0 -18   0    1.60   23.40
   0 -18   0    5.20   16.30
   0  18   0   24.80   18.10
  -1 -18   0  -14.10   11.00
   1 -18   0   -4.70   10.30
   1 -18   0   20.60   21.70
   1  18   0   -2.40   16.80
  -1  18   0   23.20   16.30
  -2 -18   0   -3.80   11.40
   2 -18   0   19.50   11.90
   2  18   0   21.60   19.30
  -3 -18   0   -9.90   13.40
   3 -18   0   20.60   12.20
  12   0  -1   11.30   17.60
  12   0  -1    8.20   22.90
 -12   0   1   -5.20   18.60
  12   0  -1  -10.70   16.80
  12   0  -1   11.00   17.50
 -11   0   1   65.49   21.10
 -11   0   1   23.10   23.80
 -11   0   1   79.99   21.50
  11   0  -1   41.70   21.50
  11   0  -1   52.59   19.90
 -10   0   1   43.60   18.10
  10   0  -1   31.20   17.10
  10   0  -1    6.90   16.70
  10   0  -1   23.40   16.40
  10   0  -1   73.69   21.50
 -10   0   1   36.90   20.60
  -9   0   1    1.00   16.70
   9   0  -1  -15.10   14.20
   9   0  -1    1.00   12.80
  -9   0   1   -9.60   14.10
   9   0  -1    6.30   16.20
   8   0  -1   -5.80   14.10
   8   0  -1   12.00   12.80
   8   0  -1   -8.70   15.70
  -8   0   1   14.00   14.70
   8   0  -1  -20.00   17.60
   7   0  -1  153.48   26.90
   7   0  -1  159.48   26.70
   7   0  -1  182.48   25.80
  -7   0   1  143.29   23.70
  -7   0   1  157.78   25.30
  -7   0   1  165.48   24.10
   7   0  -1  165.08   24.40
   6   0  -1  205.48   27.00
  -6   0   1  190.68   25.90
  -6   0   1  189.58   27.00
   5   0  -1  270.47   31.40
  -5   0   1  257.57   31.30
  -5   0   1  250.97   31.60
   5   0  -1  260.67   32.50
   5   0  -1  258.47   31.50
  -5   0   1  257.87   31.70
   5   0  -1  238.18   31.70
  -4   0   1    9.10    7.60
   4   0  -1    5.20    7.70
  -4   0   1   12.50    8.00
  -4   0   1   25.90    8.70
   4   0  -1    6.30    7.10
   4   0  -1    8.50    6.80
  -3   0   1   36.60    9.20
   3   0  -1   27.40    9.70
   3   0  -1   16.90    8.60
   3   0  -1   35.40    8.20
   3   0  -1   33.00    7.60
  -3   0   1   44.20    8.20
  -3   0   1   26.30    8.40
   2   0  -1   -1.30    4.60
   2   0  -1   -4.10    4.60
  -2   0   1   15.00    4.60
  -2   0   1   -6.10    5.00
   2   0  -1    5.10    5.70
   2   0  -1  -10.50    4.80
  -2   0   1   -0.60    5.50
   1   0   1 1795.62  191.48
  -1   0  -1 1636.64  191.38
   1   0   1 1675.03  191.38
  -2   0  -1    6.00    5.90
   2   0   1   -6.10    6.10
   2   0   1   15.90    5.40
   2   0   1    0.40    4.60
  -2   0  -1   12.10    5.40
  -2   0  -1    1.60    5.70
   3   0   1 2725.13  304.27
   3   0   1 2725.63  304.37
  -3   0  -1 2725.73  304.27
  -3   0  -1 2647.44  304.37
   3   0   1 2991.60  304.47
  -3   0  -1 2409.66  304.27
  -4   0  -1   -0.70    7.00
  -4   0  -1   10.40    7.20
   4   0   1    2.10    8.40
   4   0   1    3.20    6.60
  -4   0  -1   19.50    8.60
  -5   0  -1  213.48   25.10
   5   0   1  200.68   25.50
  -5   0  -1  178.58   25.50
   5   0   1  175.68   26.30
  -5   0  -1  186.08   26.00
   5   0   1  219.38   24.80
  -6   0  -1  124.39   19.30
  -7   0  -1  213.58   30.60
   7   0   1  207.88   29.80
   7   0   1  263.47   31.20
   7   0   1  187.98   31.80
  -7   0  -1  258.27   30.00
   7   0   1  184.68   31.40
  -7   0  -1  212.18   32.90
  -8   0  -1  -11.90   17.70
   8   0   1  -27.10   14.00
   8   0   1   -3.80   15.30
   8   0   1  -19.50   17.90
  -8   0  -1   19.70   15.00
   8   0   1   24.40   15.00
  -9   0  -1   59.39   20.30
   9   0   1   38.70   18.70
  -9   0  -1   38.30   19.00
   9   0   1   29.10   15.70
   9   0   1   37.60   16.90
   9   0   1   13.00   21.00
  10   0   1    9.60   15.30
  10   0   1   21.60   20.90
  10   0   1   30.10   16.00
  10   0   1    6.00   14.60
 -10   0  -1   35.60   15.40
 -10   0  -1   10.10   18.30
  11   0   1   13.50   21.60
  11   0   1   -6.70   15.40
 -11   0  -1   -9.60   19.10
 -11   0  -1    5.80   14.80
  11   0   1   -3.20   16.60
  11   0   1  -19.70   15.90
  12   0   1   -4.30   16.40
  12   0   1   22.60   17.80
 -12   0  -1   63.19   25.10
 -12  -1   1    6.20   16.40
  12  -1  -1  -22.80   15.90
 -12  -1   1   39.50   20.10
  12  -1  -1   40.70   20.90
  12  -1  -1   -4.00   16.50
  12   1  -1    5.70   18.80
 -12   1   1   19.40   17.00
 -12   1   1   44.70   23.70
  12   1  -1   19.30   17.90
  12   1  -1  -38.40   16.30
  12   1  -1   20.60   22.90
  11  -1  -1    2.30   19.00
  11  -1  -1   13.50   19.70
 -11  -1   1   19.60   17.10
  11  -1  -1    3.30   16.50
 -11  -1   1   23.60   19.50
 -11   1   1   -6.80   21.40
  11   1  -1   29.50   17.30
  11   1  -1   -6.30   15.60
 -11   1   1   13.80   18.50
  11   1  -1    1.20   15.90
  11   1  -1   45.20   21.70
 -11   1   1   49.90   21.20
  10  -1  -1   55.09   18.60
  10  -1  -1   26.10   16.80
 -10  -1   1   38.50   20.50
  10  -1  -1   42.90   17.20
 -10  -1   1   88.29   19.70
  10  -1  -1   68.09   21.50
 -10   1   1   78.09   17.00
  10   1  -1   42.80   16.90
 -10   1   1   55.49   19.00
  10   1  -1   65.99   19.80
  10   1  -1   73.39   24.30
  10   1  -1   34.60   19.20
   9  -1  -1    7.80   15.00
  -9  -1   1    9.90   17.00
  -9  -1   1   21.30   15.00
   9  -1  -1  -26.40   13.30
   9  -1  -1    1.80   15.60
  -9   1   1  -10.30   13.30
  -9   1   1   -0.40   15.90
   9   1  -1   12.30   15.70
   9   1  -1    1.30   13.50
   9   1  -1   22.20   14.00
  -8  -1   1  -20.00   16.90
  -8  -1   1   10.70   14.30
   8  -1  -1    0.60   15.20
   8  -1  -1   29.10   14.70
   8  -1  -1   -6.70   14.70
  -8  -1   1   -9.80   18.40
   8  -1  -1   22.80   18.40
  -8   1   1    6.10   14.50
   8   1  -1   16.00   17.90
   8   1  -1  -13.80   13.80
   8   1  -1   16.80   17.70
   8   1  -1    0.40   13.90
  -8   1   1   17.60   14.90
   7  -1  -1  350.96   39.60
   7  -1  -1  280.27   39.20
  -7  -1   1  312.37   38.60
  -7  -1   1  292.67   37.10
   7  -1  -1  293.77   37.40
  -7  -1   1  306.07   38.00
   7  -1  -1  312.27   37.70
   7   1  -1  259.87   39.50
   7   1  -1  322.17   38.30
  -7   1   1  327.67   37.00
   7   1  -1  264.07   37.20
  -7   1   1  245.68   37.40
   7   1  -1  249.68   37.90
  -6  -1   1  325.97   38.40
   6  -1  -1  308.37   39.30
  -6  -1   1  305.37   37.70
   6  -1  -1  300.07   37.80
  -6  -1   1  333.07   38.70
   6  -1  -1  299.57   37.50
   6  -1  -1  296.47   38.10
   6   1  -1  309.37   38.00
  -6   1   1  329.67   37.80
   6   1  -1  280.07   37.30
  -6   1   1  290.57   38.10
   6   1  -1  331.77   39.10
  -5  -1   1  208.38   28.50
   5  -1  -1  195.78   28.30
   5  -1  -1  224.68   28.20
  -5  -1   1  247.38   27.60
  -5  -1   1  246.38   27.80
   5  -1  -1  188.48   27.60
   5   1  -1  224.98   28.90
   5   1  -1  226.98   28.50
  -5   1   1  215.18   27.50
   5   1  -1  201.38   27.60
  -5   1   1  221.68   27.50
  -5   1   1  212.58   28.50
   5   1  -1  251.07   27.70
  -4  -1   1   46.50   10.70
  -4  -1   1   42.90    9.80
   4  -1  -1   50.89    9.70
  -4  -1   1   65.99   12.50
   4  -1  -1   21.70   16.90
   4   1  -1   65.19    9.80
  -4   1   1   29.10    9.40
  -4   1   1   61.49    9.60
   4   1  -1   40.80    9.40
  -4   1   1   63.99   10.70
   4   1  -1   60.49   10.00
   3  -1  -1  997.60  124.19
  -3  -1   1 1174.18  124.49
  -3  -1   1 1225.88  124.39
   3  -1  -1 1067.29  124.39
  -3  -1   1 1143.09  124.29
   3  -1  -1  918.71  124.09
  -3   1   1 1043.50  124.19
   3   1  -1 1081.59  124.49
   3   1  -1 1255.57  124.29
   3   1  -1 1102.49  124.29
   2  -1  -1 2262.57  281.37
  -2  -1   1 2659.13  281.47
  -2  -1   1 2357.86  281.37
   2  -1  -1 2196.58  281.37
  -2  -1   1 2698.93  281.67
  -2  -1   1 2759.22  281.57
   2   1  -1 2757.42  281.47
   2   1  -1 2447.06  281.37
  -2   1   1 2100.39  281.37
   2   1  -1 2732.13  281.57
   2   1  -1 2559.34  281.47
   1  -1  -1 4781.32  575.64
  -1  -1   1 5846.92  575.74
  -1  -1   1 5266.47  575.64
   1  -1  -1 4443.06  575.54
   1   1  -1 5055.89  575.54
   1   1  -1 5257.97  575.64
  -1   1   1 5313.07  575.54
   1   1  -1 5017.00  575.64
  -1  -1  -1 1038.90  107.49
   1  -1   1  897.21  107.39
  -1  -1  -1  913.01  107.39
  -1   1  -1  848.22  107.39
   1   1   1  995.90  107.49
  -1   1  -1 1033.20  107.39
  -2  -1  -1  462.85   50.89
   2  -1   1  434.16   50.79
  -2  -1  -1  504.75   50.99
  -2  -1  -1  512.85   51.19
   2  -1   1  384.46   50.79
   2  -1   1  434.46   51.29
  -2   1  -1  375.46   50.99
   2   1   1  485.55   51.09
  -2   1  -1  427.16   50.69
   2   1   1  459.15   50.99
  -2   1  -1  373.76   50.79
   2   1   1  501.85   50.79
   3  -1   1  987.50  121.89
   3  -1   1  985.90  121.89
  -3  -1  -1 1209.98  122.09
  -3  -1  -1 1127.99  122.09
   3  -1   1 1064.89  122.19
  -3  -1  -1 1106.19  121.89
   3   1   1 1224.68  121.99
  -3   1  -1  953.50  121.89
   3   1   1 1164.78  122.39
   3   1   1 1214.28  122.19
   3   1   1  967.50  121.99
  -3   1  -1  986.00  121.99
  -3   1  -1 1049.79  121.89
  -4  -1  -1  103.19   14.40
   4  -1   1   90.49   14.30
  -4  -1  -1  108.09   13.70
  -4  -1  -1   79.59   13.60
   4  -1   1   95.69   13.50
   4  -1   1   94.99   14.10
  -4   1  -1   87.29   13.80
   4   1   1   66.79   13.00
   4   1   1   90.09   13.90
  -4   1  -1   73.59   12.80
   4   1   1  110.29   14.30
   4   1   1  100.69   13.70
  -5  -1  -1  155.88   19.80
  -5  -1  -1  127.79   20.80
  -5  -1  -1  160.78   20.10
   5  -1   1  125.09   19.20
   5  -1   1  147.79   20.40
   5  -1   1  125.99   20.90
  -5   1  -1  129.49   20.20
   5   1   1  154.68   21.10
  -5   1  -1  140.89   21.80
   5   1   1  135.69   19.10
   5   1   1  142.69   21.70
  -5   1  -1  155.28   19.40
   5   1   1  147.69   20.40
   6  -1   1   59.29   14.00
  -6  -1  -1   79.09   16.20
   6  -1   1   66.49   17.20
  -6  -1  -1   71.59   14.50
  -6  -1  -1   96.69   14.30
   6  -1   1   67.99   14.40
   6   1   1   56.89   13.70
  -6   1  -1   78.09   16.30
   6   1   1   82.89   17.10
  -6   1  -1   98.89   13.90
   6   1   1   73.69   14.40
  -6   1  -1   47.40   14.20
   6   1   1   82.09   14.40
  -7  -1  -1   23.50   14.10
   7  -1   1   25.40   14.10
   7  -1   1   39.30   18.00
  -7  -1  -1   24.50   13.20
   7  -1   1   23.20   13.80
  -7  -1  -1   17.40   16.80
  -7   1  -1   27.30   12.50
  -7   1  -1   42.50   15.10
  -7   1  -1   17.30   16.30
   7   1   1   42.50   13.70
   7   1   1    3.10   13.00
   7   1   1   17.20   16.60
   7   1   1   27.20   12.90
   8  -1   1   27.30   14.80
  -8  -1  -1   -9.50   19.50
   8  -1   1    1.80   15.80
   8  -1   1  -39.90   19.30
   8  -1   1  -11.20   15.50
  -8  -1  -1    3.20   13.60
   8   1   1   22.00   15.20
  -8   1  -1  -17.70   16.60
   8   1   1   -7.20   18.80
   8   1   1  -10.30   14.00
  -8   1  -1   -9.70   14.10
   8   1   1    0.70   15.60
   9  -1   1   67.89   20.00
  -9  -1  -1  148.29   25.00
   9  -1   1   80.59   24.60
  -9  -1  -1  104.69   24.10
   9  -1   1  140.09   22.30
   9   1   1  133.09   20.00
   9   1   1  102.59   20.80
   9   1   1  112.69   21.90
  -9   1  -1  150.78   20.70
   9   1   1   76.09   19.30
  -9   1  -1  108.09   23.30
  10  -1   1    9.00   15.40
 -10  -1  -1   32.70   21.20
  10  -1   1   56.99   20.30
 -10  -1  -1   32.10   15.70
  10  -1   1   -4.70   16.40
  10  -1   1   23.50   15.30
 -10  -1  -1   37.70   21.90
  10   1   1   13.90   16.00
  10   1   1   25.60   15.30
  10   1   1   25.00   22.90
 -10   1  -1   58.09   19.40
  10   1   1   33.80   16.70
 -10   1  -1   14.80   13.90
  10   1   1    6.70   16.80
  11  -1   1   24.10   17.10
 -11  -1  -1   22.00   19.60
  11  -1   1   81.89   24.70
  11  -1   1   16.50   16.30
  11  -1   1    0.10   16.70
 -11  -1  -1   26.20   16.50
 -11   1  -1   34.40   17.60
  11   1   1   14.90   17.20
  11   1   1   23.20   19.80
  11   1   1  -11.70   15.50
  11   1   1   44.00   17.00
 -12  -1  -1    7.10   15.70
  12  -1   1   -9.90   17.60
  12  -1   1  -16.80   16.60
  12   1   1  -11.00   20.00
 -12   1  -1   35.00   19.90
 -12   1  -1   25.90   24.10
  12   1   1   -1.20   18.00
  12  -2  -1   21.50   19.30
  12  -2  -1  -10.00   18.50
  12   2  -1  -31.00   15.10
  12   2  -1   -8.00   20.50
  12   2  -1   26.40   16.80
 -12   2   1   12.40   23.20
 -12   2   1   25.50   15.20
  12   2  -1   13.80   16.80
  12   2  -1    3.30   18.10
  11  -2  -1   34.10   21.80
 -11  -2   1   60.79   22.70
 -11  -2   1   34.00   17.20
  11  -2  -1   -3.60   15.50
  11  -2  -1    5.40   18.60
  11   2  -1   17.30   16.10
  11   2  -1   17.50   17.80
  11   2  -1   17.00   23.10
  11   2  -1   -9.90   15.30
  11   2  -1    5.90   16.90
 -11   2   1   12.80   14.40
  10  -2  -1   12.80   16.60
  10  -2  -1    9.10   15.90
 -10  -2   1   43.40   16.80
  10  -2  -1   56.99   22.90
  10  -2  -1    0.40   17.90
 -10  -2   1   23.30   19.50
  10   2  -1   -8.70   17.10
 -10   2   1   21.40   15.90
  10   2  -1   15.90   16.40
 -10   2   1    5.20   22.20
  10   2  -1   37.90   19.60
 -10   2   1   26.40   19.80
  10   2  -1   18.10   14.60
  -9  -2   1   25.10   17.10
  -9  -2   1    5.80   19.50
   9  -2  -1   13.40   14.60
   9  -2  -1   -1.10   14.20
  -9   2   1   17.20   15.20
   9   2  -1   -8.80   14.00
  -9   2   1    7.70   18.80
   9   2  -1   10.80   14.30
  -9   2   1   30.40   14.70
   9   2  -1   19.80   14.20
   9   2  -1   18.50   21.90
   8  -2  -1   38.80   17.50
  -8  -2   1   56.39   19.80
   8  -2  -1   56.39   19.50
   8  -2  -1   38.90   15.80
  -8  -2   1   13.30   21.50
  -8  -2   1   47.50   17.10
   8  -2  -1   32.40   15.90
   8   2  -1   39.50   16.30
   8   2  -1   35.80   15.60
  -8   2   1   53.89   15.20
   8   2  -1   41.80   20.00
   8   2  -1   31.00   16.10
  -8   2   1   23.10   17.70
  -7  -2   1   76.99   15.80
  -7  -2   1   67.89   15.60
  -7  -2   1   74.39   18.40
   7  -2  -1   76.29   15.40
   7  -2  -1   79.99   17.90
   7  -2  -1   86.89   16.90
   7   2  -1   74.59   16.30
  -7   2   1   91.49   16.10
   7   2  -1   53.79   14.40
   7   2  -1   66.79   17.80
   7   2  -1   41.70   15.10
  -7   2   1   92.89   14.60
  -6  -2   1   15.20   10.90
   6  -2  -1   16.70   14.00
  -6  -2   1   30.70   12.30
   6  -2  -1   24.30   11.20
   6  -2  -1   13.40   11.20
  -6  -2   1    6.90   13.30
   6   2  -1   24.00    9.60
   6   2  -1    9.20    9.50
   6   2  -1   20.60   12.70
  -6   2   1   13.80   10.70
  -6   2   1   30.60    9.70
   6   2  -1   16.40   10.50
   5  -2  -1  314.47   41.00
  -5  -2   1  375.56   41.70
   5  -2  -1  356.46   40.50
   5  -2  -1  323.97   40.70
  -5  -2   1  382.56   41.10
  -5  -2   1  343.67   40.50
   5   2  -1  331.37   40.50
  -5   2   1  314.57   40.70
   5   2  -1  374.56   40.60
  -5   2   1  297.97   40.10
   5   2  -1  351.36   41.30
   5   2  -1  342.17   41.30
  -4  -2   1  100.89   15.00
  -4  -2   1  122.49   15.20
  -4  -2   1   87.19   14.10
   4   2  -1   90.99   15.50
  -3  -2   1 1411.66  161.68
  -3  -2   1 1453.85  161.98
   3  -2  -1 1171.68  161.78
  -3  -2   1 1496.25  161.78
   3  -2  -1 1396.76  161.68
   3   2  -1 1444.76  161.68
  -3   2   1 1322.17  161.58
   3   2  -1 1559.54  161.88
   3   2  -1 1511.25  161.68
   3   2  -1 1574.14  161.98
  -2  -2   1 2348.97  265.77
  -2  -2   1 2575.44  265.87
  -2  -2   1 2508.95  265.87
   2  -2  -1 2093.19  265.77
   2  -2  -1 2099.29  265.67
  -2   2   1 2162.78  265.77
   2   2  -1 2614.74  265.87
   2   2  -1 2455.55  265.77
  -2   2   1 2132.79  265.67
   2   2  -1 2549.65  265.87
   2   2  -1 2715.13  265.97
  -2   2   1 2100.99  265.77
  -1  -2   1  292.67   29.50
   1  -2  -1  251.27   29.60
  -1  -2   1  238.88   29.40
  -1   2   1  227.08   29.30
   1   2  -1  308.87   29.50
  -1   2   1  237.28   29.60
   0  -2  -1   94.59   11.70
   0  -2   1   93.99   11.70
   0  -2   1  116.39   11.60
   0   2  -1   76.99   11.60
   0   2  -1   95.39   11.80
   0   2  -1  116.79   11.60
   0   2   1   80.39   11.60
  -1  -2  -1 3493.85  388.86
  -1  -2  -1 3558.24  388.76
   1  -2   1 2972.40  388.76
  -1  -2  -1 3716.03  388.76
  -1  -2  -1 2939.41  388.76
  -1  -2  -1 3575.24  388.76
   1   2   1 3657.93  388.76
   1   2   1 3622.74  388.76
   1   2   1 3598.34  388.86
   2  -2   1  370.06   45.90
  -2  -2  -1  377.76   45.90
  -2  -2  -1  375.16   46.00
   2  -2   1  416.66   45.70
   2  -2   1  326.27   46.10
  -2  -2  -1  464.85   46.10
  -2  -2  -1  426.66   45.90
   2   2   1  437.66   46.00
   2   2   1  412.46   45.70
  -2   2  -1  390.96   46.10
  -2   2  -1  395.76   45.50
  -2   2  -1  368.36   46.30
   2   2   1  383.36   45.90
   2   2   1  408.36   46.00
   2   2   1  423.66   45.90
  -3  -2  -1  944.01  102.09
  -3  -2  -1  917.11  102.09
  -3  -2  -1  902.81  101.99
   3  -2   1  808.02  101.99
   3   2   1  871.21  101.99
  -3   2  -1  810.92  101.79
   3   2   1  939.51  102.09
  -3   2  -1  792.82  102.09
   3   2   1  990.10  102.19
   3   2   1  939.31  101.99
   3   2   1 1007.40  102.29
  -4  -2  -1 1049.20  105.89
   4  -2   1  886.11  106.09
   4  -2   1  835.32  105.69
  -4  -2  -1 1007.40  105.99
  -4  -2  -1  911.61  105.69
  -4   2  -1  849.61  105.49
  -4   2  -1  812.32  105.59
   4   2   1 1025.30  106.19
   4   2   1  970.10  105.59
   4   2   1  984.20  105.79
   5  -2   1  148.89   20.10
  -5  -2  -1  149.59   18.90
   5  -2   1  116.99   19.20
   5  -2   1  107.59   17.80
  -5  -2  -1  131.59   19.50
  -5  -2  -1  157.48   20.60
   5   2   1  136.19   19.50
   5   2   1  132.59   20.40
  -5   2  -1  111.69   18.90
  -5   2  -1  134.19   18.40
   5   2   1  140.49   18.30
   5   2   1  145.59   20.20
  -5   2  -1  119.79   18.20
  -6  -2  -1  182.68   23.00
  -6  -2  -1  160.18   24.50
  -6  -2  -1  155.48   22.70
   6  -2   1  180.78   23.30
   6  -2   1  158.48   21.60
   6  -2   1  152.78   23.10
   6   2   1  163.78   23.20
  -6   2  -1  146.19   21.80
  -6   2  -1  118.09   22.20
   6   2   1  155.58   21.20
  -6   2  -1  131.99   21.10
   6   2   1  155.88   24.20
   6   2   1  148.49   23.70
  -7  -2  -1  217.08   34.00
   7  -2   1  192.98   33.80
  -7  -2  -1  272.87   32.50
   7  -2   1  221.18   32.40
   7  -2   1  258.77   33.60
  -7  -2  -1  293.37   35.90
   7   2   1  255.27   34.30
   7   2   1  273.67   31.90
   7   2   1  238.88   34.60
   7   2   1  268.47   32.50
   7   2   1  249.97   33.80
  -7   2  -1  253.47   32.00
  -7   2  -1  192.48   34.10
   8  -2   1   20.70   20.30
  -8  -2  -1   27.30   22.70
  -8  -2  -1   61.29   15.80
   8  -2   1   31.70   16.80
  -8  -2  -1   29.30   19.10
   8  -2   1   24.10   16.20
  -8   2  -1   38.40   18.50
   8   2   1   41.80   16.50
  -8   2  -1   51.89   14.00
   8   2   1   66.49   23.60
   8   2   1   40.50   16.10
   8   2   1   31.80   16.20
   8   2   1   18.20   20.20
  -9  -2  -1   70.19   20.50
   9  -2   1   59.19   20.90
  -9  -2  -1   39.80   20.20
   9  -2   1   47.30   15.60
   9  -2   1   35.20   18.20
   9  -2   1   65.79   17.20
  -9  -2  -1   47.10   18.00
   9   2   1   81.89   17.50
  -9   2  -1   63.59   18.90
  -9   2  -1   71.09   15.80
   9   2   1   51.59   17.20
   9   2   1   26.50   16.40
   9   2   1   34.30   14.90
  10  -2   1   37.30   21.60
  10  -2   1   23.80   16.80
 -10  -2  -1   31.40   21.80
  10  -2   1    9.10   16.30
 -10  -2  -1   32.00   16.30
 -10  -2  -1   28.50   22.70
 -10   2  -1   42.30   16.00
 -10   2  -1   33.30   17.80
  10   2   1   65.09   17.80
  10   2   1   27.60   15.80
  10   2   1   52.59   16.70
  10   2   1   26.00   18.30
  10   2   1   40.40   21.00
  11  -2   1    2.80   16.40
 -11  -2  -1   -1.60   18.50
  11  -2   1   13.30   21.90
  11  -2   1    6.00   18.50
 -11  -2  -1  -15.80   15.80
  11   2   1   22.60   18.70
  11   2   1   -5.00   15.80
 -11   2  -1   23.80   22.80
 -11   2  -1   15.10   12.70
  11   2   1  -22.60   15.40
 -12  -2  -1   48.00   19.50
  12   2   1   30.10   17.30
 -12   2  -1   34.10   15.10
  12   2   1  -19.00   17.20
  12   2   1   29.20   21.10
 -12   3   1   35.60   15.70
  12   3  -1  -34.70   14.70
  12   3  -1   -0.30   16.10
  12   3  -1   14.80   20.90
  12   3  -1   35.70   17.40
 -11  -3   1   91.59   23.20
 -11  -3   1   31.40   16.00
  11  -3  -1   21.10   16.70
  11   3  -1   38.20   19.80
  11   3  -1   48.10   18.90
 -11   3   1   37.10   15.50
  11   3  -1   47.50   26.60
  11   3  -1    6.40   15.20
 -11   3   1   -5.90   23.70
  10  -3  -1   49.90   18.20
 -10  -3   1   92.89   21.10
  10  -3  -1   77.99   22.20
  10  -3  -1   24.90   16.90
 -10  -3   1   65.59   18.10
  10  -3  -1   36.20   18.90
  10   3  -1   76.09   19.90
  10   3  -1   51.29   19.40
  10   3  -1   36.90   15.70
 -10   3   1   31.60   19.60
  10   3  -1   66.29   22.90
  10   3  -1   79.59   18.60
 -10   3   1   54.39   15.70
  -9  -3   1   -5.70   16.90
   9  -3  -1    8.70   14.00
  -9  -3   1   14.80   14.70
   9  -3  -1   -3.30   14.50
  -9  -3   1   10.00   19.80
   9  -3  -1   14.70   15.50
  -9   3   1   22.40   19.70
   9   3  -1   13.60   15.60
   9   3  -1   15.50   14.00
  -9   3   1    2.40   13.80
   9   3  -1   12.60   12.70
   9   3  -1   11.50   13.90
   9   3  -1    5.10   19.30
  -9   3   1    4.40   13.60
  -8  -3   1  -25.30   18.30
  -8  -3   1    9.30   17.00
  -8  -3   1   11.30   14.40
   8  -3  -1    1.80   14.40
   8  -3  -1   -9.00   19.90
   8  -3  -1    1.10   14.90
  -8   3   1   -4.80   15.10
  -8   3   1  -23.50   18.50
   8   3  -1   27.60   15.70
   8   3  -1    7.70   13.50
   8   3  -1   25.50   14.70
   8   3  -1  -26.10   18.90
  -8   3   1   29.00   13.80
  -7  -3   1  158.58   22.20
   7  -3  -1  113.69   20.90
   7  -3  -1  159.18   22.70
   7  -3  -1  121.49   22.40
  -7  -3   1   99.69   21.90
  -7  -3   1  100.59   22.70
   7   3  -1  135.09   22.90
   7   3  -1  164.98   22.90
  -7   3   1  138.49   23.20
  -7   3   1  107.49   20.40
  -7   3   1  148.99   19.90
   7   3  -1  127.29   21.10
   7   3  -1  102.09   20.30
   6  -3  -1  297.57   36.50
   6  -3  -1  349.47   38.10
   6  -3  -1  333.77   37.10
  -6  -3   1  262.87   36.80
  -6  -3   1  317.77   37.50
  -6  -3   1  299.97   39.20
   6   3  -1  284.77   38.10
   6   3  -1  274.97   37.00
   6   3  -1  275.47   36.20
  -6   3   1  307.87   36.60
  -6   3   1  341.97   38.30
  -6   3   1  300.67   36.10
   6   3  -1  251.57   37.20
  -5  -3   1   39.20   11.90
   5  -3  -1   51.79   11.10
  -5  -3   1   64.99   13.60
   5  -3  -1   80.09   12.80
   5  -3  -1   80.69   11.70
  -5  -3   1   43.10   11.30
   5   3  -1   49.60   11.00
   5   3  -1   40.40   12.50
   5   3  -1   23.50    9.20
   5   3  -1   52.19   10.60
  -4  -3   1  527.05   60.59
   4  -3  -1  481.15   60.59
   4  -3  -1  489.85   60.49
  -4  -3   1  608.14   61.19
  -4   3   1  474.85   60.29
   4   3  -1  459.15   63.29
   4   3  -1  563.84   60.59
   4   3  -1  600.34   60.89
  -3  -3   1   87.19   12.10
   3  -3  -1   44.90   11.70
   3  -3  -1   78.89   10.90
  -3  -3   1   70.79   11.70
   3  -3  -1   52.29   11.50
  -3  -3   1   84.19   11.40
  -3  -3   1   74.89   12.40
   3   3  -1   75.09   11.70
   3   3  -1   76.79   11.00
  -3   3   1   74.69   11.50
   3   3  -1   80.59   11.30
   3   3  -1   99.09   12.10
   2  -3  -1 3283.87  419.16
  -2  -3   1 3679.43  419.16
   2  -3  -1 3345.67  419.16
  -2  -3   1 3983.40  419.26
  -2  -3   1 4242.08  419.26
  -2  -3   1 4036.00  419.46
   2   3  -1 3468.55  419.06
   2   3  -1 4038.90  419.26
  -2   3   1 3343.27  419.26
   2   3  -1 3548.64  419.66
   2   3  -1 4049.69  419.16
   1  -3  -1 3178.88  360.46
   1  -3  -1 3119.99  360.56
  -1  -3   1 3338.07  360.66
  -1  -3   1 2998.30  360.26
  -1  -3   1 3702.73  360.46
  -1   3   1 2762.92  360.46
   1   3  -1 3597.74  360.26
   1   3  -1 2940.81  360.46
   0  -3   1 2225.78  245.28
   0   3  -1 2247.08  245.28
   0   3   1 2148.09  245.18
   0   3  -1 2095.99  245.18
  -1  -3  -1  850.01   90.29
  -1  -3  -1  871.31   89.79
  -1  -3  -1  719.83   89.69
   1   3   1  798.62   90.19
  -1   3  -1  748.23   89.79
   1   3   1  809.52   89.69
  -1   3  -1  772.12   90.19
   2  -3   1 1823.62  243.38
  -2  -3  -1 2351.26  243.58
  -2  -3  -1 1974.20  243.38
  -2  -3  -1 2376.66  243.58
   2  -3   1 1905.51  243.28
   2   3   1 2096.99  243.38
   2   3   1 2165.38  243.38
   2   3   1 2337.47  243.48
   2   3   1 2375.46  243.48
   2   3   1 2231.08  244.08
  -3  -3  -1  330.07   36.30
  -3  -3  -1  324.47   36.00
  -3  -3  -1  355.86   36.30
   3  -3   1  263.77   35.90
   3  -3   1  277.97   35.70
   3  -3   1  249.78   36.30
   3   3   1  352.96   36.00
  -3   3  -1  252.17   35.60
   3   3   1  365.06   36.10
  -3   3  -1  272.27   35.50
   3   3   1  341.37   35.70
  -3   3  -1  248.48   35.80
   3   3   1  313.77   36.00
   3   3   1  359.46   36.30
  -4  -3  -1   89.09   15.00
  -4  -3  -1   97.89   14.10
   4  -3   1   86.79   13.30
   4  -3   1  109.49   14.30
  -4  -3  -1  102.29   13.90
   4   3   1   87.89   14.70
  -4   3  -1   58.99   13.70
   4   3   1  100.39   14.60
   4   3   1   93.59   13.30
  -4   3  -1   87.19   13.70
   4   3   1   87.09   13.70
   4   3   1  127.49   16.90
  -5  -3  -1  327.67   36.60
   5  -3   1  308.37   36.50
   5  -3   1  263.77   37.00
  -5  -3  -1  296.17   36.50
  -5  -3  -1  315.07   37.70
   5  -3   1  303.97   36.70
  -5   3  -1  225.98   36.80
   5   3   1  331.47   36.70
   5   3   1  337.07   36.10
   5   3   1  316.27   37.40
  -5   3  -1  293.27   36.20
   5   3   1  301.17   36.80
   5   3   1  282.57   36.90
  -5   3  -1  323.77   36.10
   6  -3   1   61.89   15.10
  -6  -3  -1   62.89   12.40
  -6  -3  -1   32.70   14.30
   6  -3   1   38.90   12.60
  -6  -3  -1   33.90   13.90
  -6   3  -1   77.49   11.80
   6   3   1   34.10   11.60
   6   3   1   32.50   12.80
  -6   3  -1   63.59   14.30
   6   3   1   33.40   11.40
   6   3   1   25.50   15.00
  -6   3  -1   61.49   12.60
   6   3   1   46.00   13.50
  -7  -3  -1   59.99   19.20
   7  -3   1  111.59   17.90
  -7  -3  -1   76.49   19.90
  -7  -3  -1   80.39   17.30
   7   3   1   65.39   17.30
  -7   3  -1  134.89   17.70
   7   3   1   92.59   17.30
   7   3   1   76.09   16.30
   7   3   1   88.89   18.60
   7   3   1   90.89   20.90
  -7   3  -1  115.59   18.30
  -8  -3  -1  251.27   35.90
   8  -3   1  148.39   30.90
   8  -3   1  156.38   29.00
  -8  -3  -1  235.78   32.00
   8  -3   1  220.88   32.10
  -8  -3  -1  186.68   29.60
  -8   3  -1  214.38   28.90
   8   3   1  201.48   31.00
  -8   3  -1  188.68   30.20
   8   3   1  245.98   32.60
   8   3   1  217.58   28.60
   8   3   1  208.78   29.40
   9  -3   1    7.90   14.70
  -9  -3  -1  -17.70   17.50
  -9  -3  -1   13.50   14.00
   9  -3   1   13.40   14.60
   9  -3   1  -26.80   19.70
  -9  -3  -1   -0.90   19.60
   9   3   1    5.30   14.40
   9   3   1    7.00   13.60
   9   3   1   16.60   15.80
  -9   3  -1   10.00   14.20
   9   3   1  -13.30   13.10
  -9   3  -1   -8.50   12.50
  10  -3   1   39.90   21.00
 -10  -3  -1   17.20   19.90
 -10  -3  -1   -3.70   14.60
  10  -3   1    2.50   16.00
  10  -3   1  -20.90   15.40
  10   3   1   17.10   15.40
  10   3   1   21.20   17.30
 -10   3  -1   43.00   22.90
 -10   3  -1   37.50   19.00
  10   3   1    4.20   18.90
 -10   3  -1   32.70   13.80
  10   3   1    5.60   21.50
  11  -3   1   -5.10   16.80
  11  -3   1   34.50   17.70
 -11  -3  -1    4.40   16.60
  11  -3   1   35.20   19.00
  11   3   1   -4.60   16.00
  11   3   1   29.40   16.80
 -11   3  -1   27.60   14.80
 -11   3  -1   39.40   22.90
  11   3   1   39.90   21.30
  11   3   1   47.50   23.20
 -12  -3  -1   51.09   24.30
  12   3   1    8.30   18.50
 -12   3  -1   23.10   15.90
  12   3   1  -34.80   15.90
  12   3   1   10.60   18.30
  12   3   1    8.80   21.40
 -12   4   1    2.70   14.60
  12   4  -1    1.60   16.90
  12   4  -1  -22.80   15.80
  12   4  -1   -0.20   19.30
  11  -4  -1   -9.10   16.60
 -11  -4   1   17.60   15.70
  11  -4  -1   48.60   22.50
 -11  -4   1   43.00   20.90
  11  -4  -1   -1.60   16.50
  11   4  -1   19.10   16.80
  11   4  -1   25.80   15.90
  11   4  -1   38.80   21.40
 -11   4   1   28.70   19.70
 -11   4   1   36.90   14.40
  11   4  -1   15.70   14.90
  10  -4  -1   11.70   15.80
  10  -4  -1   62.89   21.30
  10  -4  -1   22.20   16.40
 -10  -4   1   49.20   22.10
 -10  -4   1   36.40   16.30
  10  -4  -1   38.60   17.40
  10   4  -1   64.49   18.90
  10   4  -1   22.90   16.10
  10   4  -1   35.10   15.10
  10   4  -1   78.99   25.30
  -9  -4   1    3.20   18.50
   9  -4  -1    9.50   19.20
   9  -4  -1   -2.60   15.60
   9  -4  -1   28.90   14.80
   9  -4  -1    0.30   14.70
  -9  -4   1   -9.00   15.50
  -9  -4   1    6.70   17.50
   9   4  -1  -37.00   19.00
  -9   4   1   35.50   20.40
   9   4  -1   32.80   17.70
   9   4  -1    8.50   13.70
   9   4  -1    2.60   14.00
  -9   4   1   27.30   15.10
  -9   4   1    7.20   12.30
   9   4  -1    3.30   12.20
  -8  -4   1   56.99   17.80
  -8  -4   1   65.69   21.60
   8  -4  -1   82.69   20.70
   8  -4  -1   91.19   18.10
   8  -4  -1   53.09   17.10
  -8  -4   1   82.09   19.10
   8   4  -1   62.59   15.90
   8   4  -1   82.49   19.40
   8   4  -1   74.39   15.80
  -8   4   1   56.99   17.90
  -8   4   1   53.89   20.80
  -8   4   1   90.19   16.00
   8   4  -1  116.49   22.30
   8   4  -1   55.09   16.40
  -7  -4   1   46.40   20.80
  -7  -4   1   65.89   15.20
   7  -4  -1   62.09   16.50
   7  -4  -1   57.89   14.80
   7  -4  -1  112.59   18.30
  -7  -4   1   54.69   18.30
   7   4  -1   31.30   15.70
   7   4  -1   27.30   12.20
  -7   4   1   57.29   18.30
  -7   4   1   78.59   13.50
  -7   4   1   67.79   17.20
   7   4  -1   39.10   14.50
   7   4  -1   44.80   15.30
   7   4  -1   71.59   19.40
   6  -4  -1  171.48   22.90
  -6  -4   1  135.89   23.80
   6  -4  -1  123.59   23.60
   6  -4  -1  148.19   23.20
  -6  -4   1  163.38   23.30
  -6  -4   1  179.58   23.60
  -6   4   1  155.78   21.30
   6   4  -1  152.78   23.10
  -6   4   1  128.49   22.30
   6   4  -1  155.38   22.50
   6   4  -1  158.38   22.90
   6   4  -1  191.68   25.30
   6   4  -1  172.78   23.40
  -5  -4   1  131.19   18.70
  -5  -4   1  118.19   18.50
   5  -4  -1  102.79   17.00
   5  -4  -1  124.59   18.10
  -5  -4   1  115.19   17.20
  -5  -4   1  158.08   18.80
   5  -4  -1   84.69   17.90
   5   4  -1  150.28   18.50
  -5   4   1   99.19   16.70
   5   4  -1  116.49   17.90
  -5   4   1   97.79   16.60
   5   4  -1  130.69   18.30
  -5   4   1   65.79   18.20
  -5   4   1  136.59   18.80
   5   4  -1  141.59   19.20
   5   4  -1  131.69   17.60
  -4  -4   1  307.17   37.10
  -4  -4   1  364.26   36.90
   4  -4  -1  359.26   36.40
  -4  -4   1  285.27   36.60
  -4  -4   1  312.97   37.20
   4   4  -1  383.96   36.60
   4   4  -1  268.37   36.30
   4   4  -1  254.77   36.90
   4   4  -1  296.07   36.50
   4   4  -1  267.97   37.00
  -3  -4   1  437.86   48.90
   3  -4  -1  372.06   48.40
  -3  -4   1  427.76   48.90
   3  -4  -1  402.36   48.60
  -3  -4   1  393.06   48.50
  -3  -4   1  443.06   48.80
   3   4  -1  442.66   48.50
   3   4  -1  480.55   48.70
  -3   4   1  362.06   48.40
   3   4  -1  463.95   49.10
   3   4  -1  434.76   48.60
   3   4  -1  430.76   48.30
  -3   4   1  408.66   48.80
  -2  -4   1  196.88   21.50
  -2  -4   1  144.39   21.50
  -2  -4   1  131.39   21.10
   2  -4  -1  211.18   21.30
   2  -4  -1  171.68   21.60
   2   4  -1  207.38   22.30
  -2   4   1  185.18   21.80
   2   4  -1  131.39   21.10
   2   4  -1  185.18   21.10
  -1  -4   1  133.29   15.30
   1  -4  -1   67.39   15.60
  -1  -4   1  111.19   13.90
   1  -4  -1  120.89   14.80
  -1  -4   1  102.49   15.40
   1   4  -1  125.39   16.10
  -1   4   1   71.09   15.00
   1   4  -1  101.69   13.80
  -1   4   1  116.49   14.40
   0  -4  -1  117.89   16.90
   0  -4   1   85.39   14.60
   0  -4   1   86.49   15.60
   0  -4   1  128.69   13.90
   0   4   1  112.99   14.90
   0   4  -1   94.49   15.40
   0   4  -1   88.09   14.40
  -1  -4  -1   14.00    7.90
  -1  -4  -1   13.40    4.20
   1   4   1    7.30    4.00
   1   4   1    5.80    7.90
  -2  -4  -1  668.13   71.89
  -2  -4  -1  716.43   72.39
   2  -4   1  560.04   71.69
  -2  -4  -1  598.04   71.79
   2  -4   1  613.14   71.89
  -2  -4  -1  649.34   71.89
  -2  -4  -1  561.94   71.89
  -2   4  -1  618.34   71.69
   2   4   1  656.63   71.79
  -2   4  -1  635.44   72.29
   2   4   1  688.53   71.79
   2   4   1  641.84   72.29
  -3  -4  -1  288.97   34.90
  -3  -4  -1  325.37   35.10
   3  -4   1  318.67   34.30
  -3  -4  -1  325.27   34.80
  -3  -4  -1  272.57   34.50
   3  -4   1  315.57   34.90
   3   4   1  268.37   34.50
   3   4   1  273.77   34.40
   3   4   1  307.87   34.60
   3   4   1  296.17   34.40
   3   4   1  273.17   35.00
   4  -4   1  808.72  107.79
   4  -4   1  869.01  107.79
  -4  -4  -1 1033.90  107.99
  -4  -4  -1  947.71  107.89
  -4  -4  -1 1010.00  108.19
  -4  -4  -1  919.71  108.39
  -4   4  -1  845.82  107.49
   4   4   1  801.22  109.29
   4   4   1 1021.20  108.09
   4   4   1 1056.29  107.89
   4   4   1 1058.49  108.29
   4   4   1 1031.00  107.99
   5  -4   1    8.90    9.60
  -5  -4  -1   19.90   10.00
  -5  -4  -1    2.80   11.80
   5  -4   1   12.40   10.50
   5  -4   1   22.80    9.80
  -5  -4  -1   33.50    9.80
   5   4   1   19.40    7.90
   5   4   1   16.20   11.30
   5   4   1    3.20    9.10
   5   4   1    7.80   10.10
  -5   4  -1   36.90    8.00
   5   4   1    8.50   10.30
  -5   4  -1   46.10    9.40
   6  -4   1  195.48   27.80
  -6  -4  -1  196.48   29.50
  -6  -4  -1  209.68   27.70
   6  -4   1  158.88   28.60
   6  -4   1  180.88   27.20
  -6  -4  -1  226.38   28.50
   6   4   1  229.78   28.00
  -6   4  -1  172.88   27.10
   6   4   1  211.48   28.30
   6   4   1  205.28   27.70
   6   4   1  226.68   27.80
  -6   4  -1  188.98   26.20
   6   4   1  226.48   26.80
  -7  -4  -1   36.80   14.10
   7  -4   1   30.90   15.30
  -7  -4  -1   29.00   17.30
   7  -4   1    1.10   16.90
  -7  -4  -1    8.50   18.20
   7  -4   1   30.50   15.50
  -7   4  -1   51.09   12.60
  -7   4  -1   37.40   16.20
   7   4   1   47.50   15.80
   7   4   1   46.00   12.60
   7   4   1   18.30   14.10
   7   4   1   24.50   14.20
   7   4   1   28.20   16.00
  -8  -4  -1   34.30   14.70
  -8  -4  -1   30.80   17.90
   8  -4   1   40.90   15.20
  -8  -4  -1   35.40   21.20
   8  -4   1   42.30   15.80
   8  -4   1   19.10   18.10
   8   4   1   33.10   14.70
  -8   4  -1    6.50   16.40
  -8   4  -1   40.70   13.90
   8   4   1   41.80   13.30
   8   4   1   43.80   17.90
   8   4   1   39.10   15.70
   9  -4   1   46.30   23.50
  -9  -4  -1   60.49   17.10
   9  -4   1   38.60   15.80
  -9  -4  -1   35.50   20.40
   9  -4   1   72.59   19.00
  -9  -4  -1   38.30   20.60
  -9   4  -1   41.60   18.90
   9   4   1   46.80   17.10
   9   4   1   40.20   14.50
  -9   4  -1   62.79   14.60
   9   4   1   45.40   16.00
   9   4   1   61.69   20.20
 -10  -4  -1   77.19   22.30
  10  -4   1   34.30   17.20
  10  -4   1   27.30   20.60
  10  -4   1   26.30   17.90
  10  -4   1   35.60   17.90
 -10  -4  -1   48.70   21.80
 -10  -4  -1   34.70   16.30
  10   4   1   21.00   16.70
 -10   4  -1   47.70   22.80
  10   4   1   83.69   21.70
  10   4   1   19.30   20.90
 -10   4  -1   69.09   18.70
  10   4   1   35.20   15.60
  10   4   1   31.90   18.00
  11  -4   1   -7.20   15.30
  11  -4   1   15.80   16.30
 -11  -4  -1   30.20   24.10
  11  -4   1   14.40   21.20
 -11  -4  -1   -8.70   19.60
 -11  -4  -1    2.10   15.20
  11   4   1   27.30   17.30
 -11   4  -1   15.30   14.40
  11   4   1   25.80   19.40
 -11   4  -1   23.00   17.70
  11   4   1   17.00   15.60
  11   4   1   -3.00   15.10
 -11   4  -1   12.90   20.50
  11  -5  -1  -13.60   14.60
  11  -5  -1    4.40   17.20
  11  -5  -1  -12.10   19.20
 -11  -5   1   -0.30   16.40
 -11  -5   1   46.50   22.30
  11  -5  -1  -18.80   15.10
 -11   5   1   27.30   17.50
  11   5  -1   -3.70   13.80
 -11   5   1    5.50   13.00
  11   5  -1  -11.90   18.70
  11   5  -1  -18.40   14.50
  11   5  -1    4.40   20.20
  11   5  -1   20.10   17.40
 -10  -5   1   94.99   20.50
 -10  -5   1   81.99   27.00
  10  -5  -1   78.89   23.10
  10  -5  -1   73.29   19.70
  10  -5  -1   59.49   19.00
 -10  -5   1   61.79   25.50
  10  -5  -1   66.59   26.50
  10   5  -1  121.99   24.00
  10   5  -1   72.69   18.80
 -10   5   1   86.39   20.40
  10   5  -1   81.09   18.90
 -10   5   1   48.10   24.60
  10   5  -1   34.00   16.30
  10   5  -1  113.59   23.90
 -10   5   1  105.39   16.50
  -9  -5   1   33.60   15.80
   9  -5  -1   52.99   18.00
   9  -5  -1   23.10   18.30
  -9  -5   1    3.30   19.10
   9  -5  -1    8.20   15.70
  -9  -5   1   35.00   19.30
   9   5  -1   29.00   18.40
   9   5  -1   -6.80   17.40
   9   5  -1   12.40   12.10
  -9   5   1   15.20   15.80
   9   5  -1   16.40   14.80
   9   5  -1   20.60   13.80
  -9   5   1   25.10   12.30
   8  -5  -1    9.80   17.70
   8  -5  -1    2.70   14.50
  -8  -5   1   25.20   15.10
   8  -5  -1    2.10   13.70
  -8  -5   1   -8.70   16.60
  -8  -5   1  -26.10   18.30
   8   5  -1  -13.20   14.20
   8   5  -1   -5.10   12.30
   8   5  -1    3.30   10.20
   8   5  -1  -34.10   18.30
   8   5  -1   -1.50   16.60
  -8   5   1   -7.40   16.60
  -8   5   1    3.80   11.30
  -8   5   1   -7.30   14.30
  -7  -5   1   43.50   16.80
   7  -5  -1   31.70   17.20
  -7  -5   1   47.10   15.00
  -7  -5   1   26.00   20.80
   7  -5  -1   23.40   14.10
   7  -5  -1   53.29   15.70
  -7   5   1   15.60   16.20
   7   5  -1   17.60   13.60
  -7   5   1   15.10   19.00
   7   5  -1   34.90   14.20
   7   5  -1   20.00   10.60
  -7   5   1   44.20   11.80
   7   5  -1   39.40   18.10
   7   5  -1   45.30   16.50
   6  -5  -1  185.58   30.40
   6  -5  -1  150.68   28.90
  -6  -5   1  263.77   32.90
   6  -5  -1  226.98   30.00
  -6  -5   1  273.37   32.40
  -6  -5   1  236.18   29.80
   6   5  -1  256.37   30.60
  -6   5   1  170.68   30.40
   6   5  -1  257.67   31.10
   6   5  -1  262.37   29.20
   6   5  -1  247.48   29.30
   6   5  -1  239.98   29.40
  -6   5   1  206.88   27.90
  -6   5   1  154.98   28.70
  -5  -5   1    2.60   12.30
   5  -5  -1    7.10   12.00
  -5  -5   1   15.60    9.50
  -5  -5   1   25.50   11.50
   5  -5  -1    6.60   10.10
   5  -5  -1   22.20    9.20
  -5  -5   1   -1.60    9.50
  -5   5   1   19.60    9.70
   5   5  -1    7.20    7.10
   5   5  -1    6.90    8.50
  -5   5   1    2.50   10.70
   5   5  -1   23.30   11.80
   5   5  -1    7.20    9.40
   5   5  -1   16.30   11.80
  -4  -5   1 1017.20  117.29
   4  -5  -1  893.41  116.89
  -4  -5   1 1170.08  117.29
  -4  -5   1  973.80  116.99
  -4  -5   1 1164.58  117.59
  -4   5   1  876.41  117.09
   4   5  -1 1066.79  116.99
   4   5  -1 1099.09  117.09
   4   5  -1 1020.90  116.79
   4   5  -1 1067.59  117.59
  -3  -5   1    0.40    6.70
  -3  -5   1   -6.20    7.30
  -3  -5   1    8.30    8.40
  -3  -5   1   10.90    5.90
   3  -5  -1   34.10    7.00
  -3   5   1   27.10    8.70
   3   5  -1    8.70    5.20
   3   5  -1   19.60    8.60
   3   5  -1   -9.20    6.50
   2  -5  -1  177.68   19.90
  -2  -5   1  115.09   19.40
  -2  -5   1  163.28   20.90
   2  -5  -1  153.18   20.20
  -2  -5   1  180.18   19.40
   2   5  -1  148.79   19.10
  -2   5   1  161.28   20.30
   2   5  -1  121.29   18.90
   2   5  -1  179.38   20.60
   1  -5  -1  979.20  109.19
   1  -5  -1  939.71  109.39
  -1  -5   1 1050.99  109.39
  -1  -5   1  954.20  109.29
  -1  -5   1  973.60  108.89
   1   5  -1 1052.29  109.09
   1   5  -1  941.31  109.19
  -1   5   1  817.32  108.79
   0  -5   1   81.19   14.90
   0  -5   1  103.59   15.40
   0  -5  -1  121.19   15.00
   0  -5  -1  110.69   15.30
   0   5  -1   95.09   15.00
   0   5  -1  104.69   14.80
  -1  -5  -1  123.69   17.40
  -2  -5  -1 2077.69  234.68
  -2  -5  -1 2320.77  235.18
  -2  -5  -1 2247.38  234.68
   2  -5   1 1775.62  234.98
   2   5   1 2125.69  234.78
   2   5   1 2087.79  234.48
  -2   5  -1 1947.11  234.98
   2   5   1 2090.99  235.08
  -3  -5  -1  425.96   46.60
  -3  -5  -1  424.16   46.90
   3  -5   1  380.26   46.20
  -3  -5  -1  412.06   46.50
   3   5   1  407.06   46.30
   3   5   1  370.76   46.30
   4  -5   1  474.45   57.99
  -4  -5  -1  473.95   58.09
  -4  -5  -1  596.34   58.79
   4  -5   1  432.46   57.99
   4  -5   1  389.66   60.59
  -4  -5  -1  589.74   58.49
   4   5   1  512.05   57.89
   4   5   1  494.55   57.89
   4   5   1  545.95   58.69
   4   5   1  569.14   58.09
   4   5   1  520.85   57.89
  -4   5  -1  431.66   58.39
   5  -5   1   49.10   11.40
   5  -5   1   46.50   11.30
  -5  -5  -1   51.09   11.80
  -5  -5  -1   43.00   13.50
  -5  -5  -1   38.70   12.50
   5   5   1   49.30   13.10
  -5   5  -1   52.29   11.90
   5   5   1   40.10   11.30
  -5   5  -1   52.69   10.00
   5   5   1   44.10   11.00
   5   5   1   32.20   10.40
   5   5   1   23.20    8.40
   6  -5   1  160.68   29.10
  -6  -5  -1  274.87   29.80
  -6  -5  -1  227.58   28.90
   6  -5   1  188.18   28.50
  -6  -5  -1  267.17   30.10
   6  -5   1  166.58   27.50
   6   5   1  239.28   28.20
   6   5   1  231.18   29.00
  -6   5  -1  149.79   28.10
  -6   5  -1  183.38   27.60
   6   5   1  251.17   28.90
  -6   5  -1  163.58   28.20
   6   5   1  227.38   28.60
   6   5   1  216.98   28.00
  -6   5  -1  191.48   26.50
   7  -5   1   32.60   15.00
  -7  -5  -1   40.70   14.40
   7  -5   1   26.10   13.70
  -7  -5  -1   12.90   17.20
  -7   5  -1   26.20   11.40
   7   5   1   14.10   13.90
   7   5   1   12.00   10.90
  -7   5  -1   27.50   17.20
   7   5   1    2.60   15.70
   7   5   1   21.30   13.30
  -7   5  -1   38.00   13.70
   7   5   1   36.40   15.40
   8  -5   1   71.89   20.10
  -8  -5  -1  126.69   24.10
  -8  -5  -1  112.69   19.90
   8  -5   1   86.69   19.50
   8  -5   1   45.80   21.10
  -8  -5  -1  100.79   25.10
   8   5   1  132.99   21.20
   8   5   1   93.59   19.20
   8   5   1  138.49   21.40
   8   5   1   98.69   18.40
  -8   5  -1   73.69   20.10
  -8   5  -1   92.39   16.80
   8   5   1   68.69   20.80
  -8   5  -1   55.19   21.40
   9  -5   1   74.59   21.30
  -9  -5  -1  107.79   20.00
  -9  -5  -1   66.79   24.10
  -9  -5  -1   91.29   23.20
   9  -5   1   90.39   23.90
   9  -5   1  137.99   24.30
   9   5   1  118.59   21.90
   9   5   1  115.39   21.00
   9   5   1   69.59   17.80
  -9   5  -1  107.09   18.00
  -9   5  -1   77.59   19.80
   9   5   1   97.49   18.50
  -9   5  -1   67.69   23.40
   9   5   1  116.79   22.70
 -10  -5  -1   21.30   16.00
 -10  -5  -1   22.00   20.70
  10  -5   1   13.00   15.00
  10  -5   1   30.70   20.00
  10   5   1   47.00   20.80
 -10   5  -1   28.60   21.40
  10   5   1   14.20   20.40
 -10   5  -1   10.30   15.90
 -10   5  -1   46.10   15.60
  10   5   1   21.00   14.70
  10   5   1   22.00   15.70
  11  -5   1  -10.30   17.00
 -11  -5  -1   42.80   21.40
  11  -5   1    6.30   17.00
  11  -5   1   34.60   20.90
 -11  -5  -1  -23.10   24.10
 -11   5  -1    9.20   13.90
  11   5   1   -8.50   19.30
  11   5   1   14.50   20.60
  11   5   1  -19.80   14.10
  11   5   1    3.40   14.80
 -11  -6   1   -4.20   17.30
  11  -6  -1   -3.60   15.70
  11  -6  -1   13.80   18.40
 -11  -6   1   58.79   21.80
  11   6  -1   23.60   16.90
 -11   6   1    8.80   13.70
  11   6  -1   30.00   20.50
  11   6  -1    6.60   20.40
  11   6  -1   24.50   18.10
  11   6  -1    0.30   14.90
 -10  -6   1   26.50   21.30
 -10  -6   1   14.10   16.50
  10  -6  -1   43.40   20.70
 -10  -6   1   32.10   21.70
  10   6  -1   44.80   22.20
 -10   6   1   39.30   17.70
  10   6  -1   35.00   16.60
  10   6  -1   36.40   19.60
 -10   6   1   23.20   16.10
  10   6  -1   21.00   13.90
  10   6  -1   18.40   16.80
 -10   6   1   23.60   13.10
  -9  -6   1   35.60   21.30
   9  -6  -1   47.40   22.70
  -9  -6   1   50.29   18.70
   9  -6  -1   35.60   18.30
   9  -6  -1   15.30   17.80
  -9   6   1   37.20   21.70
  -9   6   1   53.99   14.90
   9   6  -1   30.00   20.50
   9   6  -1   27.60   15.40
   9   6  -1   27.20   20.00
  -9   6   1   42.40   12.60
   9   6  -1   26.00   16.00
   9   6  -1   20.80   12.70
  -9   6   1   20.00   17.70
   8  -6  -1    9.20   16.90
  -8  -6   1   17.90   16.80
  -8  -6   1    5.70   20.60
  -8  -6   1   34.90   15.70
   8  -6  -1   18.40   15.40
   8  -6  -1    9.90   16.50
  -8   6   1    3.10   10.30
  -8   6   1   25.30   15.50
   8   6  -1    9.90   11.40
   8   6  -1   19.70   16.10
  -8   6   1   35.80   14.30
   8   6  -1   18.00   12.60
  -8   6   1    4.30   15.80
   8   6  -1   21.40   17.50
   7  -6  -1   13.30   17.80
   7  -6  -1   29.00   14.20
  -7  -6   1   32.80   15.60
  -7  -6   1   43.90   16.80
   7  -6  -1   27.10   14.70
  -7   6   1   39.90   17.00
  -7   6   1   19.60   11.00
   7   6  -1   10.30   16.50
   7   6  -1   22.60   15.90
   7   6  -1   25.70   12.80
  -7   6   1   30.70   15.00
   7   6  -1   10.50   10.50
   7   6  -1   17.60   13.10
  -6  -6   1  383.76   43.20
  -6  -6   1  352.56   44.20
  -6  -6   1  395.76   46.00
   6  -6  -1  275.07   42.70
   6  -6  -1  378.06   43.30
   6   6  -1  387.16   43.10
   6   6  -1  347.67   42.20
   6   6  -1  363.16   43.30
   6   6  -1  379.26   44.50
   6   6  -1  375.86   42.90
  -6   6   1  280.57   43.10
  -6   6   1  294.47   43.20
   5  -6  -1   68.49   11.30
  -5  -6   1   22.10   15.40
   5  -6  -1   57.59   13.40
   5  -6  -1   76.09   12.60
  -5  -6   1   59.09   14.50
   5  -6  -1   52.69   14.40
  -5  -6   1   70.49   13.60
  -5  -6   1   50.49   12.60
   5   6  -1   66.89   13.20
   5   6  -1   59.29   10.80
  -5   6   1   75.59   14.40
  -5   6   1   55.49   12.30
   5   6  -1   58.89   13.50
   5   6  -1   84.09   15.80
   5   6  -1   54.99   10.90
  -4  -6   1    4.70    8.50
   4  -6  -1    4.60   10.80
  -4  -6   1   23.80   11.40
   4  -6  -1   21.80    8.20
   4  -6  -1   -7.40    9.20
  -4  -6   1   37.70    8.50
  -4  -6   1    4.20   10.00
   4   6  -1   15.30   11.90
  -4   6   1   22.70    8.40
   4   6  -1   16.50    6.60
  -4   6   1   29.50   10.70
   4   6  -1   16.60    8.30
  -3  -6   1  170.08   23.80
  -3  -6   1  203.78   23.60
  -3  -6   1  163.28   22.80
  -3  -6   1  211.18   23.60
   3   6  -1  184.48   22.80
   3   6  -1  180.48   22.60
   3   6  -1  178.08   24.20
  -2  -6   1   65.69   11.40
   2  -6  -1   73.39   12.00
   2  -6  -1   85.59   12.80
  -2  -6   1   55.79   13.50
   2   6  -1   64.99   12.60
  -1  -6   1  175.78   22.50
  -1  -6   1  187.78   23.90
  -1  -6   1  151.38   23.50
   1  -6  -1  212.78   23.60
   1   6  -1  189.08   22.80
  -1   6   1  216.48   23.10
   1   6  -1  172.48   23.80
   0  -6   1  182.48   21.60
   0  -6  -1  159.48   22.40
   0  -6  -1  191.48   21.20
   0  -6  -1  187.58   23.20
   0  -6   1  164.78   22.60
   0  -6   1  153.48   22.40
   0   6   1  181.08   22.30
   0   6  -1  170.08   22.20
   1  -6   1  421.66   52.69
   1  -6   1  433.06   52.69
  -1  -6  -1  432.06   52.79
  -1   6  -1  515.65   53.39
  -1   6  -1  442.06   52.39
   1   6   1  495.25   52.69
   2  -6   1   14.10    7.90
  -2  -6  -1   10.40    8.90
  -2  -6  -1   15.20    5.20
   2   6   1    7.20    4.90
  -2   6  -1   22.70    6.90
   2   6   1    6.80    8.90
  -2   6  -1   33.90   10.00
  -3  -6  -1  122.79   17.90
  -3  -6  -1  146.99   18.90
  -3  -6  -1  149.99   18.40
  -3  -6  -1  153.48   18.20
   3   6   1  129.59   19.50
   3   6   1  102.39   17.00
   3   6   1  151.28   17.40
  -4  -6  -1  545.35   61.59
  -4  -6  -1  563.84   61.89
   4  -6   1  456.35   61.09
  -4  -6  -1  621.04   61.99
   4  -6   1  428.46   60.99
  -4  -6  -1  496.95   61.19
   4   6   1  586.34   61.19
   4   6   1  583.44   61.19
   4   6   1  517.35   61.99
   5  -6   1   30.90   10.90
   5  -6   1   49.00   11.00
  -5  -6  -1    5.60   14.30
  -5  -6  -1   59.19   12.20
  -5  -6  -1   45.60   11.60
  -5  -6  -1   45.40   13.30
   5  -6   1   32.00   12.50
  -5   6  -1   41.60   13.70
   5   6   1   41.30   13.80
  -5   6  -1   39.60   11.30
   5   6   1   21.90    9.70
   5   6   1   27.70   10.30
   5   6   1   24.50    8.20
   5   6   1   39.90   10.90
   6  -6   1   41.90   19.40
  -6  -6  -1  110.09   21.50
  -6  -6  -1  138.19   19.40
  -6  -6  -1  109.89   21.80
   6  -6   1  113.19   19.00
   6  -6   1  113.29   17.90
  -6   6  -1  108.19   19.30
   6   6   1  142.99   18.50
   6   6   1  125.99   20.00
   6   6   1   90.19   16.10
   6   6   1   92.29   16.90
  -6   6  -1   69.69   17.90
   6   6   1  111.89   17.50
  -7  -6  -1   17.80   15.20
   7  -6   1  -21.90   14.30
   7  -6   1   -7.60   17.50
  -7  -6  -1   -2.00   17.80
   7  -6   1   17.60   14.80
   7   6   1    8.70   13.70
  -7   6  -1   33.50   17.60
   7   6   1   12.80   14.00
  -7   6  -1   24.10   11.90
   7   6   1    4.30   12.90
   7   6   1   31.10   10.80
  -7   6  -1   34.50   15.10
  -7   6  -1   38.50   15.90
   7   6   1   18.90   16.10
   8  -6   1   19.10   17.30
  -8  -6  -1  -10.60   17.00
  -8  -6  -1    2.80   20.30
  -8  -6  -1   -0.40   13.70
   8  -6   1   12.60   14.60
  -8   6  -1   23.40   11.40
  -8   6  -1   -9.20   13.60
   8   6   1    2.10   16.10
   8   6   1   -0.40   11.30
  -8   6  -1    6.30   14.00
  -8   6  -1    2.50   15.90
   8   6   1    5.20   14.80
   8   6   1    6.60   13.80
   8   6   1   12.20   11.50
  -9  -6  -1   65.49   16.90
  -9  -6  -1   67.69   21.90
   9  -6   1   28.50   19.40
   9  -6   1   47.30   23.10
   9  -6   1   21.50   17.00
  -9   6  -1   58.29   14.40
  -9   6  -1   73.69   18.00
  -9   6  -1   27.50   15.40
   9   6   1   19.60   13.40
   9   6   1   46.30   19.40
   9   6   1   34.20   14.60
   9   6   1   34.90   16.30
   9   6   1   75.29   19.10
 -10  -6  -1   25.50   20.20
 -10  -6  -1   10.40   21.10
  10  -6   1   17.90   20.40
  10  -6   1    1.10   15.50
 -10  -6  -1    1.80   16.10
  10   6   1   -9.70   18.30
 -10   6  -1   18.50   14.30
 -10   6  -1   21.60   13.60
  10   6   1   11.70   16.30
 -10   6  -1   29.80   16.20
  10   6   1    4.80   12.80
  11  -6   1  -16.00   15.80
 -11  -6  -1   22.10   25.40
 -11  -6  -1  -12.10   16.30
  11  -6   1  -10.40   17.00
 -11  -6  -1   10.10   21.80
  11  -6   1   12.70   19.20
 -11   6  -1   10.10   15.10
  11   6   1    2.60   16.20
  11   6   1  -13.80   14.30
  11   6   1    7.30   19.00
 -11   6  -1   17.00   13.90
  11   6   1   16.00   18.50
  11   6   1   34.50   16.50
 -11  -7   1  -12.40   15.60
  11  -7  -1    7.40   19.10
  11  -7  -1   33.00   19.50
 -11  -7   1   22.40   22.10
  11   7  -1   26.00   15.70
  11   7  -1  -10.10   23.80
  11   7  -1    8.80   19.70
  11   7  -1  -11.80   14.30
 -10  -7   1    0.30   22.10
  10  -7  -1   -1.80   19.60
  10  -7  -1   -4.90   17.60
 -10  -7   1   34.90   19.80
  10  -7  -1   48.40   18.20
 -10  -7   1    6.90   23.80
 -10   7   1   48.60   15.20
  10   7  -1    2.00   14.50
 -10   7   1   26.70   12.90
 -10   7   1    7.40   15.40
  10   7  -1   -4.70   18.30
  10   7  -1    3.40   20.70
  10   7  -1    5.90   13.90
  10   7  -1   14.10   14.30
   9  -7  -1   15.50   21.60
  -9  -7   1   54.59   21.10
   9  -7  -1   20.80   17.90
  -9  -7   1   62.19   22.50
   9  -7  -1   33.60   15.50
  -9   7   1   41.20   16.20
   9   7  -1   30.70   13.90
   9   7  -1   36.90   15.70
  -9   7   1   39.70   13.00
   9   7  -1   26.10   14.70
   9   7  -1   27.00   17.40
  -9   7   1   38.20   16.10
  -8  -7   1   41.60   21.30
   8  -7  -1   44.50   17.70
  -8  -7   1    9.00   14.80
   8  -7  -1   -3.10   17.30
   8  -7  -1   23.10   16.10
  -8  -7   1    7.00   18.90
  -8   7   1   12.80   14.10
  -8   7   1   32.40   15.30
   8   7  -1   -8.20   10.10
   8   7  -1   13.20   13.40
   8   7  -1    7.90   16.10
   8   7  -1    9.00   16.90
   8   7  -1    3.60   11.50
   7  -7  -1   38.90   15.90
   7  -7  -1   29.60   18.80
  -7  -7   1   49.60   16.20
   7  -7  -1   31.20   15.40
  -7  -7   1   24.90   18.70
   7   7  -1    9.80   15.40
   7   7  -1   22.10   11.30
   7   7  -1   16.70   10.70
   7   7  -1   71.29   19.10
  -7   7   1   42.70   16.40
  -7   7   1   32.80   15.00
   7   7  -1   44.90   14.00
  -6  -7   1  199.18   29.00
  -6  -7   1  193.78   29.30
   6  -7  -1  190.68   27.00
   6  -7  -1  222.18   28.40
  -6  -7   1  181.18   27.60
  -6  -7   1  210.38   29.70
   6  -7  -1  236.18   29.50
  -6   7   1  204.88   27.80
   6   7  -1  201.58   29.30
  -6   7   1  216.68   27.80
   6   7  -1  139.29   24.70
   6   7  -1  172.98   25.90
   6   7  -1  200.78   26.60
   6   7  -1  157.38   25.80
  -5  -7   1   75.39   15.60
  -5  -7   1  140.09   19.20
   5  -7  -1  100.69   15.90
  -5  -7   1   84.49   16.60
  -5  -7   1   97.99   16.40
   5  -7  -1   54.19   15.30
  -5   7   1  132.79   18.30
   5   7  -1   80.89   14.90
   5   7  -1   76.89   18.40
  -4  -7   1   94.89   14.40
   4  -7  -1   78.79   14.90
  -4  -7   1  107.59   15.90
   4  -7  -1   79.09   13.40
  -4  -7   1   90.59   16.10
  -4  -7   1   87.09   18.30
  -4  -7   1  103.49   17.90
   4   7  -1   93.99   14.20
  -4   7   1   89.19   16.10
   4   7  -1   88.49   14.00
   4   7  -1   86.49   16.20
  -4   7   1   64.99   13.40
  -3  -7   1    5.30    7.00
   3  -7  -1   11.90    8.30
  -3  -7   1   -8.40   12.10
   3  -7  -1   -2.50    8.50
  -3  -7   1   -6.60    8.70
   3   7  -1    8.90    5.80
   3   7  -1   -2.70    7.00
  -3   7   1   -1.70   10.70
   3   7  -1   -4.80   10.50
   2  -7  -1  191.48   25.00
  -2  -7   1  196.68   26.30
   2  -7  -1  185.78   25.80
  -2  -7   1  202.58   24.10
   2   7  -1  183.18   25.50
   2   7  -1  208.68   24.00
  -2   7   1  173.98   25.50
  -1  -7   1    6.90    5.40
   1  -7  -1   23.90   10.60
  -1  -7   1   -1.30    8.90
  -1  -7   1   -1.70   10.90
   1  -7  -1    1.20    8.90
   1   7  -1   10.70    5.50
   1   7  -1   16.40    9.30
  -1   7   1   12.80    7.90
   0  -7  -1  636.24   76.79
   0  -7  -1  719.03   76.99
   0  -7   1  662.13   76.89
   0  -7   1  634.44   76.29
   0  -7  -1  727.43   76.09
   0  -7   1  734.93   76.99
   0   7  -1  625.94   76.59
   0   7   1  668.33   76.59
   0   7  -1  608.34   76.49
  -1  -7  -1   60.09   11.90
  -1  -7  -1   38.70   12.50
   1  -7   1   64.29   11.70
   1  -7   1   64.19   12.70
  -1  -7  -1   37.90    7.60
  -1   7  -1   68.89   12.70
   1   7   1   52.69   11.50
  -1   7  -1   59.59   10.80
   1   7   1   39.30    7.60
  -2  -7  -1  650.93   79.39
  -2  -7  -1  764.72   78.69
   2  -7   1  669.23   78.99
   2  -7   1  691.33   79.29
  -2   7  -1  661.93   79.49
   2   7   1  685.73   79.39
  -2   7  -1  701.43   78.79
   3  -7   1  310.07   39.00
  -3  -7  -1  336.17   38.50
  -3  -7  -1  326.97   38.90
  -3  -7  -1  369.96   39.10
   3   7   1  306.27   37.90
   3   7   1  333.97   39.80
   3   7   1  331.87   38.20
  -3   7  -1  304.27   39.90
  -4  -7  -1  121.89   17.90
   4  -7   1  105.99   16.20
  -4  -7  -1  119.19   18.10
   4  -7   1   95.09   17.40
  -4  -7  -1  138.59   18.20
  -4  -7  -1  145.09   22.80
  -4   7  -1  109.89   19.50
   4   7   1  120.09   16.60
   4   7   1  134.99   19.70
  -4   7  -1   95.49   16.30
   4   7   1  115.09   16.30
  -5  -7  -1   71.59   19.20
  -5  -7  -1  127.59   16.90
  -5  -7  -1  111.39   19.20
  -5  -7  -1   75.29   16.00
  -5   7  -1  137.29   19.50
   5   7   1   77.29   15.30
   5   7   1  107.19   19.20
  -6  -7  -1  122.59   23.30
  -6  -7  -1  131.79   20.70
   6  -7   1   93.59   18.30
  -6  -7  -1  156.28   19.50
   6  -7   1   93.89   21.20
   6  -7   1  112.19   19.10
  -6   7  -1  106.59   21.00
   6   7   1  118.29   21.40
   6   7   1   84.09   17.20
   6   7   1   86.99   16.10
   6   7   1  145.19   18.50
  -6   7  -1  112.59   19.30
   6   7   1  103.59   17.00
  -7  -7  -1   48.10   20.60
  -7  -7  -1   55.59   22.30
  -7  -7  -1   70.79   17.00
   7  -7   1   33.50   14.90
   7  -7   1   63.59   19.40
   7  -7   1   38.60   16.10
   7   7   1   50.49   13.60
   7   7   1   54.39   14.00
  -7   7  -1   63.79   17.90
   7   7   1   69.79   18.50
  -7   7  -1   47.00   15.50
   7   7   1   56.99   13.00
   7   7   1   37.50   13.30
   8  -7   1  162.18   26.60
  -8  -7  -1  269.77   32.20
   8  -7   1  194.98   28.70
   8  -7   1  142.89   29.90
  -8  -7  -1  173.08   32.70
  -8   7  -1  116.39   27.70
  -8   7  -1  153.98   26.70
   8   7   1  212.98   29.60
   8   7   1  164.88   25.80
   8   7   1  182.68   26.80
  -8   7  -1  161.58   27.40
   8   7   1  209.48   25.80
   9  -7   1   17.60   22.20
  -9  -7  -1   21.90   23.50
   9  -7   1   -7.60   17.10
   9  -7   1   -6.60   14.00
  -9  -7  -1   25.10   15.20
   9   7   1   -5.50   11.30
  -9   7  -1   30.60   16.40
  -9   7  -1   13.30   11.80
   9   7   1   13.00   20.50
  -9   7  -1   12.50   17.00
   9   7   1    8.60   13.40
   9   7   1    9.50   14.60
   9   7   1   -2.80   13.10
  10  -7   1    3.50   18.60
 -10  -7  -1    2.20   15.00
  10  -7   1   -9.70   14.50
 -10  -7  -1    3.30   19.10
  10   7   1   -2.00   15.60
  10   7   1  -32.00   15.00
  10   7   1   -9.40   13.50
  10   7   1  -17.00   12.80
 -10   7  -1   -2.00   11.90
 -10   7  -1   11.00   17.50
  10   7   1   16.60   19.80
 -11  -7  -1   32.40   21.80
  11   7   1   26.20   18.00
 -11   7  -1   50.79   16.50
  11   7   1   10.80   18.30
  11   7   1  -13.10   14.20
  11   7   1   44.10   21.00
  11  -8  -1   -1.40   20.40
  11   8  -1   29.90   23.50
  11   8  -1   -0.80   16.30
  11   8  -1   -2.90   16.00
  11   8  -1   -1.40   12.60
  10  -8  -1   -7.80   17.50
 -10  -8   1   19.00   22.20
  10  -8  -1   29.60   23.70
 -10  -8   1   31.00   16.00
  10   8  -1   -3.40   13.60
 -10   8   1   18.10   15.20
 -10   8   1   28.00   11.40
  10   8  -1   13.10   12.90
  10   8  -1    2.60   16.20
  10   8  -1   17.50   18.10
  10   8  -1   15.90   13.60
   9  -8  -1   -3.00   15.20
  -9  -8   1    3.20   16.50
   9  -8  -1   -2.40   16.40
  -9  -8   1    0.90   19.90
  -9  -8   1   10.30   21.40
   9  -8  -1   31.10   20.80
  -9   8   1  -15.50   15.90
   9   8  -1    8.60   11.80
   9   8  -1   27.00   19.80
  -9   8   1   12.90   15.60
   9   8  -1    4.00   14.70
   9   8  -1  -12.20   11.60
   9   8  -1   -1.10   13.00
   8  -8  -1  107.79   30.30
  -8  -8   1  291.17   33.70
  -8  -8   1  223.88   33.10
   8  -8  -1  268.67   32.30
   8  -8  -1  150.68   27.30
   8   8  -1  207.28   28.00
   8   8  -1  177.28   27.80
  -8   8   1  167.48   28.10
   8   8  -1  212.98   26.70
   8   8  -1  219.38   28.80
   8   8  -1  193.38   30.60
  -8   8   1  133.99   28.00
   7  -8  -1   -3.00   13.30
  -7  -8   1  -15.20   14.10
  -7  -8   1   23.30   14.20
  -7  -8   1   24.90   21.10
   7  -8  -1   13.60   13.30
  -7  -8   1  -10.50   16.90
   7  -8  -1   33.80   16.50
   7   8  -1   17.80   11.30
   7   8  -1    2.10    8.50
  -7   8   1    6.40   11.60
   7   8  -1   12.80   11.80
   7   8  -1   -0.30    9.00
  -7   8   1    8.90   14.70
   7   8  -1   -1.10   16.30
   6  -8  -1   21.00   11.00
  -6  -8   1    8.20   13.10
  -6  -8   1    0.10   16.60
  -6  -8   1   -9.50   14.30
   6  -8  -1   28.70   16.70
   6  -8  -1   21.20   13.20
   6  -8  -1  -10.20   13.70
  -6  -8   1    9.00   18.70
  -6   8   1   49.70   16.20
  -6   8   1   15.20   13.20
   6   8  -1   26.10   17.70
   6   8  -1    7.70    8.90
   5  -8  -1  155.28   24.60
  -5  -8   1  192.98   26.70
   5  -8  -1  151.78   25.80
  -5  -8   1  194.68   26.70
   5  -8  -1  181.18   25.20
  -5  -8   1  204.98   29.80
  -5  -8   1  214.78   27.80
  -5  -8   1  243.28   29.60
   5   8  -1  190.28   24.10
   5   8  -1  179.78   24.40
  -5   8   1  169.28   26.90
  -5   8   1  188.58   25.80
   5   8  -1  185.58   28.10
   4  -8  -1   71.19   14.10
  -4  -8   1   81.89   15.80
  -4  -8   1   78.89   13.90
  -4  -8   1   80.59   14.50
  -4  -8   1  116.19   20.40
  -4  -8   1   65.49   12.70
  -4   8   1   70.59   16.80
   4   8  -1   65.79   12.50
   4   8  -1   66.29   17.20
   3  -8  -1  115.29   17.10
  -3  -8   1  115.69   16.50
   3  -8  -1  126.39   17.70
  -3  -8   1   68.09   15.50
  -3  -8   1  113.69   20.00
   3   8  -1   73.99   15.00
   3   8  -1  104.99   17.90
  -3   8   1  124.09   18.10
  -2  -8   1  281.97   31.70
   2  -8  -1  254.87   32.70
  -2  -8   1  234.78   33.70
   2  -8  -1  267.27   33.40
   2   8  -1  283.47   31.70
   2   8  -1  227.38   33.00
   1  -8  -1  185.58   25.60
   1  -8  -1  222.58   25.60
   1  -8  -1  171.38   26.40
  -1  -8   1  155.98   25.70
  -1  -8   1  187.48   27.10
  -1   8   1  230.48   24.80
   1   8  -1  174.18   25.70
   0  -8   1   74.59   15.80
   0  -8  -1  114.29   17.40
   0  -8   1   99.09   16.50
   0  -8  -1  125.19   16.80
   0  -8  -1   76.09   14.10
   0   8   1  120.29   16.20
  -1  -8  -1  313.77   37.90
   1  -8   1  309.67   36.40
  -1  -8  -1  313.07   37.70
   1  -8   1  301.57   37.40
   1  -8   1  297.17   37.70
  -1  -8  -1  305.37   35.60
   1   8   1  292.57   37.20
  -1   8  -1  283.57   37.40
  -1   8  -1  321.77   36.60
   2  -8   1  196.98   25.50
  -2  -8  -1  183.38   26.10
  -2  -8  -1  202.78   26.40
   2  -8   1  164.68   25.10
  -2   8  -1  216.38   24.20
  -2   8  -1  178.88   26.00
  -3  -8  -1  270.87   31.00
   3  -8   1  242.28   31.10
  -3  -8  -1  260.27   32.00
  -3  -8  -1  280.87   31.00
   3   8   1  218.68   29.30
   3   8   1  235.58   30.10
  -3   8  -1  239.48   32.30
   3   8   1  267.37   32.00
  -4  -8  -1  197.28   24.50
  -4  -8  -1  213.18   24.90
   4  -8   1  148.19   23.80
  -4  -8  -1  182.38   25.30
  -4  -8  -1  179.98   24.10
   4   8   1  178.78   25.90
   4   8   1  169.38   22.50
   4   8   1  166.28   22.70
  -4   8  -1  162.18   26.40
  -5  -8  -1   21.90   15.30
  -5  -8  -1   29.20   15.50
   5  -8   1   17.50   13.00
  -5  -8  -1   27.40   12.10
   5  -8   1   29.90   12.10
   5  -8   1   34.30   10.90
  -5  -8  -1   41.20   13.00
  -5   8  -1   24.90   11.50
   5   8   1   18.70   10.20
  -5   8  -1   23.80   15.40
   5   8   1   20.30    8.00
   5   8   1   32.90   16.10
  -6  -8  -1  110.29   21.10
   6  -8   1  106.69   18.50
   6  -8   1  107.79   19.10
   6  -8   1   42.70   21.20
  -6  -8  -1  111.09   19.10
  -6  -8  -1   99.89   18.50
  -6  -8  -1  109.59   24.10
  -6   8  -1  109.79   22.10
   6   8   1   92.99   17.60
  -6   8  -1   81.39   17.40
   6   8   1  105.39   17.80
   6   8   1   90.69   20.90
  -7  -8  -1   27.10   14.70
  -7  -8  -1    2.50   18.80
   7  -8   1    2.70   12.60
  -7  -8  -1   38.90   17.30
   7  -8   1   11.90   13.60
   7  -8   1    4.80   16.70
   7   8   1    2.00   10.00
   7   8   1    1.20    9.20
  -7   8  -1   18.40   12.00
  -7   8  -1   29.20   16.20
   7   8   1    9.10   11.70
   7   8   1    4.60   11.20
   7   8   1   18.90   16.50
   8  -8   1   18.20   19.40
  -8  -8  -1   46.60   16.00
   8  -8   1   13.30   15.20
   8  -8   1   42.00   17.60
  -8  -8  -1   34.70   18.90
  -8  -8  -1    1.40   22.90
   8   8   1   21.60   11.70
   8   8   1   27.20   18.00
   8   8   1   52.19   14.00
   8   8   1   17.30   12.80
   8   8   1   19.20   13.30
  -8   8  -1   22.30   16.60
  -8   8  -1   23.40   15.00
  -9  -8  -1    3.80   14.90
   9  -8   1    0.20   20.90
   9  -8   1    0.00   15.30
  -9  -8  -1    2.80   23.20
   9  -8   1    4.70   18.40
   9   8   1   20.20   14.00
   9   8   1   -1.20   13.70
   9   8   1   -3.30   11.70
   9   8   1    5.20   12.60
  -9   8  -1   16.00   14.60
  -9   8  -1   36.70   17.20
   9   8   1    9.40   18.70
  10  -8   1   20.30   16.60
  10  -8   1   27.60   24.50
  10  -8   1   12.50   16.20
 -10  -8  -1   -7.50   21.20
  10   8   1   15.10   15.10
  10   8   1   25.60   14.20
 -10   8  -1   35.90   16.60
  10   8   1    2.30   15.60
  10   8   1   -1.00   12.70
  10   8   1   37.90   22.70
 -10   8  -1    5.70   11.90
 -11  -8  -1   36.70   22.10
  11   8   1  -23.20   18.20
  11   8   1    0.20   15.00
  10  -9  -1   -2.80   18.00
 -10  -9   1   23.70   22.20
  10  -9  -1   -5.00   15.20
  10   9  -1    5.60   13.70
  10   9  -1   23.80   24.40
 -10   9   1   16.70   15.00
  10   9  -1  -12.30   11.90
  10   9  -1   -3.20   13.20
  10   9  -1   13.60   17.20
  -9  -9   1  106.79   25.50
   9  -9  -1   70.69   19.50
   9  -9  -1   51.39   17.70
  -9  -9   1   71.09   21.70
  -9  -9   1   94.09   22.90
  -9  -9   1   88.29   25.70
   9  -9  -1   58.09   22.50
   9   9  -1   56.89   15.00
   9   9  -1   63.89   17.90
   9   9  -1   58.49   21.50
   9   9  -1   71.09   17.80
   9   9  -1   80.79   15.70
  -9   9   1   58.39   18.50
  -8  -9   1   15.40   23.30
   8  -9  -1   21.80   16.30
   8  -9  -1   23.00   10.10
  -8  -9   1  -24.90   19.50
  -8  -9   1   33.20   17.00
   8  -9  -1   40.00   18.60
   8  -9  -1   25.40   15.50
  -8   9   1   24.40   16.70
  -8   9   1   27.70   16.30
   8   9  -1    7.00   10.80
   8   9  -1   28.80   19.50
   8   9  -1   15.30   12.60
   8   9  -1   30.00   13.20
   7  -9  -1   67.29   16.40
  -7  -9   1   63.49   18.00
  -7  -9   1   99.69   20.70
  -7  -9   1   93.79   23.20
   7  -9  -1   81.09   17.40
  -7  -9   1   54.49   23.40
   7  -9  -1   52.09   19.60
  -7  -9   1   48.40   16.70
  -7   9   1   55.89   17.00
   7   9  -1   79.99   15.10
   7   9  -1   59.09   20.90
  -7   9   1   85.29   18.10
   7   9  -1   53.29   13.70
  -6  -9   1   -3.50   14.20
  -6  -9   1  -13.70   21.10
  -6  -9   1    0.90   12.70
   6  -9  -1    5.20   12.30
   6  -9  -1   -6.00   10.00
   6  -9  -1  -11.10   14.50
   6  -9  -1  -18.40   13.20
  -6  -9   1    1.40   18.90
  -6  -9   1   -0.10   15.40
   6   9  -1   -7.90   12.10
  -6   9   1  -12.00   12.80
   6   9  -1   12.20   16.90
  -6   9   1    2.60   16.10
   6   9  -1  -18.40    8.80
   5  -9  -1   36.80   12.50
  -5  -9   1   34.00   14.40
   5  -9  -1   70.29   14.00
   5  -9  -1   66.89   13.70
  -5  -9   1   58.29   19.10
  -5  -9   1   37.30   20.90
  -5  -9   1   36.50   15.50
  -5  -9   1   46.70   12.30
   5   9  -1   45.20   12.40
   5   9  -1   51.99   18.00
   5   9  -1   29.40   10.00
  -5   9   1   53.09   17.50
  -4  -9   1   34.20   16.00
  -4  -9   1   44.90   11.90
  -4  -9   1   44.50   11.00
  -4  -9   1   34.80   13.80
  -4  -9   1   47.80   18.70
   4  -9  -1   47.20   13.00
   4   9  -1    5.70   12.40
   4   9  -1   66.79   16.60
   4   9  -1   22.80   10.30
  -4   9   1   49.99   16.60
   3  -9  -1   51.19   13.60
  -3  -9   1    3.80   15.80
  -3  -9   1   20.00    8.50
   3  -9  -1   46.60   12.50
  -3   9   1   -3.80   13.30
   3   9  -1   27.60   14.30
   3   9  -1    9.70    7.60
  -2  -9   1  280.87   36.00
   2  -9  -1  316.97   35.60
   2  -9  -1  239.58   33.10
   2   9  -1  235.08   32.30
   2   9  -1  261.67   33.90
  -2   9   1  286.27   32.50
   1  -9  -1  297.27   41.00
   1  -9  -1  349.87   42.40
  -1  -9   1  392.76   42.90
   1  -9  -1  353.86   40.20
  -1  -9   1  344.17   40.10
  -1  -9   1  311.77   41.40
   1   9  -1  324.17   41.20
  -1   9   1  339.87   40.80
   0  -9  -1  180.48   25.00
   0  -9  -1  174.98   21.80
   0  -9   1  147.49   20.70
   0  -9   1  134.89   22.40
   0  -9  -1  136.09   22.40
   0  -9   1  173.58   25.00
   0   9   1  149.29   22.10
   0   9  -1  154.98   22.40
   1  -9   1  113.89   17.70
   1  -9   1   56.69   12.30
   1  -9   1   88.59   14.90
  -1  -9  -1   84.89   16.40
  -1  -9  -1   62.49   17.50
  -1   9  -1   95.79   15.10
   1   9   1   99.19   16.20
  -1   9  -1  105.19   17.50
  -2  -9  -1  204.28   30.10
  -2  -9  -1  193.88   28.90
   2  -9   1  279.67   30.20
  -2  -9  -1  207.58   30.90
   2  -9   1  228.98   29.70
   2   9   1  206.58   29.70
  -2   9  -1  209.88   29.80
  -2   9  -1  263.17   28.40
  -3  -9  -1  224.38   28.00
  -3  -9  -1  215.68   32.20
   3  -9   1  229.58   29.60
   3   9   1  225.88   30.60
   3   9   1  238.68   27.80
  -3   9  -1  185.68   30.10
  -4  -9  -1  103.99   15.70
  -4  -9  -1   79.29   14.10
   4  -9   1   84.29   15.70
  -4  -9  -1   58.69   15.70
  -4  -9  -1  103.39   17.30
   4   9   1   67.49   12.60
  -4   9  -1   74.19   18.80
   4   9   1  101.69   18.30
   5  -9   1   79.39   15.20
   5  -9   1   55.29   17.10
  -5  -9  -1  102.59   20.60
   5  -9   1   79.49   16.80
  -5  -9  -1  118.49   19.60
  -5  -9  -1  111.59   16.80
  -5  -9  -1   97.69   15.90
   5   9   1   68.79   13.20
   5   9   1  114.29   20.80
  -5   9  -1   74.59   20.00
   5   9   1   87.69   14.30
  -6  -9  -1    9.50   13.00
  -6  -9  -1    6.50   16.50
   6  -9   1    8.80   13.40
   6  -9   1  -18.30   15.90
  -6  -9  -1   -5.90   13.70
   6  -9   1    3.00   11.60
  -6  -9  -1   11.80   18.10
  -6   9  -1   20.80   15.90
   6   9   1   -6.20   10.50
   6   9   1    4.50    8.50
   6   9   1   -9.20   16.00
  -7  -9  -1   -6.90   18.60
  -7  -9  -1   30.30   14.70
   7  -9   1  -18.20   15.80
   7  -9   1   21.90   14.80
  -7  -9  -1   20.80   15.30
   7  -9   1   -1.60   12.40
   7   9   1   -0.70   10.90
   7   9   1    9.80    9.50
  -7   9  -1   14.60   16.20
   7   9   1   24.80   16.90
  -7   9  -1   12.40   13.50
  -8  -9  -1   35.90   17.50
   8  -9   1   31.20   14.70
  -8  -9  -1   28.90   22.80
   8  -9   1   30.70   17.30
  -8  -9  -1    7.10   17.40
   8   9   1   27.50   11.70
   8   9   1   19.90   11.60
   8   9   1   38.10   18.60
   8   9   1   16.20   13.20
  -8   9  -1   32.10   17.40
   8   9   1   43.60   14.00
  -8   9  -1   32.40   17.30
   9  -9   1   -5.90   17.60
   9  -9   1   17.40   21.40
  -9  -9  -1   35.20   20.90
   9  -9   1   18.20   16.30
   9   9   1   33.60   13.60
   9   9   1   34.20   14.20
   9   9   1   64.49   20.70
   9   9   1    9.90   12.10
   9   9   1   59.29   13.40
  -9   9  -1   46.70   20.10
 -10  -9  -1   17.40   24.40
 -10  -9  -1   -2.40   14.10
  10  -9   1  -14.80   14.90
  10  -9   1   42.50   23.10
 -10   9  -1    1.00   16.20
  10   9   1   36.90   22.20
  10   9   1   -3.40   13.60
  10   9   1   -4.50   12.50
  10   9   1    6.30   12.60
 -10 -10   1    2.20   22.80
  10 -10  -1   27.50   20.60
  10 -10  -1    7.60   15.20
 -10 -10   1   -0.80   22.60
  10  10  -1    2.20   18.60
  10  10  -1   -8.60   11.90
  10  10  -1  -20.70   15.40
  10  10  -1    8.50   13.60
  10  10  -1  -14.00   12.50
  10  10  -1    7.00   23.80
 -10  10   1   10.70   16.80
   9 -10  -1    9.80   19.50
   9 -10  -1   32.70   11.40
   9 -10  -1    9.80   15.20
  -9 -10   1   18.80   20.00
   9 -10  -1   12.60   16.20
   9  10  -1    9.90   12.70
   9  10  -1   10.60   13.10
   9  10  -1    7.50   11.90
  -9  10   1    4.00   17.20
   9  10  -1   27.00   21.00
  -9  10   1   11.80   16.70
   8 -10  -1   53.39   13.70
  -8 -10   1   40.70   24.20
  -8 -10   1   47.50   22.20
  -8 -10   1   74.89   25.10
   8 -10  -1   35.10   15.40
  -8 -10   1   28.00   17.40
   8 -10  -1   27.20   20.20
  -8  10   1   39.30   17.90
   8  10  -1   14.20   11.20
   8  10  -1   23.20   17.30
   8  10  -1   36.10   13.90
   8  10  -1   52.49   21.70
  -7 -10   1   13.20   20.60
   7 -10  -1    8.10   16.00
  -7 -10   1  -16.80   20.50
   7 -10  -1   14.20   13.30
  -7 -10   1   -1.30   13.80
  -7 -10   1   37.60   16.50
   7 -10  -1   29.80   13.80
   7  10  -1    8.80   18.20
   7  10  -1   11.60   11.60
  -7  10   1   34.90   18.30
   7  10  -1   27.00   15.30
  -7  10   1   28.20   14.20
   7  10  -1    2.60    9.70
  -6 -10   1   25.80   16.80
   6 -10  -1   23.30   12.60
   6 -10  -1   32.50   16.00
  -6 -10   1   22.80   13.50
   6 -10  -1   41.20   12.60
   6 -10  -1   43.30   14.10
  -6 -10   1   24.60   20.50
  -6 -10   1   56.19   15.50
  -6  10   1   42.80   17.20
   6  10  -1   30.40   12.10
   6  10  -1   43.70   17.60
   6  10  -1   22.60   10.00
   6  10  -1   38.20   13.10
   5 -10  -1  192.78   33.40
  -5 -10   1  259.47   38.80
   5 -10  -1  302.47   34.60
  -5 -10   1  288.57   36.60
  -5 -10   1  290.77   38.10
  -5 -10   1  262.57   35.20
  -5 -10   1  299.27   35.00
   5  10  -1  255.57   35.20
   5  10  -1  255.47   32.80
   5  10  -1  237.78   36.70
  -5  10   1  226.78   36.10
   5  10  -1  287.67   33.00
  -4 -10   1   17.50   10.10
  -4 -10   1    6.30   20.30
  -4 -10   1    4.60   16.00
   4 -10  -1   22.90   12.10
   4  10  -1   11.10    8.10
  -4  10   1   45.60   17.00
   4  10  -1   21.20   16.30
  -3 -10   1  110.39   18.60
  -3 -10   1   83.99   23.70
   3 -10  -1  123.09   19.80
   3 -10  -1  127.99   21.50
   3  10  -1  110.69   20.80
   2 -10  -1  181.68   22.30
  -2 -10   1  178.58   25.80
   2 -10  -1  138.89   23.80
  -2 -10   1  106.89   19.10
   2  10  -1  117.99   22.40
   1 -10  -1    6.10    7.30
  -1 -10   1    5.20    7.20
  -1 -10   1   31.70   13.40
  -1 -10   1   14.70   17.30
   1 -10  -1   -1.10   14.40
   1  10  -1    2.60   13.00
  -1  10   1    6.60   11.20
   0 -10  -1  157.98   23.30
   0 -10   1  140.59   25.10
   0 -10  -1  152.98   25.60
   0  10  -1  163.38   23.60
   0  10   1  164.48   23.50
   1 -10   1  191.88   29.90
   1 -10   1  264.47   31.70
  -1 -10  -1  233.48   27.00
  -1 -10  -1  195.78   30.50
   1 -10   1  219.18   28.30
  -1 -10  -1  177.18   31.00
  -1  10  -1  212.58   28.80
   1  10   1  235.38   29.80
   2 -10   1   91.19   19.20
   2 -10   1   80.29   18.10
  -2 -10  -1   97.29   18.50
  -2 -10  -1   91.69   21.70
   2  10   1   63.59   18.50
  -2  10  -1  136.39   17.40
  -2  10  -1  115.69   20.80
   3 -10   1   50.69   14.90
  -3 -10  -1   35.90    9.60
  -3 -10  -1   18.70   17.40
  -3  10  -1   73.29   17.30
   3  10   1   35.70   15.90
   3  10   1   17.60    8.90
  -4 -10  -1   66.79   16.40
   4 -10   1   81.99   16.10
  -4 -10  -1   53.49   15.40
  -4 -10  -1   88.39   14.50
  -4 -10  -1   62.59   21.50
   4  10   1   64.29   12.00
   4  10   1   48.20   11.50
  -4  10  -1  107.79   20.70
   4  10   1  105.89   19.90
  -5 -10  -1   15.90   17.80
  -5 -10  -1   22.70   14.90
  -5 -10  -1   26.10   21.20
  -5 -10  -1   24.40   12.30
   5 -10   1   11.60   14.60
  -5 -10  -1    8.50   13.30
   5  10   1   26.90   16.90
   5  10   1   25.10   10.60
  -5  10  -1   30.90   17.10
   5  10   1    6.10    8.50
  -6 -10  -1   82.59   16.10
  -6 -10  -1   69.59   20.40
  -6 -10  -1   58.89   21.60
   6 -10   1   56.19   13.20
  -6 -10  -1   55.39   14.30
   6 -10   1   31.90   14.50
   6 -10   1   75.39   13.60
   6 -10   1   27.30   16.70
  -6 -10  -1   43.00   15.80
   6  10   1   56.89   18.50
  -6  10  -1   48.10   15.00
   6  10   1   28.90   10.30
  -6  10  -1   80.19   18.50
   6  10   1   42.10   12.60
  -7 -10  -1   31.40   16.50
   7 -10   1   12.90   18.20
  -7 -10  -1   74.79   22.30
  -7 -10  -1   46.20   18.50
   7  10   1   57.59   13.70
   7  10   1   37.50   11.70
  -7  10  -1   57.49   18.10
   7  10   1   48.70   19.10
  -7  10  -1   43.10   15.00
  -8 -10  -1   36.10   20.40
  -8 -10  -1   36.20   17.70
   8 -10   1   33.60   16.80
  -8 -10  -1   25.70   22.00
   8 -10   1   48.40   22.20
   8 -10   1   -1.90   14.30
  -8 -10  -1   60.29   24.60
  -8  10  -1   20.90   15.40
   8  10   1   36.20   19.00
   8  10   1   31.70   14.50
  -8  10  -1   38.10   18.40
   9 -10   1    0.30   17.30
   9 -10   1   15.00   13.90
   9 -10   1   15.90   20.70
  -9 -10  -1   -0.50   19.10
  -9 -10  -1   13.30   22.70
  -9  10  -1    9.60   16.10
   9  10   1    5.30   13.40
   9  10   1    1.80   11.40
   9  10   1   38.00   19.70
 -10 -10  -1    9.00   19.90
  10 -10   1   -5.10   14.10
 -10 -10  -1  -13.90   15.70
  10 -10   1   30.70   23.00
  10  10   1   26.00   13.40
  10  10   1   15.00   18.00
  10  10   1  -15.20   15.90
  10  10   1  -16.60   12.30
   9 -11  -1   -3.90   14.60
   9 -11  -1   25.00   15.00
  -9 -11   1   12.10   21.70
   9 -11  -1   -6.20   19.00
   9 -11  -1   51.49   11.00
  -9 -11   1   16.10   19.80
   9  11  -1  -10.40   11.50
   9  11  -1   34.40   22.40
   9  11  -1   24.30   20.10
   9  11  -1   -3.10   14.10
  -9  11   1   28.20   17.90
   8 -11  -1   22.90   22.30
   8 -11  -1   45.70   19.30
  -8 -11   1   40.90   17.10
   8 -11  -1   50.79   11.70
   8 -11  -1  -16.10   13.20
  -8 -11   1   -3.40   20.40
  -8 -11   1   11.80   23.70
   8  11  -1   -5.90   17.90
   8  11  -1   25.50   13.40
  -8  11   1   48.00   19.60
   8  11  -1   -0.90   10.90
   8  11  -1   27.10   20.30
   7 -11  -1   18.90   15.10
  -7 -11   1   36.90   16.10
  -7 -11   1   28.10   18.80
   7 -11  -1   45.00   11.70
   7 -11  -1   13.70   13.30
  -7 -11   1   15.50   15.00
   7 -11  -1   -2.20   15.50
  -7 -11   1   26.40   22.60
  -7 -11   1   -0.60   21.10
   7  11  -1   35.90   17.50
   7  11  -1   18.80   14.30
   7  11  -1   23.90   19.70
  -7  11   1   27.20   18.00
   7  11  -1    5.20   10.40
  -6 -11   1   27.80   15.00
  -6 -11   1   26.20   21.60
   6 -11  -1   21.20   13.60
  -6 -11   1   54.59   20.70
  -6 -11   1   18.20   13.30
   6 -11  -1   19.30   10.90
  -6 -11   1   29.80   17.40
   6 -11  -1   22.30   16.50
  -6  11   1   14.40   16.20
   6  11  -1   33.20   15.40
   6  11  -1    1.60    9.40
   6  11  -1   -0.30   10.50
   6  11  -1   33.90   17.20
  -5 -11   1  134.69   22.00
  -5 -11   1   73.29   15.50
  -5 -11   1   89.09   25.30
  -5 -11   1   97.49   16.70
   5 -11  -1   71.49   15.60
   5 -11  -1   60.29   15.90
   5  11  -1   79.99   21.20
   5  11  -1   67.69   13.60
   5  11  -1   17.50   16.70
  -5  11   1  103.19   20.10
   4 -11  -1   71.99   15.70
  -4 -11   1   58.09   12.50
  -4 -11   1   72.09   18.00
   4  11  -1   36.90   18.00
   4  11  -1   33.80   10.70
   3 -11  -1   64.09   15.80
  -3 -11   1   29.20   20.80
  -3 -11   1   53.29   11.60
   3 -11  -1   71.09   19.50
   3  11  -1   71.69   18.60
   3  11  -1   36.00   10.70
  -2 -11   1  112.79   25.70
   2 -11  -1   75.09   15.90
   2 -11  -1  124.99   23.20
   2 -11  -1  117.59   20.50
   2  11  -1   90.09   20.70
  -2  11   1  123.19   18.80
   2  11  -1  152.28   18.80
   1 -11  -1  207.38   26.50
  -1 -11   1  259.47   32.50
  -1 -11   1  167.58   28.40
   1 -11  -1  196.58   29.00
  -1 -11   1  196.08   26.00
   1 -11  -1  211.98   31.80
  -1  11   1  197.08   27.30
   1  11  -1  179.38   29.00
   0 -11   1   11.40    8.20
   0 -11   1   39.40   18.20
   0 -11  -1    8.50   17.30
   0 -11   1   33.80   14.10
   0 -11  -1   -1.20   13.40
   0  11  -1   14.50   13.20
   0  11   1   11.00   13.70
   1 -11   1    4.40   13.70
   1 -11   1   32.20   16.50
   1 -11   1    3.90    8.80
  -1 -11  -1  -28.30   17.80
  -1 -11  -1   20.10    7.20
   1  11   1    3.30   13.90
  -1  11  -1   -2.00   12.90
  -2 -11  -1   71.29   20.50
   2 -11   1   47.90   11.30
   2 -11   1   44.00   15.10
  -2 -11  -1   39.80    9.60
   2 -11   1   70.39   19.10
   2  11   1   37.40   15.30
  -2  11  -1   64.09   13.90
  -3 -11  -1   76.09   13.30
  -3  11  -1  118.19   22.50
   3  11   1   62.89   12.50
   3  11   1   97.29   19.60
  -4 -11  -1   91.29   24.90
  -4 -11  -1  109.39   19.50
  -4 -11  -1  160.68   19.90
   4 -11   1   92.89   23.00
  -4 -11  -1   88.49   22.00
  -4  11  -1  108.59   24.60
   4  11   1  110.59   19.00
   4  11   1  137.39   23.80
  -5 -11  -1   93.89   20.20
  -5 -11  -1   83.89   15.80
   5 -11   1   49.70   19.30
   5 -11   1  108.09   17.70
  -5 -11  -1   87.99   23.90
  -5 -11  -1   91.79   16.90
  -5  11  -1  112.39   21.70
   5  11   1  105.69   22.10
   5  11   1   65.29   14.10
   5  11   1   89.49   14.30
  -6 -11  -1   -6.00   15.70
   6 -11   1   24.20   11.30
  -6 -11  -1   -7.00   14.50
  -6 -11  -1    4.70   12.90
   6 -11   1  -22.40   13.60
  -6 -11  -1  -20.40   18.80
   6 -11   1   -2.80   16.20
   6  11   1   21.10   10.90
   6  11   1   -7.20    8.90
   6  11   1    4.80   17.10
  -6  11  -1   18.30   17.10
  -7 -11  -1  -17.40   15.00
   7 -11   1   -3.40   19.00
  -7 -11  -1    4.40   18.30
   7 -11   1   14.60   12.70
  -7 -11  -1   28.90   22.60
   7 -11   1   16.60   12.70
  -7  11  -1    8.30   13.90
   7  11   1    9.20   18.00
   7  11   1   23.90   11.90
  -7  11  -1   21.70   17.20
   7  11   1  -10.90   14.10
  -8 -11  -1   45.20   24.60
   8 -11   1   -3.90   13.60
  -8 -11  -1   49.30   24.70
  -8 -11  -1  -11.50   20.30
  -8 -11  -1    4.20   16.20
   8 -11   1   42.50   11.50
  -8  11  -1    7.30   15.10
   8  11   1   -5.10   10.50
  -8  11  -1    5.00   16.70
   8  11   1   38.00   19.50
   8  11   1   -4.60   12.70
  -9 -11  -1   39.20   22.00
  -9 -11  -1   -9.70   18.70
   9 -11   1   18.30   20.60
  -9 -11  -1   21.60   26.40
   9 -11   1   20.60   16.00
  -9 -11  -1   22.20   22.30
   9  11   1   24.00   15.20
   9  11   1  -14.60   11.90
   9  11   1   15.10   20.20
   9 -12  -1   -4.60   12.90
  -9 -12   1    5.00   19.30
  -9 -12   1   18.80   23.50
  -9 -12   1   37.20   23.70
   9  12  -1   -4.10   11.60
   9  12  -1    5.80   15.20
   9  12  -1   33.70   20.80
   9  12  -1   29.20   19.10
  -8 -12   1   52.49   24.00
  -8 -12   1    7.90   20.10
  -8 -12   1   -5.50   17.20
  -8 -12   1    0.30   25.20
   8 -12  -1   13.70   14.80
   8 -12  -1    2.90   13.10
   8  12  -1   11.50   17.90
   8  12  -1    5.80   11.30
   8  12  -1   -6.10   13.30
   8  12  -1   15.70   20.00
   7 -12  -1   -1.50   11.50
  -7 -12   1    5.10   14.90
   7 -12  -1   -2.40   14.70
   7 -12  -1   25.60   12.90
   7 -12  -1   20.30   16.20
  -7 -12   1   17.00   19.10
  -7 -12   1   30.50   23.50
   7  12  -1   15.60   17.90
   7  12  -1  -15.00   11.60
   7  12  -1   -8.30   10.20
   7  12  -1  -19.00   14.80
  -6 -12   1   47.10   23.60
  -6 -12   1   36.40   15.30
   6 -12  -1   66.09   15.00
   6 -12  -1   14.20   17.30
  -6 -12   1   48.90   17.30
   6  12  -1   56.09   16.30
   6  12  -1   63.19   19.90
   6  12  -1   37.00   12.20
  -5 -12   1   53.39   16.30
  -5 -12   1   66.69   25.60
  -5 -12   1   37.70   13.50
  -5 -12   1   32.30   21.20
   5 -12  -1   37.40   13.30
   5  12  -1   44.60   11.20
   5  12  -1   69.69   19.50
   4 -12  -1   93.29   17.30
  -4 -12   1  112.39   20.10
  -4 -12   1   93.79   21.50
  -4 -12   1   89.09   14.60
   4  12  -1   53.09   13.20
   3 -12  -1  147.29   25.90
  -3 -12   1  151.58   30.50
   3 -12  -1  137.79   24.20
   3  12  -1  124.79   24.80
   2 -12  -1   33.20   20.00
  -2 -12   1   66.89   23.60
   2 -12  -1   43.70   11.50
  -2 -12   1   50.79   11.00
   2  12  -1   66.69   17.80
   1 -12  -1    0.30   19.50
   1 -12  -1   16.60    9.10
  -1 -12   1    2.60    8.10
  -1 -12   1   19.00   20.90
  -1  12   1   11.80   13.00
   1  12  -1   17.80   15.20
   0 -12   1   70.49   22.40
   0 -12  -1   68.29   22.10
   0 -12  -1   34.80   10.90
   0 -12   1   65.59   11.70
   0  12  -1   70.79   16.90
   0  12   1   62.89   17.10
  -1 -12  -1  142.99   26.70
  -1 -12  -1  122.39   18.50
   1 -12   1  106.39   18.10
   1 -12   1  145.49   25.90
   1 -12   1  108.69   24.80
   1  12   1  120.89   22.50
  -1  12  -1  125.59   21.30
   2 -12   1   20.60   18.30
   2 -12   1    1.70   14.80
  -2 -12  -1   13.60    9.20
   2 -12   1    8.50    9.80
  -2 -12  -1   20.20   20.40
  -2  12  -1   13.40   13.00
   2  12   1   13.60   15.90
  -3 -12  -1   67.99   22.50
   3 -12   1   48.10   16.70
   3 -12   1   68.99   14.00
  -3 -12  -1   55.89   12.00
   3  12   1   38.50   10.50
   3  12   1   70.39   19.10
  -4 -12  -1   34.60   12.70
  -4 -12  -1   27.90   10.30
  -4 -12  -1   37.30   20.80
   4 -12   1   14.10   13.90
  -4  12  -1   23.20   17.60
   4  12   1    2.80    8.70
  -5 -12  -1    6.10   14.50
  -5 -12  -1  -41.00   18.70
   5 -12   1   19.70   12.30
  -5 -12  -1   -7.60   11.00
  -5 -12  -1  -12.60   17.20
   5 -12   1   -4.70   14.10
  -5 -12  -1  -12.50   14.20
   5  12   1    5.00    8.90
  -5  12  -1   15.60   17.80
   5  12   1   -2.00    8.70
   5  12   1   10.50   17.30
  -6 -12  -1   30.30   17.50
   6 -12   1  -16.30   15.90
  -6 -12  -1   13.70   14.30
  -6 -12  -1   -0.10   14.70
  -6 -12  -1   31.60   20.90
   6 -12   1    3.30   14.90
   6 -12   1   20.30   13.00
   6  12   1   16.00   14.30
  -6  12  -1   24.30   17.80
   6  12   1    9.60   17.10
   6  12   1   -0.60   10.00
   6  12   1    6.20   10.00
   7 -12   1   15.70   11.90
  -7 -12  -1    4.60   22.30
  -7 -12  -1   -7.90   19.10
  -7 -12  -1   12.10   20.30
   7 -12   1   -3.30   11.50
   7  12   1   -7.60   10.10
   7  12   1   -8.20   12.00
   7  12   1   -4.40   15.10
   7  12   1   26.00   19.40
  -8 -12  -1   28.80   24.30
   8 -12   1   -7.40   10.60
  -8 -12  -1   -4.60   20.10
   8 -12   1   23.20   13.40
  -8 -12  -1  -13.90   15.50
   8 -12   1  -17.40   17.10
  -8  12  -1   24.80   18.70
   8  12   1   -9.10   11.80
   8  12   1   -3.10   19.30
   8  12   1  -13.60   10.20
  -9 -12  -1   49.30   26.60
   9 -12   1   43.20   12.90
  -9 -12  -1    0.30   17.90
   9  12   1    2.80   16.30
  -9  12  -1   19.40   20.80
   9  12   1   -5.10   11.90
   9  12   1   16.30   19.40
   9  12   1   26.20   22.00
  -8 -13   1    1.40   16.90
   8 -13  -1    5.70   10.10
  -8 -13   1   49.10   24.20
   8  13  -1    8.60   17.90
   8  13  -1   -2.20   11.30
   8  13  -1  -23.30   13.10
  -7 -13   1    9.50   15.00
   7 -13  -1  -21.50   20.50
  -7 -13   1   18.50   23.30
   7  13  -1   40.00   21.00
   7  13  -1   10.90   12.00
   7  13  -1    8.00   11.00
   7  13  -1   17.40   16.30
   6 -13  -1   34.50   16.10
  -6 -13   1   77.19   18.80
  -6 -13   1   55.59   22.80
  -6 -13   1  123.79   29.70
  -6 -13   1   56.99   16.60
   6 -13  -1   64.89   18.10
   6  13  -1   44.70   19.60
   6  13  -1   64.09   12.80
   6  13  -1   35.40   12.80
  -5 -13   1    6.30   12.30
  -5 -13   1    3.60   21.80
  -5 -13   1   18.50   23.30
  -5 -13   1   11.10   13.80
   5  13  -1   19.20   10.70
   5  13  -1   47.60   19.00
  -4 -13   1   41.10   11.80
  -4 -13   1   18.30   17.80
  -4 -13   1   52.29   23.20
   4  13  -1   44.40   19.00
   4  13  -1   36.70   11.00
   3 -13  -1   34.90   17.00
   3 -13  -1    6.90   10.00
  -3 -13   1   13.50   20.60
  -3 -13   1   23.70   10.20
   3  13  -1    3.90   15.60
   3  13  -1   13.10    8.40
  -2 -13   1   21.10   21.30
   2 -13  -1   16.30    9.50
  -2 -13   1   19.70    9.40
   2 -13  -1   53.09   18.80
   2  13  -1   42.70   16.50
   1 -13  -1  140.79   22.60
  -1 -13   1  153.78   22.40
  -1 -13   1  195.08   30.90
   1 -13  -1  180.88   30.80
  -1  13   1  149.69   25.00
   1  13  -1  172.18   26.40
   0 -13  -1  139.99   31.30
   0 -13  -1  177.38   23.40
   0 -13   1  140.19   24.00
   0 -13   1  218.58   32.90
   0  13  -1  172.18   26.80
   0  13   1  172.38   26.70
  -1 -13  -1   68.69   21.90
  -1 -13  -1   34.30   10.10
   1 -13   1   64.39   21.30
   1 -13   1   44.30   11.30
   1  13   1   38.80   16.50
  -1  13  -1   65.19   15.50
  -2 -13  -1   75.39   12.60
   2 -13   1   49.50   13.30
   2 -13   1   94.09   20.60
  -2 -13  -1   76.09   23.90
  -2  13  -1   87.99   17.10
   3 -13   1   10.30   10.30
  -3 -13  -1   33.50   10.60
  -3 -13  -1   54.39   21.80
   3  13   1   34.10   16.40
  -4 -13  -1   35.50   14.20
  -4 -13  -1   19.70   17.00
  -4 -13  -1   41.70   21.50
   4  13   1   22.50   18.20
   4  13   1   23.30    9.60
   5 -13   1   24.30   20.50
  -5 -13  -1   87.49   24.50
  -5 -13  -1   53.19   22.60
  -5 -13  -1   61.69   18.60
  -5 -13  -1   77.19   15.90
  -5  13  -1  112.99   23.10
   5  13   1   59.39   14.00
   5  13   1  127.79   23.20
  -6 -13  -1   23.70   21.10
  -6 -13  -1   20.80   17.80
   6 -13   1  -15.40   14.60
  -6 -13  -1    9.70   14.40
  -6 -13  -1   33.80   15.90
   6  13   1   14.00   17.80
   6  13   1    5.10   10.20
  -6  13  -1   32.10   19.10
   6  13   1    5.70    9.20
  -7 -13  -1    0.00   21.00
   7 -13   1   25.30   18.60
  -7 -13  -1    1.60   14.60
  -7 -13  -1    1.70   17.10
  -7 -13  -1   -4.20   18.00
  -7 -13  -1   -6.70   20.50
   7  13   1  -20.60   11.50
   7  13   1   15.80   16.50
  -7  13  -1   16.10   18.40
   7  13   1    3.10   19.10
   7  13   1  -11.70   10.70
  -8 -13  -1   40.20   25.70
   8 -13   1    3.30   21.60
  -8 -13  -1   -2.60   16.90
   8 -13   1   13.80   12.80
   8 -13   1   44.40   15.90
   8  13   1   18.30   21.10
   8  13   1   12.10   12.10
   8  13   1   11.30   13.80
  -8  13  -1   37.40   21.60
  -8 -14   1  -16.30   16.10
   8 -14  -1   15.70   11.10
  -8 -14   1   16.50   23.70
   8  14  -1    0.00   15.10
   8  14  -1    8.90   11.60
   8  14  -1   -0.40   22.20
  -7 -14   1   40.20   25.50
  -7 -14   1  -44.00   17.90
   7 -14  -1   15.50   19.40
  -7 -14   1   -9.50   17.60
   7  14  -1   -2.70   10.90
   7  14  -1   -0.10   14.20
   7  14  -1   14.20   20.30
   7  14  -1   -8.60   10.50
   6 -14  -1   -9.00   15.00
   6 -14  -1   24.70   17.90
  -6 -14   1   -4.70   13.40
  -6 -14   1   20.10   16.00
   6  14  -1   -5.30    9.10
   6  14  -1   38.20   22.20
   6  14  -1    6.10   10.80
  -5 -14   1   22.70   13.80
  -5 -14   1   25.30   21.20
  -5 -14   1   15.90   16.10
  -5 -14   1   69.49   25.30
   5  14  -1   30.40   12.20
   5  14  -1   48.90   20.40
   4 -14  -1   -3.60   11.70
  -4 -14   1   34.10   23.20
  -4 -14   1   -8.70   11.00
   4  14  -1   -0.80    9.10
   4  14  -1   24.00   16.90
  -3 -14   1   17.30   10.40
   3 -14  -1    3.70    9.70
   3 -14  -1   11.00   17.60
  -3 -14   1  -13.30   19.60
   3  14  -1   35.70   17.30
  -2 -14   1   54.09   12.10
  -2 -14   1   86.59   26.50
   2 -14  -1   74.59   22.60
   2 -14  -1   41.40   11.90
   2  14  -1   86.09   19.00
   1 -14  -1   48.10   11.60
  -1 -14   1   47.90   11.70
   1 -14  -1   60.99   22.80
  -1 -14   1   66.69   23.30
  -1  14   1   73.09   17.70
   1  14  -1   60.79   19.20
   0 -14   1   20.30   10.10
   0 -14  -1   39.70   19.90
   0 -14   1   30.40   20.50
   0 -14  -1   20.60    9.40
   0  14  -1   37.10   16.90
  -1 -14  -1  133.79   27.40
   1 -14   1  106.29   17.70
   1 -14   1  134.49   25.70
  -1 -14  -1  103.89   18.60
   1  14   1  131.59   22.80
  -1  14  -1  112.99   21.00
  -2 -14  -1   43.60   11.00
  -2 -14  -1   52.09   23.00
   2 -14   1   18.30   11.00
   2  14   1   46.80   16.50
  -2  14  -1   47.40   14.90
   3 -14   1   11.90   10.80
  -3 -14  -1    0.70    9.60
  -3 -14  -1   12.10   22.00
   3  14   1   39.40   17.00
  -4 -14  -1   38.90   22.40
  -4 -14  -1  -22.10   16.70
  -4 -14  -1   -4.90   12.80
   4  14   1   23.20   17.10
   4  14   1   -5.80    9.40
  -5 -14  -1   53.49   14.80
  -5 -14  -1   38.10   24.30
  -5 -14  -1   44.10   17.20
  -5 -14  -1   29.90   19.90
   5  14   1   44.70   12.30
   5  14   1   64.59   19.70
  -6 -14  -1   -6.40   20.80
  -6 -14  -1    4.30   15.60
  -6 -14  -1   -7.50   14.40
   6 -14   1   -8.70   14.40
  -6 -14  -1   28.00   23.30
   6  14   1   41.10   19.70
   6  14   1   -0.90   10.60
   7 -14   1   31.70   19.60
   7 -14   1    5.80   18.20
  -7 -14  -1   10.80   19.80
  -7 -14  -1   -0.70   15.00
   7  14   1   -4.00   10.40
   7  14   1   17.00   16.10
   7  14   1    4.40   10.80
   7  14   1   38.10   21.70
  -7 -15   1  -12.60   17.70
  -7 -15   1    1.80   15.80
   7  15  -1    4.50   12.10
   7  15  -1   23.60   21.30
   7  15  -1    4.70    9.30
  -6 -15   1  -12.70   15.00
  -6 -15   1  -17.50   16.60
   6  15  -1   13.10   19.90
   6  15  -1   14.00   11.40
  -5 -15   1    9.70   15.50
  -5 -15   1   13.00   13.50
   5  15  -1    6.70   10.50
   5  15  -1   25.30   18.70
  -4 -15   1   14.00   12.90
  -4 -15   1   50.79   22.80
   4  15  -1   49.60   19.90
  -3 -15   1   22.30   12.20
   3 -15  -1   25.80   12.50
  -3 -15   1   67.89   26.00
   3  15  -1   54.39   17.90
  -2 -15   1   11.70   10.40
   2 -15  -1   24.30   10.70
   2 -15  -1   15.90   21.50
  -2 -15   1   19.30   24.80
   2  15  -1   28.80   17.20
  -1 -15   1    1.90    9.30
  -1 -15   1   -1.80   22.20
   1 -15  -1   24.30   21.80
   1 -15  -1   14.80   10.40
   1  15  -1   35.10   16.10
  -1  15   1   12.20   14.30
   0 -15   1    3.00   19.60
   0 -15  -1   13.10    8.70
   0 -15  -1   15.40   21.10
   0 -15   1  -10.30    9.20
   0  15   1    6.20   14.50
   0  15  -1   10.10   15.90
   1 -15   1   12.10   22.30
   1 -15   1   11.80    9.90
  -1 -15  -1   10.50   19.00
  -1 -15  -1   12.30    9.40
   1  15   1   35.40   16.60
  -1  15  -1   30.10   14.70
   2 -15   1   23.70   12.00
  -2 -15  -1   56.29   23.80
  -2 -15  -1   14.20   10.90
  -2  15  -1   30.70   15.60
   2  15   1   51.69   18.10
   3 -15   1   14.00   12.70
  -3 -15  -1   24.80   23.20
  -3 -15  -1    5.50   11.00
   3  15   1   21.40   16.50
   4 -15   1    4.90   11.00
  -4 -15  -1  -10.80   12.40
  -4 -15  -1   -6.70   21.80
   4  15   1   34.40   18.20
  -5 -15  -1   26.80   22.80
  -5 -15  -1    0.60   12.80
   5 -15   1    3.50   12.80
   5  15   1   18.10   14.50
   5  15   1  -16.70   16.70
  -6 -15  -1   -5.40   14.30
  -6 -15  -1   -4.80   22.20
   6 -15   1  -15.00   15.40
   6  15   1   22.10   20.20
   6  15   1    1.90   10.60
  -7 -15  -1    4.80   23.20
  -7 -15  -1   12.90   17.80
   7  15   1   31.50   22.90
   7  15   1   -3.00    9.30
   7  15   1  -11.60   10.90
  -6 -16   1  -31.10   14.10
  -6 -16   1   49.90   25.80
   6  16  -1   13.20   11.00
   6  16  -1   24.20   21.60
  -5 -16   1   35.50   26.10
  -5 -16   1  -13.30   13.50
   5 -16  -1    4.00   11.90
   5  16  -1   -1.30   10.30
   5  16  -1   21.80   18.10
   4 -16  -1    2.80   11.50
  -4 -16   1   -5.70   12.60
   4  16  -1   18.60   19.30
  -3 -16   1   -9.80   10.00
   3 -16  -1    3.90   12.50
  -3 -16   1   -2.90   22.60
   3  16  -1   -0.80   16.40
   2 -16  -1   -0.30   20.20
  -2 -16   1   14.40   25.00
  -2 -16   1    5.50   11.00
   2 -16  -1   30.80   11.20
   2  16  -1   62.19   19.00
   1 -16  -1    5.10   10.50
   1 -16  -1    2.80   19.80
  -1 -16   1  -11.20   10.10
  -1 -16   1   18.60   22.90
   1  16  -1   20.90   16.20
  -1  16   1   14.30   15.00
   0 -16  -1   11.40   23.40
   0 -16   1    4.80   10.10
   0 -16   1    4.70   23.30
   0 -16  -1    3.70    9.90
   0  16   1   12.80   15.40
   0  16  -1   33.10   15.10
   1 -16   1   -4.60   21.80
  -1 -16  -1    1.60    9.20
   1 -16   1   11.00   11.50
  -1 -16  -1   11.30   21.70
  -1  16  -1   27.60   15.90
   1  16   1   22.00   15.90
   2 -16   1    6.80   14.20
  -2 -16  -1    1.70   10.40
  -2 -16  -1   22.60   21.20
   2  16   1   12.40   16.60
   3 -16   1  -10.50   10.80
  -3 -16  -1   -3.60   11.10
   3  16   1    2.40   17.00
   4 -16   1   33.80   13.80
   4  16   1   49.20   19.10
   5 -16   1    2.30   11.60
  -5 -16  -1  -18.40   13.10
   5  16   1   -0.80   18.10
  -6 -16  -1  -16.40   15.60
   6 -16   1   15.00   14.60
   6  16   1   23.10   10.90
   6  16   1    2.70   21.00
  -5 -17   1  -15.50   14.50
  -4 -17   1   -2.90   26.00
   4 -17  -1   18.30   12.30
  -4 -17   1   -4.00   13.90
   4  17  -1   14.30   19.40
   3 -17  -1    8.00   11.50
  -3 -17   1   17.70   26.50
  -3 -17   1  -12.80   11.20
   3  17  -1   21.30   17.40
   2 -17  -1    7.40   20.30
  -2 -17   1   -4.10   25.70
  -2 -17   1   -8.30   11.30
   2 -17  -1   -2.20   11.90
   2  17  -1    0.50   17.60
   1 -17  -1    6.80   21.50
   1 -17  -1   10.10   10.50
  -1 -17   1   -4.90   10.10
  -1 -17   1   -4.00   18.90
   1  17  -1   11.40   17.50
  -1  17   1   27.40   15.50
   0 -17   1    1.90   24.50
   0 -17  -1    4.70   10.20
   0 -17  -1    5.40   19.30
   0  17  -1   12.90   15.90
   0  17   1    9.80   17.30
   1 -17   1   31.10   20.80
  -1 -17  -1  -13.20   20.50
  -1 -17  -1    4.50   10.40
   1 -17   1    5.20   12.60
   1  17   1   19.60   15.80
  -1  17  -1   35.30   16.60
  -2 -17  -1   35.30   23.60
   2 -17   1    2.60   11.50
  -2 -17  -1    3.70   10.30
   2  17   1   17.20   17.60
   3 -17   1    3.20   11.60
  -3 -17  -1   13.60   21.90
   3  17   1    6.50   17.50
   4 -17   1  -12.00   11.80
  -4 -17  -1   30.90   23.40
   4  17   1    8.40   18.50
  -3 -18   1  -16.40   13.10
   3 -18  -1   21.50   12.00
  -2 -18   1    9.80   14.30
   2 -18  -1   27.50   12.00
   2 -18  -1    3.70   24.60
   2  18  -1   26.20   19.40
   1 -18  -1    1.40   14.80
   1 -18  -1  -30.10   21.70
  -1 -18   1   -4.00   10.90
   1  18  -1   45.50   17.80
   0 -18   1    9.60   10.80
   0 -18  -1   25.70   24.00
   0 -18  -1    1.60   10.70
   0  18   1    6.40   16.70
   0  18  -1   -5.70   16.20
   1 -18   1  -10.30   10.60
  -1 -18  -1  -20.00   10.60
   1  18   1   23.00   17.90
  -1  18  -1   13.70   16.40
   2 -18   1   15.70   13.00
   2  18   1   24.90   18.30
  12   0  -2   22.70   21.80
  12   0  -2  -26.80   16.10
  12   0  -2   -7.10   16.20
  12   0  -2  -19.60   18.50
 -11   0   2  -11.30   21.40
  11   0  -2   21.90   17.00
  11   0  -2   -0.50   17.10
 -11   0   2   13.70   18.60
 -11   0   2    8.40   15.70
  11   0  -2  -11.50   14.80
  10   0  -2   56.39   16.20
 -10   0   2   89.49   17.60
  10   0  -2   97.59   23.30
 -10   0   2   69.69   20.40
  10   0  -2   59.19   17.40
 -10   0   2   48.10   22.50
  10   0  -2   27.20   16.50
   9   0  -2  -21.30   21.10
   9   0  -2   12.50   15.60
   9   0  -2    9.00   14.70
  -9   0   2    0.10   14.40
  -9   0   2   -8.30   16.90
   9   0  -2    4.80   13.60
  -8   0   2   32.00   15.80
   8   0  -2    3.70   15.50
   8   0  -2    7.50   13.40
   8   0  -2   16.70   13.80
  -8   0   2   22.40   14.70
   8   0  -2   -4.50   17.10
  -7   0   2   60.79   14.60
   7   0  -2   54.39   13.90
   7   0  -2   54.49   15.90
   7   0  -2   28.50   14.30
  -7   0   2   28.40   13.50
   7   0  -2   97.39   15.80
   6   0  -2  424.96   52.89
   6   0  -2  509.55   53.39
  -6   0   2  442.46   53.49
  -6   0   2  453.55   52.99
   6   0  -2  449.76   53.89
   6   0  -2  422.76   53.99
   5   0  -2   19.70    8.90
  -5   0   2   27.80    9.10
  -5   0   2   30.30   10.00
   5   0  -2   44.50   11.50
   5   0  -2   16.00    8.60
   5   0  -2   34.10    9.80
  -4   0   2   14.30    8.20
  -4   0   2  -11.70    7.70
   4   0  -2    6.20    7.10
   4   0  -2   -1.90    6.80
   4   0  -2   -1.10    7.40
   3   0  -2  -16.90    9.10
  -3   0   2    0.50    7.00
   3   0  -2   -0.60    7.00
   3   0  -2  -10.20    7.00
   3   0  -2   -5.10    6.30
  -3   0   2    3.60    7.20
   2   0  -2 1226.08  130.59
   2   0  -2 1099.49  130.49
  -2   0   2 1081.69  130.49
  -2   0   2 1231.98  130.59
  -2   0   2 1229.98  130.59
  -2   0   2 1024.60  130.69
   2   0  -2 1216.18  130.69
  -1   0   2   -0.10    2.20
  -1   0   2    0.40    2.00
  -1   0   2    3.60    2.20
   1   0  -2   -0.40    0.70
   1   0  -2    0.30    0.70
  -1   0   2   -1.60    1.90
   1   0  -2   -0.30    1.00
   1   0  -2   -3.90    2.90
   1   0   2   -2.70    2.70
  -1   0  -2    0.50    2.20
   1   0   2    2.70    2.80
   1   0   2    0.70    2.50
  -1   0  -2    9.40    3.20
  -1   0  -2    0.20    2.60
  -2   0  -2  598.24   68.99
   2   0   2  655.03   69.09
   2   0   2  627.54   69.49
  -2   0  -2  565.64   69.59
   2   0   2  575.84   69.39
  -2   0  -2  627.64   69.09
   3   0   2   13.40    6.70
  -3   0  -2    1.50    7.20
   3   0   2   -8.20    8.40
   3   0   2   -0.60    6.40
  -3   0  -2   13.70    6.50
  -3   0  -2   23.50    6.60
   4   0   2  254.17   31.70
  -4   0  -2  250.67   31.50
  -4   0  -2  285.47   31.20
  -4   0  -2  248.98   30.90
   4   0   2  258.37   31.10
   4   0   2  266.57   32.20
   5   0   2   11.80   11.30
  -5   0  -2    8.50   10.60
   5   0   2    7.70    8.80
  -5   0  -2    5.50    9.40
  -5   0  -2   14.40    8.50
   5   0   2    3.30    8.90
  -6   0  -2   10.40   10.10
  -6   0  -2    2.60   11.00
   6   0   2    9.90   10.90
  -6   0  -2    7.10   12.40
   6   0   2  -16.70   10.50
   6   0   2  -13.80   13.60
  -7   0  -2   34.60   17.90
   7   0   2    7.30   13.50
   7   0   2   61.29   18.40
  -7   0  -2   40.40   13.10
   8   0   2  123.89   22.70
   8   0   2  141.59   22.50
   8   0   2  104.49   22.00
   8   0   2  129.39   27.20
  -8   0  -2  119.49   23.70
  -8   0  -2  123.29   27.40
  -8   0  -2  159.98   22.00
  -9   0  -2   -8.10   17.90
   9   0   2  -10.20   14.40
   9   0   2   -3.00   19.90
   9   0   2    2.90   15.00
  -9   0  -2   15.60   18.70
   9   0   2    9.30   16.00
   9   0   2   18.10   13.80
  10   0   2   33.40   15.80
  10   0   2    7.50   15.90
  10   0   2   35.90   17.00
  10   0   2   30.60   22.60
 -10   0  -2   29.60   16.70
 -10   0  -2   54.09   22.30
 -10   0  -2    9.10   19.50
 -11   0  -2    4.80   17.90
  11   0   2  -20.40   14.10
  11   0   2   -4.50   17.40
 -11   0  -2  -13.80   18.80
  11   0   2  -24.10   16.10
  11   0   2   -9.40   16.50
  12   0   2  -34.60   17.00
 -12   0  -2    2.90   14.20
  12   0   2    3.40   17.60
  12   0   2   23.30   19.30
 -12  -1   2   57.19   26.00
 -12  -1   2   18.00   17.10
  12  -1  -2   -6.20   17.40
  12  -1  -2   44.70   22.50
  12  -1  -2   12.60   18.60
  12   1  -2  -23.30   16.50
 -12   1   2   17.30   17.80
  12   1  -2   32.80   19.60
  12   1  -2   29.50   21.10
 -12   1   2    0.50   24.10
  12   1  -2   40.90   20.50
  12   1  -2   33.20   17.80
  11  -1  -2    7.50   17.00
 -11  -1   2   33.60   20.30
 -11  -1   2   11.70   22.20
  11  -1  -2   22.70   20.60
  11  -1  -2   12.80   17.50
 -11  -1   2  -12.40   16.40
  11   1  -2  -18.40   15.30
  11   1  -2   25.20   18.20
 -11   1   2    2.80   16.70
 -11   1   2   41.00   20.90
  11   1  -2   23.10   21.80
 -11   1   2   11.00   21.40
  11   1  -2    5.90   16.70
 -10  -1   2   90.09   18.50
  10  -1  -2   45.10   18.20
  10  -1  -2   79.99   22.60
 -10  -1   2   63.19   20.90
  10  -1  -2   53.09   17.50
  10  -1  -2   61.29   18.70
  10   1  -2   64.99   19.00
 -10   1   2   90.69   23.70
  10   1  -2   56.19   17.80
  10   1  -2   46.10   17.50
 -10   1   2   77.19   21.70
  10   1  -2   96.09   26.70
 -10   1   2   77.79   18.80
   9  -1  -2    6.50   14.20
  -9  -1   2   22.50   15.00
   9  -1  -2   25.90   15.20
  -9  -1   2   12.30   17.90
   9  -1  -2   23.00   14.80
   9   1  -2   25.40   13.70
  -9   1   2   37.70   17.70
   9   1  -2   13.70   14.10
  -9   1   2   38.30   21.10
  -9   1   2   34.90   14.60
   9   1  -2   42.10   15.80
   8  -1  -2   52.69   16.90
  -8  -1   2   27.90   16.90
   8  -1  -2   48.80   16.50
  -8  -1   2   59.19   16.60
   8  -1  -2   91.99   18.80
   8  -1  -2   44.10   19.70
   8   1  -2   52.49   16.00
   8   1  -2   84.39   17.00
   8   1  -2   56.69   21.20
  -8   1   2   60.89   15.50
   8   1  -2   53.99   17.90
   7  -1  -2   86.09   16.40
   7  -1  -2  134.49   20.30
  -7  -1   2   86.79   16.50
  -7  -1   2   73.29   17.70
   7  -1  -2   85.09   17.00
   7  -1  -2   58.69   16.00
   7   1  -2  103.39   20.10
   7   1  -2   88.29   17.40
   7   1  -2   68.99   16.50
   7   1  -2   97.39   17.00
  -7   1   2  100.79   17.60
  -7   1   2  108.49   16.60
   6  -1  -2  228.58   34.50
   6  -1  -2  234.08   33.10
  -6  -1   2  305.87   34.10
   6  -1  -2  296.27   33.50
  -6  -1   2  276.47   33.50
   6  -1  -2  233.58   34.00
  -6  -1   2  320.97   34.80
  -6   1   2  270.07   33.90
   6   1  -2  238.68   34.00
   6   1  -2  272.37   33.70
   6   1  -2  263.67   32.90
   6   1  -2  260.67   33.80
  -6   1   2  276.97   33.00
   5  -1  -2  120.69   16.50
  -5  -1   2   95.69   14.50
   5  -1  -2  119.99   14.90
   5  -1  -2   69.99   14.20
  -5  -1   2   82.39   14.00
   5  -1  -2  118.59   15.60
  -5  -1   2   81.39   15.20
   5   1  -2   95.59   14.40
   5   1  -2   84.19   15.50
   5   1  -2   78.59   13.60
  -5   1   2   75.69   14.10
  -5   1   2  120.79   15.80
   4  -1  -2   38.60   16.00
  -4  -1   2   73.09   14.90
  -4  -1   2   53.99   10.80
   4  -1  -2   68.99   10.10
  -4  -1   2   52.39   10.70
   4  -1  -2   51.49   10.20
   4   1  -2   50.39   10.00
  -4   1   2   64.29   10.20
   4   1  -2   65.99   10.60
   4   1  -2   63.89   10.00
  -4   1   2   43.20   10.40
  -3  -1   2  881.61   96.49
   3  -1  -2  792.62   96.49
  -3  -1   2  868.81   96.69
  -3  -1   2  871.31   96.89
   3  -1  -2  811.82   96.59
  -3  -1   2  920.31   96.69
  -3   1   2  705.63   96.39
  -3   1   2  788.42   96.39
   3   1  -2  964.60   96.69
   3   1  -2  835.52   96.39
  -3   1   2  789.92   96.49
   3   1  -2  901.31   96.69
   3   1  -2  945.41   96.59
   2  -1  -2  344.17   45.10
   2  -1  -2  332.77   45.00
  -2  -1   2  444.66   45.20
  -2  -1   2  397.76   45.10
  -2  -1   2  404.66   45.30
   2  -1  -2  404.86   45.10
   2   1  -2  443.56   45.20
  -2   1   2  401.06   45.20
  -2   1   2  344.57   45.10
   2   1  -2  442.36   45.20
   2   1  -2  386.46   45.00
  -2   1   2  327.17   45.00
   2   1  -2  456.75   45.40
  -1  -1   2  747.53   83.99
   1  -1  -2  758.72   84.09
  -1  -1   2  774.42   84.19
  -1  -1   2  694.43   83.99
  -1  -1   2  844.92   84.09
   1   1  -2  803.12   84.09
   1   1  -2  738.53   84.19
  -1   1   2  678.03   84.09
   1   1  -2  724.13   84.09
  -1   1   2  803.22   84.09
   1   1  -2  690.13   83.99
   1   1  -2  704.73   83.99
   0  -1   2 1282.67  142.69
   0   1  -2 1256.27  142.69
  -1  -1  -2  159.38   17.30
  -1  -1  -2  165.08   17.30
  -1  -1  -2  120.99   17.20
   1  -1   2  138.29   17.20
  -1  -1  -2  173.58   17.20
   1  -1   2  135.29   17.20
  -1   1  -2  139.89   17.30
   1   1   2  145.99   17.30
  -1   1  -2  146.79   17.20
   1   1   2  156.98   17.30
   1   1   2  152.58   17.20
   2  -1   2 1004.50  126.19
  -2  -1  -2 1140.99  125.99
  -2  -1  -2 1196.58  125.99
   2  -1   2 1131.99  125.99
   2   1   2 1204.68  126.49
   2   1   2 1151.08  125.99
  -2   1  -2  957.60  126.09
   2   1   2 1197.68  126.09
  -2   1  -2 1068.99  125.89
   3  -1   2   59.39   11.20
   3  -1   2   57.19   12.40
   3  -1   2   67.09   10.90
  -3  -1  -2   63.39   12.00
  -3  -1  -2   87.59   11.50
  -3  -1  -2   89.19   12.00
   3   1   2   81.79   11.60
  -3   1  -2  102.59   13.00
   3   1   2   79.79   12.20
   3   1   2   62.29   11.30
   3   1   2  116.59   13.10
  -3   1  -2   86.99   12.00
   4  -1   2  356.56   43.50
  -4  -1  -2  356.76   42.90
  -4  -1  -2  399.76   43.20
   4  -1   2  361.76   43.10
   4  -1   2  351.06   43.10
  -4  -1  -2  367.46   43.50
   4   1   2  445.56   43.20
   4   1   2  393.66   43.30
  -4   1  -2  364.36   43.00
  -4   1  -2  303.47   43.20
   4   1   2  416.06   43.70
  -4   1  -2  332.47   43.00
   5  -1   2   -0.20    8.30
   5  -1   2   22.90    9.10
  -5  -1  -2   -0.50    9.40
   5  -1   2   18.50   10.90
  -5  -1  -2   -1.10   10.10
  -5  -1  -2    8.20    8.30
  -5   1  -2   15.00    9.00
  -5   1  -2    4.70   10.10
   5   1   2    4.80   10.60
   5   1   2    7.20    9.10
  -5   1  -2   17.20    8.10
   5   1   2    4.90    8.70
   5   1   2   11.90    8.60
  -6  -1  -2  291.17   32.90
   6  -1   2  224.28   34.70
  -6  -1  -2  272.17   33.80
   6  -1   2  266.27   34.30
   6  -1   2  216.98   33.10
  -6  -1  -2  300.47   34.90
  -6   1  -2  230.38   33.10
   6   1   2  247.58   33.00
   6   1   2  274.17   34.70
  -6   1  -2  258.47   35.30
   6   1   2  283.27   34.40
  -6   1  -2  286.97   33.20
   6   1   2  288.07   35.10
   7  -1   2    4.00   13.00
  -7  -1  -2   15.80   16.40
  -7  -1  -2   38.40   14.30
  -7  -1  -2   41.50   12.90
   7  -1   2    0.90   13.40
   7  -1   2   10.50   16.70
  -7   1  -2   21.70   11.60
   7   1   2    8.90   13.80
   7   1   2    3.20   17.70
   7   1   2    8.80   13.20
  -7   1  -2    6.90   16.20
   7   1   2   30.00   13.40
  -7   1  -2   29.00   13.80
   8  -1   2   88.39   20.10
  -8  -1  -2   91.69   18.00
  -8  -1  -2   50.99   23.00
   8  -1   2   51.29   16.90
   8  -1   2   66.79   22.10
   8  -1   2   67.49   18.10
   8   1   2   66.69   18.10
  -8   1  -2   35.80   18.50
   8   1   2   72.59   17.50
   8   1   2   81.09   22.70
   8   1   2   89.79   20.70
   8   1   2   89.99   17.40
  -8   1  -2  106.59   17.60
  -8   1  -2   82.79   22.90
   9  -1   2   64.89   19.70
   9  -1   2   31.50   15.80
   9  -1   2   44.00   18.90
  -9  -1  -2   52.39   18.50
  -9  -1  -2   68.19   17.00
  -9   1  -2   59.29   23.00
   9   1   2   46.00   15.70
   9   1   2   37.70   15.40
  -9   1  -2   67.99   15.70
  -9   1  -2   47.40   16.90
   9   1   2   29.90   24.00
   9   1   2   47.90   16.20
   9   1   2   27.20   18.50
  10  -1   2    7.40   15.90
 -10  -1  -2    6.90   17.40
  10  -1   2   -1.40   14.80
 -10  -1  -2   -7.80   19.60
 -10  -1  -2  -14.80   20.10
  10  -1   2   -1.60   15.40
  10  -1   2  -18.20   20.40
  10  -1   2   -3.50   13.90
 -10   1  -2   41.40   21.40
  10   1   2  -17.60   14.10
  10   1   2  -13.70   15.30
 -10   1  -2    2.40   14.70
  10   1   2   -0.10   17.20
  10   1   2   32.50   19.70
  10   1   2   -7.40   18.50
  11  -1   2  -19.50   18.60
 -11  -1  -2   16.30   15.20
  11  -1   2    0.90   18.30
  11  -1   2   19.50   17.10
 -11  -1  -2   27.70   21.40
  11  -1   2   18.20   20.40
  11  -1   2    8.00   15.70
  11   1   2    5.40   17.80
  11   1   2   19.30   15.70
  11   1   2   -2.10   16.10
 -11   1  -2   -6.00   14.30
 -12  -1  -2   46.10   19.50
  12  -1   2   30.50   18.90
  12  -1   2   -7.70   18.70
  12   1   2  -22.30   16.30
  12   1   2   -5.90   18.70
  12  -2  -2  -26.30   17.60
  12  -2  -2   -1.70   19.20
 -12   2   2   19.20   16.70
  12   2  -2   15.20   18.90
 -12   2   2   -9.20   19.80
  12   2  -2   13.90   22.60
  12   2  -2   11.60   16.10
  12   2  -2  -16.20   15.70
  11  -2  -2   -7.40   20.20
 -11  -2   2   -6.70   15.30
  11  -2  -2  -17.20   16.90
  11  -2  -2  -12.30   16.60
 -11   2   2   10.20   22.50
 -11   2   2   -7.40   13.70
  11   2  -2   -6.00   14.00
  11   2  -2  -21.00   15.20
  11   2  -2    6.10   18.30
  11   2  -2   -2.00   19.80
  11   2  -2   25.70   16.10
 -10  -2   2   83.59   20.10
  10  -2  -2  116.39   23.90
 -10  -2   2  107.49   24.20
  10  -2  -2   83.39   19.70
  10  -2  -2   60.89   19.50
  10  -2  -2   69.49   20.10
  10   2  -2   62.89   18.50
 -10   2   2  127.99   22.90
  10   2  -2   80.69   19.40
 -10   2   2  117.09   19.10
  10   2  -2   87.29   19.40
 -10   2   2   96.29   25.50
  10   2  -2  142.59   27.70
  -9  -2   2   35.80   18.20
   9  -2  -2   29.60   15.40
   9  -2  -2    4.00   14.20
   9   2  -2   -7.80   15.20
   9   2  -2   26.40   15.00
  -9   2   2   18.30   15.80
   9   2  -2   35.70   13.90
   9   2  -2   19.70   21.50
  -9   2   2   31.80   14.20
  -9   2   2   10.80   19.30
   8  -2  -2   43.30   16.80
  -8  -2   2   60.59   19.40
   8  -2  -2   75.89   18.60
   8  -2  -2   15.40   17.80
  -8  -2   2   67.39   17.30
   8  -2  -2   63.29   16.80
  -8   2   2   55.29   15.60
  -8   2   2   38.10   15.50
   8   2  -2   54.89   21.10
  -8   2   2   63.79   19.30
   8   2  -2   57.19   17.60
   8   2  -2   60.19   16.50
   8   2  -2   71.99   18.70
   7  -2  -2  330.37   42.00
  -7  -2   2  336.77   39.90
   7  -2  -2  236.68   39.40
  -7  -2   2  266.47   40.70
   7  -2  -2  386.16   40.70
  -7  -2   2  345.17   41.60
   7  -2  -2  345.67   41.50
  -7   2   2  316.07   39.20
  -7   2   2  367.56   41.80
   7   2  -2  304.67   40.80
   7   2  -2  320.57   39.80
   7   2  -2  302.17   39.70
   7   2  -2  347.87   41.40
  -7   2   2  257.17   39.80
  -6  -2   2   77.09   14.10
   6  -2  -2   65.09   13.20
   6  -2  -2   95.09   15.50
  -6  -2   2   48.10   15.10
   6  -2  -2   79.69   14.10
  -6  -2   2   73.99   15.00
  -6   2   2   61.49   13.20
   6   2  -2   66.29   13.30
  -6   2   2   94.59   15.90
   6   2  -2   36.20   11.70
  -6   2   2   67.09   12.70
   6   2  -2   60.19   12.40
   6   2  -2   82.09   16.00
  -5  -2   2  248.18   30.60
   5  -2  -2  228.88   30.20
   5  -2  -2  219.08   30.40
  -5  -2   2  266.07   31.20
  -5  -2   2  296.77   31.20
   5  -2  -2  232.68   30.80
  -5   2   2  248.98   30.30
   5   2  -2  252.67   30.50
   5   2  -2  260.27   30.40
  -5   2   2  236.88   31.30
  -5   2   2  236.68   30.10
   5   2  -2  245.18   31.00
   5   2  -2  238.58   30.90
  -4  -2   2 1703.33  201.68
   4  -2  -2 1520.75  200.58
   4  -2  -2 1704.13  200.08
  -4  -2   2 1950.10  200.28
  -4  -2   2 2027.50  200.28
  -4  -2   2 2000.60  200.38
   4  -2  -2 1589.14  200.18
   4   2  -2 1857.71  200.18
  -4   2   2 1559.94  200.18
  -4   2   2 1630.74  199.98
   4   2  -2 1978.50  200.58
  -3  -2   2 1846.62  179.18
   3  -2  -2 1411.36  178.28
  -3  -2   2 1652.53  178.28
   3  -2  -2 1348.77  178.28
  -3  -2   2 1626.14  178.38
  -3  -2   2 1594.94  178.58
   3  -2  -2 1465.45  178.28
  -3   2   2 1466.25  178.18
  -3   2   2 1454.15  178.38
  -3   2   2 1349.66  178.18
   3   2  -2 1718.93  178.58
   3   2  -2 1778.32  178.38
   3   2  -2 1660.43  178.28
   3   2  -2 1805.82  178.48
  -2  -2   2 7233.38  760.82
  -2  -2   2 6983.90  760.82
   2  -2  -2 5935.81  760.72
  -2  -2   2 7478.75  761.02
  -2  -2   2 7552.54  760.82
   2  -2  -2 5752.32  760.72
   2   2  -2 7678.83  760.82
  -2   2   2 5787.62  760.82
   2   2  -2 7391.86  760.82
   2   2  -2 6844.81  760.72
  -2   2   2 5779.72  760.62
  -2   2   2 6817.22  760.72
   1  -2  -2  520.65   62.89
  -1  -2   2  586.54   63.19
  -1  -2   2  532.45   62.99
  -1  -2   2  564.24   62.89
  -1  -2   2  552.94   63.19
   1   2  -2  545.45   62.89
   1   2  -2  557.44   63.09
  -1   2   2  485.05   62.89
   1   2  -2  647.44   62.99
   1   2  -2  593.04   63.19
   0  -2   2  776.02   95.59
   0  -2   2  928.61   95.89
   0  -2  -2  834.22   95.79
   0   2  -2  808.52   95.79
   0   2  -2  845.22   95.59
   0   2  -2  909.11   95.89
  -1  -2  -2   47.60    7.80
   1  -2   2   44.90    7.10
   1  -2   2   57.79    7.30
  -1  -2  -2   55.69    7.50
  -1  -2  -2   63.59    8.50
  -1  -2  -2   53.59    7.60
  -1   2  -2   46.70    7.20
   1   2   2   46.40    7.20
   1   2   2   48.60    7.20
   1   2   2   63.99    7.70
   1   2   2   58.79    8.20
   2  -2   2  136.89   19.30
  -2  -2  -2  163.88   19.70
   2  -2   2  153.78   19.30
  -2  -2  -2  176.18   19.50
  -2  -2  -2  160.18   19.60
   2   2   2  150.28   20.20
   2   2   2  191.78   19.30
   2   2   2  145.39   19.60
  -2   2  -2  121.79   19.00
   2   2   2  164.18   19.30
   2   2   2  154.48   19.50
  -2   2  -2  155.58   19.00
   3  -2   2  387.66   49.20
  -3  -2  -2  423.16   49.30
  -3  -2  -2  452.25   49.40
  -3  -2  -2  469.75   49.60
   3  -2   2  413.26   49.30
   3   2   2  463.95   49.80
  -3   2  -2  396.16   49.20
   3   2   2  475.15   49.30
  -3   2  -2  363.46   49.40
   3   2   2  444.66   49.50
   3   2   2  417.06   49.30
   3   2   2  455.55   49.50
  -3   2  -2  420.26   49.10
  -4  -2  -2  741.73   84.89
   4  -2   2  728.33   85.19
  -4  -2  -2  809.72   84.99
   4  -2   2  704.53   84.89
   4  -2   2  819.32   84.99
  -4  -2  -2  753.22   85.09
   4   2   2  715.43   84.99
  -4   2  -2  627.54   84.99
   4   2   2  834.42   85.59
  -4   2  -2  644.94   85.69
   4   2   2  777.12   84.99
  -4   2  -2  685.73   84.79
   4   2   2  727.23   84.79
   4   2   2  875.11   84.99
  -5  -2  -2   85.89   16.30
   5  -2   2   87.09   16.30
  -5  -2  -2  114.89   16.00
  -5  -2  -2  112.69   16.20
   5  -2   2  110.99   15.50
   5  -2   2   96.49   15.40
  -5   2  -2  106.89   15.50
   5   2   2   95.19   15.40
   5   2   2   79.39   15.20
  -5   2  -2   63.09   14.70
   5   2   2  123.09   16.00
   5   2   2  117.89   16.20
  -5   2  -2   97.29   16.60
   5   2   2  137.39   17.90
  -6  -2  -2   46.20   11.50
   6  -2   2   19.00   10.20
   6  -2   2   43.50   14.30
  -6  -2  -2   45.10   13.30
  -6  -2  -2   18.50   14.30
   6  -2   2   41.60   12.00
   6   2   2   23.10   11.50
  -6   2  -2   18.60   13.90
  -6   2  -2   36.70   11.60
  -6   2  -2   45.60   11.00
   6   2   2   17.90   11.60
   6   2   2   30.90   14.50
   6   2   2   45.40   11.50
   6   2   2   30.70   11.90
  -7  -2  -2  259.37   34.00
   7  -2   2  308.97   35.60
  -7  -2  -2  271.07   35.90
   7  -2   2  244.88   34.00
   7  -2   2  285.67   36.10
  -7  -2  -2  279.97   37.20
  -7   2  -2  211.68   33.90
  -7   2  -2  251.47   35.60
   7   2   2  250.87   36.30
   7   2   2  282.57   34.00
   7   2   2  280.07   36.70
   7   2   2  269.57   33.60
  -7   2  -2  250.47   33.20
   7   2   2  256.17   35.20
  -8  -2  -2  127.29   29.00
  -8  -2  -2  201.08   30.80
  -8  -2  -2  178.38   26.20
   8  -2   2  161.58   29.00
   8  -2   2  204.48   29.90
   8  -2   2  167.78   26.20
   8   2   2  195.98   28.90
   8   2   2  129.09   29.00
   8   2   2  229.98   29.10
  -8   2  -2  169.08   27.00
   8   2   2  153.08   26.00
  -8   2  -2  159.18   27.60
   8   2   2  192.28   26.00
  -9  -2  -2   72.39   21.80
  -9  -2  -2   57.59   19.90
   9  -2   2   67.19   18.60
   9  -2   2   79.69   17.80
   9  -2   2   67.29   18.00
   9  -2   2   72.49   21.70
   9   2   2   56.69   17.60
   9   2   2   92.09   18.00
  -9   2  -2   68.49   19.80
   9   2   2   52.69   18.00
  -9   2  -2  110.79   18.30
   9   2   2   74.39   20.90
   9   2   2   76.69   18.80
  -9   2  -2   76.59   23.40
  10  -2   2   55.29   20.10
  10  -2   2  100.39   25.00
  10  -2   2   80.29   20.30
 -10  -2  -2   87.39   24.70
 -10  -2  -2   73.99   25.50
  10  -2   2   94.69   21.80
 -10  -2  -2  103.69   20.70
 -10   2  -2  105.49   22.50
  10   2   2  118.59   20.20
  10   2   2   81.59   23.70
  10   2   2   68.39   19.10
 -10   2  -2  120.09   21.10
  10   2   2   72.29   25.80
  10   2   2   77.99   20.60
  11  -2   2  -28.40   16.40
 -11  -2  -2    4.70   21.30
  11  -2   2  -11.10   19.70
  11  -2   2   -5.70   19.00
  11  -2   2   38.00   22.90
 -11  -2  -2   -5.20   15.50
 -11   2  -2   12.30   13.00
  11   2   2  -18.70   15.40
  11   2   2    1.30   20.10
  11   2   2    9.90   16.80
  11   2   2   -7.80   16.10
 -12  -2  -2   28.90   18.90
  12   2   2   37.30   18.50
  12   2   2  -12.80   17.90
  12   2   2  -25.10   17.80
  12  -3  -2  -15.90   19.30
  12   3  -2  -22.00   14.80
 -12   3   2   30.20   16.00
  12   3  -2    3.30   17.00
  12   3  -2   12.10   16.40
  12   3  -2   13.30   19.40
  11  -3  -2   59.69   22.50
 -11  -3   2   46.20   22.30
  11  -3  -2   25.60   18.00
 -11  -3   2   31.70   17.50
  11   3  -2   41.10   18.20
  11   3  -2   41.90   16.70
  11   3  -2   79.79   20.30
  11   3  -2  112.89   24.90
 -11   3   2   16.10   14.50
 -10  -3   2   27.20   19.90
  10  -3  -2    2.00   23.40
  10  -3  -2    5.60   14.80
  10  -3  -2   27.80   16.60
  10  -3  -2   19.60   15.90
 -10  -3   2   26.60   16.30
 -10   3   2   11.60   17.10
  10   3  -2   25.60   14.40
  10   3  -2   50.29   24.30
 -10   3   2   49.60   22.50
  10   3  -2   20.60   16.20
  10   3  -2   10.00   17.50
  -9  -3   2   26.50   15.80
  -9  -3   2   40.40   17.20
   9  -3  -2    6.60   16.10
   9  -3  -2   17.70   14.50
   9  -3  -2   37.80   17.50
   9   3  -2   33.40   16.70
   9   3  -2   16.50   18.70
  -9   3   2   18.70   20.30
  -9   3   2   35.20   13.90
  -9   3   2   26.80   18.30
   9   3  -2    8.90   15.00
   9   3  -2   29.60   13.10
   8  -3  -2   29.80   15.00
  -8  -3   2    6.40   16.40
   8  -3  -2    7.40   16.00
  -8  -3   2   12.20   19.70
   8  -3  -2    8.20   14.60
   8  -3  -2   20.40   16.60
  -8  -3   2    2.90   16.90
   8   3  -2   17.80   12.90
   8   3  -2    0.20   14.60
  -8   3   2   23.80   13.70
  -8   3   2    4.30   19.10
   8   3  -2   22.70   18.70
  -8   3   2   12.40   16.60
   8   3  -2    7.20   15.90
   7  -3  -2   20.30   15.80
   7  -3  -2   16.60   12.70
   7  -3  -2    4.10   13.00
  -7  -3   2   35.00   13.50
  -7  -3   2    5.80   14.30
  -7  -3   2    1.70   15.60
  -7   3   2   19.00   12.60
  -7   3   2   29.60   11.20
   7   3  -2   15.70   10.80
  -7   3   2   21.80   16.80
   7   3  -2   18.90   15.60
   7   3  -2   -0.80   12.90
   7   3  -2   19.40   13.50
   6  -3  -2  337.57   49.99
  -6  -3   2  485.55   49.99
   6  -3  -2  414.46   49.80
   6  -3  -2  326.17   49.30
  -6  -3   2  448.36   50.39
  -6  -3   2  519.45   50.59
  -6   3   2  385.06   48.90
  -6   3   2  338.47   50.29
   6   3  -2  471.35   49.80
   6   3  -2  421.56   49.90
   6   3  -2  464.55   49.60
  -6   3   2  356.36   49.40
   6   3  -2  496.75   50.69
  -5  -3   2  345.67   35.70
   5  -3  -2  372.06   35.60
  -5  -3   2  229.98   35.10
  -5  -3   2  253.57   35.60
  -5  -3   2  288.57   36.00
  -5   3   2  281.37   34.80
  -5   3   2  357.26   34.80
   5   3  -2  242.98   35.10
   5   3  -2  237.98   34.90
   5   3  -2  293.47   36.10
   5   3  -2  322.37   35.10
   4  -3  -2   41.90    8.50
  -4  -3   2   39.20    8.90
   4  -3  -2   71.59   10.80
  -4  -3   2   23.70    9.10
  -4  -3   2   43.30    9.20
   4  -3  -2   40.90    9.40
  -4  -3   2   30.50   10.80
   4   3  -2   -9.10   17.20
   4   3  -2   31.00    7.50
  -4   3   2   45.70    8.30
   4   3  -2   23.80    9.00
  -4   3   2   33.60   11.30
  -4   3   2   41.20    8.30
   4   3  -2   23.40    8.10
  -3  -3   2   57.59   12.20
  -3  -3   2   81.69   13.20
  -3  -3   2  122.29   14.10
  -3  -3   2   72.99   11.70
   3   3  -2   84.09   11.30
   3   3  -2   98.69   12.60
   3   3  -2   65.29   12.00
   3   3  -2   79.09   11.90
  -2  -3   2  568.34   65.39
  -2  -3   2  558.34   65.79
  -2  -3   2  589.94   65.69
   2  -3  -2  496.75   65.49
  -2  -3   2  636.74   65.59
   2   3  -2  652.73   65.29
   2   3  -2  533.05   65.09
   2   3  -2  586.84   65.39
   2   3  -2  612.84   65.49
   2   3  -2  620.54   65.59
  -2   3   2  488.95   65.49
   1  -3  -2   73.89    8.90
  -1  -3   2   45.90    9.80
  -1  -3   2   51.69    7.80
   1  -3  -2   37.40   10.00
   1   3  -2   38.70    8.10
   1   3  -2   57.49    9.50
   1   3  -2   42.50    7.60
   0  -3   2  108.39   14.80
   0  -3  -2  101.69   14.50
   0  -3   2  118.09   14.00
   0   3  -2  101.29   14.50
   0   3  -2   98.89   14.80
   0   3   2   98.99   14.40
   0   3  -2  126.69   14.30
  -1  -3  -2  257.37   29.40
   1  -3   2  210.38   28.40
  -1  -3  -2  270.87   28.50
   1   3   2  236.68   29.40
  -1   3  -2  220.08   28.70
  -1   3  -2  255.97   29.20
   1   3   2  282.27   28.50
  -2  -3  -2  201.18   26.60
   2  -3   2  266.37   26.30
   2  -3   2  222.08   26.40
   2  -3   2  181.58   27.00
  -2  -3  -2  231.28   26.80
  -2  -3  -2  262.67   27.00
   2   3   2  196.58   26.60
   2   3   2  251.07   26.60
   2   3   2  225.48   26.40
   2   3   2  182.98   30.00
  -3  -3  -2  654.23   63.69
   3  -3   2  470.45   62.79
   3  -3   2  464.35   62.69
  -3  -3  -2  631.04   63.29
  -3  -3  -2  560.64   62.99
   3   3   2  605.74   63.19
  -3   3  -2  484.95   62.59
   3   3   2  617.34   62.99
   3   3   2  543.95   62.89
  -3   3  -2  458.95   62.79
   3   3   2  611.44   63.19
   4  -3   2   -3.00    7.70
   4  -3   2   15.30    9.50
   4  -3   2    0.80    7.30
  -4  -3  -2   -9.20    8.00
  -4  -3  -2    7.40    7.80
  -4  -3  -2  -14.90   10.10
   4   3   2   -4.40    7.70
  -4   3  -2    0.90    6.80
   4   3   2    7.10    8.20
   4   3   2   -7.20    7.40
   4   3   2    4.90    7.00
   4   3   2  -14.50    8.90
  -5  -3  -2  258.07   27.10
  -5  -3  -2  230.38   28.00
   5  -3   2  218.88   26.80
  -5  -3  -2  185.08   26.20
   5  -3   2  156.68   27.00
   5  -3   2  195.58   26.20
   5   3   2  211.78   26.40
   5   3   2  198.88   26.70
   5   3   2  231.38   26.10
   5   3   2  199.88   26.70
  -5   3  -2  152.98   27.10
  -5   3  -2  193.98   25.60
   5   3   2  226.98   27.40
  -5   3  -2  228.18   26.30
  -6  -3  -2  264.57   31.80
   6  -3   2  198.98   31.20
  -6  -3  -2  259.67   29.80
  -6  -3  -2  273.67   31.30
   6  -3   2  167.78   29.10
   6  -3   2  201.68   30.50
   6   3   2  257.87   30.90
   6   3   2  241.08   29.20
  -6   3  -2  169.08   29.40
  -6   3  -2  245.28   29.10
  -6   3  -2  194.98   31.00
   6   3   2  285.47   30.00
   6   3   2  215.78   30.50
   6   3   2  224.78   31.00
  -7  -3  -2   28.30   15.90
   7  -3   2   35.20   14.20
   7  -3   2   27.20   13.30
  -7  -3  -2   27.10   13.60
  -7  -3  -2    9.70   15.90
   7  -3   2   31.30   17.50
   7   3   2   39.30   12.80
  -7   3  -2   27.60   13.90
   7   3   2   15.70   16.40
  -7   3  -2   24.50   16.00
   7   3   2   47.20   15.00
   7   3   2   17.60   13.80
   7   3   2   17.00   14.40
  -7   3  -2   42.70   12.50
   8  -3   2   29.20   14.60
  -8  -3  -2   44.20   15.70
   8  -3   2   20.60   16.40
   8  -3   2   59.49   18.40
  -8  -3  -2   31.50   19.80
  -8  -3  -2   21.10   19.20
  -8   3  -2   51.49   14.10
   8   3   2   10.50   17.40
   8   3   2   45.70   15.70
   8   3   2   12.70   13.70
  -8   3  -2   47.30   16.30
   8   3   2    5.80   15.60
  -9  -3  -2   10.90   21.30
   9  -3   2    2.10   15.80
   9  -3   2   30.80   20.80
   9  -3   2    3.30   16.50
  -9  -3  -2    1.90   18.30
  -9  -3  -2   57.39   15.20
   9   3   2   18.00   14.50
  -9   3  -2   33.60   14.40
   9   3   2    7.10   14.20
  -9   3  -2   -7.00   14.40
   9   3   2   45.20   16.80
   9   3   2   38.00   16.60
  10  -3   2   22.60   17.40
  10  -3   2   10.20   16.00
  10  -3   2   20.00   14.90
  10  -3   2   19.00   20.20
 -10  -3  -2    3.90   20.80
  10   3   2    4.00   14.70
  10   3   2   11.10   15.60
  10   3   2  -12.70   15.40
  10   3   2   15.70   18.50
  10   3   2   16.60   17.30
 -10   3  -2    1.90   18.20
 -10   3  -2   16.60   13.90
 -11  -3  -2    4.30   16.10
  11  -3   2   -3.50   17.10
  11  -3   2    1.20   15.80
 -11  -3  -2   -8.30   19.40
 -11  -3  -2   10.50   22.90
  11  -3   2   29.60   23.60
  11   3   2   25.70   16.80
 -11   3  -2   18.20   20.90
 -11   3  -2   13.10   14.00
  11   3   2   22.20   16.30
  11   3   2  -13.40   15.40
 -12  -4   2   28.10   22.50
  12   4  -2  -14.30   14.90
  12   4  -2   16.30   16.90
 -12   4   2    6.40   15.30
  12   4  -2   -0.50   21.00
  12   4  -2  -33.20   17.20
  11  -4  -2   74.19   22.00
 -11  -4   2   64.29   22.90
 -11  -4   2  106.89   20.40
  11  -4  -2   50.89   22.50
  11  -4  -2   97.79   23.30
  11   4  -2   71.09   19.80
 -11   4   2   80.49   18.50
  11   4  -2   93.19   20.30
  11   4  -2   97.99   24.00
 -10  -4   2    1.60   22.10
  10  -4  -2    2.30   13.90
 -10  -4   2   -6.40   15.70
  10  -4  -2    8.10   22.00
  10  -4  -2    9.50   15.80
  10   4  -2   -0.90   18.80
 -10   4   2    8.90   13.90
 -10   4   2   17.00   22.70
 -10   4   2    9.00   14.40
  10   4  -2   36.20   22.10
  10   4  -2   15.80   13.70
  10   4  -2   -0.70   17.80
  10   4  -2   27.70   15.30
   9  -4  -2    6.20   15.10
  -9  -4   2   17.60   15.40
   9  -4  -2    7.10   14.60
   9  -4  -2  -12.00   14.90
  -9  -4   2  -20.20   17.90
   9   4  -2   17.80   14.80
   9   4  -2    2.90   13.60
  -9   4   2   31.40   21.00
   9   4  -2   15.50   16.20
   9   4  -2    8.30   19.30
   9   4  -2   -5.70   11.20
  -9   4   2    0.70   11.70
  -9   4   2   -0.10   14.70
   8  -4  -2   38.80   16.20
  -8  -4   2   18.10   22.60
  -8  -4   2   34.10   15.50
  -8  -4   2   43.40   18.00
   8  -4  -2   23.30   15.10
   8  -4  -2   45.00   19.00
   8   4  -2   22.90   12.30
   8   4  -2   37.10   13.70
  -8   4   2   36.70   21.20
   8   4  -2   35.10   15.10
  -8   4   2   48.60   16.50
  -8   4   2   50.09   13.30
   8   4  -2   37.30   19.10
  -7  -4   2  252.17   32.40
  -7  -4   2  260.97   34.10
   7  -4  -2  182.88   31.20
  -7  -4   2  257.37   30.60
   7  -4  -2  244.28   31.30
   7  -4  -2  177.08   29.60
  -7   4   2  176.88   32.40
   7   4  -2  253.07   30.60
  -7   4   2  198.58   28.70
  -7   4   2  171.28   30.30
   7   4  -2  200.68   29.40
   7   4  -2  231.38   30.10
   7   4  -2  248.08   32.30
   6  -4  -2   56.19   13.00
  -6  -4   2   37.50   13.00
   6  -4  -2   77.19   15.20
  -6  -4   2   41.40   13.50
   6  -4  -2   58.29   14.10
  -6  -4   2    7.30   14.80
   6   4  -2   48.30   12.70
  -6   4   2   53.69   12.20
  -6   4   2   68.09   14.80
  -6   4   2   48.50   10.90
   6   4  -2   36.80   14.80
   6   4  -2    6.60   11.20
  -5  -4   2   25.60   10.10
   5  -4  -2   27.80   11.30
   5  -4  -2   34.00    9.20
  -5  -4   2   27.20    9.90
   5  -4  -2   21.80    9.80
  -5  -4   2   41.50   13.00
  -5  -4   2   18.50   10.50
   5   4  -2   26.10   12.00
   5   4  -2   24.60    7.80
  -5   4   2   30.20    9.40
  -5   4   2   49.80   13.00
   5   4  -2   19.20   11.60
  -5   4   2  -12.90   10.70
   5   4  -2   35.20    9.30
  -4  -4   2 1113.19  111.99
   4  -4  -2  844.22  111.79
   4  -4  -2  831.72  111.69
  -4  -4   2  936.51  112.19
  -4  -4   2  994.20  111.89
  -4  -4   2 1132.39  112.29
   4   4  -2 1132.29  111.79
  -4   4   2  836.32  111.69
   4   4  -2 1058.29  111.69
   4   4  -2 1096.49  111.99
   4   4  -2 1014.90  112.29
  -4   4   2  871.11  111.69
  -3  -4   2   64.39   12.20
  -3  -4   2   65.09   12.70
  -3  -4   2   90.59   11.50
   3  -4  -2   59.19   11.90
  -3  -4   2   86.39   12.90
   3  -4  -2   73.39   11.20
   3   4  -2   86.09   10.80
  -3   4   2   65.29   11.60
   3   4  -2   83.59   12.20
   3   4  -2   94.09   12.10
  -3   4   2   81.69   12.30
   3   4  -2   89.09   11.80
  -2  -4   2  406.06   45.00
   2  -4  -2  427.06   45.30
  -2  -4   2  384.16   45.00
   2  -4  -2  358.16   44.70
  -2  -4   2  389.96   44.70
   2  -4  -2  378.26   45.00
  -2  -4   2  387.56   45.40
   2   4  -2  388.96   44.80
   2   4  -2  441.46   44.80
   2   4  -2  339.57   44.60
  -2   4   2  379.36   45.10
   2   4  -2  408.26   45.40
  -1  -4   2   96.49   15.50
   1  -4  -2  140.49   16.10
  -1  -4   2   98.79   14.50
   1   4  -2  115.99   15.60
   1   4  -2  105.79   15.50
   1   4  -2  110.29   14.50
   0  -4  -2 1499.15  145.69
   0  -4   2 1148.79  145.39
   0  -4   2 1269.07  145.49
   0  -4   2 1372.56  145.49
   0   4   2 1070.39  146.09
   0   4  -2 1410.66  145.69
   0   4  -2 1242.58  145.39
  -1  -4  -2  605.54   61.59
   1  -4   2  459.25   61.19
  -1   4  -2  543.65   61.59
  -1   4  -2  511.85   61.09
   1   4   2  573.34   61.59
   2  -4   2  402.46   52.09
  -2  -4  -2  443.66   52.29
  -2  -4  -2  500.45   52.39
  -2  -4  -2  485.85   52.89
   2   4   2  503.15   52.19
  -2   4  -2  440.26   52.69
   2   4   2  466.05   52.19
  -2   4  -2  411.36   52.19
   2   4   2  472.25   52.79
   3  -4   2  200.38   28.00
  -3  -4  -2  212.08   27.40
   3  -4   2  223.48   28.00
   3  -4   2  217.78   27.10
  -3  -4  -2  242.18   27.80
  -3  -4  -2  255.17   28.00
  -3  -4  -2  264.77   27.60
   3   4   2  214.98   27.10
   3   4   2  237.88   27.20
   3   4   2  221.48   27.10
  -3   4  -2  214.58   27.10
   3   4   2  241.18   27.40
   3   4   2  240.58   28.00
   4   4   2    8.10    6.60
   4   4   2   17.00    8.10
   4   4   2   13.40    9.80
   4   4   2   16.70    9.70
  -5  -4  -2  181.08   24.10
  -5  -4  -2  152.68   21.50
   5  -4   2  141.89   21.40
   5  -4   2  119.49   22.30
  -5  -4  -2  194.68   22.50
   5  -4   2  145.59   22.10
   5   4   2  193.08   22.50
  -5   4  -2  124.99   20.70
   5   4   2  152.08   22.50
   5   4   2  186.18   22.30
   5   4   2  179.08   21.40
  -5   4  -2  134.79   21.50
   5   4   2  182.58   22.40
   6  -4   2  178.88   27.10
  -6  -4  -2  179.78   25.50
   6  -4   2  165.18   25.30
   6  -4   2  172.68   24.10
  -6  -4  -2  170.18   26.10
  -6  -4  -2  151.18   24.80
  -6   4  -2  186.78   23.10
  -6   4  -2  159.58   24.50
   6   4   2  186.88   25.80
   6   4   2  157.78   25.80
   6   4   2  174.18   25.20
   6   4   2  179.28   25.60
   6   4   2  180.18   24.00
   7  -4   2  150.18   24.10
  -7  -4  -2  162.48   23.30
   7  -4   2   82.29   26.30
  -7  -4  -2  149.19   27.60
  -7  -4  -2  132.29   24.80
   7  -4   2  129.09   23.50
  -7   4  -2  151.58   22.00
   7   4   2  174.28   26.00
   7   4   2  180.28   24.80
   7   4   2  137.29   23.80
   7   4   2  168.98   24.50
   7   4   2  168.98   23.00
   8  -4   2   27.30   14.70
  -8  -4  -2   31.60   17.90
  -8  -4  -2   58.59   15.50
  -8  -4  -2   29.00   19.80
   8  -4   2   26.80   18.60
   8  -4   2   42.70   17.80
   8   4   2   28.70   15.80
   8   4   2   32.90   13.20
  -8   4  -2   25.10   15.40
  -8   4  -2   46.10   13.40
   8   4   2   24.10   18.10
   8   4   2   18.50   13.90
   8   4   2   51.49   22.40
   9  -4   2   63.09   25.60
   9  -4   2   26.10   15.50
   9  -4   2   61.49   18.00
  -9  -4  -2   49.30   16.10
  -9  -4  -2   49.40   20.10
  -9  -4  -2   53.89   21.80
   9   4   2   37.40   15.40
   9   4   2   57.19   17.80
   9   4   2   47.70   16.40
  -9   4  -2   50.69   18.60
   9   4   2   27.60   15.20
  -9   4  -2   60.69   15.40
  10  -4   2    5.70   16.10
  10  -4   2   34.10   20.30
 -10  -4  -2   40.20   16.50
 -10  -4  -2   29.30   22.50
  10  -4   2   19.10   16.30
 -10  -4  -2   20.70   20.40
  10   4   2   15.50   14.40
 -10   4  -2   -4.30   15.60
  10   4   2   12.10   21.50
  10   4   2   -6.90   14.10
  10   4   2   19.20   18.30
 -10   4  -2   24.20   20.30
  10   4   2   27.40   16.60
 -10   4  -2   30.60   14.10
  11  -4   2   -3.80   17.20
  11  -4   2    0.80   22.00
 -11  -4  -2   13.20   21.30
  11  -4   2   11.40   17.20
 -11  -4  -2   29.00   17.00
  11  -4   2   14.10   17.30
 -11  -4  -2   25.10   22.50
  11   4   2   17.00   21.30
 -11   4  -2   27.50   15.50
  11   4   2   -6.00   14.00
  11   4   2    9.50   17.00
  11  -5  -2    2.70   15.70
  11  -5  -2   -4.30   16.80
 -11  -5   2   36.50   22.80
  11  -5  -2   -8.10   17.00
  11   5  -2   25.90   17.70
 -11   5   2   22.50   18.30
  11   5  -2  -23.10   20.40
  11   5  -2    5.30   19.70
 -11   5   2   20.30   13.40
  11   5  -2   25.90   16.10
  11   5  -2    3.30   14.10
 -10  -5   2  -18.90   20.80
  10  -5  -2   40.50   16.70
 -10  -5   2   26.20   16.90
  10  -5  -2   35.20   20.70
  10  -5  -2   21.40   17.20
  10  -5  -2   28.70   17.40
 -10   5   2   28.80   13.50
  10   5  -2   47.70   15.80
 -10   5   2   59.59   23.10
  10   5  -2   56.49   21.30
  10   5  -2   27.10   14.20
  10   5  -2   49.80   23.20
  10   5  -2   55.89   17.60
   9  -5  -2   53.29   17.70
  -9  -5   2   57.89   21.40
   9  -5  -2   46.80   16.80
  -9  -5   2   86.39   18.90
   9  -5  -2   60.29   21.30
  -9   5   2   67.89   14.40
   9   5  -2   75.79   17.70
   9   5  -2   63.49   15.70
   9   5  -2   72.39   21.70
  -9   5   2   37.70   18.50
   9   5  -2   71.19   21.20
   9   5  -2   26.30   13.30
  -8  -5   2   15.50   19.40
   8  -5  -2   -3.60   14.60
   8  -5  -2    4.00   15.10
   8  -5  -2   26.30   18.00
  -8  -5   2   17.50   17.60
  -8  -5   2   10.10   15.40
  -8   5   2   18.50   12.70
  -8   5   2    6.70   15.70
   8   5  -2   13.30   18.90
   8   5  -2  -10.80   13.50
   8   5  -2    2.50   10.20
   8   5  -2    2.80   14.50
   8   5  -2   13.00   15.60
  -8   5   2   -1.60   14.00
  -7  -5   2   39.20   14.80
  -7  -5   2   39.30   17.20
   7  -5  -2   11.00   17.00
  -7  -5   2    8.20   16.80
   7  -5  -2   18.00   14.30
   7  -5  -2   31.70   14.80
   7   5  -2   -6.20   16.20
   7   5  -2    9.80   10.20
   7   5  -2   12.80   13.30
  -7   5   2   27.60   11.40
  -7   5   2   16.70   14.90
  -7   5   2   12.20   17.20
   7   5  -2    4.10   12.90
   7   5  -2   22.50   16.80
  -6  -5   2   52.79   15.60
   6  -5  -2   71.59   13.90
  -6  -5   2   28.10   15.10
   6  -5  -2   72.29   14.30
  -6  -5   2   79.99   14.50
  -6  -5   2   50.19   13.50
   6  -5  -2  100.39   16.60
  -6   5   2   94.49   16.60
   6   5  -2   68.89   16.90
   6   5  -2   24.20   11.20
  -6   5   2   51.49   12.50
   6   5  -2   43.80   12.50
   6   5  -2   24.80   15.10
   6   5  -2   47.30   14.10
  -6   5   2   92.09   12.00
   5  -5  -2   -8.80   11.90
   5  -5  -2   21.50    9.30
  -5  -5   2   10.90   10.60
  -5  -5   2   15.40   11.20
  -5  -5   2   16.70   13.10
   5  -5  -2    6.00   10.10
  -5  -5   2   21.60    9.60
  -5   5   2    3.30   10.10
   5   5  -2   12.40    8.20
   5   5  -2  -13.30   11.20
   5   5  -2   20.40    7.70
   5   5  -2   13.00   12.20
  -5   5   2   13.90    9.50
   5   5  -2   33.80   10.20
  -4  -5   2  122.79   20.00
  -4  -5   2  158.18   22.00
  -4  -5   2  149.49   21.00
   4   5  -2  166.58   19.90
   4   5  -2  142.09   21.20
   4   5  -2  158.18   20.50
  -3  -5   2  280.57   32.20
   3  -5  -2  239.98   31.10
  -3  -5   2  241.48   31.70
  -3  -5   2  226.28   31.10
  -3  -5   2  217.58   31.30
   3  -5  -2  301.67   31.30
   3  -5  -2  284.17   31.80
  -3  -5   2  257.07   31.50
   3   5  -2  224.18   31.10
  -3   5   2  279.67   31.50
  -3   5   2  279.27   30.90
   3   5  -2  286.47   32.10
   3   5  -2  301.77   31.30
  -2  -5   2   76.19   11.50
  -2  -5   2   48.20    9.10
   2   5  -2   62.19   11.30
   2   5  -2   71.29   10.20
   2   5  -2   55.99    9.10
   2   5  -2   51.19    9.00
   1  -5  -2   -3.50    8.80
  -1  -5   2   17.80    5.20
  -1  -5   2   39.20    9.10
   1   5  -2   36.60    8.40
   1   5  -2   12.60    5.50
   0  -5   2  638.44   74.99
   0  -5  -2  709.03   74.29
   0  -5   2  690.93   74.89
   0  -5  -2  687.23   74.99
   0  -5   2  632.84   74.69
   0   5   2  695.53   74.89
   0   5  -2  551.74   74.59
   0   5  -2  641.34   74.89
  -1  -5  -2    5.80    8.00
  -1   5  -2    7.40    8.80
   1   5   2   -0.10    8.00
  -1   5  -2   25.00    8.20
  -3  -5  -2 4160.58  444.06
   3  -5   2 3325.27  443.56
  -3  -5  -2 3747.73  443.66
  -3  -5  -2 3945.11  443.86
  -3  -5  -2 4092.29  443.86
   3   5   2 4123.59  443.66
   3   5   2 4072.29  444.16
   3   5   2 4094.29  443.76
  -4  -5  -2   63.69    9.60
  -4  -5  -2   44.10   10.50
  -4  -5  -2   46.20   11.90
   4   5   2   16.70    8.20
   4   5   2   29.40    9.70
   4   5   2   33.50   11.10
   4   5   2    7.90    7.90
  -5  -5  -2  364.46   37.00
  -5  -5  -2  315.57   36.30
  -5  -5  -2  345.07   37.50
   5  -5   2  261.27   36.20
   5  -5   2  235.58   35.60
   5   5   2  258.37   35.40
   5   5   2  296.37   36.00
   5   5   2  322.37   35.70
  -5   5  -2  292.07   36.10
   5   5   2  289.87   36.60
   5   5   2  313.07   36.60
   6  -5   2   42.50   12.50
  -6  -5  -2   61.29   16.00
  -6  -5  -2   42.70   14.50
  -6  -5  -2   69.79   14.10
   6  -5   2   62.19   16.60
   6  -5   2   45.50   13.20
  -6   5  -2   74.09   11.70
   6   5   2   19.10   10.90
  -6   5  -2   67.19   13.00
   6   5   2   39.50   15.30
   6   5   2   26.70   12.90
   6   5   2   38.30   12.00
   6   5   2   43.70   13.50
   7  -5   2   13.20   17.20
   7  -5   2  -14.40   12.50
  -7  -5  -2   -2.10   16.40
   7  -5   2   -4.30   13.90
  -7  -5  -2    8.50   14.80
  -7   5  -2    2.80   14.30
   7   5   2   -3.70   16.20
  -7   5  -2   17.40   11.20
   7   5   2   24.40   13.50
   7   5   2   -2.90   14.20
   7   5   2   11.50   12.30
   7   5   2    3.10   10.90
  -8  -5  -2   44.10   16.10
   8  -5   2   20.60   15.30
  -8  -5  -2   25.90   18.40
   8  -5   2    6.10   16.50
  -8  -5  -2   51.29   18.70
   8  -5   2   46.70   18.00
  -8   5  -2   54.69   13.50
   8   5   2   49.40   16.70
   8   5   2   15.70   14.70
   8   5   2   10.70   15.80
  -8   5  -2   43.00   17.00
   8   5   2   37.90   14.00
   9  -5   2   81.29   21.60
  -9  -5  -2   89.59   23.20
  -9  -5  -2  128.49   25.10
   9  -5   2  100.89   22.10
   9  -5   2   90.19   19.30
  -9  -5  -2  107.19   20.10
  -9   5  -2   75.29   22.50
   9   5   2   43.60   17.20
   9   5   2   93.99   18.50
  -9   5  -2   92.69   17.90
   9   5   2   84.29   20.00
   9   5   2  115.09   20.90
  10  -5   2    4.60   16.10
 -10  -5  -2   18.90   15.90
  10  -5   2    0.50   19.20
 -10  -5  -2    0.90   20.80
  10   5   2   -4.40   16.30
 -10   5  -2   35.60   21.40
  10   5   2   -4.40   13.70
  10   5   2   -1.50   15.20
  10   5   2    1.20   18.50
 -10   5  -2   -7.80   16.90
 -10   5  -2    7.60   13.70
 -11  -5  -2    7.90   22.00
 -11  -5  -2    9.30   17.20
 -11  -5  -2  -10.30   19.20
  11  -5   2    3.50   17.00
  11  -5   2   46.30   16.50
  11   5   2  -17.80   15.00
  11   5   2    4.70   15.80
 -11   5  -2   19.00   16.60
  11   5   2    0.90   15.70
 -11   5  -2   15.70   14.00
 -11  -6   2   12.10   20.90
  11  -6  -2   22.60   17.70
  11  -6  -2   -3.90   18.00
  11  -6  -2   -6.20   16.20
 -11  -6   2   -6.60   17.50
 -11  -6   2   21.80   18.50
  11   6  -2   63.99   19.20
 -11   6   2   26.50   12.90
  11   6  -2   31.20   21.90
  11   6  -2   15.70   16.30
  11   6  -2   -8.30   22.00
  11   6  -2    0.70   14.70
 -10  -6   2   -8.00   19.30
 -10  -6   2   28.40   15.60
  10  -6  -2   28.40   23.10
  10  -6  -2   26.50   15.50
 -10  -6   2   31.00   19.50
  10  -6  -2   27.00   19.20
  10  -6  -2   10.60   18.40
 -10   6   2   50.49   15.20
 -10   6   2   30.90   13.10
  10   6  -2   30.50   20.10
  10   6  -2   36.60   19.50
  10   6  -2   23.80   15.70
  10   6  -2   11.00   14.10
  10   6  -2   22.10   16.60
  -9  -6   2   17.80   17.60
   9  -6  -2  -13.90   15.80
  -9  -6   2    8.00   21.20
   9  -6  -2   31.30   16.10
   9  -6  -2    8.30   20.30
   9   6  -2    8.30   18.00
  -9   6   2   20.30   14.10
  -9   6   2  -18.60   21.00
  -9   6   2   10.40   12.10
   9   6  -2    0.40   13.50
   9   6  -2  -16.30   12.90
  -9   6   2  -10.00   16.40
   9   6  -2    0.40   17.90
   9   6  -2   -0.60   12.00
   8  -6  -2   28.90   13.90
  -8  -6   2    2.40   14.30
  -8  -6   2    9.60   18.20
   8  -6  -2  -21.90   15.80
   8  -6  -2    3.40   13.40
  -8  -6   2   16.10   20.40
  -8   6   2   17.70   13.00
   8   6  -2    8.40   10.60
   8   6  -2    6.50   15.90
  -8   6   2   33.30   16.40
   8   6  -2   20.60   13.20
  -8   6   2   14.00   10.80
  -8   6   2   12.50   14.30
   8   6  -2   15.80   17.30
   7  -6  -2   49.80   16.40
   7  -6  -2   13.00   17.90
  -7  -6   2   69.09   17.10
  -7  -6   2   65.99   19.60
   7  -6  -2   59.79   17.40
   7   6  -2   59.59   20.20
   7   6  -2   91.09   18.70
   7   6  -2   38.90   12.80
   7   6  -2   34.60   14.30
  -7   6   2   54.09   13.10
  -7   6   2   59.49   16.20
   7   6  -2   70.89   16.70
  -6  -6   2   59.29   16.70
   6  -6  -2   96.59   14.70
  -6  -6   2   84.39   19.70
  -6  -6   2   87.39   15.90
   6  -6  -2   76.79   17.20
   6  -6  -2  134.09   18.30
  -6  -6   2   52.39   14.90
   6   6  -2   81.89   18.60
   6   6  -2   62.09   15.20
   6   6  -2  109.79   18.50
   6   6  -2   53.79   13.20
  -6   6   2   94.29   15.90
   6   6  -2   37.00   11.80
  -5  -6   2   36.20   11.90
   5  -6  -2   22.80   12.00
  -5  -6   2   12.70   16.20
  -5  -6   2   45.40   11.50
  -5  -6   2   28.90   12.70
   5  -6  -2   41.80   11.30
   5  -6  -2   29.80   13.90
   5   6  -2   38.80   11.70
  -5   6   2   65.29   12.90
   5   6  -2   51.79   13.70
  -5   6   2   25.30   11.30
   5   6  -2   49.99    9.40
   5   6  -2   27.40    8.50
   5   6  -2   65.29   14.10
  -4  -6   2   38.80   12.40
  -4  -6   2   70.29   11.10
   4  -6  -2   69.59   10.90
  -4  -6   2   71.19   13.70
  -4  -6   2   57.39   14.80
   4  -6  -2   49.70   11.70
  -4  -6   2   52.59   11.60
   4  -6  -2   70.09   11.40
   4   6  -2   43.40   13.20
  -4   6   2   80.89   13.90
  -4   6   2   40.50   11.00
   4   6  -2   71.69   11.80
   4   6  -2   55.19   11.40
  -3  -6   2  166.08   23.10
   3  -6  -2  197.08   22.80
  -3  -6   2  185.68   22.80
  -3  -6   2  175.88   22.80
   3  -6  -2  202.58   22.50
   3  -6  -2  148.69   21.80
  -3  -6   2  135.99   22.00
  -3  -6   2  191.18   24.40
   3   6  -2  195.98   22.10
   3   6  -2  197.18   22.30
  -3   6   2  214.68   27.50
   3   6  -2  144.59   23.50
   3   6  -2  159.28   21.90
   2  -6  -2  124.99   17.20
   2  -6  -2  140.09   17.60
  -2  -6   2  102.59   18.40
  -2  -6   2  136.29   16.70
   2   6  -2  154.08   18.40
   2   6  -2  103.59   15.70
   2   6  -2  118.99   15.70
  -1  -6   2  458.35   52.79
   1  -6  -2  446.16   53.19
   1  -6  -2  482.85   53.39
  -1  -6   2  447.16   53.39
   1   6  -2  491.75   52.99
  -1   6   2  475.05   52.99
   1   6  -2  449.26   53.29
   1   6  -2  418.26   53.69
   0  -6  -2   21.80   10.10
   0  -6  -2   25.80    7.90
   0  -6   2   15.10    5.70
   0  -6   2   28.40    8.80
   0  -6   2   13.10    8.50
   0  -6  -2   17.50    4.90
   0   6  -2   38.50    9.50
   0   6   2   26.60    8.40
   0   6  -2   23.70    8.10
   1  -6   2 1506.35  168.08
   1  -6   2 1444.76  167.98
  -1  -6  -2 1472.15  168.18
  -1   6  -2 1497.25  168.28
  -1   6  -2 1435.86  167.88
   1   6   2 1569.54  168.18
  -2   6  -2   20.00    9.60
  -3  -6  -2   34.90   10.50
  -3  -6  -2   71.49   10.70
   3  -6   2   41.00    8.40
  -3  -6  -2   43.30   11.50
  -3  -6  -2   35.60    8.80
  -3  -6  -2   41.50   10.30
   3   6   2   48.60   11.60
   3   6   2   31.30    7.20
   3   6   2   51.99    8.10
  -3   6  -2   50.59   12.10
  -3   6  -2   45.00    8.30
  -4  -6  -2  121.19   15.60
  -4  -6  -2   86.89   15.90
  -4  -6  -2   82.89   17.60
  -4  -6  -2   94.59   15.70
  -4   6  -2  144.19   17.00
   4   6   2   44.90   15.80
  -5  -6  -2   99.09   17.40
   5  -6   2   87.59   15.20
  -5  -6  -2   94.69   15.90
   5  -6   2   80.79   15.20
  -5  -6  -2   92.49   16.80
   5  -6   2   58.39   17.40
  -5   6  -2   67.09   15.00
   5   6   2  102.29   15.00
   5   6   2   85.79   15.40
   5   6   2  106.99   15.30
   5   6   2   92.29   17.70
   5   6   2  119.19   15.20
  -5   6  -2   87.29   16.60
   6  -6   2   19.70   12.90
  -6  -6  -2   60.09   13.70
  -6  -6  -2   42.30   16.50
   6  -6   2   12.20   15.50
   6  -6   2   10.30   11.70
  -6  -6  -2   32.10   17.60
   6   6   2    5.70   11.80
   6   6   2   27.40   14.60
   6   6   2    0.00    8.90
   6   6   2   29.50   11.10
  -6   6  -2   28.00   11.50
  -6   6  -2   24.70   14.00
   6   6   2   17.90   10.90
   7  -6   2  168.38   26.90
   7  -6   2  102.99   28.30
  -7  -6  -2  274.17   30.80
  -7  -6  -2  206.98   28.60
  -7  -6  -2  231.38   33.20
   7  -6   2  139.29   25.90
  -7   6  -2  115.29   27.20
   7   6   2  241.58   26.10
  -7   6  -2  175.08   27.00
   7   6   2  158.08   25.10
   7   6   2  177.88   26.40
  -7   6  -2  148.69   26.50
  -7   6  -2  160.18   24.50
   7   6   2  213.28   28.40
   7   6   2  213.48   28.10
  -8  -6  -2  -19.60   17.30
   8  -6   2    6.20   15.70
  -8  -6  -2  -22.20   18.40
   8  -6   2  -33.10   13.00
   8  -6   2   29.10   18.30
   8   6   2    6.10   15.70
  -8   6  -2  -16.60   15.40
  -8   6  -2    5.20   12.00
   8   6   2   17.40   14.40
  -8   6  -2  -23.60   13.60
  -8   6  -2   -6.40   15.70
   8   6   2  -20.70   12.20
   8   6   2  -15.60   15.20
   8   6   2   12.70   12.20
  -9  -6  -2    1.80   19.80
   9  -6   2  -22.00   16.60
   9  -6   2   23.10   20.40
  -9  -6  -2  -35.10   21.40
   9  -6   2   -8.70   16.10
  -9  -6  -2    3.90   14.40
  -9   6  -2   10.40   12.60
   9   6   2  -10.60   12.10
   9   6   2   -6.00   14.70
   9   6   2    4.70   14.80
   9   6   2    1.70   13.10
  -9   6  -2   17.20   14.60
   9   6   2   -9.80   16.10
 -10  -6  -2  -14.40   15.30
 -10  -6  -2   38.70   21.80
  10  -6   2  -11.70   19.80
 -10  -6  -2   -7.80   21.70
 -10   6  -2    8.40   15.30
 -10   6  -2   16.20   13.70
 -10   6  -2    4.90   16.90
  10   6   2    7.00   17.90
  10   6   2    2.10   15.70
  10   6   2  -11.80   12.90
  10   6   2    2.70   15.60
 -11  -6  -2   24.30   19.20
 -11  -6  -2   20.40   18.90
  11  -6   2   13.60   19.00
  11  -6   2    2.70   21.50
 -11   6  -2   38.80   14.70
 -11   6  -2   22.90   14.50
  11   6   2   13.50   18.70
  11   6   2   -6.90   15.00
  11   6   2    0.50   17.80
  11   6   2   46.80   19.80
  11  -7  -2   18.30   17.20
  11  -7  -2   13.80   18.00
 -11  -7   2   48.40   22.30
  11  -7  -2    1.70   15.70
  11  -7  -2   -1.80   19.00
  11   7  -2   -7.20   15.60
  11   7  -2   36.70   19.80
  11   7  -2   34.10   23.00
  11   7  -2  -18.40   19.70
  11   7  -2   33.60   16.80
  10  -7  -2   30.90   15.90
 -10  -7   2   25.30   23.30
  10  -7  -2   15.10   17.10
 -10  -7   2   -4.80   15.60
  10  -7  -2    7.10   22.70
  10   7  -2   11.90   13.60
  10   7  -2    3.00   18.60
 -10   7   2   -3.40   14.90
  10   7  -2  -12.10   18.00
 -10   7   2    9.60   12.40
  10   7  -2    4.70   13.90
   9  -7  -2   13.60   17.40
  -9  -7   2   51.09   21.20
   9  -7  -2   68.09   22.10
  -9  -7   2   51.89   19.80
   9  -7  -2   48.80   19.20
  -9   7   2   43.70   17.90
  -9   7   2   46.90   15.90
   9   7  -2   39.20   15.10
   9   7  -2   28.90   12.90
  -9   7   2   41.00   13.70
   9   7  -2   41.30   15.80
   9   7  -2   29.50   18.40
   9   7  -2   46.70   29.00
  -9   7   2   50.89   21.20
  -8  -7   2   57.89   20.40
  -8  -7   2   52.69   21.40
   8  -7  -2   87.19   21.00
  -8  -7   2   51.29   20.70
  -8  -7   2   77.49   18.20
   8  -7  -2   49.20   15.80
   8   7  -2   56.29   18.20
   8   7  -2   41.80   12.50
  -8   7   2   60.29   17.60
   8   7  -2   42.10   13.60
   8   7  -2   70.19   15.10
   8   7  -2   46.30   20.40
  -8   7   2   58.19   15.00
  -7  -7   2   85.49   19.80
   7  -7  -2   58.99   18.60
  -7  -7   2   74.29   18.00
  -7  -7   2   61.39   20.10
   7  -7  -2   35.70   15.00
   7  -7  -2   55.89   17.40
  -7  -7   2   41.50   15.60
   7   7  -2   25.50   16.50
   7   7  -2   50.29   15.80
   7   7  -2   29.40   11.20
  -7   7   2   60.89   16.30
   7   7  -2   44.70   12.70
  -7   7   2   42.90   15.20
   7   7  -2   55.39   19.20
   6  -7  -2  273.47   40.20
  -6  -7   2  377.16   44.30
  -6  -7   2  332.57   42.10
  -6  -7   2  328.07   41.10
  -6  -7   2  363.36   42.70
   6  -7  -2  347.37   41.30
  -6  -7   2  393.26   42.70
   6   7  -2  346.87   39.70
   6   7  -2  314.27   40.60
   6   7  -2  334.67   42.20
   6   7  -2  349.96   40.40
   6   7  -2  326.37   38.90
  -6   7   2  247.38   40.30
  -6   7   2  255.37   40.40
  -5  -7   2  228.88   28.00
  -5  -7   2  252.07   30.60
  -5  -7   2  204.48   28.40
  -5  -7   2  244.38   30.80
   5  -7  -2  160.88   27.50
  -5  -7   2  260.07   29.00
   5  -7  -2  161.98   26.30
   5  -7  -2  215.28   27.60
  -5   7   2  143.39   27.00
   5   7  -2  237.48   26.90
   5   7  -2  233.98   26.70
  -5   7   2  186.08   27.80
   5   7  -2  211.88   29.10
  -4  -7   2   10.90    9.60
   4  -7  -2   20.30    9.70
  -4  -7   2   34.20    8.70
  -4  -7   2    0.30   11.70
  -4  -7   2    6.40   13.60
   4   7  -2   18.90    9.00
  -4   7   2   35.40   12.10
   4   7  -2   17.60    9.10
   4   7  -2   17.20   13.10
   4   7  -2   14.90    7.10
  -3  -7   2  -26.60    9.30
   3  -7  -2    0.20    8.70
   3  -7  -2   14.80    8.70
  -3  -7   2   -3.10    6.30
  -3  -7   2  -23.40   11.60
  -3   7   2    4.40   10.50
   3   7  -2    4.60   10.50
   3   7  -2   -4.60    7.30
   3   7  -2    4.00    5.80
   3   7  -2   -9.10    6.70
   2  -7  -2   64.59   13.20
  -2  -7   2   59.99   14.60
   2  -7  -2  102.39   13.90
   2   7  -2   52.49   13.50
  -1  -7   2  100.99   16.30
  -1  -7   2  116.09   17.50
  -1  -7   2  131.69   18.90
   1  -7  -2  134.69   17.80
   1  -7  -2  108.99   18.20
   1   7  -2  130.69   17.80
   1   7  -2  106.79   16.00
  -1   7   2  110.29   16.50
   0  -7   2  440.26   55.39
   0  -7  -2  487.15   55.69
   0  -7  -2  478.05   54.39
   0  -7   2  474.55   55.29
   0  -7  -2  457.95   55.29
   0   7  -2  480.95   55.29
   0   7   2  482.95   55.19
   0   7  -2  500.95   55.39
   1  -7   2   14.80    9.20
   1  -7   2   22.60    9.90
  -1  -7  -2   12.00    9.20
   1  -7   2   -0.30    5.90
  -1   7  -2   26.20    8.80
   1   7   2    8.40    9.40
   1   7   2    8.40    4.80
  -1   7  -2   17.30    9.90
  -2  -7  -2   67.49   13.30
  -3  -7  -2  366.26   47.10
  -3  -7  -2  430.06   47.40
  -3  -7  -2  404.56   48.30
   3  -7   2  377.56   47.70
  -3  -7  -2  484.25   47.70
  -3  -7  -2  412.86   47.70
  -3   7  -2  372.66   48.30
   3   7   2  383.26   48.30
   3   7   2  422.66   47.00
   3   7   2  409.66   46.70
  -4  -7  -2   32.70    9.70
  -4  -7  -2   -3.10   12.00
  -4  -7  -2   19.10   11.10
   4  -7   2   23.10   11.10
  -4  -7  -2   15.00    8.60
   4  -7   2   23.50    8.20
   4  -7   2   12.20    7.90
  -4   7  -2   21.60   12.30
   4   7   2    3.80    6.40
  -4   7  -2   19.40    8.90
   4   7   2   14.50    8.00
   4   7   2    5.70   11.20
   5  -7   2  174.58   28.10
  -5  -7  -2  213.28   29.50
  -5  -7  -2  269.47   30.80
  -5  -7  -2  256.17   30.60
  -5  -7  -2  230.88   29.20
   5  -7   2  231.78   29.20
   5  -7   2  155.28   29.10
  -5   7  -2  185.28   29.90
  -5   7  -2  167.28   28.00
   5   7   2  267.87   28.20
   5   7   2  231.08   27.80
   5   7   2  229.98   30.40
   6  -7   2   87.39   20.60
  -6  -7  -2  150.18   21.90
   6  -7   2  111.39   19.20
   6  -7   2  106.99   18.30
  -6  -7  -2  149.59   19.60
  -6  -7  -2   97.69   22.10
   6   7   2   94.69   17.20
   6   7   2  115.19   17.40
   6   7   2  114.09   17.80
  -6   7  -2   83.89   18.40
   6   7   2  122.19   21.10
   6   7   2   75.99   15.60
  -6   7  -2   81.29   20.90
   7  -7   2  -12.60   16.30
  -7  -7  -2   37.70   21.30
   7  -7   2   10.30   14.20
  -7  -7  -2   21.00   14.20
  -7  -7  -2   19.30   18.10
   7  -7   2   17.30   13.70
   7   7   2    4.60   11.80
  -7   7  -2    8.20   15.10
   7   7   2   18.90   11.50
   7   7   2   23.50   12.00
   7   7   2   28.50   16.30
   7   7   2   12.40    9.10
  -7   7  -2   21.20   15.70
  -8  -7  -2   83.39   19.80
   8  -7   2   57.79   16.70
  -8  -7  -2  107.39   22.20
  -8  -7  -2   96.39   23.20
   8  -7   2   59.89   18.10
   8  -7   2   65.99   22.30
  -8   7  -2   78.69   18.20
   8   7   2   53.49   19.90
  -8   7  -2   82.59   18.90
   8   7   2   84.49   15.80
   8   7   2   33.30   14.30
   8   7   2   63.79   15.70
   9  -7   2   30.50   19.60
   9  -7   2   11.40   19.00
  -9  -7  -2   39.70   16.30
  -9  -7  -2   38.40   23.20
   9  -7   2   10.20   15.20
  -9  -7  -2   40.60   20.40
  -9   7  -2   47.50   18.80
  -9   7  -2   21.80   15.50
   9   7   2   35.40   17.00
  -9   7  -2   56.19   13.30
   9   7   2   42.60   14.50
   9   7   2   29.30   14.80
   9   7   2   41.10   15.30
   9   7   2   46.00   19.80
 -10  -7  -2  -16.50   14.30
 -10  -7  -2   -9.10   18.50
  10  -7   2  -17.10   23.50
  10  -7   2  -28.10   16.10
  10   7   2  -19.80   13.50
  10   7   2   12.30   15.80
  10   7   2   16.70   18.80
  10   7   2  -29.90   15.80
  10   7   2  -16.50   14.50
 -10   7  -2  -10.90   11.00
 -10   7  -2   14.60   16.90
  11  -7   2   -4.90   17.20
  11  -7   2   44.00   22.90
 -11  -7  -2   54.89   23.60
  11   7   2   21.50   16.50
  11   7   2   -1.50   16.00
  11   7   2   13.10   18.10
  11   7   2    7.10   17.00
  11   7   2   22.30   23.20
 -11   7  -2   30.10   15.70
  11   8  -2   38.70   15.80
  11   8  -2    4.70   19.10
  11   8  -2    6.40   20.90
  11   8  -2   -5.00   15.40
 -11   8   2   24.50   18.00
  10  -8  -2   26.50   17.90
  10  -8  -2   61.39   23.70
 -10  -8   2   75.89   21.30
 -10   8   2   53.99   13.10
  10   8  -2   46.60   14.70
  10   8  -2    8.10   17.70
  10   8  -2   41.60   23.60
 -10   8   2   86.59   17.50
  10   8  -2   18.60   14.60
  10   8  -2   48.50   16.40
  -9  -8   2  -15.10   20.30
   9  -8  -2  -19.30   18.60
   9  -8  -2   -8.00   16.00
  -9  -8   2   -9.10   15.70
   9  -8  -2   -3.00   15.90
   9   8  -2  -13.30   16.30
   9   8  -2    2.00   11.10
   9   8  -2    6.90   13.60
  -9   8   2   16.80   14.70
   9   8  -2   -0.10   11.50
  -9   8   2   -6.60   16.80
   9   8  -2   12.30   19.80
   9   8  -2    7.10   16.50
  -8  -8   2   79.69   22.30
  -8  -8   2   76.49   23.00
   8  -8  -2   69.89   16.70
  -8  -8   2   56.79   20.50
   8  -8  -2   36.30   17.20
   8  -8  -2   43.90   21.00
   8   8  -2   28.10   13.00
   8   8  -2   56.79   13.70
  -8   8   2   67.39   17.20
   8   8  -2   51.39   16.90
   8   8  -2   58.89   15.30
  -8   8   2   73.79   19.40
   7  -8  -2   34.90   14.60
  -7  -8   2   51.09   18.90
  -7  -8   2   18.40   19.40
   7  -8  -2   32.60   17.40
  -7  -8   2   29.20   14.50
  -7  -8   2   39.50   16.20
  -7  -8   2   52.89   19.60
   7  -8  -2   39.10   14.70
   7   8  -2   41.90   13.50
   7   8  -2   37.70   18.20
   7   8  -2   19.90   13.70
   7   8  -2   11.20   10.10
  -7   8   2   48.60   14.00
   7   8  -2   20.00    9.40
  -7   8   2   42.70   15.80
  -6  -8   2    5.90   14.50
  -6  -8   2    9.60   20.50
  -6  -8   2   11.50   16.70
   6  -8  -2  -13.20   12.90
  -6  -8   2   21.20   13.20
   6  -8  -2    7.00   10.10
   6  -8  -2    2.10   16.10
  -6  -8   2   19.20   19.40
   6  -8  -2   23.80   13.40
   6   8  -2   32.10   18.10
   6   8  -2    0.10    8.60
  -6   8   2   16.70   15.20
  -6   8   2    2.10   13.60
   5  -8  -2  148.29   21.10
  -5  -8   2  135.39   24.90
   5  -8  -2  179.78   22.80
  -5  -8   2  153.28   27.20
  -5  -8   2  151.78   22.70
  -5  -8   2  134.99   23.10
   5  -8  -2  134.49   21.00
   5   8  -2  147.09   24.00
   5   8  -2  156.18   22.40
   5   8  -2  126.39   21.30
   5   8  -2  151.78   21.40
  -5   8   2  173.08   24.10
  -4  -8   2  162.58   23.40
  -4  -8   2  223.48   27.00
  -4  -8   2  178.98   23.90
  -4  -8   2  159.88   24.90
   4  -8  -2  163.68   23.40
  -4  -8   2  180.68   24.80
   4   8  -2  151.88   25.20
   4   8  -2  166.48   22.60
   4   8  -2  212.38   23.90
  -4   8   2  155.48   24.50
   4   8  -2  166.68   22.40
  -3  -8   2   70.89   12.50
   3  -8  -2   75.09   12.60
  -3  -8   2   36.80   15.90
  -3  -8   2   36.50    9.50
   3   8  -2   66.79   14.10
   3   8  -2   44.60    9.30
   3   8  -2   25.70    8.60
   2  -8  -2   49.10   13.90
   2  -8  -2   65.29   12.00
  -2  -8   2   38.90   14.50
   2   8  -2   40.80   12.10
   2   8  -2   26.20    8.40
   1  -8  -2  294.57   31.10
  -1  -8   2  230.88   31.00
  -1  -8   2  303.47   33.70
  -1  -8   2  224.88   32.20
   1  -8  -2  263.97   33.50
   1  -8  -2  270.97   32.40
  -1   8   2  286.27   31.70
   1   8  -2  238.78   31.30
   1   8  -2  230.98   32.10
   0  -8   2   54.29   12.30
   0  -8   2   50.19   12.40
   0  -8  -2   29.60    7.00
   0  -8   2   32.90    8.30
   0  -8  -2   52.09   12.60
   0  -8  -2   21.20   13.50
   0   8   2   46.30   11.70
   0   8  -2   51.49   12.10
   0   8  -2   47.30   11.40
   1  -8   2  295.17   34.20
   1  -8   2  290.47   35.00
  -1  -8  -2  256.27   33.00
  -1  -8  -2  313.77   35.90
  -1  -8  -2  259.67   35.00
   1  -8   2  303.57   35.20
   1   8   2  257.17   34.70
  -1   8  -2  301.07   34.20
  -1   8  -2  287.97   35.20
   2  -8   2  623.54   74.39
  -2  -8  -2  628.54   74.69
  -2  -8  -2  746.63   73.59
  -2   8  -2  612.84   73.69
   2   8   2  680.93   74.69
   2   8   2  601.14   73.39
  -2   8  -2  605.74   74.69
  -3  -8  -2  203.98   30.50
  -3  -8  -2  236.08   26.50
  -3  -8  -2  237.68   27.20
   3  -8   2  221.08   27.50
   3   8   2  197.68   25.40
  -3   8  -2  230.98   29.00
   3   8   2  218.88   28.20
   3   8   2  173.38   26.10
   4  -8   2  146.59   19.50
  -4  -8  -2  182.78   23.40
  -4  -8  -2  167.08   21.50
   4  -8   2   83.19   20.40
  -4  -8  -2  149.69   20.70
   4  -8   2  115.99   20.20
  -4  -8  -2  140.19   21.40
   4   8   2  123.49   19.00
   4   8   2  147.29   22.30
   4   8   2  147.19   18.80
  -4   8  -2  173.58   24.00
  -4   8  -2  131.09   19.60
   5  -8   2   55.29   13.60
  -5  -8  -2   76.09   14.90
  -5  -8  -2   62.79   13.80
  -5  -8  -2   69.49   16.10
   5  -8   2   23.20   15.70
   5  -8   2   60.09   12.80
  -5  -8  -2   94.99   17.40
  -5   8  -2   60.99   17.10
   5   8   2   42.20   10.10
  -5   8  -2   31.00   13.30
   5   8   2   67.59   16.90
   5   8   2   72.09   12.10
   6  -8   2   -0.30   12.90
  -6  -8  -2   21.90   15.10
   6  -8   2    3.90   16.00
  -6  -8  -2   -4.30   17.30
   6  -8   2   14.90   13.10
  -6  -8  -2   11.10   18.70
   6   8   2    8.00    8.40
  -6   8  -2   40.70   13.50
  -6   8  -2   22.90   15.60
   6   8   2    9.20   11.20
   6   8   2   17.10   16.50
  -7  -8  -2   70.29   16.50
  -7  -8  -2   38.80   19.60
   7  -8   2   48.80   16.60
  -7  -8  -2   64.99   21.80
   7  -8   2   42.80   15.00
   7  -8   2   44.10   19.00
   7   8   2   48.30   12.70
   7   8   2   58.19   14.00
   7   8   2   75.59   19.40
  -7   8  -2   36.70   16.20
   7   8   2   47.80   12.10
   7   8   2   55.19   12.70
  -7   8  -2   54.39   17.70
   8  -8   2    1.70   14.90
  -8  -8  -2   -3.50   20.50
  -8  -8  -2   52.39   14.80
  -8  -8  -2   22.20   20.50
   8  -8   2   23.30   19.10
   8  -8   2   17.60   16.50
   8   8   2   13.20   13.40
  -8   8  -2   30.80   15.50
   8   8   2   70.59   20.90
   8   8   2   11.10   11.20
   8   8   2   15.90   13.40
   9  -8   2    9.40   15.80
   9  -8   2   19.30   20.20
  -9  -8  -2  -27.50   22.40
  -9  -8  -2  -18.10   13.50
   9  -8   2   -0.10   18.00
  -9   8  -2   19.10   16.40
  -9   8  -2    3.10   15.00
   9   8   2   -4.70   13.00
   9   8   2    1.10   14.30
   9   8   2  -11.10   11.50
   9   8   2  -13.60   15.60
   9   8   2  -15.80   18.20
 -10  -8  -2    1.90   14.70
  10  -8   2   34.80   16.40
  10  -8   2   36.20   21.30
 -10  -8  -2   30.20   22.20
  10   8   2   22.10   16.40
  10   8   2  -14.60   13.20
  10   8   2    9.30   16.80
 -10   8  -2   -2.60   16.50
  10   8   2   25.90   20.30
 -10   8  -2   15.40   12.30
 -10  -9   2    8.80   20.50
  10  -9  -2    1.70   15.40
 -10  -9   2  -33.40   15.80
  10  -9  -2   20.90    8.40
  10  -9  -2   16.80   19.50
  10   9  -2   -2.00   17.70
  10   9  -2  -19.70   15.90
  10   9  -2    5.50   12.50
  10   9  -2    5.10   20.30
  10   9  -2   -8.40   11.80
   9  -9  -2   74.99   18.90
   9  -9  -2   30.80   22.30
   9  -9  -2   49.50   11.50
  -9  -9   2   55.09   20.30
  -9  -9   2   70.79   22.40
   9  -9  -2   40.30   17.00
   9   9  -2   73.59   18.60
   9   9  -2   33.60   13.10
   9   9  -2   38.50   15.30
  -9   9   2   73.79   19.30
   9   9  -2   77.49   14.20
  -9   9   2   24.20   18.20
   9   9  -2   83.69   26.20
   9   9  -2   22.70   19.10
  -8  -9   2   69.99   20.20
  -8  -9   2   79.69   24.10
  -8  -9   2   36.90   23.70
  -8  -9   2   87.19   24.60
   8  -9  -2   36.80   15.20
   8  -9  -2   51.39   19.80
   8   9  -2   31.00   15.90
   8   9  -2   49.10   12.80
   8   9  -2   47.10   24.10
   8   9  -2   44.40   13.70
   8   9  -2   52.49   19.30
  -8   9   2   42.10   17.60
  -8   9   2   67.69   18.50
  -7  -9   2   31.70   19.70
   7  -9  -2   28.00   14.90
  -7  -9   2   24.80   18.90
  -7  -9   2   12.70   20.20
  -7  -9   2    0.90   14.90
   7  -9  -2  -17.90   14.20
  -7  -9   2    9.30   14.10
   7  -9  -2   31.90   10.50
   7  -9  -2   17.90   16.60
  -7   9   2   23.30   15.60
   7   9  -2   12.90   14.80
   7   9  -2   24.60   18.90
   7   9  -2   16.70   11.70
   7   9  -2   17.00   12.20
   6  -9  -2   -3.70   13.00
   6  -9  -2   14.80   12.90
   6  -9  -2   10.70   15.10
  -6  -9   2   15.80   14.20
  -6  -9   2  -38.20   20.00
  -6  -9   2    0.60   13.00
   6  -9  -2  -11.30   10.40
  -6  -9   2   25.10   19.50
  -6  -9   2   19.10   17.70
   6   9  -2    9.10   16.80
   6   9  -2   -6.10    9.00
   6   9  -2   13.00   14.10
  -6   9   2   20.60   17.00
   6   9  -2   20.10   11.60
  -5  -9   2   45.90   13.50
  -5  -9   2   28.80   20.30
  -5  -9   2   63.49   16.70
  -5  -9   2   36.40   12.70
   5  -9  -2   40.80   12.90
   5  -9  -2   36.60   12.70
  -5  -9   2   66.29   19.30
   5   9  -2   38.70   12.20
  -5   9   2   52.39   17.30
   5   9  -2   31.40   17.30
   5   9  -2   40.50   13.70
  -4  -9   2   38.10   19.00
   4  -9  -2   84.69   14.70
  -4  -9   2   76.49   17.20
  -4  -9   2   41.30   11.70
   4   9  -2   39.40   16.80
   4   9  -2   25.70   12.50
   4   9  -2   42.00   10.60
   4   9  -2   56.69   11.60
  -3  -9   2   50.69   18.80
   3  -9  -2   61.29   14.60
   3  -9  -2   67.59   16.40
  -3  -9   2   96.29   14.40
   3   9  -2   50.79   15.80
   2  -9  -2  193.88   26.20
  -2  -9   2  192.68   27.00
  -2  -9   2  180.08   22.70
   2  -9  -2  160.98   23.80
   2   9  -2  180.18   24.90
   2   9  -2  143.09   22.30
   1  -9  -2  114.29   16.30
   1  -9  -2   75.49   13.20
  -1  -9   2   72.29   16.90
   1  -9  -2   93.69   17.70
  -1  -9   2   41.30   14.00
  -1   9   2  120.19   15.10
   1   9  -2   52.39   15.40
   0  -9  -2   74.19   11.50
   0  -9  -2   40.20   14.40
   0  -9   2   67.69   17.20
   0  -9  -2   46.70   13.90
   0  -9   2   27.30   13.80
   0  -9   2   93.99   13.40
   0   9   2   55.79   13.60
   0   9  -2   59.19   13.70
   0   9  -2   81.09   14.90
  -1  -9  -2  144.79   23.40
   1  -9   2  124.59   22.30
   1  -9   2  165.48   23.40
  -1  -9  -2  181.18   19.70
  -1  -9  -2  169.38   24.30
   1  -9   2  111.99   21.40
   1   9   2  149.09   22.20
  -1   9  -2  156.98   21.30
  -1   9  -2  153.08   23.00
   2  -9   2   62.89   13.70
  -2  -9  -2   58.39   14.20
  -2  -9  -2   40.20   15.30
  -2   9  -2   52.29   11.80
   2   9   2   57.99   15.00
  -2   9  -2   59.59   15.00
  -3  -9  -2   54.79   14.50
   3  -9   2   46.70   13.10
  -3  -9  -2   65.59   12.70
  -3   9  -2   46.20   16.20
   3   9   2   24.30   14.30
  -4  -9  -2  170.68   23.80
  -4  -9  -2  145.39   21.40
   4  -9   2   92.59   22.50
   4  -9   2  120.89   22.30
  -4  -9  -2  149.09   23.70
  -4  -9  -2  182.18   22.20
   4   9   2  159.18   24.00
   4   9   2  148.39   20.60
  -4   9  -2  186.68   25.70
   4   9   2  149.49   19.90
   5  -9   2  104.89   16.10
  -5  -9  -2   55.79   18.70
  -5  -9  -2   61.49   14.60
   5  -9   2   82.79   14.10
   5  -9   2   35.60   17.10
  -5  -9  -2   96.09   16.50
  -5  -9  -2   65.49   17.60
   5   9   2   77.79   12.90
  -5   9  -2   52.39   19.50
   5   9   2   48.00   11.30
   5   9   2   81.79   19.40
  -5   9  -2   70.89   15.10
  -6  -9  -2   -7.90   13.30
   6  -9   2    3.60   12.70
  -6  -9  -2  -10.00   18.50
  -6  -9  -2  -12.60   15.20
   6  -9   2    8.30   10.90
   6  -9   2    9.00   14.80
   6   9   2   -5.70    6.80
  -6   9  -2   -1.60   14.20
   6   9   2   -3.40   14.90
   6   9   2    1.00   12.20
  -7  -9  -2   31.30   19.50
   7  -9   2   16.70   19.20
  -7  -9  -2   -0.20   14.60
  -7  -9  -2   14.50   14.20
  -7   9  -2   24.00   15.40
   7   9   2   -5.60   11.10
  -7   9  -2   15.40   14.10
   7   9   2   10.00   16.00
   7   9   2   -7.20    9.10
  -8  -9  -2   -4.60   16.90
  -8  -9  -2   20.40   23.50
   8  -9   2    2.30   13.70
   8  -9   2    2.50   20.50
  -8  -9  -2   47.20   21.70
  -8   9  -2   11.90   16.20
  -8   9  -2   -1.00   14.20
   8   9   2   27.20   17.30
   8   9   2   26.50   12.90
   8   9   2    9.50   13.50
   8   9   2    5.80   10.40
   9  -9   2   15.90   15.30
   9  -9   2   39.00   22.60
   9  -9   2  -22.60   16.10
   9   9   2   22.40   14.00
   9   9   2  -15.00   11.70
   9   9   2   40.00   20.00
  -9   9  -2   23.20   18.60
  -9   9  -2   17.10   16.60
   9   9   2    9.90   12.00
   9   9   2   -9.90   12.30
  10  -9   2   -6.20   15.60
  10  -9   2   12.00   22.20
 -10  -9  -2  -20.80   25.00
  10   9   2   -7.20   12.70
 -10   9  -2   36.80   18.10
  10   9   2    7.20   15.00
  10   9   2   16.20   17.70
 -10 -10   2   33.60   24.40
 -10 -10   2   -5.60   17.70
  10 -10  -2   25.30    9.60
  10 -10  -2  -18.30   14.60
  10 -10  -2   40.80   21.30
 -10 -10   2   40.60   21.80
  10  10  -2   23.80   20.10
  10  10  -2  -10.20   12.50
  10  10  -2   32.20   24.60
  10  10  -2   10.80   11.60
  10  10  -2   13.70   12.60
  10  10  -2   -0.40   14.40
   9 -10  -2   36.90   10.60
   9 -10  -2   14.70   15.40
  -9 -10   2   21.90   23.10
  -9 -10   2   26.60   20.10
  -9 -10   2   21.40   21.70
   9 -10  -2    1.50   14.60
   9 -10  -2   10.80   20.80
   9  10  -2   14.60   20.60
   9  10  -2    7.80   14.60
   9  10  -2    8.90   11.00
   9  10  -2    5.10   13.70
   8 -10  -2   35.90   16.20
   8 -10  -2   20.80   19.10
  -8 -10   2   62.59   25.70
  -8 -10   2   88.49   24.70
   8 -10  -2   57.39   19.60
  -8 -10   2   94.39   24.90
   8 -10  -2   62.39   13.60
  -8 -10   2   66.29   20.10
  -8 -10   2   46.30   17.40
  -8  10   2   58.69   18.30
   8  10  -2   42.00   13.20
   8  10  -2   72.29   20.30
   8  10  -2   84.29   22.90
   8  10  -2   68.59   16.30
   7 -10  -2   20.30   10.30
   7 -10  -2   22.60   16.80
  -7 -10   2   44.90   16.70
  -7 -10   2   28.30   21.10
  -7 -10   2   14.10   18.60
   7 -10  -2   26.30   14.90
   7 -10  -2   18.50   13.20
  -7 -10   2   23.90   14.90
   7  10  -2   25.50   13.00
  -7  10   2   19.30   17.00
   7  10  -2    1.60    9.70
   7  10  -2   38.40   19.10
   7  10  -2   39.20   16.70
  -6 -10   2    5.50   18.30
  -6 -10   2   10.90   20.20
  -6 -10   2    4.00   14.10
  -6 -10   2    3.30   16.20
   6 -10  -2    7.70   15.10
   6 -10  -2   13.50   11.30
  -6 -10   2  -16.80   12.50
   6 -10  -2    2.80   11.90
   6 -10  -2   -2.20   12.80
   6  10  -2   10.60   11.40
   6  10  -2    0.20    8.60
  -6  10   2   22.80   15.80
   6  10  -2   11.80   12.70
   6  10  -2    9.60   16.90
  -5 -10   2   82.69   16.10
  -5 -10   2   79.79   22.60
  -5 -10   2   68.89   24.60
  -5 -10   2   83.29   16.60
   5 -10  -2  107.89   16.60
   5  10  -2   83.59   15.30
   5  10  -2   56.59   17.50
   5  10  -2  106.89   21.60
  -4 -10   2   75.49   13.60
  -4 -10   2   94.59   22.50
  -4 -10   2   59.99   19.10
   4  10  -2   85.29   19.60
   4  10  -2   57.09   13.70
   4  10  -2   63.49   12.20
   4  10  -2   60.09   12.20
   3 -10  -2   51.29   15.80
  -3 -10   2   36.70   20.30
  -3 -10   2   42.00   10.10
  -3 -10   2   76.79   15.10
   3  10  -2   43.10   15.80
   3  10  -2   16.00    8.80
  -2 -10   2  530.85   63.49
   2 -10  -2  536.75   62.49
  -2 -10   2  521.15   60.59
   2  10  -2  512.45   60.69
   2  10  -2  507.25   62.09
   1 -10  -2  100.19   13.70
   1 -10  -2   55.19   16.00
  -1 -10   2   75.79   19.80
  -1 -10   2   46.80   14.90
  -1 -10   2   37.50   11.00
   1 -10  -2   81.79   18.70
   1  10  -2   71.39   16.40
  -1  10   2   67.69   14.50
   0 -10   2   45.00   17.50
   0 -10  -2   61.09   14.90
   0 -10  -2   33.90   17.30
   0 -10   2   60.59   17.40
   0  10   2   48.80   14.60
   0  10  -2   73.19   14.90
  -1 -10  -2  104.89   21.10
  -1 -10  -2  107.49   19.00
   1 -10   2  139.49   19.40
   1 -10   2  113.69   20.30
  -1 -10  -2  116.39   22.50
   1 -10   2  120.19   22.20
   1  10   2  139.59   21.30
  -1  10  -2  119.69   19.90
  -1  10  -2  134.89   21.80
  -2 -10  -2  317.07   41.00
  -2 -10  -2  287.57   38.90
   2 -10   2  276.47   38.70
  -2 -10  -2  316.77   36.80
   2 -10   2  318.77   38.10
  -2  10  -2  335.07   37.60
   2  10   2  273.47   38.40
  -2  10  -2  303.17   39.50
   2  10   2  310.77   36.70
  -3 -10  -2   26.10   16.00
   3 -10   2   23.40   12.20
  -3 -10  -2    5.50   10.70
   3  10   2   13.10   14.60
  -3  10  -2    4.40   15.50
   3  10   2    2.60    7.50
  -4 -10  -2  261.77   35.10
  -4 -10  -2  302.67   34.50
  -4 -10  -2  248.68   34.00
   4 -10   2  273.07   34.70
   4  10   2  264.17   32.70
  -4  10  -2  222.68   36.00
   4  10   2  268.37   35.80
   4  10   2  269.97   32.10
  -5 -10  -2   22.40   12.50
   5 -10   2   32.50   12.40
  -5 -10  -2    7.50   17.90
   5 -10   2   13.30   15.30
  -5 -10  -2   26.50   13.40
  -5 -10  -2    5.20   14.50
  -5  10  -2   26.10   18.50
   5  10   2   26.40   16.20
   5  10   2   33.50   10.10
   5  10   2   15.50    8.80
   6 -10   2    9.90    9.70
  -6 -10  -2   18.60   13.80
   6 -10   2    4.60   12.30
   6 -10   2   11.10   11.40
  -6 -10  -2   18.40   12.90
  -6 -10  -2   16.50   15.10
  -6 -10  -2   25.10   18.40
  -6  10  -2   18.30   12.50
  -6  10  -2   -8.60   16.10
   6  10   2    0.30   11.00
   6  10   2   10.60   16.10
   6  10   2   -7.40    8.40
   7 -10   2   -8.00   16.90
  -7 -10  -2  -10.70   15.60
  -7 -10  -2   22.00   21.60
   7 -10   2   23.40   13.30
   7 -10   2   19.70   10.40
  -7 -10  -2   -1.80   13.90
  -7  10  -2   21.60   13.80
   7  10   2   -5.50   10.00
   7  10   2   -2.30   11.80
  -7  10  -2   -0.80   16.50
   7  10   2   18.90   18.20
  -8 -10  -2  101.39   23.30
  -8 -10  -2   66.79   19.60
   8 -10   2   49.80   17.00
  -8 -10  -2   84.99   21.80
   8  10   2   58.19   14.00
   8  10   2   63.89   16.50
   8  10   2   78.99   21.70
  -8  10  -2   45.80   20.00
  -8  10  -2   55.39   17.10
   9 -10   2  -24.70   17.60
  -9 -10  -2  -17.80   17.10
  -9 -10  -2   22.70   23.60
   9 -10   2  -13.10   13.30
   9 -10   2  -12.40   20.80
   9  10   2   -4.70   12.20
   9  10   2    1.10   17.00
   9  10   2   -2.50   14.60
  -9  10  -2   12.60   18.10
   9  10   2   -6.30   11.50
  10 -10   2   26.00   17.00
  10 -10   2    3.30   22.20
 -10 -10  -2   74.69   22.10
 -10  10  -2   26.00   16.50
  10  10   2   17.40   13.50
  10  10   2   30.20   14.70
  10  10   2   13.60   24.00
  10  10   2   44.50   15.10
  10 -11  -2  -10.30   13.10
  10  11  -2    1.40   12.50
  10  11  -2  -16.30   12.10
  10  11  -2   12.00   11.40
  10  11  -2   20.30   16.90
   9 -11  -2   -4.80   14.90
  -9 -11   2   41.50   18.30
  -9 -11   2   29.20   23.00
   9 -11  -2  -15.10   16.50
   9  11  -2  -16.10   13.70
   9  11  -2  -11.00   11.70
   9  11  -2   27.70   21.90
   8 -11  -2   36.90   20.10
  -8 -11   2    0.20   20.50
  -8 -11   2   22.90   19.20
   8 -11  -2   45.10   17.30
  -8 -11   2   70.79   24.70
   8 -11  -2   59.89   12.90
   8 -11  -2   13.60   13.90
  -8 -11   2   24.30   16.30
   8 -11  -2   22.20   17.30
   8  11  -2   21.70   20.30
   8  11  -2   18.90   17.50
   8  11  -2   30.40   11.80
   8  11  -2   20.00   13.10
  -7 -11   2    6.60   20.60
   7 -11  -2    2.60   14.70
  -7 -11   2   -2.30   17.80
   7 -11  -2  -12.60   15.10
  -7 -11   2   -6.70   14.10
  -7 -11   2   20.70   15.90
  -7 -11   2   31.10   23.20
   7 -11  -2   -5.90   16.70
   7 -11  -2   34.90   12.40
   7  11  -2    2.30   10.00
   7  11  -2    0.00   13.10
   7  11  -2   23.80   18.30
   7  11  -2   23.80   15.10
  -6 -11   2   88.29   16.80
  -6 -11   2  117.99   18.50
  -6 -11   2   61.89   20.70
   6 -11  -2  100.29   17.30
   6 -11  -2   94.79   16.10
  -6 -11   2   83.59   24.80
   6 -11  -2   49.99   16.80
   6 -11  -2   33.80   18.60
   6  11  -2   80.19   18.20
   6  11  -2   59.69   15.20
   6  11  -2   71.89   15.30
   6  11  -2   79.79   20.30
  -5 -11   2  190.78   25.60
   5 -11  -2  149.39   20.70
  -5 -11   2  158.68   22.40
  -5 -11   2  103.29   19.40
  -5 -11   2  152.18   28.80
   5 -11  -2  128.59   20.90
   5  11  -2  132.59   18.90
   5  11  -2  125.29   20.60
   5  11  -2  133.59   25.80
   5  11  -2   76.79   20.90
   4 -11  -2   54.79   15.00
  -4 -11   2   78.09   19.30
  -4 -11   2   37.90   11.90
   4  11  -2   54.99   18.10
   4  11  -2   24.80   10.80
   3 -11  -2   63.49   19.00
  -3 -11   2   51.39   21.40
   3 -11  -2   52.79   15.00
  -3 -11   2   58.99   11.30
   3  11  -2   61.29   17.40
   3  11  -2   28.80   10.60
   2 -11  -2   41.90   14.90
  -2 -11   2   14.80   18.30
   2 -11  -2   14.80    8.80
   2 -11  -2   40.10   18.20
  -2 -11   2   20.70    9.10
   2  11  -2   28.40    9.30
   2  11  -2   13.60   15.90
  -1 -11   2   95.69   15.50
   1 -11  -2   88.99   17.60
   1 -11  -2   82.29   21.20
  -1 -11   2   69.69   21.40
   1  11  -2   52.39   17.50
  -1  11   2   68.89   16.30
   0 -11   2   92.49   15.20
   0 -11  -2   95.69   20.60
   0 -11   2  107.39   20.10
   0 -11  -2   94.69   16.00
   0 -11  -2   94.69   23.30
   0 -11   2  113.39   22.80
   0  11  -2  101.49   19.10
   0  11   2   94.79   19.50
   1 -11   2   28.80   15.70
  -1 -11  -2   15.40   17.00
   1 -11   2   30.50   14.20
  -1 -11  -2   22.30    7.40
   1 -11   2    9.90    9.60
   1  11   2   13.10   13.60
  -1  11  -2   27.80   12.80
   2 -11   2   32.90   17.80
  -2 -11  -2   31.20    8.20
  -2 -11  -2   -3.60   20.70
   2 -11   2    2.20    9.20
   2  11   2   32.50   15.20
  -2  11  -2   34.70   16.70
  -2  11  -2   30.90   12.00
  -3 -11  -2   21.90   22.30
   3 -11   2    9.70   14.10
  -3 -11  -2   58.49   10.80
  -3  11  -2   29.00   18.70
   3  11   2   27.80   17.30
   4 -11   2   46.90   15.60
  -4 -11  -2   48.20   21.40
  -4 -11  -2   72.99   14.80
  -4  11  -2   79.49   20.20
   4  11   2   57.09   18.20
   4  11   2   37.40   11.10
  -5 -11  -2   65.89   13.90
  -5 -11  -2   28.90   12.20
  -5 -11  -2   54.99   16.90
  -5 -11  -2   15.70   20.70
   5 -11   2   37.30   12.80
   5 -11   2    8.10   15.50
   5  11   2   23.50   17.90
   5  11   2   12.40    9.00
   5  11   2   18.20    9.70
  -5  11  -2   45.60   18.10
   6 -11   2    6.10   12.10
  -6 -11  -2   24.10   14.50
   6 -11   2   28.10   14.70
  -6 -11  -2   13.80   12.90
  -6 -11  -2    1.60   15.30
   6 -11   2   10.40   17.00
  -6 -11  -2  -23.60   19.60
   6  11   2    7.30   17.70
  -6  11  -2   29.40   15.60
   6  11   2    9.70    9.20
   6  11   2   26.90   10.70
  -6  11  -2   11.90   12.10
   7 -11   2   21.40   11.90
  -7 -11  -2   -6.20   19.60
   7 -11   2    7.90   12.60
  -7 -11  -2   11.80   18.20
   7 -11   2    1.40   18.20
  -7  11  -2    2.50   13.00
   7  11   2   -1.70   10.00
   7  11   2   -2.80   11.50
  -7  11  -2   -5.80   15.70
   7  11   2    3.80   19.20
  -8 -11  -2   -1.70   16.60
   8 -11   2   -6.40   11.40
   8 -11   2   26.60   11.30
  -8 -11  -2   23.10   23.40
  -8 -11  -2    4.10   20.10
   8 -11   2    8.50   14.90
  -8  11  -2   34.80   14.80
   8  11   2    5.60   14.60
   8  11   2    0.00   10.50
   8  11   2   10.50   22.40
   9 -11   2   -1.50   13.80
  -9 -11  -2   12.60   21.90
  -9 -11  -2   14.40   23.40
   9 -11   2  -10.10   18.20
  -9  11  -2   27.00   17.80
   9  11   2   -0.70   14.80
   9  11   2    2.70   18.80
  -9 -12   2    0.60   19.00
  -9 -12   2   47.90   24.30
   9 -12  -2  -21.50   14.60
   9  12  -2  -11.70   17.00
   9  12  -2  -12.30   11.50
   9  12  -2   38.10   21.90
   9  12  -2  -20.20   13.10
  -8 -12   2    9.10   23.30
  -8 -12   2   42.80   25.70
   8 -12  -2   26.50   13.90
  -8 -12   2   31.80   17.00
   8 -12  -2   30.60   17.30
   8 -12  -2   42.80   16.30
  -8 -12   2   11.00   18.20
   8  12  -2   25.20   16.10
   8  12  -2   22.40   14.30
   8  12  -2    8.20   11.60
   8  12  -2   50.59   20.10
  -7 -12   2    6.20   16.10
  -7 -12   2   20.90   23.90
   7 -12  -2    5.40   20.70
   7 -12  -2  -10.20   11.90
   7 -12  -2   31.10   15.00
  -7 -12   2   13.30   19.00
   7  12  -2   14.50   12.30
   7  12  -2    4.30   11.10
   7  12  -2   -1.60   15.10
   7  12  -2   -3.90   17.70
  -6 -12   2   26.10   23.40
   6 -12  -2    3.10   17.70
  -6 -12   2   23.70   15.80
  -6 -12   2   24.40   13.40
   6 -12  -2   25.00   13.60
   6  12  -2   19.20   10.80
   6  12  -2   19.60   19.60
   6  12  -2   27.00   14.10
   6  12  -2    7.80   11.50
  -5 -12   2   39.80   24.00
   5 -12  -2   19.50   11.20
  -5 -12   2   -1.40   17.80
  -5 -12   2   17.40   11.50
  -5 -12   2   22.80   13.50
   5  12  -2    9.40    9.40
   5  12  -2   14.30   15.90
  -4 -12   2  159.88   26.30
  -4 -12   2   99.29   16.20
  -4 -12   2   52.39   20.60
   4  12  -2   83.19   15.20
  -3 -12   2   63.69   23.30
  -3 -12   2   51.59   10.80
   3 -12  -2   53.69   20.00
   3  12  -2   25.70    9.60
   3  12  -2   34.60   17.90
   2 -12  -2   96.99   16.70
  -2 -12   2  106.09   19.00
   2 -12  -2  156.88   27.00
  -2 -12   2  132.99   26.60
   2  12  -2  145.39   23.40
   1 -12  -2   63.29   21.60
  -1 -12   2   84.69   23.90
   1 -12  -2   99.19   15.40
  -1 -12   2   48.90   12.50
   1  12  -2   66.79   19.00
  -1  12   2   88.29   17.80
   0 -12   2    3.10    9.70
   0 -12   2   25.80   19.70
   0 -12  -2   20.70    8.20
   0 -12  -2   23.40   20.70
   0  12   2   17.00   13.70
   0  12  -2    8.20   14.40
  -1 -12  -2   53.29   20.40
  -1 -12  -2   28.60    9.40
   1 -12   2   36.80   11.10
   1 -12   2   38.40   16.00
   1 -12   2   65.99   20.60
  -1  12  -2   52.79   15.10
   1  12   2   48.80   16.40
   2 -12   2   33.20   11.30
  -2 -12  -2   45.20    9.90
  -2 -12  -2    3.00   18.60
   2 -12   2   45.90   15.10
  -2  12  -2   19.00   13.70
   2  12   2   39.30   16.50
  -2  12  -2   31.40   18.50
  -3 -12  -2   49.20   21.00
   3 -12   2   26.60   15.00
   3 -12   2   21.20   11.20
  -3  12  -2   31.10   19.10
   3  12   2   18.50    9.20
   3  12   2   55.89   16.50
  -4 -12  -2   -9.30   11.20
  -4 -12  -2    9.40   10.40
  -4 -12  -2   15.50   19.10
   4 -12   2   18.40   13.10
   4  12   2   -0.50    8.00
  -4  12  -2    7.80   17.60
  -5 -12  -2   35.30   12.30
  -5 -12  -2   -9.30   13.20
   5 -12   2   41.90   12.90
  -5 -12  -2  -10.80   17.90
  -5 -12  -2   14.70   22.30
  -5 -12  -2    3.50   14.30
  -5  12  -2   20.50   18.90
   5  12   2   44.30   18.20
   5  12   2   12.50    9.00
  -6 -12  -2    2.90   21.70
   6 -12   2   13.00   17.60
  -6 -12  -2    9.20   18.00
  -6 -12  -2  -12.80   19.70
   6 -12   2  -12.60   13.80
   6 -12   2    7.20   14.40
  -6 -12  -2   -3.00   13.10
  -6 -12  -2   24.40   14.50
   6  12   2    3.80    9.80
   6  12   2   -0.70   16.80
   6  12   2    2.40    9.80
  -7 -12  -2   40.60   20.20
  -7 -12  -2   -4.40   21.10
   7 -12   2    8.50   12.20
  -7 -12  -2  -13.00   19.20
   7 -12   2   -4.00   14.20
  -7 -12  -2   12.80   16.00
   7 -12   2    8.30   18.00
  -7  12  -2   11.60   13.90
   7  12   2   11.60   18.80
   7  12   2   10.10   11.70
  -7  12  -2    8.60   17.70
  -8 -12  -2   40.70   26.30
  -8 -12  -2   32.20   19.70
  -8 -12  -2   21.40   24.10
   8 -12   2    4.70   12.80
   8 -12   2   33.00   15.40
   8 -12   2   19.80   19.20
  -8 -12  -2   -7.20   16.10
  -8  12  -2   18.70   15.60
  -8  12  -2   47.90   19.60
   8  12   2    7.80   12.20
   8  12   2   -2.90   10.70
   8  12   2   16.60   19.90
  -9 -12  -2   44.80   27.10
  -9 -12  -2   -6.60   20.70
   9 -12   2    1.20   12.40
   9 -12   2   20.60   17.70
  -9 -12  -2   17.80   16.90
   9 -12   2   23.60   19.80
   9  12   2    2.20   20.90
  -9  12  -2   42.70   18.80
   9  12   2    1.70   14.10
   9  12   2    1.00   17.50
   9  12   2  -21.00   11.20
   8 -13  -2   17.80   16.50
  -8 -13   2   -6.90   17.60
   8 -13  -2  -23.10   13.70
   8 -13  -2    1.80   12.80
  -8 -13   2  -18.60   25.70
  -8 -13   2  -14.90   17.10
   8  13  -2    6.40   13.60
   8  13  -2    4.70   19.90
   8  13  -2  -23.90   11.20
  -7 -13   2  -14.00   16.60
   7 -13  -2    9.00   17.70
  -7 -13   2   20.10   19.80
  -7 -13   2  -18.50   25.90
   7  13  -2   12.10   14.30
   7  13  -2   32.50   19.80
   7  13  -2   -3.80   10.30
   7  13  -2   -3.50   11.30
  -6 -13   2   94.09   20.20
  -6 -13   2  105.19   24.60
  -6 -13   2   70.79   17.10
   6 -13  -2   24.80   20.40
   6  13  -2   71.69   22.50
   6  13  -2   71.69   14.70
   6  13  -2   78.89   14.60
  -5 -13   2   27.40   15.30
  -5 -13   2   18.50   12.40
  -5 -13   2   25.90   20.20
   5  13  -2   22.90   16.40
   5  13  -2   54.79   19.10
  -4 -13   2   32.40   11.70
  -4 -13   2   24.90   16.50
  -4 -13   2   42.90   23.20
   4  13  -2   40.60   17.90
   4  13  -2   30.90   10.80
   3 -13  -2   12.30   18.50
  -3 -13   2   15.60    9.70
   3 -13  -2    2.00    9.40
  -3 -13   2    5.20   19.80
   3  13  -2   -4.10    8.80
   3  13  -2   19.30   15.60
   2 -13  -2   55.99   12.30
   2 -13  -2  104.29   23.30
  -2 -13   2   87.59   24.90
  -2 -13   2   54.29   12.40
   2  13  -2   86.49   18.80
  -1 -13   2   78.99   24.20
   1 -13  -2   64.59   22.00
   1 -13  -2   29.30    9.90
  -1  13   2   39.00   15.60
   1  13  -2   52.09   16.90
   0 -13  -2  108.69   25.70
   0 -13  -2  114.09   18.10
   0 -13   2  119.29   20.10
   0 -13   2  132.19   25.30
   0  13  -2  130.69   21.90
   0  13   2   96.79   21.10
   1 -13   2   21.20   18.60
   1 -13   2   22.00   10.60
  -1 -13  -2   26.30   21.60
  -1  13  -2   51.89   15.50
   1  13   2   68.89   16.60
   2 -13   2   60.89   14.80
  -2 -13  -2   94.49   24.00
  -2  13  -2  108.89   17.80
  -3 -13  -2   22.90   10.20
   3 -13   2   27.70   11.30
  -3 -13  -2   47.50   19.60
  -3  13  -2   49.40   23.00
   3  13   2   43.00   17.10
  -4 -13  -2   60.39   13.70
  -4 -13  -2   35.50   12.10
  -4 -13  -2   69.59   22.90
   4 -13   2   55.89   19.20
   4  13   2   28.40   18.00
  -4  13  -2   67.39   23.10
   4  13   2   23.60   10.00
  -5 -13  -2   50.59   17.00
  -5 -13  -2   44.20   23.30
   5 -13   2   43.80   16.70
  -5 -13  -2   47.00   20.90
  -5 -13  -2   25.80   15.20
  -5  13  -2    2.50   20.30
   5  13   2   29.90   19.00
   6 -13   2    6.60   18.60
   6 -13   2   51.19   13.30
   6 -13   2   36.60   16.20
  -6 -13  -2   21.10   14.70
  -6 -13  -2   13.20   16.80
  -6 -13  -2   39.60   22.70
  -6 -13  -2   19.10   21.50
   6  13   2    2.40   15.20
   6  13   2    9.70   10.50
  -6  13  -2   58.49   22.00
   6  13   2   43.50   19.80
   6  13   2   33.80   10.70
   7 -13   2   17.40   18.10
  -7 -13  -2   16.00   21.10
  -7 -13  -2  -14.50   17.00
  -7 -13  -2    5.40   17.40
   7 -13   2  -12.20   17.30
  -7 -13  -2   22.20   23.10
   7 -13   2  -12.70   16.40
   7  13   2   -4.60   10.20
   7  13   2   -4.70   15.20
   7  13   2   43.20   19.50
  -7  13  -2    6.30   16.60
   7  13   2    3.30   10.30
   8 -13   2   19.80   20.80
  -8 -13  -2   15.40   24.30
   8 -13   2  -14.10   18.90
  -8 -13  -2   25.40   24.10
   8 -13   2    4.40   10.20
   8  13   2   -6.00   11.00
  -8  13  -2   21.00   19.60
   8  13   2   10.50   19.30
   8  13   2  -18.80   11.30
   8 -14  -2   -4.20   10.70
   8 -14  -2   20.30   13.70
  -8 -14   2    2.20   17.30
   8 -14  -2   -0.10   17.50
   8  14  -2    2.40   14.70
   8  14  -2   -5.70   11.60
   8  14  -2    7.70   20.80
  -7 -14   2   16.50   15.80
  -7 -14   2   26.80   19.10
   7 -14  -2   26.40   17.30
   7  14  -2   -2.50   18.80
   7  14  -2   -4.80   11.50
   7  14  -2    7.10   11.50
  -6 -14   2   23.00   14.20
  -6 -14   2   37.40   24.00
   6 -14  -2   25.30   17.50
  -6 -14   2   13.50   18.80
  -6 -14   2   58.29   24.30
   6  14  -2   31.60   19.90
   6  14  -2    8.80   10.80
   6  14  -2    0.70   11.20
  -5 -14   2   -8.00   20.50
  -5 -14   2   15.70   23.10
  -5 -14   2  -19.70   16.00
  -5 -14   2   -1.60   12.10
   5  14  -2   15.30   11.20
   5  14  -2   12.60   17.60
  -4 -14   2   27.90   17.60
  -4 -14   2   -5.50   11.20
  -4 -14   2   21.70   21.00
   4  14  -2   23.10   16.90
   4  14  -2    0.90   13.00
   3 -14  -2    7.80   19.10
   3 -14  -2   -5.80    9.40
  -3 -14   2   -1.50   22.40
  -3 -14   2   -2.10    9.40
   3  14  -2   -2.90   17.10
   2 -14  -2    8.90   19.40
   2 -14  -2   17.30    9.60
  -2 -14   2   -8.90   21.60
  -2 -14   2    5.90    9.40
   2  14  -2   26.90   16.40
   1 -14  -2   54.69   21.90
  -1 -14   2   37.40   11.00
   1 -14  -2   43.90   11.00
  -1 -14   2   66.49   24.50
   1  14  -2   47.60   19.60
   0 -14   2   -7.20    9.20
   0 -14   2   24.00   20.40
   0 -14  -2   10.50   16.50
   0  14  -2   -8.40   15.10
   0  14   2  -14.10   13.70
   1 -14   2   51.09   20.40
   1 -14   2   46.10   12.40
  -1 -14  -2   52.59   20.80
   1  14   2   84.49   18.70
  -1  14  -2   44.90   16.10
   2 -14   2   26.30   11.80
  -2 -14  -2   63.09   23.10
   2  14   2   44.10   17.10
  -2  14  -2   44.00   15.60
  -3 -14  -2  -20.80   18.80
   3 -14   2    0.90   10.50
   3  14   2   -4.80   14.70
  -4 -14  -2    0.00   12.70
  -4 -14  -2   13.00   20.40
   4 -14   2    6.10   11.60
   4  14   2    9.60   16.50
  -5 -14  -2   66.69   17.90
  -5 -14  -2   75.99   21.30
   5 -14   2   24.90   17.90
  -5 -14  -2   58.39   24.10
  -5 -14  -2   41.90   15.30
  -5  14  -2   93.99   21.90
   5  14   2   71.09   21.10
   6 -14   2   -3.20   19.40
  -6 -14  -2    7.50   15.60
  -6 -14  -2   56.79   23.80
   6  14   2   25.40   19.40
  -6  14  -2   41.50   18.70
   6  14   2   12.00    9.00
   6  14   2   12.60   10.80
  -7 -14  -2   16.60   16.50
   7 -14   2   35.70   19.70
   7  14   2   51.69   17.60
   7  14   2   10.00   11.00
   7  14   2   34.10   12.10
   7  14   2   44.40   21.70
  -7  14  -2   54.89   20.10
  -7 -15   2  -16.30   15.30
  -7 -15   2   -8.70   18.50
   7 -15  -2   12.60   20.10
   7  15  -2   -2.60    9.20
   7  15  -2   -2.30   21.90
   7  15  -2    1.40   11.80
  -6 -15   2  -17.00   14.30
  -6 -15   2   16.10   21.80
   6  15  -2   -2.10   11.30
   6  15  -2   49.80   19.30
  -5 -15   2    6.70   12.90
  -5 -15   2   25.40   22.20
  -5 -15   2   31.80   16.80
   5  15  -2   27.70   11.20
   5  15  -2   31.40   19.30
  -4 -15   2    6.40   25.10
   4 -15  -2   10.10   11.10
  -4 -15   2  -14.80   11.80
   4  15  -2   20.40   18.30
  -3 -15   2   20.50   24.00
  -3 -15   2   43.20   12.50
   3 -15  -2   26.90   21.10
   3 -15  -2   39.50   12.00
   3  15  -2   39.60   20.10
  -2 -15   2   19.20   10.70
   2 -15  -2   24.10   20.60
  -2 -15   2   59.39   26.40
   2 -15  -2   27.60   11.40
   2  15  -2   35.20   17.60
   1 -15  -2    8.90   21.00
  -1 -15   2   12.20   10.10
  -1 -15   2   18.70   20.60
   1 -15  -2   14.50   10.10
   1  15  -2   43.20   17.60
  -1  15   2   21.60   15.00
   0 -15   2   -1.30   20.60
   0 -15  -2   20.50   22.10
   0 -15   2   12.00   10.20
   0 -15  -2   12.20    8.60
   0  15  -2    4.10   15.10
   0  15   2   29.00   15.60
   1 -15   2    6.30   10.00
  -1 -15  -2   10.80   18.00
   1 -15   2   12.60   18.60
  -1 -15  -2    6.00    8.20
   1  15   2   26.20   16.00
  -1  15  -2   22.30   15.50
  -2 -15  -2   23.80   21.10
   2 -15   2   15.10   11.30
   2  15   2    7.40   16.00
   3 -15   2   15.50   11.90
  -3 -15  -2   19.50   22.60
   3  15   2   34.80   17.80
   4 -15   2    0.90   11.30
  -4 -15  -2   -2.50   20.00
   4  15   2   19.80   18.20
  -5 -15  -2  -10.50   14.80
  -5 -15  -2   14.70   22.60
   5 -15   2    0.60   11.90
   5  15   2   15.40   18.60
  -6 -15  -2   22.00   14.70
   6 -15   2   32.20   20.50
   6  15   2   56.59   20.00
   6  15   2   23.20   11.40
  -7 -15  -2   31.20   22.80
   7  15   2    1.20    9.10
   7  15   2   -4.30   11.20
  -6 -16   2   -9.60   14.00
   6  16  -2   19.00   11.70
   6  16  -2   25.30   20.80
   5 -16  -2   19.90   12.40
  -5 -16   2   -5.80   17.50
  -5 -16   2   12.60   16.40
   5  16  -2   20.10   18.30
   5  16  -2   32.10   11.50
  -4 -16   2    8.60   12.30
   4 -16  -2    9.30   11.00
   4  16  -2   40.10   18.90
   3 -16  -2    6.50   10.20
  -3 -16   2  -16.90   24.50
   3 -16  -2  -28.30   18.80
  -3 -16   2   -9.70   11.20
   3  16  -2    5.40   17.20
  -2 -16   2   14.40   25.20
  -2 -16   2   -3.00   10.40
   2 -16  -2  -16.70   20.00
   2 -16  -2    7.60   10.10
   2  16  -2    3.00   16.20
   1 -16  -2   28.30   20.40
  -1 -16   2    9.90   10.60
  -1 -16   2   -0.70   20.80
   1 -16  -2    4.40   10.00
  -1  16   2   25.50   14.90
   1  16  -2   11.60   15.80
   0 -16   2   -8.20   10.30
   0 -16   2   10.50   21.50
   0 -16  -2    9.20    9.30
   0 -16  -2   32.20   22.30
   0  16   2   11.50   16.20
   0  16  -2   20.90   16.30
  -1 -16  -2   14.10   22.10
   1 -16   2   18.20   12.10
  -1  16  -2   18.50   14.90
   1  16   2   36.20   17.90
  -2 -16  -2   48.00   22.40
   2 -16   2   20.60   12.50
  -2  16  -2   32.30   15.60
   2  16   2   44.20   18.10
   3 -16   2  -18.80   10.70
   3  16   2   -6.80   17.00
  -4 -16  -2   -9.00   13.70
  -4 -16  -2   21.20   24.20
   4 -16   2    9.00   11.60
   4  16   2    8.80   17.50
  -5 -16  -2   32.90   23.20
   5 -16   2   10.40   12.20
   5  16   2   -4.10   19.10
   6 -16   2   31.50   14.10
   5 -17  -2   -5.30   11.60
  -5 -17   2  -17.60   14.30
  -5 -17   2   25.40   26.40
   4 -17  -2    6.00   11.60
  -4 -17   2    1.50   29.60
  -4 -17   2  -12.80   12.50
   4  17  -2   21.90   18.10
  -3 -17   2    5.20   19.50
   3 -17  -2   30.50   12.10
  -3 -17   2   21.20   27.60
   3  17  -2   33.80   18.00
  -2 -17   2   -7.00   12.20
  -2 -17   2  -26.50   23.80
   2 -17  -2  -21.30   22.00
   2 -17  -2    1.80   10.00
   2  17  -2   11.80   15.70
  -1 -17   2   41.80   23.40
  -1 -17   2   -8.10   14.70
   1 -17  -2   22.30   21.60
   1  17  -2   34.90   18.20
   0 -17   2  -25.40   22.50
   0 -17  -2   20.20   24.00
   0 -17  -2   -0.30    9.30
   0 -17   2    8.20   11.80
   0  17  -2   22.20   16.90
   0  17   2   22.40   16.40
   1 -17   2    9.00   11.70
  -1 -17  -2   -3.70   21.50
  -1  17  -2   11.30   16.00
   1  17   2    9.10   15.70
  -2 -17  -2    5.90   20.80
   2 -17   2    5.60   11.40
   2  17   2   26.60   16.30
  -3 -17  -2   54.39   24.40
   3  17   2   46.30   19.80
  -4 -17  -2   16.80   22.00
   4 -17   2    4.60   12.40
   4  17   2   31.50   19.10
   3 -18  -2   16.90   11.40
  -3 -18   2   -7.90   12.70
  -2 -18   2   -8.50   12.00
   2 -18  -2    5.70   11.40
   2 -18  -2  -16.70   24.90
   2  18  -2   37.80   19.10
  -1 -18   2  -12.30   11.20
   1 -18  -2   15.90   23.80
   1  18  -2   41.10   18.00
   0 -18  -2   -7.10   10.20
   0 -18   2   -3.30   11.00
   0  18  -2   23.00   17.40
   0  18   2   11.60   16.80
   1 -18   2  -13.40   11.30
  -1  18  -2   -6.40   15.80
   1  18   2   13.60   18.70
   2 -18   2   16.90   12.90
   2  18   2   33.10   18.90
  12   0  -3   35.40   21.80
 -12   0   3   42.80   23.10
  12   0  -3    0.30   19.90
 -12   0   3   -4.60   24.50
  12   0  -3  -20.50   16.20
  11   0  -3  -21.10   15.10
 -11   0   3  -29.50   21.00
  11   0  -3    8.10   15.40
 -11   0   3   -9.30   14.30
  11   0  -3  -11.10   15.20
  11   0  -3  -12.00   19.20
 -10   0   3   21.90   19.70
  10   0  -3   15.40   14.40
 -10   0   3   35.20   15.80
  10   0  -3   41.60   15.90
  10   0  -3   41.20   16.50
  10   0  -3   34.90   21.50
  -9   0   3   24.90   16.60
   9   0  -3    8.90   13.80
   9   0  -3   15.60   19.90
   9   0  -3   20.30   16.50
   9   0  -3   29.80   14.70
  -9   0   3   -6.70   15.80
  -9   0   3    1.90   20.00
   8   0  -3  -24.80   12.50
  -8   0   3  -14.40   17.20
  -8   0   3    3.70   14.70
   8   0  -3   11.90   16.00
   8   0  -3   16.70   14.10
   8   0  -3   -1.50   13.90
  -7   0   3  226.28   29.40
   7   0  -3  193.78   31.40
   7   0  -3  220.88   31.10
  -7   0   3  207.28   30.60
   7   0  -3  212.78   29.10
   7   0  -3  224.68   30.40
   6   0  -3   68.49   14.20
   6   0  -3  128.09   17.30
   6   0  -3  119.49   15.60
   6   0  -3   75.69   14.40
  -6   0   3   76.49   15.50
  -6   0   3   87.19   14.90
   5   0  -3  199.78   23.70
   5   0  -3  186.08   24.50
   5   0  -3  172.08   24.00
  -5   0   3  178.48   23.70
   5   0  -3  173.78   23.70
  -5   0   3  169.68   23.60
   4   0  -3    4.00    6.60
  -4   0   3   17.70   12.10
  -4   0   3   16.30    9.50
   4   0  -3   14.40    7.70
   4   0  -3    7.00    6.10
  -4   0   3   13.20    7.70
  -3   0   3  983.50  105.49
  -3   0   3  983.20  105.79
  -3   0   3  952.30  105.39
   3   0  -3  905.01  105.29
   3   0  -3  788.42  105.19
  -3   0   3  907.11  105.29
   3   0  -3 1028.20  105.49
   3   0  -3  901.81  105.59
   2   0  -3    7.80    6.90
   2   0  -3    7.50    4.90
  -2   0   3    6.50    5.40
   2   0  -3   -2.20    5.50
   2   0  -3  -10.30    5.90
  -2   0   3   -1.20    5.60
   2   0  -3   -1.40    5.20
  -2   0   3    4.30    7.00
   1   0  -3 1037.30  111.49
  -1   0   3  890.71  111.49
  -1   0   3 1157.18  111.59
  -1   0   3  951.70  111.59
   1   0  -3  963.00  111.49
   1   0  -3  947.61  111.59
   0   0  -3   -0.40    0.80
   0   0   3   -1.60    1.80
   0   0   3   -0.20    2.00
   0   0  -3   -2.20    1.50
   0   0   3    1.10    1.80
   0   0   3    1.60    1.80
   0   0  -3   -2.00    2.20
   0   0  -3    0.30    0.50
   1   0   3  149.99   15.70
  -1   0  -3  160.38   15.80
   1   0   3  109.89   15.80
  -1   0  -3  127.69   15.80
  -1   0  -3  123.59   15.90
   1   0   3  130.89   15.70
  -2   0  -3    1.90    6.10
   2   0   3   11.40    6.10
  -2   0  -3  -15.10    7.90
   2   0   3   14.60    7.40
   2   0   3    9.20    6.20
   3   0   3  371.66   43.00
  -3   0  -3  397.16   42.70
   3   0   3  379.36   42.80
   3   0   3  334.07   42.70
  -3   0  -3  373.86   43.10
  -3   0  -3  362.96   42.70
  -4   0  -3   -2.80    7.60
  -4   0  -3    8.80    7.20
   4   0   3   -5.40    9.20
   4   0   3    1.50    7.30
   4   0   3    2.20    6.80
  -4   0  -3    3.70    7.50
  -5   0  -3  283.87   39.90
   5   0   3  327.57   39.00
  -5   0  -3  359.36   38.80
  -5   0  -3  332.17   39.20
   5   0   3  324.97   38.90
   5   0   3  318.37   40.00
  -6   0  -3   41.50   12.70
   6   0   3   33.10   11.80
   6   0   3   24.90   12.00
  -6   0  -3   53.49   13.80
   6   0   3   21.40   15.60
  -7   0  -3  241.58   37.40
   7   0   3  284.67   36.20
   7   0   3  274.57   40.20
  -7   0  -3  277.97   40.50
   7   0   3  341.27   37.80
  -7   0  -3  270.77   36.40
  -8   0  -3  -13.80   19.90
   8   0   3   -4.60   16.60
  -8   0  -3   23.50   16.00
  -8   0  -3   10.40   13.80
   8   0   3    6.50   13.80
   8   0   3   14.00   19.10
   8   0   3   19.10   13.30
  -9   0  -3   17.60   21.50
  -9   0  -3   -1.40   17.50
   9   0   3   24.00   18.20
   9   0   3   11.70   15.50
   9   0   3   14.70   13.60
   9   0   3   14.40   14.90
 -10   0  -3    7.80   14.50
  10   0   3   -3.80   14.70
  10   0   3    4.20   14.80
  10   0   3   17.80   16.40
  10   0   3   22.00   17.00
 -10   0  -3   17.20   20.00
 -10   0  -3   26.20   20.00
  11   0   3   -9.80   17.80
  11   0   3   14.50   20.80
 -11   0  -3   10.30   15.30
  11   0   3  -11.70   17.30
  11   0   3  -14.20   17.10
  12   0   3   -3.80   23.40
  12  -1  -3   25.40   17.90
 -12  -1   3   -9.10   15.50
 -12  -1   3   30.10   23.00
  12  -1  -3   11.60   19.20
  12  -1  -3    7.50   19.00
  12  -1  -3  -39.00   15.80
  12   1  -3   15.30   16.40
  12   1  -3  -31.60   14.70
 -12   1   3    9.20   25.60
 -12   1   3   12.70   17.30
  12   1  -3    8.50   21.00
  12   1  -3   25.00   15.80
  11  -1  -3   -1.60   15.30
 -11  -1   3  -19.40   19.50
  11  -1  -3   26.60   18.20
 -11  -1   3   23.00   16.70
 -11  -1   3   -6.30   22.10
  11  -1  -3   11.10   16.10
  11  -1  -3   39.40   19.90
  11   1  -3   18.20   15.80
  11   1  -3   13.00   16.90
 -11   1   3   12.70   19.70
 -11   1   3    7.90   15.40
 -11   1   3    1.50   22.20
  11   1  -3    2.20   20.20
  11   1  -3  -15.30   13.70
 -10  -1   3   75.39   18.70
  10  -1  -3   84.89   22.20
 -10  -1   3   74.59   24.50
  10  -1  -3   41.50   17.20
 -10  -1   3   88.69   23.40
  10  -1  -3   55.89   18.30
  10  -1  -3   92.29   19.70
  10   1  -3  123.39   23.20
 -10   1   3   45.70   21.00
 -10   1   3   66.29   18.30
  10   1  -3   76.59   18.70
  10   1  -3   82.49   19.60
  10   1  -3   62.89   18.00
   9  -1  -3   61.29   18.80
  -9  -1   3  141.19   27.20
  -9  -1   3   85.49   21.40
  -9  -1   3  118.29   19.80
   9  -1  -3   92.29   20.00
   9  -1  -3  144.49   28.90
   9  -1  -3   92.99   19.60
  -9   1   3  140.19   20.30
  -9   1   3  128.69   26.70
   9   1  -3   93.19   25.80
   9   1  -3  107.09   19.70
   9   1  -3   73.89   19.90
  -9   1   3   67.89   21.00
   9   1  -3   79.29   18.70
   8  -1  -3   36.40   14.40
   8  -1  -3   51.99   17.60
   8  -1  -3   -1.30   15.80
   8  -1  -3   24.40   14.90
  -8  -1   3   18.10   15.30
  -8  -1   3   19.20   17.90
   8   1  -3    3.30   14.70
  -8   1   3   56.39   19.90
   8   1  -3   33.70   18.60
   8   1  -3   26.40   14.90
  -8   1   3   17.60   14.70
   8   1  -3   29.70   12.90
   7  -1  -3  168.28   26.20
   7  -1  -3  185.08   26.40
  -7  -1   3  207.08   27.80
   7  -1  -3  184.48   29.00
   7  -1  -3  186.38   27.30
  -7  -1   3  185.08   26.30
  -7   1   3  185.48   28.20
   7   1  -3  182.98   27.40
   7   1  -3  160.38   26.40
   7   1  -3  170.88   25.60
  -7   1   3  211.78   26.80
  -7   1   3  160.48   26.10
   7   1  -3  194.28   28.10
   6  -1  -3   34.30   11.50
   6  -1  -3   63.19   13.90
   6  -1  -3   40.30   12.30
  -6  -1   3   37.20   12.50
   6  -1  -3   24.60   11.60
  -6  -1   3   42.90   11.60
   6   1  -3   31.30   10.80
  -6   1   3   36.00   11.90
  -6   1   3   44.10   11.40
   6   1  -3   53.49   11.80
  -6   1   3   67.69   14.80
   6   1  -3   20.00   10.00
   6   1  -3   61.59   14.20
   5  -1  -3  293.87   36.00
   5  -1  -3  300.77   35.10
  -5  -1   3  335.97   35.10
   5  -1  -3  251.57   35.20
  -5  -1   3  288.77   34.80
   5  -1  -3  301.77   34.70
  -5   1   3  291.37   35.70
   5   1  -3  265.37   35.20
   5   1  -3  280.47   34.60
   5   1  -3  266.97   35.30
   5   1  -3  281.77   34.80
  -5   1   3  280.27   34.80
  -5   1   3  323.37   35.10
   4  -1  -3   86.89   12.20
  -4  -1   3   43.00   11.60
  -4  -1   3   56.69   13.80
  -4  -1   3   92.79   12.90
   4  -1  -3   59.99   11.50
   4  -1  -3   75.69   14.10
   4   1  -3   78.79   11.10
  -4   1   3   80.89   11.60
   4   1  -3   85.19   17.00
   4   1  -3   83.29   11.80
  -4   1   3   66.89   11.40
   4   1  -3   57.89   11.10
  -4   1   3   84.09   12.60
   3  -1  -3 1295.47  152.08
   3  -1  -3 1324.07  152.38
  -3  -1   3 1395.16  152.38
  -3  -1   3 1381.86  152.08
  -3  -1   3 1339.97  151.98
   3   1  -3 1517.25  152.18
   3   1  -3 1524.75  152.18
   3   1  -3 1415.06  152.28
  -3   1   3 1149.29  151.98
  -3   1   3 1263.77  151.98
  -3   1   3 1380.86  152.18
   3   1  -3 1189.18  151.88
  -2  -1   3  415.06   48.90
  -2  -1   3  423.06   49.10
   2  -1  -3  382.46   48.80
   2  -1  -3  428.56   49.30
   2  -1  -3  373.56   48.70
   2  -1  -3  440.56   49.00
   2  -1  -3  349.87   48.80
  -2  -1   3  499.75   49.20
   2   1  -3  491.15   48.90
   2   1  -3  409.36   48.60
  -2   1   3  435.56   49.00
   2   1  -3  482.25   49.00
   1  -1  -3   44.70    5.40
   1  -1  -3   40.80    5.80
   1  -1  -3   38.80    5.40
  -1  -1   3   38.40    6.10
   1  -1  -3   37.10    5.80
  -1  -1   3   41.40    6.00
  -1  -1   3   41.90    5.80
  -1  -1   3   31.30    5.60
   1   1  -3   33.70    5.50
  -1   1   3   41.80    5.80
  -1   1   3   38.00    5.90
  -1   1   3   31.40    5.40
   1   1  -3   50.99    5.70
   1   1  -3   44.60    6.10
  -1   1   3   41.90    5.60
   0  -1   3   68.59    7.80
   0  -1   3   70.39    7.70
   0  -1  -3   61.09    7.80
   0  -1   3   67.79    8.10
   0   1   3   52.69    7.60
   0   1  -3   69.09    7.60
   0   1  -3   61.69    7.90
   0   1   3   60.89    7.80
   0   1  -3   52.89    7.70
   0   1  -3   69.79    7.80
  -1  -1  -3  568.94   68.59
  -1  -1  -3  618.04   68.69
  -1  -1  -3  596.64   68.59
   1  -1   3  589.14   68.59
  -1  -1  -3  690.63   68.69
  -1   1  -3  561.14   68.59
   1   1   3  641.54   68.59
   1   1   3  577.44   68.59
   1   1   3  614.24   68.59
  -1   1  -3  620.24   68.59
   2  -1   3   69.99   11.10
   2  -1   3   85.09   12.10
  -2  -1  -3   99.69   12.30
   2  -1   3   55.79   12.00
  -2  -1  -3   77.89   11.40
  -2  -1  -3   91.59   11.90
  -2  -1  -3   86.79   12.30
  -2   1  -3   84.79   12.10
  -2   1  -3   78.09   11.30
   2   1   3  100.29   12.10
   2   1   3   75.19   11.30
   2   1   3   83.79   12.40
  -2   1  -3   66.09   13.40
   2   1   3   72.59   12.00
  -3  -1  -3  293.97   33.40
   3  -1   3  266.07   32.90
   3  -1   3  263.17   32.90
  -3  -1  -3  299.07   32.90
  -3  -1  -3  270.17   32.80
   3  -1   3  274.47   33.60
   3   1   3  317.57   32.90
  -3   1  -3  261.97   32.70
  -3   1  -3  258.17   33.50
   3   1   3  284.37   33.10
   3   1   3  292.67   33.30
  -4  -1  -3    3.70    8.90
   4  -1   3   -2.20    7.00
  -4  -1  -3    1.40    7.50
   4  -1   3    3.60    9.40
   4  -1   3   -4.70    7.20
  -4  -1  -3   11.40    7.00
   4   1   3   -3.10    6.60
   4   1   3   -3.50    8.10
  -4   1  -3   -8.80    8.20
  -4   1  -3    7.90    7.10
  -4   1  -3   14.20    7.50
   5  -1   3  142.79   20.80
  -5  -1  -3  152.28   20.20
  -5  -1  -3  155.68   22.00
  -5  -1  -3  152.08   20.50
   5  -1   3  134.99   20.00
   5  -1   3  149.09   21.30
   5   1   3  150.08   21.20
  -5   1  -3  118.99   19.80
  -5   1  -3  147.89   19.90
  -5   1  -3  127.39   21.30
   5   1   3  163.78   21.20
   5   1   3  181.08   20.20
   6  -1   3  336.37   41.90
   6  -1   3  299.77   39.50
  -6  -1  -3  376.96   39.90
  -6  -1  -3  304.37   41.00
  -6  -1  -3  306.27   40.30
   6  -1   3  322.57   40.30
   6   1   3  343.97   39.70
   6   1   3  347.87   40.80
  -6   1  -3  367.56   39.70
  -6   1  -3  303.87   41.40
   6   1   3  322.37   41.30
  -6   1  -3  268.37   39.80
   6   1   3  336.27   41.30
   7  -1   3  259.47   38.70
   7  -1   3  248.68   36.40
   7  -1   3  330.77   38.20
  -7  -1  -3  262.77   37.90
  -7  -1  -3  329.87   36.80
  -7  -1  -3  325.27   38.60
   7   1   3  322.77   39.60
  -7   1  -3  259.27   38.40
  -7   1  -3  271.87   37.70
   7   1   3  291.27   38.60
   7   1   3  253.77   36.50
   7   1   3  245.18   38.00
  -7   1  -3  285.77   35.70
  -8  -1  -3    1.40   17.50
   8  -1   3   17.60   15.10
  -8  -1  -3  -12.70   19.50
   8  -1   3   -8.00   16.90
  -8  -1  -3   25.60   14.60
   8  -1   3  -17.30   19.60
   8   1   3   23.60   13.50
  -8   1  -3   -8.70   21.00
   8   1   3   18.60   13.50
  -8   1  -3   15.80   14.40
  -8   1  -3   10.20   16.20
   8   1   3    3.80   13.30
   8   1   3   -3.30   14.60
   8   1   3   -8.70   17.30
  -9  -1  -3   33.00   21.40
   9  -1   3    0.60   18.30
   9  -1   3   24.00   18.80
   9  -1   3    0.90   14.20
  -9  -1  -3    6.00   13.80
  -9  -1  -3   11.30   17.20
   9  -1   3   30.20   15.40
   9   1   3   21.10   14.50
   9   1   3   31.70   15.40
  -9   1  -3    9.50   18.00
   9   1   3   -5.70   20.40
   9   1   3    2.10   14.10
  -9   1  -3   10.40   16.90
   9   1   3   14.40   16.60
 -10  -1  -3   14.90   20.50
  10  -1   3   44.70   16.90
  10  -1   3    3.90   16.40
  10  -1   3   29.40   17.10
 -10  -1  -3   -5.60   17.70
 -10  -1  -3   37.30   15.40
  10   1   3   21.10   16.80
 -10   1  -3   39.30   15.60
  10   1   3   35.30   18.90
  10   1   3   30.80   22.90
  10   1   3    9.50   16.40
  10   1   3    3.10   15.80
 -10   1  -3   -6.20   17.10
  11  -1   3    5.30   20.30
 -11  -1  -3   22.00   19.20
  11  -1   3    7.90   17.80
  11  -1   3   -7.00   15.10
 -11  -1  -3    7.20   15.30
  11   1   3   -4.30   17.60
  11   1   3  -10.70   17.00
  11   1   3   14.40   14.90
  11   1   3   13.90   17.50
  11   1   3  -10.90   19.10
 -11   1  -3   15.80   13.50
  12  -1   3   -1.40   21.00
  12  -2  -3  -30.70   15.30
  12  -2  -3    6.80   21.50
  12  -2  -3    1.00   15.70
 -12  -2   3   19.30   24.50
  12   2  -3    5.00   19.50
  12   2  -3   24.30   21.10
  12   2  -3  -13.10   15.00
  12   2  -3    3.70   18.40
 -12   2   3    1.30   16.70
 -12   2   3  -17.10   19.70
 -11  -2   3    4.10   23.00
  11  -2  -3   10.10   20.40
 -11  -2   3   -0.40   16.20
  11  -2  -3  -13.60   16.50
 -11   2   3    1.20   22.40
 -11   2   3    1.30   15.10
  11   2  -3  -30.60   13.30
  11   2  -3   39.10   20.70
  11   2  -3    0.40   16.40
  11   2  -3   18.20   15.70
 -10  -2   3  169.28   33.00
 -10  -2   3  208.88   29.10
  10  -2  -3  157.88   29.40
 -10  -2   3  177.48   33.40
  10  -2  -3  179.78   29.60
  10  -2  -3  152.58   30.20
  10   2  -3  175.18   30.10
 -10   2   3  172.28   32.10
 -10   2   3  148.49   30.00
 -10   2   3  194.38   28.30
  10   2  -3  155.68   28.20
  10   2  -3  240.08   30.60
  10   2  -3  182.28   34.00
   9  -2  -3   36.40   15.50
   9  -2  -3   41.60   16.40
   9  -2  -3   71.69   21.00
  -9  -2   3   76.39   19.80
   9   2  -3   70.59   15.30
   9   2  -3   31.80   17.30
   9   2  -3   65.69   21.00
  -9   2   3   58.29   17.70
  -9   2   3   63.89   20.70
  -9   2   3   40.50   15.60
   9   2  -3   36.20   17.20
  -8  -2   3   44.20   19.80
   8  -2  -3   38.30   17.50
   8  -2  -3   62.69   16.90
   8  -2  -3   78.99   20.20
   8  -2  -3   19.90   16.10
  -8  -2   3   74.69   17.50
  -8   2   3   79.79   20.90
   8   2  -3   62.09   20.60
   8   2  -3   50.89   16.40
  -8   2   3   62.69   15.50
  -8   2   3   51.39   18.20
   8   2  -3   65.19   17.70
   8   2  -3   57.59   15.80
  -7  -2   3  281.37   39.10
   7  -2  -3  362.26   39.10
   7  -2  -3  267.77   39.50
   7  -2  -3  232.78   38.20
   7  -2  -3  260.07   39.30
  -7  -2   3  346.17   38.60
   7   2  -3  289.97   38.80
   7   2  -3  272.37   38.10
  -7   2   3  341.17   37.90
  -7   2   3  330.77   40.30
   7   2  -3  334.97   40.00
  -7   2   3  286.67   38.30
   7   2  -3  322.77   38.40
   6  -2  -3  317.57   35.30
   6  -2  -3  303.67   35.70
   6  -2  -3  278.47   36.50
   6  -2  -3  327.17   35.50
  -6  -2   3  284.87   35.30
  -6  -2   3  302.27   35.80
   6   2  -3  216.28   35.10
  -6   2   3  269.47   34.70
   6   2  -3  286.27   34.90
   6   2  -3  260.37   34.70
  -6   2   3  290.17   35.00
   6   2  -3  301.77   36.10
  -5  -2   3  124.09   17.40
   5  -2  -3  124.69   16.90
  -5  -2   3  138.49   18.10
  -5  -2   3   98.69   18.40
   5  -2  -3   86.99   16.40
   5  -2  -3  109.09   16.30
   5  -2  -3  121.09   17.60
  -5   2   3  126.49   17.80
  -5   2   3  105.99   16.80
   5   2  -3   90.99   17.20
   5   2  -3  128.39   17.60
   5   2  -3  128.19   17.30
  -5   2   3   94.69   16.20
   5   2  -3  135.29   17.10
  -4  -2   3  473.25   54.79
  -4  -2   3  554.04   55.09
   4  -2  -3  487.45   56.19
   4  -2  -3  472.75   54.69
  -4  -2   3  432.66   55.29
   4  -2  -3  495.95   54.69
   4   2  -3  437.16   57.19
   4   2  -3  521.75   54.79
   4   2  -3  409.26   54.79
  -4   2   3  472.95   54.69
  -4   2   3  519.55   55.29
  -4   2   3  446.16   54.59
   4   2  -3  474.15   54.59
   3  -2  -3  475.95   53.49
  -3  -2   3  470.45   53.69
  -3  -2   3  482.25   53.59
   3  -2  -3  422.56   53.39
  -3  -2   3  492.65   53.89
  -3   2   3  385.16   53.39
   3   2  -3  496.65   53.49
  -3   2   3  458.55   53.39
   3   2  -3  486.65   53.29
   3   2  -3  510.25   53.59
  -3   2   3  402.06   53.69
   3   2  -3  503.85   53.79
  -2  -2   3   36.40    8.40
   2  -2  -3   47.10    8.20
   2  -2  -3   32.90    9.10
   2   2  -3   39.90    9.70
   2   2  -3   68.19    8.80
   2   2  -3   50.99    9.00
   2   2  -3   34.80    7.40
  -1  -2   3   54.69    7.20
  -1  -2   3   51.99    6.80
   1  -2  -3   42.70    7.20
  -1  -2   3   48.10    7.90
   1  -2  -3   42.00    6.60
  -1  -2   3   46.10    7.90
   1  -2  -3   51.19    6.80
   1   2  -3   63.09    7.90
   1   2  -3   59.89    8.10
   1   2  -3   43.50    6.90
   1   2  -3   61.59    7.90
  -1   2   3   44.10    6.90
   1   2  -3   51.69    7.30
   0  -2   3  131.09   13.70
   0  -2   3  125.79   14.30
   0  -2  -3  109.19   13.50
   0  -2   3   97.19   13.70
   0  -2  -3  111.99   13.80
   0  -2  -3  123.59   14.20
   0  -2   3  115.89   13.90
   0   2  -3  127.39   14.30
   0   2  -3  101.59   13.70
   0   2  -3  130.59   13.60
  -1  -2  -3   78.09    9.30
  -1  -2  -3   90.29    9.80
   1  -2   3   61.59    8.30
  -1  -2  -3   65.99    9.30
   1  -2   3   35.60    9.00
   1  -2   3   53.29    8.90
  -1  -2  -3   58.69    9.40
   1   2   3   63.89    8.80
  -1   2  -3   51.29    8.70
   1   2   3   76.99    8.90
  -1   2  -3   40.00    9.30
   1   2   3   75.09    9.70
   1   2   3   59.99    9.40
  -1   2  -3   58.19    8.60
  -2  -2  -3   25.80    6.30
  -2  -2  -3   12.60    6.30
   2  -2   3   14.80    6.00
  -2  -2  -3   17.20    7.50
   2  -2   3    7.80    6.50
   2  -2   3    6.30    8.40
  -2  -2  -3   24.90    6.70
   2   2   3    8.90    6.00
  -2   2  -3   11.30    5.70
   2   2   3   16.60    6.60
  -2   2  -3   -6.30   11.80
   2   2   3   13.40    6.50
   2   2   3   -5.10    7.00
  -2   2  -3   13.40    6.00
  -3  -2  -3  430.56   45.30
   3  -2   3  367.36   44.60
  -3  -2  -3  443.16   44.90
   3  -2   3  350.06   44.70
  -3  -2  -3  392.86   44.60
   3  -2   3  317.57   45.10
  -3   2  -3  373.66   44.50
   3   2   3  423.36   44.80
   3   2   3  441.56   44.70
  -3   2  -3  311.27   45.00
   3   2   3  414.46   44.90
   3   2   3  385.66   44.60
  -4  -2  -3  236.58   28.50
  -4  -2  -3  257.97   28.80
   4  -2   3  247.58   28.50
   4  -2   3  235.98   29.50
   4  -2   3  259.97   28.90
  -4  -2  -3  227.98   29.60
   4   2   3  206.78   28.20
   4   2   3  218.18   29.40
   4   2   3  236.08   29.10
   4   2   3  250.97   28.40
  -4   2  -3  203.88   29.20
  -4   2  -3  218.48   28.30
   4   2   3  270.57   29.20
   5  -2   3  191.58   26.00
  -5  -2  -3  200.58   25.60
   5  -2   3  187.78   25.30
  -5  -2  -3  204.68   25.20
  -5  -2  -3  187.48   26.30
   5  -2   3  155.38   26.90
  -5   2  -3  203.08   25.00
  -5   2  -3  141.99   26.20
   5   2   3  219.58   26.10
   5   2   3  235.08   26.40
   5   2   3  226.88   25.10
   5   2   3  243.88   25.40
  -5   2  -3  141.39   25.10
   5   2   3  216.28   27.00
  -6  -2  -3   35.20   14.00
   6  -2   3   45.20   12.00
   6  -2   3   33.70   12.00
  -6  -2  -3   49.90   11.60
  -6  -2  -3   62.39   15.70
   6  -2   3   24.40   15.30
   6   2   3   29.50   13.50
   6   2   3   24.50   12.30
   6   2   3   56.29   11.70
   6   2   3   39.00   12.50
   6   2   3   45.20   13.10
  -6   2  -3   44.40   10.90
  -6   2  -3   30.40   14.70
  -6   2  -3   41.00   13.00
   7  -2   3  115.89   20.60
   7  -2   3   57.39   16.30
  -7  -2  -3   83.39   19.60
  -7  -2  -3  114.09   17.30
   7  -2   3   68.79   16.30
  -7  -2  -3   70.39   22.00
   7   2   3   88.89   17.40
  -7   2  -3   71.99   21.10
   7   2   3   76.09   19.00
  -7   2  -3  104.99   16.40
  -7   2  -3   76.89   16.60
   7   2   3   71.79   16.90
   7   2   3   87.19   16.80
   7   2   3  108.19   17.30
  -8  -2  -3   21.00   20.00
   8  -2   3   51.79   16.50
   8  -2   3   58.99   19.90
   8  -2   3   59.79   17.90
  -8  -2  -3   82.99   16.70
  -8   2  -3   62.99   16.00
   8   2   3   57.49   19.90
   8   2   3   41.90   19.00
  -8   2  -3   69.79   17.50
   8   2   3   37.80   17.00
   8   2   3   84.89   16.80
  -8   2  -3   73.39   17.20
   8   2   3   60.69   15.80
  -9  -2  -3   50.69   17.10
   9  -2   3    3.80   15.40
  -9  -2  -3   -9.40   17.80
  -9  -2  -3   16.30   21.00
   9  -2   3   12.60   20.10
   9  -2   3   22.70   14.30
   9   2   3  -10.10   14.90
   9   2   3   19.80   14.90
  -9   2  -3    5.40   13.20
   9   2   3   21.00   14.20
  -9   2  -3    8.70   20.10
   9   2   3   36.60   19.20
   9   2   3   13.20   14.20
  -9   2  -3   23.60   16.20
  10  -2   3   48.70   21.10
  10  -2   3   54.09   17.20
  10  -2   3   32.30   16.70
  10  -2   3   16.80   16.90
 -10  -2  -3   85.89   23.70
 -10  -2  -3   50.09   18.90
 -10  -2  -3   72.69   23.60
 -10   2  -3   47.30   14.60
  10   2   3   13.50   16.80
  10   2   3    4.00   17.60
  10   2   3   32.90   16.60
  10   2   3   32.70   17.70
 -10   2  -3   21.80   18.90
  10   2   3   18.30   19.20
 -11  -2  -3   12.60   21.50
  11  -2   3   28.40   17.90
  11  -2   3   35.00   19.20
  11  -2   3    2.30   18.00
 -11  -2  -3   26.70   22.40
  11  -2   3  -14.90   17.10
  11   2   3    0.80   18.60
 -11   2  -3   22.90   15.60
 -11   2  -3    3.40   18.00
  11   2   3  -21.40   14.50
  11   2   3   19.20   17.10
  12  -3  -3   -7.80   19.30
  12  -3  -3  -14.10   18.80
 -12   3   3   -7.90   15.00
  12   3  -3  -10.90   15.00
  12   3  -3    2.10   22.30
  12   3  -3  -10.40   15.60
  11  -3  -3   37.90   17.90
 -11  -3   3   72.59   22.00
  11   3  -3   64.49   18.20
  11   3  -3   39.50   17.40
 -11   3   3   50.89   17.00
  11   3  -3   30.60   16.00
  10  -3  -3    2.50   16.80
  10  -3  -3    9.50   14.70
 -10  -3   3   12.60   15.90
  10  -3  -3    1.30   19.60
 -10  -3   3   -5.00   18.50
  10   3  -3    6.00   16.90
 -10   3   3   14.40   17.60
  10   3  -3   14.40   13.50
 -10   3   3   18.40   23.50
  10   3  -3    9.30   22.10
   9  -3  -3    8.40   14.50
  -9  -3   3   11.20   17.30
  -9  -3   3   11.50   18.10
   9  -3  -3  -15.80   17.80
   9  -3  -3   18.20   16.70
   9   3  -3   29.50   14.20
   9   3  -3   11.30   12.30
   9   3  -3   33.70   16.20
   9   3  -3   10.50   20.10
  -9   3   3    2.80   16.10
  -9   3   3   43.50   21.60
  -9   3   3   30.80   13.60
  -8  -3   3   75.99   22.30
   8  -3  -3   83.79   19.00
  -8  -3   3  128.99   20.30
   8  -3  -3   92.29   20.00
   8  -3  -3   99.09   22.10
   8  -3  -3   98.59   20.60
  -8   3   3   81.99   20.30
   8   3  -3   92.59   18.50
   8   3  -3   74.99   23.20
  -8   3   3  108.19   17.60
  -8   3   3   89.19   24.50
   8   3  -3   68.09   18.90
   8   3  -3   80.19   16.80
  -7  -3   3   13.70   13.60
   7  -3  -3   14.60   12.80
   7  -3  -3   36.70   13.10
   7  -3  -3   42.60   16.10
  -7  -3   3    1.30   15.00
   7  -3  -3   11.90   13.90
  -7   3   3   26.90   12.00
   7   3  -3   -2.40   16.60
   7   3  -3   18.40   10.60
  -7   3   3   15.40   13.40
   7   3  -3    7.70   12.90
   7   3  -3   11.40   13.30
  -7   3   3   20.60   18.00
  -6  -3   3   48.80   13.80
   6  -3  -3   58.49   12.70
   6  -3  -3   50.99   13.30
  -6  -3   3   46.80   14.90
   6  -3  -3   70.39   14.80
  -6  -3   3   48.80   13.60
   6   3  -3   57.29   16.30
   6   3  -3   21.40   10.20
   6   3  -3   35.60   12.00
   6   3  -3   27.10   12.80
  -6   3   3   86.29   13.10
  -6   3   3   81.59   11.80
   5  -3  -3  826.22  109.89
  -5  -3   3  958.10  109.99
  -5  -3   3  874.11  110.39
  -5  -3   3 1080.49  110.59
   5  -3  -3  932.01  109.99
   5   3  -3 1075.09  110.09
   5   3  -3  970.60  110.19
  -5   3   3  922.21  109.79
   5   3  -3 1036.40  109.99
   5   3  -3 1008.90  110.19
  -4  -3   3   16.60    7.60
  -4  -3   3   -3.70    9.50
   4  -3  -3    7.20    9.00
  -4  -3   3   13.90    8.00
   4  -3  -3    2.00    8.00
   4  -3  -3   11.60    7.20
  -4  -3   3   -8.80    8.20
  -4   3   3   19.60    7.00
   4   3  -3   13.10    6.80
  -4   3   3    5.80    7.30
   4   3  -3   14.30    7.90
  -4   3   3  -23.10    9.50
   4   3  -3   10.30    5.80
  -3  -3   3 1101.59  123.69
  -3  -3   3 1172.88  124.19
  -3  -3   3 1068.19  123.89
  -3  -3   3 1185.58  123.89
   3  -3  -3  958.00  123.49
   3  -3  -3  900.91  123.59
   3   3  -3 1067.59  123.49
   3   3  -3 1127.69  123.59
   3   3  -3 1224.68  123.79
  -3   3   3  969.90  123.49
   3   3  -3 1178.98  123.79
   3   3  -3 1197.78  123.79
   2  -3  -3   32.00    8.00
  -2  -3   3   29.00    8.90
  -2  -3   3   26.60    7.00
   2  -3  -3   33.70    8.40
   2   3  -3   40.60    8.10
   2   3  -3   34.70    7.50
   2   3  -3   57.59    8.40
   2   3  -3   41.30    9.10
   2   3  -3   36.40    6.40
   1  -3  -3   -3.50    3.80
  -1  -3   3    4.80    4.70
  -1  -3   3   -9.80    5.10
  -1  -3   3   -3.50    6.70
  -1  -3   3    3.80    7.20
  -1  -3   3  -10.10    3.80
   1   3  -3   -2.10    7.40
   1   3  -3   -9.00    4.60
   0  -3   3 2463.05  278.17
   0  -3  -3 2617.24  278.47
   0  -3   3 2477.45  278.57
   0   3   3 2625.04  278.47
   0   3  -3 2404.76  278.17
   0   3  -3 2567.14  278.57
   0   3  -3 2171.98  278.37
  -1  -3  -3   62.79    8.10
   1  -3   3   41.50    7.80
  -1  -3  -3   59.79    7.90
  -1  -3  -3   51.89   10.10
  -1  -3  -3   45.80    8.10
   1   3   3   56.59    8.10
   1   3   3   43.80    9.70
  -2  -3  -3   49.80    7.70
  -2  -3  -3   55.39    8.20
   2  -3   3   41.30   10.40
  -2  -3  -3   54.89    8.30
   2  -3   3   30.00    6.70
  -2  -3  -3   47.10   10.10
   2   3   3   29.10    6.30
  -2   3  -3   47.90    7.00
   2   3   3   46.00    7.30
  -2   3  -3   16.80    7.90
   2   3   3   48.80    7.40
  -2   3  -3   24.40    7.00
   3  -3   3   -3.00    8.20
  -3  -3  -3   13.00    7.00
   3  -3   3    7.90    5.90
  -3  -3  -3   13.20    7.00
  -3  -3  -3   -1.50    8.20
  -3  -3  -3    5.50    7.20
  -3   3  -3   21.80    7.50
   3   3   3    6.00    7.40
   3   3   3   15.70    6.70
   3   3   3    8.60    5.70
   3   3   3   14.50    6.00
   3   3   3    6.60    6.20
  -3   3  -3   12.50    6.30
  -3   3  -3   28.90    6.30
  -4  -3  -3 1502.25  159.48
   4  -3   3 1186.38  158.98
  -4  -3  -3 1233.38  158.98
  -4  -3  -3 1433.56  159.18
   4   3   3 1484.55  159.28
   4   3   3 1443.86  159.38
   4   3   3 1508.55  159.18
   4   3   3 1481.35  159.08
   5  -3   3    1.10    8.60
   5  -3   3   -4.90   11.20
  -5  -3  -3   -6.90   10.70
  -5  -3  -3   13.10    9.00
   5  -3   3   30.80    9.40
  -5  -3  -3   -2.60    9.80
   5   3   3  -19.20    9.90
  -5   3  -3    1.40   11.50
  -5   3  -3   22.80    9.00
   5   3   3   -6.70   10.30
  -5   3  -3    6.10    8.30
   5   3   3    0.10    8.60
   5   3   3    7.20    9.60
   5   3   3    3.20    7.80
   6  -3   3  418.36   56.89
  -6  -3  -3  500.35   56.99
   6  -3   3  396.56   56.79
  -6  -3  -3  516.75   58.09
   6  -3   3  419.76   57.49
  -6  -3  -3  551.54   57.89
   6   3   3  528.05   57.19
  -6   3  -3  449.16   56.09
   6   3   3  473.85   57.69
  -6   3  -3  401.66   57.69
   6   3   3  554.64   56.99
   6   3   3  544.15   56.49
   6   3   3  505.05   57.49
   7  -3   3   95.29   18.20
  -7  -3  -3   82.19   22.40
  -7  -3  -3   84.29   20.00
   7  -3   3   64.49   17.80
  -7  -3  -3  121.79   18.00
   7  -3   3   66.49   21.80
   7   3   3  115.89   20.80
   7   3   3   61.09   17.00
  -7   3  -3   70.29   19.30
   7   3   3   84.29   19.10
   7   3   3  130.09   19.30
   7   3   3  154.28   22.60
  -7   3  -3   42.90   19.80
  -7   3  -3  106.29   16.90
   8  -3   3   26.70   15.60
  -8  -3  -3   56.49   23.20
   8  -3   3   45.20   17.20
   8  -3   3   44.70   19.80
  -8  -3  -3   46.60   18.40
  -8  -3  -3   52.39   16.20
   8   3   3   52.39   18.60
  -8   3  -3   57.29   17.10
   8   3   3   68.49   17.00
   8   3   3   51.89   17.70
  -8   3  -3   65.69   15.40
   8   3   3   61.29   15.80
  -9  -3  -3  148.49   31.20
   9  -3   3  149.09   30.40
  -9  -3  -3  123.19   28.00
   9  -3   3  154.38   27.50
  -9  -3  -3  198.38   26.70
   9  -3   3  127.69   27.10
   9   3   3  151.18   25.30
   9   3   3  194.18   28.20
  -9   3  -3  191.48   26.00
   9   3   3  168.08   28.90
   9   3   3  187.18   25.50
   9   3   3  170.18   29.00
  10  -3   3   41.40   19.10
 -10  -3  -3   55.69   17.40
 -10  -3  -3   61.39   24.80
  10  -3   3   16.50   24.00
 -10  -3  -3   58.49   21.00
  10  -3   3   51.39   19.20
 -10   3  -3   51.89   15.30
  10   3   3   37.90   17.20
  10   3   3   29.40   19.20
 -10   3  -3   40.40   20.80
  10   3   3   23.20   16.90
  10   3   3   51.29   18.30
  10   3   3   50.19   16.40
  11  -3   3    1.80   17.70
  11  -3   3   -8.20   19.60
  11  -3   3    1.30   15.30
  11  -3   3  -16.70   18.40
  11   3   3   10.20   15.60
  11   3   3   47.10   17.80
  11   3   3  -21.90   15.60
 -11   3  -3  -15.00   18.90
  11   3   3    2.70   15.90
  11   3   3   -8.60   17.60
 -11   3  -3   -1.80   14.00
  12   4  -3    4.70   19.30
 -12   4   3    9.00   14.90
  12   4  -3   14.90   18.20
  12   4  -3  -26.20   14.60
 -11  -4   3   70.69   22.80
  11  -4  -3   20.20   21.70
  11  -4  -3   79.29   22.90
 -11  -4   3   31.90   17.60
  11   4  -3   20.40   16.70
  11   4  -3   81.19   21.60
 -11   4   3   43.70   15.80
  11   4  -3   30.50   17.20
  11   4  -3   72.69   21.30
  11   4  -3   33.40   15.70
  10  -4  -3   -7.60   16.60
  10  -4  -3  -17.40   14.80
 -10  -4   3   13.20   16.50
  10  -4  -3   19.80   15.70
 -10  -4   3   49.20   21.20
  10  -4  -3    7.70   19.60
  10   4  -3    8.90   13.30
  10   4  -3   16.50   20.80
 -10   4   3    1.20   13.60
  10   4  -3   13.20   18.60
  10   4  -3   13.00   16.10
   9  -4  -3   26.70   16.30
  -9  -4   3   34.10   16.20
   9  -4  -3   23.00   13.50
   9  -4  -3   37.40   17.20
  -9  -4   3   33.50   19.40
  -9   4   3   21.10   12.80
   9   4  -3   29.50   18.30
   9   4  -3   29.70   15.50
  -9   4   3   58.89   20.70
   9   4  -3   22.40   13.10
   9   4  -3   25.00   14.70
  -9   4   3   30.40   16.20
   8  -4  -3   29.10   15.80
  -8  -4   3   48.10   16.20
  -8  -4   3    2.80   18.10
   8  -4  -3   31.90   19.90
   8  -4  -3   57.99   16.80
   8  -4  -3   27.70   16.30
   8   4  -3   22.90   11.70
   8   4  -3   48.40   20.30
   8   4  -3   35.40   14.20
  -8   4   3   54.79   20.00
  -8   4   3   15.00   16.20
   8   4  -3   41.10   14.20
  -8   4   3   48.80   13.30
   7  -4  -3  113.79   19.30
   7  -4  -3  121.89   21.10
  -7  -4   3   88.19   21.00
  -7  -4   3  134.49   19.90
  -7  -4   3  120.59   21.80
   7  -4  -3   95.69   19.70
   7   4  -3  102.39   21.50
  -7   4   3  102.09   18.60
   7   4  -3   75.59   18.30
  -7   4   3   73.69   21.20
  -7   4   3  112.89   17.40
   7   4  -3   95.19   18.30
   6  -4  -3  198.18   25.20
  -6  -4   3  196.58   26.50
  -6  -4   3  186.28   25.20
   6  -4  -3  163.38   24.90
  -6  -4   3  205.88   25.60
   6  -4  -3  179.48   25.30
  -6  -4   3  187.08   26.20
   6   4  -3  177.68   26.80
  -6   4   3  132.39   24.70
  -6   4   3  152.18   24.20
   6   4  -3  179.88   24.60
   6   4  -3  193.78   24.50
  -6   4   3  162.98   23.30
   6   4  -3  161.98   24.50
  -5  -4   3    6.30    9.00
   5  -4  -3   13.20    7.90
  -5  -4   3   14.40   10.00
   5  -4  -3   12.60    9.40
  -5  -4   3    3.30    8.70
  -5  -4   3   11.90   11.60
   5  -4  -3   26.50   11.10
   5   4  -3   10.70    8.00
   5   4  -3   -2.20    7.20
  -5   4   3   22.60   12.00
  -5   4   3   19.80    8.90
   5   4  -3  -13.20   11.80
  -5   4   3    0.00   10.30
   5   4  -3   15.40   12.40
  -4  -4   3   22.50    8.60
  -4  -4   3   32.70    9.20
   4  -4  -3   55.89    9.50
  -4  -4   3   22.70    9.90
  -4  -4   3   29.40    8.60
   4   4  -3   26.70    8.60
   4   4  -3   15.10   14.50
   4   4  -3   27.90    7.30
   4   4  -3   16.30    6.70
  -3  -4   3    2.00    6.00
  -3  -4   3    2.30    6.00
  -3  -4   3  -19.70    8.00
  -3  -4   3   -8.40    7.60
   3  -4  -3   13.90    5.90
  -3  -4   3  -12.00    7.30
   3   4  -3  -23.00    6.80
   3   4  -3  -14.40    8.10
   3   4  -3   -0.60    5.00
   3   4  -3    0.20    6.70
   2  -4  -3  637.24   77.69
   2  -4  -3  618.54   77.39
  -2  -4   3  759.32   77.99
  -2  -4   3  700.03   77.99
   2  -4  -3  595.64   77.29
  -2  -4   3  673.23   77.39
   2   4  -3  723.03   77.59
   2   4  -3  772.72   77.49
  -1  -4   3  919.71  103.39
  -1  -4   3  885.41  102.79
   1  -4  -3  872.01  103.09
  -1  -4   3  899.71  103.19
   1   4  -3  868.21  103.19
   1   4  -3  931.31  103.19
   1   4  -3  945.51  103.29
   1   4  -3  965.10  102.69
   0  -4  -3  314.87   34.30
   0  -4   3  245.48   33.80
   0   4  -3  303.27   34.30
   0   4   3  294.57   34.00
   0   4  -3  297.17   34.10
  -1  -4  -3  836.22   85.19
   1  -4   3  698.83   84.49
   1  -4   3  670.93   84.79
  -1   4  -3  732.93   85.19
   1   4   3  867.31   85.19
   1   4   3  852.91   84.59
  -1   4  -3  679.03   84.49
  -1   4  -3  669.43   84.79
  -2  -4  -3  552.94   59.99
  -2  -4  -3  558.84   59.39
  -2  -4  -3  504.95   59.39
   2  -4   3  441.66   59.29
  -2  -4  -3  539.95   59.49
   2   4   3  558.34   59.29
   2   4   3  498.65   59.79
   3  -4   3  538.85   73.29
   3  -4   3  591.44   73.29
  -3  -4  -3  617.54   73.39
  -3  -4  -3  729.33   73.79
   3  -4   3  546.95   73.69
   3   4   3  707.03   73.29
   3   4   3  729.43   73.69
  -3   4  -3  537.55   73.29
   3   4   3  749.13   73.39
   3   4   3  650.13   73.39
   3   4   3  696.83   73.49
   4  -4   3  250.57   34.80
  -4  -4  -3  291.97   35.10
  -4  -4  -3  307.27   35.30
  -4  -4  -3  350.16   36.10
   4   4   3  291.77   35.20
   4   4   3  315.37   35.40
   4   4   3  270.97   35.00
   4   4   3  312.97   34.70
   4   4   3  339.87   34.80
  -4   4  -3  241.18   34.40
  -5  -4  -3  133.89   19.50
  -5  -4  -3  129.29   18.50
  -5  -4  -3  157.88   19.40
   5  -4   3   84.99   17.60
   5  -4   3   87.19   19.30
   5  -4   3  147.09   19.40
   5   4   3  124.99   18.40
   5   4   3  132.59   18.00
  -5   4  -3  123.59   18.50
   5   4   3  165.78   19.30
   5   4   3  130.69   18.70
   5   4   3  108.29   18.90
  -5   4  -3  120.09   17.40
  -6  -4  -3  107.59   18.60
   6  -4   3   97.39   17.10
   6  -4   3   77.29   16.50
  -6  -4  -3   98.59   19.00
  -6  -4  -3  134.09   17.10
   6  -4   3   73.69   18.40
   6   4   3   64.49   15.70
  -6   4  -3   86.69   16.20
   6   4   3   82.69   17.40
   6   4   3  109.69   17.90
   6   4   3  110.99   16.30
  -6   4  -3  113.39   16.00
  -6   4  -3   72.89   17.80
   6   4   3  105.79   17.90
   7  -4   3  -11.50   17.30
   7  -4   3   20.90   14.70
  -7  -4  -3   23.60   16.30
  -7  -4  -3   27.50   13.20
   7  -4   3   29.40   13.30
  -7   4  -3   23.00   14.40
   7   4   3  -13.80   13.10
   7   4   3   37.20   12.70
   7   4   3   15.40   15.10
  -7   4  -3   29.80   12.50
   7   4   3    6.50   12.50
   7   4   3    0.60   14.50
  -7   4  -3   31.30   17.00
  -8  -4  -3  -34.50   16.40
  -8  -4  -3    6.30   15.50
   8  -4   3   16.60   18.00
  -8  -4  -3    1.10   13.40
   8  -4   3    6.50   14.70
   8  -4   3   -3.50   12.80
   8   4   3   19.40   14.30
   8   4   3   -5.40   12.90
   8   4   3    2.60   12.50
   8   4   3    0.50   19.50
   8   4   3    6.60   14.80
  -8   4  -3   14.30   13.80
  -8   4  -3   14.40   12.50
   9  -4   3    6.50   18.80
   9  -4   3    4.20   15.00
  -9  -4  -3   17.30   19.90
  -9  -4  -3   23.30   15.90
   9  -4   3   14.50   15.80
   9   4   3   20.40   14.70
  -9   4  -3   21.30   17.10
   9   4   3   30.90   16.00
   9   4   3   12.80   14.60
  -9   4  -3   23.60   13.50
   9   4   3  -20.30   18.80
   9   4   3    3.00   14.60
  10  -4   3  -15.60   15.60
  10  -4   3   -9.80   18.40
  10  -4   3  -14.80   21.20
 -10  -4  -3  -10.80   21.20
 -10  -4  -3  -12.60   15.20
 -10   4  -3  -21.80   13.40
 -10   4  -3   -9.00   18.10
  10   4   3   11.90   20.90
  10   4   3   -0.40   15.30
  10   4   3    8.80   15.40
  10   4   3  -17.10   15.80
  10   4   3   16.70   15.50
 -11  -4  -3   15.60   20.50
  11  -4   3   24.50   17.80
 -11  -4  -3   27.80   16.80
  11  -4   3   -0.70   19.90
  11  -4   3    3.50   16.60
  11   4   3    0.00   16.60
  11   4   3   30.10   18.50
 -11   4  -3    3.10   17.50
  11   4   3   -0.90   15.20
  11   4   3   35.60   17.90
 -11   4  -3   23.20   14.60
 -11   4  -3   33.10   22.70
  12  -5  -3   30.70   19.00
  12   5  -3   12.30   19.90
  12   5  -3    0.20   16.90
  11  -5  -3   14.50   15.70
 -11  -5   3   17.50   22.70
 -11  -5   3  -37.00   16.50
  11  -5  -3   -6.20   16.40
  11  -5  -3  -13.50   17.90
 -11  -5   3   10.60   24.40
 -11  -5   3    9.50   16.10
  11   5  -3   15.70   16.40
 -11   5   3   47.00   18.30
  11   5  -3   22.00   20.90
  11   5  -3  -15.40   15.00
  11   5  -3   10.30   23.40
  11   5  -3   -4.50   13.50
 -11   5   3    0.40   12.60
 -10  -5   3   37.80   21.20
  10  -5  -3   40.00   17.50
 -10  -5   3   53.69   19.00
 -10  -5   3   67.89   19.00
  10  -5  -3   45.00   21.40
  10  -5  -3   43.00   17.50
  10   5  -3   39.50   15.40
 -10   5   3   26.40   23.80
  10   5  -3   48.90   18.50
 -10   5   3   62.69   20.20
  10   5  -3   57.59   22.60
 -10   5   3   43.30   14.30
  10   5  -3   20.80   14.30
   9  -5  -3   11.40   15.00
   9  -5  -3    3.80   15.50
  -9  -5   3    7.70   19.40
  -9  -5   3   25.90   16.20
   9  -5  -3   18.70   14.90
   9   5  -3   20.40   14.60
   9   5  -3   14.00   18.00
  -9   5   3   28.00   12.20
  -9   5   3   24.20   17.80
   9   5  -3   22.80   18.50
   9   5  -3   -6.30   11.30
   9   5  -3    8.40   14.30
  -8  -5   3   45.30   23.20
   8  -5  -3   39.80   19.00
  -8  -5   3   72.29   17.70
  -8  -5   3   67.19   19.70
   8  -5  -3   56.19   17.10
   8  -5  -3   44.30   16.90
  -8   5   3   64.59   18.60
   8   5  -3   60.59   16.20
   8   5  -3   43.90   12.30
  -8   5   3   92.99   15.10
   8   5  -3   49.50   20.30
  -8   5   3   52.39   19.60
   7  -5  -3   28.10   15.00
  -7  -5   3   72.69   19.60
  -7  -5   3   51.89   16.50
   7  -5  -3   58.69   16.90
  -7  -5   3   25.50   17.40
   7  -5  -3   77.99   18.30
  -7   5   3   63.69   15.30
   7   5  -3   13.60   13.50
  -7   5   3   59.69   13.10
   7   5  -3   35.90   12.30
   7   5  -3   86.69   18.70
  -7   5   3   75.09   18.80
   7   5  -3   67.99   15.20
  -6  -5   3  176.58   25.90
  -6  -5   3  234.68   27.60
   6  -5  -3  156.18   24.10
   6  -5  -3  129.79   23.50
  -6  -5   3  157.38   24.90
  -6  -5   3  203.38   25.70
   6  -5  -3  135.69   25.00
   6   5  -3  184.88   25.70
   6   5  -3  181.88   23.60
  -6   5   3  115.89   22.30
   6   5  -3  197.98   23.80
  -6   5   3  179.38   22.50
   6   5  -3  170.18   23.30
  -6   5   3  143.39   24.80
  -5  -5   3   51.09   11.50
   5  -5  -3   17.40   12.90
  -5  -5   3   54.29   13.80
   5  -5  -3   33.10   12.20
  -5  -5   3   73.39   13.30
   5  -5  -3   39.30   11.10
  -5  -5   3   66.89   13.70
  -5  -5   3   50.49   11.90
   5   5  -3   43.80   12.70
  -5   5   3   33.60   11.60
   5   5  -3   64.29   11.70
   5   5  -3   43.90    9.10
   5   5  -3   43.80   12.60
   5   5  -3   61.39    9.40
   4  -5  -3  559.24   76.69
  -4  -5   3  692.23   77.29
  -4  -5   3  728.53   77.19
  -4  -5   3  623.84   77.19
  -4  -5   3  663.33   76.89
   4  -5  -3  607.64   76.79
  -4  -5   3  750.22   77.39
   4   5  -3  640.44   76.29
   4   5  -3  680.03   77.09
   4   5  -3  758.32   76.99
   4   5  -3  691.53   76.69
   4   5  -3  746.03   76.79
  -4   5   3  617.74   76.79
  -3  -5   3  359.66   42.70
   3  -5  -3  336.67   42.30
  -3  -5   3  408.36   44.40
  -3  -5   3  350.66   43.00
  -3  -5   3  406.66   43.50
   3  -5  -3  366.26   42.90
   3   5  -3  375.86   43.40
   3   5  -3  321.67   42.60
   3   5  -3  342.77   42.70
   3   5  -3  430.56   42.70
   2  -5  -3  678.23   79.89
  -2  -5   3  762.52   80.29
   2  -5  -3  710.63   80.09
  -2  -5   3  684.93   79.99
   2   5  -3  766.42   79.49
   2   5  -3  688.03   80.19
   2   5  -3  631.34   79.49
  -1  -5   3   56.59    9.10
   1  -5  -3   59.89   12.20
  -1  -5   3   52.19    9.30
   1  -5  -3   82.59   11.40
  -1  -5   3   69.29   11.70
   1   5  -3   80.59   11.50
   1   5  -3   63.99   11.60
   1   5  -3   69.39   11.10
   0  -5  -3  127.99   16.50
   0  -5   3  104.89   15.80
   0  -5   3  119.99   16.00
   0   5  -3  138.89   16.60
   0   5  -3  104.19   15.70
   0   5   3  109.89   15.90
   1  -5   3   41.70   10.30
  -1  -5  -3   45.20   10.40
   1   5   3   49.70    9.90
  -1   5  -3   51.99    9.30
  -1   5  -3   45.40   10.70
  -2  -5  -3   10.50    5.80
   2  -5   3    7.70    4.80
  -2  -5  -3    6.20    5.60
  -2  -5  -3    9.80    5.40
  -2  -5  -3   -7.40    8.00
   2   5   3    3.70    8.10
  -2   5  -3   19.00    5.30
   2   5   3    8.20    4.80
  -2   5  -3    4.20    5.10
   3   5   3   65.99   10.80
  -4  -5  -3  501.95   53.39
  -4  -5  -3  408.76   52.59
   4  -5   3  374.86   52.59
  -4  -5  -3  498.45   53.19
   4   5   3  514.45   52.49
   4   5   3  481.95   53.39
   4   5   3  418.26   52.59
   4   5   3  457.65   52.49
   5  -5   3   12.10    9.90
  -5  -5  -3   41.30   11.10
   5  -5   3   13.10   10.20
  -5  -5  -3   12.60   13.60
   5  -5   3   17.90   13.00
  -5  -5  -3   12.00   11.80
   5   5   3   -0.30    9.80
   5   5   3   32.20   12.40
   5   5   3    3.70    7.50
   5   5   3   14.60   10.40
   5   5   3    6.30    9.00
   6  -5   3  156.38   31.30
  -6  -5  -3  267.37   33.80
  -6  -5  -3  334.27   33.20
  -6  -5  -3  253.87   30.80
   6  -5   3  155.78   29.60
   6  -5   3  221.48   30.60
   6   5   3  222.48   30.20
   6   5   3  271.67   29.50
  -6   5  -3  194.68   28.80
   6   5   3  255.47   31.00
   6   5   3  258.37   29.20
  -6   5  -3  168.58   29.60
  -7  -5  -3    2.20   20.60
   7  -5   3  -29.40   14.70
  -7  -5  -3    7.50   14.50
  -7  -5  -3   -0.80   15.50
   7  -5   3  -29.80   17.20
   7  -5   3    7.60   14.40
   7   5   3   -5.00   12.90
   7   5   3    6.40   13.70
  -7   5  -3   11.30   12.10
   7   5   3   24.70   15.30
   7   5   3  -17.40   11.90
  -7   5  -3    6.10   14.40
   7   5   3    4.20   11.20
  -8  -5  -3    1.80   14.50
   8  -5   3  -15.10   19.50
  -8  -5  -3    2.90   17.20
   8  -5   3  -17.80   15.00
  -8  -5  -3  -16.90   16.70
   8   5   3  -23.30   12.90
  -8   5  -3   22.50   15.00
  -8   5  -3   -6.30   11.80
   8   5   3  -26.70   11.80
   8   5   3   -0.10   14.20
   8   5   3    6.90   15.30
   8   5   3   -6.30   17.60
  -9  -5  -3   21.90   21.00
  -9  -5  -3   15.50   19.00
   9  -5   3   12.80   18.20
  -9  -5  -3   13.60   15.10
   9  -5   3   26.00   18.40
   9  -5   3   15.90   14.00
  -9   5  -3   29.20   13.90
  -9   5  -3   32.80   15.40
   9   5   3  -19.60   12.80
   9   5   3    1.80   14.30
   9   5   3   13.50   15.10
   9   5   3   -2.90   14.90
  10  -5   3   25.90   16.30
  10  -5   3   43.60   19.70
 -10  -5  -3   33.50   18.10
 -10  -5  -3   58.39   21.90
  10  -5   3   30.10   22.50
 -10  -5  -3   43.10   26.30
 -10   5  -3   50.99   18.80
  10   5   3   44.10   20.30
  10   5   3   71.99   19.00
  10   5   3   30.70   18.40
  10   5   3   25.30   15.10
 -10   5  -3   22.80   21.90
  10   5   3   32.40   18.10
 -11  -5  -3   -6.00   21.30
  11  -5   3   15.80   15.90
 -11  -5  -3   14.40   17.70
  11  -5   3    8.50   20.50
  11  -5   3   -3.80   18.40
  11   5   3   20.80   18.60
  11   5   3   -7.80   16.80
  11   5   3   -5.70   14.80
 -11   5  -3    5.90   15.10
 -11   5  -3  -12.40   15.90
  11   5   3   18.00   17.40
  11  -6  -3   -5.60   16.10
  11  -6  -3  -13.40   17.80
 -11  -6   3    3.10   17.80
  11  -6  -3   21.20   23.30
 -11  -6   3   16.10   21.10
  11  -6  -3  -12.70   17.30
  11   6  -3    1.30   15.90
  11   6  -3   30.40   17.10
  11   6  -3    8.30   21.70
  11   6  -3    9.00   18.00
  11   6  -3    4.20   19.00
  11   6  -3  -12.90   18.80
 -11   6   3  -12.70   18.10
 -11   6   3   -8.90   12.60
 -10  -6   3    3.90   17.10
  10  -6  -3   27.50   24.80
  10  -6  -3   12.50   16.70
 -10  -6   3    5.30   21.90
  10  -6  -3   12.10   16.30
 -10  -6   3   12.50   19.10
 -10   6   3   21.00   18.30
  10   6  -3   29.10   14.40
  10   6  -3    3.50   19.40
 -10   6   3   29.30   12.90
  10   6  -3   54.09   20.60
  10   6  -3   16.50   13.00
  10   6  -3    3.50   14.70
  10   6  -3    7.50   19.20
   9  -6  -3   14.10   14.90
  -9  -6   3   39.70   18.30
   9  -6  -3   10.20   18.30
   9  -6  -3   18.50   16.00
  -9  -6   3   29.20   16.10
  -9   6   3   57.59   19.50
   9   6  -3   12.80   13.70
  -9   6   3   16.80   13.10
   9   6  -3   13.90   12.20
  -9   6   3  -18.00   20.60
   9   6  -3    7.50   16.30
  -9   6   3    8.40   12.50
   9   6  -3   13.90   18.20
   9   6  -3   19.50   20.70
  -8  -6   3   15.20   16.30
   8  -6  -3   25.70   15.90
  -8  -6   3   23.30   17.40
  -8  -6   3   35.30   18.30
  -8  -6   3   20.60   19.40
   8  -6  -3   26.00   15.50
   8  -6  -3   11.10   16.80
   8   6  -3   23.50   14.90
  -8   6   3   33.90   13.00
   8   6  -3   10.40   11.10
   8   6  -3   30.70   18.40
  -8   6   3   37.80   11.70
  -8   6   3   43.90   17.30
   8   6  -3   31.40   17.40
  -8   6   3    0.00   15.10
   7  -6  -3   96.99   18.60
  -7  -6   3   29.70   14.80
  -7  -6   3    9.30   17.20
   7  -6  -3   41.60   14.90
   7  -6  -3   66.49   16.10
  -7  -6   3   47.50   16.20
  -7  -6   3   74.19   18.10
  -7  -6   3   40.10   22.40
   7   6  -3   28.00   18.10
   7   6  -3   35.90   14.30
   7   6  -3   19.90   12.50
   7   6  -3   14.20   10.80
  -7   6   3   46.40   14.50
   7   6  -3   44.90   18.00
   6  -6  -3  131.69   21.60
  -6  -6   3  127.69   21.20
  -6  -6   3  121.09   20.20
  -6  -6   3  159.58   23.20
   6  -6  -3  116.89   21.40
  -6  -6   3  132.59   22.80
   6  -6  -3  130.29   19.20
  -6  -6   3  143.09   23.00
  -6   6   3   83.09   20.40
   6   6  -3  140.19   19.80
   6   6  -3  112.19   21.60
   6   6  -3  138.39   22.20
   6   6  -3  113.99   17.80
  -6   6   3  130.19   20.90
   6   6  -3  124.19   19.80
   5  -6  -3   -0.20    9.20
  -5  -6   3   17.00   13.30
  -5  -6   3   13.80    9.50
   5  -6  -3    5.50   11.70
  -5  -6   3   12.60   10.80
  -5  -6   3  -17.60   12.60
   5  -6  -3   -5.80   10.80
  -5  -6   3  -17.70   11.50
   5   6  -3    8.20    9.30
  -5   6   3    5.10   11.90
   5   6  -3    5.60   12.10
   5   6  -3   -5.90    6.80
   5   6  -3  -15.50    9.90
   5   6  -3   -1.30    6.70
  -5   6   3   -0.70   10.70
   5   6  -3  -10.10   12.10
   4  -6  -3   92.99   13.50
  -4  -6   3   85.59   15.40
  -4  -6   3  100.09   16.90
  -4  -6   3   75.09   15.70
   4  -6  -3   76.09   14.20
  -4  -6   3   86.69   14.20
  -4  -6   3   91.89   15.30
   4   6  -3  106.99   14.40
   4   6  -3  106.19   16.40
  -4   6   3  104.69   20.30
   4   6  -3   67.99   13.80
   4   6  -3   98.29   14.50
   3  -6  -3  353.66   35.80
  -3  -6   3  250.67   35.70
  -3  -6   3  322.57   36.90
   3  -6  -3  359.36   36.10
  -3  -6   3  276.67   36.10
  -3  -6   3  241.58   35.30
   3   6  -3  284.27   35.30
   3   6  -3  315.37   35.40
   3   6  -3  317.47   35.60
   3   6  -3  297.27   36.70
  -2  -6   3    7.60    7.40
  -2  -6   3    6.10   10.10
   2   6  -3   17.50    5.70
   2   6  -3   18.50    5.70
   2   6  -3   35.60    9.40
   2   6  -3   38.50    6.70
  -1  -6   3   13.60    5.60
  -1  -6   3   30.70    9.30
   1   6  -3   12.60    5.60
   1   6  -3   23.50    8.30
   1   6  -3   24.20    8.90
   0  -6   3   42.90    9.70
   0   6  -3   43.90    9.70
   1  -6   3  400.96   53.19
  -1  -6  -3  474.85   52.99
   1  -6   3  416.56   52.59
   1   6   3  464.45   52.79
  -1   6  -3  517.65   52.49
  -2  -6  -3 1050.29  108.39
   2  -6   3  853.71  107.79
  -2  -6  -3 1098.39  107.69
   2   6   3  943.01  108.29
  -2   6  -3  855.61  107.59
   2   6   3 1012.10  107.39
  -2   6  -3  851.51  108.19
   3  -6   3  242.68   36.80
  -3  -6  -3  329.47   38.40
  -3  -6  -3  350.66   37.60
  -3  -6  -3  314.67   37.30
  -3  -6  -3  269.17   38.60
   3   6   3  345.57   36.90
   3   6   3  345.17   36.90
   3   6   3  327.67   38.40
  -4  -6  -3  533.05   63.49
   4  -6   3  502.05   63.19
   4   6   3  596.54   63.19
   4   6   3  580.54   64.19
  -4   6  -3  472.35   63.99
   4   6   3  612.64   63.29
   5  -6   3   33.10   14.50
   5  -6   3   28.50   11.70
  -5  -6  -3   43.00   15.70
   5  -6   3   60.39   12.30
  -5  -6  -3   44.50   13.60
  -5  -6  -3   56.69   12.30
   5   6   3   72.29   11.50
   5   6   3   43.30   13.80
   5   6   3   40.60   11.70
  -5   6  -3   60.69   13.70
   5   6   3   20.90    9.00
  -5   6  -3   56.29   12.40
   5   6   3   38.00   10.30
   6  -6   3  185.48   29.40
  -6  -6  -3  313.87   33.50
  -6  -6  -3  313.07   32.60
   6  -6   3  243.88   31.30
   6  -6   3  140.69   31.10
  -6  -6  -3  236.08   31.10
   6   6   3  220.28   31.10
  -6   6  -3  152.78   29.20
   6   6   3  211.68   29.00
   6   6   3  258.87   28.90
   6   6   3  245.08   30.60
   6   6   3  208.28   29.40
  -7  -6  -3   37.10   14.10
  -7  -6  -3   22.10   17.10
   7  -6   3    7.40   15.60
   7  -6   3   44.60   18.50
  -7  -6  -3    9.60   19.60
   7  -6   3   16.60   13.80
   7   6   3   10.10   11.60
  -7   6  -3   45.30   12.20
  -7   6  -3   30.10   14.90
   7   6   3   35.10   16.40
   7   6   3    1.50   13.60
   7   6   3   13.90   11.00
   7   6   3   15.00   12.60
  -8  -6  -3    8.40   18.80
   8  -6   3    7.90   14.80
   8  -6   3   29.70   20.10
   8  -6   3   -0.60   13.80
  -8  -6  -3    9.40   22.20
  -8   6  -3   15.50   11.60
   8   6   3    0.80   20.60
   8   6   3    9.90   13.40
   8   6   3   23.00   13.70
  -8   6  -3    8.20   15.30
   8   6   3   27.10   16.50
  -8   6  -3   22.00   17.40
   8   6   3   28.60   13.80
  -8   6  -3   -0.10   13.90
   9  -6   3   -6.80   21.00
   9  -6   3  -20.00   15.40
  -9  -6  -3   -3.70   14.10
   9  -6   3   -9.90   16.00
  -9  -6  -3    7.90   20.20
  -9  -6  -3  -24.90   20.40
   9   6   3   34.70   13.60
  -9   6  -3    7.60   15.60
   9   6   3  -11.60   14.00
  -9   6  -3   28.00   20.30
  -9   6  -3    7.80   11.80
  -9   6  -3    6.20   17.10
   9   6   3   -0.50   11.90
   9   6   3   12.40   16.90
 -10  -6  -3   11.70   21.00
  10  -6   3   -0.50   18.00
  10  -6   3   -9.90   14.60
 -10  -6  -3   -5.00   17.10
  10   6   3    5.10   13.80
 -10   6  -3   -3.40   16.00
 -10   6  -3    7.70   13.60
  10   6   3   47.00   18.20
  10   6   3   24.40   16.60
  10   6   3   22.20   16.30
  11  -6   3    5.10   18.50
  11  -6   3   38.30   21.40
  11   6   3  -21.00   14.20
 -11   6  -3   11.10   13.10
 -11   6  -3    1.70   15.50
  11   6   3  -11.70   16.50
  11   6   3    6.70   18.90
  11   6   3   11.00   20.80
  11  -7  -3  -15.50   17.50
 -11  -7   3   -0.50   16.00
  11  -7  -3    1.50   18.70
  11   7  -3   24.20   24.10
  11   7  -3   11.80   13.60
 -11   7   3   18.60   17.70
  11   7  -3   -5.40   19.20
  11   7  -3   -4.20   20.60
  10  -7  -3  -12.10   15.20
 -10  -7   3   11.90   19.50
 -10  -7   3  -14.10   18.50
  10  -7  -3    4.90   22.90
  10  -7  -3   11.10   16.40
 -10  -7   3  -24.40   20.10
  10   7  -3   17.90   21.20
  10   7  -3  -15.20   11.60
 -10   7   3    5.60   12.40
  10   7  -3   -9.70   18.70
  10   7  -3  -12.30   14.40
  10   7  -3   -1.70   12.10
   9  -7  -3   -1.90   17.30
   9  -7  -3   24.10   15.70
   9  -7  -3  -14.10   16.00
  -9  -7   3   15.00   17.40
  -9  -7   3   17.40   19.50
   9   7  -3   24.30   17.40
  -9   7   3    7.70   11.60
  -9   7   3   27.60   13.40
   9   7  -3   38.50   14.90
   9   7  -3   22.70   12.00
   9   7  -3   12.90   11.50
   9   7  -3    4.70   15.30
  -9   7   3   56.09   19.60
   9   7  -3   21.60   20.70
   8  -7  -3   87.19   24.40
  -8  -7   3  175.18   28.00
  -8  -7   3  156.88   25.80
  -8  -7   3  128.79   29.40
   8  -7  -3  137.39   24.00
  -8  -7   3  175.48   27.20
   8   7  -3  132.39   23.50
   8   7  -3  135.29   21.70
   8   7  -3  148.89   23.30
   8   7  -3  133.69   24.40
  -8   7   3  128.19   24.20
   8   7  -3  178.78   26.80
  -8   7   3  130.19   22.00
   8   7  -3  190.68   24.60
   7  -7  -3   28.50   17.40
  -7  -7   3   25.90   14.80
  -7  -7   3   21.60   20.00
   7  -7  -3   10.20   15.70
   7  -7  -3   27.30   14.20
  -7  -7   3   15.50   19.00
  -7  -7   3   55.69   17.10
   7   7  -3   12.90   14.40
   7   7  -3    1.40   10.20
  -7   7   3   36.10   14.80
   7   7  -3   22.10   14.10
   7   7  -3   27.90   18.10
   7   7  -3   18.80   16.50
   7   7  -3   19.50   10.70
  -7   7   3   40.40   15.50
   6  -7  -3   70.29   18.10
  -6  -7   3   56.09   20.60
  -6  -7   3   84.49   18.80
   6  -7  -3   61.49   15.90
  -6  -7   3   52.99   14.90
  -6  -7   3   77.59   15.90
   6  -7  -3   83.99   16.10
  -6  -7   3   52.99   19.10
   6   7  -3   23.60   15.70
   6   7  -3   85.89   15.40
   6   7  -3   35.00   11.80
   6   7  -3   66.49   15.40
  -6   7   3   67.79   17.20
   6   7  -3   88.79   18.60
  -6   7   3   68.39   17.00
  -5  -7   3   29.60   11.80
   5  -7  -3   -8.70   12.00
  -5  -7   3   28.30   15.50
  -5  -7   3   19.50   12.00
   5  -7  -3   41.50   10.30
  -5  -7   3   29.40   16.50
   5  -7  -3   47.70   11.20
   5  -7  -3   49.00   13.30
  -5  -7   3   19.70   14.50
   5   7  -3   38.10   15.40
   5   7  -3   45.90   12.20
   5   7  -3   12.80   11.50
  -5   7   3   43.10   14.30
  -4  -7   3   32.00    8.90
  -4  -7   3   23.80    9.60
   4  -7  -3   30.50    9.10
  -4  -7   3    8.10   11.80
  -4  -7   3   10.50   13.00
   4  -7  -3   14.20    9.30
   4   7  -3    9.70    9.10
   4   7  -3    6.20    7.10
   4   7  -3   22.60    9.80
   4   7  -3   32.60   12.90
   3  -7  -3   22.40    9.30
  -3  -7   3    6.00    9.80
  -3  -7   3   19.70    7.20
  -3  -7   3   -0.90   12.50
   3  -7  -3   41.30   10.60
   3   7  -3   17.70   11.30
   3   7  -3   -2.30    7.40
   3   7  -3    4.00    7.60
   3   7  -3    5.00    6.60
   2  -7  -3  208.98   27.40
  -2  -7   3  229.08   28.30
  -2  -7   3  203.38   26.00
   2  -7  -3  193.98   26.60
   2   7  -3  231.68   26.40
   2   7  -3  195.58   27.20
  -1  -7   3   74.19   14.80
   1   7  -3   72.49   13.00
   1   7  -3   68.29   13.90
   1   7  -3  105.09   14.70
   0  -7   3  267.97   33.50
   0  -7   3  273.97   33.80
   0  -7   3  273.07   33.90
   0  -7  -3  293.57   34.60
   0  -7  -3  243.88   33.80
   0   7  -3  304.17   34.30
   0   7   3  302.97   34.00
   0   7  -3  285.87   33.90
   1  -7   3  117.09   18.50
  -1   7  -3  138.29   18.10
   2  -7   3    7.70    9.10
  -2  -7  -3    7.40   10.00
  -2   7  -3   21.00    7.70
   2   7   3   11.90   10.40
  -2   7  -3   15.90   10.50
  -3  -7  -3   62.79   11.60
   3  -7   3   58.79   10.10
  -3  -7  -3   53.89   12.60
  -3  -7  -3   77.19   14.20
   3   7   3   71.29   14.10
  -3   7  -3   73.69   14.30
   3   7   3   56.59    9.90
  -4  -7  -3  129.79   17.70
   4  -7   3   99.39   15.30
  -4  -7  -3  102.89   16.00
   4  -7   3   92.19   15.30
  -4  -7  -3   97.29   17.10
  -4   7  -3   80.99   15.60
  -4   7  -3  110.89   19.30
   4   7   3  103.99   15.10
   4   7   3  122.09   15.60
   4   7   3  113.19   18.50
  -5  -7  -3   56.09   12.70
   5  -7   3   29.80   11.00
   5  -7   3   24.00   15.00
  -5  -7  -3   29.90   13.90
  -5  -7  -3   12.10   15.80
   5   7   3   21.30   14.00
   5   7   3   16.80    8.40
   5   7   3   20.10   10.20
  -5   7  -3   44.40   12.10
  -5   7  -3   20.80   14.40
  -6  -7  -3  148.99   22.80
   6  -7   3   86.59   18.10
   6  -7   3   81.49   22.10
   6  -7   3  100.19   18.20
  -6  -7  -3  121.49   19.10
  -6  -7  -3  111.79   21.30
   6   7   3   84.99   16.20
   6   7   3  165.68   20.70
   6   7   3   99.99   16.60
   6   7   3  128.09   18.00
   6   7   3  118.79   21.50
  -6   7  -3  100.29   20.20
  -6   7  -3   78.19   18.20
  -7  -7  -3   -1.30   18.70
  -7  -7  -3   24.20   14.40
   7  -7   3   -2.50   12.10
  -7  -7  -3  -14.30   16.40
   7  -7   3  -12.00   16.30
   7   7   3    3.60   12.70
   7   7   3   19.90   13.00
   7   7   3   -3.40    9.90
  -7   7  -3   -8.50   13.80
  -7   7  -3   -5.30   14.50
   7   7   3    4.80   12.30
   7   7   3   26.20   15.60
  -8  -7  -3   -0.50   22.30
   8  -7   3   11.80   20.20
  -8  -7  -3    3.70   14.20
  -8  -7  -3    8.40   20.20
   8  -7   3  -17.20   14.00
   8  -7   3    9.60   15.60
   8   7   3  -15.20   13.10
   8   7   3   -9.70   14.60
  -8   7  -3   -5.90   15.40
   8   7   3   11.70   13.50
   8   7   3   -8.30   12.60
  -8   7  -3   -3.50   14.40
  -8   7  -3   15.00   18.00
   8   7   3   21.20   16.60
  -9  -7  -3    7.40   14.50
   9  -7   3   -5.20   16.90
  -9  -7  -3    9.70   20.60
  -9  -7  -3   13.50   19.80
   9  -7   3   11.70   14.50
   9  -7   3    6.70   21.70
  -9   7  -3   46.40   12.90
   9   7   3   17.90   16.10
   9   7   3    5.30   12.80
  -9   7  -3   21.70   16.30
   9   7   3   11.50   14.30
  -9   7  -3   17.50   16.40
   9   7   3    5.00   16.40
   9   7   3   38.30   19.40
  10  -7   3   -2.30   17.70
 -10  -7  -3   17.40   21.70
  10  -7   3   14.10   17.40
 -10   7  -3   14.60   12.70
  10   7   3   23.50   18.20
  10   7   3   -2.50   17.70
  10   7   3    6.30   13.50
 -10   7  -3   20.40   15.70
  10   7   3   -7.10   17.00
  10   7   3   25.30   16.60
 -11  -7  -3  127.79   24.40
  11  -7   3    7.50   16.20
  11   7   3  -15.60   15.90
 -11   7  -3   13.30   16.70
  11   7   3   -7.90   14.80
  11   7   3   11.10   19.20
  11  -8  -3   -5.70   18.20
 -11  -8   3    6.20   25.30
  11  -8  -3   30.60   16.00
 -11  -8   3    0.50   17.20
  11  -8  -3   48.60   22.90
 -11   8   3   10.80   11.60
  11   8  -3    5.50   13.90
  11   8  -3   -0.90   19.80
  11   8  -3    2.30   15.70
  11   8  -3   19.70   14.50
  10  -8  -3   29.90   23.00
 -10  -8   3   55.29   23.40
 -10  -8   3   43.60   17.30
  10  -8  -3   39.00   18.80
  10  -8  -3   14.50    9.70
  10   8  -3   49.10   15.00
  10   8  -3   50.99   23.60
 -10   8   3   38.70   12.60
  10   8  -3   23.60   19.30
  10   8  -3   62.19   16.30
  10   8  -3   20.20   13.60
  -9  -8   3    3.40   16.50
   9  -8  -3   11.70   18.10
  -9  -8   3   36.70   19.80
   9  -8  -3   16.80   16.50
   9  -8  -3  -10.70    8.70
   9  -8  -3   14.10   16.50
   9   8  -3   52.49   23.00
   9   8  -3    5.00   15.00
   9   8  -3   -0.20   11.00
  -9   8   3    4.20   17.10
  -9   8   3   10.20   14.90
   9   8  -3   -5.10   16.00
   9   8  -3    2.60   17.20
   9   8  -3   22.20   12.50
   8  -8  -3   -6.40   10.60
  -8  -8   3   -2.10   22.70
   8  -8  -3   22.90   15.20
   8  -8  -3  -27.10   14.90
  -8  -8   3   13.30   19.80
  -8  -8   3    6.90   19.80
   8  -8  -3    2.10   18.80
  -8  -8   3   24.20   15.00
  -8   8   3   26.80   14.70
   8   8  -3   28.70   17.60
  -8   8   3   -9.60   15.80
   8   8  -3   12.50   10.10
   8   8  -3    5.00   15.40
   8   8  -3   24.70   11.20
   8   8  -3    1.30   13.10
  -7  -8   3   81.39   19.80
  -7  -8   3   67.69   22.20
  -7  -8   3   70.09   16.90
   7  -8  -3   43.20   12.30
   7  -8  -3   52.69   15.30
   7  -8  -3   49.90   14.60
  -7  -8   3   41.00   18.10
   7  -8  -3   61.09   18.00
  -7  -8   3   63.29   16.10
   7   8  -3   36.90   15.50
  -7   8   3   41.00   16.50
   7   8  -3   45.90   10.90
   7   8  -3   89.89   18.60
   7   8  -3   74.79   20.30
   7   8  -3   92.39   16.50
  -6  -8   3   34.50   14.00
  -6  -8   3   51.89   15.90
   6  -8  -3   41.30   15.60
   6  -8  -3   32.30   15.00
   6  -8  -3   40.00   11.30
   6  -8  -3   49.50   17.10
  -6  -8   3   18.20   19.70
  -6  -8   3   40.50   19.00
  -6  -8   3   36.00   18.50
   6   8  -3   47.10   17.70
   6   8  -3   13.60    9.50
  -6   8   3   41.10   16.30
   6   8  -3   32.90   18.00
  -5  -8   3   28.80   14.70
   5  -8  -3   56.79   11.80
  -5  -8   3   22.40   17.80
  -5  -8   3   30.50   12.00
  -5  -8   3   40.00   13.30
   5  -8  -3   57.19   12.70
  -5  -8   3   41.10   16.30
   5   8  -3   46.40   13.60
   5   8  -3   28.10    9.60
   5   8  -3   34.10   11.90
   5   8  -3   38.80   16.50
  -4  -8   3   51.59   17.10
   4  -8  -3   57.09   13.50
  -4  -8   3   53.49   11.70
   4  -8  -3   73.79   12.60
   4  -8  -3   72.19   10.90
  -4  -8   3   32.10   14.90
  -4  -8   3   45.00   11.00
   4   8  -3   27.00    9.40
   4   8  -3   31.90   11.10
   4   8  -3   47.40   15.10
   4   8  -3   54.39   11.70
  -3  -8   3  252.17   32.80
  -3  -8   3  247.98   32.00
   3  -8  -3  273.17   33.40
  -3  -8   3  320.97   35.00
   3  -8  -3  279.67   32.80
   3   8  -3  208.48   31.10
   3   8  -3  275.27   31.70
   3   8  -3  254.27   33.30
  -2  -8   3   58.39   14.80
   2  -8  -3   76.79   14.90
  -2  -8   3   36.10    9.00
   2   8  -3   67.29   13.50
   2   8  -3   47.00    9.30
  -1  -8   3  197.38   29.30
   1  -8  -3  234.98   31.30
   1  -8  -3  275.67   30.70
  -1  -8   3  271.97   31.00
   1   8  -3  235.18   30.30
  -1   8   3  261.67   29.90
   1   8  -3  204.68   30.60
   1   8  -3  261.57   29.80
   0  -8  -3    9.00    4.70
   0  -8  -3   -0.90   10.20
   0  -8   3    0.70    6.30
   0  -8  -3   11.90   11.20
   0  -8   3   16.40   10.90
   0  -8   3  -23.90    9.70
   0   8  -3   10.10    9.60
   0   8  -3   -0.40   10.60
   0   8   3    3.40    9.30
   1  -8   3    3.80   10.10
  -1  -8  -3   21.10   10.40
   1  -8   3    7.70    6.60
  -1   8  -3   29.90   11.30
  -2  -8  -3  514.95   64.29
   2  -8   3  518.45   63.79
  -2   8  -3  591.74   63.19
   2   8   3  563.44   64.09
  -2   8  -3  544.25   64.19
   3  -8   3  354.26   43.90
  -3  -8  -3  419.76   43.40
  -3  -8  -3  379.86   44.10
   3   8   3  349.27   44.40
  -3   8  -3  364.96   44.80
   3   8   3  337.57   42.00
  -4  -8  -3   66.59   12.20
   4  -8   3   33.40    9.90
  -4  -8  -3   42.30   11.00
  -4  -8  -3   30.10   13.20
   4   8   3   41.80    9.50
   4   8   3   27.80    8.20
   4   8   3   24.80   15.00
  -4   8  -3   42.00   15.50
  -5  -8  -3  115.99   19.40
   5  -8   3   54.49   20.10
   5  -8   3   80.09   16.50
  -5  -8  -3  123.89   18.40
   5  -8   3  117.99   17.70
  -5  -8  -3  135.89   21.90
   5   8   3  126.29   16.90
   5   8   3  105.99   17.00
  -5   8  -3   75.59   16.60
  -5   8  -3   94.69   20.70
   5   8   3  126.19   21.00
   6  -8   3   22.00   17.30
  -6  -8  -3   -6.10   17.00
  -6  -8  -3   20.30   13.70
   6  -8   3   13.70   12.60
   6  -8   3   -1.50   12.30
  -6  -8  -3   10.20   19.20
   6   8   3   28.00   16.60
   6   8   3    6.60   11.40
  -6   8  -3   25.10   15.20
   6   8   3    4.80    8.90
  -7  -8  -3   30.20   17.90
   7  -8   3   19.30   17.10
   7  -8   3   11.50   13.20
  -7  -8  -3   39.00   14.40
  -7  -8  -3   50.49   19.40
  -7   8  -3   20.50   15.00
  -7   8  -3   14.00   14.50
   7   8   3   25.10   11.50
   7   8   3   17.90   11.70
   7   8   3   41.90   15.80
   7   8   3   -5.60    9.50
  -8  -8  -3  152.88   25.60
  -8  -8  -3  133.39   32.10
  -8  -8  -3  213.48   29.60
   8  -8   3  145.29   25.70
   8  -8   3  108.79   24.40
  -8   8  -3  157.18   26.10
   8   8   3  164.08   25.20
   8   8   3  156.18   24.40
   8   8   3  175.28   24.80
  -8   8  -3  113.39   26.30
   9  -8   3  -17.10   18.10
  -9  -8  -3  -36.10   19.30
  -9  -8  -3   -9.80   18.20
   9  -8   3   24.80   21.60
   9  -8   3  -13.60   13.70
  -9  -8  -3   -9.00   13.70
  -9   8  -3    6.70   16.00
   9   8   3    7.70   16.80
   9   8   3   11.00   17.30
  -9   8  -3  -11.90   14.80
   9   8   3  -12.60   13.10
   9   8   3    5.50   15.40
   9   8   3    5.10   13.20
  10  -8   3   -4.60   22.90
 -10  -8  -3   -0.70   24.90
  10  -8   3    6.20   13.50
  10   8   3   -9.90   18.10
  10   8   3  -10.30   14.10
 -10   8  -3   28.00   18.30
  10   8   3    6.80   15.80
  10   8   3  -24.80   13.40
  10   8   3  -12.10   14.90
 -10  -9   3   17.40   23.60
  10  -9  -3   -7.60   22.20
  10  -9  -3    1.60   14.70
  10   9  -3    7.40   20.40
  10   9  -3   -8.60   11.70
  10   9  -3   16.00   14.00
  10   9  -3   19.40   11.90
  -9  -9   3   13.00   19.90
   9  -9  -3   33.50   16.90
   9  -9  -3   28.70   18.90
  -9  -9   3   -3.90   18.60
   9  -9  -3   15.10   16.10
  -9  -9   3    9.80   20.30
   9  -9  -3   18.90    8.80
   9   9  -3   10.70   15.70
   9   9  -3    1.00   14.80
   9   9  -3   21.40   12.10
   9   9  -3    8.00   11.90
   9   9  -3   47.20   23.80
  -8  -9   3   44.40   16.90
  -8  -9   3   66.79   22.10
   8  -9  -3   38.70   12.00
   8  -9  -3   41.60   16.50
   8  -9  -3   46.20   19.20
   8  -9  -3   60.49   16.70
   8  -9  -3   60.59   16.40
  -8  -9   3   84.89   20.90
  -8  -9   3  103.29   25.30
  -8  -9   3   45.50   23.10
   8   9  -3   44.10   12.60
   8   9  -3   40.80   16.10
   8   9  -3   87.79   21.60
   8   9  -3   94.19   21.90
   8   9  -3   32.60   14.60
  -7  -9   3   -5.90   18.00
  -7  -9   3  -17.70   17.90
  -7  -9   3    2.80   14.50
   7  -9  -3  -22.40   16.70
   7  -9  -3    6.10    9.30
  -7  -9   3   -6.60   13.20
   7  -9  -3   -4.80   13.00
   7  -9  -3  -27.50   13.20
  -7  -9   3  -13.40   19.30
   7  -9  -3   -0.30   13.10
   7   9  -3   -5.70   11.90
   7   9  -3   -0.50    8.80
   7   9  -3   -1.90   15.50
   7   9  -3    7.40   19.20
  -6  -9   3   58.09   18.60
  -6  -9   3   29.50   14.50
   6  -9  -3   10.00   13.80
   6  -9  -3   22.70   12.70
   6  -9  -3   36.90   14.30
   6  -9  -3   30.50   13.80
  -6  -9   3   15.30   20.30
   6  -9  -3   17.50   14.80
  -6  -9   3    1.80   13.00
  -6  -9   3   33.90   19.20
   6   9  -3   35.70   14.70
   6   9  -3   12.20    9.80
   6   9  -3   -6.00   17.70
   6   9  -3   28.50   13.70
  -5  -9   3  162.98   24.60
   5  -9  -3  154.28   22.80
  -5  -9   3  134.29   25.00
   5  -9  -3  172.68   24.00
  -5  -9   3  201.88   29.10
  -5  -9   3  158.18   24.40
   5  -9  -3  116.69   22.40
   5   9  -3  146.29   26.30
   5   9  -3  179.78   24.10
   5   9  -3  134.19   21.90
   5   9  -3  179.98   22.50
  -4  -9   3   95.19   20.90
   4  -9  -3   70.19   15.50
  -4  -9   3  103.79   16.90
  -4  -9   3   56.69   13.60
   4  -9  -3   99.89   17.20
   4   9  -3   65.59   13.90
   4   9  -3   77.79   13.70
   4   9  -3   65.79   18.30
  -3  -9   3  117.59   23.70
   3  -9  -3  183.08   26.40
  -3  -9   3  201.58   27.80
  -3  -9   3  172.48   23.80
   3  -9  -3  170.38   24.20
   3   9  -3  187.78   25.80
   3   9  -3  167.48   22.70
  -2  -9   3  248.88   30.50
  -2  -9   3  216.08   26.90
   2  -9  -3  236.68   30.30
   2  -9  -3  214.68   28.20
   2   9  -3  189.48   26.90
   2   9  -3  189.58   29.00
   1  -9  -3   20.10    6.50
   1  -9  -3   -1.90   14.30
  -1  -9   3   12.90   13.80
  -1  -9   3   13.10    7.40
   1  -9  -3   19.70   11.10
  -1   9   3   28.60   11.00
   1   9  -3   25.00   12.00
   0  -9  -3   80.29   16.80
   0  -9   3  110.29   17.40
   0  -9   3   77.49   15.40
   0  -9   3   71.59   13.00
   0  -9  -3   80.69   17.00
   0   9   3   93.49   15.80
   0   9  -3   81.99   15.80
   0   9  -3  101.09   16.90
  -1  -9  -3  146.19   22.70
   1  -9   3  161.68   21.70
   1  -9   3  116.59   20.00
   1  -9   3  137.09   20.40
  -1   9  -3  144.49   20.00
   1   9   3  129.19   20.70
  -1   9  -3  129.79   21.60
   2  -9   3    9.20   11.30
   2  -9   3    9.10    9.50
  -2  -9  -3   24.10   12.50
  -2   9  -3   41.90   14.20
  -2   9  -3   48.70   10.60
   2   9   3   21.30   12.10
   3  -9   3   56.39   13.80
  -3  -9  -3   73.89   16.00
  -3  -9  -3   39.30   12.10
  -3  -9  -3   54.29   11.60
   3   9   3   49.40   16.10
   3   9   3   48.20    9.40
  -3   9  -3   62.29   17.40
  -4  -9  -3  115.29   15.70
  -4  -9  -3   64.99   15.70
   4  -9   3   67.89   12.30
   4  -9   3   73.79   15.90
  -4  -9  -3   76.69   16.60
  -4   9  -3   76.99   19.50
   4   9   3   86.29   18.30
   4   9   3   62.59   12.10
   5  -9   3   24.90   12.10
   5  -9   3   30.20   11.00
  -5  -9  -3    8.60   17.20
  -5  -9  -3   33.40   14.00
  -5  -9  -3   39.10   12.50
   5  -9   3   11.70   15.60
   5  -9   3   20.90   11.90
  -5  -9  -3   32.00   16.00
   5   9   3   19.60   10.10
  -5   9  -3   16.10   17.50
   5   9   3   11.80    8.60
   5   9   3    4.40   16.50
  -5   9  -3   18.70   12.70
  -6  -9  -3    2.20   12.90
  -6  -9  -3  -17.30   17.30
   6  -9   3    1.30   13.10
   6  -9   3    1.40   15.30
  -6  -9  -3   -1.30   16.90
   6  -9   3  -11.60    9.40
   6   9   3  -13.00   14.90
   6   9   3  -11.50    7.90
  -6   9  -3   -5.40   12.50
  -6   9  -3    0.70   15.70
   7  -9   3   82.39   20.20
  -7  -9  -3   63.79   22.20
  -7  -9  -3   62.09   19.40
  -7  -9  -3   79.09   18.50
   7  -9   3   55.59   19.90
  -7   9  -3   79.19   18.80
   7   9   3   79.29   15.20
  -7   9  -3   65.49   17.40
   7   9   3   61.79   13.10
   7   9   3   57.49   21.00
  -8  -9  -3  -14.10   20.10
  -8  -9  -3  -19.20   20.50
  -8  -9  -3    4.60   14.00
   8  -9   3   13.50   16.10
   8  -9   3   11.30   14.70
   8   9   3   32.00   20.10
  -8   9  -3   17.50   15.00
   8   9   3   -2.00   12.40
   8   9   3   -5.00   11.00
  -8   9  -3   14.80   16.70
   8   9   3  -12.40   12.50
   9  -9   3   17.00   14.80
   9  -9   3   30.30   21.00
   9  -9   3    9.50   17.00
   9   9   3   -0.80   12.00
  -9   9  -3   18.00   18.30
   9   9   3   32.20   14.50
  -9   9  -3   35.50   15.60
   9   9   3   15.40   19.70
   9   9   3    5.20   14.20
   9   9   3    0.30   14.80
 -10  -9  -3   -1.30   26.70
 -10  -9  -3   -1.70   16.00
  10  -9   3  -10.50   23.70
 -10  -9  -3   -0.40   19.90
  10  -9   3   -6.00   15.60
 -10   9  -3   15.70   16.90
  10   9   3   15.70   13.90
  10   9   3    6.80   14.30
  10   9   3   -9.70   12.40
  10   9   3    6.60   13.90
  10   9   3   -3.90   20.80
 -10 -10   3   56.59   21.70
  10 -10  -3   -9.40   17.40
 -10 -10   3   -0.70   23.70
  10 -10  -3    7.90   21.30
 -10 -10   3   14.80   19.10
  10  10  -3   -4.10   22.60
  10  10  -3   11.10   11.30
  10  10  -3  -21.90   10.90
  10  10  -3   -6.20   13.40
  10  10  -3   15.10   16.40
   9 -10  -3    9.90   14.40
   9 -10  -3   34.90   18.60
  -9 -10   3   24.20   22.40
   9 -10  -3   24.80   16.20
  -9 -10   3   12.60   18.50
   9  10  -3   70.39   17.80
   9  10  -3   15.50   11.50
   9  10  -3   41.80   23.00
   9  10  -3   33.00   14.30
   8 -10  -3   30.20   17.90
   8 -10  -3   66.09   11.50
  -8 -10   3   58.29   23.30
   8 -10  -3   30.30   16.20
  -8 -10   3   69.99   24.50
  -8 -10   3   15.20   19.00
  -8 -10   3   43.00   25.50
   8 -10  -3   18.70   16.20
   8 -10  -3   27.90   19.00
   8  10  -3   30.20   14.40
   8  10  -3   17.00   11.50
   8  10  -3   28.30   17.40
   8  10  -3   50.49   21.60
  -7 -10   3   53.39   16.30
   7 -10  -3   61.79   16.30
   7 -10  -3   80.09   18.60
   7 -10  -3   55.99   18.60
   7 -10  -3   53.49   13.50
  -7 -10   3   62.09   22.40
   7 -10  -3   79.69   15.90
  -7 -10   3   95.09   18.70
   7  10  -3   54.59   21.50
   7  10  -3   87.89   18.40
   7  10  -3   58.69   12.90
   7  10  -3   74.79   14.80
   6 -10  -3   27.70   13.70
   6 -10  -3    7.90   13.10
  -6 -10   3    5.90   12.50
  -6 -10   3   20.00   14.20
  -6 -10   3   21.60   17.60
   6 -10  -3   25.50   11.90
  -6 -10   3   21.10   20.20
   6  10  -3    4.00    8.90
   6  10  -3   14.80   11.20
   6  10  -3   11.80   17.50
   6  10  -3   17.20   12.20
  -5 -10   3   30.20   13.60
   5 -10  -3   75.89   15.40
  -5 -10   3   74.19   19.80
  -5 -10   3   74.19   15.30
  -5 -10   3   59.79   24.50
   5 -10  -3   74.29   14.30
   5  10  -3   46.40   13.60
   5  10  -3   22.50   15.00
   5  10  -3   61.29   20.10
   4 -10  -3   39.20   15.60
  -4 -10   3   26.80   11.40
  -4 -10   3   -3.60   20.00
   4 -10  -3   30.70   13.20
  -4 -10   3   24.80   10.80
  -4 -10   3   10.00   15.70
   4  10  -3   -4.40    9.60
   4  10  -3    5.90    8.40
   4  10  -3   19.70   16.20
   4  10  -3   10.50   10.40
   3 -10  -3  132.89   23.90
  -3 -10   3  122.39   20.00
   3 -10  -3  144.69   21.50
  -3 -10   3   94.19   25.10
   3  10  -3  125.49   19.80
   3  10  -3  105.19   21.80
  -2 -10   3  119.79   25.40
   2 -10  -3  178.58   22.90
   2 -10  -3  135.39   23.50
   1 -10  -3   82.89   16.70
  -1 -10   3  153.88   25.10
  -1 -10   3   97.69   17.60
   1 -10  -3  154.88   20.60
   1 -10  -3  111.49   21.40
   1  10  -3  130.49   20.40
  -1  10   3  121.19   19.00
   0 -10   3  143.69   23.90
   0 -10   3  196.48   27.80
   0 -10  -3  181.28   26.10
   0 -10  -3  175.08   27.70
   0 -10   3  154.28   25.50
   0  10  -3  214.48   26.60
   0  10  -3  188.88   25.50
   0  10   3  190.28   25.20
   1 -10   3   48.80   11.40
  -1 -10  -3   58.99   15.30
  -1 -10  -3   35.10   17.30
   1 -10   3   48.70   15.70
   1 -10   3   62.59   15.40
   1  10   3   70.59   15.30
  -1  10  -3   59.69   16.50
  -1  10  -3   54.29   13.70
  -2 -10  -3   41.00   14.70
   2 -10   3   17.60   13.40
  -2 -10  -3   59.29   18.20
   2  10   3   48.10   14.40
  -2  10  -3   58.79   12.50
  -2  10  -3   48.50   16.20
   3 -10   3   49.60   14.50
  -3 -10  -3   48.20   11.40
   3  10   3   34.40   16.80
  -3  10  -3   50.79   17.90
   4 -10   3   56.19   15.50
  -4 -10  -3   97.39   17.50
  -4 -10  -3   94.19   17.30
  -4 -10  -3   70.89   15.40
  -4 -10  -3  102.89   14.20
   4  10   3   47.30   10.50
   4  10   3   24.10    9.80
   4  10   3   49.40   17.30
  -4  10  -3   36.50   18.40
  -5 -10  -3   35.30   13.30
   5 -10   3    5.70   14.40
   5 -10   3   11.20   11.90
  -5 -10  -3   15.20   14.50
  -5 -10  -3  -11.50   15.20
  -5  10  -3    0.00   18.10
   5  10   3   24.70    9.80
   5  10   3    3.10    8.00
   5  10   3   23.30   16.20
  -6 -10  -3    4.90   13.50
   6 -10   3    5.20   10.70
  -6 -10  -3   10.50   16.80
   6 -10   3    5.60   13.30
   6 -10   3   -4.20   15.50
   6 -10   3   18.10   11.00
   6  10   3    9.70   16.30
  -6  10  -3   21.50   16.10
  -6  10  -3   22.30   12.60
   6  10   3    4.00    8.90
   6  10   3   14.10   10.90
   7 -10   3  -32.60   15.70
  -7 -10  -3  -22.00   19.40
  -7 -10  -3   18.70   15.80
   7 -10   3   -4.30   12.10
  -7 -10  -3  -11.80   17.10
   7 -10   3  -19.00   17.90
  -7  10  -3   12.30   15.80
   7  10   3  -12.70    9.10
   7  10   3   -1.50   12.00
   7  10   3   -6.40   16.70
  -7  10  -3   -7.30   13.60
   8 -10   3    6.20   13.10
   8 -10   3  -22.70   17.50
  -8 -10  -3    7.80   20.30
  -8 -10  -3   18.10   15.90
  -8 -10  -3   -8.40   18.70
   8 -10   3   14.00   15.10
   8  10   3   26.30   17.50
  -8  10  -3   28.80   17.30
   8  10   3   -2.40   11.90
  -8  10  -3   12.30   14.80
   8  10   3  -11.70   10.30
   9 -10   3   -2.40   17.60
   9 -10   3    2.20   20.40
   9 -10   3   14.70   12.40
  -9 -10  -3    0.70   21.50
  -9  10  -3   34.00   20.00
   9  10   3   21.00   17.40
   9  10   3   -9.20   11.40
   9  10   3   13.00   11.30
   9  10   3   -6.40   14.20
 -10 -10  -3   49.80   22.40
 -10 -10  -3   -3.10   16.40
 -10 -10  -3   40.70   26.60
  10 -10   3   17.50   20.80
 -10  10  -3   17.40   16.90
  10  10   3   23.20   13.50
  10  10   3    0.80   16.50
  10  10   3    9.20   17.80
 -10  10  -3   24.90   15.70
  10  10   3   -1.60   12.30
  10 -11  -3    3.30   21.10
 -10 -11   3    7.30   20.80
  10 -11  -3   39.70   20.70
  10  11  -3    2.90   16.10
  10  11  -3   50.99   22.30
  10  11  -3   14.70   11.20
  10  11  -3   17.00   13.30
  10  11  -3  -12.90   16.00
   9 -11  -3    8.70   19.70
  -9 -11   3    9.90   15.90
   9 -11  -3   19.90   15.50
   9  11  -3   15.00   14.30
   9  11  -3    2.90   18.40
   9  11  -3   -2.30   11.60
   9  11  -3   38.50   21.60
  -8 -11   3   22.00   17.00
   8 -11  -3   37.40   21.10
   8 -11  -3   38.40   14.90
   8 -11  -3   -6.30   14.10
   8 -11  -3    6.60   17.10
  -8 -11   3   27.70   16.60
   8  11  -3   16.30   19.80
   8  11  -3   14.30   10.80
   8  11  -3   21.10   15.70
   8  11  -3    9.20   16.60
  -7 -11   3   13.70   16.40
  -7 -11   3    0.90   22.40
  -7 -11   3   11.80   15.10
  -7 -11   3    0.60   20.80
   7 -11  -3    7.50   14.30
   7 -11  -3    7.20   19.40
   7  11  -3   32.10   16.10
   7  11  -3   -8.00   17.90
   7  11  -3    4.00    9.90
   7  11  -3   -2.30   14.90
   6 -11  -3   42.20   16.90
  -6 -11   3   37.90   13.20
  -6 -11   3   19.90   23.30
   6 -11  -3   48.60   14.60
   6 -11  -3   61.19   13.00
  -6 -11   3   29.70   15.20
   6 -11  -3    8.80   11.30
   6  11  -3   13.40   11.20
   6  11  -3   24.00   14.20
   6  11  -3   36.30   18.80
   6  11  -3   16.40   12.00
  -5 -11   3  184.48   25.30
  -5 -11   3  128.59   26.40
  -5 -11   3  198.18   34.40
   5 -11  -3  183.78   24.40
   5 -11  -3  156.98   24.10
  -5 -11   3  170.88   25.10
   5  11  -3  114.59   23.50
   5  11  -3  186.78   23.50
   5  11  -3  146.39   29.40
   5  11  -3  146.99   22.20
  -4 -11   3   84.69   16.40
  -4 -11   3  170.98   22.00
   4 -11  -3  114.59   21.80
   4 -11  -3  115.69   18.50
   4  11  -3  125.69   22.30
   4  11  -3   58.49   15.40
  -3 -11   3  222.18   32.70
   3 -11  -3  167.38   27.10
   3 -11  -3  204.88   30.90
  -3 -11   3  173.58   28.00
  -3 -11   3  179.58   26.20
   3  11  -3  189.98   29.60
   3  11  -3  183.78   25.80
   2 -11  -3   82.59   16.20
   2 -11  -3   53.59   20.70
  -2 -11   3   56.09   21.60
  -2 -11   3   51.49   11.60
   2  11  -3   72.39   18.50
   2  11  -3   54.69   11.80
   1 -11  -3   15.90    7.90
  -1 -11   3   17.80   19.80
  -1 -11   3    8.10    8.70
   1 -11  -3  -12.30   17.70
   1 -11  -3   24.40   14.00
   1  11  -3   13.10   14.70
  -1  11   3   27.60   13.20
   0 -11  -3   32.80   17.10
   0 -11  -3    8.80   16.50
   0 -11   3   11.30    8.40
   0 -11   3    5.50   14.10
   0 -11   3   21.40   17.00
   0 -11  -3    6.70    7.00
   0  11  -3   -1.30   13.70
   0  11   3   28.10   13.60
   1 -11   3   27.90   14.50
   1 -11   3   32.90   11.10
   1 -11   3   44.30   16.40
  -1 -11  -3   42.90   18.20
   1  11   3   30.80   15.20
  -1  11  -3   63.49   18.40
  -1  11  -3   42.10   14.00
   2 -11   3   58.19   14.00
  -2  11  -3   71.69   20.40
  -2  11  -3  106.59   16.50
   2  11   3   90.29   18.50
  -3 -11  -3   64.09   22.30
  -3 -11  -3  109.59   15.90
   3 -11   3   91.99   18.40
   3  11   3   70.19   19.80
  -3  11  -3   91.09   22.20
   4 -11   3  106.19   19.00
  -4 -11  -3   53.49   17.50
  -4 -11  -3   91.09   17.00
   4  11   3   98.19   21.40
  -4  11  -3   80.79   21.80
   5 -11   3   33.10   12.40
  -5 -11  -3   -4.00   13.10
  -5 -11  -3   -1.70   11.60
  -5 -11  -3   -9.90   14.90
  -5 -11  -3   22.50   13.90
   5 -11   3    9.60   14.30
   5  11   3   13.50    8.60
   5  11   3   -2.30    8.20
   5  11   3   19.60   16.90
  -5  11  -3    8.10   17.00
   6 -11   3   11.60   12.40
  -6 -11  -3    1.90   18.30
  -6 -11  -3   -0.20   13.10
  -6 -11  -3  -16.30   15.90
   6 -11   3  -12.30   16.70
   6 -11   3    6.90   14.10
   6  11   3    4.80    9.80
   6  11   3   -1.10    8.80
   6  11   3   -6.90   15.90
  -6  11  -3   -6.60   11.40
  -6  11  -3   -7.60   16.20
  -7 -11  -3   60.69   22.50
  -7 -11  -3   35.00   21.90
   7 -11   3   41.90   22.60
   7 -11   3   48.80   17.50
   7 -11   3   55.19   14.40
   7 -11   3   77.19   14.00
  -7  11  -3   49.90   15.10
  -7  11  -3   26.60   19.40
   7  11   3   60.39   13.50
   7  11   3   47.50   20.20
   7  11   3   38.10   12.20
   8 -11   3    9.70   13.00
  -8 -11  -3   25.00   22.60
  -8 -11  -3  -11.80   20.10
   8 -11   3   10.00   18.70
   8 -11   3   -7.40   16.80
  -8 -11  -3    0.00   16.20
   8  11   3    1.90   14.60
   8  11   3   12.90   18.70
   8  11   3   -9.80   10.60
  -8  11  -3  -13.50   13.70
  -8  11  -3  -11.70   17.20
   9 -11   3   -0.80   22.40
  -9 -11  -3  -14.00   20.20
   9 -11   3    9.40   13.70
   9 -11   3   -5.50   18.50
   9  11   3   -9.70   13.30
  -9  11  -3   22.30   17.80
   9  11   3    2.60   18.50
   9  11   3  -21.80   11.40
   9 -12  -3   -1.70   15.90
  -9 -12   3   70.99   24.90
  -9 -12   3   -7.10   19.50
   9 -12  -3    9.30   18.70
   9  12  -3  -15.40   11.40
   9  12  -3    3.20   17.30
   9  12  -3   28.60   21.30
   9  12  -3   -3.80   16.40
  -8 -12   3  -16.80   17.30
   8 -12  -3    1.10   13.40
  -8 -12   3   17.90   23.70
  -8 -12   3    7.70   15.70
   8 -12  -3    7.70   15.00
   8  12  -3   -7.60   11.10
   8  12  -3   19.20   20.30
   8  12  -3   23.00   15.30
   8  12  -3    7.70   13.60
   7 -12  -3   27.50   14.20
  -7 -12   3   23.10   23.40
   7 -12  -3   27.60   12.20
   7 -12  -3   38.70   19.80
  -7 -12   3   21.10   16.30
  -7 -12   3   29.80   20.50
   7  12  -3   11.10   19.90
   7  12  -3   36.30   13.30
   7  12  -3   18.80   14.60
   7  12  -3   18.50   11.80
  -6 -12   3  -21.90   15.10
  -6 -12   3    3.00   22.60
  -6 -12   3   20.50   13.70
   6  12  -3   14.40   11.30
   6  12  -3   26.00   13.20
   6  12  -3   26.60   18.70
   6  12  -3    3.10   10.50
  -5 -12   3    4.10   20.20
  -5 -12   3   41.20   21.40
  -5 -12   3   23.70   11.60
   5 -12  -3   15.30   10.40
  -5 -12   3   -8.30   13.20
   5  12  -3   -8.10    9.70
   5  12  -3   17.80   17.00
   5  12  -3   16.40   11.20
   4 -12  -3   43.90   16.00
  -4 -12   3   13.90   18.00
  -4 -12   3   34.80   11.50
  -4 -12   3   12.50   20.60
   4  12  -3   23.30    9.80
  -3 -12   3  106.59   17.90
  -3 -12   3  130.79   28.60
   3 -12  -3  116.89   24.20
   3  12  -3  110.49   23.20
   2 -12  -3   68.99   21.90
  -2 -12   3   39.70   10.90
   2 -12  -3   30.00   10.20
  -2 -12   3   70.59   23.40
   2  12  -3   56.09   18.10
   1 -12  -3  159.38   27.30
  -1 -12   3  113.89   20.80
  -1 -12   3  166.48   28.90
   1 -12  -3  136.49   20.50
   1  12  -3  134.89   24.50
  -1  12   3  145.19   23.10
   0 -12   3   78.69   20.60
   0 -12   3   32.60   11.80
   0 -12  -3   56.19   10.30
   0 -12  -3   54.79   21.00
   0  12  -3   56.19   16.60
   0  12   3   58.19   16.80
   1 -12   3    5.60   14.40
   1 -12   3   13.60   10.50
  -1 -12  -3   27.80   18.80
   1 -12   3   12.60   16.70
  -1  12  -3   13.10   16.50
   1  12   3   15.70   15.90
  -1  12  -3   27.10   14.30
   2 -12   3    6.50   10.00
  -2 -12  -3   -3.30   19.20
   2 -12   3    9.30   14.10
  -2  12  -3    8.90   12.10
   2  12   3    1.00   14.70
  -2  12  -3   11.30   18.10
  -3 -12  -3  141.39   27.10
   3 -12   3  147.99   23.70
   3 -12   3  140.59   23.20
  -3 -12  -3  132.59   21.40
   3  12   3  137.79   24.70
  -3  12  -3  172.68   27.70
   4 -12   3  -30.80   13.10
   4 -12   3    6.10   12.40
  -4 -12  -3    7.90   18.70
  -4 -12  -3   -4.90   11.50
   4  12   3   -1.50   16.70
  -4  12  -3  -15.40   16.10
  -5 -12  -3   68.29   20.90
  -5 -12  -3   79.09   15.80
   5 -12   3   38.50   17.80
  -5 -12  -3   50.39   17.70
  -5 -12  -3   80.99   18.20
  -5 -12  -3   76.29   23.60
   5  12   3  106.79   21.50
  -5  12  -3   95.19   21.70
  -6 -12  -3   -5.70   14.70
   6 -12   3    8.00   15.30
   6 -12   3  -19.70   19.10
  -6 -12  -3   -7.80   21.10
  -6 -12  -3   -0.60   19.70
  -6 -12  -3    1.20   15.30
   6 -12   3   11.10   15.70
   6  12   3  -10.80    9.50
   6  12   3    2.40    9.30
   6  12   3   28.40   17.40
  -6  12  -3   -3.20   15.50
   7 -12   3   -1.30   13.80
   7 -12   3  -31.00   15.60
   7 -12   3    1.90   10.10
  -7 -12  -3   -4.30   19.40
   7 -12   3   -5.20   18.10
  -7 -12  -3  -23.30   18.50
   7  12   3  -12.20    9.60
  -7  12  -3  -15.00   17.30
  -7  12  -3   -9.20   13.60
   7  12   3    9.70   19.60
   8 -12   3   17.10   22.40
  -8 -12  -3   52.19   20.80
  -8 -12  -3   50.29   25.20
   8 -12   3   20.00   13.40
  -8 -12  -3   30.50   17.40
   8 -12   3    1.90   18.70
  -8 -12  -3   59.49   25.20
  -8  12  -3   26.10   15.70
   8  12   3   30.00   21.00
   8  12   3    5.10   10.80
   8  12   3   10.50   11.40
  -8  12  -3   51.39   19.10
  -9 -12  -3   12.50   22.10
  -9 -12  -3    2.60   13.70
  -9 -12  -3   15.30   26.30
   9 -12   3   36.40   14.00
   9 -12   3    3.10   17.20
  -9  12  -3   15.90   16.80
  -9  12  -3   22.80   21.10
   9  12   3   -3.40   11.10
   9  12   3    3.40   13.90
  -8 -13   3  -16.10   16.30
   8 -13  -3   16.40   12.90
   8 -13  -3   18.50   14.20
   8 -13  -3    7.50   15.90
  -8 -13   3   32.30   27.20
  -8 -13   3   -3.50   18.70
   8  13  -3   44.80   22.60
   8  13  -3    0.50   13.50
   8  13  -3   14.30   12.40
   7 -13  -3   17.00   15.90
  -7 -13   3   10.50   16.00
  -7 -13   3  -20.70   24.00
  -7 -13   3   18.00   19.20
   7  13  -3   16.00   11.50
   7  13  -3   20.60   13.70
   7  13  -3   23.40   19.20
   7  13  -3   -6.50   10.10
  -6 -13   3   56.59   24.20
  -6 -13   3   33.60   14.90
   6 -13  -3   21.10   15.40
  -6 -13   3   13.90   17.60
   6  13  -3   39.20   19.10
   6  13  -3   14.30   11.00
   6  13  -3   30.90   11.30
  -5 -13   3   30.50   21.90
  -5 -13   3   55.99   14.90
   5 -13  -3   36.20   14.30
  -5 -13   3   92.99   25.30
   5  13  -3   73.79   19.20
   5  13  -3   62.09   13.60
  -4 -13   3   31.60   22.80
   4 -13  -3   22.10   16.30
  -4 -13   3   10.80   11.40
   4  13  -3   25.20   17.90
   4  13  -3    5.90   10.00
  -3 -13   3    3.90   21.80
  -3 -13   3   -4.60    9.90
   3 -13  -3  -16.10   17.70
   3 -13  -3    3.20    8.90
   3  13  -3    1.70   16.30
   3  13  -3    5.30    9.20
   2 -13  -3   18.30    8.60
  -2 -13   3   14.90   22.80
  -2 -13   3   17.20    9.70
   2 -13  -3   12.40   18.80
   2  13  -3   19.80   16.50
  -1 -13   3   20.70   10.40
   1 -13  -3   50.09   10.00
   1 -13  -3   44.40   20.00
  -1 -13   3   60.59   22.00
   1  13  -3   33.90   16.40
  -1  13   3   55.49   15.50
   0 -13   3   10.30   18.40
   0 -13  -3   13.80   17.20
   0 -13   3   17.20   10.10
   0  13   3   30.30   14.10
   0  13  -3    9.90   14.00
  -1 -13  -3  102.29   24.50
   1 -13   3   70.29   16.00
   1  13   3  133.99   21.10
  -1  13  -3  111.89   19.70
  -2 -13  -3   20.20   17.80
   2 -13   3   -0.70   10.60
  -2  13  -3   38.80   13.20
  -2  13  -3   50.19   18.10
   2  13   3   31.30   18.40
  -3 -13  -3   -4.50   19.10
   3 -13   3   12.00   10.90
  -3 -13  -3    4.10   10.70
   3  13   3   25.90   16.50
  -4 -13  -3   27.50   21.20
   4 -13   3   41.80   20.30
   4 -13   3   43.80   14.00
  -4 -13  -3   29.40   14.20
  -4  13  -3   41.60   18.40
   4  13   3   37.10   17.70
   5 -13   3    0.40   15.60
  -5 -13  -3   48.10   22.10
  -5 -13  -3    8.20   18.90
  -5 -13  -3   28.30   15.90
   5 -13   3   34.90   14.10
  -5 -13  -3   27.20   14.80
  -5  13  -3   44.80   19.40
   5  13   3   46.80   19.30
  -6 -13  -3   10.30   21.80
   6 -13   3   33.00   17.20
   6 -13   3   36.60   14.40
  -6 -13  -3    5.60   17.70
  -6 -13  -3   14.30   16.40
   6 -13   3   21.20   14.70
  -6 -13  -3   50.79   21.00
   6  13   3    0.00   18.00
  -6  13  -3   52.29   19.10
   6  13   3   11.90   10.10
   7 -13   3   40.50   15.00
  -7 -13  -3   30.10   17.50
  -7 -13  -3   13.20   22.20
   7 -13   3  -17.10   16.90
  -7 -13  -3   14.20   16.80
   7  13   3    1.80   10.90
  -7  13  -3   50.09   20.50
   7  13   3   12.60   18.50
   8 -13   3   -9.40   10.60
  -8 -13  -3   -7.90   15.90
  -8 -13  -3    4.40   17.40
  -8  13  -3   20.50   19.70
   8  13   3   -5.90   18.50
   8  13   3    0.30   12.90
   8  13   3  -16.60   10.90
  -8 -14   3  -10.00   17.00
  -8 -14   3   26.30   23.70
   8 -14  -3   18.70   12.20
   8  14  -3   24.80   22.50
   8  14  -3    5.10   11.50
   8  14  -3  -19.00   13.70
  -7 -14   3   57.49   24.30
  -7 -14   3   -9.30   15.00
  -7 -14   3    8.30   17.30
   7  14  -3   -3.30   11.80
   7  14  -3    8.70   20.40
   7  14  -3   14.70   12.00
  -6 -14   3   73.39   19.90
   6 -14  -3   62.49   16.70
   6  14  -3   39.10   13.70
   6  14  -3   75.89   22.80
   6  14  -3   51.69   12.60
  -5 -14   3    1.60   12.70
  -5 -14   3    9.50   24.60
   5  14  -3    1.70   10.90
   5  14  -3    0.60   18.20
  -4 -14   3   -0.50   22.90
  -4 -14   3    3.60   11.70
   4  14  -3   18.10   17.10
   4  14  -3   16.30    9.90
  -3 -14   3  -17.20   21.70
   3 -14  -3   -4.20   18.90
   3 -14  -3    2.10    9.10
  -3 -14   3    7.80   10.40
   3  14  -3   -0.90   15.70
   2 -14  -3   11.00    9.00
  -2 -14   3   -0.50    9.60
   2 -14  -3    2.90   20.70
  -2 -14   3   19.80   20.90
   2  14  -3   29.30   16.40
  -1 -14   3    7.80   10.00
  -1 -14   3   27.60   21.20
   1 -14  -3   18.80   20.50
   1 -14  -3    8.60    8.20
  -1  14   3   21.10   16.80
   0 -14  -3    8.80   18.40
   0 -14   3    2.70   19.50
   0 -14   3  -14.10   10.00
   0  14  -3   33.70   14.70
   0  14   3    5.10   14.90
   1 -14   3    2.80   10.00
  -1 -14  -3   18.90   19.10
  -1  14  -3   34.30   14.70
   1  14   3   24.80   14.10
  -2 -14  -3   50.79   21.70
   2 -14   3   55.39   13.90
   2  14   3   50.69   17.80
  -2  14  -3   60.69   16.60
  -3 -14  -3    3.30   19.10
   3 -14   3   -3.60   11.30
  -3 -14  -3    1.10   11.50
   3  14   3    9.90   14.40
  -3  14  -3  -12.80   17.60
  -4 -14  -3   40.80   22.00
  -4 -14  -3    5.80   13.80
   4 -14   3   -7.60   12.20
  -4  14  -3   14.30   19.60
   4  14   3   12.10   16.80
  -5 -14  -3   38.50   16.00
   5 -14   3  -19.80   17.10
  -5 -14  -3   35.70   15.30
  -5 -14  -3    3.60   22.10
   5  14   3   27.80   17.60
  -5  14  -3   40.30   19.60
  -6 -14  -3    6.50   22.20
  -6 -14  -3   46.00   23.30
   6 -14   3    6.70   17.70
   6  14   3   47.20   20.70
  -6  14  -3   69.69   21.00
   6  14   3   20.70   15.20
   7  14   3  -12.70   10.40
   7  14   3   -1.00   10.40
   7  14   3   19.50   19.20
  -7  14  -3   39.90   18.90
   7  14   3   20.30   17.30
   7 -15  -3   -0.60   15.50
  -7 -15   3  -32.20   15.80
   7  15  -3    7.30   11.20
   7  15  -3    2.10   12.10
   7  15  -3   -7.80   19.60
  -6 -15   3   25.40   23.80
  -6 -15   3  -17.30   14.20
   6  15  -3    5.50   11.30
   6  15  -3   24.10   21.60
  -5 -15   3   21.30   24.40
  -5 -15   3   11.90   15.10
   5  15  -3   14.90   11.10
   5  15  -3   22.10   19.20
   4 -15  -3    7.60   11.30
  -4 -15   3   33.00   24.30
  -4 -15   3    5.50   12.70
   4  15  -3    6.30   11.10
   4  15  -3   11.40   17.90
   3 -15  -3   38.40   21.60
  -3 -15   3   -1.40   25.30
   3 -15  -3    8.80   10.00
  -3 -15   3    1.00   11.20
   3  15  -3   17.00   17.90
  -2 -15   3   92.39   27.30
   2 -15  -3   73.99   14.50
   2 -15  -3  106.19   25.60
  -2 -15   3   63.99   14.80
   2  15  -3   95.39   21.60
  -1 -15   3    4.10   22.20
  -1 -15   3   -2.50   10.10
   1 -15  -3   29.60   21.20
   1  15  -3   -5.00   15.20
   0 -15   3    7.40   20.20
   0 -15  -3   32.70   19.60
   0  15  -3   51.29   17.30
   0  15   3   62.99   18.20
  -1 -15  -3   36.40   19.20
  -1  15  -3   46.30   16.90
   1  15   3   50.99   16.70
  -2 -15  -3   -3.00   18.30
   2 -15   3    1.50   16.50
   2  15   3   13.70   16.10
   3 -15   3    5.80   11.60
  -3 -15  -3    6.20   21.60
   3  15   3   22.00   16.90
  -4 -15  -3   29.60   20.70
   4 -15   3   44.30   14.00
  -4 -15  -3   26.20   14.40
   4  15   3   44.80   19.20
   5 -15   3    8.40   12.80
  -5  15  -3   12.10   17.50
   5  15   3   40.30   19.80
  -6 -15  -3   71.19   25.20
  -6 -15  -3   17.10   21.60
   6 -15   3   37.30   19.70
  -6  15  -3   82.39   20.40
   6  15   3   13.70   21.00
  -6 -16   3  -15.30   14.70
   6  16  -3   24.10   11.80
   6  16  -3   46.60   21.80
  -5 -16   3   -3.10   12.90
   5 -16  -3    9.50   11.90
   5  16  -3    9.80   11.00
   5  16  -3    6.40   19.20
  -4 -16   3   20.10   21.60
   4 -16  -3   21.80   15.20
   4  16  -3   29.80   19.00
  -3 -16   3   25.00   26.00
   3 -16  -3   -1.90   10.50
   3 -16  -3  -15.20   22.40
  -3 -16   3   -5.80   10.60
   3  16  -3   19.30   18.20
  -2 -16   3   16.50   11.60
   2 -16  -3    1.80   19.90
  -2 -16   3    2.90   23.50
   2 -16  -3    8.50    9.50
   2  16  -3   28.50   16.80
  -1 -16   3   22.00   23.70
  -1 -16   3   14.60   11.40
   1 -16  -3   -0.70    9.50
   1 -16  -3   31.80   21.50
   1  16  -3   18.10   15.80
   0 -16  -3   -7.60   21.40
   0 -16   3    3.30   10.80
   0 -16   3   -5.60   21.50
   0 -16  -3   -4.10    8.80
   0  16  -3   37.20   17.30
   0  16   3   25.00   14.80
   1 -16   3   -3.20   11.60
  -1 -16  -3   -5.00   18.60
  -1  16  -3    6.40   14.40
   1  16   3   16.00   15.50
  -2 -16  -3   34.10   22.20
   2 -16   3   30.70   13.10
   2  16   3   52.89   17.50
  -2  16  -3   47.20   16.80
   3 -16   3    2.80   12.00
   3  16   3    9.40   17.40
  -4 -16  -3   19.70   18.90
   4 -16   3    3.00   12.30
   4  16   3    8.20   17.40
   5 -16   3    0.60   11.70
  -5 -16  -3   23.30   22.20
   5  16   3   13.40   20.00
  -5 -17   3  -19.00   13.40
  -4 -17   3  -16.30   13.20
  -4 -17   3   -5.50   26.50
   4 -17  -3    0.00   11.10
   4  17  -3   14.10   17.80
   3 -17  -3    5.10   11.30
   3 -17  -3  -26.30   21.50
  -3 -17   3    3.00   24.00
  -3 -17   3  -17.60   11.40
   3  17  -3   34.70   18.00
  -2 -17   3  -15.80   26.70
   2 -17  -3   19.40   10.10
  -2 -17   3  -12.60   10.30
   2 -17  -3  -11.90   21.00
   2  17  -3   25.60   17.80
   1 -17  -3   -2.00   21.90
  -1 -17   3   11.60   23.80
   1 -17  -3   12.10    9.30
  -1 -17   3   -0.60   10.90
   1  17  -3   34.90   17.90
   0 -17   3   -5.40   21.70
   0 -17  -3   21.40   21.80
   0 -17   3   -9.30   10.40
   0  17   3   19.50   16.40
   0  17  -3   10.60   16.10
   1 -17   3   -7.50   11.30
  -1 -17  -3   36.60   21.80
   1  17   3   17.80   17.80
  -1  17  -3    9.90   16.20
   2 -17   3   12.20   12.40
  -2 -17  -3    3.30   20.50
   2  17   3   25.80   17.60
   3 -17   3   -8.90   12.70
  -3 -17  -3    7.10   20.80
   3  17   3   24.10   15.80
   4 -17   3   11.40   12.50
   4  17   3   23.20   19.70
  -3 -18   3   -5.60   13.30
   2 -18  -3    8.60   11.40
   2 -18  -3  -10.50   24.30
  -2 -18   3  -19.80   11.60
   2  18  -3   17.70   19.00
   1 -18  -3   -0.70   24.30
  -1 -18   3  -13.40   11.60
   1  18  -3   -1.50   17.30
   0 -18   3   12.20   12.30
   0  18   3   34.80   17.90
   0  18  -3   15.90   17.10
   1 -18   3  -13.80   11.10
  -1  18  -3   22.90   17.30
   1  18   3   10.00   18.30
   2 -18   3   11.30   12.50
   2  18   3   23.10   18.70
 -12   0   4   43.20   25.30
  12   0  -4   23.20   16.20
 -12   0   4    8.40   22.90
  12   0  -4   23.90   20.90
 -12   0   4    9.00   17.70
  12   0  -4   28.60   18.00
  12   0  -4  -10.10   16.90
 -11   0   4  -14.60   19.70
  11   0  -4   11.10   20.00
 -11   0   4  -13.70   17.60
  11   0  -4   -2.40   17.50
  11   0  -4    5.60   15.20
  11   0  -4  -12.50   15.40
  11   0  -4  -15.40   16.50
 -10   0   4   52.69   16.30
  10   0  -4   -9.60   15.00
  10   0  -4   21.80   17.50
 -10   0   4   24.10   19.00
  10   0  -4   53.69   20.80
 -10   0   4   51.99   21.80
  -9   0   4   -1.10   14.80
   9   0  -4    5.30   13.00
   9   0  -4    9.10   17.30
   9   0  -4    2.90   15.80
  -9   0   4   10.90   20.40
  -9   0   4   27.20   18.70
   9   0  -4   -2.50   13.30
   8   0  -4   15.20   13.00
   8   0  -4    1.30   14.50
   8   0  -4   11.90   17.50
  -8   0   4   -0.60   14.20
   8   0  -4  -14.60   12.80
  -8   0   4   -2.00   17.60
   7   0  -4   49.60   14.80
   7   0  -4   39.90   13.40
   7   0  -4   61.69   16.90
   7   0  -4   20.00   13.60
  -7   0   4   41.70   15.00
  -7   0   4   78.99   17.20
  -7   0   4   46.10   14.20
   6   0  -4  455.05   57.09
  -6   0   4  465.75   57.19
  -6   0   4  473.95   56.99
   6   0  -4  542.65   56.79
   6   0  -4  463.65   57.69
  -6   0   4  510.95   56.89
   6   0  -4  464.45   56.59
   5   0  -4   35.50   10.20
   5   0  -4   13.30    8.90
  -5   0   4   47.00   11.60
   5   0  -4   67.79   12.10
  -5   0   4   49.10   10.50
  -5   0   4   37.80    9.70
   5   0  -4   34.50    9.10
   4   0  -4  602.54   70.09
   4   0  -4  610.44   70.59
  -4   0   4  619.24   70.29
  -4   0   4  599.64   70.49
   4   0  -4  622.64   70.59
   4   0  -4  633.44   70.59
   3   0  -4    4.50    5.40
  -3   0   4   -5.10    6.70
   3   0  -4   15.70    6.80
  -3   0   4    1.90    8.40
  -3   0   4    7.00    6.70
   3   0  -4   -8.30    7.00
   3   0  -4   -7.70    5.80
  -2   0   4  736.23   98.89
   2   0  -4  926.51   98.99
   2   0  -4  922.41   99.09
  -2   0   4  953.30   99.39
   2   0  -4  972.10   98.89
  -2   0   4  858.71   98.89
  -2   0   4  764.72   98.99
   1   0  -4    4.50    2.90
   1   0  -4    3.70    4.30
   1   0  -4    3.40    2.80
   1   0  -4    4.30    3.10
  -1   0   4    3.20    3.20
  -1   0   4    7.60    4.30
  -1   0   4    4.60    3.50
  -1   0   4    3.80    3.10
   0   0  -4 9999.00 1048.90
   0   0   4 9302.97 1048.90
   0   0  -4 9394.76 1048.90
   0   0   4 8781.62 1048.90
   0   0   4 9198.08 1049.00
  -1   0  -4   -1.00    5.10
   1   0   4    0.20    4.60
   1   0   4    3.00    4.10
  -1   0  -4    3.90    5.00
   1   0   4   -0.80    4.90
  -1   0  -4    0.90    4.50
  -2   0  -4    6.30    7.20
   2   0   4    7.50    6.00
   2   0   4    9.90    6.50
  -2   0  -4    7.40    6.20
   2   0   4   10.00    6.30
  -2   0  -4   13.60    6.40
  -3   0  -4    7.70    6.40
   3   0   4    3.90    6.30
   3   0   4    5.80    6.40
   3   0   4    6.40    7.40
  -3   0  -4    0.60    6.80
  -3   0  -4   -2.40    7.70
  -4   0  -4   76.79   12.10
  -4   0  -4   61.09   12.40
   4   0   4   67.29   11.40
   4   0   4   66.59   11.60
  -4   0  -4   74.49   11.90
   4   0   4   77.89   13.00
   5   0   4    6.40    8.40
   5   0   4   28.70   10.50
  -5   0  -4   17.10    8.50
  -5   0  -4   -7.50   10.90
  -5   0  -4   20.30    9.70
   5   0   4    2.40    8.80
   6   0   4 1354.16  156.48
  -6   0  -4 1447.16  156.58
   6   0   4 1474.85  156.88
   6   0   4 1439.06  156.88
  -6   0  -4 1337.67  157.48
  -6   0  -4 1212.78  156.78
   7   0   4   38.40   17.00
  -7   0  -4   52.49   13.00
   7   0   4   15.60   14.40
  -7   0  -4   37.40   16.10
  -7   0  -4   57.59   19.50
   7   0   4   13.80   13.80
   8   0   4   35.20   16.70
   8   0   4   -3.10   19.20
   8   0   4   44.80   15.60
  -8   0  -4   37.60   18.30
   8   0   4   49.80   18.30
   8   0   4   72.29   13.70
  -8   0  -4   -0.10   20.30
  -8   0  -4   46.70   17.40
  -9   0  -4   15.80   16.70
   9   0   4  -24.50   16.00
   9   0   4   -6.70   11.40
   9   0   4   18.00   18.40
   9   0   4   -3.80   14.60
  -9   0  -4   15.30   14.60
  -9   0  -4   21.30   22.10
 -10   0  -4    8.20   21.00
 -10   0  -4   -6.40   16.40
  10   0   4   -7.60   18.10
 -10   0  -4    6.90   15.60
  10   0   4    2.10   13.60
  10   0   4  -15.80   15.70
  10   0   4   24.40   14.70
  10   0   4   13.40   17.20
 -11   0  -4   -0.90   14.40
  11   0   4    9.80   12.90
  11   0   4    5.10   17.80
  11   0   4  -12.20   15.70
 -12  -1   4  -13.60   14.60
  12  -1  -4   -9.50   17.20
  12  -1  -4  -35.70   15.60
 -12  -1   4   -1.10   25.70
  12  -1  -4  -24.60   17.60
  12  -1  -4   -3.40   14.50
  12   1  -4    6.30   18.90
  12   1  -4   13.10   14.70
  12   1  -4  -12.10   14.80
  12   1  -4    4.40   19.80
 -12   1   4    9.50   17.10
 -11  -1   4   -6.60   21.60
  11  -1  -4   35.30   18.90
  11  -1  -4    7.20   18.70
  11  -1  -4    2.60   17.00
  11  -1  -4  -11.40   14.80
 -11  -1   4    6.00   15.70
  11   1  -4   -9.70   14.60
  11   1  -4   19.40   21.10
 -11   1   4    7.90   15.10
  11   1  -4   25.50   17.00
  11   1  -4   17.40   17.20
 -11   1   4   14.80   19.70
 -11   1   4   11.50   24.10
 -10  -1   4  131.89   26.60
  10  -1  -4  131.89   25.10
 -10  -1   4  171.18   26.60
  10  -1  -4  159.08   27.20
  10  -1  -4  111.59   22.10
 -10  -1   4  129.39   28.80
 -10   1   4  155.78   29.10
  10   1  -4  125.79   26.00
  10   1  -4   73.69   21.20
 -10   1   4  155.58   22.90
  10   1  -4  124.69   24.50
  10   1  -4  128.29   23.30
 -10   1   4  119.69   26.30
   9  -1  -4   33.80   15.90
   9  -1  -4   31.90   15.50
   9  -1  -4   39.70   15.60
  -9  -1   4   22.70   22.30
   9  -1  -4   28.90   20.50
  -9  -1   4   29.60   19.60
  -9  -1   4   44.20   16.20
  -9   1   4   38.10   18.40
   9   1  -4   31.20   15.30
   9   1  -4   44.60   14.60
   9   1  -4   31.90   16.30
   9   1  -4   23.10   21.90
  -9   1   4   46.50   16.30
  -9   1   4   44.90   22.60
   8  -1  -4   66.39   17.80
  -8  -1   4   73.39   20.40
   8  -1  -4   54.19   17.10
  -8  -1   4  102.39   19.40
   8  -1  -4   74.99   17.20
   8  -1  -4   62.99   20.20
  -8  -1   4   98.59   22.90
   8   1  -4   62.09   17.40
   8   1  -4   73.19   16.70
   8   1  -4   79.89   18.50
  -8   1   4   99.69   17.10
   8   1  -4   67.09   20.60
  -8   1   4   64.49   21.80
   7  -1  -4  154.08   23.40
  -7  -1   4  141.19   25.50
   7  -1  -4  175.38   25.50
   7  -1  -4  154.18   23.20
  -7  -1   4  137.79   23.70
  -7  -1   4  158.28   22.90
   7  -1  -4  178.58   25.20
   7   1  -4  160.58   25.10
   7   1  -4  135.49   24.40
  -7   1   4  150.38   22.90
  -7   1   4  133.39   23.80
  -7   1   4  170.38   25.20
   7   1  -4  129.19   22.90
   7   1  -4  164.18   23.20
  -6  -1   4    3.40   10.60
   6  -1  -4   21.90   10.10
   6  -1  -4    5.10   10.70
   6  -1  -4   12.70   12.50
  -6  -1   4   47.70   14.60
   6  -1  -4   16.70    9.50
  -6  -1   4   -3.80   11.30
   6   1  -4    2.40    9.70
   6   1  -4   23.80   12.80
  -6   1   4    5.80   11.20
   6   1  -4   26.30   11.00
   6   1  -4   16.60    9.40
  -6   1   4   16.10   10.50
  -6   1   4   30.30   13.50
   5  -1  -4  221.88   26.00
  -5  -1   4  192.58   25.30
  -5  -1   4  216.78   25.30
   5  -1  -4  189.08   26.20
  -5  -1   4  168.88   26.00
   5  -1  -4  208.68   24.80
   5  -1  -4  218.98   25.10
  -5   1   4  174.18   25.20
   5   1  -4  185.68   25.90
   5   1  -4  154.18   25.50
   5   1  -4  168.48   24.60
  -5   1   4  249.68   25.50
   5   1  -4  212.48   24.80
   4  -1  -4  414.56   47.60
   4  -1  -4  409.66   46.90
   4  -1  -4  337.77   48.50
  -4  -1   4  422.56   47.00
   4  -1  -4  405.06   47.10
  -4  -1   4  448.36   47.20
  -4  -1   4  366.56   47.20
  -4  -1   4  386.56   47.50
   4   1  -4  413.36   46.80
  -4   1   4  407.56   47.50
   4   1  -4  430.76   47.10
   4   1  -4  485.85   47.60
   4   1  -4  360.36   47.20
  -4   1   4  405.66   47.10
  -4   1   4  384.06   47.00
   4   1  -4  406.86   46.70
   3  -1  -4  443.86   55.99
   3  -1  -4  516.45   56.19
   3  -1  -4  493.65   56.49
  -3  -1   4  496.15   56.49
   3  -1  -4  524.85   56.39
  -3  -1   4  457.85   56.19
   3  -1  -4  495.05   56.29
  -3  -1   4  463.75   56.49
   3   1  -4  419.26   55.89
   3   1  -4  569.94   56.39
  -3   1   4  456.25   56.09
  -3   1   4  505.85   56.39
   3   1  -4  522.25   56.39
   3   1  -4  476.55   56.29
   3   1  -4  529.45   55.99
   2  -1  -4 2573.34  284.37
  -2  -1   4 2440.86  284.17
   2  -1  -4 2805.62  284.27
  -2  -1   4 2574.94  284.27
   2  -1  -4 2225.68  284.27
  -2  -1   4 2635.54  284.97
  -2  -1   4 2265.17  284.37
   2  -1  -4 2548.45  284.17
   2   1  -4 2509.65  284.47
  -2   1   4 2658.53  284.27
   2   1  -4 2653.93  284.27
  -2   1   4 2793.72  284.27
  -2   1   4 2259.87  284.17
  -2   1   4 2426.96  284.37
   1  -1  -4  403.86   52.49
  -1  -1   4  508.75   52.69
  -1  -1   4  495.05   52.89
   1  -1  -4  495.25   52.59
  -1  -1   4  439.56   52.59
   1  -1  -4  514.35   52.69
   1  -1  -4  440.96   52.59
  -1  -1   4  409.46   52.49
   1   1  -4  456.45   52.69
  -1   1   4  507.75   52.59
  -1   1   4  438.06   52.69
  -1   1   4  483.45   52.59
   1   1  -4  444.56   52.49
   1   1  -4  547.95   52.79
  -1   1   4  396.66   52.59
   0  -1  -4  210.38   21.10
   0  -1  -4  195.18   21.30
   0  -1   4  146.09   21.10
   0  -1   4  174.28   21.50
   0  -1   4  211.98   21.40
   0  -1  -4  165.08   21.10
   0   1   4  183.88   21.30
   0   1  -4  199.08   21.20
   0   1   4  161.98   21.20
   0   1  -4  182.18   21.40
   0   1  -4  206.38   21.40
   1  -1   4  226.78   26.60
   1  -1   4  197.48   26.50
  -1  -1  -4  223.88   26.60
  -1  -1  -4  233.58   26.40
  -1  -1  -4  239.98   26.70
   1   1   4  234.68   26.70
  -1   1  -4  196.28   26.50
   1   1   4  265.07   26.60
  -1   1  -4  235.08   26.50
   1   1   4  224.58   26.50
  -2  -1  -4    7.80    7.20
  -2  -1  -4   14.60    7.30
   2  -1   4    7.30    6.60
  -2  -1  -4    4.00    6.20
  -2  -1  -4   -7.30    5.60
   2  -1   4    3.80    6.00
   2  -1   4   -4.30    6.20
   2   1   4    2.90    5.70
   2   1   4    5.20    6.10
  -2   1  -4   -8.60    6.10
  -2   1  -4    1.50    7.80
   2   1   4   13.10    5.70
  -2   1  -4    9.70    6.00
   3  -1   4  128.39   18.60
  -3  -1  -4  134.49   17.60
   3  -1   4  127.69   17.90
  -3  -1  -4  169.98   18.30
  -3  -1  -4  163.48   19.00
   3  -1   4  121.69   17.70
  -3   1  -4  141.89   17.60
   3   1   4  175.48   17.80
   3   1   4  122.99   17.70
   3   1   4  150.98   18.10
  -3   1  -4  125.89   18.00
  -3   1  -4  104.69   17.90
   4  -1   4   16.20    7.70
  -4  -1  -4  -10.30    9.10
  -4  -1  -4   12.80    7.90
  -4  -1  -4    2.50    7.90
   4  -1   4   -6.30    9.00
   4  -1   4   17.20    8.10
   4   1   4    5.20    7.50
  -4   1  -4   10.10    7.60
  -4   1  -4   19.20    8.30
  -4   1  -4    6.20    8.90
   4   1   4   17.10    9.00
   4   1   4   13.40    7.90
   5  -1   4   79.49   14.10
   5  -1   4   75.49   15.80
  -5  -1  -4   74.29   14.60
   5  -1   4   73.99   13.80
  -5  -1  -4   80.59   13.90
  -5  -1  -4  110.59   14.90
   5   1   4   79.89   14.20
   5   1   4   81.09   13.60
   5   1   4  113.69   15.40
  -5   1  -4   78.99   13.70
  -5   1  -4  107.49   14.50
  -5   1  -4   48.70   14.30
   6  -1   4  148.29   22.20
  -6  -1  -4   97.19   21.80
  -6  -1  -4  183.08   21.10
  -6  -1  -4  113.79   20.20
   6   1   4  167.48   23.60
  -6   1  -4  105.59   20.20
  -6   1  -4  132.39   22.00
   6   1   4  103.69   21.00
   6   1   4  139.79   20.10
  -6   1  -4  174.88   20.80
   7  -1   4   62.19   18.80
  -7  -1  -4  109.59   17.00
  -7  -1  -4   61.79   19.70
  -7  -1  -4   88.79   19.00
   7   1   4   87.09   19.00
   7   1   4   68.49   17.20
  -7   1  -4   87.19   16.50
   7   1   4   68.49   15.40
   7   1   4   63.79   16.60
  -7   1  -4   61.29   18.70
   8  -1   4   -5.20   14.00
   8  -1   4   -4.10   17.20
  -8  -1  -4   -2.00   13.40
   8  -1   4  -16.20   15.10
  -8  -1  -4  -11.70   15.40
  -8  -1  -4  -39.50   18.40
  -8   1  -4  -25.30   18.80
   8   1   4  -26.10   17.20
  -8   1  -4   13.20   14.10
   8   1   4    7.60   13.20
   8   1   4   -5.50   13.60
   8   1   4    4.30   16.30
   8   1   4   29.50   12.60
  -8   1  -4    0.40   15.70
  -9  -1  -4  115.09   19.20
  -9  -1  -4   65.69   24.30
   9  -1   4   82.89   21.50
   9  -1   4   76.79   19.00
   9  -1   4   86.39   19.50
  -9  -1  -4   71.09   21.10
   9  -1   4   48.90   20.70
  -9   1  -4   83.69   20.40
   9   1   4   67.89   24.50
  -9   1  -4  126.59   19.60
  -9   1  -4   68.59   23.20
   9   1   4   86.39   23.70
   9   1   4   88.89   16.80
   9   1   4   92.39   22.10
   9   1   4   77.29   19.60
  10  -1   4   31.40   16.60
  10  -1   4   41.10   21.10
  10  -1   4   27.00   16.30
  10  -1   4   39.70   17.80
 -10  -1  -4   43.20   22.40
 -10  -1  -4   45.00   21.30
 -10  -1  -4   63.59   19.60
  10   1   4   40.60   18.20
  10   1   4   23.70   16.80
  10   1   4   23.70   20.80
 -10   1  -4   63.49   22.80
  10   1   4   42.60   16.20
 -10   1  -4   60.19   15.60
 -10   1  -4   17.90   18.60
  10   1   4   54.19   14.70
  11  -1   4   -8.80   19.90
  11  -1   4   -9.20   15.20
 -11  -1  -4  -12.20   14.80
  11  -1   4  -26.50   18.80
 -11  -1  -4   -0.30   21.20
 -11   1  -4   -1.10   12.90
  11   1   4  -21.30   15.50
 -11   1  -4   14.50   20.40
  11   1   4   -8.20   15.90
  11   1   4   10.40   14.10
  12  -2  -4  -26.00   15.40
  12  -2  -4    2.70   17.00
  12  -2  -4   -0.40   20.50
 -12  -2   4    3.50   23.10
 -12  -2   4  -11.00   22.40
  12   2  -4   37.80   18.30
  12   2  -4   21.90   21.30
  12   2  -4   29.60   17.90
 -12   2   4   28.90   16.80
  12   2  -4  -14.00   14.30
  11  -2  -4  -16.20   17.30
  11  -2  -4  -24.50   19.10
  11  -2  -4   12.20   16.80
  11  -2  -4  -10.80   15.10
 -11  -2   4   12.40   25.00
 -11  -2   4  -34.40   17.20
 -11  -2   4  -22.00   20.60
  11   2  -4  -19.60   13.80
  11   2  -4   -1.70   18.10
 -11   2   4    8.40   18.80
  11   2  -4   -5.30   14.60
 -11   2   4    0.40   15.00
  11   2  -4   -8.50   13.30
  11   2  -4   20.60   20.10
 -10  -2   4   60.49   18.30
  10  -2  -4   37.50   16.60
  10  -2  -4   69.79   20.70
  10  -2  -4   85.49   22.50
  10  -2  -4   71.69   17.80
 -10  -2   4   77.89   23.30
  10   2  -4   71.69   19.30
  10   2  -4   80.59   22.30
  10   2  -4   35.20   16.00
 -10   2   4   95.29   21.70
 -10   2   4   64.99   16.00
   9  -2  -4   56.09   17.00
   9  -2  -4   59.99   19.60
  -9  -2   4   46.30   22.10
   9  -2  -4   51.59   16.10
  -9  -2   4   47.70   18.70
  -9   2   4   57.29   16.00
   9   2  -4   40.60   14.30
  -9   2   4   39.70   18.10
   9   2  -4   45.90   17.10
  -9   2   4   65.19   23.10
   9   2  -4   79.29   16.50
   9   2  -4   45.20   20.00
   8  -2  -4   69.99   17.90
   8  -2  -4   62.09   20.40
  -8  -2   4   74.99   19.20
   8  -2  -4   82.59   18.40
  -8  -2   4  104.79   23.50
   8  -2  -4   75.79   19.00
  -8  -2   4   90.99   19.70
  -8   2   4   72.59   22.60
   8   2  -4   64.39   15.50
   8   2  -4   73.79   23.10
   8   2  -4   89.19   18.70
  -8   2   4   73.49   19.20
  -8   2   4   96.39   17.60
   8   2  -4   72.29   17.80
   7  -2  -4  134.49   21.60
  -7  -2   4  142.59   19.80
  -7  -2   4   93.09   19.90
   7  -2  -4   71.79   19.30
   7  -2  -4   78.79   18.30
   7  -2  -4  157.38   21.00
  -7   2   4  137.29   18.50
   7   2  -4  114.89   19.10
   7   2  -4  112.59   21.30
   7   2  -4  123.19   19.90
  -7   2   4  104.49   19.00
  -7   2   4  170.68   23.90
   7   2  -4   80.99   17.40
   6  -2  -4  468.75   65.29
  -6  -2   4  624.04   65.19
   6  -2  -4  627.14   64.99
   6  -2  -4  526.55   65.09
   6  -2  -4  535.25   65.89
   6   2  -4  558.84   65.19
  -6   2   4  569.24   64.69
   6   2  -4  650.73   65.69
   6   2  -4  529.55   64.89
  -6   2   4  466.75   64.89
  -6   2   4  571.54   66.19
   6   2  -4  570.04   64.79
  -5  -2   4   21.80    9.10
  -5  -2   4   13.20   10.30
   5  -2  -4   10.30   10.50
   5  -2  -4    7.50    8.30
   5  -2  -4   15.30    8.90
   5  -2  -4    3.00    8.90
  -5  -2   4    2.30    8.90
  -5   2   4   23.70    8.90
  -5   2   4    5.60    9.30
   5   2  -4    1.60    7.90
   5   2  -4   -2.70   10.80
   5   2  -4   21.80    9.30
  -5   2   4   33.60   11.90
   5   2  -4    8.40    7.20
  -4  -2   4  352.96   47.00
  -4  -2   4  419.66   46.70
  -4  -2   4  429.86   47.00
   4  -2  -4  433.06   47.40
   4  -2  -4  393.36   46.60
   4   2  -4  428.66   46.50
   4   2  -4  437.86   46.80
  -4   2   4  380.36   46.60
  -4   2   4  345.97   46.90
   4   2  -4  472.55   47.20
   4   2  -4  421.06   46.90
  -4   2   4  320.67   46.50
   4   2  -4  405.16   46.50
  -3  -2   4  941.51  101.99
   3  -2  -4  831.12  101.69
   3  -2  -4  801.62  101.79
  -3  -2   4  948.51  101.89
   3  -2  -4  785.32  101.79
   3  -2  -4 1021.70  102.29
  -3  -2   4  852.41  102.09
   3  -2  -4  828.82  101.69
  -3   2   4  860.31  101.79
  -3   2   4  842.92  101.79
   3   2  -4  886.51  101.69
   3   2  -4  934.91  101.69
   3   2  -4 1005.80  101.99
   3   2  -4  939.81  101.99
   3   2  -4 1015.40  101.89
  -2  -2   4 6856.61  783.42
   2  -2  -4 6659.13  783.32
  -2  -2   4 7029.70  783.62
  -2  -2   4 6969.20  783.42
   2  -2  -4 7410.86  783.62
   2  -2  -4 6022.40  783.32
   2  -2  -4 6943.60  783.42
   2   2  -4 7407.46  783.62
   2   2  -4 7814.02  783.42
  -2   2   4 6240.78  783.32
  -2   2   4 6529.85  783.42
   2   2  -4 7766.72  783.42
  -1  -2   4  601.44   72.59
  -1  -2   4  657.33   72.99
   1  -2  -4  640.94   72.59
   1  -2  -4  661.63   72.59
   1  -2  -4  661.73   72.69
  -1  -2   4  654.23   72.69
   1   2  -4  741.13   72.99
   1   2  -4  590.64   72.49
  -1   2   4  657.23   72.59
  -1   2   4  571.84   72.49
   1   2  -4  720.63   72.89
  -1   2   4  565.04   72.59
   0  -2   4  365.56   39.20
   0  -2  -4  372.16   38.60
   0  -2   4  336.37   38.60
   0  -2   4  328.97   38.80
   0  -2  -4  343.97   38.70
   0  -2  -4  292.87   38.50
   0  -2   4  289.47   38.70
   0   2  -4  347.67   38.60
   0   2   4  346.57   38.70
   0   2  -4  284.27   38.70
   0   2  -4  371.06   38.80
   0   2   4  320.07   38.60
   0   2   4  399.56   38.60
   0   2  -4  362.66   39.10
  -1  -2  -4  518.95   52.49
   1  -2   4  457.95   52.39
  -1  -2  -4  476.75   52.49
   1  -2   4  395.16   52.29
  -1  -2  -4  475.05   52.59
   1  -2   4  374.46   52.59
  -1   2  -4  469.65   52.39
   1   2   4  458.45   52.49
   1   2   4  444.36   52.49
   1   2   4  531.35   52.39
   2  -2   4    4.30    5.60
  -2  -2  -4   -2.60    6.40
  -2  -2  -4   17.10    6.30
   2  -2   4    2.40    5.50
  -2  -2  -4   12.30    5.90
  -2  -2  -4    0.80    5.60
   2  -2   4   -1.60    6.80
   2   2   4    3.70    5.40
  -2   2  -4    5.30    5.80
   2   2   4    1.00    6.20
  -2   2  -4    9.10    6.90
   2   2   4    2.90    5.70
  -2   2  -4   -1.00    5.80
   2   2   4    7.80    5.70
  -3  -2  -4  225.48   26.70
   3  -2   4  235.38   26.50
  -3  -2  -4  269.37   27.60
  -3  -2  -4  253.37   26.50
  -3  -2  -4  211.38   26.00
   3   2   4  206.08   26.20
  -3   2  -4  203.58   26.30
  -3   2  -4  158.88   27.00
   3   2   4  235.58   26.90
  -3   2  -4  167.08   26.30
   3   2   4  272.07   26.50
   3   2   4  222.58   26.40
   4  -2   4  520.25   61.69
  -4  -2  -4  545.15   61.59
   4  -2   4  447.96   62.19
   4  -2   4  533.45   61.69
  -4  -2  -4  559.44   62.19
   4   2   4  563.14   61.69
   4   2   4  650.53   62.69
  -4   2  -4  451.65   61.59
   4   2   4  574.04   61.49
   4   2   4  569.44   61.89
  -4   2  -4  500.05   61.39
  -5  -2  -4   -3.40   10.60
   5  -2   4   11.10   12.50
   5  -2   4   19.10    9.40
  -5  -2  -4   19.30    9.60
  -5  -2  -4   11.90    9.40
   5  -2   4   19.30   10.20
   5   2   4   39.10   10.90
  -5   2  -4   30.90    8.60
   5   2   4   17.40    8.80
   5   2   4   20.40    9.50
   5   2   4    4.80    9.70
  -5   2  -4   11.00    8.60
  -5   2  -4   20.30   11.40
  -6  -2  -4  220.38   31.90
   6  -2   4  198.68   29.60
   6  -2   4  245.98   31.10
  -6  -2  -4  262.57   30.80
   6  -2   4  203.38   31.90
  -6  -2  -4  239.48   29.60
   6   2   4  257.17   29.10
  -6   2  -4  185.68   30.10
   6   2   4  230.08   29.30
   6   2   4  227.38   30.90
  -6   2  -4  194.78   31.20
   6   2   4  225.88   31.70
   6   2   4  251.37   30.80
  -6   2  -4  223.88   28.80
   7  -2   4   -2.30   13.00
  -7  -2  -4  -26.10   15.80
   7  -2   4   -3.30   12.90
   7  -2   4   15.50   18.30
  -7  -2  -4   -2.70   12.60
  -7   2  -4   -8.60   17.10
  -7   2  -4   22.90   12.30
   7   2   4   38.40   14.00
   7   2   4   11.70   12.30
   7   2   4   -4.50   12.30
  -7   2  -4  -15.40   13.90
   7   2   4   16.70   15.50
   7   2   4    2.40   14.40
   8  -2   4   19.80   16.80
  -8  -2  -4   21.60   18.30
   8  -2   4   28.00   20.10
  -8  -2  -4   20.60   14.60
   8  -2   4    0.10   14.20
  -8  -2  -4   12.00   18.50
   8   2   4  -12.00   15.00
   8   2   4   19.00   16.60
   8   2   4   27.80   13.10
   8   2   4    8.50   14.20
  -8   2  -4   13.80   12.60
   8   2   4   15.70   17.10
  -8   2  -4   17.50   18.10
  -8   2  -4   19.80   15.90
   9  -2   4   23.20   15.80
   9  -2   4  -15.30   19.90
  -9  -2  -4   -8.20   18.40
  -9  -2  -4    8.80   14.50
  -9  -2  -4  -12.40   17.60
   9  -2   4    4.00   13.30
  -9   2  -4    0.00   17.40
   9   2   4    4.90   14.60
   9   2   4    7.70   15.00
   9   2   4    4.40   17.60
  -9   2  -4  -26.80   15.70
   9   2   4  -20.00   13.10
   9   2   4   15.70   13.00
  10  -2   4  -35.10   13.50
 -10  -2  -4   -4.00   14.40
  10  -2   4  -12.00   19.80
  10  -2   4   20.50   15.80
 -10  -2  -4   27.30   21.20
  10   2   4   23.90   17.00
 -10   2  -4   31.80   16.40
  10   2   4   -6.10   15.90
  10   2   4   28.10   14.00
  10   2   4   -5.70   19.40
  10   2   4    1.60   13.20
 -10   2  -4    1.50   17.70
 -11  -2  -4    1.60   15.50
  11  -2   4   -8.50   15.70
  11  -2   4   -0.70   21.00
  11  -2   4   -4.30   16.10
  11   2   4  -22.20   15.30
  11   2   4   27.10   15.80
 -11   2  -4   21.60   17.80
  11   2   4    3.40   15.10
  11   2   4   11.30   19.10
  12  -3  -4    5.10   18.70
  12  -3  -4   25.10   20.60
  12  -3  -4   -3.00   17.40
 -12   3   4   13.20   15.70
  12   3  -4   26.30   17.00
  12   3  -4   11.00   18.70
  12   3  -4  -11.30   15.60
  12   3  -4   15.20   15.70
  11  -3  -4    8.70   15.30
  11  -3  -4   39.70   21.30
  11  -3  -4    4.00   21.10
 -11  -3   4   21.90   17.70
  11   3  -4   32.40   20.40
 -11   3   4   53.29   23.30
 -11   3   4   34.80   16.00
  11   3  -4    3.50   15.90
  11   3  -4    7.80   13.60
  11   3  -4   35.30   23.50
  10  -3  -4   -4.00   15.10
 -10  -3   4  -11.80   16.40
  10  -3  -4    0.80   14.10
  10  -3  -4  -16.10   16.70
 -10  -3   4    9.80   20.60
  10  -3  -4   -5.10   18.00
 -10  -3   4    3.80   20.20
  10   3  -4    6.80   15.10
 -10   3   4    4.30   21.70
  10   3  -4   23.90   17.80
  10   3  -4   19.60   13.40
  10   3  -4  -10.70   18.60
 -10   3   4   17.00   18.10
  10   3  -4   28.20   22.90
  -9  -3   4  -13.00   17.00
   9  -3  -4    6.50   15.10
  -9  -3   4    0.10   18.20
   9  -3  -4  -19.80   17.00
  -9  -3   4  -12.70   20.60
   9  -3  -4   -9.80   14.10
   9   3  -4    3.50   20.30
   9   3  -4   -2.90   11.40
  -9   3   4    6.10   20.70
  -9   3   4   -3.50   17.60
   9   3  -4   13.90   13.80
  -9   3   4   24.20   12.60
   9   3  -4    0.90   14.30
   8  -3  -4  106.49   22.60
  -8  -3   4  138.69   23.10
   8  -3  -4  139.09   21.70
   8  -3  -4   98.89   25.70
   8  -3  -4   96.29   21.70
  -8  -3   4  157.38   26.50
  -8   3   4  125.49   22.90
   8   3  -4  103.69   22.20
   8   3  -4  128.89   22.60
  -8   3   4  130.89   26.90
   8   3  -4  148.99   24.00
   8   3  -4  140.39   25.30
  -8   3   4  149.09   21.80
  -7  -3   4  105.39   23.60
   7  -3  -4  174.18   23.60
   7  -3  -4  173.88   24.90
   7  -3  -4  154.28   26.00
   7  -3  -4  137.59   24.30
  -7  -3   4  146.69   23.10
   7   3  -4  167.18   24.30
  -7   3   4  198.48   26.70
  -7   3   4  101.69   23.60
   7   3  -4  152.78   23.10
   7   3  -4  113.99   22.10
  -7   3   4  146.79   23.10
   7   3  -4  155.38   23.10
   6  -3  -4   27.00   11.30
   6  -3  -4   33.60   12.80
  -6  -3   4   54.89   12.90
   6  -3  -4   32.70   11.40
  -6  -3   4   27.10   13.40
   6  -3  -4   33.00   14.80
  -6  -3   4   23.90   11.60
  -6   3   4   55.99   10.40
   6   3  -4   27.20   14.40
   6   3  -4   20.60    9.10
  -6   3   4   54.29   14.50
  -6   3   4   27.60   11.80
   6   3  -4   28.90   12.20
   6   3  -4   14.00   10.60
   5  -3  -4  137.49   19.50
  -5  -3   4  135.89   20.30
  -5  -3   4  110.19   20.90
   5  -3  -4  154.78   20.00
   5  -3  -4  145.19   20.10
  -5  -3   4  171.58   20.70
  -5   3   4  156.38   20.80
  -5   3   4  176.88   19.90
   5   3  -4  122.39   19.50
   5   3  -4  107.79   18.70
  -5   3   4  167.88   19.50
   5   3  -4  117.49   20.40
  -4  -3   4  142.69   21.80
  -4  -3   4  145.39   22.30
  -4  -3   4  153.08   22.00
   4   3  -4  187.98   21.80
   4   3  -4  205.08   23.70
   4   3  -4  208.78   21.60
   4   3  -4  147.89   20.80
  -4   3   4  190.78   21.50
   4   3  -4  165.98   21.70
  -3  -3   4   29.40    9.70
  -3  -3   4   43.10    9.50
   3  -3  -4   79.59   10.20
   3  -3  -4   50.69    9.50
  -3  -3   4   46.10    9.00
   3   3  -4   53.69    9.90
   3   3  -4   45.10   10.70
   3   3  -4   70.69   10.50
  -3   3   4   55.79    9.70
  -3   3   4   66.99    9.00
   3   3  -4   50.59    9.20
   3   3  -4   54.19    8.30
  -2  -3   4 1164.58  134.79
  -2  -3   4 1279.87  134.89
  -2  -3   4 1234.88  134.69
   2  -3  -4 1056.69  134.59
  -2  -3   4 1213.58  135.09
   2  -3  -4 1161.08  134.59
   2  -3  -4 1139.29  134.59
  -2  -3   4 1148.29  134.79
   2   3  -4 1118.69  134.99
   2   3  -4 1307.97  134.79
   2   3  -4 1141.49  134.69
   2   3  -4 1243.68  134.79
   2   3  -4 1315.87  134.79
   2   3  -4 1200.28  134.89
  -1  -3   4   28.70    8.90
   1  -3  -4   30.90    5.70
  -1  -3   4   43.00    7.00
  -1  -3   4   42.40    7.10
  -1  -3   4   33.70    6.10
  -1   3   4   31.10    6.60
   1   3  -4   35.40    6.70
   1   3  -4   43.00    6.20
   1   3  -4   43.60    9.00
   0  -3  -4  242.68   29.80
   0  -3  -4  269.47   30.90
   0  -3   4  245.08   30.80
   0  -3   4  257.17   29.90
   0   3   4  275.07   29.80
   0   3  -4  274.87   30.80
  -1  -3  -4  300.67   34.10
  -1  -3  -4  244.68   36.90
  -1  -3  -4  343.27   34.00
   1  -3   4  276.47   34.00
   1  -3   4  280.47   33.90
   1   3   4  307.47   34.10
   1   3   4  291.27   35.30
  -2  -3  -4  131.79   15.70
   2  -3   4  111.59   15.50
  -2  -3  -4  126.89   15.60
  -2  -3  -4  136.69   16.20
  -2  -3  -4  121.39   15.70
   2  -3   4  105.89   15.40
   2  -3   4   89.69   15.70
   2   3   4  123.29   16.00
  -2   3  -4  103.59   15.10
   2   3   4  146.89   15.60
   2   3   4  141.49   15.30
   2   3   4  113.29   16.30
  -3  -3  -4  327.27   33.30
  -3  -3  -4  308.17   32.90
   3  -3   4  216.88   33.70
   3  -3   4  253.37   33.00
  -3  -3  -4  273.97   34.70
   3  -3   4  225.48   32.90
   3   3   4  321.57   33.30
   3   3   4  315.67   32.90
   3   3   4  283.67   33.20
  -3   3  -4  228.48   32.90
   3   3   4  312.77   33.20
  -3   3  -4  281.37   32.70
   4  -3   4  515.65   63.69
   4  -3   4  450.65   62.89
   4  -3   4  539.75   62.99
  -4  -3  -4  628.64   63.89
  -4  -3  -4  620.14   63.29
  -4  -3  -4  501.05   62.89
  -4   3  -4  456.45   62.99
   4   3   4  574.44   63.69
   4   3   4  556.64   62.99
   4   3   4  592.24   62.99
   4   3   4  596.44   63.49
   4   3   4  538.55   62.89
  -4   3  -4  577.04   62.89
   5  -3   4   19.80   13.50
  -5  -3  -4   54.59   12.10
  -5  -3  -4   53.89   14.60
  -5  -3  -4   58.29   11.70
   5  -3   4   41.50   12.00
   5  -3   4   37.80   11.00
  -5   3  -4   52.59   11.10
  -5   3  -4   27.50   11.40
  -5   3  -4   21.40   12.40
   5   3   4   60.99   11.50
   5   3   4   65.99   12.00
   5   3   4   57.59   11.40
   5   3   4   69.09   12.10
   5   3   4   55.09   12.20
  -6  -3  -4   38.60   15.40
  -6  -3  -4   50.19   13.20
  -6  -3  -4   44.60   12.40
   6  -3   4   26.50   13.00
   6   3   4   28.90   12.90
   6   3   4   40.70   14.60
   6   3   4   32.60   12.20
   6   3   4   27.90   13.50
   6   3   4   45.80   11.80
  -7  -3  -4  153.78   25.40
   7  -3   4  152.98   27.10
  -7  -3  -4  174.78   23.40
   7  -3   4  108.69   23.10
   7   3   4  165.88   25.00
   7   3   4  149.59   23.00
   7   3   4  112.29   22.90
  -7   3  -4  164.38   22.60
  -7   3  -4  111.89   25.60
   7   3   4  148.29   22.10
   7   3   4  198.68   26.20
  -8  -3  -4  -17.70   13.40
   8  -3   4   -3.80   14.50
   8  -3   4   -6.30   12.40
  -8  -3  -4   -6.10   19.10
   8  -3   4  -15.20   18.70
  -8   3  -4   10.40   16.70
   8   3   4    2.10   13.20
  -8   3  -4   32.30   13.10
   8   3   4  -12.80   13.50
  -8   3  -4   22.40   14.90
   8   3   4   20.70   17.80
   8   3   4    5.70   14.60
  -9  -3  -4   33.00   18.60
  -9  -3  -4   42.10   15.80
   9  -3   4   13.50   15.60
   9  -3   4   28.60   19.10
  -9  -3  -4   12.80   20.30
   9  -3   4   60.79   17.60
  -9   3  -4   34.80   15.40
  -9   3  -4   56.29   14.30
   9   3   4   20.50   15.40
  -9   3  -4   73.09   21.50
   9   3   4   54.29   18.70
   9   3   4   57.39   16.10
   9   3   4   16.80   16.60
   9   3   4   33.20   15.10
 -10  -3  -4   -7.90   22.60
 -10  -3  -4   -9.30   15.30
 -10  -3  -4  -32.50   19.10
  10  -3   4   -9.70   15.40
 -10   3  -4   18.80   19.10
  10   3   4   11.60   15.50
  10   3   4    6.70   20.90
  10   3   4   25.10   15.10
 -10   3  -4   11.40   14.40
  10   3   4  -10.90   15.20
  10   3   4    3.20   17.30
  11  -3   4    5.50   15.80
 -11  -3  -4    4.90   21.10
 -11  -3  -4   18.10   23.50
  11  -3   4  -22.00   17.00
  11  -3   4  -13.00   21.20
  11  -3   4   -1.40   15.10
 -11  -3  -4   10.80   16.70
  11   3   4    5.90   18.50
  11   3   4   34.40   17.80
 -11   3  -4   19.10   16.00
  11   3   4   -3.80   16.40
 -11   3  -4   15.30   19.50
  12   4  -4   -1.40   25.00
 -12   4   4   -5.10   15.60
  12   4  -4   -1.30   17.30
  12   4  -4   -3.30   20.50
  12   4  -4  -28.70   13.70
  11  -4  -4   24.10   17.30
  11  -4  -4   49.40   21.70
  11  -4  -4   24.00   17.90
 -11  -4   4   51.59   21.70
 -11  -4   4   64.69   18.40
  11   4  -4   30.20   15.50
  11   4  -4   60.79   17.30
  11   4  -4   58.89   20.50
  11   4  -4   64.59   24.40
  11   4  -4   22.00   17.20
 -11   4   4   31.90   16.00
  10  -4  -4   -2.90   16.00
  10  -4  -4  -40.90   15.00
 -10  -4   4   38.10   23.00
  10  -4  -4    6.60   16.80
 -10  -4   4  -12.10   15.80
 -10  -4   4  -29.40   22.10
  10   4  -4    2.90   17.30
  10   4  -4  -24.20   18.30
 -10   4   4  -15.30   15.80
 -10   4   4   -4.90   13.20
  10   4  -4   -6.50   19.20
  10   4  -4  -20.50   11.60
  10   4  -4    4.30   15.70
 -10   4   4  -11.10   22.40
   9  -4  -4   52.69   16.00
   9  -4  -4   61.49   17.90
  -9  -4   4   73.79   18.30
   9  -4  -4   55.69   17.30
  -9  -4   4   54.19   21.10
   9   4  -4   45.90   14.20
  -9   4   4   33.50   17.90
  -9   4   4   32.00   14.00
   9   4  -4   49.80   16.30
   9   4  -4   50.99   17.80
   9   4  -4   88.59   20.50
   9   4  -4   69.99   15.50
  -9   4   4   60.29   23.70
   8  -4  -4   42.40   16.30
  -8  -4   4   21.40   19.60
   8  -4  -4   55.39   16.20
  -8  -4   4   45.20   17.30
  -8  -4   4   33.30   15.00
   8  -4  -4   26.70   17.50
   8  -4  -4   64.89   19.10
  -8   4   4   37.20   12.80
  -8   4   4   17.60   16.60
  -8   4   4   40.70   21.00
   8   4  -4   32.80   14.50
   8   4  -4   56.19   19.30
   8   4  -4   36.40   12.40
   8   4  -4   38.60   14.90
  -7  -4   4  163.58   23.50
   7  -4  -4  126.19   22.60
   7  -4  -4   96.39   21.80
  -7  -4   4  129.99   22.30
  -7  -4   4  159.58   24.80
   7  -4  -4  113.49   22.90
   7  -4  -4  173.68   24.40
  -7   4   4  173.38   21.50
   7   4  -4  149.19   22.10
   7   4  -4  116.69   24.30
  -7   4   4  148.89   25.00
   7   4  -4  142.59   22.30
  -7   4   4  115.89   21.90
   7   4  -4  155.28   22.90
  -6  -4   4  199.18   28.00
   6  -4  -4  221.18   27.40
   6  -4  -4  176.78   26.80
  -6  -4   4  220.38   28.20
   6  -4  -4  189.48   27.80
  -6  -4   4  227.78   28.40
  -6   4   4  191.48   25.90
   6   4  -4  214.98   26.70
   6   4  -4  212.98   28.30
   6   4  -4  205.68   26.60
  -6   4   4  156.08   26.40
   6   4  -4  204.88   26.80
  -6   4   4  152.98   27.10
   5  -4  -4  102.59   14.50
  -5  -4   4   78.89   14.60
  -5  -4   4  103.49   16.10
  -5  -4   4  116.89   15.40
   5  -4  -4   94.29   14.80
   5  -4  -4   83.19   15.60
  -5   4   4   44.80   15.60
   5   4  -4   88.39   14.10
  -5   4   4   80.79   14.40
   5   4  -4   96.19   14.70
   5   4  -4   83.89   14.80
   5   4  -4  115.99   16.50
  -5   4   4  143.39   17.10
  -4  -4   4  -16.20    8.00
   4  -4  -4    8.20    7.40
  -4  -4   4  -15.60    8.50
  -4  -4   4   11.20    7.60
  -4  -4   4   -7.70    9.00
   4  -4  -4   -2.90    7.40
   4  -4  -4  -32.00    8.60
   4   4  -4   -2.50    6.10
   4   4  -4   -9.90    8.20
   4   4  -4    5.90    8.20
   4   4  -4    1.60    6.30
  -4   4   4   11.20    7.20
  -3  -4   4  437.26   51.39
   3  -4  -4  415.36   51.19
   3  -4  -4  386.56   51.29
   3  -4  -4  465.85   51.79
  -3  -4   4  407.36   51.59
   3  -4  -4  427.26   51.29
   3   4  -4  474.55   51.49
   3   4  -4  496.25   51.39
   3   4  -4  461.75   50.99
   3   4  -4  528.65   51.79
  -2  -4   4  106.49   15.10
   2  -4  -4  115.29   14.30
  -2  -4   4  110.59   14.70
  -2  -4   4  140.79   15.80
  -2  -4   4  122.89   15.90
  -2  -4   4  101.99   16.30
   2  -4  -4  108.29   15.90
   2   4  -4  100.79   15.60
   2   4  -4  118.39   14.70
   2   4  -4  131.59   15.40
   2   4  -4  103.59   15.00
  -1  -4   4   22.80    5.80
   1  -4  -4   40.70    8.20
  -1  -4   4   20.80    5.10
  -1  -4   4   38.50    7.80
  -1  -4   4   27.00    6.20
   1  -4  -4   27.10    4.80
   1   4  -4   29.70    8.60
   1   4  -4   20.70    5.10
   1   4  -4   27.70    6.40
   0  -4  -4  279.67   30.40
   0  -4   4  241.48   29.20
   0  -4  -4  252.37   29.10
   0  -4   4  256.27   30.30
   0   4   4  264.57   30.20
   0   4  -4  234.28   30.30
   0   4  -4  260.97   30.50
   0   4  -4  254.27   29.20
   0   4  -4  258.97   30.20
   1  -4   4   51.19    7.90
  -1  -4  -4   63.39    8.50
  -1  -4  -4   58.79    9.20
  -1  -4  -4   60.09   10.80
   1   4   4   54.29   10.20
  -1   4  -4   53.29    9.30
   1   4   4   68.39    8.70
  -1   4  -4   57.99    8.40
[truncated: 2,058,793 more chars]
