# Supplementary material for: Reversible transformations between the non-porous phases of a flexible coordination network enabled by transient porosity
Source: Nat Chem. 2023 Feb 13;15(4):542–9. doi: 10.1038/s41557-022-01128-3 (PMC10070188; doi:10.1038/s41557-022-01128-3)
Supplement: Supplementary file 8 — Data used to generate the plot for Supplementary Fig. 39. [file 41557_2022_1128_MOESM8_ESM.xlsx]

## Sheet: Sheet1
0.4	2979.29			0.4	0.0004	2979.29					0.0004	13.5619				0.0004	22.4556		0.0004	95.245
3.7	3200.97			3.7	0.0037	3200.97					0.0037	14.3331				0.0037	22.8977		0.0037	98.204
32	3292.01			32	0.032	3292.01					0.032	14.4927				0.032	23.2624		0.032	99.497
960	3651.49			960	0.96	3651.49					0.96	15.5709				0.96	23.1112		0.96	101.404
