# Supplementary material for: Reversible transformations between the non-porous phases of a flexible coordination network enabled by transient porosity
Source: Nat Chem. 2023 Feb 13;15(4):542–9. doi: 10.1038/s41557-022-01128-3 (PMC10070188; doi:10.1038/s41557-022-01128-3)
Supplement: Source Data Fig. 3 — CIF files for the single-crystal data used to create the graphics for Fig. 3. [file 41557_2022_1128_MOESM15_ESM.txt]

color: red: 1, green: 1, blue: 1, alpha: 1, style: 31, label: 1_apohost_298K, active: 1, visible: 1, selected: 0, labelled: 0
cell_edges: a:    9.844   0.000   0.000, b:    0.000  13.890   0.000, c:   -2.477   0.000  22.472, origin:    0.000   0.000   0.000, box: min:    0.000   0.000   0.000, max:    1.000   1.000   1.000, color: red: 1, green: 1, blue: 1, alpha: 1, style: 1, label: , active: 1, visible: 0, selected: 0, labelled: 1
default_style: 1
, default_atom_colorer_type: By Element
, default_bond_colorer_type: By Atom Colour
, default_atom_labeller_type: By Atom Label
, default_bond_labeller_type: Fixed Label
, style_settings_:  (GraphicsCrystalStyle)
    non_hydrogen_atoms (GraphicsObjectStyle)
        style (GraphicsObject::RenderingStyle)
            enumerator: 1 
        colour_mode (GraphicsObjectStyleSettings::ColorMode)
            enumerator: 202 
        colour (RGBA)
            red: 1             green: 1             blue: 1             alpha: 1 

    hydrogen_atoms (GraphicsObjectStyle)
        style (GraphicsObject::RenderingStyle)
            enumerator: 1 
        colour_mode (GraphicsObjectStyleSettings::ColorMode)
            enumerator: 202 
        colour (RGBA)
            red: 1             green: 1             blue: 1             alpha: 1 

    bonds (GraphicsObjectStyle)
        style (GraphicsObject::RenderingStyle)
            enumerator: 1 
        colour_mode (GraphicsObjectStyleSettings::ColorMode)
            enumerator: 301 
        colour (RGBA)
            red: 1             green: 1             blue: 1             alpha: 1 

    hanging_contacts (GraphicsObjectStyle)
        style (GraphicsObject::RenderingStyle)
            enumerator: 1 
        colour_mode (GraphicsObjectStyleSettings::ColorMode)
            enumerator: 101 
        colour (RGBA)
            red: 1             green: 0             blue: 0             alpha: 1 

    expanded_contacts (GraphicsObjectStyle)
        style (GraphicsObject::RenderingStyle)
            enumerator: 1 
        colour_mode (GraphicsObjectStyleSettings::ColorMode)
            enumerator: 101 
        colour (RGBA)
            red: 0             green: 1             blue: 1             alpha: 1 

    cells (GraphicsObjectStyle)
        style (GraphicsObject::RenderingStyle)
            enumerator: 1 
        colour_mode (GraphicsObjectStyleSettings::ColorMode)
            enumerator: 101 
        colour (RGBA)
            red: 1             green: 1             blue: 1             alpha: 1 

    centroids (GraphicsObjectStyle)
        style (GraphicsObject::RenderingStyle)
            enumerator: 8 
        colour_mode (GraphicsObjectStyleSettings::ColorMode)
            enumerator: 101 
        colour (RGBA)
            red: 1             green: 0             blue: 0             alpha: 0.5 

    planes (GraphicsObjectStyle)
        style (GraphicsObject::RenderingStyle)
            enumerator: 8 
        colour_mode (GraphicsObjectStyleSettings::ColorMode)
            enumerator: 101 
        colour (RGBA)
            red: 1             green: 0             blue: 0             alpha: 0.5 

    distances (GraphicsMonitorStyleSettings)
        style (GraphicsObject::RenderingStyle)
            enumerator: 1 
        colour_mode (GraphicsObjectStyleSettings::ColorMode)
            enumerator: 101 
        colour (RGBA)
            red: 0             green: 1             blue: 0             alpha: 1 
        line_width: 0.02 
    angles (GraphicsMonitorStyleSettings)
        style (GraphicsObject::RenderingStyle)
            enumerator: 1 
        colour_mode (GraphicsObjectStyleSettings::ColorMode)
            enumerator: 101 
        colour (RGBA)
            red: 0             green: 1             blue: 0             alpha: 1 
        line_width: 0.02 
    torsions (GraphicsMonitorStyleSettings)
        style (GraphicsObject::RenderingStyle)
            enumerator: 1 
        colour_mode (GraphicsObjectStyleSettings::ColorMode)
            enumerator: 101 
        colour (RGBA)
            red: 0             green: 1             blue: 0             alpha: 1 
        line_width: 0.02 


orientation:   -0.110   0.000   0.994 -10.442
  -0.994   0.000  -0.110   5.907
  -0.000  -1.000   0.000   1.825
   0.000   0.000   0.000   1.000

rotation_centre:    4.728   1.825  11.026
show_slicing_bounds: 1
graphics atoms: 
0: element: Co, formal_charge: 0, radius: 1.260, label: Co1, site: orth:    4.991   4.226   8.259, frac:    0.599   0.304   0.368, sof: 1.000, uncertainty: 0: Precision: 5 Uncertainty: 4	1: Precision: 5 Uncertainty: 3	2: Precision: 5 Uncertainty: 2	, atomic displacement parameters: type: 0, u(1,1): 0.0390(3), u(2,2): 0.0470(3), u(3,3): 0.0382(2), u(1,2): -0.0081(2), u(1,3): -0.01559(18), u(2,3): 0.0016(2)
1: element: O, formal_charge: 0, radius: 0.680, label: O3, site: orth:    5.896   5.651   9.233, frac:    0.702   0.407   0.411, sof: 1.000, uncertainty: 0: Precision: 4 Uncertainty: 2	1: Precision: 5 Uncertainty: 16	2: Precision: 5 Uncertainty: 9	, atomic displacement parameters: type: 0, u(1,1): 0.0309(12), u(2,2): 0.0595(14), u(3,3): 0.0491(13), u(1,2): -0.0133(10), u(1,3): -0.0108(10), u(2,3): -0.0044(11)
2: element: N, formal_charge: 0, radius: 0.680, label: N4, site: orth:    0.524  -1.839   2.847, frac:    0.085  -0.132   0.127, sof: 1.000, uncertainty: 0: Precision: 4 Uncertainty: 2	1: Precision: 4 Uncertainty: 2	2: Precision: 5 Uncertainty: 12	, atomic displacement parameters: type: 0, u(1,1): 0.0322(14), u(2,2): 0.0576(18), u(3,3): 0.0508(17), u(1,2): 0.0077(13), u(1,3): -0.0086(12), u(2,3): -0.0043(14)
3: element: N, formal_charge: 0, radius: 0.680, label: N3, site: orth:    1.987  -0.210   2.679, frac:    0.232  -0.015   0.119, sof: 1.000, uncertainty: 0: Precision: 4 Uncertainty: 2	1: Precision: 4 Uncertainty: 2	2: Precision: 5 Uncertainty: 11	, atomic displacement parameters: type: 0, u(1,1): 0.0308(14), u(2,2): 0.0637(18), u(3,3): 0.0439(16), u(1,2): 0.0020(13), u(1,3): -0.0055(12), u(2,3): -0.0071(14)
4: element: O, formal_charge: 0, radius: 0.680, label: O1, site: orth:    5.257   2.718   9.495, frac:    0.640   0.196   0.422, sof: 1.000, uncertainty: 0: Precision: 4 Uncertainty: 3	1: Precision: 5 Uncertainty: 18	2: Precision: 5 Uncertainty: 11	, atomic displacement parameters: type: 0, u(1,1): 0.0854(19), u(2,2): 0.0557(15), u(3,3): 0.0651(16), u(1,2): -0.0158(14), u(1,3): -0.0196(14), u(2,3): 0.0177(13)
5: element: N, formal_charge: 0, radius: 0.680, label: N2, site: orth:    4.574   3.568   4.236, frac:    0.512   0.257   0.188, sof: 1.000, uncertainty: 0: Precision: 4 Uncertainty: 3	1: Precision: 4 Uncertainty: 2	2: Precision: 5 Uncertainty: 11	, atomic displacement parameters: type: 0, u(1,1): 0.0470(16), u(2,2): 0.0651(19), u(3,3): 0.0365(15), u(1,2): -0.0052(14), u(1,3): -0.0038(12), u(2,3): -0.0067(14)
6: element: N, formal_charge: 0, radius: 0.680, label: N1, site: orth:    5.226   4.080   6.262, frac:    0.601   0.294   0.279, sof: 1.000, uncertainty: 0: Precision: 4 Uncertainty: 3	1: Precision: 4 Uncertainty: 2	2: Precision: 5 Uncertainty: 12	, atomic displacement parameters: type: 0, u(1,1): 0.0425(15), u(2,2): 0.0628(19), u(3,3): 0.0444(15), u(1,2): -0.0077(14), u(1,3): -0.0079(12), u(2,3): -0.0046(14)
7: element: O, formal_charge: 0, radius: 0.680, label: O2, site: orth:    3.683   2.078   8.134, frac:    0.465   0.150   0.362, sof: 1.000, uncertainty: 0: Precision: 4 Uncertainty: 3	1: Precision: 4 Uncertainty: 2	2: Precision: 5 Uncertainty: 12	, atomic displacement parameters: type: 0, u(1,1): 0.090(2), u(2,2): 0.084(2), u(3,3): 0.0665(18), u(1,2): -0.0182(16), u(1,3): -0.0244(15), u(2,3): 0.0307(15)
8: element: O, formal_charge: 0, radius: 0.680, label: O4, site: orth:    7.726   4.999   8.250, frac:    0.877   0.360   0.367, sof: 1.000, uncertainty: 0: Precision: 4 Uncertainty: 3	1: Precision: 4 Uncertainty: 3	2: Precision: 5 Uncertainty: 13	, atomic displacement parameters: type: 0, u(1,1): 0.0417(15), u(2,2): 0.147(3), u(3,3): 0.090(2), u(1,2): -0.0030(17), u(1,3): -0.0113(14), u(2,3): -0.068(2)
9: element: C, formal_charge: 0, radius: 0.680, label: C25, site: orth:    7.594   7.681  10.566, frac:    0.890   0.553   0.470, sof: 1.000, uncertainty: 0: Precision: 4 Uncertainty: 3	1: Precision: 4 Uncertainty: 2	2: Precision: 5 Uncertainty: 13	, atomic displacement parameters: type: 0, u(1,1): 0.0259(15), u(2,2): 0.0526(19), u(3,3): 0.0409(18), u(1,2): -0.0117(14), u(1,3): -0.0064(13), u(2,3): 0.0033(15)
10: element: C, formal_charge: 0, radius: 0.680, label: C24, site: orth:    7.920   6.392  10.163, frac:    0.918   0.460   0.452, sof: 1.000, uncertainty: 0: Precision: 4 Uncertainty: 3	1: Precision: 4 Uncertainty: 2	2: Precision: 5 Uncertainty: 13	, atomic displacement parameters: type: 0, u(1,1): 0.0270(16), u(2,2): 0.0542(19), u(3,3): 0.0400(18), u(1,2): -0.0125(14), u(1,3): -0.0060(13), u(2,3): -0.0022(15)
11: element: C, formal_charge: 0, radius: 0.680, label: C8, site: orth:    0.708  -0.585   2.510, frac:    0.100  -0.042   0.112, sof: 1.000, uncertainty: 0: Precision: 4 Uncertainty: 3	1: Precision: 4 Uncertainty: 3	2: Precision: 5 Uncertainty: 14	, atomic displacement parameters: type: 0, u(1,1): 0.0308(17), u(2,2): 0.062(2), u(3,3): 0.0448(19), u(1,2): 0.0062(15), u(1,3): -0.0082(14), u(2,3): -0.0081(17)
12: element: H, formal_charge: 0, radius: 0.230, label: H8, site: orth:    0.037  -0.024   2.193, frac:    0.028  -0.002   0.098, sof: 1.000, uncertainty: 0: Precision: 6 Uncertainty: 0	1: Precision: 6 Uncertainty: 0	2: Precision: 6 Uncertainty: 0	, atomic displacement parameters: type: 1, u(1,1): 0.056, u(2,2): 0.056, u(3,3): 0.056, u(1,2): -3.83e-18, u(1,3): 0.00613, u(2,3): -3.83e-18
13: element: C, formal_charge: 0, radius: 0.68, label: C26, site: orth:    8.293   8.198  11.657, frac:    0.973   0.590   0.519, sof: 1, uncertainty: 0: Precision: 4 Uncertainty: 3	1: Precision: 4 Uncertainty: 2	2: Precision: 5 Uncertainty: 14	, atomic displacement parameters: type: 0, u(1,1): 0.0308(16), u(2,2): 0.050(2), u(3,3): 0.0490(19), u(1,2): -0.0087(15), u(1,3): -0.0061(14), u(2,3): -0.0032(15)
14: element: H, formal_charge: 0, radius: 0.23, label: H26, site: orth:    8.079   9.051  11.959, frac:    0.955   0.652   0.532, sof: 1, uncertainty: 0: Precision: 6 Uncertainty: 0	1: Precision: 6 Uncertainty: 0	2: Precision: 6 Uncertainty: 0	, atomic displacement parameters: type: 1, u(1,1): 0.053, u(2,2): 0.053, u(3,3): 0.053, u(1,2): -3.62e-18, u(1,3): 0.00581, u(2,3): -3.62e-18
15: element: C, formal_charge: 0, radius: 0.68, label: C7, site: orth:    2.515   1.088   2.447, frac:    0.283   0.078   0.109, sof: 1, uncertainty: 0: Precision: 4 Uncertainty: 3	1: Precision: 4 Uncertainty: 3	2: Precision: 5 Uncertainty: 14	, atomic displacement parameters: type: 0, u(1,1): 0.0305(17), u(2,2): 0.064(2), u(3,3): 0.0409(18), u(1,2): 0.0023(15), u(1,3): 0.0004(14), u(2,3): -0.0101(16)
16: element: C, formal_charge: 0, radius: 0.68, label: C27, site: orth:    6.549   8.512   9.895, frac:    0.776   0.613   0.440, sof: 1, uncertainty: 0: Precision: 4 Uncertainty: 3	1: Precision: 4 Uncertainty: 2	2: Precision: 5 Uncertainty: 15	, atomic displacement parameters: type: 0, u(1,1): 0.0323(17), u(2,2): 0.051(2), u(3,3): 0.055(2), u(1,2): -0.0123(15), u(1,3): -0.0113(15), u(2,3): 0.0045(16)
17: element: C, formal_charge: 0, radius: 0.68, label: C23, site: orth:    7.145   5.631   9.110, frac:    0.828   0.405   0.405, sof: 1, uncertainty: 0: Precision: 4 Uncertainty: 3	1: Precision: 4 Uncertainty: 3	2: Precision: 5 Uncertainty: 15	, atomic displacement parameters: type: 0, u(1,1): 0.0342(18), u(2,2): 0.059(2), u(3,3): 0.049(2), u(1,2): -0.0063(16), u(1,3): -0.0106(15), u(2,3): -0.0097(17)
18: element: C, formal_charge: 0, radius: 0.68, label: C3, site: orth:    3.802   2.947   3.200, frac:    0.422   0.212   0.142, sof: 1, uncertainty: 0: Precision: 4 Uncertainty: 3	1: Precision: 4 Uncertainty: 3	2: Precision: 5 Uncertainty: 13	, atomic displacement parameters: type: 0, u(1,1): 0.0402(18), u(2,2): 0.064(2), u(3,3): 0.0351(17), u(1,2): -0.0020(16), u(1,3): -0.0034(14), u(2,3): -0.0093(15)
19: element: C, formal_charge: 0, radius: 0.68, label: C11, site: orth:    3.326   1.677   3.405, frac:    0.376   0.121   0.152, sof: 1, uncertainty: 0: Precision: 4 Uncertainty: 3	1: Precision: 4 Uncertainty: 3	2: Precision: 5 Uncertainty: 14	, atomic displacement parameters: type: 0, u(1,1): 0.0392(18), u(2,2): 0.066(2), u(3,3): 0.0355(17), u(1,2): 0.0013(16), u(1,3): -0.0064(14), u(2,3): -0.0035(16)
20: element: H, formal_charge: 0, radius: 0.23, label: H11, site: orth:    3.546   1.214   4.181, frac:    0.407   0.087   0.186, sof: 1, uncertainty: 0: Precision: 6 Uncertainty: 0	1: Precision: 6 Uncertainty: 0	2: Precision: 6 Uncertainty: 0	, atomic displacement parameters: type: 1, u(1,1): 0.057, u(2,2): 0.057, u(3,3): 0.057, u(1,2): -3.9e-18, u(1,3): 0.00624, u(2,3): -3.9e-18
21: element: C, formal_charge: 0, radius: 0.68, label: C9, site: orth:    1.757  -2.295   3.256, frac:    0.215  -0.165   0.145, sof: 1, uncertainty: 0: Precision: 4 Uncertainty: 3	1: Precision: 4 Uncertainty: 3	2: Precision: 5 Uncertainty: 15	, atomic displacement parameters: type: 0, u(1,1): 0.0373(19), u(2,2): 0.068(2), u(3,3): 0.060(2), u(1,2): 0.0101(16), u(1,3): -0.0098(17), u(2,3): 0.0039(18)
22: element: H, formal_charge: 0, radius: 0.23, label: H9, site: orth:    1.936  -3.158   3.553, frac:    0.236  -0.227   0.158, sof: 1, uncertainty: 0: Precision: 6 Uncertainty: 0	1: Precision: 6 Uncertainty: 0	2: Precision: 6 Uncertainty: 0	, atomic displacement parameters: type: 1, u(1,1): 0.067, u(2,2): 0.067, u(3,3): 0.067, u(1,2): -4.58e-18, u(1,3): 0.00734, u(2,3): -4.58e-18
23: element: C, formal_charge: 0, radius: 0.68, label: C10, site: orth:    2.658  -1.310   3.162, frac:    0.305  -0.094   0.141, sof: 1, uncertainty: 0: Precision: 4 Uncertainty: 3	1: Precision: 4 Uncertainty: 3	2: Precision: 5 Uncertainty: 15	, atomic displacement parameters: type: 0, u(1,1): 0.0306(17), u(2,2): 0.079(2), u(3,3): 0.057(2), u(1,2): 0.0102(17), u(1,3): -0.0080(16), u(2,3): 0.0002(19)
24: element: H, formal_charge: 0, radius: 0.23, label: H10, site: orth:    3.561  -1.360   3.380, frac:    0.400  -0.098   0.150, sof: 1, uncertainty: 0: Precision: 6 Uncertainty: 0	1: Precision: 6 Uncertainty: 0	2: Precision: 6 Uncertainty: 0	, atomic displacement parameters: type: 1, u(1,1): 0.068, u(2,2): 0.068, u(3,3): 0.068, u(1,2): -4.65e-18, u(1,3): 0.00745, u(2,3): -4.65e-18
25: element: C, formal_charge: 0, radius: 0.68, label: C12, site: orth:    4.381   3.373   5.541, frac:    0.507   0.243   0.247, sof: 1, uncertainty: 0: Precision: 4 Uncertainty: 3	1: Precision: 4 Uncertainty: 3	2: Precision: 5 Uncertainty: 14	, atomic displacement parameters: type: 0, u(1,1): 0.048(2), u(2,2): 0.072(2), u(3,3): 0.0401(18), u(1,2): -0.0161(18), u(1,3): -0.0066(15), u(2,3): -0.0045(18)
26: element: H, formal_charge: 0, radius: 0.23, label: H12, site: orth:    3.733   2.808   5.896, frac:    0.445   0.202   0.262, sof: 1, uncertainty: 0: Precision: 6 Uncertainty: 0	1: Precision: 6 Uncertainty: 0	2: Precision: 6 Uncertainty: 0	, atomic displacement parameters: type: 1, u(1,1): 0.065, u(2,2): 0.065, u(3,3): 0.065, u(1,2): -4.44e-18, u(1,3): 0.00712, u(2,3): -4.44e-18
27: element: C, formal_charge: 0, radius: 0.68, label: C28, site: orth:    6.413   8.524   8.518, frac:    0.747   0.614   0.379, sof: 1, uncertainty: 0: Precision: 4 Uncertainty: 4	1: Precision: 4 Uncertainty: 3	2: Precision: 5 Uncertainty: 16	, atomic displacement parameters: type: 0, u(1,1): 0.049(2), u(2,2): 0.070(2), u(3,3): 0.057(2), u(1,2): -0.0124(18), u(1,3): -0.0111(17), u(2,3): 0.0134(19)
28: element: H, formal_charge: 0, radius: 0.23, label: H28, site: orth:    6.987   8.017   7.992, frac:    0.799   0.577   0.356, sof: 1, uncertainty: 0: Precision: 6 Uncertainty: 0	1: Precision: 6 Uncertainty: 0	2: Precision: 6 Uncertainty: 0	, atomic displacement parameters: type: 1, u(1,1): 0.072, u(2,2): 0.072, u(3,3): 0.072, u(1,2): -4.92e-18, u(1,3): 0.00789, u(2,3): -4.92e-18
29: element: C, formal_charge: 0, radius: 0.68, label: C6, site: orth:    2.221   1.767   1.284, frac:    0.240   0.127   0.057, sof: 1, uncertainty: 0: Precision: 4 Uncertainty: 3	1: Precision: 4 Uncertainty: 3	2: Precision: 5 Uncertainty: 14	, atomic displacement parameters: type: 0, u(1,1): 0.050(2), u(2,2): 0.073(2), u(3,3): 0.0372(18), u(1,2): 0.0038(18), u(1,3): -0.0104(16), u(2,3): -0.0111(17)
30: element: H, formal_charge: 0, radius: 0.23, label: H6, site: orth:    1.691   1.369   0.631, frac:    0.179   0.099   0.028, sof: 1, uncertainty: 0: Precision: 6 Uncertainty: 0	1: Precision: 6 Uncertainty: 0	2: Precision: 6 Uncertainty: 0	, atomic displacement parameters: type: 1, u(1,1): 0.066, u(2,2): 0.066, u(3,3): 0.066, u(1,2): -4.51e-18, u(1,3): 0.00723, u(2,3): -4.51e-18
31: element: C, formal_charge: 0, radius: 0.68, label: C5, site: orth:    2.715   3.027   1.096, frac:    0.288   0.218   0.049, sof: 1, uncertainty: 0: Precision: 4 Uncertainty: 4	1: Precision: 4 Uncertainty: 3	2: Precision: 5 Uncertainty: 15	, atomic displacement parameters: type: 0, u(1,1): 0.067(2), u(2,2): 0.074(3), u(3,3): 0.0369(19), u(1,2): 0.005(2), u(1,3): -0.0118(17), u(2,3): -0.0011(18)
32: element: H, formal_charge: 0, radius: 0.23, label: H5, site: orth:    2.519   3.479   0.307, frac:    0.259   0.250   0.014, sof: 1, uncertainty: 0: Precision: 6 Uncertainty: 0	1: Precision: 6 Uncertainty: 0	2: Precision: 6 Uncertainty: 0	, atomic displacement parameters: type: 1, u(1,1): 0.073, u(2,2): 0.073, u(3,3): 0.073, u(1,2): -4.99e-18, u(1,3): 0.008, u(2,3): -4.99e-18
33: element: C, formal_charge: 0, radius: 0.68, label: C4, site: orth:    3.496   3.641   2.050, frac:    0.378   0.262   0.091, sof: 1, uncertainty: 0: Precision: 4 Uncertainty: 4	1: Precision: 4 Uncertainty: 3	2: Precision: 5 Uncertainty: 15	, atomic displacement parameters: type: 0, u(1,1): 0.062(2), u(2,2): 0.063(2), u(3,3): 0.0419(19), u(1,2): -0.0019(18), u(1,3): -0.0051(17), u(2,3): -0.0026(17)
34: element: H, formal_charge: 0, radius: 0.23, label: H4, site: orth:    3.810   4.506   1.920, frac:    0.409   0.324   0.085, sof: 1, uncertainty: 0: Precision: 6 Uncertainty: 0	1: Precision: 6 Uncertainty: 0	2: Precision: 6 Uncertainty: 0	, atomic displacement parameters: type: 1, u(1,1): 0.068, u(2,2): 0.068, u(3,3): 0.068, u(1,2): -4.65e-18, u(1,3): 0.00745, u(2,3): -4.65e-18
35: element: C, formal_charge: 0, radius: 0.68, label: C2, site: orth:    5.613   4.450   4.121, frac:    0.616   0.320   0.183, sof: 1, uncertainty: 0: Precision: 4 Uncertainty: 4	1: Precision: 4 Uncertainty: 3	2: Precision: 5 Uncertainty: 16	, atomic displacement parameters: type: 0, u(1,1): 0.064(2), u(2,2): 0.080(3), u(3,3): 0.048(2), u(1,2): -0.021(2), u(1,3): 0.0058(18), u(2,3): -0.008(2)
36: element: H, formal_charge: 0, radius: 0.23, label: H2, site: orth:    5.982   4.779   3.333, frac:    0.645   0.344   0.148, sof: 1, uncertainty: 0: Precision: 6 Uncertainty: 0	1: Precision: 6 Uncertainty: 0	2: Precision: 6 Uncertainty: 0	, atomic displacement parameters: type: 1, u(1,1): 0.077, u(2,2): 0.077, u(3,3): 0.077, u(1,2): -5.26e-18, u(1,3): 0.00843, u(2,3): -5.26e-18
37: element: C, formal_charge: 0, radius: 0.68, label: C14, site: orth:    3.950   0.875  10.187, frac:    0.515   0.063   0.453, sof: 1, uncertainty: 0: Precision: 4 Uncertainty: 4	1: Precision: 4 Uncertainty: 2	2: Precision: 5 Uncertainty: 15	, atomic displacement parameters: type: 0, u(1,1): 0.075(2), u(2,2): 0.044(2), u(3,3): 0.052(2), u(1,2): -0.0083(18), u(1,3): -0.0160(19), u(2,3): 0.0103(16)
38: element: C, formal_charge: 0, radius: 0.68, label: C32, site: orth:    5.691   9.286  10.641, frac:    0.697   0.668   0.473, sof: 1, uncertainty: 0: Precision: 4 Uncertainty: 4	1: Precision: 4 Uncertainty: 3	2: Precision: 5 Uncertainty: 18	, atomic displacement parameters: type: 0, u(1,1): 0.046(2), u(2,2): 0.070(3), u(3,3): 0.076(3), u(1,2): 0.0022(18), u(1,3): -0.0112(19), u(2,3): -0.004(2)
39: element: H, formal_charge: 0, radius: 0.23, label: H32, site: orth:    5.767   9.292  11.568, frac:    0.715   0.669   0.515, sof: 1, uncertainty: 0: Precision: 6 Uncertainty: 0	1: Precision: 6 Uncertainty: 0	2: Precision: 6 Uncertainty: 0	, atomic displacement parameters: type: 1, u(1,1): 0.078, u(2,2): 0.078, u(3,3): 0.078, u(1,2): -5.33e-18, u(1,3): 0.00854, u(2,3): -5.33e-18
40: element: C, formal_charge: 0, radius: 0.68, label: C13, site: orth:    4.311   1.928   9.186, frac:    0.541   0.139   0.409, sof: 1, uncertainty: 0: Precision: 4 Uncertainty: 4	1: Precision: 4 Uncertainty: 3	2: Precision: 5 Uncertainty: 17	, atomic displacement parameters: type: 0, u(1,1): 0.075(3), u(2,2): 0.051(2), u(3,3): 0.055(2), u(1,2): -0.0042(19), u(1,3): -0.014(2), u(2,3): 0.0094(18)
41: element: C, formal_charge: 0, radius: 0.68, label: C15, site: orth:    2.693   0.315  10.279, frac:    0.389   0.023   0.457, sof: 1, uncertainty: 0: Precision: 4 Uncertainty: 4	1: Precision: 4 Uncertainty: 3	2: Precision: 5 Uncertainty: 17	, atomic displacement parameters: type: 0, u(1,1): 0.079(3), u(2,2): 0.046(2), u(3,3): 0.068(2), u(1,2): -0.0138(19), u(1,3): -0.030(2), u(2,3): 0.0176(18)
42: element: C, formal_charge: 0, radius: 0.68, label: C1, site: orth:    5.995   4.750   5.377, frac:    0.669   0.342   0.239, sof: 1, uncertainty: 0: Precision: 4 Uncertainty: 4	1: Precision: 4 Uncertainty: 3	2: Precision: 5 Uncertainty: 16	, atomic displacement parameters: type: 0, u(1,1): 0.052(2), u(2,2): 0.071(3), u(3,3): 0.059(2), u(1,2): -0.0188(19), u(1,3): -0.0039(18), u(2,3): -0.0101(19)
43: element: H, formal_charge: 0, radius: 0.23, label: H1, site: orth:    6.685   5.331   5.602, frac:    0.742   0.384   0.249, sof: 1, uncertainty: 0: Precision: 6 Uncertainty: 0	1: Precision: 6 Uncertainty: 0	2: Precision: 6 Uncertainty: 0	, atomic displacement parameters: type: 1, u(1,1): 0.074, u(2,2): 0.074, u(3,3): 0.074, u(1,2): -5.06e-18, u(1,3): 0.00811, u(2,3): -5.06e-18
44: element: C, formal_charge: 0, radius: 0.68, label: C16, site: orth:    2.459  -0.544  11.339, frac:    0.377  -0.039   0.505, sof: 1, uncertainty: 0: Precision: 4 Uncertainty: 4	1: Precision: 4 Uncertainty: 3	2: Precision: 5 Uncertainty: 17	, atomic displacement parameters: type: 0, u(1,1): 0.067(3), u(2,2): 0.054(2), u(3,3): 0.081(3), u(1,2): -0.0146(19), u(1,3): -0.018(2), u(2,3): 0.021(2)
45: element: H, formal_charge: 0, radius: 0.23, label: H16, site: orth:    1.613  -0.921  11.421, frac:    0.292  -0.066   0.508, sof: 1, uncertainty: 0: Precision: 6 Uncertainty: 0	1: Precision: 6 Uncertainty: 0	2: Precision: 6 Uncertainty: 0	, atomic displacement parameters: type: 1, u(1,1): 0.083, u(2,2): 0.083, u(3,3): 0.083, u(1,2): -5.67e-18, u(1,3): 0.00909, u(2,3): -5.67e-18
46: element: C, formal_charge: 0, radius: 0.68, label: C29, site: orth:    5.426   9.288   7.917, frac:    0.640   0.669   0.352, sof: 1, uncertainty: 0: Precision: 4 Uncertainty: 4	1: Precision: 4 Uncertainty: 3	2: Precision: 4 Uncertainty: 2	, atomic displacement parameters: type: 0, u(1,1): 0.066(3), u(2,2): 0.094(3), u(3,3): 0.074(3), u(1,2): -0.010(2), u(1,3): -0.022(2), u(2,3): 0.032(2)
47: element: H, formal_charge: 0, radius: 0.23, label: H29, site: orth:    5.339   9.284   6.991, frac:    0.621   0.668   0.311, sof: 1, uncertainty: 0: Precision: 6 Uncertainty: 0	1: Precision: 6 Uncertainty: 0	2: Precision: 6 Uncertainty: 0	, atomic displacement parameters: type: 1, u(1,1): 0.096, u(2,2): 0.096, u(3,3): 0.096, u(1,2): -6.56e-18, u(1,3): 0.0105, u(2,3): -6.56e-18
48: element: C, formal_charge: 0, radius: 0.68, label: C30, site: orth:    4.582  10.049   8.674, frac:    0.563   0.724   0.386, sof: 1, uncertainty: 0: Precision: 4 Uncertainty: 5	1: Precision: 4 Uncertainty: 3	2: Precision: 4 Uncertainty: 2	, atomic displacement parameters: type: 0, u(1,1): 0.062(3), u(2,2): 0.086(3), u(3,3): 0.117(4), u(1,2): 0.008(2), u(1,3): -0.027(3), u(2,3): 0.028(3)
49: element: H, formal_charge: 0, radius: 0.23, label: H30, site: orth:    3.921  10.561   8.267, frac:    0.491   0.760   0.368, sof: 1, uncertainty: 0: Precision: 6 Uncertainty: 0	1: Precision: 6 Uncertainty: 0	2: Precision: 6 Uncertainty: 0	, atomic displacement parameters: type: 1, u(1,1): 0.11, u(2,2): 0.11, u(3,3): 0.11, u(1,2): -7.52e-18, u(1,3): 0.012, u(2,3): -7.52e-18
50: element: C, formal_charge: 0, radius: 0.68, label: C31, site: orth:    4.719  10.054  10.034, frac:    0.592   0.724   0.447, sof: 1, uncertainty: 0: Precision: 4 Uncertainty: 4	1: Precision: 4 Uncertainty: 3	2: Precision: 4 Uncertainty: 2	, atomic displacement parameters: type: 0, u(1,1): 0.059(3), u(2,2): 0.085(3), u(3,3): 0.116(4), u(1,2): 0.016(2), u(1,3): -0.010(3), u(2,3): -0.005(3)
51: element: H, formal_charge: 0, radius: 0.23, label: H31, site: orth:    4.152  10.577  10.552, frac:    0.540   0.761   0.470, sof: 1, uncertainty: 0: Precision: 6 Uncertainty: 0	1: Precision: 6 Uncertainty: 0	2: Precision: 6 Uncertainty: 0	, atomic displacement parameters: type: 1, u(1,1): 0.106, u(2,2): 0.106, u(3,3): 0.106, u(1,2): -7.25e-18, u(1,3): 0.0116, u(2,3): -7.25e-18
52: element: C, formal_charge: 0, radius: 0.68, label: C17, site: orth:    1.428   0.701   9.510, frac:    0.252   0.051   0.423, sof: 0.54, uncertainty: 0: Precision: 4 Uncertainty: 12	1: Precision: 4 Uncertainty: 12	2: Precision: 4 Uncertainty: 5	, atomic displacement parameters: type: 0, u(1,1): 0.075(6), u(2,2): 0.055(6), u(3,3): 0.088(7), u(1,2): -0.015(5), u(1,3): -0.035(6), u(2,3): 0.026(5)
53: element: C, formal_charge: 0, radius: 0.68, label: C18, site: orth:    1.325   0.278   8.189, frac:    0.226   0.020   0.364, sof: 0.54, uncertainty: 0: Precision: 4 Uncertainty: 10	1: Precision: 4 Uncertainty: 10	2: Precision: 4 Uncertainty: 5	, atomic displacement parameters: type: 0, u(1,1): 0.100(8), u(2,2): 0.096(10), u(3,3): 0.093(7), u(1,2): -0.025(6), u(1,3): -0.053(6), u(2,3): 0.023(6)
54: element: H, formal_charge: 0, radius: 0.23, label: H18, site: orth:    2.018  -0.207   7.802, frac:    0.292  -0.015   0.347, sof: 0.54, uncertainty: 0: Precision: 6 Uncertainty: 0	1: Precision: 6 Uncertainty: 0	2: Precision: 6 Uncertainty: 0	, atomic displacement parameters: type: 1, u(1,1): 0.121, u(2,2): 0.121, u(3,3): 0.121, u(1,2): -8.27e-18, u(1,3): 0.0133, u(2,3): -8.27e-18
55: element: C, formal_charge: 0, radius: 0.68, label: C19, site: orth:    0.188   0.581   7.450, frac:    0.102   0.042   0.332, sof: 0.54, uncertainty: 0: Precision: 4 Uncertainty: 11	1: Precision: 4 Uncertainty: 9	2: Precision: 4 Uncertainty: 4	, atomic displacement parameters: type: 0, u(1,1): 0.115(9), u(2,2): 0.140(12), u(3,3): 0.132(10), u(1,2): -0.035(7), u(1,3): -0.085(7), u(2,3): 0.038(8)
56: element: H, formal_charge: 0, radius: 0.23, label: H19, site: orth:    0.120   0.298   6.566, frac:    0.086   0.021   0.292, sof: 0.54, uncertainty: 0: Precision: 6 Uncertainty: 0	1: Precision: 6 Uncertainty: 0	2: Precision: 6 Uncertainty: 0	, atomic displacement parameters: type: 1, u(1,1): 0.164, u(2,2): 0.164, u(3,3): 0.164, u(1,2): -1.12e-17, u(1,3): 0.018, u(2,3): -1.12e-17
57: element: C, formal_charge: 0, radius: 0.68, label: C20, site: orth:   -0.846   1.306   8.029, frac:    0.004   0.094   0.357, sof: 0.54, uncertainty: 0: Precision: 4 Uncertainty: 9	1: Precision: 4 Uncertainty: 9	2: Precision: 4 Uncertainty: 5	, atomic displacement parameters: type: 0, u(1,1): 0.106(9), u(2,2): 0.132(11), u(3,3): 0.190(12), u(1,2): -0.017(7), u(1,3): -0.083(8), u(2,3): 0.054(9)
58: element: H, formal_charge: 0, radius: 0.23, label: H20, site: orth:   -1.607   1.508   7.533, frac:   -0.079   0.109   0.335, sof: 0.54, uncertainty: 0: Precision: 6 Uncertainty: 0	1: Precision: 6 Uncertainty: 0	2: Precision: 6 Uncertainty: 0	, atomic displacement parameters: type: 1, u(1,1): 0.18, u(2,2): 0.18, u(3,3): 0.18, u(1,2): -1.23e-17, u(1,3): 0.0197, u(2,3): -1.23e-17
59: element: C, formal_charge: 0, radius: 0.68, label: C21, site: orth:   -0.744   1.728   9.348, frac:    0.029   0.124   0.416, sof: 0.54, uncertainty: 0: Precision: 4 Uncertainty: 11	1: Precision: 4 Uncertainty: 9	2: Precision: 4 Uncertainty: 5	, atomic displacement parameters: type: 0, u(1,1): 0.088(7), u(2,2): 0.109(8), u(3,3): 0.196(12), u(1,2): 0.001(6), u(1,3): -0.054(9), u(2,3): 0.027(9)
60: element: H, formal_charge: 0, radius: 0.23, label: H21, site: orth:   -1.436   2.213   9.737, frac:   -0.037   0.159   0.433, sof: 0.54, uncertainty: 0: Precision: 6 Uncertainty: 0	1: Precision: 6 Uncertainty: 0	2: Precision: 6 Uncertainty: 0	, atomic displacement parameters: type: 1, u(1,1): 0.164, u(2,2): 0.164, u(3,3): 0.164, u(1,2): -1.12e-17, u(1,3): 0.018, u(2,3): -1.12e-17
61: element: C, formal_charge: 0, radius: 0.68, label: C22, site: orth:    0.393   1.427  10.090, frac:    0.153   0.103   0.449, sof: 0.54, uncertainty: 0: Precision: 4 Uncertainty: 13	1: Precision: 4 Uncertainty: 11	2: Precision: 4 Uncertainty: 4	, atomic displacement parameters: type: 0, u(1,1): 0.081(6), u(2,2): 0.094(7), u(3,3): 0.144(10), u(1,2): 0.008(5), u(1,3): -0.032(7), u(2,3): 0.013(8)
62: element: H, formal_charge: 0, radius: 0.23, label: H22, site: orth:    0.461   1.709  10.973, frac:    0.170   0.123   0.488, sof: 0.54, uncertainty: 0: Precision: 6 Uncertainty: 0	1: Precision: 6 Uncertainty: 0	2: Precision: 6 Uncertainty: 0	, atomic displacement parameters: type: 1, u(1,1): 0.131, u(2,2): 0.131, u(3,3): 0.131, u(1,2): -8.95e-18, u(1,3): 0.0144, u(2,3): -8.95e-18
63: element: O, formal_charge: 0, radius: 0.68, label: O3, site: orth:   11.315   8.239  13.239, frac:    1.298   0.593   0.589, sof: 1, uncertainty: 0: Precision: 4 Uncertainty: 2	1: Precision: 5 Uncertainty: 16	2: Precision: 5 Uncertainty: 9	, atomic displacement parameters: type: 0, u(1,1): 0.0309, u(2,2): 0.0595, u(3,3): 0.0491, u(1,2): -0.0133, u(1,3): -0.0108, u(2,3): -0.0044
64: element: O, formal_charge: 0, radius: 0.68, label: O4, site: orth:    9.485   8.891  14.223, frac:    1.123   0.640   0.633, sof: 1, uncertainty: 0: Precision: 4 Uncertainty: 3	1: Precision: 4 Uncertainty: 3	2: Precision: 5 Uncertainty: 13	, atomic displacement parameters: type: 0, u(1,1): 0.0417, u(2,2): 0.147, u(3,3): 0.09, u(1,2): -0.003, u(1,3): -0.0113, u(2,3): -0.068
65: element: C, formal_charge: 0, radius: 0.68, label: C25, site: orth:    9.617   6.209  11.906, frac:    1.110   0.447   0.530, sof: 1, uncertainty: 0: Precision: 4 Uncertainty: 3	1: Precision: 4 Uncertainty: 2	2: Precision: 5 Uncertainty: 13	, atomic displacement parameters: type: 0, u(1,1): 0.0259, u(2,2): 0.0526, u(3,3): 0.0409, u(1,2): -0.0117, u(1,3): -0.0064, u(2,3): 0.0033
66: element: C, formal_charge: 0, radius: 0.68, label: C24, site: orth:    9.290   7.498  12.309, frac:    1.082   0.540   0.548, sof: 1, uncertainty: 0: Precision: 4 Uncertainty: 3	1: Precision: 4 Uncertainty: 2	2: Precision: 5 Uncertainty: 13	, atomic displacement parameters: type: 0, u(1,1): 0.027, u(2,2): 0.0542, u(3,3): 0.04, u(1,2): -0.0125, u(1,3): -0.006, u(2,3): -0.0022
67: element: C, formal_charge: 0, radius: 0.68, label: C26, site: orth:    8.918   5.692  10.815, frac:    1.027   0.410   0.481, sof: 1, uncertainty: 0: Precision: 4 Uncertainty: 3	1: Precision: 4 Uncertainty: 2	2: Precision: 5 Uncertainty: 14	, atomic displacement parameters: type: 0, u(1,1): 0.0308, u(2,2): 0.05, u(3,3): 0.049, u(1,2): -0.0087, u(1,3): -0.0061, u(2,3): -0.0032
68: element: H, formal_charge: 0, radius: 0.23, label: H26, site: orth:    9.132   4.839  10.513, frac:    1.045   0.348   0.468, sof: 1, uncertainty: 0: Precision: 6 Uncertainty: 0	1: Precision: 6 Uncertainty: 0	2: Precision: 6 Uncertainty: 0	, atomic displacement parameters: type: 1, u(1,1): 0.053, u(2,2): 0.053, u(3,3): 0.053, u(1,2): -3.62e-18, u(1,3): 0.00581, u(2,3): -3.62e-18
69: element: C, formal_charge: 0, radius: 0.68, label: C27, site: orth:   10.662   5.378  12.577, frac:    1.224   0.387   0.560, sof: 1, uncertainty: 0: Precision: 4 Uncertainty: 3	1: Precision: 4 Uncertainty: 2	2: Precision: 5 Uncertainty: 15	, atomic displacement parameters: type: 0, u(1,1): 0.0323, u(2,2): 0.051, u(3,3): 0.055, u(1,2): -0.0123, u(1,3): -0.0113, u(2,3): 0.0045
70: element: C, formal_charge: 0, radius: 0.68, label: C23, site: orth:   10.066   8.259  13.363, frac:    1.172   0.595   0.595, sof: 1, uncertainty: 0: Precision: 4 Uncertainty: 3	1: Precision: 4 Uncertainty: 3	2: Precision: 5 Uncertainty: 15	, atomic displacement parameters: type: 0, u(1,1): 0.0342, u(2,2): 0.059, u(3,3): 0.049, u(1,2): -0.0063, u(1,3): -0.0106, u(2,3): -0.0097
71: element: C, formal_charge: 0, radius: 0.68, label: C28, site: orth:   10.798   5.366  13.955, frac:    1.253   0.386   0.621, sof: 1, uncertainty: 0: Precision: 4 Uncertainty: 4	1: Precision: 4 Uncertainty: 3	2: Precision: 5 Uncertainty: 16	, atomic displacement parameters: type: 0, u(1,1): 0.049, u(2,2): 0.07, u(3,3): 0.057, u(1,2): -0.0124, u(1,3): -0.0111, u(2,3): 0.0134
72: element: H, formal_charge: 0, radius: 0.23, label: H28, site: orth:   10.224   5.874  14.480, frac:    1.201   0.423   0.644, sof: 1, uncertainty: 0: Precision: 6 Uncertainty: 0	1: Precision: 6 Uncertainty: 0	2: Precision: 6 Uncertainty: 0	, atomic displacement parameters: type: 1, u(1,1): 0.072, u(2,2): 0.072, u(3,3): 0.072, u(1,2): -4.92e-18, u(1,3): 0.00789, u(2,3): -4.92e-18
73: element: C, formal_charge: 0, radius: 0.68, label: C32, site: orth:   11.519   4.605  11.832, frac:    1.303   0.332   0.526, sof: 1, uncertainty: 0: Precision: 4 Uncertainty: 4	1: Precision: 4 Uncertainty: 3	2: Precision: 5 Uncertainty: 18	, atomic displacement parameters: type: 0, u(1,1): 0.046, u(2,2): 0.07, u(3,3): 0.076, u(1,2): 0.0022, u(1,3): -0.0112, u(2,3): -0.004
74: element: H, formal_charge: 0, radius: 0.23, label: H32, site: orth:   11.443   4.598  10.905, frac:    1.285   0.331   0.485, sof: 1, uncertainty: 0: Precision: 6 Uncertainty: 0	1: Precision: 6 Uncertainty: 0	2: Precision: 6 Uncertainty: 0	, atomic displacement parameters: type: 1, u(1,1): 0.078, u(2,2): 0.078, u(3,3): 0.078, u(1,2): -5.33e-18, u(1,3): 0.00854, u(2,3): -5.33e-18
75: element: C, formal_charge: 0, radius: 0.68, label: C29, site: orth:   11.784   4.602  14.555, frac:    1.360   0.331   0.648, sof: 1, uncertainty: 0: Precision: 4 Uncertainty: 4	1: Precision: 4 Uncertainty: 3	2: Precision: 4 Uncertainty: 2	, atomic displacement parameters: type: 0, u(1,1): 0.066, u(2,2): 0.094, u(3,3): 0.074, u(1,2): -0.01, u(1,3): -0.022, u(2,3): 0.032
76: element: H, formal_charge: 0, radius: 0.23, label: H29, site: orth:   11.872   4.606  15.481, frac:    1.379   0.332   0.689, sof: 1, uncertainty: 0: Precision: 6 Uncertainty: 0	1: Precision: 6 Uncertainty: 0	2: Precision: 6 Uncertainty: 0	, atomic displacement parameters: type: 1, u(1,1): 0.096, u(2,2): 0.096, u(3,3): 0.096, u(1,2): -6.56e-18, u(1,3): 0.0105, u(2,3): -6.56e-18
77: element: C, formal_charge: 0, radius: 0.68, label: C30, site: orth:   12.629   3.841  13.798, frac:    1.437   0.276   0.614, sof: 1, uncertainty: 0: Precision: 4 Uncertainty: 5	1: Precision: 4 Uncertainty: 3	2: Precision: 4 Uncertainty: 2	, atomic displacement parameters: type: 0, u(1,1): 0.062, u(2,2): 0.086, u(3,3): 0.117, u(1,2): 0.008, u(1,3): -0.027, u(2,3): 0.028
78: element: H, formal_charge: 0, radius: 0.23, label: H30, site: orth:   13.290   3.329  14.206, frac:    1.509   0.240   0.632, sof: 1, uncertainty: 0: Precision: 6 Uncertainty: 0	1: Precision: 6 Uncertainty: 0	2: Precision: 6 Uncertainty: 0	, atomic displacement parameters: type: 1, u(1,1): 0.11, u(2,2): 0.11, u(3,3): 0.11, u(1,2): -7.52e-18, u(1,3): 0.012, u(2,3): -7.52e-18
79: element: C, formal_charge: 0, radius: 0.68, label: C31, site: orth:   12.492   3.836  12.438, frac:    1.408   0.276   0.553, sof: 1, uncertainty: 0: Precision: 4 Uncertainty: 4	1: Precision: 4 Uncertainty: 3	2: Precision: 4 Uncertainty: 2	, atomic displacement parameters: type: 0, u(1,1): 0.059, u(2,2): 0.085, u(3,3): 0.116, u(1,2): 0.016, u(1,3): -0.01, u(2,3): -0.005
80: element: H, formal_charge: 0, radius: 0.23, label: H31, site: orth:   13.059   3.313  11.920, frac:    1.460   0.239   0.530, sof: 1, uncertainty: 0: Precision: 6 Uncertainty: 0	1: Precision: 6 Uncertainty: 0	2: Precision: 6 Uncertainty: 0	, atomic displacement parameters: type: 1, u(1,1): 0.106, u(2,2): 0.106, u(3,3): 0.106, u(1,2): -7.25e-18, u(1,3): 0.0116, u(2,3): -7.25e-18
81: element: O, formal_charge: 0, radius: 0.68, label: O1, site: orth:    2.111  -2.718  12.978, frac:    0.360  -0.196   0.578, sof: 1, uncertainty: 0: Precision: 4 Uncertainty: 3	1: Precision: 5 Uncertainty: 18	2: Precision: 5 Uncertainty: 11	, atomic displacement parameters: type: 0, u(1,1): 0.0854, u(2,2): 0.0557, u(3,3): 0.0651, u(1,2): -0.0158, u(1,3): -0.0196, u(2,3): 0.0177
82: element: O, formal_charge: 0, radius: 0.68, label: O2, site: orth:    3.684  -2.078  14.339, frac:    0.535  -0.150   0.638, sof: 1, uncertainty: 0: Precision: 4 Uncertainty: 3	1: Precision: 4 Uncertainty: 2	2: Precision: 5 Uncertainty: 12	, atomic displacement parameters: type: 0, u(1,1): 0.09, u(2,2): 0.084, u(3,3): 0.0665, u(1,2): -0.0182, u(1,3): -0.0244, u(2,3): 0.0307
83: element: C, formal_charge: 0, radius: 0.68, label: C14, site: orth:    3.417  -0.875  12.285, frac:    0.485  -0.063   0.547, sof: 1, uncertainty: 0: Precision: 4 Uncertainty: 4	1: Precision: 4 Uncertainty: 2	2: Precision: 5 Uncertainty: 15	, atomic displacement parameters: type: 0, u(1,1): 0.075, u(2,2): 0.044, u(3,3): 0.052, u(1,2): -0.0083, u(1,3): -0.016, u(2,3): 0.0103
84: element: C, formal_charge: 0, radius: 0.68, label: C13, site: orth:    3.056  -1.928  13.286, frac:    0.459  -0.139   0.591, sof: 1, uncertainty: 0: Precision: 4 Uncertainty: 4	1: Precision: 4 Uncertainty: 3	2: Precision: 5 Uncertainty: 17	, atomic displacement parameters: type: 0, u(1,1): 0.075, u(2,2): 0.051, u(3,3): 0.055, u(1,2): -0.0042, u(1,3): -0.014, u(2,3): 0.0094
85: element: C, formal_charge: 0, radius: 0.68, label: C15, site: orth:    4.674  -0.315  12.193, frac:    0.611  -0.023   0.543, sof: 1, uncertainty: 0: Precision: 4 Uncertainty: 4	1: Precision: 4 Uncertainty: 3	2: Precision: 5 Uncertainty: 17	, atomic displacement parameters: type: 0, u(1,1): 0.079, u(2,2): 0.046, u(3,3): 0.068, u(1,2): -0.0138, u(1,3): -0.03, u(2,3): 0.0176
86: element: C, formal_charge: 0, radius: 0.68, label: C16, site: orth:    4.908   0.544  11.133, frac:    0.623   0.039   0.495, sof: 1, uncertainty: 0: Precision: 4 Uncertainty: 4	1: Precision: 4 Uncertainty: 3	2: Precision: 5 Uncertainty: 17	, atomic displacement parameters: type: 0, u(1,1): 0.067, u(2,2): 0.054, u(3,3): 0.081, u(1,2): -0.0146, u(1,3): -0.018, u(2,3): 0.021
87: element: H, formal_charge: 0, radius: 0.23, label: H16, site: orth:    5.754   0.921  11.051, frac:    0.708   0.066   0.492, sof: 1, uncertainty: 0: Precision: 6 Uncertainty: 0	1: Precision: 6 Uncertainty: 0	2: Precision: 6 Uncertainty: 0	, atomic displacement parameters: type: 1, u(1,1): 0.083, u(2,2): 0.083, u(3,3): 0.083, u(1,2): -5.67e-18, u(1,3): 0.00909, u(2,3): -5.67e-18
88: element: C, formal_charge: 0, radius: 0.68, label: C17, site: orth:    5.940  -0.701  12.962, frac:    0.748  -0.051   0.577, sof: 0.54, uncertainty: 0: Precision: 4 Uncertainty: 12	1: Precision: 4 Uncertainty: 12	2: Precision: 4 Uncertainty: 5	, atomic displacement parameters: type: 0, u(1,1): 0.075, u(2,2): 0.055, u(3,3): 0.088, u(1,2): -0.015, u(1,3): -0.035, u(2,3): 0.026
89: element: C, formal_charge: 0, radius: 0.68, label: C18, site: orth:    6.042  -0.278  14.283, frac:    0.774  -0.020   0.636, sof: 0.54, uncertainty: 0: Precision: 4 Uncertainty: 10	1: Precision: 4 Uncertainty: 10	2: Precision: 4 Uncertainty: 5	, atomic displacement parameters: type: 0, u(1,1): 0.1, u(2,2): 0.096, u(3,3): 0.093, u(1,2): -0.025, u(1,3): -0.053, u(2,3): 0.023
90: element: H, formal_charge: 0, radius: 0.23, label: H18, site: orth:    5.350   0.207  14.670, frac:    0.708   0.015   0.653, sof: 0.54, uncertainty: 0: Precision: 6 Uncertainty: 0	1: Precision: 6 Uncertainty: 0	2: Precision: 6 Uncertainty: 0	, atomic displacement parameters: type: 1, u(1,1): 0.121, u(2,2): 0.121, u(3,3): 0.121, u(1,2): -8.27e-18, u(1,3): 0.0133, u(2,3): -8.27e-18
91: element: C, formal_charge: 0, radius: 0.68, label: C19, site: orth:    7.179  -0.581  15.023, frac:    0.897  -0.042   0.668, sof: 0.54, uncertainty: 0: Precision: 4 Uncertainty: 11	1: Precision: 4 Uncertainty: 9	2: Precision: 4 Uncertainty: 4	, atomic displacement parameters: type: 0, u(1,1): 0.115, u(2,2): 0.14, u(3,3): 0.132, u(1,2): -0.035, u(1,3): -0.085, u(2,3): 0.038
92: element: H, formal_charge: 0, radius: 0.23, label: H19, site: orth:    7.247  -0.298  15.906, frac:    0.914  -0.021   0.708, sof: 0.54, uncertainty: 0: Precision: 6 Uncertainty: 0	1: Precision: 6 Uncertainty: 0	2: Precision: 6 Uncertainty: 0	, atomic displacement parameters: type: 1, u(1,1): 0.164, u(2,2): 0.164, u(3,3): 0.164, u(1,2): -1.12e-17, u(1,3): 0.018, u(2,3): -1.12e-17
93: element: C, formal_charge: 0, radius: 0.68, label: C20, site: orth:    8.214  -1.306  14.443, frac:    0.996  -0.094   0.643, sof: 0.54, uncertainty: 0: Precision: 4 Uncertainty: 9	1: Precision: 4 Uncertainty: 9	2: Precision: 4 Uncertainty: 5	, atomic displacement parameters: type: 0, u(1,1): 0.106, u(2,2): 0.132, u(3,3): 0.19, u(1,2): -0.017, u(1,3): -0.083, u(2,3): 0.054
94: element: H, formal_charge: 0, radius: 0.23, label: H20, site: orth:    8.974  -1.508  14.939, frac:    1.079  -0.109   0.665, sof: 0.54, uncertainty: 0: Precision: 6 Uncertainty: 0	1: Precision: 6 Uncertainty: 0	2: Precision: 6 Uncertainty: 0	, atomic displacement parameters: type: 1, u(1,1): 0.18, u(2,2): 0.18, u(3,3): 0.18, u(1,2): -1.23e-17, u(1,3): 0.0197, u(2,3): -1.23e-17
95: element: C, formal_charge: 0, radius: 0.68, label: C21, site: orth:    8.111  -1.728  13.124, frac:    0.971  -0.124   0.584, sof: 0.54, uncertainty: 0: Precision: 4 Uncertainty: 11	1: Precision: 4 Uncertainty: 9	2: Precision: 4 Uncertainty: 5	, atomic displacement parameters: type: 0, u(1,1): 0.088, u(2,2): 0.109, u(3,3): 0.196, u(1,2): 0.001, u(1,3): -0.054, u(2,3): 0.027
96: element: H, formal_charge: 0, radius: 0.23, label: H21, site: orth:    8.803  -2.213  12.736, frac:    1.037  -0.159   0.567, sof: 0.54, uncertainty: 0: Precision: 6 Uncertainty: 0	1: Precision: 6 Uncertainty: 0	2: Precision: 6 Uncertainty: 0	, atomic displacement parameters: type: 1, u(1,1): 0.164, u(2,2): 0.164, u(3,3): 0.164, u(1,2): -1.12e-17, u(1,3): 0.018, u(2,3): -1.12e-17
97: element: C, formal_charge: 0, radius: 0.68, label: C22, site: orth:    6.974  -1.427  12.382, frac:    0.847  -0.103   0.551, sof: 0.54, uncertainty: 0: Precision: 4 Uncertainty: 13	1: Precision: 4 Uncertainty: 11	2: Precision: 4 Uncertainty: 4	, atomic displacement parameters: type: 0, u(1,1): 0.081, u(2,2): 0.094, u(3,3): 0.144, u(1,2): 0.008, u(1,3): -0.032, u(2,3): 0.013
98: element: H, formal_charge: 0, radius: 0.23, label: H22, site: orth:    6.906  -1.709  11.500, frac:    0.830  -0.123   0.512, sof: 0.54, uncertainty: 0: Precision: 6 Uncertainty: 0	1: Precision: 6 Uncertainty: 0	2: Precision: 6 Uncertainty: 0	, atomic displacement parameters: type: 1, u(1,1): 0.131, u(2,2): 0.131, u(3,3): 0.131, u(1,2): -8.95e-18, u(1,3): 0.0144, u(2,3): -8.95e-18
99: element: Co, formal_charge: 0, radius: 1.26, label: Co1, site: orth:    2.376  -4.226  14.213, frac:    0.401  -0.304   0.632, sof: 1, uncertainty: 0: Precision: 5 Uncertainty: 4	1: Precision: 5 Uncertainty: 3	2: Precision: 5 Uncertainty: 2	, atomic displacement parameters: type: 0, u(1,1): 0.039, u(2,2): 0.047, u(3,3): 0.0382, u(1,2): -0.0081, u(1,3): -0.0156, u(2,3): 0.0016
100: element: N, formal_charge: 0, radius: 0.68, label: N4, site: orth:    6.843   1.839  19.625, frac:    0.915   0.132   0.873, sof: 1, uncertainty: 0: Precision: 4 Uncertainty: 2	1: Precision: 4 Uncertainty: 2	2: Precision: 5 Uncertainty: 12	, atomic displacement parameters: type: 0, u(1,1): 0.0322, u(2,2): 0.0576, u(3,3): 0.0508, u(1,2): 0.0077, u(1,3): -0.0086, u(2,3): -0.0043
101: element: N, formal_charge: 0, radius: 0.68, label: N3, site: orth:    5.380   0.210  19.793, frac:    0.768   0.015   0.881, sof: 1, uncertainty: 0: Precision: 4 Uncertainty: 2	1: Precision: 4 Uncertainty: 2	2: Precision: 5 Uncertainty: 11	, atomic displacement parameters: type: 0, u(1,1): 0.0308, u(2,2): 0.0637, u(3,3): 0.0439, u(1,2): 0.002, u(1,3): -0.0055, u(2,3): -0.0071
102: element: N, formal_charge: 0, radius: 0.68, label: N2, site: orth:    2.793  -3.568  18.236, frac:    0.488  -0.257   0.812, sof: 1, uncertainty: 0: Precision: 4 Uncertainty: 3	1: Precision: 4 Uncertainty: 2	2: Precision: 5 Uncertainty: 11	, atomic displacement parameters: type: 0, u(1,1): 0.047, u(2,2): 0.0651, u(3,3): 0.0365, u(1,2): -0.0052, u(1,3): -0.0038, u(2,3): -0.0067
103: element: N, formal_charge: 0, radius: 0.68, label: N1, site: orth:    2.141  -4.080  16.210, frac:    0.399  -0.294   0.721, sof: 1, uncertainty: 0: Precision: 4 Uncertainty: 3	1: Precision: 4 Uncertainty: 2	2: Precision: 5 Uncertainty: 12	, atomic displacement parameters: type: 0, u(1,1): 0.0425, u(2,2): 0.0628, u(3,3): 0.0444, u(1,2): -0.0077, u(1,3): -0.0079, u(2,3): -0.0046
104: element: C, formal_charge: 0, radius: 0.68, label: C8, site: orth:    6.659   0.585  19.962, frac:    0.900   0.042   0.888, sof: 1, uncertainty: 0: Precision: 4 Uncertainty: 3	1: Precision: 4 Uncertainty: 3	2: Precision: 5 Uncertainty: 14	, atomic displacement parameters: type: 0, u(1,1): 0.0308, u(2,2): 0.062, u(3,3): 0.0448, u(1,2): 0.0062, u(1,3): -0.0082, u(2,3): -0.0081
105: element: H, formal_charge: 0, radius: 0.23, label: H8, site: orth:    7.330   0.024  20.279, frac:    0.972   0.002   0.902, sof: 1, uncertainty: 0: Precision: 6 Uncertainty: 0	1: Precision: 6 Uncertainty: 0	2: Precision: 6 Uncertainty: 0	, atomic displacement parameters: type: 1, u(1,1): 0.056, u(2,2): 0.056, u(3,3): 0.056, u(1,2): -3.83e-18, u(1,3): 0.00613, u(2,3): -3.83e-18
106: element: C, formal_charge: 0, radius: 0.68, label: C7, site: orth:    4.852  -1.088  20.025, frac:    0.717  -0.078   0.891, sof: 1, uncertainty: 0: Precision: 4 Uncertainty: 3	1: Precision: 4 Uncertainty: 3	2: Precision: 5 Uncertainty: 14	, atomic displacement parameters: type: 0, u(1,1): 0.0305, u(2,2): 0.064, u(3,3): 0.0409, u(1,2): 0.0023, u(1,3): 0.0004, u(2,3): -0.0101
107: element: C, formal_charge: 0, radius: 0.68, label: C3, site: orth:    3.565  -2.947  19.272, frac:    0.578  -0.212   0.858, sof: 1, uncertainty: 0: Precision: 4 Uncertainty: 3	1: Precision: 4 Uncertainty: 3	2: Precision: 5 Uncertainty: 13	, atomic displacement parameters: type: 0, u(1,1): 0.0402, u(2,2): 0.064, u(3,3): 0.0351, u(1,2): -0.002, u(1,3): -0.0034, u(2,3): -0.0093
108: element: C, formal_charge: 0, radius: 0.68, label: C11, site: orth:    4.041  -1.677  19.067, frac:    0.624  -0.121   0.848, sof: 1, uncertainty: 0: Precision: 4 Uncertainty: 3	1: Precision: 4 Uncertainty: 3	2: Precision: 5 Uncertainty: 14	, atomic displacement parameters: type: 0, u(1,1): 0.0392, u(2,2): 0.066, u(3,3): 0.0355, u(1,2): 0.0013, u(1,3): -0.0064, u(2,3): -0.0035
109: element: H, formal_charge: 0, radius: 0.23, label: H11, site: orth:    3.821  -1.214  18.291, frac:    0.593  -0.087   0.814, sof: 1, uncertainty: 0: Precision: 6 Uncertainty: 0	1: Precision: 6 Uncertainty: 0	2: Precision: 6 Uncertainty: 0	, atomic displacement parameters: type: 1, u(1,1): 0.057, u(2,2): 0.057, u(3,3): 0.057, u(1,2): -3.9e-18, u(1,3): 0.00624, u(2,3): -3.9e-18
110: element: C, formal_charge: 0, radius: 0.68, label: C9, site: orth:    5.611   2.295  19.216, frac:    0.785   0.165   0.855, sof: 1, uncertainty: 0: Precision: 4 Uncertainty: 3	1: Precision: 4 Uncertainty: 3	2: Precision: 5 Uncertainty: 15	, atomic displacement parameters: type: 0, u(1,1): 0.0373, u(2,2): 0.068, u(3,3): 0.06, u(1,2): 0.0101, u(1,3): -0.0098, u(2,3): 0.0039
111: element: H, formal_charge: 0, radius: 0.23, label: H9, site: orth:    5.431   3.158  18.919, frac:    0.764   0.227   0.842, sof: 1, uncertainty: 0: Precision: 6 Uncertainty: 0	1: Precision: 6 Uncertainty: 0	2: Precision: 6 Uncertainty: 0	, atomic displacement parameters: type: 1, u(1,1): 0.067, u(2,2): 0.067, u(3,3): 0.067, u(1,2): -4.58e-18, u(1,3): 0.00734, u(2,3): -4.58e-18
112: element: C, formal_charge: 0, radius: 0.68, label: C10, site: orth:    4.709   1.310  19.310, frac:    0.695   0.094   0.859, sof: 1, uncertainty: 0: Precision: 4 Uncertainty: 3	1: Precision: 4 Uncertainty: 3	2: Precision: 5 Uncertainty: 15	, atomic displacement parameters: type: 0, u(1,1): 0.0306, u(2,2): 0.079, u(3,3): 0.057, u(1,2): 0.0102, u(1,3): -0.008, u(2,3): 0.0002
113: element: H, formal_charge: 0, radius: 0.23, label: H10, site: orth:    3.806   1.360  19.093, frac:    0.600   0.098   0.850, sof: 1, uncertainty: 0: Precision: 6 Uncertainty: 0	1: Precision: 6 Uncertainty: 0	2: Precision: 6 Uncertainty: 0	, atomic displacement parameters: type: 1, u(1,1): 0.068, u(2,2): 0.068, u(3,3): 0.068, u(1,2): -4.65e-18, u(1,3): 0.00745, u(2,3): -4.65e-18
114: element: C, formal_charge: 0, radius: 0.68, label: C12, site: orth:    2.986  -3.373  16.931, frac:    0.493  -0.243   0.753, sof: 1, uncertainty: 0: Precision: 4 Uncertainty: 3	1: Precision: 4 Uncertainty: 3	2: Precision: 5 Uncertainty: 14	, atomic displacement parameters: type: 0, u(1,1): 0.048, u(2,2): 0.072, u(3,3): 0.0401, u(1,2): -0.0161, u(1,3): -0.0066, u(2,3): -0.0045
115: element: H, formal_charge: 0, radius: 0.23, label: H12, site: orth:    3.634  -2.808  16.576, frac:    0.555  -0.202   0.738, sof: 1, uncertainty: 0: Precision: 6 Uncertainty: 0	1: Precision: 6 Uncertainty: 0	2: Precision: 6 Uncertainty: 0	, atomic displacement parameters: type: 1, u(1,1): 0.065, u(2,2): 0.065, u(3,3): 0.065, u(1,2): -4.44e-18, u(1,3): 0.00712, u(2,3): -4.44e-18
116: element: C, formal_charge: 0, radius: 0.68, label: C6, site: orth:    5.146  -1.767  21.189, frac:    0.760  -0.127   0.943, sof: 1, uncertainty: 0: Precision: 4 Uncertainty: 3	1: Precision: 4 Uncertainty: 3	2: Precision: 5 Uncertainty: 14	, atomic displacement parameters: type: 0, u(1,1): 0.05, u(2,2): 0.073, u(3,3): 0.0372, u(1,2): 0.0038, u(1,3): -0.0104, u(2,3): -0.0111
117: element: H, formal_charge: 0, radius: 0.23, label: H6, site: orth:    5.677  -1.369  21.841, frac:    0.821  -0.099   0.972, sof: 1, uncertainty: 0: Precision: 6 Uncertainty: 0	1: Precision: 6 Uncertainty: 0	2: Precision: 6 Uncertainty: 0	, atomic displacement parameters: type: 1, u(1,1): 0.066, u(2,2): 0.066, u(3,3): 0.066, u(1,2): -4.51e-18, u(1,3): 0.00723, u(2,3): -4.51e-18
118: element: C, formal_charge: 0, radius: 0.68, label: C5, site: orth:    4.652  -3.027  21.377, frac:    0.712  -0.218   0.951, sof: 1, uncertainty: 0: Precision: 4 Uncertainty: 4	1: Precision: 4 Uncertainty: 3	2: Precision: 5 Uncertainty: 15	, atomic displacement parameters: type: 0, u(1,1): 0.067, u(2,2): 0.074, u(3,3): 0.0369, u(1,2): 0.005, u(1,3): -0.0118, u(2,3): -0.0011
119: element: H, formal_charge: 0, radius: 0.23, label: H5, site: orth:    4.848  -3.479  22.165, frac:    0.741  -0.250   0.986, sof: 1, uncertainty: 0: Precision: 6 Uncertainty: 0	1: Precision: 6 Uncertainty: 0	2: Precision: 6 Uncertainty: 0	, atomic displacement parameters: type: 1, u(1,1): 0.073, u(2,2): 0.073, u(3,3): 0.073, u(1,2): -4.99e-18, u(1,3): 0.008, u(2,3): -4.99e-18
120: element: C, formal_charge: 0, radius: 0.68, label: C4, site: orth:    3.871  -3.641  20.423, frac:    0.622  -0.262   0.909, sof: 1, uncertainty: 0: Precision: 4 Uncertainty: 4	1: Precision: 4 Uncertainty: 3	2: Precision: 5 Uncertainty: 15	, atomic displacement parameters: type: 0, u(1,1): 0.062, u(2,2): 0.063, u(3,3): 0.0419, u(1,2): -0.0019, u(1,3): -0.0051, u(2,3): -0.0026
121: element: H, formal_charge: 0, radius: 0.23, label: H4, site: orth:    3.557  -4.506  20.553, frac:    0.591  -0.324   0.915, sof: 1, uncertainty: 0: Precision: 6 Uncertainty: 0	1: Precision: 6 Uncertainty: 0	2: Precision: 6 Uncertainty: 0	, atomic displacement parameters: type: 1, u(1,1): 0.068, u(2,2): 0.068, u(3,3): 0.068, u(1,2): -4.65e-18, u(1,3): 0.00745, u(2,3): -4.65e-18
122: element: C, formal_charge: 0, radius: 0.68, label: C2, site: orth:    1.755  -4.450  18.352, frac:    0.384  -0.320   0.817, sof: 1, uncertainty: 0: Precision: 4 Uncertainty: 4	1: Precision: 4 Uncertainty: 3	2: Precision: 5 Uncertainty: 16	, atomic displacement parameters: type: 0, u(1,1): 0.064, u(2,2): 0.08, u(3,3): 0.048, u(1,2): -0.021, u(1,3): 0.0058, u(2,3): -0.008
123: element: H, formal_charge: 0, radius: 0.23, label: H2, site: orth:    1.385  -4.779  19.140, frac:    0.355  -0.344   0.852, sof: 1, uncertainty: 0: Precision: 6 Uncertainty: 0	1: Precision: 6 Uncertainty: 0	2: Precision: 6 Uncertainty: 0	, atomic displacement parameters: type: 1, u(1,1): 0.077, u(2,2): 0.077, u(3,3): 0.077, u(1,2): -5.26e-18, u(1,3): 0.00843, u(2,3): -5.26e-18
124: element: C, formal_charge: 0, radius: 0.68, label: C1, site: orth:    1.372  -4.750  17.095, frac:    0.331  -0.342   0.761, sof: 1, uncertainty: 0: Precision: 4 Uncertainty: 4	1: Precision: 4 Uncertainty: 3	2: Precision: 5 Uncertainty: 16	, atomic displacement parameters: type: 0, u(1,1): 0.052, u(2,2): 0.071, u(3,3): 0.059, u(1,2): -0.0188, u(1,3): -0.0039, u(2,3): -0.0101
125: element: H, formal_charge: 0, radius: 0.23, label: H1, site: orth:    0.682  -5.331  16.870, frac:    0.258  -0.384   0.751, sof: 1, uncertainty: 0: Precision: 6 Uncertainty: 0	1: Precision: 6 Uncertainty: 0	2: Precision: 6 Uncertainty: 0	, atomic displacement parameters: type: 1, u(1,1): 0.074, u(2,2): 0.074, u(3,3): 0.074, u(1,2): -5.06e-18, u(1,3): 0.00811, u(2,3): -5.06e-18
126: element: Co, formal_charge: 0, radius: 1.26, label: Co1, site: orth:   -1.307  -2.719   2.977, frac:   -0.099  -0.196   0.132, sof: 1, uncertainty: 0: Precision: 5 Uncertainty: 4	1: Precision: 5 Uncertainty: 3	2: Precision: 5 Uncertainty: 2	, atomic displacement parameters: type: 0, u(1,1): 0.039, u(2,2): 0.047, u(3,3): 0.0382, u(1,2): 0.0081, u(1,3): -0.0156, u(2,3): -0.0016
127: element: Co, formal_charge: 0, radius: 1.26, label: Co1, site: orth:   12.220   9.664  14.213, frac:    1.401   0.696   0.632, sof: 1, uncertainty: 0: Precision: 5 Uncertainty: 4	1: Precision: 5 Uncertainty: 3	2: Precision: 5 Uncertainty: 2	, atomic displacement parameters: type: 0, u(1,1): 0.039, u(2,2): 0.047, u(3,3): 0.0382, u(1,2): -0.0081, u(1,3): -0.0156, u(2,3): 0.0016
128: element: Co, formal_charge: 0, radius: 1.26, label: Co1, site: orth:    8.674   2.719  19.495, frac:    1.099   0.196   0.868, sof: 1, uncertainty: 0: Precision: 5 Uncertainty: 4	1: Precision: 5 Uncertainty: 3	2: Precision: 5 Uncertainty: 2	, atomic displacement parameters: type: 0, u(1,1): 0.039, u(2,2): 0.047, u(3,3): 0.0382, u(1,2): 0.0081, u(1,3): -0.0156, u(2,3): -0.0016
129: element: O, formal_charge: 0, radius: 0.68, label: O3, site: orth:    1.471  -5.651  13.239, frac:    0.298  -0.407   0.589, sof: 1, uncertainty: 0: Precision: 4 Uncertainty: 2	1: Precision: 5 Uncertainty: 16	2: Precision: 5 Uncertainty: 9	, atomic displacement parameters: type: 0, u(1,1): 0.0309, u(2,2): 0.0595, u(3,3): 0.0491, u(1,2): -0.0133, u(1,3): -0.0108, u(2,3): -0.0044
130: element: N, formal_charge: 0, radius: 0.68, label: N4, site: orth:    3.160   5.106   8.389, frac:    0.415   0.368   0.373, sof: 1, uncertainty: 0: Precision: 4 Uncertainty: 2	1: Precision: 4 Uncertainty: 2	2: Precision: 5 Uncertainty: 12	, atomic displacement parameters: type: 0, u(1,1): 0.0322, u(2,2): 0.0576, u(3,3): 0.0508, u(1,2): -0.0077, u(1,3): -0.0086, u(2,3): 0.0043
131: element: N, formal_charge: 0, radius: 0.68, label: N4, site: orth:    4.207  -5.106  14.084, frac:    0.585  -0.368   0.627, sof: 1, uncertainty: 0: Precision: 4 Uncertainty: 2	1: Precision: 4 Uncertainty: 2	2: Precision: 5 Uncertainty: 12	, atomic displacement parameters: type: 0, u(1,1): 0.0322, u(2,2): 0.0576, u(3,3): 0.0508, u(1,2): -0.0077, u(1,3): -0.0086, u(2,3): 0.0043
132: element: C, formal_charge: 0, radius: 0.68, label: C20A, site: orth:    0.845  -0.038   6.971, frac:    0.164  -0.003   0.310, sof: 0.46, uncertainty: 0: Precision: 4 Uncertainty: 15	1: Precision: 4 Uncertainty: 11	2: Precision: 4 Uncertainty: 5	, atomic displacement parameters: type: 0, u(1,1): 0.152(13), u(2,2): 0.133(13), u(3,3): 0.129(10), u(1,2): -0.047(8), u(1,3): -0.075(9), u(2,3): 0.050(9)
133: element: H, formal_charge: 0, radius: 0.23, label: H20A, site: orth:    0.926  -0.466   6.148, frac:    0.163  -0.034   0.274, sof: 0.46, uncertainty: 0: Precision: 6 Uncertainty: 0	1: Precision: 6 Uncertainty: 0	2: Precision: 6 Uncertainty: 0	, atomic displacement parameters: type: 1, u(1,1): 0.173, u(2,2): 0.173, u(3,3): 0.173, u(1,2): -1.18e-17, u(1,3): 0.019, u(2,3): -1.18e-17
134: element: C, formal_charge: 0, radius: 0.68, label: C21A, site: orth:   -0.264   0.757   7.234, frac:    0.054   0.054   0.322, sof: 0.46, uncertainty: 0: Precision: 4 Uncertainty: 13	1: Precision: 4 Uncertainty: 12	2: Precision: 4 Uncertainty: 5	, atomic displacement parameters: type: 0, u(1,1): 0.127(11), u(2,2): 0.161(13), u(3,3): 0.151(11), u(1,2): -0.038(9), u(1,3): -0.089(9), u(2,3): 0.062(9)
135: element: H, formal_charge: 0, radius: 0.23, label: H21A, site: orth:   -0.926   0.860   6.589, frac:   -0.020   0.062   0.293, sof: 0.46, uncertainty: 0: Precision: 6 Uncertainty: 0	1: Precision: 6 Uncertainty: 0	2: Precision: 6 Uncertainty: 0	, atomic displacement parameters: type: 1, u(1,1): 0.185, u(2,2): 0.185, u(3,3): 0.185, u(1,2): -1.26e-17, u(1,3): 0.0203, u(2,3): -1.26e-17
136: element: C, formal_charge: 0, radius: 0.68, label: C19A, site: orth:   -0.384   1.396   8.463, frac:    0.056   0.101   0.377, sof: 0.46, uncertainty: 0: Precision: 4 Uncertainty: 13	1: Precision: 4 Uncertainty: 12	2: Precision: 4 Uncertainty: 6	, atomic displacement parameters: type: 0, u(1,1): 0.114(10), u(2,2): 0.162(13), u(3,3): 0.176(12), u(1,2): -0.005(9), u(1,3): -0.084(10), u(2,3): 0.048(10)
137: element: H, formal_charge: 0, radius: 0.23, label: H19A, site: orth:   -1.127   1.928   8.639, frac:   -0.018   0.139   0.384, sof: 0.46, uncertainty: 0: Precision: 6 Uncertainty: 0	1: Precision: 6 Uncertainty: 0	2: Precision: 6 Uncertainty: 0	, atomic displacement parameters: type: 1, u(1,1): 0.189, u(2,2): 0.189, u(3,3): 0.189, u(1,2): -1.29e-17, u(1,3): 0.0207, u(2,3): -1.29e-17
138: element: C, formal_charge: 0, radius: 0.68, label: C17A, site: orth:    0.605   1.242   9.427, frac:    0.167   0.089   0.419, sof: 0.46, uncertainty: 0: Precision: 4 Uncertainty: 16	1: Precision: 4 Uncertainty: 14	2: Precision: 4 Uncertainty: 5	, atomic displacement parameters: type: 0, u(1,1): 0.092(8), u(2,2): 0.125(11), u(3,3): 0.128(11), u(1,2): -0.010(7), u(1,3): -0.049(9), u(2,3): 0.027(9)
139: element: H, formal_charge: 0, radius: 0.23, label: H17A, site: orth:    0.524   1.669  10.248, frac:    0.168   0.120   0.456, sof: 0.46, uncertainty: 0: Precision: 6 Uncertainty: 0	1: Precision: 6 Uncertainty: 0	2: Precision: 6 Uncertainty: 0	, atomic displacement parameters: type: 1, u(1,1): 0.144, u(2,2): 0.144, u(3,3): 0.144, u(1,2): -9.84e-18, u(1,3): 0.0158, u(2,3): -9.84e-18
140: element: C, formal_charge: 0, radius: 0.68, label: C22A, site: orth:    1.714   0.447   9.162, frac:    0.277   0.032   0.408, sof: 0.46, uncertainty: 0: Precision: 4 Uncertainty: 15	1: Precision: 4 Uncertainty: 15	2: Precision: 4 Uncertainty: 7	, atomic displacement parameters: type: 0, u(1,1): 0.090(8), u(2,2): 0.074(10), u(3,3): 0.092(8), u(1,2): -0.027(6), u(1,3): -0.036(7), u(2,3): 0.043(7)
141: element: C, formal_charge: 0, radius: 0.68, label: C18A, site: orth:    1.835  -0.193   7.935, frac:    0.275  -0.014   0.353, sof: 0.46, uncertainty: 0: Precision: 4 Uncertainty: 14	1: Precision: 4 Uncertainty: 13	2: Precision: 4 Uncertainty: 7	, atomic displacement parameters: type: 0, u(1,1): 0.140(11), u(2,2): 0.101(12), u(3,3): 0.093(8), u(1,2): -0.036(8), u(1,3): -0.061(8), u(2,3): 0.027(7)
142: element: H, formal_charge: 0, radius: 0.23, label: H18A, site: orth:    2.577  -0.724   7.758, frac:    0.349  -0.052   0.345, sof: 0.46, uncertainty: 0: Precision: 6 Uncertainty: 0	1: Precision: 6 Uncertainty: 0	2: Precision: 6 Uncertainty: 0	, atomic displacement parameters: type: 1, u(1,1): 0.14, u(2,2): 0.14, u(3,3): 0.14, u(1,2): -9.57e-18, u(1,3): 0.0153, u(2,3): -9.57e-18
graphics bonds: 
0: atom1: 0 (Co1), atom2: 1 (O3), type: 0, polymeric: 0, cyclic: 0
1: atom1: 0 (Co1), atom2: 4 (O1), type: 0, polymeric: 0, cyclic: 0
2: atom1: 0 (Co1), atom2: 6 (N1), type: 0, polymeric: 0, cyclic: 0
3: atom1: 0 (Co1), atom2: 130 (N4), type: 0, polymeric: 1, cyclic: 0
4: atom1: 1 (O3), atom2: 17 (C23), type: 0, polymeric: 0, cyclic: 0
5: atom1: 2 (N4), atom2: 11 (C8), type: 0, polymeric: 0, cyclic: 1
6: atom1: 2 (N4), atom2: 21 (C9), type: 0, polymeric: 0, cyclic: 1
7: atom1: 2 (N4), atom2: 126 (Co1), type: 0, polymeric: 1, cyclic: 0
8: atom1: 3 (N3), atom2: 11 (C8), type: 0, polymeric: 0, cyclic: 1
9: atom1: 3 (N3), atom2: 15 (C7), type: 0, polymeric: 0, cyclic: 0
10: atom1: 3 (N3), atom2: 23 (C10), type: 0, polymeric: 0, cyclic: 1
11: atom1: 4 (O1), atom2: 40 (C13), type: 0, polymeric: 0, cyclic: 0
12: atom1: 5 (N2), atom2: 18 (C3), type: 0, polymeric: 0, cyclic: 0
13: atom1: 5 (N2), atom2: 25 (C12), type: 0, polymeric: 0, cyclic: 1
14: atom1: 5 (N2), atom2: 35 (C2), type: 0, polymeric: 0, cyclic: 1
15: atom1: 6 (N1), atom2: 25 (C12), type: 0, polymeric: 0, cyclic: 1
16: atom1: 6 (N1), atom2: 42 (C1), type: 0, polymeric: 0, cyclic: 1
17: atom1: 7 (O2), atom2: 40 (C13), type: 0, polymeric: 0, cyclic: 0
18: atom1: 8 (O4), atom2: 17 (C23), type: 0, polymeric: 0, cyclic: 0
19: atom1: 9 (C25), atom2: 10 (C24), type: 0, polymeric: 0, cyclic: 1
20: atom1: 9 (C25), atom2: 13 (C26), type: 0, polymeric: 0, cyclic: 1
21: atom1: 9 (C25), atom2: 16 (C27), type: 0, polymeric: 0, cyclic: 0
22: atom1: 10 (C24), atom2: 17 (C23), type: 0, polymeric: 0, cyclic: 0
23: atom1: 10 (C24), atom2: 67 (C26), type: 0, polymeric: 0, cyclic: 1
24: atom1: 11 (C8), atom2: 12 (H8), type: 0, polymeric: 0, cyclic: 0
25: atom1: 13 (C26), atom2: 14 (H26), type: 0, polymeric: 0, cyclic: 0
26: atom1: 13 (C26), atom2: 66 (C24), type: 0, polymeric: 0, cyclic: 1
27: atom1: 15 (C7), atom2: 19 (C11), type: 0, polymeric: 0, cyclic: 1
28: atom1: 15 (C7), atom2: 29 (C6), type: 0, polymeric: 0, cyclic: 1
29: atom1: 16 (C27), atom2: 27 (C28), type: 0, polymeric: 0, cyclic: 1
30: atom1: 16 (C27), atom2: 38 (C32), type: 0, polymeric: 0, cyclic: 1
31: atom1: 18 (C3), atom2: 19 (C11), type: 0, polymeric: 0, cyclic: 1
32: atom1: 18 (C3), atom2: 33 (C4), type: 0, polymeric: 0, cyclic: 1
33: atom1: 19 (C11), atom2: 20 (H11), type: 0, polymeric: 0, cyclic: 0
34: atom1: 21 (C9), atom2: 22 (H9), type: 0, polymeric: 0, cyclic: 0
35: atom1: 21 (C9), atom2: 23 (C10), type: 0, polymeric: 0, cyclic: 1
36: atom1: 23 (C10), atom2: 24 (H10), type: 0, polymeric: 0, cyclic: 0
37: atom1: 25 (C12), atom2: 26 (H12), type: 0, polymeric: 0, cyclic: 0
38: atom1: 27 (C28), atom2: 28 (H28), type: 0, polymeric: 0, cyclic: 0
39: atom1: 27 (C28), atom2: 46 (C29), type: 0, polymeric: 0, cyclic: 1
40: atom1: 29 (C6), atom2: 30 (H6), type: 0, polymeric: 0, cyclic: 0
41: atom1: 29 (C6), atom2: 31 (C5), type: 0, polymeric: 0, cyclic: 1
42: atom1: 31 (C5), atom2: 32 (H5), type: 0, polymeric: 0, cyclic: 0
43: atom1: 31 (C5), atom2: 33 (C4), type: 0, polymeric: 0, cyclic: 1
44: atom1: 33 (C4), atom2: 34 (H4), type: 0, polymeric: 0, cyclic: 0
45: atom1: 35 (C2), atom2: 36 (H2), type: 0, polymeric: 0, cyclic: 0
46: atom1: 35 (C2), atom2: 42 (C1), type: 0, polymeric: 0, cyclic: 1
47: atom1: 37 (C14), atom2: 40 (C13), type: 0, polymeric: 0, cyclic: 0
48: atom1: 37 (C14), atom2: 41 (C15), type: 0, polymeric: 0, cyclic: 1
49: atom1: 37 (C14), atom2: 86 (C16), type: 0, polymeric: 0, cyclic: 1
50: atom1: 38 (C32), atom2: 39 (H32), type: 0, polymeric: 0, cyclic: 0
51: atom1: 38 (C32), atom2: 50 (C31), type: 0, polymeric: 0, cyclic: 1
52: atom1: 41 (C15), atom2: 44 (C16), type: 0, polymeric: 0, cyclic: 1
53: atom1: 41 (C15), atom2: 52 (C17), type: 0, polymeric: 0, cyclic: 0
54: atom1: 42 (C1), atom2: 43 (H1), type: 0, polymeric: 0, cyclic: 0
55: atom1: 44 (C16), atom2: 45 (H16), type: 0, polymeric: 0, cyclic: 0
56: atom1: 44 (C16), atom2: 83 (C14), type: 0, polymeric: 0, cyclic: 1
57: atom1: 46 (C29), atom2: 47 (H29), type: 0, polymeric: 0, cyclic: 0
58: atom1: 46 (C29), atom2: 48 (C30), type: 0, polymeric: 0, cyclic: 1
59: atom1: 48 (C30), atom2: 49 (H30), type: 0, polymeric: 0, cyclic: 0
60: atom1: 48 (C30), atom2: 50 (C31), type: 0, polymeric: 0, cyclic: 1
61: atom1: 50 (C31), atom2: 51 (H31), type: 0, polymeric: 0, cyclic: 0
62: atom1: 52 (C17), atom2: 53 (C18), type: 0, polymeric: 0, cyclic: 1
63: atom1: 52 (C17), atom2: 61 (C22), type: 0, polymeric: 0, cyclic: 1
64: atom1: 53 (C18), atom2: 54 (H18), type: 0, polymeric: 0, cyclic: 0
65: atom1: 53 (C18), atom2: 55 (C19), type: 0, polymeric: 0, cyclic: 1
66: atom1: 55 (C19), atom2: 56 (H19), type: 0, polymeric: 0, cyclic: 0
67: atom1: 55 (C19), atom2: 57 (C20), type: 0, polymeric: 0, cyclic: 1
68: atom1: 57 (C20), atom2: 58 (H20), type: 0, polymeric: 0, cyclic: 0
69: atom1: 57 (C20), atom2: 59 (C21), type: 0, polymeric: 0, cyclic: 1
70: atom1: 59 (C21), atom2: 60 (H21), type: 0, polymeric: 0, cyclic: 0
71: atom1: 59 (C21), atom2: 61 (C22), type: 0, polymeric: 0, cyclic: 1
72: atom1: 61 (C22), atom2: 62 (H22), type: 0, polymeric: 0, cyclic: 0
73: atom1: 63 (O3), atom2: 70 (C23), type: 0, polymeric: 0, cyclic: 0
74: atom1: 63 (O3), atom2: 127 (Co1), type: 0, polymeric: 1, cyclic: 0
75: atom1: 64 (O4), atom2: 70 (C23), type: 0, polymeric: 0, cyclic: 0
76: atom1: 65 (C25), atom2: 66 (C24), type: 0, polymeric: 0, cyclic: 1
77: atom1: 65 (C25), atom2: 67 (C26), type: 0, polymeric: 0, cyclic: 1
78: atom1: 65 (C25), atom2: 69 (C27), type: 0, polymeric: 0, cyclic: 0
79: atom1: 66 (C24), atom2: 70 (C23), type: 0, polymeric: 0, cyclic: 0
80: atom1: 67 (C26), atom2: 68 (H26), type: 0, polymeric: 0, cyclic: 0
81: atom1: 69 (C27), atom2: 71 (C28), type: 0, polymeric: 0, cyclic: 1
82: atom1: 69 (C27), atom2: 73 (C32), type: 0, polymeric: 0, cyclic: 1
83: atom1: 71 (C28), atom2: 72 (H28), type: 0, polymeric: 0, cyclic: 0
84: atom1: 71 (C28), atom2: 75 (C29), type: 0, polymeric: 0, cyclic: 1
85: atom1: 73 (C32), atom2: 74 (H32), type: 0, polymeric: 0, cyclic: 0
86: atom1: 73 (C32), atom2: 79 (C31), type: 0, polymeric: 0, cyclic: 1
87: atom1: 75 (C29), atom2: 76 (H29), type: 0, polymeric: 0, cyclic: 0
88: atom1: 75 (C29), atom2: 77 (C30), type: 0, polymeric: 0, cyclic: 1
89: atom1: 77 (C30), atom2: 78 (H30), type: 0, polymeric: 0, cyclic: 0
90: atom1: 77 (C30), atom2: 79 (C31), type: 0, polymeric: 0, cyclic: 1
91: atom1: 79 (C31), atom2: 80 (H31), type: 0, polymeric: 0, cyclic: 0
92: atom1: 81 (O1), atom2: 84 (C13), type: 0, polymeric: 0, cyclic: 0
93: atom1: 81 (O1), atom2: 99 (Co1), type: 0, polymeric: 0, cyclic: 0
94: atom1: 82 (O2), atom2: 84 (C13), type: 0, polymeric: 0, cyclic: 0
95: atom1: 83 (C14), atom2: 84 (C13), type: 0, polymeric: 0, cyclic: 0
96: atom1: 83 (C14), atom2: 85 (C15), type: 0, polymeric: 0, cyclic: 1
97: atom1: 85 (C15), atom2: 86 (C16), type: 0, polymeric: 0, cyclic: 1
98: atom1: 85 (C15), atom2: 88 (C17), type: 0, polymeric: 0, cyclic: 0
99: atom1: 86 (C16), atom2: 87 (H16), type: 0, polymeric: 0, cyclic: 0
100: atom1: 88 (C17), atom2: 89 (C18), type: 0, polymeric: 0, cyclic: 1
101: atom1: 88 (C17), atom2: 97 (C22), type: 0, polymeric: 0, cyclic: 1
102: atom1: 89 (C18), atom2: 90 (H18), type: 0, polymeric: 0, cyclic: 0
103: atom1: 89 (C18), atom2: 91 (C19), type: 0, polymeric: 0, cyclic: 1
104: atom1: 91 (C19), atom2: 92 (H19), type: 0, polymeric: 0, cyclic: 0
105: atom1: 91 (C19), atom2: 93 (C20), type: 0, polymeric: 0, cyclic: 1
106: atom1: 93 (C20), atom2: 94 (H20), type: 0, polymeric: 0, cyclic: 0
107: atom1: 93 (C20), atom2: 95 (C21), type: 0, polymeric: 0, cyclic: 1
108: atom1: 95 (C21), atom2: 96 (H21), type: 0, polymeric: 0, cyclic: 0
109: atom1: 95 (C21), atom2: 97 (C22), type: 0, polymeric: 0, cyclic: 1
110: atom1: 97 (C22), atom2: 98 (H22), type: 0, polymeric: 0, cyclic: 0
111: atom1: 99 (Co1), atom2: 103 (N1), type: 0, polymeric: 0, cyclic: 0
112: atom1: 99 (Co1), atom2: 129 (O3), type: 0, polymeric: 1, cyclic: 0
113: atom1: 99 (Co1), atom2: 131 (N4), type: 0, polymeric: 1, cyclic: 0
114: atom1: 100 (N4), atom2: 104 (C8), type: 0, polymeric: 0, cyclic: 1
115: atom1: 100 (N4), atom2: 110 (C9), type: 0, polymeric: 0, cyclic: 1
116: atom1: 100 (N4), atom2: 128 (Co1), type: 0, polymeric: 1, cyclic: 0
117: atom1: 101 (N3), atom2: 104 (C8), type: 0, polymeric: 0, cyclic: 1
118: atom1: 101 (N3), atom2: 106 (C7), type: 0, polymeric: 0, cyclic: 0
119: atom1: 101 (N3), atom2: 112 (C10), type: 0, polymeric: 0, cyclic: 1
120: atom1: 102 (N2), atom2: 107 (C3), type: 0, polymeric: 0, cyclic: 0
121: atom1: 102 (N2), atom2: 114 (C12), type: 0, polymeric: 0, cyclic: 1
122: atom1: 102 (N2), atom2: 122 (C2), type: 0, polymeric: 0, cyclic: 1
123: atom1: 103 (N1), atom2: 114 (C12), type: 0, polymeric: 0, cyclic: 1
124: atom1: 103 (N1), atom2: 124 (C1), type: 0, polymeric: 0, cyclic: 1
125: atom1: 104 (C8), atom2: 105 (H8), type: 0, polymeric: 0, cyclic: 0
126: atom1: 106 (C7), atom2: 108 (C11), type: 0, polymeric: 0, cyclic: 1
127: atom1: 106 (C7), atom2: 116 (C6), type: 0, polymeric: 0, cyclic: 1
128: atom1: 107 (C3), atom2: 108 (C11), type: 0, polymeric: 0, cyclic: 1
129: atom1: 107 (C3), atom2: 120 (C4), type: 0, polymeric: 0, cyclic: 1
130: atom1: 108 (C11), atom2: 109 (H11), type: 0, polymeric: 0, cyclic: 0
131: atom1: 110 (C9), atom2: 111 (H9), type: 0, polymeric: 0, cyclic: 0
132: atom1: 110 (C9), atom2: 112 (C10), type: 0, polymeric: 0, cyclic: 1
133: atom1: 112 (C10), atom2: 113 (H10), type: 0, polymeric: 0, cyclic: 0
134: atom1: 114 (C12), atom2: 115 (H12), type: 0, polymeric: 0, cyclic: 0
135: atom1: 116 (C6), atom2: 117 (H6), type: 0, polymeric: 0, cyclic: 0
136: atom1: 116 (C6), atom2: 118 (C5), type: 0, polymeric: 0, cyclic: 1
137: atom1: 118 (C5), atom2: 119 (H5), type: 0, polymeric: 0, cyclic: 0
138: atom1: 118 (C5), atom2: 120 (C4), type: 0, polymeric: 0, cyclic: 1
139: atom1: 120 (C4), atom2: 121 (H4), type: 0, polymeric: 0, cyclic: 0
140: atom1: 122 (C2), atom2: 123 (H2), type: 0, polymeric: 0, cyclic: 0
141: atom1: 122 (C2), atom2: 124 (C1), type: 0, polymeric: 0, cyclic: 1
142: atom1: 124 (C1), atom2: 125 (H1), type: 0, polymeric: 0, cyclic: 0
graphics primitives: 
graphics surfaces: 
cells: 
packing:  (CrystalStructurePackingView)
    packing: 0     packing_box (Box)
        xmin: 0         ymin: 0         zmin: 0         xmax: 1         ymax: 1         zmax: 1 

slicing:  (CrystalStructureSlicingView)
    slicing: 0     plane (Plane)
        normal (Vector)
            vector (Container)
                count: 3                 item: 1                 item: 0                 item: 0 

        distance: 0         v1 (Vector)
            vector (Container)
                count: 3                 item: 0                 item: -1                 item: 0 

        v2 (Vector)
            vector (Container)
                count: 3                 item: 0                 item: 0                 item: -1 


    thickness: 10     width: 20     displacement: 0 
crystal: crystal_structure: cell: a: 9.8437(6), b: 13.8901(8), c: 22.6083(13), alpha: 90, beta:  96.2890(10), gamma: 90
spacegroup: name: P21/n, number: 14, nsymmops: 4
symmop 0: x,y,z
symmop 1: 1/2-x,1/2+y,1/2-z
symmop 2: -x,-y,-z
symmop 3: 1/2+x,1/2-y,1/2+z


molecule: atoms: 143, bonds: 143
0: element: Co, formal_charge: 0, radius: 1.26, label: Co1, site: orth:    4.991   4.226   8.259, frac:    0.599   0.304   0.368, sof: 1, uncertainty: 0: Precision: 5 Uncertainty: 4	1: Precision: 5 Uncertainty: 3	2: Precision: 5 Uncertainty: 2	, atomic displacement parameters: type: 0, u(1,1): 0.0390(3), u(2,2): 0.0470(3), u(3,3): 0.0382(2), u(1,2): -0.0081(2), u(1,3): -0.01559(18), u(2,3): 0.0016(2)
1: element: O, formal_charge: 0, radius: 0.68, label: O3, site: orth:    5.896   5.651   9.233, frac:    0.702   0.407   0.411, sof: 1, uncertainty: 0: Precision: 4 Uncertainty: 2	1: Precision: 5 Uncertainty: 16	2: Precision: 5 Uncertainty: 9	, atomic displacement parameters: type: 0, u(1,1): 0.0309(12), u(2,2): 0.0595(14), u(3,3): 0.0491(13), u(1,2): -0.0133(10), u(1,3): -0.0108(10), u(2,3): -0.0044(11)
2: element: N, formal_charge: 0, radius: 0.68, label: N4, site: orth:    0.524  -1.839   2.847, frac:    0.085  -0.132   0.127, sof: 1, uncertainty: 0: Precision: 4 Uncertainty: 2	1: Precision: 4 Uncertainty: 2	2: Precision: 5 Uncertainty: 12	, atomic displacement parameters: type: 0, u(1,1): 0.0322(14), u(2,2): 0.0576(18), u(3,3): 0.0508(17), u(1,2): 0.0077(13), u(1,3): -0.0086(12), u(2,3): -0.0043(14)
3: element: N, formal_charge: 0, radius: 0.68, label: N3, site: orth:    1.987  -0.210   2.679, frac:    0.232  -0.015   0.119, sof: 1, uncertainty: 0: Precision: 4 Uncertainty: 2	1: Precision: 4 Uncertainty: 2	2: Precision: 5 Uncertainty: 11	, atomic displacement parameters: type: 0, u(1,1): 0.0308(14), u(2,2): 0.0637(18), u(3,3): 0.0439(16), u(1,2): 0.0020(13), u(1,3): -0.0055(12), u(2,3): -0.0071(14)
4: element: O, formal_charge: 0, radius: 0.68, label: O1, site: orth:    5.257   2.718   9.495, frac:    0.640   0.196   0.422, sof: 1, uncertainty: 0: Precision: 4 Uncertainty: 3	1: Precision: 5 Uncertainty: 18	2: Precision: 5 Uncertainty: 11	, atomic displacement parameters: type: 0, u(1,1): 0.0854(19), u(2,2): 0.0557(15), u(3,3): 0.0651(16), u(1,2): -0.0158(14), u(1,3): -0.0196(14), u(2,3): 0.0177(13)
5: element: N, formal_charge: 0, radius: 0.68, label: N2, site: orth:    4.574   3.568   4.236, frac:    0.512   0.257   0.188, sof: 1, uncertainty: 0: Precision: 4 Uncertainty: 3	1: Precision: 4 Uncertainty: 2	2: Precision: 5 Uncertainty: 11	, atomic displacement parameters: type: 0, u(1,1): 0.0470(16), u(2,2): 0.0651(19), u(3,3): 0.0365(15), u(1,2): -0.0052(14), u(1,3): -0.0038(12), u(2,3): -0.0067(14)
6: element: N, formal_charge: 0, radius: 0.68, label: N1, site: orth:    5.226   4.080   6.262, frac:    0.601   0.294   0.279, sof: 1, uncertainty: 0: Precision: 4 Uncertainty: 3	1: Precision: 4 Uncertainty: 2	2: Precision: 5 Uncertainty: 12	, atomic displacement parameters: type: 0, u(1,1): 0.0425(15), u(2,2): 0.0628(19), u(3,3): 0.0444(15), u(1,2): -0.0077(14), u(1,3): -0.0079(12), u(2,3): -0.0046(14)
7: element: O, formal_charge: 0, radius: 0.68, label: O2, site: orth:    3.683   2.078   8.134, frac:    0.465   0.150   0.362, sof: 1, uncertainty: 0: Precision: 4 Uncertainty: 3	1: Precision: 4 Uncertainty: 2	2: Precision: 5 Uncertainty: 12	, atomic displacement parameters: type: 0, u(1,1): 0.090(2), u(2,2): 0.084(2), u(3,3): 0.0665(18), u(1,2): -0.0182(16), u(1,3): -0.0244(15), u(2,3): 0.0307(15)
8: element: O, formal_charge: 0, radius: 0.68, label: O4, site: orth:    7.726   4.999   8.250, frac:    0.877   0.360   0.367, sof: 1, uncertainty: 0: Precision: 4 Uncertainty: 3	1: Precision: 4 Uncertainty: 3	2: Precision: 5 Uncertainty: 13	, atomic displacement parameters: type: 0, u(1,1): 0.0417(15), u(2,2): 0.147(3), u(3,3): 0.090(2), u(1,2): -0.0030(17), u(1,3): -0.0113(14), u(2,3): -0.068(2)
9: element: C, formal_charge: 0, radius: 0.68, label: C25, site: orth:    7.594   7.681  10.566, frac:    0.890   0.553   0.470, sof: 1, uncertainty: 0: Precision: 4 Uncertainty: 3	1: Precision: 4 Uncertainty: 2	2: Precision: 5 Uncertainty: 13	, atomic displacement parameters: type: 0, u(1,1): 0.0259(15), u(2,2): 0.0526(19), u(3,3): 0.0409(18), u(1,2): -0.0117(14), u(1,3): -0.0064(13), u(2,3): 0.0033(15)
10: element: C, formal_charge: 0, radius: 0.68, label: C24, site: orth:    7.920   6.392  10.163, frac:    0.918   0.460   0.452, sof: 1, uncertainty: 0: Precision: 4 Uncertainty: 3	1: Precision: 4 Uncertainty: 2	2: Precision: 5 Uncertainty: 13	, atomic displacement parameters: type: 0, u(1,1): 0.0270(16), u(2,2): 0.0542(19), u(3,3): 0.0400(18), u(1,2): -0.0125(14), u(1,3): -0.0060(13), u(2,3): -0.0022(15)
11: element: C, formal_charge: 0, radius: 0.68, label: C8, site: orth:    0.708  -0.585   2.510, frac:    0.100  -0.042   0.112, sof: 1, uncertainty: 0: Precision: 4 Uncertainty: 3	1: Precision: 4 Uncertainty: 3	2: Precision: 5 Uncertainty: 14	, atomic displacement parameters: type: 0, u(1,1): 0.0308(17), u(2,2): 0.062(2), u(3,3): 0.0448(19), u(1,2): 0.0062(15), u(1,3): -0.0082(14), u(2,3): -0.0081(17)
12: element: H, formal_charge: 0, radius: 0.23, label: H8, site: orth:    0.037  -0.024   2.193, frac:    0.028  -0.002   0.098, sof: 1, uncertainty: 0: Precision: 6 Uncertainty: 0	1: Precision: 6 Uncertainty: 0	2: Precision: 6 Uncertainty: 0	, atomic displacement parameters: type: 1, u(1,1): 0.056, u(2,2): 0.056, u(3,3): 0.056, u(1,2): -3.83e-18, u(1,3): 0.00613, u(2,3): -3.83e-18
13: element: C, formal_charge: 0, radius: 0.68, label: C26, site: orth:    8.293   8.198  11.657, frac:    0.973   0.590   0.519, sof: 1, uncertainty: 0: Precision: 4 Uncertainty: 3	1: Precision: 4 Uncertainty: 2	2: Precision: 5 Uncertainty: 14	, atomic displacement parameters: type: 0, u(1,1): 0.0308(16), u(2,2): 0.050(2), u(3,3): 0.0490(19), u(1,2): -0.0087(15), u(1,3): -0.0061(14), u(2,3): -0.0032(15)
14: element: H, formal_charge: 0, radius: 0.23, label: H26, site: orth:    8.079   9.051  11.959, frac:    0.955   0.652   0.532, sof: 1, uncertainty: 0: Precision: 6 Uncertainty: 0	1: Precision: 6 Uncertainty: 0	2: Precision: 6 Uncertainty: 0	, atomic displacement parameters: type: 1, u(1,1): 0.053, u(2,2): 0.053, u(3,3): 0.053, u(1,2): -3.62e-18, u(1,3): 0.00581, u(2,3): -3.62e-18
15: element: C, formal_charge: 0, radius: 0.68, label: C7, site: orth:    2.515   1.088   2.447, frac:    0.283   0.078   0.109, sof: 1, uncertainty: 0: Precision: 4 Uncertainty: 3	1: Precision: 4 Uncertainty: 3	2: Precision: 5 Uncertainty: 14	, atomic displacement parameters: type: 0, u(1,1): 0.0305(17), u(2,2): 0.064(2), u(3,3): 0.0409(18), u(1,2): 0.0023(15), u(1,3): 0.0004(14), u(2,3): -0.0101(16)
16: element: C, formal_charge: 0, radius: 0.68, label: C27, site: orth:    6.549   8.512   9.895, frac:    0.776   0.613   0.440, sof: 1, uncertainty: 0: Precision: 4 Uncertainty: 3	1: Precision: 4 Uncertainty: 2	2: Precision: 5 Uncertainty: 15	, atomic displacement parameters: type: 0, u(1,1): 0.0323(17), u(2,2): 0.051(2), u(3,3): 0.055(2), u(1,2): -0.0123(15), u(1,3): -0.0113(15), u(2,3): 0.0045(16)
17: element: C, formal_charge: 0, radius: 0.68, label: C23, site: orth:    7.145   5.631   9.110, frac:    0.828   0.405   0.405, sof: 1, uncertainty: 0: Precision: 4 Uncertainty: 3	1: Precision: 4 Uncertainty: 3	2: Precision: 5 Uncertainty: 15	, atomic displacement parameters: type: 0, u(1,1): 0.0342(18), u(2,2): 0.059(2), u(3,3): 0.049(2), u(1,2): -0.0063(16), u(1,3): -0.0106(15), u(2,3): -0.0097(17)
18: element: C, formal_charge: 0, radius: 0.68, label: C3, site: orth:    3.802   2.947   3.200, frac:    0.422   0.212   0.142, sof: 1, uncertainty: 0: Precision: 4 Uncertainty: 3	1: Precision: 4 Uncertainty: 3	2: Precision: 5 Uncertainty: 13	, atomic displacement parameters: type: 0, u(1,1): 0.0402(18), u(2,2): 0.064(2), u(3,3): 0.0351(17), u(1,2): -0.0020(16), u(1,3): -0.0034(14), u(2,3): -0.0093(15)
19: element: C, formal_charge: 0, radius: 0.68, label: C11, site: orth:    3.326   1.677   3.405, frac:    0.376   0.121   0.152, sof: 1, uncertainty: 0: Precision: 4 Uncertainty: 3	1: Precision: 4 Uncertainty: 3	2: Precision: 5 Uncertainty: 14	, atomic displacement parameters: type: 0, u(1,1): 0.0392(18), u(2,2): 0.066(2), u(3,3): 0.0355(17), u(1,2): 0.0013(16), u(1,3): -0.0064(14), u(2,3): -0.0035(16)
20: element: H, formal_charge: 0, radius: 0.23, label: H11, site: orth:    3.546   1.214   4.181, frac:    0.407   0.087   0.186, sof: 1, uncertainty: 0: Precision: 6 Uncertainty: 0	1: Precision: 6 Uncertainty: 0	2: Precision: 6 Uncertainty: 0	, atomic displacement parameters: type: 1, u(1,1): 0.057, u(2,2): 0.057, u(3,3): 0.057, u(1,2): -3.9e-18, u(1,3): 0.00624, u(2,3): -3.9e-18
21: element: C, formal_charge: 0, radius: 0.68, label: C9, site: orth:    1.757  -2.295   3.256, frac:    0.215  -0.165   0.145, sof: 1, uncertainty: 0: Precision: 4 Uncertainty: 3	1: Precision: 4 Uncertainty: 3	2: Precision: 5 Uncertainty: 15	, atomic displacement parameters: type: 0, u(1,1): 0.0373(19), u(2,2): 0.068(2), u(3,3): 0.060(2), u(1,2): 0.0101(16), u(1,3): -0.0098(17), u(2,3): 0.0039(18)
22: element: H, formal_charge: 0, radius: 0.23, label: H9, site: orth:    1.936  -3.158   3.553, frac:    0.236  -0.227   0.158, sof: 1, uncertainty: 0: Precision: 6 Uncertainty: 0	1: Precision: 6 Uncertainty: 0	2: Precision: 6 Uncertainty: 0	, atomic displacement parameters: type: 1, u(1,1): 0.067, u(2,2): 0.067, u(3,3): 0.067, u(1,2): -4.58e-18, u(1,3): 0.00734, u(2,3): -4.58e-18
23: element: C, formal_charge: 0, radius: 0.68, label: C10, site: orth:    2.658  -1.310   3.162, frac:    0.305  -0.094   0.141, sof: 1, uncertainty: 0: Precision: 4 Uncertainty: 3	1: Precision: 4 Uncertainty: 3	2: Precision: 5 Uncertainty: 15	, atomic displacement parameters: type: 0, u(1,1): 0.0306(17), u(2,2): 0.079(2), u(3,3): 0.057(2), u(1,2): 0.0102(17), u(1,3): -0.0080(16), u(2,3): 0.0002(19)
24: element: H, formal_charge: 0, radius: 0.23, label: H10, site: orth:    3.561  -1.360   3.380, frac:    0.400  -0.098   0.150, sof: 1, uncertainty: 0: Precision: 6 Uncertainty: 0	1: Precision: 6 Uncertainty: 0	2: Precision: 6 Uncertainty: 0	, atomic displacement parameters: type: 1, u(1,1): 0.068, u(2,2): 0.068, u(3,3): 0.068, u(1,2): -4.65e-18, u(1,3): 0.00745, u(2,3): -4.65e-18
25: element: C, formal_charge: 0, radius: 0.68, label: C12, site: orth:    4.381   3.373   5.541, frac:    0.507   0.243   0.247, sof: 1, uncertainty: 0: Precision: 4 Uncertainty: 3	1: Precision: 4 Uncertainty: 3	2: Precision: 5 Uncertainty: 14	, atomic displacement parameters: type: 0, u(1,1): 0.048(2), u(2,2): 0.072(2), u(3,3): 0.0401(18), u(1,2): -0.0161(18), u(1,3): -0.0066(15), u(2,3): -0.0045(18)
26: element: H, formal_charge: 0, radius: 0.23, label: H12, site: orth:    3.733   2.808   5.896, frac:    0.445   0.202   0.262, sof: 1, uncertainty: 0: Precision: 6 Uncertainty: 0	1: Precision: 6 Uncertainty: 0	2: Precision: 6 Uncertainty: 0	, atomic displacement parameters: type: 1, u(1,1): 0.065, u(2,2): 0.065, u(3,3): 0.065, u(1,2): -4.44e-18, u(1,3): 0.00712, u(2,3): -4.44e-18
27: element: C, formal_charge: 0, radius: 0.68, label: C28, site: orth:    6.413   8.524   8.518, frac:    0.747   0.614   0.379, sof: 1, uncertainty: 0: Precision: 4 Uncertainty: 4	1: Precision: 4 Uncertainty: 3	2: Precision: 5 Uncertainty: 16	, atomic displacement parameters: type: 0, u(1,1): 0.049(2), u(2,2): 0.070(2), u(3,3): 0.057(2), u(1,2): -0.0124(18), u(1,3): -0.0111(17), u(2,3): 0.0134(19)
28: element: H, formal_charge: 0, radius: 0.23, label: H28, site: orth:    6.987   8.017   7.992, frac:    0.799   0.577   0.356, sof: 1, uncertainty: 0: Precision: 6 Uncertainty: 0	1: Precision: 6 Uncertainty: 0	2: Precision: 6 Uncertainty: 0	, atomic displacement parameters: type: 1, u(1,1): 0.072, u(2,2): 0.072, u(3,3): 0.072, u(1,2): -4.92e-18, u(1,3): 0.00789, u(2,3): -4.92e-18
29: element: C, formal_charge: 0, radius: 0.68, label: C6, site: orth:    2.221   1.767   1.284, frac:    0.240   0.127   0.057, sof: 1, uncertainty: 0: Precision: 4 Uncertainty: 3	1: Precision: 4 Uncertainty: 3	2: Precision: 5 Uncertainty: 14	, atomic displacement parameters: type: 0, u(1,1): 0.050(2), u(2,2): 0.073(2), u(3,3): 0.0372(18), u(1,2): 0.0038(18), u(1,3): -0.0104(16), u(2,3): -0.0111(17)
30: element: H, formal_charge: 0, radius: 0.23, label: H6, site: orth:    1.691   1.369   0.631, frac:    0.179   0.099   0.028, sof: 1, uncertainty: 0: Precision: 6 Uncertainty: 0	1: Precision: 6 Uncertainty: 0	2: Precision: 6 Uncertainty: 0	, atomic displacement parameters: type: 1, u(1,1): 0.066, u(2,2): 0.066, u(3,3): 0.066, u(1,2): -4.51e-18, u(1,3): 0.00723, u(2,3): -4.51e-18
31: element: C, formal_charge: 0, radius: 0.68, label: C5, site: orth:    2.715   3.027   1.096, frac:    0.288   0.218   0.049, sof: 1, uncertainty: 0: Precision: 4 Uncertainty: 4	1: Precision: 4 Uncertainty: 3	2: Precision: 5 Uncertainty: 15	, atomic displacement parameters: type: 0, u(1,1): 0.067(2), u(2,2): 0.074(3), u(3,3): 0.0369(19), u(1,2): 0.005(2), u(1,3): -0.0118(17), u(2,3): -0.0011(18)
32: element: H, formal_charge: 0, radius: 0.23, label: H5, site: orth:    2.519   3.479   0.307, frac:    0.259   0.250   0.014, sof: 1, uncertainty: 0: Precision: 6 Uncertainty: 0	1: Precision: 6 Uncertainty: 0	2: Precision: 6 Uncertainty: 0	, atomic displacement parameters: type: 1, u(1,1): 0.073, u(2,2): 0.073, u(3,3): 0.073, u(1,2): -4.99e-18, u(1,3): 0.008, u(2,3): -4.99e-18
33: element: C, formal_charge: 0, radius: 0.68, label: C4, site: orth:    3.496   3.641   2.050, frac:    0.378   0.262   0.091, sof: 1, uncertainty: 0: Precision: 4 Uncertainty: 4	1: Precision: 4 Uncertainty: 3	2: Precision: 5 Uncertainty: 15	, atomic displacement parameters: type: 0, u(1,1): 0.062(2), u(2,2): 0.063(2), u(3,3): 0.0419(19), u(1,2): -0.0019(18), u(1,3): -0.0051(17), u(2,3): -0.0026(17)
34: element: H, formal_charge: 0, radius: 0.23, label: H4, site: orth:    3.810   4.506   1.920, frac:    0.409   0.324   0.085, sof: 1, uncertainty: 0: Precision: 6 Uncertainty: 0	1: Precision: 6 Uncertainty: 0	2: Precision: 6 Uncertainty: 0	, atomic displacement parameters: type: 1, u(1,1): 0.068, u(2,2): 0.068, u(3,3): 0.068, u(1,2): -4.65e-18, u(1,3): 0.00745, u(2,3): -4.65e-18
35: element: C, formal_charge: 0, radius: 0.68, label: C2, site: orth:    5.613   4.450   4.121, frac:    0.616   0.320   0.183, sof: 1, uncertainty: 0: Precision: 4 Uncertainty: 4	1: Precision: 4 Uncertainty: 3	2: Precision: 5 Uncertainty: 16	, atomic displacement parameters: type: 0, u(1,1): 0.064(2), u(2,2): 0.080(3), u(3,3): 0.048(2), u(1,2): -0.021(2), u(1,3): 0.0058(18), u(2,3): -0.008(2)
36: element: H, formal_charge: 0, radius: 0.23, label: H2, site: orth:    5.982   4.779   3.333, frac:    0.645   0.344   0.148, sof: 1, uncertainty: 0: Precision: 6 Uncertainty: 0	1: Precision: 6 Uncertainty: 0	2: Precision: 6 Uncertainty: 0	, atomic displacement parameters: type: 1, u(1,1): 0.077, u(2,2): 0.077, u(3,3): 0.077, u(1,2): -5.26e-18, u(1,3): 0.00843, u(2,3): -5.26e-18
37: element: C, formal_charge: 0, radius: 0.68, label: C14, site: orth:    3.950   0.875  10.187, frac:    0.515   0.063   0.453, sof: 1, uncertainty: 0: Precision: 4 Uncertainty: 4	1: Precision: 4 Uncertainty: 2	2: Precision: 5 Uncertainty: 15	, atomic displacement parameters: type: 0, u(1,1): 0.075(2), u(2,2): 0.044(2), u(3,3): 0.052(2), u(1,2): -0.0083(18), u(1,3): -0.0160(19), u(2,3): 0.0103(16)
38: element: C, formal_charge: 0, radius: 0.68, label: C32, site: orth:    5.691   9.286  10.641, frac:    0.697   0.668   0.473, sof: 1, uncertainty: 0: Precision: 4 Uncertainty: 4	1: Precision: 4 Uncertainty: 3	2: Precision: 5 Uncertainty: 18	, atomic displacement parameters: type: 0, u(1,1): 0.046(2), u(2,2): 0.070(3), u(3,3): 0.076(3), u(1,2): 0.0022(18), u(1,3): -0.0112(19), u(2,3): -0.004(2)
39: element: H, formal_charge: 0, radius: 0.23, label: H32, site: orth:    5.767   9.292  11.568, frac:    0.715   0.669   0.515, sof: 1, uncertainty: 0: Precision: 6 Uncertainty: 0	1: Precision: 6 Uncertainty: 0	2: Precision: 6 Uncertainty: 0	, atomic displacement parameters: type: 1, u(1,1): 0.078, u(2,2): 0.078, u(3,3): 0.078, u(1,2): -5.33e-18, u(1,3): 0.00854, u(2,3): -5.33e-18
40: element: C, formal_charge: 0, radius: 0.68, label: C13, site: orth:    4.311   1.928   9.186, frac:    0.541   0.139   0.409, sof: 1, uncertainty: 0: Precision: 4 Uncertainty: 4	1: Precision: 4 Uncertainty: 3	2: Precision: 5 Uncertainty: 17	, atomic displacement parameters: type: 0, u(1,1): 0.075(3), u(2,2): 0.051(2), u(3,3): 0.055(2), u(1,2): -0.0042(19), u(1,3): -0.014(2), u(2,3): 0.0094(18)
41: element: C, formal_charge: 0, radius: 0.68, label: C15, site: orth:    2.693   0.315  10.279, frac:    0.389   0.023   0.457, sof: 1, uncertainty: 0: Precision: 4 Uncertainty: 4	1: Precision: 4 Uncertainty: 3	2: Precision: 5 Uncertainty: 17	, atomic displacement parameters: type: 0, u(1,1): 0.079(3), u(2,2): 0.046(2), u(3,3): 0.068(2), u(1,2): -0.0138(19), u(1,3): -0.030(2), u(2,3): 0.0176(18)
42: element: C, formal_charge: 0, radius: 0.68, label: C1, site: orth:    5.995   4.750   5.377, frac:    0.669   0.342   0.239, sof: 1, uncertainty: 0: Precision: 4 Uncertainty: 4	1: Precision: 4 Uncertainty: 3	2: Precision: 5 Uncertainty: 16	, atomic displacement parameters: type: 0, u(1,1): 0.052(2), u(2,2): 0.071(3), u(3,3): 0.059(2), u(1,2): -0.0188(19), u(1,3): -0.0039(18), u(2,3): -0.0101(19)
43: element: H, formal_charge: 0, radius: 0.23, label: H1, site: orth:    6.685   5.331   5.602, frac:    0.742   0.384   0.249, sof: 1, uncertainty: 0: Precision: 6 Uncertainty: 0	1: Precision: 6 Uncertainty: 0	2: Precision: 6 Uncertainty: 0	, atomic displacement parameters: type: 1, u(1,1): 0.074, u(2,2): 0.074, u(3,3): 0.074, u(1,2): -5.06e-18, u(1,3): 0.00811, u(2,3): -5.06e-18
44: element: C, formal_charge: 0, radius: 0.68, label: C16, site: orth:    2.459  -0.544  11.339, frac:    0.377  -0.039   0.505, sof: 1, uncertainty: 0: Precision: 4 Uncertainty: 4	1: Precision: 4 Uncertainty: 3	2: Precision: 5 Uncertainty: 17	, atomic displacement parameters: type: 0, u(1,1): 0.067(3), u(2,2): 0.054(2), u(3,3): 0.081(3), u(1,2): -0.0146(19), u(1,3): -0.018(2), u(2,3): 0.021(2)
45: element: H, formal_charge: 0, radius: 0.23, label: H16, site: orth:    1.613  -0.921  11.421, frac:    0.292  -0.066   0.508, sof: 1, uncertainty: 0: Precision: 6 Uncertainty: 0	1: Precision: 6 Uncertainty: 0	2: Precision: 6 Uncertainty: 0	, atomic displacement parameters: type: 1, u(1,1): 0.083, u(2,2): 0.083, u(3,3): 0.083, u(1,2): -5.67e-18, u(1,3): 0.00909, u(2,3): -5.67e-18
46: element: C, formal_charge: 0, radius: 0.68, label: C29, site: orth:    5.426   9.288   7.917, frac:    0.640   0.669   0.352, sof: 1, uncertainty: 0: Precision: 4 Uncertainty: 4	1: Precision: 4 Uncertainty: 3	2: Precision: 4 Uncertainty: 2	, atomic displacement parameters: type: 0, u(1,1): 0.066(3), u(2,2): 0.094(3), u(3,3): 0.074(3), u(1,2): -0.010(2), u(1,3): -0.022(2), u(2,3): 0.032(2)
47: element: H, formal_charge: 0, radius: 0.23, label: H29, site: orth:    5.339   9.284   6.991, frac:    0.621   0.668   0.311, sof: 1, uncertainty: 0: Precision: 6 Uncertainty: 0	1: Precision: 6 Uncertainty: 0	2: Precision: 6 Uncertainty: 0	, atomic displacement parameters: type: 1, u(1,1): 0.096, u(2,2): 0.096, u(3,3): 0.096, u(1,2): -6.56e-18, u(1,3): 0.0105, u(2,3): -6.56e-18
48: element: C, formal_charge: 0, radius: 0.68, label: C30, site: orth:    4.582  10.049   8.674, frac:    0.563   0.724   0.386, sof: 1, uncertainty: 0: Precision: 4 Uncertainty: 5	1: Precision: 4 Uncertainty: 3	2: Precision: 4 Uncertainty: 2	, atomic displacement parameters: type: 0, u(1,1): 0.062(3), u(2,2): 0.086(3), u(3,3): 0.117(4), u(1,2): 0.008(2), u(1,3): -0.027(3), u(2,3): 0.028(3)
49: element: H, formal_charge: 0, radius: 0.23, label: H30, site: orth:    3.921  10.561   8.267, frac:    0.491   0.760   0.368, sof: 1, uncertainty: 0: Precision: 6 Uncertainty: 0	1: Precision: 6 Uncertainty: 0	2: Precision: 6 Uncertainty: 0	, atomic displacement parameters: type: 1, u(1,1): 0.11, u(2,2): 0.11, u(3,3): 0.11, u(1,2): -7.52e-18, u(1,3): 0.012, u(2,3): -7.52e-18
50: element: C, formal_charge: 0, radius: 0.68, label: C31, site: orth:    4.719  10.054  10.034, frac:    0.592   0.724   0.447, sof: 1, uncertainty: 0: Precision: 4 Uncertainty: 4	1: Precision: 4 Uncertainty: 3	2: Precision: 4 Uncertainty: 2	, atomic displacement parameters: type: 0, u(1,1): 0.059(3), u(2,2): 0.085(3), u(3,3): 0.116(4), u(1,2): 0.016(2), u(1,3): -0.010(3), u(2,3): -0.005(3)
51: element: H, formal_charge: 0, radius: 0.23, label: H31, site: orth:    4.152  10.577  10.552, frac:    0.540   0.761   0.470, sof: 1, uncertainty: 0: Precision: 6 Uncertainty: 0	1: Precision: 6 Uncertainty: 0	2: Precision: 6 Uncertainty: 0	, atomic displacement parameters: type: 1, u(1,1): 0.106, u(2,2): 0.106, u(3,3): 0.106, u(1,2): -7.25e-18, u(1,3): 0.0116, u(2,3): -7.25e-18
52: element: C, formal_charge: 0, radius: 0.68, label: C17, site: orth:    1.428   0.701   9.510, frac:    0.252   0.051   0.423, sof: 0.54, uncertainty: 0: Precision: 4 Uncertainty: 12	1: Precision: 4 Uncertainty: 12	2: Precision: 4 Uncertainty: 5	, atomic displacement parameters: type: 0, u(1,1): 0.075(6), u(2,2): 0.055(6), u(3,3): 0.088(7), u(1,2): -0.015(5), u(1,3): -0.035(6), u(2,3): 0.026(5)
53: element: C, formal_charge: 0, radius: 0.68, label: C18, site: orth:    1.325   0.278   8.189, frac:    0.226   0.020   0.364, sof: 0.54, uncertainty: 0: Precision: 4 Uncertainty: 10	1: Precision: 4 Uncertainty: 10	2: Precision: 4 Uncertainty: 5	, atomic displacement parameters: type: 0, u(1,1): 0.100(8), u(2,2): 0.096(10), u(3,3): 0.093(7), u(1,2): -0.025(6), u(1,3): -0.053(6), u(2,3): 0.023(6)
54: element: H, formal_charge: 0, radius: 0.23, label: H18, site: orth:    2.018  -0.207   7.802, frac:    0.292  -0.015   0.347, sof: 0.54, uncertainty: 0: Precision: 6 Uncertainty: 0	1: Precision: 6 Uncertainty: 0	2: Precision: 6 Uncertainty: 0	, atomic displacement parameters: type: 1, u(1,1): 0.121, u(2,2): 0.121, u(3,3): 0.121, u(1,2): -8.27e-18, u(1,3): 0.0133, u(2,3): -8.27e-18
55: element: C, formal_charge: 0, radius: 0.68, label: C19, site: orth:    0.188   0.581   7.450, frac:    0.102   0.042   0.332, sof: 0.54, uncertainty: 0: Precision: 4 Uncertainty: 11	1: Precision: 4 Uncertainty: 9	2: Precision: 4 Uncertainty: 4	, atomic displacement parameters: type: 0, u(1,1): 0.115(9), u(2,2): 0.140(12), u(3,3): 0.132(10), u(1,2): -0.035(7), u(1,3): -0.085(7), u(2,3): 0.038(8)
56: element: H, formal_charge: 0, radius: 0.23, label: H19, site: orth:    0.120   0.298   6.566, frac:    0.086   0.021   0.292, sof: 0.54, uncertainty: 0: Precision: 6 Uncertainty: 0	1: Precision: 6 Uncertainty: 0	2: Precision: 6 Uncertainty: 0	, atomic displacement parameters: type: 1, u(1,1): 0.164, u(2,2): 0.164, u(3,3): 0.164, u(1,2): -1.12e-17, u(1,3): 0.018, u(2,3): -1.12e-17
57: element: C, formal_charge: 0, radius: 0.68, label: C20, site: orth:   -0.846   1.306   8.029, frac:    0.004   0.094   0.357, sof: 0.54, uncertainty: 0: Precision: 4 Uncertainty: 9	1: Precision: 4 Uncertainty: 9	2: Precision: 4 Uncertainty: 5	, atomic displacement parameters: type: 0, u(1,1): 0.106(9), u(2,2): 0.132(11), u(3,3): 0.190(12), u(1,2): -0.017(7), u(1,3): -0.083(8), u(2,3): 0.054(9)
58: element: H, formal_charge: 0, radius: 0.23, label: H20, site: orth:   -1.607   1.508   7.533, frac:   -0.079   0.109   0.335, sof: 0.54, uncertainty: 0: Precision: 6 Uncertainty: 0	1: Precision: 6 Uncertainty: 0	2: Precision: 6 Uncertainty: 0	, atomic displacement parameters: type: 1, u(1,1): 0.18, u(2,2): 0.18, u(3,3): 0.18, u(1,2): -1.23e-17, u(1,3): 0.0197, u(2,3): -1.23e-17
59: element: C, formal_charge: 0, radius: 0.68, label: C21, site: orth:   -0.744   1.728   9.348, frac:    0.029   0.124   0.416, sof: 0.54, uncertainty: 0: Precision: 4 Uncertainty: 11	1: Precision: 4 Uncertainty: 9	2: Precision: 4 Uncertainty: 5	, atomic displacement parameters: type: 0, u(1,1): 0.088(7), u(2,2): 0.109(8), u(3,3): 0.196(12), u(1,2): 0.001(6), u(1,3): -0.054(9), u(2,3): 0.027(9)
60: element: H, formal_charge: 0, radius: 0.23, label: H21, site: orth:   -1.436   2.213   9.737, frac:   -0.037   0.159   0.433, sof: 0.54, uncertainty: 0: Precision: 6 Uncertainty: 0	1: Precision: 6 Uncertainty: 0	2: Precision: 6 Uncertainty: 0	, atomic displacement parameters: type: 1, u(1,1): 0.164, u(2,2): 0.164, u(3,3): 0.164, u(1,2): -1.12e-17, u(1,3): 0.018, u(2,3): -1.12e-17
61: element: C, formal_charge: 0, radius: 0.68, label: C22, site: orth:    0.393   1.427  10.090, frac:    0.153   0.103   0.449, sof: 0.54, uncertainty: 0: Precision: 4 Uncertainty: 13	1: Precision: 4 Uncertainty: 11	2: Precision: 4 Uncertainty: 4	, atomic displacement parameters: type: 0, u(1,1): 0.081(6), u(2,2): 0.094(7), u(3,3): 0.144(10), u(1,2): 0.008(5), u(1,3): -0.032(7), u(2,3): 0.013(8)
62: element: H, formal_charge: 0, radius: 0.23, label: H22, site: orth:    0.461   1.709  10.973, frac:    0.170   0.123   0.488, sof: 0.54, uncertainty: 0: Precision: 6 Uncertainty: 0	1: Precision: 6 Uncertainty: 0	2: Precision: 6 Uncertainty: 0	, atomic displacement parameters: type: 1, u(1,1): 0.131, u(2,2): 0.131, u(3,3): 0.131, u(1,2): -8.95e-18, u(1,3): 0.0144, u(2,3): -8.95e-18
63: element: O, formal_charge: 0, radius: 0.68, label: O3, site: orth:   11.315   8.239  13.239, frac:    1.298   0.593   0.589, sof: 1, uncertainty: 0: Precision: 4 Uncertainty: 2	1: Precision: 5 Uncertainty: 16	2: Precision: 5 Uncertainty: 9	, atomic displacement parameters: type: 0, u(1,1): 0.0309, u(2,2): 0.0595, u(3,3): 0.0491, u(1,2): -0.0133, u(1,3): -0.0108, u(2,3): -0.0044
64: element: O, formal_charge: 0, radius: 0.68, label: O4, site: orth:    9.485   8.891  14.223, frac:    1.123   0.640   0.633, sof: 1, uncertainty: 0: Precision: 4 Uncertainty: 3	1: Precision: 4 Uncertainty: 3	2: Precision: 5 Uncertainty: 13	, atomic displacement parameters: type: 0, u(1,1): 0.0417, u(2,2): 0.147, u(3,3): 0.09, u(1,2): -0.003, u(1,3): -0.0113, u(2,3): -0.068
65: element: C, formal_charge: 0, radius: 0.68, label: C25, site: orth:    9.617   6.209  11.906, frac:    1.110   0.447   0.530, sof: 1, uncertainty: 0: Precision: 4 Uncertainty: 3	1: Precision: 4 Uncertainty: 2	2: Precision: 5 Uncertainty: 13	, atomic displacement parameters: type: 0, u(1,1): 0.0259, u(2,2): 0.0526, u(3,3): 0.0409, u(1,2): -0.0117, u(1,3): -0.0064, u(2,3): 0.0033
66: element: C, formal_charge: 0, radius: 0.68, label: C24, site: orth:    9.290   7.498  12.309, frac:    1.082   0.540   0.548, sof: 1, uncertainty: 0: Precision: 4 Uncertainty: 3	1: Precision: 4 Uncertainty: 2	2: Precision: 5 Uncertainty: 13	, atomic displacement parameters: type: 0, u(1,1): 0.027, u(2,2): 0.0542, u(3,3): 0.04, u(1,2): -0.0125, u(1,3): -0.006, u(2,3): -0.0022
67: element: C, formal_charge: 0, radius: 0.68, label: C26, site: orth:    8.918   5.692  10.815, frac:    1.027   0.410   0.481, sof: 1, uncertainty: 0: Precision: 4 Uncertainty: 3	1: Precision: 4 Uncertainty: 2	2: Precision: 5 Uncertainty: 14	, atomic displacement parameters: type: 0, u(1,1): 0.0308, u(2,2): 0.05, u(3,3): 0.049, u(1,2): -0.0087, u(1,3): -0.0061, u(2,3): -0.0032
68: element: H, formal_charge: 0, radius: 0.23, label: H26, site: orth:    9.132   4.839  10.513, frac:    1.045   0.348   0.468, sof: 1, uncertainty: 0: Precision: 6 Uncertainty: 0	1: Precision: 6 Uncertainty: 0	2: Precision: 6 Uncertainty: 0	, atomic displacement parameters: type: 1, u(1,1): 0.053, u(2,2): 0.053, u(3,3): 0.053, u(1,2): -3.62e-18, u(1,3): 0.00581, u(2,3): -3.62e-18
69: element: C, formal_charge: 0, radius: 0.68, label: C27, site: orth:   10.662   5.378  12.577, frac:    1.224   0.387   0.560, sof: 1, uncertainty: 0: Precision: 4 Uncertainty: 3	1: Precision: 4 Uncertainty: 2	2: Precision: 5 Uncertainty: 15	, atomic displacement parameters: type: 0, u(1,1): 0.0323, u(2,2): 0.051, u(3,3): 0.055, u(1,2): -0.0123, u(1,3): -0.0113, u(2,3): 0.0045
70: element: C, formal_charge: 0, radius: 0.68, label: C23, site: orth:   10.066   8.259  13.363, frac:    1.172   0.595   0.595, sof: 1, uncertainty: 0: Precision: 4 Uncertainty: 3	1: Precision: 4 Uncertainty: 3	2: Precision: 5 Uncertainty: 15	, atomic displacement parameters: type: 0, u(1,1): 0.0342, u(2,2): 0.059, u(3,3): 0.049, u(1,2): -0.0063, u(1,3): -0.0106, u(2,3): -0.0097
71: element: C, formal_charge: 0, radius: 0.68, label: C28, site: orth:   10.798   5.366  13.955, frac:    1.253   0.386   0.621, sof: 1, uncertainty: 0: Precision: 4 Uncertainty: 4	1: Precision: 4 Uncertainty: 3	2: Precision: 5 Uncertainty: 16	, atomic displacement parameters: type: 0, u(1,1): 0.049, u(2,2): 0.07, u(3,3): 0.057, u(1,2): -0.0124, u(1,3): -0.0111, u(2,3): 0.0134
72: element: H, formal_charge: 0, radius: 0.23, label: H28, site: orth:   10.224   5.874  14.480, frac:    1.201   0.423   0.644, sof: 1, uncertainty: 0: Precision: 6 Uncertainty: 0	1: Precision: 6 Uncertainty: 0	2: Precision: 6 Uncertainty: 0	, atomic displacement parameters: type: 1, u(1,1): 0.072, u(2,2): 0.072, u(3,3): 0.072, u(1,2): -4.92e-18, u(1,3): 0.00789, u(2,3): -4.92e-18
73: element: C, formal_charge: 0, radius: 0.68, label: C32, site: orth:   11.519   4.605  11.832, frac:    1.303   0.332   0.526, sof: 1, uncertainty: 0: Precision: 4 Uncertainty: 4	1: Precision: 4 Uncertainty: 3	2: Precision: 5 Uncertainty: 18	, atomic displacement parameters: type: 0, u(1,1): 0.046, u(2,2): 0.07, u(3,3): 0.076, u(1,2): 0.0022, u(1,3): -0.0112, u(2,3): -0.004
74: element: H, formal_charge: 0, radius: 0.23, label: H32, site: orth:   11.443   4.598  10.905, frac:    1.285   0.331   0.485, sof: 1, uncertainty: 0: Precision: 6 Uncertainty: 0	1: Precision: 6 Uncertainty: 0	2: Precision: 6 Uncertainty: 0	, atomic displacement parameters: type: 1, u(1,1): 0.078, u(2,2): 0.078, u(3,3): 0.078, u(1,2): -5.33e-18, u(1,3): 0.00854, u(2,3): -5.33e-18
75: element: C, formal_charge: 0, radius: 0.68, label: C29, site: orth:   11.784   4.602  14.555, frac:    1.360   0.331   0.648, sof: 1, uncertainty: 0: Precision: 4 Uncertainty: 4	1: Precision: 4 Uncertainty: 3	2: Precision: 4 Uncertainty: 2	, atomic displacement parameters: type: 0, u(1,1): 0.066, u(2,2): 0.094, u(3,3): 0.074, u(1,2): -0.01, u(1,3): -0.022, u(2,3): 0.032
76: element: H, formal_charge: 0, radius: 0.23, label: H29, site: orth:   11.872   4.606  15.481, frac:    1.379   0.332   0.689, sof: 1, uncertainty: 0: Precision: 6 Uncertainty: 0	1: Precision: 6 Uncertainty: 0	2: Precision: 6 Uncertainty: 0	, atomic displacement parameters: type: 1, u(1,1): 0.096, u(2,2): 0.096, u(3,3): 0.096, u(1,2): -6.56e-18, u(1,3): 0.0105, u(2,3): -6.56e-18
77: element: C, formal_charge: 0, radius: 0.68, label: C30, site: orth:   12.629   3.841  13.798, frac:    1.437   0.276   0.614, sof: 1, uncertainty: 0: Precision: 4 Uncertainty: 5	1: Precision: 4 Uncertainty: 3	2: Precision: 4 Uncertainty: 2	, atomic displacement parameters: type: 0, u(1,1): 0.062, u(2,2): 0.086, u(3,3): 0.117, u(1,2): 0.008, u(1,3): -0.027, u(2,3): 0.028
78: element: H, formal_charge: 0, radius: 0.23, label: H30, site: orth:   13.290   3.329  14.206, frac:    1.509   0.240   0.632, sof: 1, uncertainty: 0: Precision: 6 Uncertainty: 0	1: Precision: 6 Uncertainty: 0	2: Precision: 6 Uncertainty: 0	, atomic displacement parameters: type: 1, u(1,1): 0.11, u(2,2): 0.11, u(3,3): 0.11, u(1,2): -7.52e-18, u(1,3): 0.012, u(2,3): -7.52e-18
79: element: C, formal_charge: 0, radius: 0.68, label: C31, site: orth:   12.492   3.836  12.438, frac:    1.408   0.276   0.553, sof: 1, uncertainty: 0: Precision: 4 Uncertainty: 4	1: Precision: 4 Uncertainty: 3	2: Precision: 4 Uncertainty: 2	, atomic displacement parameters: type: 0, u(1,1): 0.059, u(2,2): 0.085, u(3,3): 0.116, u(1,2): 0.016, u(1,3): -0.01, u(2,3): -0.005
80: element: H, formal_charge: 0, radius: 0.23, label: H31, site: orth:   13.059   3.313  11.920, frac:    1.460   0.239   0.530, sof: 1, uncertainty: 0: Precision: 6 Uncertainty: 0	1: Precision: 6 Uncertainty: 0	2: Precision: 6 Uncertainty: 0	, atomic displacement parameters: type: 1, u(1,1): 0.106, u(2,2): 0.106, u(3,3): 0.106, u(1,2): -7.25e-18, u(1,3): 0.0116, u(2,3): -7.25e-18
81: element: O, formal_charge: 0, radius: 0.68, label: O1, site: orth:    2.111  -2.718  12.978, frac:    0.360  -0.196   0.578, sof: 1, uncertainty: 0: Precision: 4 Uncertainty: 3	1: Precision: 5 Uncertainty: 18	2: Precision: 5 Uncertainty: 11	, atomic displacement parameters: type: 0, u(1,1): 0.0854, u(2,2): 0.0557, u(3,3): 0.0651, u(1,2): -0.0158, u(1,3): -0.0196, u(2,3): 0.0177
82: element: O, formal_charge: 0, radius: 0.68, label: O2, site: orth:    3.684  -2.078  14.339, frac:    0.535  -0.150   0.638, sof: 1, uncertainty: 0: Precision: 4 Uncertainty: 3	1: Precision: 4 Uncertainty: 2	2: Precision: 5 Uncertainty: 12	, atomic displacement parameters: type: 0, u(1,1): 0.09, u(2,2): 0.084, u(3,3): 0.0665, u(1,2): -0.0182, u(1,3): -0.0244, u(2,3): 0.0307
83: element: C, formal_charge: 0, radius: 0.68, label: C14, site: orth:    3.417  -0.875  12.285, frac:    0.485  -0.063   0.547, sof: 1, uncertainty: 0: Precision: 4 Uncertainty: 4	1: Precision: 4 Uncertainty: 2	2: Precision: 5 Uncertainty: 15	, atomic displacement parameters: type: 0, u(1,1): 0.075, u(2,2): 0.044, u(3,3): 0.052, u(1,2): -0.0083, u(1,3): -0.016, u(2,3): 0.0103
84: element: C, formal_charge: 0, radius: 0.68, label: C13, site: orth:    3.056  -1.928  13.286, frac:    0.459  -0.139   0.591, sof: 1, uncertainty: 0: Precision: 4 Uncertainty: 4	1: Precision: 4 Uncertainty: 3	2: Precision: 5 Uncertainty: 17	, atomic displacement parameters: type: 0, u(1,1): 0.075, u(2,2): 0.051, u(3,3): 0.055, u(1,2): -0.0042, u(1,3): -0.014, u(2,3): 0.0094
85: element: C, formal_charge: 0, radius: 0.68, label: C15, site: orth:    4.674  -0.315  12.193, frac:    0.611  -0.023   0.543, sof: 1, uncertainty: 0: Precision: 4 Uncertainty: 4	1: Precision: 4 Uncertainty: 3	2: Precision: 5 Uncertainty: 17	, atomic displacement parameters: type: 0, u(1,1): 0.079, u(2,2): 0.046, u(3,3): 0.068, u(1,2): -0.0138, u(1,3): -0.03, u(2,3): 0.0176
86: element: C, formal_charge: 0, radius: 0.68, label: C16, site: orth:    4.908   0.544  11.133, frac:    0.623   0.039   0.495, sof: 1, uncertainty: 0: Precision: 4 Uncertainty: 4	1: Precision: 4 Uncertainty: 3	2: Precision: 5 Uncertainty: 17	, atomic displacement parameters: type: 0, u(1,1): 0.067, u(2,2): 0.054, u(3,3): 0.081, u(1,2): -0.0146, u(1,3): -0.018, u(2,3): 0.021
87: element: H, formal_charge: 0, radius: 0.23, label: H16, site: orth:    5.754   0.921  11.051, frac:    0.708   0.066   0.492, sof: 1, uncertainty: 0: Precision: 6 Uncertainty: 0	1: Precision: 6 Uncertainty: 0	2: Precision: 6 Uncertainty: 0	, atomic displacement parameters: type: 1, u(1,1): 0.083, u(2,2): 0.083, u(3,3): 0.083, u(1,2): -5.67e-18, u(1,3): 0.00909, u(2,3): -5.67e-18
88: element: C, formal_charge: 0, radius: 0.68, label: C17, site: orth:    5.940  -0.701  12.962, frac:    0.748  -0.051   0.577, sof: 0.54, uncertainty: 0: Precision: 4 Uncertainty: 12	1: Precision: 4 Uncertainty: 12	2: Precision: 4 Uncertainty: 5	, atomic displacement parameters: type: 0, u(1,1): 0.075, u(2,2): 0.055, u(3,3): 0.088, u(1,2): -0.015, u(1,3): -0.035, u(2,3): 0.026
89: element: C, formal_charge: 0, radius: 0.68, label: C18, site: orth:    6.042  -0.278  14.283, frac:    0.774  -0.020   0.636, sof: 0.54, uncertainty: 0: Precision: 4 Uncertainty: 10	1: Precision: 4 Uncertainty: 10	2: Precision: 4 Uncertainty: 5	, atomic displacement parameters: type: 0, u(1,1): 0.1, u(2,2): 0.096, u(3,3): 0.093, u(1,2): -0.025, u(1,3): -0.053, u(2,3): 0.023
90: element: H, formal_charge: 0, radius: 0.23, label: H18, site: orth:    5.350   0.207  14.670, frac:    0.708   0.015   0.653, sof: 0.54, uncertainty: 0: Precision: 6 Uncertainty: 0	1: Precision: 6 Uncertainty: 0	2: Precision: 6 Uncertainty: 0	, atomic displacement parameters: type: 1, u(1,1): 0.121, u(2,2): 0.121, u(3,3): 0.121, u(1,2): -8.27e-18, u(1,3): 0.0133, u(2,3): -8.27e-18
91: element: C, formal_charge: 0, radius: 0.68, label: C19, site: orth:    7.179  -0.581  15.023, frac:    0.897  -0.042   0.668, sof: 0.54, uncertainty: 0: Precision: 4 Uncertainty: 11	1: Precision: 4 Uncertainty: 9	2: Precision: 4 Uncertainty: 4	, atomic displacement parameters: type: 0, u(1,1): 0.115, u(2,2): 0.14, u(3,3): 0.132, u(1,2): -0.035, u(1,3): -0.085, u(2,3): 0.038
92: element: H, formal_charge: 0, radius: 0.23, label: H19, site: orth:    7.247  -0.298  15.906, frac:    0.914  -0.021   0.708, sof: 0.54, uncertainty: 0: Precision: 6 Uncertainty: 0	1: Precision: 6 Uncertainty: 0	2: Precision: 6 Uncertainty: 0	, atomic displacement parameters: type: 1, u(1,1): 0.164, u(2,2): 0.164, u(3,3): 0.164, u(1,2): -1.12e-17, u(1,3): 0.018, u(2,3): -1.12e-17
93: element: C, formal_charge: 0, radius: 0.68, label: C20, site: orth:    8.214  -1.306  14.443, frac:    0.996  -0.094   0.643, sof: 0.54, uncertainty: 0: Precision: 4 Uncertainty: 9	1: Precision: 4 Uncertainty: 9	2: Precision: 4 Uncertainty: 5	, atomic displacement parameters: type: 0, u(1,1): 0.106, u(2,2): 0.132, u(3,3): 0.19, u(1,2): -0.017, u(1,3): -0.083, u(2,3): 0.054
94: element: H, formal_charge: 0, radius: 0.23, label: H20, site: orth:    8.974  -1.508  14.939, frac:    1.079  -0.109   0.665, sof: 0.54, uncertainty: 0: Precision: 6 Uncertainty: 0	1: Precision: 6 Uncertainty: 0	2: Precision: 6 Uncertainty: 0	, atomic displacement parameters: type: 1, u(1,1): 0.18, u(2,2): 0.18, u(3,3): 0.18, u(1,2): -1.23e-17, u(1,3): 0.0197, u(2,3): -1.23e-17
95: element: C, formal_charge: 0, radius: 0.68, label: C21, site: orth:    8.111  -1.728  13.124, frac:    0.971  -0.124   0.584, sof: 0.54, uncertainty: 0: Precision: 4 Uncertainty: 11	1: Precision: 4 Uncertainty: 9	2: Precision: 4 Uncertainty: 5	, atomic displacement parameters: type: 0, u(1,1): 0.088, u(2,2): 0.109, u(3,3): 0.196, u(1,2): 0.001, u(1,3): -0.054, u(2,3): 0.027
96: element: H, formal_charge: 0, radius: 0.23, label: H21, site: orth:    8.803  -2.213  12.736, frac:    1.037  -0.159   0.567, sof: 0.54, uncertainty: 0: Precision: 6 Uncertainty: 0	1: Precision: 6 Uncertainty: 0	2: Precision: 6 Uncertainty: 0	, atomic displacement parameters: type: 1, u(1,1): 0.164, u(2,2): 0.164, u(3,3): 0.164, u(1,2): -1.12e-17, u(1,3): 0.018, u(2,3): -1.12e-17
97: element: C, formal_charge: 0, radius: 0.68, label: C22, site: orth:    6.974  -1.427  12.382, frac:    0.847  -0.103   0.551, sof: 0.54, uncertainty: 0: Precision: 4 Uncertainty: 13	1: Precision: 4 Uncertainty: 11	2: Precision: 4 Uncertainty: 4	, atomic displacement parameters: type: 0, u(1,1): 0.081, u(2,2): 0.094, u(3,3): 0.144, u(1,2): 0.008, u(1,3): -0.032, u(2,3): 0.013
98: element: H, formal_charge: 0, radius: 0.23, label: H22, site: orth:    6.906  -1.709  11.500, frac:    0.830  -0.123   0.512, sof: 0.54, uncertainty: 0: Precision: 6 Uncertainty: 0	1: Precision: 6 Uncertainty: 0	2: Precision: 6 Uncertainty: 0	, atomic displacement parameters: type: 1, u(1,1): 0.131, u(2,2): 0.131, u(3,3): 0.131, u(1,2): -8.95e-18, u(1,3): 0.0144, u(2,3): -8.95e-18
99: element: Co, formal_charge: 0, radius: 1.26, label: Co1, site: orth:    2.376  -4.226  14.213, frac:    0.401  -0.304   0.632, sof: 1, uncertainty: 0: Precision: 5 Uncertainty: 4	1: Precision: 5 Uncertainty: 3	2: Precision: 5 Uncertainty: 2	, atomic displacement parameters: type: 0, u(1,1): 0.039, u(2,2): 0.047, u(3,3): 0.0382, u(1,2): -0.0081, u(1,3): -0.0156, u(2,3): 0.0016
100: element: N, formal_charge: 0, radius: 0.68, label: N4, site: orth:    6.843   1.839  19.625, frac:    0.915   0.132   0.873, sof: 1, uncertainty: 0: Precision: 4 Uncertainty: 2	1: Precision: 4 Uncertainty: 2	2: Precision: 5 Uncertainty: 12	, atomic displacement parameters: type: 0, u(1,1): 0.0322, u(2,2): 0.0576, u(3,3): 0.0508, u(1,2): 0.0077, u(1,3): -0.0086, u(2,3): -0.0043
101: element: N, formal_charge: 0, radius: 0.68, label: N3, site: orth:    5.380   0.210  19.793, frac:    0.768   0.015   0.881, sof: 1, uncertainty: 0: Precision: 4 Uncertainty: 2	1: Precision: 4 Uncertainty: 2	2: Precision: 5 Uncertainty: 11	, atomic displacement parameters: type: 0, u(1,1): 0.0308, u(2,2): 0.0637, u(3,3): 0.0439, u(1,2): 0.002, u(1,3): -0.0055, u(2,3): -0.0071
102: element: N, formal_charge: 0, radius: 0.68, label: N2, site: orth:    2.793  -3.568  18.236, frac:    0.488  -0.257   0.812, sof: 1, uncertainty: 0: Precision: 4 Uncertainty: 3	1: Precision: 4 Uncertainty: 2	2: Precision: 5 Uncertainty: 11	, atomic displacement parameters: type: 0, u(1,1): 0.047, u(2,2): 0.0651, u(3,3): 0.0365, u(1,2): -0.0052, u(1,3): -0.0038, u(2,3): -0.0067
103: element: N, formal_charge: 0, radius: 0.68, label: N1, site: orth:    2.141  -4.080  16.210, frac:    0.399  -0.294   0.721, sof: 1, uncertainty: 0: Precision: 4 Uncertainty: 3	1: Precision: 4 Uncertainty: 2	2: Precision: 5 Uncertainty: 12	, atomic displacement parameters: type: 0, u(1,1): 0.0425, u(2,2): 0.0628, u(3,3): 0.0444, u(1,2): -0.0077, u(1,3): -0.0079, u(2,3): -0.0046
104: element: C, formal_charge: 0, radius: 0.68, label: C8, site: orth:    6.659   0.585  19.962, frac:    0.900   0.042   0.888, sof: 1, uncertainty: 0: Precision: 4 Uncertainty: 3	1: Precision: 4 Uncertainty: 3	2: Precision: 5 Uncertainty: 14	, atomic displacement parameters: type: 0, u(1,1): 0.0308, u(2,2): 0.062, u(3,3): 0.0448, u(1,2): 0.0062, u(1,3): -0.0082, u(2,3): -0.0081
105: element: H, formal_charge: 0, radius: 0.23, label: H8, site: orth:    7.330   0.024  20.279, frac:    0.972   0.002   0.902, sof: 1, uncertainty: 0: Precision: 6 Uncertainty: 0	1: Precision: 6 Uncertainty: 0	2: Precision: 6 Uncertainty: 0	, atomic displacement parameters: type: 1, u(1,1): 0.056, u(2,2): 0.056, u(3,3): 0.056, u(1,2): -3.83e-18, u(1,3): 0.00613, u(2,3): -3.83e-18
106: element: C, formal_charge: 0, radius: 0.68, label: C7, site: orth:    4.852  -1.088  20.025, frac:    0.717  -0.078   0.891, sof: 1, uncertainty: 0: Precision: 4 Uncertainty: 3	1: Precision: 4 Uncertainty: 3	2: Precision: 5 Uncertainty: 14	, atomic displacement parameters: type: 0, u(1,1): 0.0305, u(2,2): 0.064, u(3,3): 0.0409, u(1,2): 0.0023, u(1,3): 0.0004, u(2,3): -0.0101
107: element: C, formal_charge: 0, radius: 0.68, label: C3, site: orth:    3.565  -2.947  19.272, frac:    0.578  -0.212   0.858, sof: 1, uncertainty: 0: Precision: 4 Uncertainty: 3	1: Precision: 4 Uncertainty: 3	2: Precision: 5 Uncertainty: 13	, atomic displacement parameters: type: 0, u(1,1): 0.0402, u(2,2): 0.064, u(3,3): 0.0351, u(1,2): -0.002, u(1,3): -0.0034, u(2,3): -0.0093
108: element: C, formal_charge: 0, radius: 0.68, label: C11, site: orth:    4.041  -1.677  19.067, frac:    0.624  -0.121   0.848, sof: 1, uncertainty: 0: Precision: 4 Uncertainty: 3	1: Precision: 4 Uncertainty: 3	2: Precision: 5 Uncertainty: 14	, atomic displacement parameters: type: 0, u(1,1): 0.0392, u(2,2): 0.066, u(3,3): 0.0355, u(1,2): 0.0013, u(1,3): -0.0064, u(2,3): -0.0035
109: element: H, formal_charge: 0, radius: 0.23, label: H11, site: orth:    3.821  -1.214  18.291, frac:    0.593  -0.087   0.814, sof: 1, uncertainty: 0: Precision: 6 Uncertainty: 0	1: Precision: 6 Uncertainty: 0	2: Precision: 6 Uncertainty: 0	, atomic displacement parameters: type: 1, u(1,1): 0.057, u(2,2): 0.057, u(3,3): 0.057, u(1,2): -3.9e-18, u(1,3): 0.00624, u(2,3): -3.9e-18
110: element: C, formal_charge: 0, radius: 0.68, label: C9, site: orth:    5.611   2.295  19.216, frac:    0.785   0.165   0.855, sof: 1, uncertainty: 0: Precision: 4 Uncertainty: 3	1: Precision: 4 Uncertainty: 3	2: Precision: 5 Uncertainty: 15	, atomic displacement parameters: type: 0, u(1,1): 0.0373, u(2,2): 0.068, u(3,3): 0.06, u(1,2): 0.0101, u(1,3): -0.0098, u(2,3): 0.0039
111: element: H, formal_charge: 0, radius: 0.23, label: H9, site: orth:    5.431   3.158  18.919, frac:    0.764   0.227   0.842, sof: 1, uncertainty: 0: Precision: 6 Uncertainty: 0	1: Precision: 6 Uncertainty: 0	2: Precision: 6 Uncertainty: 0	, atomic displacement parameters: type: 1, u(1,1): 0.067, u(2,2): 0.067, u(3,3): 0.067, u(1,2): -4.58e-18, u(1,3): 0.00734, u(2,3): -4.58e-18
112: element: C, formal_charge: 0, radius: 0.68, label: C10, site: orth:    4.709   1.310  19.310, frac:    0.695   0.094   0.859, sof: 1, uncertainty: 0: Precision: 4 Uncertainty: 3	1: Precision: 4 Uncertainty: 3	2: Precision: 5 Uncertainty: 15	, atomic displacement parameters: type: 0, u(1,1): 0.0306, u(2,2): 0.079, u(3,3): 0.057, u(1,2): 0.0102, u(1,3): -0.008, u(2,3): 0.0002
113: element: H, formal_charge: 0, radius: 0.23, label: H10, site: orth:    3.806   1.360  19.093, frac:    0.600   0.098   0.850, sof: 1, uncertainty: 0: Precision: 6 Uncertainty: 0	1: Precision: 6 Uncertainty: 0	2: Precision: 6 Uncertainty: 0	, atomic displacement parameters: type: 1, u(1,1): 0.068, u(2,2): 0.068, u(3,3): 0.068, u(1,2): -4.65e-18, u(1,3): 0.00745, u(2,3): -4.65e-18
114: element: C, formal_charge: 0, radius: 0.68, label: C12, site: orth:    2.986  -3.373  16.931, frac:    0.493  -0.243   0.753, sof: 1, uncertainty: 0: Precision: 4 Uncertainty: 3	1: Precision: 4 Uncertainty: 3	2: Precision: 5 Uncertainty: 14	, atomic displacement parameters: type: 0, u(1,1): 0.048, u(2,2): 0.072, u(3,3): 0.0401, u(1,2): -0.0161, u(1,3): -0.0066, u(2,3): -0.0045
115: element: H, formal_charge: 0, radius: 0.23, label: H12, site: orth:    3.634  -2.808  16.576, frac:    0.555  -0.202   0.738, sof: 1, uncertainty: 0: Precision: 6 Uncertainty: 0	1: Precision: 6 Uncertainty: 0	2: Precision: 6 Uncertainty: 0	, atomic displacement parameters: type: 1, u(1,1): 0.065, u(2,2): 0.065, u(3,3): 0.065, u(1,2): -4.44e-18, u(1,3): 0.00712, u(2,3): -4.44e-18
116: element: C, formal_charge: 0, radius: 0.68, label: C6, site: orth:    5.146  -1.767  21.189, frac:    0.760  -0.127   0.943, sof: 1, uncertainty: 0: Precision: 4 Uncertainty: 3	1: Precision: 4 Uncertainty: 3	2: Precision: 5 Uncertainty: 14	, atomic displacement parameters: type: 0, u(1,1): 0.05, u(2,2): 0.073, u(3,3): 0.0372, u(1,2): 0.0038, u(1,3): -0.0104, u(2,3): -0.0111
117: element: H, formal_charge: 0, radius: 0.23, label: H6, site: orth:    5.677  -1.369  21.841, frac:    0.821  -0.099   0.972, sof: 1, uncertainty: 0: Precision: 6 Uncertainty: 0	1: Precision: 6 Uncertainty: 0	2: Precision: 6 Uncertainty: 0	, atomic displacement parameters: type: 1, u(1,1): 0.066, u(2,2): 0.066, u(3,3): 0.066, u(1,2): -4.51e-18, u(1,3): 0.00723, u(2,3): -4.51e-18
118: element: C, formal_charge: 0, radius: 0.68, label: C5, site: orth:    4.652  -3.027  21.377, frac:    0.712  -0.218   0.951, sof: 1, uncertainty: 0: Precision: 4 Uncertainty: 4	1: Precision: 4 Uncertainty: 3	2: Precision: 5 Uncertainty: 15	, atomic displacement parameters: type: 0, u(1,1): 0.067, u(2,2): 0.074, u(3,3): 0.0369, u(1,2): 0.005, u(1,3): -0.0118, u(2,3): -0.0011
119: element: H, formal_charge: 0, radius: 0.23, label: H5, site: orth:    4.848  -3.479  22.165, frac:    0.741  -0.250   0.986, sof: 1, uncertainty: 0: Precision: 6 Uncertainty: 0	1: Precision: 6 Uncertainty: 0	2: Precision: 6 Uncertainty: 0	, atomic displacement parameters: type: 1, u(1,1): 0.073, u(2,2): 0.073, u(3,3): 0.073, u(1,2): -4.99e-18, u(1,3): 0.008, u(2,3): -4.99e-18
120: element: C, formal_charge: 0, radius: 0.68, label: C4, site: orth:    3.871  -3.641  20.423, frac:    0.622  -0.262   0.909, sof: 1, uncertainty: 0: Precision: 4 Uncertainty: 4	1: Precision: 4 Uncertainty: 3	2: Precision: 5 Uncertainty: 15	, atomic displacement parameters: type: 0, u(1,1): 0.062, u(2,2): 0.063, u(3,3): 0.0419, u(1,2): -0.0019, u(1,3): -0.0051, u(2,3): -0.0026
121: element: H, formal_charge: 0, radius: 0.23, label: H4, site: orth:    3.557  -4.506  20.553, frac:    0.591  -0.324   0.915, sof: 1, uncertainty: 0: Precision: 6 Uncertainty: 0	1: Precision: 6 Uncertainty: 0	2: Precision: 6 Uncertainty: 0	, atomic displacement parameters: type: 1, u(1,1): 0.068, u(2,2): 0.068, u(3,3): 0.068, u(1,2): -4.65e-18, u(1,3): 0.00745, u(2,3): -4.65e-18
122: element: C, formal_charge: 0, radius: 0.68, label: C2, site: orth:    1.755  -4.450  18.352, frac:    0.384  -0.320   0.817, sof: 1, uncertainty: 0: Precision: 4 Uncertainty: 4	1: Precision: 4 Uncertainty: 3	2: Precision: 5 Uncertainty: 16	, atomic displacement parameters: type: 0, u(1,1): 0.064, u(2,2): 0.08, u(3,3): 0.048, u(1,2): -0.021, u(1,3): 0.0058, u(2,3): -0.008
123: element: H, formal_charge: 0, radius: 0.23, label: H2, site: orth:    1.385  -4.779  19.140, frac:    0.355  -0.344   0.852, sof: 1, uncertainty: 0: Precision: 6 Uncertainty: 0	1: Precision: 6 Uncertainty: 0	2: Precision: 6 Uncertainty: 0	, atomic displacement parameters: type: 1, u(1,1): 0.077, u(2,2): 0.077, u(3,3): 0.077, u(1,2): -5.26e-18, u(1,3): 0.00843, u(2,3): -5.26e-18
124: element: C, formal_charge: 0, radius: 0.68, label: C1, site: orth:    1.372  -4.750  17.095, frac:    0.331  -0.342   0.761, sof: 1, uncertainty: 0: Precision: 4 Uncertainty: 4	1: Precision: 4 Uncertainty: 3	2: Precision: 5 Uncertainty: 16	, atomic displacement parameters: type: 0, u(1,1): 0.052, u(2,2): 0.071, u(3,3): 0.059, u(1,2): -0.0188, u(1,3): -0.0039, u(2,3): -0.0101
125: element: H, formal_charge: 0, radius: 0.23, label: H1, site: orth:    0.682  -5.331  16.870, frac:    0.258  -0.384   0.751, sof: 1, uncertainty: 0: Precision: 6 Uncertainty: 0	1: Precision: 6 Uncertainty: 0	2: Precision: 6 Uncertainty: 0	, atomic displacement parameters: type: 1, u(1,1): 0.074, u(2,2): 0.074, u(3,3): 0.074, u(1,2): -5.06e-18, u(1,3): 0.00811, u(2,3): -5.06e-18
126: element: Co, formal_charge: 0, radius: 1.26, label: Co1, site: orth:   -1.307  -2.719   2.977, frac:   -0.099  -0.196   0.132, sof: 1, uncertainty: 0: Precision: 5 Uncertainty: 4	1: Precision: 5 Uncertainty: 3	2: Precision: 5 Uncertainty: 2	, atomic displacement parameters: type: 0, u(1,1): 0.039, u(2,2): 0.047, u(3,3): 0.0382, u(1,2): 0.0081, u(1,3): -0.0156, u(2,3): -0.0016
127: element: Co, formal_charge: 0, radius: 1.26, label: Co1, site: orth:   12.220   9.664  14.213, frac:    1.401   0.696   0.632, sof: 1, uncertainty: 0: Precision: 5 Uncertainty: 4	1: Precision: 5 Uncertainty: 3	2: Precision: 5 Uncertainty: 2	, atomic displacement parameters: type: 0, u(1,1): 0.039, u(2,2): 0.047, u(3,3): 0.0382, u(1,2): -0.0081, u(1,3): -0.0156, u(2,3): 0.0016
128: element: Co, formal_charge: 0, radius: 1.26, label: Co1, site: orth:    8.674   2.719  19.495, frac:    1.099   0.196   0.868, sof: 1, uncertainty: 0: Precision: 5 Uncertainty: 4	1: Precision: 5 Uncertainty: 3	2: Precision: 5 Uncertainty: 2	, atomic displacement parameters: type: 0, u(1,1): 0.039, u(2,2): 0.047, u(3,3): 0.0382, u(1,2): 0.0081, u(1,3): -0.0156, u(2,3): -0.0016
129: element: O, formal_charge: 0, radius: 0.68, label: O3, site: orth:    1.471  -5.651  13.239, frac:    0.298  -0.407   0.589, sof: 1, uncertainty: 0: Precision: 4 Uncertainty: 2	1: Precision: 5 Uncertainty: 16	2: Precision: 5 Uncertainty: 9	, atomic displacement parameters: type: 0, u(1,1): 0.0309, u(2,2): 0.0595, u(3,3): 0.0491, u(1,2): -0.0133, u(1,3): -0.0108, u(2,3): -0.0044
130: element: N, formal_charge: 0, radius: 0.68, label: N4, site: orth:    3.160   5.106   8.389, frac:    0.415   0.368   0.373, sof: 1, uncertainty: 0: Precision: 4 Uncertainty: 2	1: Precision: 4 Uncertainty: 2	2: Precision: 5 Uncertainty: 12	, atomic displacement parameters: type: 0, u(1,1): 0.0322, u(2,2): 0.0576, u(3,3): 0.0508, u(1,2): -0.0077, u(1,3): -0.0086, u(2,3): 0.0043
131: element: N, formal_charge: 0, radius: 0.68, label: N4, site: orth:    4.207  -5.106  14.084, frac:    0.585  -0.368   0.627, sof: 1, uncertainty: 0: Precision: 4 Uncertainty: 2	1: Precision: 4 Uncertainty: 2	2: Precision: 5 Uncertainty: 12	, atomic displacement parameters: type: 0, u(1,1): 0.0322, u(2,2): 0.0576, u(3,3): 0.0508, u(1,2): -0.0077, u(1,3): -0.0086, u(2,3): 0.0043
132: element: C, formal_charge: 0, radius: 0.68, label: C20A, site: orth:    0.845  -0.038   6.971, frac:    0.164  -0.003   0.310, sof: 0.46, uncertainty: 0: Precision: 4 Uncertainty: 15	1: Precision: 4 Uncertainty: 11	2: Precision: 4 Uncertainty: 5	, atomic displacement parameters: type: 0, u(1,1): 0.152(13), u(2,2): 0.133(13), u(3,3): 0.129(10), u(1,2): -0.047(8), u(1,3): -0.075(9), u(2,3): 0.050(9)
133: element: H, formal_charge: 0, radius: 0.23, label: H20A, site: orth:    0.926  -0.466   6.148, frac:    0.163  -0.034   0.274, sof: 0.46, uncertainty: 0: Precision: 6 Uncertainty: 0	1: Precision: 6 Uncertainty: 0	2: Precision: 6 Uncertainty: 0	, atomic displacement parameters: type: 1, u(1,1): 0.173, u(2,2): 0.173, u(3,3): 0.173, u(1,2): -1.18e-17, u(1,3): 0.019, u(2,3): -1.18e-17
134: element: C, formal_charge: 0, radius: 0.68, label: C21A, site: orth:   -0.264   0.757   7.234, frac:    0.054   0.054   0.322, sof: 0.46, uncertainty: 0: Precision: 4 Uncertainty: 13	1: Precision: 4 Uncertainty: 12	2: Precision: 4 Uncertainty: 5	, atomic displacement parameters: type: 0, u(1,1): 0.127(11), u(2,2): 0.161(13), u(3,3): 0.151(11), u(1,2): -0.038(9), u(1,3): -0.089(9), u(2,3): 0.062(9)
135: element: H, formal_charge: 0, radius: 0.23, label: H21A, site: orth:   -0.926   0.860   6.589, frac:   -0.020   0.062   0.293, sof: 0.46, uncertainty: 0: Precision: 6 Uncertainty: 0	1: Precision: 6 Uncertainty: 0	2: Precision: 6 Uncertainty: 0	, atomic displacement parameters: type: 1, u(1,1): 0.185, u(2,2): 0.185, u(3,3): 0.185, u(1,2): -1.26e-17, u(1,3): 0.0203, u(2,3): -1.26e-17
136: element: C, formal_charge: 0, radius: 0.68, label: C19A, site: orth:   -0.384   1.396   8.463, frac:    0.056   0.101   0.377, sof: 0.46, uncertainty: 0: Precision: 4 Uncertainty: 13	1: Precision: 4 Uncertainty: 12	2: Precision: 4 Uncertainty: 6	, atomic displacement parameters: type: 0, u(1,1): 0.114(10), u(2,2): 0.162(13), u(3,3): 0.176(12), u(1,2): -0.005(9), u(1,3): -0.084(10), u(2,3): 0.048(10)
137: element: H, formal_charge: 0, radius: 0.23, label: H19A, site: orth:   -1.127   1.928   8.639, frac:   -0.018   0.139   0.384, sof: 0.46, uncertainty: 0: Precision: 6 Uncertainty: 0	1: Precision: 6 Uncertainty: 0	2: Precision: 6 Uncertainty: 0	, atomic displacement parameters: type: 1, u(1,1): 0.189, u(2,2): 0.189, u(3,3): 0.189, u(1,2): -1.29e-17, u(1,3): 0.0207, u(2,3): -1.29e-17
138: element: C, formal_charge: 0, radius: 0.68, label: C17A, site: orth:    0.605   1.242   9.427, frac:    0.167   0.089   0.419, sof: 0.46, uncertainty: 0: Precision: 4 Uncertainty: 16	1: Precision: 4 Uncertainty: 14	2: Precision: 4 Uncertainty: 5	, atomic displacement parameters: type: 0, u(1,1): 0.092(8), u(2,2): 0.125(11), u(3,3): 0.128(11), u(1,2): -0.010(7), u(1,3): -0.049(9), u(2,3): 0.027(9)
139: element: H, formal_charge: 0, radius: 0.23, label: H17A, site: orth:    0.524   1.669  10.248, frac:    0.168   0.120   0.456, sof: 0.46, uncertainty: 0: Precision: 6 Uncertainty: 0	1: Precision: 6 Uncertainty: 0	2: Precision: 6 Uncertainty: 0	, atomic displacement parameters: type: 1, u(1,1): 0.144, u(2,2): 0.144, u(3,3): 0.144, u(1,2): -9.84e-18, u(1,3): 0.0158, u(2,3): -9.84e-18
140: element: C, formal_charge: 0, radius: 0.68, label: C22A, site: orth:    1.714   0.447   9.162, frac:    0.277   0.032   0.408, sof: 0.46, uncertainty: 0: Precision: 4 Uncertainty: 15	1: Precision: 4 Uncertainty: 15	2: Precision: 4 Uncertainty: 7	, atomic displacement parameters: type: 0, u(1,1): 0.090(8), u(2,2): 0.074(10), u(3,3): 0.092(8), u(1,2): -0.027(6), u(1,3): -0.036(7), u(2,3): 0.043(7)
141: element: C, formal_charge: 0, radius: 0.68, label: C18A, site: orth:    1.835  -0.193   7.935, frac:    0.275  -0.014   0.353, sof: 0.46, uncertainty: 0: Precision: 4 Uncertainty: 14	1: Precision: 4 Uncertainty: 13	2: Precision: 4 Uncertainty: 7	, atomic displacement parameters: type: 0, u(1,1): 0.140(11), u(2,2): 0.101(12), u(3,3): 0.093(8), u(1,2): -0.036(8), u(1,3): -0.061(8), u(2,3): 0.027(7)
142: element: H, formal_charge: 0, radius: 0.23, label: H18A, site: orth:    2.577  -0.724   7.758, frac:    0.349  -0.052   0.345, sof: 0.46, uncertainty: 0: Precision: 6 Uncertainty: 0	1: Precision: 6 Uncertainty: 0	2: Precision: 6 Uncertainty: 0	, atomic displacement parameters: type: 1, u(1,1): 0.14, u(2,2): 0.14, u(3,3): 0.14, u(1,2): -9.57e-18, u(1,3): 0.0153, u(2,3): -9.57e-18
0: atom1: 0 (Co1), atom2: 1 (O3), type: 0, polymeric: 0, cyclic: 0
1: atom1: 0 (Co1), atom2: 4 (O1), type: 0, polymeric: 0, cyclic: 0
2: atom1: 0 (Co1), atom2: 6 (N1), type: 0, polymeric: 0, cyclic: 0
3: atom1: 0 (Co1), atom2: 130 (N4), type: 0, polymeric: 1, cyclic: 0
4: atom1: 1 (O3), atom2: 17 (C23), type: 0, polymeric: 0, cyclic: 0
5: atom1: 2 (N4), atom2: 11 (C8), type: 0, polymeric: 0, cyclic: 1
6: atom1: 2 (N4), atom2: 21 (C9), type: 0, polymeric: 0, cyclic: 1
7: atom1: 2 (N4), atom2: 126 (Co1), type: 0, polymeric: 1, cyclic: 0
8: atom1: 3 (N3), atom2: 11 (C8), type: 0, polymeric: 0, cyclic: 1
9: atom1: 3 (N3), atom2: 15 (C7), type: 0, polymeric: 0, cyclic: 0
10: atom1: 3 (N3), atom2: 23 (C10), type: 0, polymeric: 0, cyclic: 1
11: atom1: 4 (O1), atom2: 40 (C13), type: 0, polymeric: 0, cyclic: 0
12: atom1: 5 (N2), atom2: 18 (C3), type: 0, polymeric: 0, cyclic: 0
13: atom1: 5 (N2), atom2: 25 (C12), type: 0, polymeric: 0, cyclic: 1
14: atom1: 5 (N2), atom2: 35 (C2), type: 0, polymeric: 0, cyclic: 1
15: atom1: 6 (N1), atom2: 25 (C12), type: 0, polymeric: 0, cyclic: 1
16: atom1: 6 (N1), atom2: 42 (C1), type: 0, polymeric: 0, cyclic: 1
17: atom1: 7 (O2), atom2: 40 (C13), type: 0, polymeric: 0, cyclic: 0
18: atom1: 8 (O4), atom2: 17 (C23), type: 0, polymeric: 0, cyclic: 0
19: atom1: 9 (C25), atom2: 10 (C24), type: 0, polymeric: 0, cyclic: 1
20: atom1: 9 (C25), atom2: 13 (C26), type: 0, polymeric: 0, cyclic: 1
21: atom1: 9 (C25), atom2: 16 (C27), type: 0, polymeric: 0, cyclic: 0
22: atom1: 10 (C24), atom2: 17 (C23), type: 0, polymeric: 0, cyclic: 0
23: atom1: 10 (C24), atom2: 67 (C26), type: 0, polymeric: 0, cyclic: 1
24: atom1: 11 (C8), atom2: 12 (H8), type: 0, polymeric: 0, cyclic: 0
25: atom1: 13 (C26), atom2: 14 (H26), type: 0, polymeric: 0, cyclic: 0
26: atom1: 13 (C26), atom2: 66 (C24), type: 0, polymeric: 0, cyclic: 1
27: atom1: 15 (C7), atom2: 19 (C11), type: 0, polymeric: 0, cyclic: 1
28: atom1: 15 (C7), atom2: 29 (C6), type: 0, polymeric: 0, cyclic: 1
29: atom1: 16 (C27), atom2: 27 (C28), type: 0, polymeric: 0, cyclic: 1
30: atom1: 16 (C27), atom2: 38 (C32), type: 0, polymeric: 0, cyclic: 1
31: atom1: 18 (C3), atom2: 19 (C11), type: 0, polymeric: 0, cyclic: 1
32: atom1: 18 (C3), atom2: 33 (C4), type: 0, polymeric: 0, cyclic: 1
33: atom1: 19 (C11), atom2: 20 (H11), type: 0, polymeric: 0, cyclic: 0
34: atom1: 21 (C9), atom2: 22 (H9), type: 0, polymeric: 0, cyclic: 0
35: atom1: 21 (C9), atom2: 23 (C10), type: 0, polymeric: 0, cyclic: 1
36: atom1: 23 (C10), atom2: 24 (H10), type: 0, polymeric: 0, cyclic: 0
37: atom1: 25 (C12), atom2: 26 (H12), type: 0, polymeric: 0, cyclic: 0
38: atom1: 27 (C28), atom2: 28 (H28), type: 0, polymeric: 0, cyclic: 0
39: atom1: 27 (C28), atom2: 46 (C29), type: 0, polymeric: 0, cyclic: 1
40: atom1: 29 (C6), atom2: 30 (H6), type: 0, polymeric: 0, cyclic: 0
41: atom1: 29 (C6), atom2: 31 (C5), type: 0, polymeric: 0, cyclic: 1
42: atom1: 31 (C5), atom2: 32 (H5), type: 0, polymeric: 0, cyclic: 0
43: atom1: 31 (C5), atom2: 33 (C4), type: 0, polymeric: 0, cyclic: 1
44: atom1: 33 (C4), atom2: 34 (H4), type: 0, polymeric: 0, cyclic: 0
45: atom1: 35 (C2), atom2: 36 (H2), type: 0, polymeric: 0, cyclic: 0
46: atom1: 35 (C2), atom2: 42 (C1), type: 0, polymeric: 0, cyclic: 1
47: atom1: 37 (C14), atom2: 40 (C13), type: 0, polymeric: 0, cyclic: 0
48: atom1: 37 (C14), atom2: 41 (C15), type: 0, polymeric: 0, cyclic: 1
49: atom1: 37 (C14), atom2: 86 (C16), type: 0, polymeric: 0, cyclic: 1
50: atom1: 38 (C32), atom2: 39 (H32), type: 0, polymeric: 0, cyclic: 0
51: atom1: 38 (C32), atom2: 50 (C31), type: 0, polymeric: 0, cyclic: 1
52: atom1: 41 (C15), atom2: 44 (C16), type: 0, polymeric: 0, cyclic: 1
53: atom1: 41 (C15), atom2: 52 (C17), type: 0, polymeric: 0, cyclic: 0
54: atom1: 42 (C1), atom2: 43 (H1), type: 0, polymeric: 0, cyclic: 0
55: atom1: 44 (C16), atom2: 45 (H16), type: 0, polymeric: 0, cyclic: 0
56: atom1: 44 (C16), atom2: 83 (C14), type: 0, polymeric: 0, cyclic: 1
57: atom1: 46 (C29), atom2: 47 (H29), type: 0, polymeric: 0, cyclic: 0
58: atom1: 46 (C29), atom2: 48 (C30), type: 0, polymeric: 0, cyclic: 1
59: atom1: 48 (C30), atom2: 49 (H30), type: 0, polymeric: 0, cyclic: 0
60: atom1: 48 (C30), atom2: 50 (C31), type: 0, polymeric: 0, cyclic: 1
61: atom1: 50 (C31), atom2: 51 (H31), type: 0, polymeric: 0, cyclic: 0
62: atom1: 52 (C17), atom2: 53 (C18), type: 0, polymeric: 0, cyclic: 1
63: atom1: 52 (C17), atom2: 61 (C22), type: 0, polymeric: 0, cyclic: 1
64: atom1: 53 (C18), atom2: 54 (H18), type: 0, polymeric: 0, cyclic: 0
65: atom1: 53 (C18), atom2: 55 (C19), type: 0, polymeric: 0, cyclic: 1
66: atom1: 55 (C19), atom2: 56 (H19), type: 0, polymeric: 0, cyclic: 0
67: atom1: 55 (C19), atom2: 57 (C20), type: 0, polymeric: 0, cyclic: 1
68: atom1: 57 (C20), atom2: 58 (H20), type: 0, polymeric: 0, cyclic: 0
69: atom1: 57 (C20), atom2: 59 (C21), type: 0, polymeric: 0, cyclic: 1
70: atom1: 59 (C21), atom2: 60 (H21), type: 0, polymeric: 0, cyclic: 0
71: atom1: 59 (C21), atom2: 61 (C22), type: 0, polymeric: 0, cyclic: 1
72: atom1: 61 (C22), atom2: 62 (H22), type: 0, polymeric: 0, cyclic: 0
73: atom1: 63 (O3), atom2: 70 (C23), type: 0, polymeric: 0, cyclic: 0
74: atom1: 63 (O3), atom2: 127 (Co1), type: 0, polymeric: 1, cyclic: 0
75: atom1: 64 (O4), atom2: 70 (C23), type: 0, polymeric: 0, cyclic: 0
76: atom1: 65 (C25), atom2: 66 (C24), type: 0, polymeric: 0, cyclic: 1
77: atom1: 65 (C25), atom2: 67 (C26), type: 0, polymeric: 0, cyclic: 1
78: atom1: 65 (C25), atom2: 69 (C27), type: 0, polymeric: 0, cyclic: 0
79: atom1: 66 (C24), atom2: 70 (C23), type: 0, polymeric: 0, cyclic: 0
80: atom1: 67 (C26), atom2: 68 (H26), type: 0, polymeric: 0, cyclic: 0
81: atom1: 69 (C27), atom2: 71 (C28), type: 0, polymeric: 0, cyclic: 1
82: atom1: 69 (C27), atom2: 73 (C32), type: 0, polymeric: 0, cyclic: 1
83: atom1: 71 (C28), atom2: 72 (H28), type: 0, polymeric: 0, cyclic: 0
84: atom1: 71 (C28), atom2: 75 (C29), type: 0, polymeric: 0, cyclic: 1
85: atom1: 73 (C32), atom2: 74 (H32), type: 0, polymeric: 0, cyclic: 0
86: atom1: 73 (C32), atom2: 79 (C31), type: 0, polymeric: 0, cyclic: 1
87: atom1: 75 (C29), atom2: 76 (H29), type: 0, polymeric: 0, cyclic: 0
88: atom1: 75 (C29), atom2: 77 (C30), type: 0, polymeric: 0, cyclic: 1
89: atom1: 77 (C30), atom2: 78 (H30), type: 0, polymeric: 0, cyclic: 0
90: atom1: 77 (C30), atom2: 79 (C31), type: 0, polymeric: 0, cyclic: 1
91: atom1: 79 (C31), atom2: 80 (H31), type: 0, polymeric: 0, cyclic: 0
92: atom1: 81 (O1), atom2: 84 (C13), type: 0, polymeric: 0, cyclic: 0
93: atom1: 81 (O1), atom2: 99 (Co1), type: 0, polymeric: 0, cyclic: 0
94: atom1: 82 (O2), atom2: 84 (C13), type: 0, polymeric: 0, cyclic: 0
95: atom1: 83 (C14), atom2: 84 (C13), type: 0, polymeric: 0, cyclic: 0
96: atom1: 83 (C14), atom2: 85 (C15), type: 0, polymeric: 0, cyclic: 1
97: atom1: 85 (C15), atom2: 86 (C16), type: 0, polymeric: 0, cyclic: 1
98: atom1: 85 (C15), atom2: 88 (C17), type: 0, polymeric: 0, cyclic: 0
99: atom1: 86 (C16), atom2: 87 (H16), type: 0, polymeric: 0, cyclic: 0
100: atom1: 88 (C17), atom2: 89 (C18), type: 0, polymeric: 0, cyclic: 1
101: atom1: 88 (C17), atom2: 97 (C22), type: 0, polymeric: 0, cyclic: 1
102: atom1: 89 (C18), atom2: 90 (H18), type: 0, polymeric: 0, cyclic: 0
103: atom1: 89 (C18), atom2: 91 (C19), type: 0, polymeric: 0, cyclic: 1
104: atom1: 91 (C19), atom2: 92 (H19), type: 0, polymeric: 0, cyclic: 0
105: atom1: 91 (C19), atom2: 93 (C20), type: 0, polymeric: 0, cyclic: 1
106: atom1: 93 (C20), atom2: 94 (H20), type: 0, polymeric: 0, cyclic: 0
107: atom1: 93 (C20), atom2: 95 (C21), type: 0, polymeric: 0, cyclic: 1
108: atom1: 95 (C21), atom2: 96 (H21), type: 0, polymeric: 0, cyclic: 0
109: atom1: 95 (C21), atom2: 97 (C22), type: 0, polymeric: 0, cyclic: 1
110: atom1: 97 (C22), atom2: 98 (H22), type: 0, polymeric: 0, cyclic: 0
111: atom1: 99 (Co1), atom2: 103 (N1), type: 0, polymeric: 0, cyclic: 0
112: atom1: 99 (Co1), atom2: 129 (O3), type: 0, polymeric: 1, cyclic: 0
113: atom1: 99 (Co1), atom2: 131 (N4), type: 0, polymeric: 1, cyclic: 0
114: atom1: 100 (N4), atom2: 104 (C8), type: 0, polymeric: 0, cyclic: 1
115: atom1: 100 (N4), atom2: 110 (C9), type: 0, polymeric: 0, cyclic: 1
116: atom1: 100 (N4), atom2: 128 (Co1), type: 0, polymeric: 1, cyclic: 0
117: atom1: 101 (N3), atom2: 104 (C8), type: 0, polymeric: 0, cyclic: 1
118: atom1: 101 (N3), atom2: 106 (C7), type: 0, polymeric: 0, cyclic: 0
119: atom1: 101 (N3), atom2: 112 (C10), type: 0, polymeric: 0, cyclic: 1
120: atom1: 102 (N2), atom2: 107 (C3), type: 0, polymeric: 0, cyclic: 0
121: atom1: 102 (N2), atom2: 114 (C12), type: 0, polymeric: 0, cyclic: 1
122: atom1: 102 (N2), atom2: 122 (C2), type: 0, polymeric: 0, cyclic: 1
123: atom1: 103 (N1), atom2: 114 (C12), type: 0, polymeric: 0, cyclic: 1
124: atom1: 103 (N1), atom2: 124 (C1), type: 0, polymeric: 0, cyclic: 1
125: atom1: 104 (C8), atom2: 105 (H8), type: 0, polymeric: 0, cyclic: 0
126: atom1: 106 (C7), atom2: 108 (C11), type: 0, polymeric: 0, cyclic: 1
127: atom1: 106 (C7), atom2: 116 (C6), type: 0, polymeric: 0, cyclic: 1
128: atom1: 107 (C3), atom2: 108 (C11), type: 0, polymeric: 0, cyclic: 1
129: atom1: 107 (C3), atom2: 120 (C4), type: 0, polymeric: 0, cyclic: 1
130: atom1: 108 (C11), atom2: 109 (H11), type: 0, polymeric: 0, cyclic: 0
131: atom1: 110 (C9), atom2: 111 (H9), type: 0, polymeric: 0, cyclic: 0
132: atom1: 110 (C9), atom2: 112 (C10), type: 0, polymeric: 0, cyclic: 1
133: atom1: 112 (C10), atom2: 113 (H10), type: 0, polymeric: 0, cyclic: 0
134: atom1: 114 (C12), atom2: 115 (H12), type: 0, polymeric: 0, cyclic: 0
135: atom1: 116 (C6), atom2: 117 (H6), type: 0, polymeric: 0, cyclic: 0
136: atom1: 116 (C6), atom2: 118 (C5), type: 0, polymeric: 0, cyclic: 1
137: atom1: 118 (C5), atom2: 119 (H5), type: 0, polymeric: 0, cyclic: 0
138: atom1: 118 (C5), atom2: 120 (C4), type: 0, polymeric: 0, cyclic: 1
139: atom1: 120 (C4), atom2: 121 (H4), type: 0, polymeric: 0, cyclic: 0
140: atom1: 122 (C2), atom2: 123 (H2), type: 0, polymeric: 0, cyclic: 0
141: atom1: 122 (C2), atom2: 124 (C1), type: 0, polymeric: 0, cyclic: 1
142: atom1: 124 (C1), atom2: 125 (H1), type: 0, polymeric: 0, cyclic: 0

crystal symmetry match: 
size: 143 asymmetric unit size: 74
atom: 0 base: 0
atom: 1 base: 1
atom: 2 base: 2
atom: 3 base: 3
atom: 4 base: 4
atom: 5 base: 5
atom: 6 base: 6
atom: 7 base: 7
atom: 8 base: 8
atom: 9 base: 9
atom: 10 base: 10
atom: 11 base: 11
atom: 12 base: 12
atom: 13 base: 13
atom: 14 base: 14
atom: 15 base: 15
atom: 16 base: 16
atom: 17 base: 17
atom: 18 base: 18
atom: 19 base: 19
atom: 20 base: 20
atom: 21 base: 21
atom: 22 base: 22
atom: 23 base: 23
atom: 24 base: 24
atom: 25 base: 25
atom: 26 base: 26
atom: 27 base: 27
atom: 28 base: 28
atom: 29 base: 29
atom: 30 base: 30
atom: 31 base: 31
atom: 32 base: 32
atom: 33 base: 33
atom: 34 base: 34
atom: 35 base: 35
atom: 36 base: 36
atom: 37 base: 37
atom: 38 base: 38
atom: 39 base: 39
atom: 40 base: 40
atom: 41 base: 41
atom: 42 base: 42
atom: 43 base: 43
atom: 44 base: 44
atom: 45 base: 45
atom: 46 base: 46
atom: 47 base: 47
atom: 48 base: 48
atom: 49 base: 49
atom: 50 base: 50
atom: 51 base: 51
atom: 52 base: 52
atom: 53 base: 53
atom: 54 base: 54
atom: 55 base: 55
atom: 56 base: 56
atom: 57 base: 57
atom: 58 base: 58
atom: 59 base: 59
atom: 60 base: 60
atom: 61 base: 61
atom: 62 base: 62
atom: 63 base: 1 operator: symmetry operation: 
      -1       0       0   0.000
       0      -1       0   0.000
       0       0      -1   0.000
unit cell translation: 
       2       1       1

atom: 64 base: 8 operator: symmetry operation: 
      -1       0       0   0.000
       0      -1       0   0.000
       0       0      -1   0.000
unit cell translation: 
       2       1       1

atom: 65 base: 9 operator: symmetry operation: 
      -1       0       0   0.000
       0      -1       0   0.000
       0       0      -1   0.000
unit cell translation: 
       2       1       1

atom: 66 base: 10 operator: symmetry operation: 
      -1       0       0   0.000
       0      -1       0   0.000
       0       0      -1   0.000
unit cell translation: 
       2       1       1

atom: 67 base: 13 operator: symmetry operation: 
      -1       0       0   0.000
       0      -1       0   0.000
       0       0      -1   0.000
unit cell translation: 
       2       1       1

atom: 68 base: 14 operator: symmetry operation: 
      -1       0       0   0.000
       0      -1       0   0.000
       0       0      -1   0.000
unit cell translation: 
       2       1       1

atom: 69 base: 16 operator: symmetry operation: 
      -1       0       0   0.000
       0      -1       0   0.000
       0       0      -1   0.000
unit cell translation: 
       2       1       1

atom: 70 base: 17 operator: symmetry operation: 
      -1       0       0   0.000
       0      -1       0   0.000
       0       0      -1   0.000
unit cell translation: 
       2       1       1

atom: 71 base: 27 operator: symmetry operation: 
      -1       0       0   0.000
       0      -1       0   0.000
       0       0      -1   0.000
unit cell translation: 
       2       1       1

atom: 72 base: 28 operator: symmetry operation: 
      -1       0       0   0.000
       0      -1       0   0.000
       0       0      -1   0.000
unit cell translation: 
       2       1       1

atom: 73 base: 38 operator: symmetry operation: 
      -1       0       0   0.000
       0      -1       0   0.000
       0       0      -1   0.000
unit cell translation: 
       2       1       1

atom: 74 base: 39 operator: symmetry operation: 
      -1       0       0   0.000
       0      -1       0   0.000
       0       0      -1   0.000
unit cell translation: 
       2       1       1

atom: 75 base: 46 operator: symmetry operation: 
      -1       0       0   0.000
       0      -1       0   0.000
       0       0      -1   0.000
unit cell translation: 
       2       1       1

atom: 76 base: 47 operator: symmetry operation: 
      -1       0       0   0.000
       0      -1       0   0.000
       0       0      -1   0.000
unit cell translation: 
       2       1       1

atom: 77 base: 48 operator: symmetry operation: 
      -1       0       0   0.000
       0      -1       0   0.000
       0       0      -1   0.000
unit cell translation: 
       2       1       1

atom: 78 base: 49 operator: symmetry operation: 
      -1       0       0   0.000
       0      -1       0   0.000
       0       0      -1   0.000
unit cell translation: 
       2       1       1

atom: 79 base: 50 operator: symmetry operation: 
      -1       0       0   0.000
       0      -1       0   0.000
       0       0      -1   0.000
unit cell translation: 
       2       1       1

atom: 80 base: 51 operator: symmetry operation: 
      -1       0       0   0.000
       0      -1       0   0.000
       0       0      -1   0.000
unit cell translation: 
       2       1       1

atom: 81 base: 4 operator: symmetry operation: 
      -1       0       0   0.000
       0      -1       0   0.000
       0       0      -1   0.000
unit cell translation: 
       1       0       1

atom: 82 base: 7 operator: symmetry operation: 
      -1       0       0   0.000
       0      -1       0   0.000
       0       0      -1   0.000
unit cell translation: 
       1       0       1

atom: 83 base: 37 operator: symmetry operation: 
      -1       0       0   0.000
       0      -1       0   0.000
       0       0      -1   0.000
unit cell translation: 
       1       0       1

atom: 84 base: 40 operator: symmetry operation: 
      -1       0       0   0.000
       0      -1       0   0.000
       0       0      -1   0.000
unit cell translation: 
       1       0       1

atom: 85 base: 41 operator: symmetry operation: 
      -1       0       0   0.000
       0      -1       0   0.000
       0       0      -1   0.000
unit cell translation: 
       1       0       1

atom: 86 base: 44 operator: symmetry operation: 
      -1       0       0   0.000
       0      -1       0   0.000
       0       0      -1   0.000
unit cell translation: 
       1       0       1

atom: 87 base: 45 operator: symmetry operation: 
      -1       0       0   0.000
       0      -1       0   0.000
       0       0      -1   0.000
unit cell translation: 
       1       0       1

atom: 88 base: 52 operator: symmetry operation: 
      -1       0       0   0.000
       0      -1       0   0.000
       0       0      -1   0.000
unit cell translation: 
       1       0       1

atom: 89 base: 53 operator: symmetry operation: 
      -1       0       0   0.000
       0      -1       0   0.000
       0       0      -1   0.000
unit cell translation: 
       1       0       1

atom: 90 base: 54 operator: symmetry operation: 
      -1       0       0   0.000
       0      -1       0   0.000
       0       0      -1   0.000
unit cell translation: 
       1       0       1

atom: 91 base: 55 operator: symmetry operation: 
      -1       0       0   0.000
       0      -1       0   0.000
       0       0      -1   0.000
unit cell translation: 
       1       0       1

atom: 92 base: 56 operator: symmetry operation: 
      -1       0       0   0.000
       0      -1       0   0.000
       0       0      -1   0.000
unit cell translation: 
       1       0       1

atom: 93 base: 57 operator: symmetry operation: 
      -1       0       0   0.000
       0      -1       0   0.000
       0       0      -1   0.000
unit cell translation: 
       1       0       1

atom: 94 base: 58 operator: symmetry operation: 
      -1       0       0   0.000
       0      -1       0   0.000
       0       0      -1   0.000
unit cell translation: 
       1       0       1

atom: 95 base: 59 operator: symmetry operation: 
      -1       0       0   0.000
       0      -1       0   0.000
       0       0      -1   0.000
unit cell translation: 
       1       0       1

atom: 96 base: 60 operator: symmetry operation: 
      -1       0       0   0.000
       0      -1       0   0.000
       0       0      -1   0.000
unit cell translation: 
       1       0       1

atom: 97 base: 61 operator: symmetry operation: 
      -1       0       0   0.000
       0      -1       0   0.000
       0       0      -1   0.000
unit cell translation: 
       1       0       1

atom: 98 base: 62 operator: symmetry operation: 
      -1       0       0   0.000
       0      -1       0   0.000
       0       0      -1   0.000
unit cell translation: 
       1       0       1

atom: 99 base: 0 operator: symmetry operation: 
      -1       0       0   0.000
       0      -1       0   0.000
       0       0      -1   0.000
unit cell translation: 
       1       0       1

atom: 100 base: 2 operator: symmetry operation: 
      -1       0       0   0.000
       0      -1       0   0.000
       0       0      -1   0.000
unit cell translation: 
       1       0       1

atom: 101 base: 3 operator: symmetry operation: 
      -1       0       0   0.000
       0      -1       0   0.000
       0       0      -1   0.000
unit cell translation: 
       1       0       1

atom: 102 base: 5 operator: symmetry operation: 
      -1       0       0   0.000
       0      -1       0   0.000
       0       0      -1   0.000
unit cell translation: 
       1       0       1

atom: 103 base: 6 operator: symmetry operation: 
      -1       0       0   0.000
       0      -1       0   0.000
       0       0      -1   0.000
unit cell translation: 
       1       0       1

atom: 104 base: 11 operator: symmetry operation: 
      -1       0       0   0.000
       0      -1       0   0.000
       0       0      -1   0.000
unit cell translation: 
       1       0       1

atom: 105 base: 12 operator: symmetry operation: 
      -1       0       0   0.000
       0      -1       0   0.000
       0       0      -1   0.000
unit cell translation: 
       1       0       1

atom: 106 base: 15 operator: symmetry operation: 
      -1       0       0   0.000
       0      -1       0   0.000
       0       0      -1   0.000
unit cell translation: 
       1       0       1

atom: 107 base: 18 operator: symmetry operation: 
      -1       0       0   0.000
       0      -1       0   0.000
       0       0      -1   0.000
unit cell translation: 
       1       0       1

atom: 108 base: 19 operator: symmetry operation: 
      -1       0       0   0.000
       0      -1       0   0.000
       0       0      -1   0.000
unit cell translation: 
       1       0       1

atom: 109 base: 20 operator: symmetry operation: 
      -1       0       0   0.000
       0      -1       0   0.000
       0       0      -1   0.000
unit cell translation: 
       1       0       1

atom: 110 base: 21 operator: symmetry operation: 
      -1       0       0   0.000
       0      -1       0   0.000
       0       0      -1   0.000
unit cell translation: 
       1       0       1

atom: 111 base: 22 operator: symmetry operation: 
      -1       0       0   0.000
       0      -1       0   0.000
       0       0      -1   0.000
unit cell translation: 
       1       0       1

atom: 112 base: 23 operator: symmetry operation: 
      -1       0       0   0.000
       0      -1       0   0.000
       0       0      -1   0.000
unit cell translation: 
       1       0       1

atom: 113 base: 24 operator: symmetry operation: 
      -1       0       0   0.000
       0      -1       0   0.000
       0       0      -1   0.000
unit cell translation: 
       1       0       1

atom: 114 base: 25 operator: symmetry operation: 
      -1       0       0   0.000
       0      -1       0   0.000
       0       0      -1   0.000
unit cell translation: 
       1       0       1

atom: 115 base: 26 operator: symmetry operation: 
      -1       0       0   0.000
       0      -1       0   0.000
       0       0      -1   0.000
unit cell translation: 
       1       0       1

atom: 116 base: 29 operator: symmetry operation: 
      -1       0       0   0.000
       0      -1       0   0.000
       0       0      -1   0.000
unit cell translation: 
       1       0       1

atom: 117 base: 30 operator: symmetry operation: 
      -1       0       0   0.000
       0      -1       0   0.000
       0       0      -1   0.000
unit cell translation: 
       1       0       1

atom: 118 base: 31 operator: symmetry operation: 
      -1       0       0   0.000
       0      -1       0   0.000
       0       0      -1   0.000
unit cell translation: 
       1       0       1

atom: 119 base: 32 operator: symmetry operation: 
      -1       0       0   0.000
       0      -1       0   0.000
       0       0      -1   0.000
unit cell translation: 
       1       0       1

atom: 120 base: 33 operator: symmetry operation: 
      -1       0       0   0.000
       0      -1       0   0.000
       0       0      -1   0.000
unit cell translation: 
       1       0       1

atom: 121 base: 34 operator: symmetry operation: 
      -1       0       0   0.000
       0      -1       0   0.000
       0       0      -1   0.000
unit cell translation: 
       1       0       1

atom: 122 base: 35 operator: symmetry operation: 
      -1       0       0   0.000
       0      -1       0   0.000
       0       0      -1   0.000
unit cell translation: 
       1       0       1

atom: 123 base: 36 operator: symmetry operation: 
      -1       0       0   0.000
       0      -1       0   0.000
       0       0      -1   0.000
unit cell translation: 
       1       0       1

atom: 124 base: 42 operator: symmetry operation: 
      -1       0       0   0.000
       0      -1       0   0.000
       0       0      -1   0.000
unit cell translation: 
       1       0       1

atom: 125 base: 43 operator: symmetry operation: 
      -1       0       0   0.000
       0      -1       0   0.000
       0       0      -1   0.000
unit cell translation: 
       1       0       1

atom: 126 base: 0 operator: symmetry operation: 
      -1       0       0   0.500
       0       1       0   0.500
       0       0      -1   0.500
unit cell translation: 
       0      -1       0

atom: 127 base: 0 operator: symmetry operation: 
      -1       0       0   0.000
       0      -1       0   0.000
       0       0      -1   0.000
unit cell translation: 
       2       1       1

atom: 128 base: 0 operator: symmetry operation: 
       1       0       0   0.500
       0      -1       0   0.500
       0       0       1   0.500
unit cell translation: 
       0       0       0

atom: 129 base: 1 operator: symmetry operation: 
      -1       0       0   0.000
       0      -1       0   0.000
       0       0      -1   0.000
unit cell translation: 
       1       0       1

atom: 130 base: 2 operator: symmetry operation: 
      -1       0       0   0.500
       0       1       0   0.500
       0       0      -1   0.500
unit cell translation: 
       0       0       0

atom: 131 base: 2 operator: symmetry operation: 
       1       0       0   0.500
       0      -1       0   0.500
       0       0       1   0.500
unit cell translation: 
       0      -1       0

atom: 132 base: 132
atom: 133 base: 133
atom: 134 base: 134
atom: 135 base: 135
atom: 136 base: 136
atom: 137 base: 137
atom: 138 base: 138
atom: 139 base: 139
atom: 140 base: 140
atom: 141 base: 141
atom: 142 base: 142
disorder assemblies:  (Container)
    count: 1     item (Handle)
        serial_number: 1         value (DisorderAssembly)
            groups (Container)
                count: 2                 item (Handle)
                    serial_number: 2                     value (DisorderGroup)
                        atoms (Container)
                            count: 11                             item (Handle)
                                serial_number: 3                                 value (Atom3d)
                                    element (Element)
                                        code: 1 
                                    formal_charge: 0                                     label: 'C20A'                                     site (Handle)
                                        serial_number: 4                                         value (Site)
                                            coding: 0                                             orthogonal (Vector)
                                                vector (Container)
                                                    count: 3                                                     item: 0.845                                                     item: -0.038                                                     item: 6.971 

                                            fractional (Vector)
                                                vector (Container)
                                                    count: 3                                                     item: 0.164                                                     item: -0.003                                                     item: 0.310 

                                            uncertain_value (UncertainValue)
                                                value: 0.460                                                 packed: 33554432 
                                            uncertainty (Handle)
                                                serial_number: 5                                                 value (Container)
                                                    count: 3                                                     item (Uncertainty)
                                                        packed: 67108879 
                                                    item (Uncertainty)
                                                        packed: 67108875 
                                                    item (Uncertainty)
                                                        packed: 67108869 


                                            adps (Handle)
                                                serial_number: 6                                                 value (AtomicDisplacementParameters)
                                                    uvalues (Container)
                                                        count: 6                                                         item (UncertainValue)
                                                            value: 0.152                                                             packed: 50331661 
                                                        item (UncertainValue)
                                                            value: 0.133                                                             packed: 50331661 
                                                        item (UncertainValue)
                                                            value: 0.129                                                             packed: 50331658 
                                                        item (UncertainValue)
                                                            value: -0.047                                                             packed: 50331656 
                                                        item (UncertainValue)
                                                            value: -0.075                                                             packed: 50331657 
                                                        item (UncertainValue)
                                                            value: 0.050                                                             packed: 50331657 

                                                    type (AtomicDisplacementParameters::Type)
                                                        enumerator: 0 
                                                    u_equivalent: 0.145 


                                    annotations (Annotations)
                                        annotations (Container)
                                            count: 2                                             item (Handle)
                                                serial_number: 7                                                 value (DisorderAtomData)
                                                    value (Handle)
                                                        serial_number: 8                                                         value (DisorderAtomData)
                                                            assembly: 1                                                             group: 2 


                                            item (Handle)
                                                serial_number: 9                                                 value (FileOrdering)
                                                    value (Handle)
                                                        serial_number: 10                                                         value (FileOrdering)
                                                            file_order: 63 


                            item (Handle)
                                serial_number: 11                                 value (Atom3d)
                                    element (Element)
                                        code: 2 
                                    formal_charge: 0                                     label: 'H20A'                                     site (Handle)
                                        serial_number: 12                                         value (Site)
                                            coding: 0                                             orthogonal (Vector)
                                                vector (Container)
                                                    count: 3                                                     item: 0.926                                                     item: -0.466                                                     item: 6.148 

                                            fractional (Vector)
                                                vector (Container)
                                                    count: 3                                                     item: 0.163                                                     item: -0.034                                                     item: 0.274 

                                            uncertain_value (UncertainValue)
                                                value: 0.460                                                 packed: 33554432 
                                            uncertainty (Handle)
                                                serial_number: 13                                                 value (Container)
                                                    count: 3                                                     item (Uncertainty)
                                                        packed: 100663296 
                                                    item (Uncertainty)
                                                        packed: 100663296 
                                                    item (Uncertainty)
                                                        packed: 100663296 


                                            adps (Handle)
                                                serial_number: 14                                                 value (AtomicDisplacementParameters)
                                                    uvalues (Container)
                                                        count: 6                                                         item (UncertainValue)
                                                            value: 0.173                                                             packed: 16777215 
                                                        item (UncertainValue)
                                                            value: 0.173                                                             packed: 16777215 
                                                        item (UncertainValue)
                                                            value: 0.173                                                             packed: 16777215 
                                                        item (UncertainValue)
                                                            value: -0.000                                                             packed: 16777215 
                                                        item (UncertainValue)
                                                            value: 0.019                                                             packed: 16777215 
                                                        item (UncertainValue)
                                                            value: -0.000                                                             packed: 16777215 

                                                    type (AtomicDisplacementParameters::Type)
                                                        enumerator: 1 
                                                    u_equivalent: 0.173 


                                    annotations (Annotations)
                                        annotations (Container)
                                            count: 2                                             item (Handle)
                                                serial_number: 15                                                 value (DisorderAtomData)
                                                    value (Handle)
                                                        serial_number: 16                                                         value (DisorderAtomData)
                                                            assembly: 1                                                             group: 2 


                                            item (Handle)
                                                serial_number: 17                                                 value (FileOrdering)
                                                    value (Handle)
                                                        serial_number: 18                                                         value (FileOrdering)
                                                            file_order: 64 


                            item (Handle)
                                serial_number: 19                                 value (Atom3d)
                                    element (Element)
                                        code: 1 
                                    formal_charge: 0                                     label: 'C21A'                                     site (Handle)
                                        serial_number: 20                                         value (Site)
                                            coding: 0                                             orthogonal (Vector)
                                                vector (Container)
                                                    count: 3                                                     item: -0.264                                                     item: 0.757                                                     item: 7.234 

                                            fractional (Vector)
                                                vector (Container)
                                                    count: 3                                                     item: 0.054                                                     item: 0.054                                                     item: 0.322 

                                            uncertain_value (UncertainValue)
                                                value: 0.460                                                 packed: 33554432 
                                            uncertainty (Handle)
                                                serial_number: 21                                                 value (Container)
                                                    count: 3                                                     item (Uncertainty)
                                                        packed: 67108877 
                                                    item (Uncertainty)
                                                        packed: 67108876 
                                                    item (Uncertainty)
                                                        packed: 67108869 


                                            adps (Handle)
                                                serial_number: 22                                                 value (AtomicDisplacementParameters)
                                                    uvalues (Container)
                                                        count: 6                                                         item (UncertainValue)
                                                            value: 0.127                                                             packed: 50331659 
                                                        item (UncertainValue)
                                                            value: 0.161                                                             packed: 50331661 
                                                        item (UncertainValue)
                                                            value: 0.151                                                             packed: 50331659 
                                                        item (UncertainValue)
                                                            value: -0.038                                                             packed: 50331657 
                                                        item (UncertainValue)
                                                            value: -0.089                                                             packed: 50331657 
                                                        item (UncertainValue)
                                                            value: 0.062                                                             packed: 50331657 

                                                    type (AtomicDisplacementParameters::Type)
                                                        enumerator: 0 
                                                    u_equivalent: 0.154 


                                    annotations (Annotations)
                                        annotations (Container)
                                            count: 2                                             item (Handle)
                                                serial_number: 23                                                 value (DisorderAtomData)
                                                    value (Handle)
                                                        serial_number: 24                                                         value (DisorderAtomData)
                                                            assembly: 1                                                             group: 2 


                                            item (Handle)
                                                serial_number: 25                                                 value (FileOrdering)
                                                    value (Handle)
                                                        serial_number: 26                                                         value (FileOrdering)
                                                            file_order: 65 


                            item (Handle)
                                serial_number: 27                                 value (Atom3d)
                                    element (Element)
                                        code: 2 
                                    formal_charge: 0                                     label: 'H21A'                                     site (Handle)
                                        serial_number: 28                                         value (Site)
                                            coding: 0                                             orthogonal (Vector)
                                                vector (Container)
                                                    count: 3                                                     item: -0.926                                                     item: 0.860                                                     item: 6.589 

                                            fractional (Vector)
                                                vector (Container)
                                                    count: 3                                                     item: -0.020                                                     item: 0.062                                                     item: 0.293 

                                            uncertain_value (UncertainValue)
                                                value: 0.460                                                 packed: 33554432 
                                            uncertainty (Handle)
                                                serial_number: 29                                                 value (Container)
                                                    count: 3                                                     item (Uncertainty)
                                                        packed: 100663296 
                                                    item (Uncertainty)
                                                        packed: 100663296 
                                                    item (Uncertainty)
                                                        packed: 100663296 


                                            adps (Handle)
                                                serial_number: 30                                                 value (AtomicDisplacementParameters)
                                                    uvalues (Container)
                                                        count: 6                                                         item (UncertainValue)
                                                            value: 0.185                                                             packed: 16777215 
                                                        item (UncertainValue)
                                                            value: 0.185                                                             packed: 16777215 
                                                        item (UncertainValue)
                                                            value: 0.185                                                             packed: 16777215 
                                                        item (UncertainValue)
                                                            value: -0.000                                                             packed: 16777215 
                                                        item (UncertainValue)
                                                            value: 0.020                                                             packed: 16777215 
                                                        item (UncertainValue)
                                                            value: -0.000                                                             packed: 16777215 

                                                    type (AtomicDisplacementParameters::Type)
                                                        enumerator: 1 
                                                    u_equivalent: 0.185 


                                    annotations (Annotations)
                                        annotations (Container)
                                            count: 2                                             item (Handle)
                                                serial_number: 31                                                 value (DisorderAtomData)
                                                    value (Handle)
                                                        serial_number: 32                                                         value (DisorderAtomData)
                                                            assembly: 1                                                             group: 2 


                                            item (Handle)
                                                serial_number: 33                                                 value (FileOrdering)
                                                    value (Handle)
                                                        serial_number: 34                                                         value (FileOrdering)
                                                            file_order: 66 


                            item (Handle)
                                serial_number: 35                                 value (Atom3d)
                                    element (Element)
                                        code: 1 
                                    formal_charge: 0                                     label: 'C19A'                                     site (Handle)
                                        serial_number: 36                                         value (Site)
                                            coding: 0                                             orthogonal (Vector)
                                                vector (Container)
                                                    count: 3                                                     item: -0.384                                                     item: 1.396                                                     item: 8.463 

                                            fractional (Vector)
                                                vector (Container)
                                                    count: 3                                                     item: 0.056                                                     item: 0.101                                                     item: 0.377 

                                            uncertain_value (UncertainValue)
                                                value: 0.460                                                 packed: 33554432 
                                            uncertainty (Handle)
                                                serial_number: 37                                                 value (Container)
                                                    count: 3                                                     item (Uncertainty)
                                                        packed: 67108877 
                                                    item (Uncertainty)
                                                        packed: 67108876 
                                                    item (Uncertainty)
                                                        packed: 67108870 


                                            adps (Handle)
                                                serial_number: 38                                                 value (AtomicDisplacementParameters)
                                                    uvalues (Container)
                                                        count: 6                                                         item (UncertainValue)
                                                            value: 0.114                                                             packed: 50331658 
                                                        item (UncertainValue)
                                                            value: 0.162                                                             packed: 50331661 
                                                        item (UncertainValue)
                                                            value: 0.176                                                             packed: 50331660 
                                                        item (UncertainValue)
                                                            value: -0.005                                                             packed: 50331657 
                                                        item (UncertainValue)
                                                            value: -0.084                                                             packed: 50331658 
                                                        item (UncertainValue)
                                                            value: 0.048                                                             packed: 50331658 

                                                    type (AtomicDisplacementParameters::Type)
                                                        enumerator: 0 
                                                    u_equivalent: 0.158 


                                    annotations (Annotations)
                                        annotations (Container)
                                            count: 2                                             item (Handle)
                                                serial_number: 39                                                 value (DisorderAtomData)
                                                    value (Handle)
                                                        serial_number: 40                                                         value (DisorderAtomData)
                                                            assembly: 1                                                             group: 2 


                                            item (Handle)
                                                serial_number: 41                                                 value (FileOrdering)
                                                    value (Handle)
                                                        serial_number: 42                                                         value (FileOrdering)
                                                            file_order: 67 


                            item (Handle)
                                serial_number: 43                                 value (Atom3d)
                                    element (Element)
                                        code: 2 
                                    formal_charge: 0                                     label: 'H19A'                                     site (Handle)
                                        serial_number: 44                                         value (Site)
                                            coding: 0                                             orthogonal (Vector)
                                                vector (Container)
                                                    count: 3                                                     item: -1.127                                                     item: 1.928                                                     item: 8.639 

                                            fractional (Vector)
                                                vector (Container)
                                                    count: 3                                                     item: -0.018                                                     item: 0.139                                                     item: 0.384 

                                            uncertain_value (UncertainValue)
                                                value: 0.460                                                 packed: 33554432 
                                            uncertainty (Handle)
                                                serial_number: 45                                                 value (Container)
                                                    count: 3                                                     item (Uncertainty)
                                                        packed: 100663296 
                                                    item (Uncertainty)
                                                        packed: 100663296 
                                                    item (Uncertainty)
                                                        packed: 100663296 


                                            adps (Handle)
                                                serial_number: 46                                                 value (AtomicDisplacementParameters)
                                                    uvalues (Container)
                                                        count: 6                                                         item (UncertainValue)
                                                            value: 0.189                                                             packed: 16777215 
                                                        item (UncertainValue)
                                                            value: 0.189                                                             packed: 16777215 
                                                        item (UncertainValue)
                                                            value: 0.189                                                             packed: 16777215 
                                                        item (UncertainValue)
                                                            value: -0.000                                                             packed: 16777215 
                                                        item (UncertainValue)
                                                            value: 0.021                                                             packed: 16777215 
                                                        item (UncertainValue)
                                                            value: -0.000                                                             packed: 16777215 

                                                    type (AtomicDisplacementParameters::Type)
                                                        enumerator: 1 
                                                    u_equivalent: 0.189 


                                    annotations (Annotations)
                                        annotations (Container)
                                            count: 2                                             item (Handle)
                                                serial_number: 47                                                 value (DisorderAtomData)
                                                    value (Handle)
                                                        serial_number: 48                                                         value (DisorderAtomData)
                                                            assembly: 1                                                             group: 2 


                                            item (Handle)
                                                serial_number: 49                                                 value (FileOrdering)
                                                    value (Handle)
                                                        serial_number: 50                                                         value (FileOrdering)
                                                            file_order: 68 


                            item (Handle)
                                serial_number: 51                                 value (Atom3d)
                                    element (Element)
                                        code: 1 
                                    formal_charge: 0                                     label: 'C17A'                                     site (Handle)
                                        serial_number: 52                                         value (Site)
                                            coding: 0                                             orthogonal (Vector)
                                                vector (Container)
                                                    count: 3                                                     item: 0.605                                                     item: 1.242                                                     item: 9.427 

                                            fractional (Vector)
                                                vector (Container)
                                                    count: 3                                                     item: 0.167                                                     item: 0.089                                                     item: 0.419 

                                            uncertain_value (UncertainValue)
                                                value: 0.460                                                 packed: 33554432 
                                            uncertainty (Handle)
                                                serial_number: 53                                                 value (Container)
                                                    count: 3                                                     item (Uncertainty)
                                                        packed: 67108880 
                                                    item (Uncertainty)
                                                        packed: 67108878 
                                                    item (Uncertainty)
                                                        packed: 67108869 


                                            adps (Handle)
                                                serial_number: 54                                                 value (AtomicDisplacementParameters)
                                                    uvalues (Container)
                                                        count: 6                                                         item (UncertainValue)
                                                            value: 0.092                                                             packed: 50331656 
                                                        item (UncertainValue)
                                                            value: 0.125                                                             packed: 50331659 
                                                        item (UncertainValue)
                                                            value: 0.128                                                             packed: 50331659 
                                                        item (UncertainValue)
                                                            value: -0.010                                                             packed: 50331655 
                                                        item (UncertainValue)
                                                            value: -0.049                                                             packed: 50331657 
                                                        item (UncertainValue)
                                                            value: 0.027                                                             packed: 50331657 

                                                    type (AtomicDisplacementParameters::Type)
                                                        enumerator: 0 
                                                    u_equivalent: 0.120 


                                    annotations (Annotations)
                                        annotations (Container)
                                            count: 2                                             item (Handle)
                                                serial_number: 55                                                 value (DisorderAtomData)
                                                    value (Handle)
                                                        serial_number: 56                                                         value (DisorderAtomData)
                                                            assembly: 1                                                             group: 2 


                                            item (Handle)
                                                serial_number: 57                                                 value (FileOrdering)
                                                    value (Handle)
                                                        serial_number: 58                                                         value (FileOrdering)
                                                            file_order: 69 


                            item (Handle)
                                serial_number: 59                                 value (Atom3d)
                                    element (Element)
                                        code: 2 
                                    formal_charge: 0                                     label: 'H17A'                                     site (Handle)
                                        serial_number: 60                                         value (Site)
                                            coding: 0                                             orthogonal (Vector)
                                                vector (Container)
                                                    count: 3                                                     item: 0.524                                                     item: 1.669                                                     item: 10.248 

                                            fractional (Vector)
                                                vector (Container)
                                                    count: 3                                                     item: 0.168                                                     item: 0.120                                                     item: 0.456 

                                            uncertain_value (UncertainValue)
                                                value: 0.460                                                 packed: 33554432 
                                            uncertainty (Handle)
                                                serial_number: 61                                                 value (Container)
                                                    count: 3                                                     item (Uncertainty)
                                                        packed: 100663296 
                                                    item (Uncertainty)
                                                        packed: 100663296 
                                                    item (Uncertainty)
                                                        packed: 100663296 


                                            adps (Handle)
                                                serial_number: 62                                                 value (AtomicDisplacementParameters)
                                                    uvalues (Container)
                                                        count: 6                                                         item (UncertainValue)
                                                            value: 0.144                                                             packed: 16777215 
                                                        item (UncertainValue)
                                                            value: 0.144                                                             packed: 16777215 
                                                        item (UncertainValue)
                                                            value: 0.144                                                             packed: 16777215 
                                                        item (UncertainValue)
                                                            value: -0.000                                                             packed: 16777215 
                                                        item (UncertainValue)
                                                            value: 0.016                                                             packed: 16777215 
                                                        item (UncertainValue)
                                                            value: -0.000                                                             packed: 16777215 

                                                    type (AtomicDisplacementParameters::Type)
                                                        enumerator: 1 
                                                    u_equivalent: 0.144 


                                    annotations (Annotations)
                                        annotations (Container)
                                            count: 2                                             item (Handle)
                                                serial_number: 63                                                 value (DisorderAtomData)
                                                    value (Handle)
                                                        serial_number: 64                                                         value (DisorderAtomData)
                                                            assembly: 1                                                             group: 2 


                                            item (Handle)
                                                serial_number: 65                                                 value (FileOrdering)
                                                    value (Handle)
                                                        serial_number: 66                                                         value (FileOrdering)
                                                            file_order: 70 


                            item (Handle)
                                serial_number: 67                                 value (Atom3d)
                                    element (Element)
                                        code: 1 
                                    formal_charge: 0                                     label: 'C22A'                                     site (Handle)
                                        serial_number: 68                                         value (Site)
                                            coding: 0                                             orthogonal (Vector)
                                                vector (Container)
                                                    count: 3                                                     item: 1.714                                                     item: 0.447                                                     item: 9.162 

                                            fractional (Vector)
                                                vector (Container)
                                                    count: 3                                                     item: 0.277                                                     item: 0.032                                                     item: 0.408 

                                            uncertain_value (UncertainValue)
                                                value: 0.460                                                 packed: 33554432 
                                            uncertainty (Handle)
                                                serial_number: 69                                                 value (Container)
                                                    count: 3                                                     item (Uncertainty)
                                                        packed: 67108879 
                                                    item (Uncertainty)
                                                        packed: 67108879 
                                                    item (Uncertainty)
                                                        packed: 67108871 


                                            adps (Handle)
                                                serial_number: 70                                                 value (AtomicDisplacementParameters)
                                                    uvalues (Container)
                                                        count: 6                                                         item (UncertainValue)
                                                            value: 0.090                                                             packed: 50331656 
                                                        item (UncertainValue)
                                                            value: 0.074                                                             packed: 50331658 
                                                        item (UncertainValue)
                                                            value: 0.092                                                             packed: 50331656 
                                                        item (UncertainValue)
                                                            value: -0.027                                                             packed: 50331654 
                                                        item (UncertainValue)
                                                            value: -0.036                                                             packed: 50331655 
                                                        item (UncertainValue)
                                                            value: 0.043                                                             packed: 50331655 

                                                    type (AtomicDisplacementParameters::Type)
                                                        enumerator: 0 
                                                    u_equivalent: 0.089 


                                    annotations (Annotations)
                                        annotations (Container)
                                            count: 2                                             item (Handle)
                                                serial_number: 71                                                 value (DisorderAtomData)
                                                    value (Handle)
                                                        serial_number: 72                                                         value (DisorderAtomData)
                                                            assembly: 1                                                             group: 2 


                                            item (Handle)
                                                serial_number: 73                                                 value (FileOrdering)
                                                    value (Handle)
                                                        serial_number: 74                                                         value (FileOrdering)
                                                            file_order: 71 


                            item (Handle)
                                serial_number: 75                                 value (Atom3d)
                                    element (Element)
                                        code: 1 
                                    formal_charge: 0                                     label: 'C18A'                                     site (Handle)
                                        serial_number: 76                                         value (Site)
                                            coding: 0                                             orthogonal (Vector)
                                                vector (Container)
                                                    count: 3                                                     item: 1.835                                                     item: -0.193                                                     item: 7.935 

                                            fractional (Vector)
                                                vector (Container)
                                                    count: 3                                                     item: 0.275                                                     item: -0.014                                                     item: 0.353 

                                            uncertain_value (UncertainValue)
                                                value: 0.460                                                 packed: 33554432 
                                            uncertainty (Handle)
                                                serial_number: 77                                                 value (Container)
                                                    count: 3                                                     item (Uncertainty)
                                                        packed: 67108878 
                                                    item (Uncertainty)
                                                        packed: 67108877 
                                                    item (Uncertainty)
                                                        packed: 67108871 


                                            adps (Handle)
                                                serial_number: 78                                                 value (AtomicDisplacementParameters)
                                                    uvalues (Container)
                                                        count: 6                                                         item (UncertainValue)
                                                            value: 0.140                                                             packed: 50331659 
                                                        item (UncertainValue)
                                                            value: 0.101                                                             packed: 50331660 
                                                        item (UncertainValue)
                                                            value: 0.093                                                             packed: 50331656 
                                                        item (UncertainValue)
                                                            value: -0.036                                                             packed: 50331656 
                                                        item (UncertainValue)
                                                            value: -0.061                                                             packed: 50331656 
                                                        item (UncertainValue)
                                                            value: 0.027                                                             packed: 50331655 

                                                    type (AtomicDisplacementParameters::Type)
                                                        enumerator: 0 
                                                    u_equivalent: 0.117 


                                    annotations (Annotations)
                                        annotations (Container)
                                            count: 2                                             item (Handle)
                                                serial_number: 79                                                 value (DisorderAtomData)
                                                    value (Handle)
                                                        serial_number: 80                                                         value (DisorderAtomData)
                                                            assembly: 1                                                             group: 2 


                                            item (Handle)
                                                serial_number: 81                                                 value (FileOrdering)
                                                    value (Handle)
                                                        serial_number: 82                                                         value (FileOrdering)
                                                            file_order: 72 


                            item (Handle)
                                serial_number: 83                                 value (Atom3d)
                                    element (Element)
                                        code: 2 
                                    formal_charge: 0                                     label: 'H18A'                                     site (Handle)
                                        serial_number: 84                                         value (Site)
                                            coding: 0                                             orthogonal (Vector)
                                                vector (Container)
                                                    count: 3                                                     item: 2.577                                                     item: -0.724                                                     item: 7.758 

                                            fractional (Vector)
                                                vector (Container)
                                                    count: 3                                                     item: 0.349                                                     item: -0.052                                                     item: 0.345 

                                            uncertain_value (UncertainValue)
                                                value: 0.460                                                 packed: 33554432 
                                            uncertainty (Handle)
                                                serial_number: 85                                                 value (Container)
                                                    count: 3                                                     item (Uncertainty)
                                                        packed: 100663296 
                                                    item (Uncertainty)
                                                        packed: 100663296 
                                                    item (Uncertainty)
                                                        packed: 100663296 


                                            adps (Handle)
                                                serial_number: 86                                                 value (AtomicDisplacementParameters)
                                                    uvalues (Container)
                                                        count: 6                                                         item (UncertainValue)
                                                            value: 0.140                                                             packed: 16777215 
                                                        item (UncertainValue)
                                                            value: 0.140                                                             packed: 16777215 
                                                        item (UncertainValue)
                                                            value: 0.140                                                             packed: 16777215 
                                                        item (UncertainValue)
                                                            value: -0.000                                                             packed: 16777215 
                                                        item (UncertainValue)
                                                            value: 0.015                                                             packed: 16777215 
                                                        item (UncertainValue)
                                                            value: -0.000                                                             packed: 16777215 

                                                    type (AtomicDisplacementParameters::Type)
                                                        enumerator: 1 
                                                    u_equivalent: 0.140 


                                    annotations (Annotations)
                                        annotations (Container)
                                            count: 2                                             item (Handle)
                                                serial_number: 87                                                 value (DisorderAtomData)
                                                    value (Handle)
                                                        serial_number: 88                                                         value (DisorderAtomData)
                                                            assembly: 1                                                             group: 2 


                                            item (Handle)
                                                serial_number: 89                                                 value (FileOrdering)
                                                    value (Handle)
                                                        serial_number: 90                                                         value (FileOrdering)
                                                            file_order: 73 


                item (Handle)
                    serial_number: 91                     value (DisorderGroup)
                        atoms (Container)
                            count: 0 


            suppressed_atoms: 1 


crystal_structure_unit: 0
molecules: 0: atom selection: 0: 0	1: 1	2: 2	3: 3	4: 4	5: 5	6: 6	7: 7	8: 8	9: 9	10: 10	11: 11	12: 12	13: 13	14: 14	15: 15	16: 16	17: 17	18: 18	19: 19	20: 20	21: 21	22: 22	23: 23	24: 24	25: 25	26: 26	27: 27	28: 28	29: 29	30: 30	31: 31	32: 32	33: 33	34: 34	35: 35	36: 36	37: 37	38: 38	39: 39	40: 40	41: 41	42: 42	43: 43	44: 44	45: 45	46: 46	47: 47	48: 48	49: 49	50: 50	51: 51	52: 52	53: 53	54: 54	55: 55	56: 56	57: 57	58: 58	59: 59	60: 60	61: 61	62: 62	63: 63	64: 64	65: 65	66: 66	67: 67	68: 68	69: 69	70: 70	71: 71	72: 72	73: 73	74: 74	75: 75	76: 76	77: 77	78: 78	79: 79	80: 80	81: 81	82: 82	83: 83	84: 84	85: 85	86: 86	87: 87	88: 88	89: 89	90: 90	91: 91	92: 92	93: 93	94: 94	95: 95	96: 96	97: 97	98: 98	99: 99	100: 100	101: 101	102: 102	103: 103	104: 104	105: 105	106: 106	107: 107	108: 108	109: 109	110: 110	111: 111	112: 112	113: 113	114: 114	115: 115	116: 116	117: 117	118: 118	119: 119	120: 120	121: 121	122: 122	123: 123	124: 124	125: 125	126: 126	127: 127	128: 128	129: 129	130: 130	131: 131	
bond selection: 0: 0	1: 1	2: 2	3: 3	4: 4	5: 5	6: 6	7: 7	8: 8	9: 9	10: 10	11: 11	12: 12	13: 13	14: 14	15: 15	16: 16	17: 17	18: 18	19: 19	20: 20	21: 21	22: 22	23: 23	24: 24	25: 25	26: 26	27: 27	28: 28	29: 29	30: 30	31: 31	32: 32	33: 33	34: 34	35: 35	36: 36	37: 37	38: 38	39: 39	40: 40	41: 41	42: 42	43: 43	44: 44	45: 45	46: 46	47: 47	48: 48	49: 49	50: 50	51: 51	52: 52	53: 53	54: 54	55: 55	56: 56	57: 57	58: 58	59: 59	60: 60	61: 61	62: 62	63: 63	64: 64	65: 65	66: 66	67: 67	68: 68	69: 69	70: 70	71: 71	72: 72	73: 73	74: 74	75: 75	76: 76	77: 77	78: 78	79: 79	80: 80	81: 81	82: 82	83: 83	84: 84	85: 85	86: 86	87: 87	88: 88	89: 89	90: 90	91: 91	92: 92	93: 93	94: 94	95: 95	96: 96	97: 97	98: 98	99: 99	100: 100	101: 101	102: 102	103: 103	104: 104	105: 105	106: 106	107: 107	108: 108	109: 109	110: 110	111: 111	112: 112	113: 113	114: 114	115: 115	116: 116	117: 117	118: 118	119: 119	120: 120	121: 121	122: 122	123: 123	124: 124	125: 125	126: 126	127: 127	128: 128	129: 129	130: 130	131: 131	132: 132	133: 133	134: 134	135: 135	136: 136	137: 137	138: 138	139: 139	140: 140	141: 141	142: 142	
atoms: 132, bonds: 143
0: element: Co, formal_charge: 0, radius: 1.260, label: Co1, site: orth:    4.991   4.226   8.259, frac:    0.599   0.304   0.368, sof: 1.000, uncertainty: 0: Precision: 5 Uncertainty: 4	1: Precision: 5 Uncertainty: 3	2: Precision: 5 Uncertainty: 2	, atomic displacement parameters: type: 0, u(1,1): 0.0390(3), u(2,2): 0.0470(3), u(3,3): 0.0382(2), u(1,2): -0.0081(2), u(1,3): -0.01559(18), u(2,3): 0.0016(2)
1: element: O, formal_charge: 0, radius: 0.680, label: O3, site: orth:    5.896   5.651   9.233, frac:    0.702   0.407   0.411, sof: 1.000, uncertainty: 0: Precision: 4 Uncertainty: 2	1: Precision: 5 Uncertainty: 16	2: Precision: 5 Uncertainty: 9	, atomic displacement parameters: type: 0, u(1,1): 0.0309(12), u(2,2): 0.0595(14), u(3,3): 0.0491(13), u(1,2): -0.0133(10), u(1,3): -0.0108(10), u(2,3): -0.0044(11)
2: element: N, formal_charge: 0, radius: 0.680, label: N4, site: orth:    0.524  -1.839   2.847, frac:    0.085  -0.132   0.127, sof: 1.000, uncertainty: 0: Precision: 4 Uncertainty: 2	1: Precision: 4 Uncertainty: 2	2: Precision: 5 Uncertainty: 12	, atomic displacement parameters: type: 0, u(1,1): 0.0322(14), u(2,2): 0.0576(18), u(3,3): 0.0508(17), u(1,2): 0.0077(13), u(1,3): -0.0086(12), u(2,3): -0.0043(14)
3: element: N, formal_charge: 0, radius: 0.680, label: N3, site: orth:    1.987  -0.210   2.679, frac:    0.232  -0.015   0.119, sof: 1.000, uncertainty: 0: Precision: 4 Uncertainty: 2	1: Precision: 4 Uncertainty: 2	2: Precision: 5 Uncertainty: 11	, atomic displacement parameters: type: 0, u(1,1): 0.0308(14), u(2,2): 0.0637(18), u(3,3): 0.0439(16), u(1,2): 0.0020(13), u(1,3): -0.0055(12), u(2,3): -0.0071(14)
4: element: O, formal_charge: 0, radius: 0.680, label: O1, site: orth:    5.257   2.718   9.495, frac:    0.640   0.196   0.422, sof: 1.000, uncertainty: 0: Precision: 4 Uncertainty: 3	1: Precision: 5 Uncertainty: 18	2: Precision: 5 Uncertainty: 11	, atomic displacement parameters: type: 0, u(1,1): 0.0854(19), u(2,2): 0.0557(15), u(3,3): 0.0651(16), u(1,2): -0.0158(14), u(1,3): -0.0196(14), u(2,3): 0.0177(13)
5: element: N, formal_charge: 0, radius: 0.680, label: N2, site: orth:    4.574   3.568   4.236, frac:    0.512   0.257   0.188, sof: 1.000, uncertainty: 0: Precision: 4 Uncertainty: 3	1: Precision: 4 Uncertainty: 2	2: Precision: 5 Uncertainty: 11	, atomic displacement parameters: type: 0, u(1,1): 0.0470(16), u(2,2): 0.0651(19), u(3,3): 0.0365(15), u(1,2): -0.0052(14), u(1,3): -0.0038(12), u(2,3): -0.0067(14)
6: element: N, formal_charge: 0, radius: 0.680, label: N1, site: orth:    5.226   4.080   6.262, frac:    0.601   0.294   0.279, sof: 1.000, uncertainty: 0: Precision: 4 Uncertainty: 3	1: Precision: 4 Uncertainty: 2	2: Precision: 5 Uncertainty: 12	, atomic displacement parameters: type: 0, u(1,1): 0.0425(15), u(2,2): 0.0628(19), u(3,3): 0.0444(15), u(1,2): -0.0077(14), u(1,3): -0.0079(12), u(2,3): -0.0046(14)
7: element: O, formal_charge: 0, radius: 0.680, label: O2, site: orth:    3.683   2.078   8.134, frac:    0.465   0.150   0.362, sof: 1.000, uncertainty: 0: Precision: 4 Uncertainty: 3	1: Precision: 4 Uncertainty: 2	2: Precision: 5 Uncertainty: 12	, atomic displacement parameters: type: 0, u(1,1): 0.090(2), u(2,2): 0.084(2), u(3,3): 0.0665(18), u(1,2): -0.0182(16), u(1,3): -0.0244(15), u(2,3): 0.0307(15)
8: element: O, formal_charge: 0, radius: 0.680, label: O4, site: orth:    7.726   4.999   8.250, frac:    0.877   0.360   0.367, sof: 1.000, uncertainty: 0: Precision: 4 Uncertainty: 3	1: Precision: 4 Uncertainty: 3	2: Precision: 5 Uncertainty: 13	, atomic displacement parameters: type: 0, u(1,1): 0.0417(15), u(2,2): 0.147(3), u(3,3): 0.090(2), u(1,2): -0.0030(17), u(1,3): -0.0113(14), u(2,3): -0.068(2)
9: element: C, formal_charge: 0, radius: 0.680, label: C25, site: orth:    7.594   7.681  10.566, frac:    0.890   0.553   0.470, sof: 1.000, uncertainty: 0: Precision: 4 Uncertainty: 3	1: Precision: 4 Uncertainty: 2	2: Precision: 5 Uncertainty: 13	, atomic displacement parameters: type: 0, u(1,1): 0.0259(15), u(2,2): 0.0526(19), u(3,3): 0.0409(18), u(1,2): -0.0117(14), u(1,3): -0.0064(13), u(2,3): 0.0033(15)
10: element: C, formal_charge: 0, radius: 0.680, label: C24, site: orth:    7.920   6.392  10.163, frac:    0.918   0.460   0.452, sof: 1.000, uncertainty: 0: Precision: 4 Uncertainty: 3	1: Precision: 4 Uncertainty: 2	2: Precision: 5 Uncertainty: 13	, atomic displacement parameters: type: 0, u(1,1): 0.0270(16), u(2,2): 0.0542(19), u(3,3): 0.0400(18), u(1,2): -0.0125(14), u(1,3): -0.0060(13), u(2,3): -0.0022(15)
11: element: C, formal_charge: 0, radius: 0.680, label: C8, site: orth:    0.708  -0.585   2.510, frac:    0.100  -0.042   0.112, sof: 1.000, uncertainty: 0: Precision: 4 Uncertainty: 3	1: Precision: 4 Uncertainty: 3	2: Precision: 5 Uncertainty: 14	, atomic displacement parameters: type: 0, u(1,1): 0.0308(17), u(2,2): 0.062(2), u(3,3): 0.0448(19), u(1,2): 0.0062(15), u(1,3): -0.0082(14), u(2,3): -0.0081(17)
12: element: H, formal_charge: 0, radius: 0.230, label: H8, site: orth:    0.037  -0.024   2.193, frac:    0.028  -0.002   0.098, sof: 1.000, uncertainty: 0: Precision: 6 Uncertainty: 0	1: Precision: 6 Uncertainty: 0	2: Precision: 6 Uncertainty: 0	, atomic displacement parameters: type: 1, u(1,1): 0.056, u(2,2): 0.056, u(3,3): 0.056, u(1,2): -3.83e-18, u(1,3): 0.00613, u(2,3): -3.83e-18
13: element: C, formal_charge: 0, radius: 0.68, label: C26, site: orth:    8.293   8.198  11.657, frac:    0.973   0.590   0.519, sof: 1, uncertainty: 0: Precision: 4 Uncertainty: 3	1: Precision: 4 Uncertainty: 2	2: Precision: 5 Uncertainty: 14	, atomic displacement parameters: type: 0, u(1,1): 0.0308(16), u(2,2): 0.050(2), u(3,3): 0.0490(19), u(1,2): -0.0087(15), u(1,3): -0.0061(14), u(2,3): -0.0032(15)
14: element: H, formal_charge: 0, radius: 0.23, label: H26, site: orth:    8.079   9.051  11.959, frac:    0.955   0.652   0.532, sof: 1, uncertainty: 0: Precision: 6 Uncertainty: 0	1: Precision: 6 Uncertainty: 0	2: Precision: 6 Uncertainty: 0	, atomic displacement parameters: type: 1, u(1,1): 0.053, u(2,2): 0.053, u(3,3): 0.053, u(1,2): -3.62e-18, u(1,3): 0.00581, u(2,3): -3.62e-18
15: element: C, formal_charge: 0, radius: 0.68, label: C7, site: orth:    2.515   1.088   2.447, frac:    0.283   0.078   0.109, sof: 1, uncertainty: 0: Precision: 4 Uncertainty: 3	1: Precision: 4 Uncertainty: 3	2: Precision: 5 Uncertainty: 14	, atomic displacement parameters: type: 0, u(1,1): 0.0305(17), u(2,2): 0.064(2), u(3,3): 0.0409(18), u(1,2): 0.0023(15), u(1,3): 0.0004(14), u(2,3): -0.0101(16)
16: element: C, formal_charge: 0, radius: 0.68, label: C27, site: orth:    6.549   8.512   9.895, frac:    0.776   0.613   0.440, sof: 1, uncertainty: 0: Precision: 4 Uncertainty: 3	1: Precision: 4 Uncertainty: 2	2: Precision: 5 Uncertainty: 15	, atomic displacement parameters: type: 0, u(1,1): 0.0323(17), u(2,2): 0.051(2), u(3,3): 0.055(2), u(1,2): -0.0123(15), u(1,3): -0.0113(15), u(2,3): 0.0045(16)
17: element: C, formal_charge: 0, radius: 0.68, label: C23, site: orth:    7.145   5.631   9.110, frac:    0.828   0.405   0.405, sof: 1, uncertainty: 0: Precision: 4 Uncertainty: 3	1: Precision: 4 Uncertainty: 3	2: Precision: 5 Uncertainty: 15	, atomic displacement parameters: type: 0, u(1,1): 0.0342(18), u(2,2): 0.059(2), u(3,3): 0.049(2), u(1,2): -0.0063(16), u(1,3): -0.0106(15), u(2,3): -0.0097(17)
18: element: C, formal_charge: 0, radius: 0.68, label: C3, site: orth:    3.802   2.947   3.200, frac:    0.422   0.212   0.142, sof: 1, uncertainty: 0: Precision: 4 Uncertainty: 3	1: Precision: 4 Uncertainty: 3	2: Precision: 5 Uncertainty: 13	, atomic displacement parameters: type: 0, u(1,1): 0.0402(18), u(2,2): 0.064(2), u(3,3): 0.0351(17), u(1,2): -0.0020(16), u(1,3): -0.0034(14), u(2,3): -0.0093(15)
19: element: C, formal_charge: 0, radius: 0.68, label: C11, site: orth:    3.326   1.677   3.405, frac:    0.376   0.121   0.152, sof: 1, uncertainty: 0: Precision: 4 Uncertainty: 3	1: Precision: 4 Uncertainty: 3	2: Precision: 5 Uncertainty: 14	, atomic displacement parameters: type: 0, u(1,1): 0.0392(18), u(2,2): 0.066(2), u(3,3): 0.0355(17), u(1,2): 0.0013(16), u(1,3): -0.0064(14), u(2,3): -0.0035(16)
20: element: H, formal_charge: 0, radius: 0.23, label: H11, site: orth:    3.546   1.214   4.181, frac:    0.407   0.087   0.186, sof: 1, uncertainty: 0: Precision: 6 Uncertainty: 0	1: Precision: 6 Uncertainty: 0	2: Precision: 6 Uncertainty: 0	, atomic displacement parameters: type: 1, u(1,1): 0.057, u(2,2): 0.057, u(3,3): 0.057, u(1,2): -3.9e-18, u(1,3): 0.00624, u(2,3): -3.9e-18
21: element: C, formal_charge: 0, radius: 0.68, label: C9, site: orth:    1.757  -2.295   3.256, frac:    0.215  -0.165   0.145, sof: 1, uncertainty: 0: Precision: 4 Uncertainty: 3	1: Precision: 4 Uncertainty: 3	2: Precision: 5 Uncertainty: 15	, atomic displacement parameters: type: 0, u(1,1): 0.0373(19), u(2,2): 0.068(2), u(3,3): 0.060(2), u(1,2): 0.0101(16), u(1,3): -0.0098(17), u(2,3): 0.0039(18)
22: element: H, formal_charge: 0, radius: 0.23, label: H9, site: orth:    1.936  -3.158   3.553, frac:    0.236  -0.227   0.158, sof: 1, uncertainty: 0: Precision: 6 Uncertainty: 0	1: Precision: 6 Uncertainty: 0	2: Precision: 6 Uncertainty: 0	, atomic displacement parameters: type: 1, u(1,1): 0.067, u(2,2): 0.067, u(3,3): 0.067, u(1,2): -4.58e-18, u(1,3): 0.00734, u(2,3): -4.58e-18
23: element: C, formal_charge: 0, radius: 0.68, label: C10, site: orth:    2.658  -1.310   3.162, frac:    0.305  -0.094   0.141, sof: 1, uncertainty: 0: Precision: 4 Uncertainty: 3	1: Precision: 4 Uncertainty: 3	2: Precision: 5 Uncertainty: 15	, atomic displacement parameters: type: 0, u(1,1): 0.0306(17), u(2,2): 0.079(2), u(3,3): 0.057(2), u(1,2): 0.0102(17), u(1,3): -0.0080(16), u(2,3): 0.0002(19)
24: element: H, formal_charge: 0, radius: 0.23, label: H10, site: orth:    3.561  -1.360   3.380, frac:    0.400  -0.098   0.150, sof: 1, uncertainty: 0: Precision: 6 Uncertainty: 0	1: Precision: 6 Uncertainty: 0	2: Precision: 6 Uncertainty: 0	, atomic displacement parameters: type: 1, u(1,1): 0.068, u(2,2): 0.068, u(3,3): 0.068, u(1,2): -4.65e-18, u(1,3): 0.00745, u(2,3): -4.65e-18
25: element: C, formal_charge: 0, radius: 0.68, label: C12, site: orth:    4.381   3.373   5.541, frac:    0.507   0.243   0.247, sof: 1, uncertainty: 0: Precision: 4 Uncertainty: 3	1: Precision: 4 Uncertainty: 3	2: Precision: 5 Uncertainty: 14	, atomic displacement parameters: type: 0, u(1,1): 0.048(2), u(2,2): 0.072(2), u(3,3): 0.0401(18), u(1,2): -0.0161(18), u(1,3): -0.0066(15), u(2,3): -0.0045(18)
26: element: H, formal_charge: 0, radius: 0.23, label: H12, site: orth:    3.733   2.808   5.896, frac:    0.445   0.202   0.262, sof: 1, uncertainty: 0: Precision: 6 Uncertainty: 0	1: Precision: 6 Uncertainty: 0	2: Precision: 6 Uncertainty: 0	, atomic displacement parameters: type: 1, u(1,1): 0.065, u(2,2): 0.065, u(3,3): 0.065, u(1,2): -4.44e-18, u(1,3): 0.00712, u(2,3): -4.44e-18
27: element: C, formal_charge: 0, radius: 0.68, label: C28, site: orth:    6.413   8.524   8.518, frac:    0.747   0.614   0.379, sof: 1, uncertainty: 0: Precision: 4 Uncertainty: 4	1: Precision: 4 Uncertainty: 3	2: Precision: 5 Uncertainty: 16	, atomic displacement parameters: type: 0, u(1,1): 0.049(2), u(2,2): 0.070(2), u(3,3): 0.057(2), u(1,2): -0.0124(18), u(1,3): -0.0111(17), u(2,3): 0.0134(19)
28: element: H, formal_charge: 0, radius: 0.23, label: H28, site: orth:    6.987   8.017   7.992, frac:    0.799   0.577   0.356, sof: 1, uncertainty: 0: Precision: 6 Uncertainty: 0	1: Precision: 6 Uncertainty: 0	2: Precision: 6 Uncertainty: 0	, atomic displacement parameters: type: 1, u(1,1): 0.072, u(2,2): 0.072, u(3,3): 0.072, u(1,2): -4.92e-18, u(1,3): 0.00789, u(2,3): -4.92e-18
29: element: C, formal_charge: 0, radius: 0.68, label: C6, site: orth:    2.221   1.767   1.284, frac:    0.240   0.127   0.057, sof: 1, uncertainty: 0: Precision: 4 Uncertainty: 3	1: Precision: 4 Uncertainty: 3	2: Precision: 5 Uncertainty: 14	, atomic displacement parameters: type: 0, u(1,1): 0.050(2), u(2,2): 0.073(2), u(3,3): 0.0372(18), u(1,2): 0.0038(18), u(1,3): -0.0104(16), u(2,3): -0.0111(17)
30: element: H, formal_charge: 0, radius: 0.23, label: H6, site: orth:    1.691   1.369   0.631, frac:    0.179   0.099   0.028, sof: 1, uncertainty: 0: Precision: 6 Uncertainty: 0	1: Precision: 6 Uncertainty: 0	2: Precision: 6 Uncertainty: 0	, atomic displacement parameters: type: 1, u(1,1): 0.066, u(2,2): 0.066, u(3,3): 0.066, u(1,2): -4.51e-18, u(1,3): 0.00723, u(2,3): -4.51e-18
31: element: C, formal_charge: 0, radius: 0.68, label: C5, site: orth:    2.715   3.027   1.096, frac:    0.288   0.218   0.049, sof: 1, uncertainty: 0: Precision: 4 Uncertainty: 4	1: Precision: 4 Uncertainty: 3	2: Precision: 5 Uncertainty: 15	, atomic displacement parameters: type: 0, u(1,1): 0.067(2), u(2,2): 0.074(3), u(3,3): 0.0369(19), u(1,2): 0.005(2), u(1,3): -0.0118(17), u(2,3): -0.0011(18)
32: element: H, formal_charge: 0, radius: 0.23, label: H5, site: orth:    2.519   3.479   0.307, frac:    0.259   0.250   0.014, sof: 1, uncertainty: 0: Precision: 6 Uncertainty: 0	1: Precision: 6 Uncertainty: 0	2: Precision: 6 Uncertainty: 0	, atomic displacement parameters: type: 1, u(1,1): 0.073, u(2,2): 0.073, u(3,3): 0.073, u(1,2): -4.99e-18, u(1,3): 0.008, u(2,3): -4.99e-18
33: element: C, formal_charge: 0, radius: 0.68, label: C4, site: orth:    3.496   3.641   2.050, frac:    0.378   0.262   0.091, sof: 1, uncertainty: 0: Precision: 4 Uncertainty: 4	1: Precision: 4 Uncertainty: 3	2: Precision: 5 Uncertainty: 15	, atomic displacement parameters: type: 0, u(1,1): 0.062(2), u(2,2): 0.063(2), u(3,3): 0.0419(19), u(1,2): -0.0019(18), u(1,3): -0.0051(17), u(2,3): -0.0026(17)
34: element: H, formal_charge: 0, radius: 0.23, label: H4, site: orth:    3.810   4.506   1.920, frac:    0.409   0.324   0.085, sof: 1, uncertainty: 0: Precision: 6 Uncertainty: 0	1: Precision: 6 Uncertainty: 0	2: Precision: 6 Uncertainty: 0	, atomic displacement parameters: type: 1, u(1,1): 0.068, u(2,2): 0.068, u(3,3): 0.068, u(1,2): -4.65e-18, u(1,3): 0.00745, u(2,3): -4.65e-18
35: element: C, formal_charge: 0, radius: 0.68, label: C2, site: orth:    5.613   4.450   4.121, frac:    0.616   0.320   0.183, sof: 1, uncertainty: 0: Precision: 4 Uncertainty: 4	1: Precision: 4 Uncertainty: 3	2: Precision: 5 Uncertainty: 16	, atomic displacement parameters: type: 0, u(1,1): 0.064(2), u(2,2): 0.080(3), u(3,3): 0.048(2), u(1,2): -0.021(2), u(1,3): 0.0058(18), u(2,3): -0.008(2)
36: element: H, formal_charge: 0, radius: 0.23, label: H2, site: orth:    5.982   4.779   3.333, frac:    0.645   0.344   0.148, sof: 1, uncertainty: 0: Precision: 6 Uncertainty: 0	1: Precision: 6 Uncertainty: 0	2: Precision: 6 Uncertainty: 0	, atomic displacement parameters: type: 1, u(1,1): 0.077, u(2,2): 0.077, u(3,3): 0.077, u(1,2): -5.26e-18, u(1,3): 0.00843, u(2,3): -5.26e-18
37: element: C, formal_charge: 0, radius: 0.68, label: C14, site: orth:    3.950   0.875  10.187, frac:    0.515   0.063   0.453, sof: 1, uncertainty: 0: Precision: 4 Uncertainty: 4	1: Precision: 4 Uncertainty: 2	2: Precision: 5 Uncertainty: 15	, atomic displacement parameters: type: 0, u(1,1): 0.075(2), u(2,2): 0.044(2), u(3,3): 0.052(2), u(1,2): -0.0083(18), u(1,3): -0.0160(19), u(2,3): 0.0103(16)
38: element: C, formal_charge: 0, radius: 0.68, label: C32, site: orth:    5.691   9.286  10.641, frac:    0.697   0.668   0.473, sof: 1, uncertainty: 0: Precision: 4 Uncertainty: 4	1: Precision: 4 Uncertainty: 3	2: Precision: 5 Uncertainty: 18	, atomic displacement parameters: type: 0, u(1,1): 0.046(2), u(2,2): 0.070(3), u(3,3): 0.076(3), u(1,2): 0.0022(18), u(1,3): -0.0112(19), u(2,3): -0.004(2)
39: element: H, formal_charge: 0, radius: 0.23, label: H32, site: orth:    5.767   9.292  11.568, frac:    0.715   0.669   0.515, sof: 1, uncertainty: 0: Precision: 6 Uncertainty: 0	1: Precision: 6 Uncertainty: 0	2: Precision: 6 Uncertainty: 0	, atomic displacement parameters: type: 1, u(1,1): 0.078, u(2,2): 0.078, u(3,3): 0.078, u(1,2): -5.33e-18, u(1,3): 0.00854, u(2,3): -5.33e-18
40: element: C, formal_charge: 0, radius: 0.68, label: C13, site: orth:    4.311   1.928   9.186, frac:    0.541   0.139   0.409, sof: 1, uncertainty: 0: Precision: 4 Uncertainty: 4	1: Precision: 4 Uncertainty: 3	2: Precision: 5 Uncertainty: 17	, atomic displacement parameters: type: 0, u(1,1): 0.075(3), u(2,2): 0.051(2), u(3,3): 0.055(2), u(1,2): -0.0042(19), u(1,3): -0.014(2), u(2,3): 0.0094(18)
41: element: C, formal_charge: 0, radius: 0.68, label: C15, site: orth:    2.693   0.315  10.279, frac:    0.389   0.023   0.457, sof: 1, uncertainty: 0: Precision: 4 Uncertainty: 4	1: Precision: 4 Uncertainty: 3	2: Precision: 5 Uncertainty: 17	, atomic displacement parameters: type: 0, u(1,1): 0.079(3), u(2,2): 0.046(2), u(3,3): 0.068(2), u(1,2): -0.0138(19), u(1,3): -0.030(2), u(2,3): 0.0176(18)
42: element: C, formal_charge: 0, radius: 0.68, label: C1, site: orth:    5.995   4.750   5.377, frac:    0.669   0.342   0.239, sof: 1, uncertainty: 0: Precision: 4 Uncertainty: 4	1: Precision: 4 Uncertainty: 3	2: Precision: 5 Uncertainty: 16	, atomic displacement parameters: type: 0, u(1,1): 0.052(2), u(2,2): 0.071(3), u(3,3): 0.059(2), u(1,2): -0.0188(19), u(1,3): -0.0039(18), u(2,3): -0.0101(19)
43: element: H, formal_charge: 0, radius: 0.23, label: H1, site: orth:    6.685   5.331   5.602, frac:    0.742   0.384   0.249, sof: 1, uncertainty: 0: Precision: 6 Uncertainty: 0	1: Precision: 6 Uncertainty: 0	2: Precision: 6 Uncertainty: 0	, atomic displacement parameters: type: 1, u(1,1): 0.074, u(2,2): 0.074, u(3,3): 0.074, u(1,2): -5.06e-18, u(1,3): 0.00811, u(2,3): -5.06e-18
44: element: C, formal_charge: 0, radius: 0.68, label: C16, site: orth:    2.459  -0.544  11.339, frac:    0.377  -0.039   0.505, sof: 1, uncertainty: 0: Precision: 4 Uncertainty: 4	1: Precision: 4 Uncertainty: 3	2: Precision: 5 Uncertainty: 17	, atomic displacement parameters: type: 0, u(1,1): 0.067(3), u(2,2): 0.054(2), u(3,3): 0.081(3), u(1,2): -0.0146(19), u(1,3): -0.018(2), u(2,3): 0.021(2)
45: element: H, formal_charge: 0, radius: 0.23, label: H16, site: orth:    1.613  -0.921  11.421, frac:    0.292  -0.066   0.508, sof: 1, uncertainty: 0: Precision: 6 Uncertainty: 0	1: Precision: 6 Uncertainty: 0	2: Precision: 6 Uncertainty: 0	, atomic displacement parameters: type: 1, u(1,1): 0.083, u(2,2): 0.083, u(3,3): 0.083, u(1,2): -5.67e-18, u(1,3): 0.00909, u(2,3): -5.67e-18
46: element: C, formal_charge: 0, radius: 0.68, label: C29, site: orth:    5.426   9.288   7.917, frac:    0.640   0.669   0.352, sof: 1, uncertainty: 0: Precision: 4 Uncertainty: 4	1: Precision: 4 Uncertainty: 3	2: Precision: 4 Uncertainty: 2	, atomic displacement parameters: type: 0, u(1,1): 0.066(3), u(2,2): 0.094(3), u(3,3): 0.074(3), u(1,2): -0.010(2), u(1,3): -0.022(2), u(2,3): 0.032(2)
47: element: H, formal_charge: 0, radius: 0.23, label: H29, site: orth:    5.339   9.284   6.991, frac:    0.621   0.668   0.311, sof: 1, uncertainty: 0: Precision: 6 Uncertainty: 0	1: Precision: 6 Uncertainty: 0	2: Precision: 6 Uncertainty: 0	, atomic displacement parameters: type: 1, u(1,1): 0.096, u(2,2): 0.096, u(3,3): 0.096, u(1,2): -6.56e-18, u(1,3): 0.0105, u(2,3): -6.56e-18
48: element: C, formal_charge: 0, radius: 0.68, label: C30, site: orth:    4.582  10.049   8.674, frac:    0.563   0.724   0.386, sof: 1, uncertainty: 0: Precision: 4 Uncertainty: 5	1: Precision: 4 Uncertainty: 3	2: Precision: 4 Uncertainty: 2	, atomic displacement parameters: type: 0, u(1,1): 0.062(3), u(2,2): 0.086(3), u(3,3): 0.117(4), u(1,2): 0.008(2), u(1,3): -0.027(3), u(2,3): 0.028(3)
49: element: H, formal_charge: 0, radius: 0.23, label: H30, site: orth:    3.921  10.561   8.267, frac:    0.491   0.760   0.368, sof: 1, uncertainty: 0: Precision: 6 Uncertainty: 0	1: Precision: 6 Uncertainty: 0	2: Precision: 6 Uncertainty: 0	, atomic displacement parameters: type: 1, u(1,1): 0.11, u(2,2): 0.11, u(3,3): 0.11, u(1,2): -7.52e-18, u(1,3): 0.012, u(2,3): -7.52e-18
50: element: C, formal_charge: 0, radius: 0.68, label: C31, site: orth:    4.719  10.054  10.034, frac:    0.592   0.724   0.447, sof: 1, uncertainty: 0: Precision: 4 Uncertainty: 4	1: Precision: 4 Uncertainty: 3	2: Precision: 4 Uncertainty: 2	, atomic displacement parameters: type: 0, u(1,1): 0.059(3), u(2,2): 0.085(3), u(3,3): 0.116(4), u(1,2): 0.016(2), u(1,3): -0.010(3), u(2,3): -0.005(3)
51: element: H, formal_charge: 0, radius: 0.23, label: H31, site: orth:    4.152  10.577  10.552, frac:    0.540   0.761   0.470, sof: 1, uncertainty: 0: Precision: 6 Uncertainty: 0	1: Precision: 6 Uncertainty: 0	2: Precision: 6 Uncertainty: 0	, atomic displacement parameters: type: 1, u(1,1): 0.106, u(2,2): 0.106, u(3,3): 0.106, u(1,2): -7.25e-18, u(1,3): 0.0116, u(2,3): -7.25e-18
52: element: C, formal_charge: 0, radius: 0.68, label: C17, site: orth:    1.428   0.701   9.510, frac:    0.252   0.051   0.423, sof: 0.54, uncertainty: 0: Precision: 4 Uncertainty: 12	1: Precision: 4 Uncertainty: 12	2: Precision: 4 Uncertainty: 5	, atomic displacement parameters: type: 0, u(1,1): 0.075(6), u(2,2): 0.055(6), u(3,3): 0.088(7), u(1,2): -0.015(5), u(1,3): -0.035(6), u(2,3): 0.026(5)
53: element: C, formal_charge: 0, radius: 0.68, label: C18, site: orth:    1.325   0.278   8.189, frac:    0.226   0.020   0.364, sof: 0.54, uncertainty: 0: Precision: 4 Uncertainty: 10	1: Precision: 4 Uncertainty: 10	2: Precision: 4 Uncertainty: 5	, atomic displacement parameters: type: 0, u(1,1): 0.100(8), u(2,2): 0.096(10), u(3,3): 0.093(7), u(1,2): -0.025(6), u(1,3): -0.053(6), u(2,3): 0.023(6)
54: element: H, formal_charge: 0, radius: 0.23, label: H18, site: orth:    2.018  -0.207   7.802, frac:    0.292  -0.015   0.347, sof: 0.54, uncertainty: 0: Precision: 6 Uncertainty: 0	1: Precision: 6 Uncertainty: 0	2: Precision: 6 Uncertainty: 0	, atomic displacement parameters: type: 1, u(1,1): 0.121, u(2,2): 0.121, u(3,3): 0.121, u(1,2): -8.27e-18, u(1,3): 0.0133, u(2,3): -8.27e-18
55: element: C, formal_charge: 0, radius: 0.68, label: C19, site: orth:    0.188   0.581   7.450, frac:    0.102   0.042   0.332, sof: 0.54, uncertainty: 0: Precision: 4 Uncertainty: 11	1: Precision: 4 Uncertainty: 9	2: Precision: 4 Uncertainty: 4	, atomic displacement parameters: type: 0, u(1,1): 0.115(9), u(2,2): 0.140(12), u(3,3): 0.132(10), u(1,2): -0.035(7), u(1,3): -0.085(7), u(2,3): 0.038(8)
56: element: H, formal_charge: 0, radius: 0.23, label: H19, site: orth:    0.120   0.298   6.566, frac:    0.086   0.021   0.292, sof: 0.54, uncertainty: 0: Precision: 6 Uncertainty: 0	1: Precision: 6 Uncertainty: 0	2: Precision: 6 Uncertainty: 0	, atomic displacement parameters: type: 1, u(1,1): 0.164, u(2,2): 0.164, u(3,3): 0.164, u(1,2): -1.12e-17, u(1,3): 0.018, u(2,3): -1.12e-17
57: element: C, formal_charge: 0, radius: 0.68, label: C20, site: orth:   -0.846   1.306   8.029, frac:    0.004   0.094   0.357, sof: 0.54, uncertainty: 0: Precision: 4 Uncertainty: 9	1: Precision: 4 Uncertainty: 9	2: Precision: 4 Uncertainty: 5	, atomic displacement parameters: type: 0, u(1,1): 0.106(9), u(2,2): 0.132(11), u(3,3): 0.190(12), u(1,2): -0.017(7), u(1,3): -0.083(8), u(2,3): 0.054(9)
58: element: H, formal_charge: 0, radius: 0.23, label: H20, site: orth:   -1.607   1.508   7.533, frac:   -0.079   0.109   0.335, sof: 0.54, uncertainty: 0: Precision: 6 Uncertainty: 0	1: Precision: 6 Uncertainty: 0	2: Precision: 6 Uncertainty: 0	, atomic displacement parameters: type: 1, u(1,1): 0.18, u(2,2): 0.18, u(3,3): 0.18, u(1,2): -1.23e-17, u(1,3): 0.0197, u(2,3): -1.23e-17
59: element: C, formal_charge: 0, radius: 0.68, label: C21, site: orth:   -0.744   1.728   9.348, frac:    0.029   0.124   0.416, sof: 0.54, uncertainty: 0: Precision: 4 Uncertainty: 11	1: Precision: 4 Uncertainty: 9	2: Precision: 4 Uncertainty: 5	, atomic displacement parameters: type: 0, u(1,1): 0.088(7), u(2,2): 0.109(8), u(3,3): 0.196(12), u(1,2): 0.001(6), u(1,3): -0.054(9), u(2,3): 0.027(9)
60: element: H, formal_charge: 0, radius: 0.23, label: H21, site: orth:   -1.436   2.213   9.737, frac:   -0.037   0.159   0.433, sof: 0.54, uncertainty: 0: Precision: 6 Uncertainty: 0	1: Precision: 6 Uncertainty: 0	2: Precision: 6 Uncertainty: 0	, atomic displacement parameters: type: 1, u(1,1): 0.164, u(2,2): 0.164, u(3,3): 0.164, u(1,2): -1.12e-17, u(1,3): 0.018, u(2,3): -1.12e-17
61: element: C, formal_charge: 0, radius: 0.68, label: C22, site: orth:    0.393   1.427  10.090, frac:    0.153   0.103   0.449, sof: 0.54, uncertainty: 0: Precision: 4 Uncertainty: 13	1: Precision: 4 Uncertainty: 11	2: Precision: 4 Uncertainty: 4	, atomic displacement parameters: type: 0, u(1,1): 0.081(6), u(2,2): 0.094(7), u(3,3): 0.144(10), u(1,2): 0.008(5), u(1,3): -0.032(7), u(2,3): 0.013(8)
62: element: H, formal_charge: 0, radius: 0.23, label: H22, site: orth:    0.461   1.709  10.973, frac:    0.170   0.123   0.488, sof: 0.54, uncertainty: 0: Precision: 6 Uncertainty: 0	1: Precision: 6 Uncertainty: 0	2: Precision: 6 Uncertainty: 0	, atomic displacement parameters: type: 1, u(1,1): 0.131, u(2,2): 0.131, u(3,3): 0.131, u(1,2): -8.95e-18, u(1,3): 0.0144, u(2,3): -8.95e-18
63: element: O, formal_charge: 0, radius: 0.68, label: O3, site: orth:   11.315   8.239  13.239, frac:    1.298   0.593   0.589, sof: 1, uncertainty: 0: Precision: 4 Uncertainty: 2	1: Precision: 5 Uncertainty: 16	2: Precision: 5 Uncertainty: 9	, atomic displacement parameters: type: 0, u(1,1): 0.0309, u(2,2): 0.0595, u(3,3): 0.0491, u(1,2): -0.0133, u(1,3): -0.0108, u(2,3): -0.0044
64: element: O, formal_charge: 0, radius: 0.68, label: O4, site: orth:    9.485   8.891  14.223, frac:    1.123   0.640   0.633, sof: 1, uncertainty: 0: Precision: 4 Uncertainty: 3	1: Precision: 4 Uncertainty: 3	2: Precision: 5 Uncertainty: 13	, atomic displacement parameters: type: 0, u(1,1): 0.0417, u(2,2): 0.147, u(3,3): 0.09, u(1,2): -0.003, u(1,3): -0.0113, u(2,3): -0.068
65: element: C, formal_charge: 0, radius: 0.68, label: C25, site: orth:    9.617   6.209  11.906, frac:    1.110   0.447   0.530, sof: 1, uncertainty: 0: Precision: 4 Uncertainty: 3	1: Precision: 4 Uncertainty: 2	2: Precision: 5 Uncertainty: 13	, atomic displacement parameters: type: 0, u(1,1): 0.0259, u(2,2): 0.0526, u(3,3): 0.0409, u(1,2): -0.0117, u(1,3): -0.0064, u(2,3): 0.0033
66: element: C, formal_charge: 0, radius: 0.68, label: C24, site: orth:    9.290   7.498  12.309, frac:    1.082   0.540   0.548, sof: 1, uncertainty: 0: Precision: 4 Uncertainty: 3	1: Precision: 4 Uncertainty: 2	2: Precision: 5 Uncertainty: 13	, atomic displacement parameters: type: 0, u(1,1): 0.027, u(2,2): 0.0542, u(3,3): 0.04, u(1,2): -0.0125, u(1,3): -0.006, u(2,3): -0.0022
67: element: C, formal_charge: 0, radius: 0.68, label: C26, site: orth:    8.918   5.692  10.815, frac:    1.027   0.410   0.481, sof: 1, uncertainty: 0: Precision: 4 Uncertainty: 3	1: Precision: 4 Uncertainty: 2	2: Precision: 5 Uncertainty: 14	, atomic displacement parameters: type: 0, u(1,1): 0.0308, u(2,2): 0.05, u(3,3): 0.049, u(1,2): -0.0087, u(1,3): -0.0061, u(2,3): -0.0032
68: element: H, formal_charge: 0, radius: 0.23, label: H26, site: orth:    9.132   4.839  10.513, frac:    1.045   0.348   0.468, sof: 1, uncertainty: 0: Precision: 6 Uncertainty: 0	1: Precision: 6 Uncertainty: 0	2: Precision: 6 Uncertainty: 0	, atomic displacement parameters: type: 1, u(1,1): 0.053, u(2,2): 0.053, u(3,3): 0.053, u(1,2): -3.62e-18, u(1,3): 0.00581, u(2,3): -3.62e-18
69: element: C, formal_charge: 0, radius: 0.68, label: C27, site: orth:   10.662   5.378  12.577, frac:    1.224   0.387   0.560, sof: 1, uncertainty: 0: Precision: 4 Uncertainty: 3	1: Precision: 4 Uncertainty: 2	2: Precision: 5 Uncertainty: 15	, atomic displacement parameters: type: 0, u(1,1): 0.0323, u(2,2): 0.051, u(3,3): 0.055, u(1,2): -0.0123, u(1,3): -0.0113, u(2,3): 0.0045
70: element: C, formal_charge: 0, radius: 0.68, label: C23, site: orth:   10.066   8.259  13.363, frac:    1.172   0.595   0.595, sof: 1, uncertainty: 0: Precision: 4 Uncertainty: 3	1: Precision: 4 Uncertainty: 3	2: Precision: 5 Uncertainty: 15	, atomic displacement parameters: type: 0, u(1,1): 0.0342, u(2,2): 0.059, u(3,3): 0.049, u(1,2): -0.0063, u(1,3): -0.0106, u(2,3): -0.0097
71: element: C, formal_charge: 0, radius: 0.68, label: C28, site: orth:   10.798   5.366  13.955, frac:    1.253   0.386   0.621, sof: 1, uncertainty: 0: Precision: 4 Uncertainty: 4	1: Precision: 4 Uncertainty: 3	2: Precision: 5 Uncertainty: 16	, atomic displacement parameters: type: 0, u(1,1): 0.049, u(2,2): 0.07, u(3,3): 0.057, u(1,2): -0.0124, u(1,3): -0.0111, u(2,3): 0.0134
72: element: H, formal_charge: 0, radius: 0.23, label: H28, site: orth:   10.224   5.874  14.480, frac:    1.201   0.423   0.644, sof: 1, uncertainty: 0: Precision: 6 Uncertainty: 0	1: Precision: 6 Uncertainty: 0	2: Precision: 6 Uncertainty: 0	, atomic displacement parameters: type: 1, u(1,1): 0.072, u(2,2): 0.072, u(3,3): 0.072, u(1,2): -4.92e-18, u(1,3): 0.00789, u(2,3): -4.92e-18
73: element: C, formal_charge: 0, radius: 0.68, label: C32, site: orth:   11.519   4.605  11.832, frac:    1.303   0.332   0.526, sof: 1, uncertainty: 0: Precision: 4 Uncertainty: 4	1: Precision: 4 Uncertainty: 3	2: Precision: 5 Uncertainty: 18	, atomic displacement parameters: type: 0, u(1,1): 0.046, u(2,2): 0.07, u(3,3): 0.076, u(1,2): 0.0022, u(1,3): -0.0112, u(2,3): -0.004
74: element: H, formal_charge: 0, radius: 0.23, label: H32, site: orth:   11.443   4.598  10.905, frac:    1.285   0.331   0.485, sof: 1, uncertainty: 0: Precision: 6 Uncertainty: 0	1: Precision: 6 Uncertainty: 0	2: Precision: 6 Uncertainty: 0	, atomic displacement parameters: type: 1, u(1,1): 0.078, u(2,2): 0.078, u(3,3): 0.078, u(1,2): -5.33e-18, u(1,3): 0.00854, u(2,3): -5.33e-18
75: element: C, formal_charge: 0, radius: 0.68, label: C29, site: orth:   11.784   4.602  14.555, frac:    1.360   0.331   0.648, sof: 1, uncertainty: 0: Precision: 4 Uncertainty: 4	1: Precision: 4 Uncertainty: 3	2: Precision: 4 Uncertainty: 2	, atomic displacement parameters: type: 0, u(1,1): 0.066, u(2,2): 0.094, u(3,3): 0.074, u(1,2): -0.01, u(1,3): -0.022, u(2,3): 0.032
76: element: H, formal_charge: 0, radius: 0.23, label: H29, site: orth:   11.872   4.606  15.481, frac:    1.379   0.332   0.689, sof: 1, uncertainty: 0: Precision: 6 Uncertainty: 0	1: Precision: 6 Uncertainty: 0	2: Precision: 6 Uncertainty: 0	, atomic displacement parameters: type: 1, u(1,1): 0.096, u(2,2): 0.096, u(3,3): 0.096, u(1,2): -6.56e-18, u(1,3): 0.0105, u(2,3): -6.56e-18
77: element: C, formal_charge: 0, radius: 0.68, label: C30, site: orth:   12.629   3.841  13.798, frac:    1.437   0.276   0.614, sof: 1, uncertainty: 0: Precision: 4 Uncertainty: 5	1: Precision: 4 Uncertainty: 3	2: Precision: 4 Uncertainty: 2	, atomic displacement parameters: type: 0, u(1,1): 0.062, u(2,2): 0.086, u(3,3): 0.117, u(1,2): 0.008, u(1,3): -0.027, u(2,3): 0.028
78: element: H, formal_charge: 0, radius: 0.23, label: H30, site: orth:   13.290   3.329  14.206, frac:    1.509   0.240   0.632, sof: 1, uncertainty: 0: Precision: 6 Uncertainty: 0	1: Precision: 6 Uncertainty: 0	2: Precision: 6 Uncertainty: 0	, atomic displacement parameters: type: 1, u(1,1): 0.11, u(2,2): 0.11, u(3,3): 0.11, u(1,2): -7.52e-18, u(1,3): 0.012, u(2,3): -7.52e-18
79: element: C, formal_charge: 0, radius: 0.68, label: C31, site: orth:   12.492   3.836  12.438, frac:    1.408   0.276   0.553, sof: 1, uncertainty: 0: Precision: 4 Uncertainty: 4	1: Precision: 4 Uncertainty: 3	2: Precision: 4 Uncertainty: 2	, atomic displacement parameters: type: 0, u(1,1): 0.059, u(2,2): 0.085, u(3,3): 0.116, u(1,2): 0.016, u(1,3): -0.01, u(2,3): -0.005
80: element: H, formal_charge: 0, radius: 0.23, label: H31, site: orth:   13.059   3.313  11.920, frac:    1.460   0.239   0.530, sof: 1, uncertainty: 0: Precision: 6 Uncertainty: 0	1: Precision: 6 Uncertainty: 0	2: Precision: 6 Uncertainty: 0	, atomic displacement parameters: type: 1, u(1,1): 0.106, u(2,2): 0.106, u(3,3): 0.106, u(1,2): -7.25e-18, u(1,3): 0.0116, u(2,3): -7.25e-18
81: element: O, formal_charge: 0, radius: 0.68, label: O1, site: orth:    2.111  -2.718  12.978, frac:    0.360  -0.196   0.578, sof: 1, uncertainty: 0: Precision: 4 Uncertainty: 3	1: Precision: 5 Uncertainty: 18	2: Precision: 5 Uncertainty: 11	, atomic displacement parameters: type: 0, u(1,1): 0.0854, u(2,2): 0.0557, u(3,3): 0.0651, u(1,2): -0.0158, u(1,3): -0.0196, u(2,3): 0.0177
82: element: O, formal_charge: 0, radius: 0.68, label: O2, site: orth:    3.684  -2.078  14.339, frac:    0.535  -0.150   0.638, sof: 1, uncertainty: 0: Precision: 4 Uncertainty: 3	1: Precision: 4 Uncertainty: 2	2: Precision: 5 Uncertainty: 12	, atomic displacement parameters: type: 0, u(1,1): 0.09, u(2,2): 0.084, u(3,3): 0.0665, u(1,2): -0.0182, u(1,3): -0.0244, u(2,3): 0.0307
83: element: C, formal_charge: 0, radius: 0.68, label: C14, site: orth:    3.417  -0.875  12.285, frac:    0.485  -0.063   0.547, sof: 1, uncertainty: 0: Precision: 4 Uncertainty: 4	1: Precision: 4 Uncertainty: 2	2: Precision: 5 Uncertainty: 15	, atomic displacement parameters: type: 0, u(1,1): 0.075, u(2,2): 0.044, u(3,3): 0.052, u(1,2): -0.0083, u(1,3): -0.016, u(2,3): 0.0103
84: element: C, formal_charge: 0, radius: 0.68, label: C13, site: orth:    3.056  -1.928  13.286, frac:    0.459  -0.139   0.591, sof: 1, uncertainty: 0: Precision: 4 Uncertainty: 4	1: Precision: 4 Uncertainty: 3	2: Precision: 5 Uncertainty: 17	, atomic displacement parameters: type: 0, u(1,1): 0.075, u(2,2): 0.051, u(3,3): 0.055, u(1,2): -0.0042, u(1,3): -0.014, u(2,3): 0.0094
85: element: C, formal_charge: 0, radius: 0.68, label: C15, site: orth:    4.674  -0.315  12.193, frac:    0.611  -0.023   0.543, sof: 1, uncertainty: 0: Precision: 4 Uncertainty: 4	1: Precision: 4 Uncertainty: 3	2: Precision: 5 Uncertainty: 17	, atomic displacement parameters: type: 0, u(1,1): 0.079, u(2,2): 0.046, u(3,3): 0.068, u(1,2): -0.0138, u(1,3): -0.03, u(2,3): 0.0176
86: element: C, formal_charge: 0, radius: 0.68, label: C16, site: orth:    4.908   0.544  11.133, frac:    0.623   0.039   0.495, sof: 1, uncertainty: 0: Precision: 4 Uncertainty: 4	1: Precision: 4 Uncertainty: 3	2: Precision: 5 Uncertainty: 17	, atomic displacement parameters: type: 0, u(1,1): 0.067, u(2,2): 0.054, u(3,3): 0.081, u(1,2): -0.0146, u(1,3): -0.018, u(2,3): 0.021
87: element: H, formal_charge: 0, radius: 0.23, label: H16, site: orth:    5.754   0.921  11.051, frac:    0.708   0.066   0.492, sof: 1, uncertainty: 0: Precision: 6 Uncertainty: 0	1: Precision: 6 Uncertainty: 0	2: Precision: 6 Uncertainty: 0	, atomic displacement parameters: type: 1, u(1,1): 0.083, u(2,2): 0.083, u(3,3): 0.083, u(1,2): -5.67e-18, u(1,3): 0.00909, u(2,3): -5.67e-18
88: element: C, formal_charge: 0, radius: 0.68, label: C17, site: orth:    5.940  -0.701  12.962, frac:    0.748  -0.051   0.577, sof: 0.54, uncertainty: 0: Precision: 4 Uncertainty: 12	1: Precision: 4 Uncertainty: 12	2: Precision: 4 Uncertainty: 5	, atomic displacement parameters: type: 0, u(1,1): 0.075, u(2,2): 0.055, u(3,3): 0.088, u(1,2): -0.015, u(1,3): -0.035, u(2,3): 0.026
89: element: C, formal_charge: 0, radius: 0.68, label: C18, site: orth:    6.042  -0.278  14.283, frac:    0.774  -0.020   0.636, sof: 0.54, uncertainty: 0: Precision: 4 Uncertainty: 10	1: Precision: 4 Uncertainty: 10	2: Precision: 4 Uncertainty: 5	, atomic displacement parameters: type: 0, u(1,1): 0.1, u(2,2): 0.096, u(3,3): 0.093, u(1,2): -0.025, u(1,3): -0.053, u(2,3): 0.023
90: element: H, formal_charge: 0, radius: 0.23, label: H18, site: orth:    5.350   0.207  14.670, frac:    0.708   0.015   0.653, sof: 0.54, uncertainty: 0: Precision: 6 Uncertainty: 0	1: Precision: 6 Uncertainty: 0	2: Precision: 6 Uncertainty: 0	, atomic displacement parameters: type: 1, u(1,1): 0.121, u(2,2): 0.121, u(3,3): 0.121, u(1,2): -8.27e-18, u(1,3): 0.0133, u(2,3): -8.27e-18
91: element: C, formal_charge: 0, radius: 0.68, label: C19, site: orth:    7.179  -0.581  15.023, frac:    0.897  -0.042   0.668, sof: 0.54, uncertainty: 0: Precision: 4 Uncertainty: 11	1: Precision: 4 Uncertainty: 9	2: Precision: 4 Uncertainty: 4	, atomic displacement parameters: type: 0, u(1,1): 0.115, u(2,2): 0.14, u(3,3): 0.132, u(1,2): -0.035, u(1,3): -0.085, u(2,3): 0.038
92: element: H, formal_charge: 0, radius: 0.23, label: H19, site: orth:    7.247  -0.298  15.906, frac:    0.914  -0.021   0.708, sof: 0.54, uncertainty: 0: Precision: 6 Uncertainty: 0	1: Precision: 6 Uncertainty: 0	2: Precision: 6 Uncertainty: 0	, atomic displacement parameters: type: 1, u(1,1): 0.164, u(2,2): 0.164, u(3,3): 0.164, u(1,2): -1.12e-17, u(1,3): 0.018, u(2,3): -1.12e-17
93: element: C, formal_charge: 0, radius: 0.68, label: C20, site: orth:    8.214  -1.306  14.443, frac:    0.996  -0.094   0.643, sof: 0.54, uncertainty: 0: Precision: 4 Uncertainty: 9	1: Precision: 4 Uncertainty: 9	2: Precision: 4 Uncertainty: 5	, atomic displacement parameters: type: 0, u(1,1): 0.106, u(2,2): 0.132, u(3,3): 0.19, u(1,2): -0.017, u(1,3): -0.083, u(2,3): 0.054
94: element: H, formal_charge: 0, radius: 0.23, label: H20, site: orth:    8.974  -1.508  14.939, frac:    1.079  -0.109   0.665, sof: 0.54, uncertainty: 0: Precision: 6 Uncertainty: 0	1: Precision: 6 Uncertainty: 0	2: Precision: 6 Uncertainty: 0	, atomic displacement parameters: type: 1, u(1,1): 0.18, u(2,2): 0.18, u(3,3): 0.18, u(1,2): -1.23e-17, u(1,3): 0.0197, u(2,3): -1.23e-17
95: element: C, formal_charge: 0, radius: 0.68, label: C21, site: orth:    8.111  -1.728  13.124, frac:    0.971  -0.124   0.584, sof: 0.54, uncertainty: 0: Precision: 4 Uncertainty: 11	1: Precision: 4 Uncertainty: 9	2: Precision: 4 Uncertainty: 5	, atomic displacement parameters: type: 0, u(1,1): 0.088, u(2,2): 0.109, u(3,3): 0.196, u(1,2): 0.001, u(1,3): -0.054, u(2,3): 0.027
96: element: H, formal_charge: 0, radius: 0.23, label: H21, site: orth:    8.803  -2.213  12.736, frac:    1.037  -0.159   0.567, sof: 0.54, uncertainty: 0: Precision: 6 Uncertainty: 0	1: Precision: 6 Uncertainty: 0	2: Precision: 6 Uncertainty: 0	, atomic displacement parameters: type: 1, u(1,1): 0.164, u(2,2): 0.164, u(3,3): 0.164, u(1,2): -1.12e-17, u(1,3): 0.018, u(2,3): -1.12e-17
97: element: C, formal_charge: 0, radius: 0.68, label: C22, site: orth:    6.974  -1.427  12.382, frac:    0.847  -0.103   0.551, sof: 0.54, uncertainty: 0: Precision: 4 Uncertainty: 13	1: Precision: 4 Uncertainty: 11	2: Precision: 4 Uncertainty: 4	, atomic displacement parameters: type: 0, u(1,1): 0.081, u(2,2): 0.094, u(3,3): 0.144, u(1,2): 0.008, u(1,3): -0.032, u(2,3): 0.013
98: element: H, formal_charge: 0, radius: 0.23, label: H22, site: orth:    6.906  -1.709  11.500, frac:    0.830  -0.123   0.512, sof: 0.54, uncertainty: 0: Precision: 6 Uncertainty: 0	1: Precision: 6 Uncertainty: 0	2: Precision: 6 Uncertainty: 0	, atomic displacement parameters: type: 1, u(1,1): 0.131, u(2,2): 0.131, u(3,3): 0.131, u(1,2): -8.95e-18, u(1,3): 0.0144, u(2,3): -8.95e-18
99: element: Co, formal_charge: 0, radius: 1.26, label: Co1, site: orth:    2.376  -4.226  14.213, frac:    0.401  -0.304   0.632, sof: 1, uncertainty: 0: Precision: 5 Uncertainty: 4	1: Precision: 5 Uncertainty: 3	2: Precision: 5 Uncertainty: 2	, atomic displacement parameters: type: 0, u(1,1): 0.039, u(2,2): 0.047, u(3,3): 0.0382, u(1,2): -0.0081, u(1,3): -0.0156, u(2,3): 0.0016
100: element: N, formal_charge: 0, radius: 0.68, label: N4, site: orth:    6.843   1.839  19.625, frac:    0.915   0.132   0.873, sof: 1, uncertainty: 0: Precision: 4 Uncertainty: 2	1: Precision: 4 Uncertainty: 2	2: Precision: 5 Uncertainty: 12	, atomic displacement parameters: type: 0, u(1,1): 0.0322, u(2,2): 0.0576, u(3,3): 0.0508, u(1,2): 0.0077, u(1,3): -0.0086, u(2,3): -0.0043
101: element: N, formal_charge: 0, radius: 0.68, label: N3, site: orth:    5.380   0.210  19.793, frac:    0.768   0.015   0.881, sof: 1, uncertainty: 0: Precision: 4 Uncertainty: 2	1: Precision: 4 Uncertainty: 2	2: Precision: 5 Uncertainty: 11	, atomic displacement parameters: type: 0, u(1,1): 0.0308, u(2,2): 0.0637, u(3,3): 0.0439, u(1,2): 0.002, u(1,3): -0.0055, u(2,3): -0.0071
102: element: N, formal_charge: 0, radius: 0.68, label: N2, site: orth:    2.793  -3.568  18.236, frac:    0.488  -0.257   0.812, sof: 1, uncertainty: 0: Precision: 4 Uncertainty: 3	1: Precision: 4 Uncertainty: 2	2: Precision: 5 Uncertainty: 11	, atomic displacement parameters: type: 0, u(1,1): 0.047, u(2,2): 0.0651, u(3,3): 0.0365, u(1,2): -0.0052, u(1,3): -0.0038, u(2,3): -0.0067
103: element: N, formal_charge: 0, radius: 0.68, label: N1, site: orth:    2.141  -4.080  16.210, frac:    0.399  -0.294   0.721, sof: 1, uncertainty: 0: Precision: 4 Uncertainty: 3	1: Precision: 4 Uncertainty: 2	2: Precision: 5 Uncertainty: 12	, atomic displacement parameters: type: 0, u(1,1): 0.0425, u(2,2): 0.0628, u(3,3): 0.0444, u(1,2): -0.0077, u(1,3): -0.0079, u(2,3): -0.0046
104: element: C, formal_charge: 0, radius: 0.68, label: C8, site: orth:    6.659   0.585  19.962, frac:    0.900   0.042   0.888, sof: 1, uncertainty: 0: Precision: 4 Uncertainty: 3	1: Precision: 4 Uncertainty: 3	2: Precision: 5 Uncertainty: 14	, atomic displacement parameters: type: 0, u(1,1): 0.0308, u(2,2): 0.062, u(3,3): 0.0448, u(1,2): 0.0062, u(1,3): -0.0082, u(2,3): -0.0081
105: element: H, formal_charge: 0, radius: 0.23, label: H8, site: orth:    7.330   0.024  20.279, frac:    0.972   0.002   0.902, sof: 1, uncertainty: 0: Precision: 6 Uncertainty: 0	1: Precision: 6 Uncertainty: 0	2: Precision: 6 Uncertainty: 0	, atomic displacement parameters: type: 1, u(1,1): 0.056, u(2,2): 0.056, u(3,3): 0.056, u(1,2): -3.83e-18, u(1,3): 0.00613, u(2,3): -3.83e-18
106: element: C, formal_charge: 0, radius: 0.68, label: C7, site: orth:    4.852  -1.088  20.025, frac:    0.717  -0.078   0.891, sof: 1, uncertainty: 0: Precision: 4 Uncertainty: 3	1: Precision: 4 Uncertainty: 3	2: Precision: 5 Uncertainty: 14	, atomic displacement parameters: type: 0, u(1,1): 0.0305, u(2,2): 0.064, u(3,3): 0.0409, u(1,2): 0.0023, u(1,3): 0.0004, u(2,3): -0.0101
107: element: C, formal_charge: 0, radius: 0.68, label: C3, site: orth:    3.565  -2.947  19.272, frac:    0.578  -0.212   0.858, sof: 1, uncertainty: 0: Precision: 4 Uncertainty: 3	1: Precision: 4 Uncertainty: 3	2: Precision: 5 Uncertainty: 13	, atomic displacement parameters: type: 0, u(1,1): 0.0402, u(2,2): 0.064, u(3,3): 0.0351, u(1,2): -0.002, u(1,3): -0.0034, u(2,3): -0.0093
108: element: C, formal_charge: 0, radius: 0.68, label: C11, site: orth:    4.041  -1.677  19.067, frac:    0.624  -0.121   0.848, sof: 1, uncertainty: 0: Precision: 4 Uncertainty: 3	1: Precision: 4 Uncertainty: 3	2: Precision: 5 Uncertainty: 14	, atomic displacement parameters: type: 0, u(1,1): 0.0392, u(2,2): 0.066, u(3,3): 0.0355, u(1,2): 0.0013, u(1,3): -0.0064, u(2,3): -0.0035
109: element: H, formal_charge: 0, radius: 0.23, label: H11, site: orth:    3.821  -1.214  18.291, frac:    0.593  -0.087   0.814, sof: 1, uncertainty: 0: Precision: 6 Uncertainty: 0	1: Precision: 6 Uncertainty: 0	2: Precision: 6 Uncertainty: 0	, atomic displacement parameters: type: 1, u(1,1): 0.057, u(2,2): 0.057, u(3,3): 0.057, u(1,2): -3.9e-18, u(1,3): 0.00624, u(2,3): -3.9e-18
110: element: C, formal_charge: 0, radius: 0.68, label: C9, site: orth:    5.611   2.295  19.216, frac:    0.785   0.165   0.855, sof: 1, uncertainty: 0: Precision: 4 Uncertainty: 3	1: Precision: 4 Uncertainty: 3	2: Precision: 5 Uncertainty: 15	, atomic displacement parameters: type: 0, u(1,1): 0.0373, u(2,2): 0.068, u(3,3): 0.06, u(1,2): 0.0101, u(1,3): -0.0098, u(2,3): 0.0039
111: element: H, formal_charge: 0, radius: 0.23, label: H9, site: orth:    5.431   3.158  18.919, frac:    0.764   0.227   0.842, sof: 1, uncertainty: 0: Precision: 6 Uncertainty: 0	1: Precision: 6 Uncertainty: 0	2: Precision: 6 Uncertainty: 0	, atomic displacement parameters: type: 1, u(1,1): 0.067, u(2,2): 0.067, u(3,3): 0.067, u(1,2): -4.58e-18, u(1,3): 0.00734, u(2,3): -4.58e-18
112: element: C, formal_charge: 0, radius: 0.68, label: C10, site: orth:    4.709   1.310  19.310, frac:    0.695   0.094   0.859, sof: 1, uncertainty: 0: Precision: 4 Uncertainty: 3	1: Precision: 4 Uncertainty: 3	2: Precision: 5 Uncertainty: 15	, atomic displacement parameters: type: 0, u(1,1): 0.0306, u(2,2): 0.079, u(3,3): 0.057, u(1,2): 0.0102, u(1,3): -0.008, u(2,3): 0.0002
113: element: H, formal_charge: 0, radius: 0.23, label: H10, site: orth:    3.806   1.360  19.093, frac:    0.600   0.098   0.850, sof: 1, uncertainty: 0: Precision: 6 Uncertainty: 0	1: Precision: 6 Uncertainty: 0	2: Precision: 6 Uncertainty: 0	, atomic displacement parameters: type: 1, u(1,1): 0.068, u(2,2): 0.068, u(3,3): 0.068, u(1,2): -4.65e-18, u(1,3): 0.00745, u(2,3): -4.65e-18
114: element: C, formal_charge: 0, radius: 0.68, label: C12, site: orth:    2.986  -3.373  16.931, frac:    0.493  -0.243   0.753, sof: 1, uncertainty: 0: Precision: 4 Uncertainty: 3	1: Precision: 4 Uncertainty: 3	2: Precision: 5 Uncertainty: 14	, atomic displacement parameters: type: 0, u(1,1): 0.048, u(2,2): 0.072, u(3,3): 0.0401, u(1,2): -0.0161, u(1,3): -0.0066, u(2,3): -0.0045
115: element: H, formal_charge: 0, radius: 0.23, label: H12, site: orth:    3.634  -2.808  16.576, frac:    0.555  -0.202   0.738, sof: 1, uncertainty: 0: Precision: 6 Uncertainty: 0	1: Precision: 6 Uncertainty: 0	2: Precision: 6 Uncertainty: 0	, atomic displacement parameters: type: 1, u(1,1): 0.065, u(2,2): 0.065, u(3,3): 0.065, u(1,2): -4.44e-18, u(1,3): 0.00712, u(2,3): -4.44e-18
116: element: C, formal_charge: 0, radius: 0.68, label: C6, site: orth:    5.146  -1.767  21.189, frac:    0.760  -0.127   0.943, sof: 1, uncertainty: 0: Precision: 4 Uncertainty: 3	1: Precision: 4 Uncertainty: 3	2: Precision: 5 Uncertainty: 14	, atomic displacement parameters: type: 0, u(1,1): 0.05, u(2,2): 0.073, u(3,3): 0.0372, u(1,2): 0.0038, u(1,3): -0.0104, u(2,3): -0.0111
117: element: H, formal_charge: 0, radius: 0.23, label: H6, site: orth:    5.677  -1.369  21.841, frac:    0.821  -0.099   0.972, sof: 1, uncertainty: 0: Precision: 6 Uncertainty: 0	1: Precision: 6 Uncertainty: 0	2: Precision: 6 Uncertainty: 0	, atomic displacement parameters: type: 1, u(1,1): 0.066, u(2,2): 0.066, u(3,3): 0.066, u(1,2): -4.51e-18, u(1,3): 0.00723, u(2,3): -4.51e-18
118: element: C, formal_charge: 0, radius: 0.68, label: C5, site: orth:    4.652  -3.027  21.377, frac:    0.712  -0.218   0.951, sof: 1, uncertainty: 0: Precision: 4 Uncertainty: 4	1: Precision: 4 Uncertainty: 3	2: Precision: 5 Uncertainty: 15	, atomic displacement parameters: type: 0, u(1,1): 0.067, u(2,2): 0.074, u(3,3): 0.0369, u(1,2): 0.005, u(1,3): -0.0118, u(2,3): -0.0011
119: element: H, formal_charge: 0, radius: 0.23, label: H5, site: orth:    4.848  -3.479  22.165, frac:    0.741  -0.250   0.986, sof: 1, uncertainty: 0: Precision: 6 Uncertainty: 0	1: Precision: 6 Uncertainty: 0	2: Precision: 6 Uncertainty: 0	, atomic displacement parameters: type: 1, u(1,1): 0.073, u(2,2): 0.073, u(3,3): 0.073, u(1,2): -4.99e-18, u(1,3): 0.008, u(2,3): -4.99e-18
120: element: C, formal_charge: 0, radius: 0.68, label: C4, site: orth:    3.871  -3.641  20.423, frac:    0.622  -0.262   0.909, sof: 1, uncertainty: 0: Precision: 4 Uncertainty: 4	1: Precision: 4 Uncertainty: 3	2: Precision: 5 Uncertainty: 15	, atomic displacement parameters: type: 0, u(1,1): 0.062, u(2,2): 0.063, u(3,3): 0.0419, u(1,2): -0.0019, u(1,3): -0.0051, u(2,3): -0.0026
121: element: H, formal_charge: 0, radius: 0.23, label: H4, site: orth:    3.557  -4.506  20.553, frac:    0.591  -0.324   0.915, sof: 1, uncertainty: 0: Precision: 6 Uncertainty: 0	1: Precision: 6 Uncertainty: 0	2: Precision: 6 Uncertainty: 0	, atomic displacement parameters: type: 1, u(1,1): 0.068, u(2,2): 0.068, u(3,3): 0.068, u(1,2): -4.65e-18, u(1,3): 0.00745, u(2,3): -4.65e-18
122: element: C, formal_charge: 0, radius: 0.68, label: C2, site: orth:    1.755  -4.450  18.352, frac:    0.384  -0.320   0.817, sof: 1, uncertainty: 0: Precision: 4 Uncertainty: 4	1: Precision: 4 Uncertainty: 3	2: Precision: 5 Uncertainty: 16	, atomic displacement parameters: type: 0, u(1,1): 0.064, u(2,2): 0.08, u(3,3): 0.048, u(1,2): -0.021, u(1,3): 0.0058, u(2,3): -0.008
123: element: H, formal_charge: 0, radius: 0.23, label: H2, site: orth:    1.385  -4.779  19.140, frac:    0.355  -0.344   0.852, sof: 1, uncertainty: 0: Precision: 6 Uncertainty: 0	1: Precision: 6 Uncertainty: 0	2: Precision: 6 Uncertainty: 0	, atomic displacement parameters: type: 1, u(1,1): 0.077, u(2,2): 0.077, u(3,3): 0.077, u(1,2): -5.26e-18, u(1,3): 0.00843, u(2,3): -5.26e-18
124: element: C, formal_charge: 0, radius: 0.68, label: C1, site: orth:    1.372  -4.750  17.095, frac:    0.331  -0.342   0.761, sof: 1, uncertainty: 0: Precision: 4 Uncertainty: 4	1: Precision: 4 Uncertainty: 3	2: Precision: 5 Uncertainty: 16	, atomic displacement parameters: type: 0, u(1,1): 0.052, u(2,2): 0.071, u(3,3): 0.059, u(1,2): -0.0188, u(1,3): -0.0039, u(2,3): -0.0101
125: element: H, formal_charge: 0, radius: 0.23, label: H1, site: orth:    0.682  -5.331  16.870, frac:    0.258  -0.384   0.751, sof: 1, uncertainty: 0: Precision: 6 Uncertainty: 0	1: Precision: 6 Uncertainty: 0	2: Precision: 6 Uncertainty: 0	, atomic displacement parameters: type: 1, u(1,1): 0.074, u(2,2): 0.074, u(3,3): 0.074, u(1,2): -5.06e-18, u(1,3): 0.00811, u(2,3): -5.06e-18
126: element: Co, formal_charge: 0, radius: 1.26, label: Co1, site: orth:   -1.307  -2.719   2.977, frac:   -0.099  -0.196   0.132, sof: 1, uncertainty: 0: Precision: 5 Uncertainty: 4	1: Precision: 5 Uncertainty: 3	2: Precision: 5 Uncertainty: 2	, atomic displacement parameters: type: 0, u(1,1): 0.039, u(2,2): 0.047, u(3,3): 0.0382, u(1,2): 0.0081, u(1,3): -0.0156, u(2,3): -0.0016
127: element: Co, formal_charge: 0, radius: 1.26, label: Co1, site: orth:   12.220   9.664  14.213, frac:    1.401   0.696   0.632, sof: 1, uncertainty: 0: Precision: 5 Uncertainty: 4	1: Precision: 5 Uncertainty: 3	2: Precision: 5 Uncertainty: 2	, atomic displacement parameters: type: 0, u(1,1): 0.039, u(2,2): 0.047, u(3,3): 0.0382, u(1,2): -0.0081, u(1,3): -0.0156, u(2,3): 0.0016
128: element: Co, formal_charge: 0, radius: 1.26, label: Co1, site: orth:    8.674   2.719  19.495, frac:    1.099   0.196   0.868, sof: 1, uncertainty: 0: Precision: 5 Uncertainty: 4	1: Precision: 5 Uncertainty: 3	2: Precision: 5 Uncertainty: 2	, atomic displacement parameters: type: 0, u(1,1): 0.039, u(2,2): 0.047, u(3,3): 0.0382, u(1,2): 0.0081, u(1,3): -0.0156, u(2,3): -0.0016
129: element: O, formal_charge: 0, radius: 0.68, label: O3, site: orth:    1.471  -5.651  13.239, frac:    0.298  -0.407   0.589, sof: 1, uncertainty: 0: Precision: 4 Uncertainty: 2	1: Precision: 5 Uncertainty: 16	2: Precision: 5 Uncertainty: 9	, atomic displacement parameters: type: 0, u(1,1): 0.0309, u(2,2): 0.0595, u(3,3): 0.0491, u(1,2): -0.0133, u(1,3): -0.0108, u(2,3): -0.0044
130: element: N, formal_charge: 0, radius: 0.68, label: N4, site: orth:    3.160   5.106   8.389, frac:    0.415   0.368   0.373, sof: 1, uncertainty: 0: Precision: 4 Uncertainty: 2	1: Precision: 4 Uncertainty: 2	2: Precision: 5 Uncertainty: 12	, atomic displacement parameters: type: 0, u(1,1): 0.0322, u(2,2): 0.0576, u(3,3): 0.0508, u(1,2): -0.0077, u(1,3): -0.0086, u(2,3): 0.0043
131: element: N, formal_charge: 0, radius: 0.68, label: N4, site: orth:    4.207  -5.106  14.084, frac:    0.585  -0.368   0.627, sof: 1, uncertainty: 0: Precision: 4 Uncertainty: 2	1: Precision: 4 Uncertainty: 2	2: Precision: 5 Uncertainty: 12	, atomic displacement parameters: type: 0, u(1,1): 0.0322, u(2,2): 0.0576, u(3,3): 0.0508, u(1,2): -0.0077, u(1,3): -0.0086, u(2,3): 0.0043
0: atom1: 0 (Co1), atom2: 1 (O3), type: 0, polymeric: 0, cyclic: 0
1: atom1: 0 (Co1), atom2: 4 (O1), type: 0, polymeric: 0, cyclic: 0
2: atom1: 0 (Co1), atom2: 6 (N1), type: 0, polymeric: 0, cyclic: 0
3: atom1: 0 (Co1), atom2: 130 (N4), type: 0, polymeric: 1, cyclic: 0
4: atom1: 1 (O3), atom2: 17 (C23), type: 0, polymeric: 0, cyclic: 0
5: atom1: 2 (N4), atom2: 11 (C8), type: 0, polymeric: 0, cyclic: 1
6: atom1: 2 (N4), atom2: 21 (C9), type: 0, polymeric: 0, cyclic: 1
7: atom1: 2 (N4), atom2: 126 (Co1), type: 0, polymeric: 1, cyclic: 0
8: atom1: 3 (N3), atom2: 11 (C8), type: 0, polymeric: 0, cyclic: 1
9: atom1: 3 (N3), atom2: 15 (C7), type: 0, polymeric: 0, cyclic: 0
10: atom1: 3 (N3), atom2: 23 (C10), type: 0, polymeric: 0, cyclic: 1
11: atom1: 4 (O1), atom2: 40 (C13), type: 0, polymeric: 0, cyclic: 0
12: atom1: 5 (N2), atom2: 18 (C3), type: 0, polymeric: 0, cyclic: 0
13: atom1: 5 (N2), atom2: 25 (C12), type: 0, polymeric: 0, cyclic: 1
14: atom1: 5 (N2), atom2: 35 (C2), type: 0, polymeric: 0, cyclic: 1
15: atom1: 6 (N1), atom2: 25 (C12), type: 0, polymeric: 0, cyclic: 1
16: atom1: 6 (N1), atom2: 42 (C1), type: 0, polymeric: 0, cyclic: 1
17: atom1: 7 (O2), atom2: 40 (C13), type: 0, polymeric: 0, cyclic: 0
18: atom1: 8 (O4), atom2: 17 (C23), type: 0, polymeric: 0, cyclic: 0
19: atom1: 9 (C25), atom2: 10 (C24), type: 0, polymeric: 0, cyclic: 1
20: atom1: 9 (C25), atom2: 13 (C26), type: 0, polymeric: 0, cyclic: 1
21: atom1: 9 (C25), atom2: 16 (C27), type: 0, polymeric: 0, cyclic: 0
22: atom1: 10 (C24), atom2: 17 (C23), type: 0, polymeric: 0, cyclic: 0
23: atom1: 10 (C24), atom2: 67 (C26), type: 0, polymeric: 0, cyclic: 1
24: atom1: 11 (C8), atom2: 12 (H8), type: 0, polymeric: 0, cyclic: 0
25: atom1: 13 (C26), atom2: 14 (H26), type: 0, polymeric: 0, cyclic: 0
26: atom1: 13 (C26), atom2: 66 (C24), type: 0, polymeric: 0, cyclic: 1
27: atom1: 15 (C7), atom2: 19 (C11), type: 0, polymeric: 0, cyclic: 1
28: atom1: 15 (C7), atom2: 29 (C6), type: 0, polymeric: 0, cyclic: 1
29: atom1: 16 (C27), atom2: 27 (C28), type: 0, polymeric: 0, cyclic: 1
30: atom1: 16 (C27), atom2: 38 (C32), type: 0, polymeric: 0, cyclic: 1
31: atom1: 18 (C3), atom2: 19 (C11), type: 0, polymeric: 0, cyclic: 1
32: atom1: 18 (C3), atom2: 33 (C4), type: 0, polymeric: 0, cyclic: 1
33: atom1: 19 (C11), atom2: 20 (H11), type: 0, polymeric: 0, cyclic: 0
34: atom1: 21 (C9), atom2: 22 (H9), type: 0, polymeric: 0, cyclic: 0
35: atom1: 21 (C9), atom2: 23 (C10), type: 0, polymeric: 0, cyclic: 1
36: atom1: 23 (C10), atom2: 24 (H10), type: 0, polymeric: 0, cyclic: 0
37: atom1: 25 (C12), atom2: 26 (H12), type: 0, polymeric: 0, cyclic: 0
38: atom1: 27 (C28), atom2: 28 (H28), type: 0, polymeric: 0, cyclic: 0
39: atom1: 27 (C28), atom2: 46 (C29), type: 0, polymeric: 0, cyclic: 1
40: atom1: 29 (C6), atom2: 30 (H6), type: 0, polymeric: 0, cyclic: 0
41: atom1: 29 (C6), atom2: 31 (C5), type: 0, polymeric: 0, cyclic: 1
42: atom1: 31 (C5), atom2: 32 (H5), type: 0, polymeric: 0, cyclic: 0
43: atom1: 31 (C5), atom2: 33 (C4), type: 0, polymeric: 0, cyclic: 1
44: atom1: 33 (C4), atom2: 34 (H4), type: 0, polymeric: 0, cyclic: 0
45: atom1: 35 (C2), atom2: 36 (H2), type: 0, polymeric: 0, cyclic: 0
46: atom1: 35 (C2), atom2: 42 (C1), type: 0, polymeric: 0, cyclic: 1
47: atom1: 37 (C14), atom2: 40 (C13), type: 0, polymeric: 0, cyclic: 0
48: atom1: 37 (C14), atom2: 41 (C15), type: 0, polymeric: 0, cyclic: 1
49: atom1: 37 (C14), atom2: 86 (C16), type: 0, polymeric: 0, cyclic: 1
50: atom1: 38 (C32), atom2: 39 (H32), type: 0, polymeric: 0, cyclic: 0
51: atom1: 38 (C32), atom2: 50 (C31), type: 0, polymeric: 0, cyclic: 1
52: atom1: 41 (C15), atom2: 44 (C16), type: 0, polymeric: 0, cyclic: 1
53: atom1: 41 (C15), atom2: 52 (C17), type: 0, polymeric: 0, cyclic: 0
54: atom1: 42 (C1), atom2: 43 (H1), type: 0, polymeric: 0, cyclic: 0
55: atom1: 44 (C16), atom2: 45 (H16), type: 0, polymeric: 0, cyclic: 0
56: atom1: 44 (C16), atom2: 83 (C14), type: 0, polymeric: 0, cyclic: 1
57: atom1: 46 (C29), atom2: 47 (H29), type: 0, polymeric: 0, cyclic: 0
58: atom1: 46 (C29), atom2: 48 (C30), type: 0, polymeric: 0, cyclic: 1
59: atom1: 48 (C30), atom2: 49 (H30), type: 0, polymeric: 0, cyclic: 0
60: atom1: 48 (C30), atom2: 50 (C31), type: 0, polymeric: 0, cyclic: 1
61: atom1: 50 (C31), atom2: 51 (H31), type: 0, polymeric: 0, cyclic: 0
62: atom1: 52 (C17), atom2: 53 (C18), type: 0, polymeric: 0, cyclic: 1
63: atom1: 52 (C17), atom2: 61 (C22), type: 0, polymeric: 0, cyclic: 1
64: atom1: 53 (C18), atom2: 54 (H18), type: 0, polymeric: 0, cyclic: 0
65: atom1: 53 (C18), atom2: 55 (C19), type: 0, polymeric: 0, cyclic: 1
66: atom1: 55 (C19), atom2: 56 (H19), type: 0, polymeric: 0, cyclic: 0
67: atom1: 55 (C19), atom2: 57 (C20), type: 0, polymeric: 0, cyclic: 1
68: atom1: 57 (C20), atom2: 58 (H20), type: 0, polymeric: 0, cyclic: 0
69: atom1: 57 (C20), atom2: 59 (C21), type: 0, polymeric: 0, cyclic: 1
70: atom1: 59 (C21), atom2: 60 (H21), type: 0, polymeric: 0, cyclic: 0
71: atom1: 59 (C21), atom2: 61 (C22), type: 0, polymeric: 0, cyclic: 1
72: atom1: 61 (C22), atom2: 62 (H22), type: 0, polymeric: 0, cyclic: 0
73: atom1: 63 (O3), atom2: 70 (C23), type: 0, polymeric: 0, cyclic: 0
74: atom1: 63 (O3), atom2: 127 (Co1), type: 0, polymeric: 1, cyclic: 0
75: atom1: 64 (O4), atom2: 70 (C23), type: 0, polymeric: 0, cyclic: 0
76: atom1: 65 (C25), atom2: 66 (C24), type: 0, polymeric: 0, cyclic: 1
77: atom1: 65 (C25), atom2: 67 (C26), type: 0, polymeric: 0, cyclic: 1
78: atom1: 65 (C25), atom2: 69 (C27), type: 0, polymeric: 0, cyclic: 0
79: atom1: 66 (C24), atom2: 70 (C23), type: 0, polymeric: 0, cyclic: 0
80: atom1: 67 (C26), atom2: 68 (H26), type: 0, polymeric: 0, cyclic: 0
81: atom1: 69 (C27), atom2: 71 (C28), type: 0, polymeric: 0, cyclic: 1
82: atom1: 69 (C27), atom2: 73 (C32), type: 0, polymeric: 0, cyclic: 1
83: atom1: 71 (C28), atom2: 72 (H28), type: 0, polymeric: 0, cyclic: 0
84: atom1: 71 (C28), atom2: 75 (C29), type: 0, polymeric: 0, cyclic: 1
85: atom1: 73 (C32), atom2: 74 (H32), type: 0, polymeric: 0, cyclic: 0
86: atom1: 73 (C32), atom2: 79 (C31), type: 0, polymeric: 0, cyclic: 1
87: atom1: 75 (C29), atom2: 76 (H29), type: 0, polymeric: 0, cyclic: 0
88: atom1: 75 (C29), atom2: 77 (C30), type: 0, polymeric: 0, cyclic: 1
89: atom1: 77 (C30), atom2: 78 (H30), type: 0, polymeric: 0, cyclic: 0
90: atom1: 77 (C30), atom2: 79 (C31), type: 0, polymeric: 0, cyclic: 1
91: atom1: 79 (C31), atom2: 80 (H31), type: 0, polymeric: 0, cyclic: 0
92: atom1: 81 (O1), atom2: 84 (C13), type: 0, polymeric: 0, cyclic: 0
93: atom1: 81 (O1), atom2: 99 (Co1), type: 0, polymeric: 0, cyclic: 0
94: atom1: 82 (O2), atom2: 84 (C13), type: 0, polymeric: 0, cyclic: 0
95: atom1: 83 (C14), atom2: 84 (C13), type: 0, polymeric: 0, cyclic: 0
96: atom1: 83 (C14), atom2: 85 (C15), type: 0, polymeric: 0, cyclic: 1
97: atom1: 85 (C15), atom2: 86 (C16), type: 0, polymeric: 0, cyclic: 1
98: atom1: 85 (C15), atom2: 88 (C17), type: 0, polymeric: 0, cyclic: 0
99: atom1: 86 (C16), atom2: 87 (H16), type: 0, polymeric: 0, cyclic: 0
100: atom1: 88 (C17), atom2: 89 (C18), type: 0, polymeric: 0, cyclic: 1
101: atom1: 88 (C17), atom2: 97 (C22), type: 0, polymeric: 0, cyclic: 1
102: atom1: 89 (C18), atom2: 90 (H18), type: 0, polymeric: 0, cyclic: 0
103: atom1: 89 (C18), atom2: 91 (C19), type: 0, polymeric: 0, cyclic: 1
104: atom1: 91 (C19), atom2: 92 (H19), type: 0, polymeric: 0, cyclic: 0
105: atom1: 91 (C19), atom2: 93 (C20), type: 0, polymeric: 0, cyclic: 1
106: atom1: 93 (C20), atom2: 94 (H20), type: 0, polymeric: 0, cyclic: 0
107: atom1: 93 (C20), atom2: 95 (C21), type: 0, polymeric: 0, cyclic: 1
108: atom1: 95 (C21), atom2: 96 (H21), type: 0, polymeric: 0, cyclic: 0
109: atom1: 95 (C21), atom2: 97 (C22), type: 0, polymeric: 0, cyclic: 1
110: atom1: 97 (C22), atom2: 98 (H22), type: 0, polymeric: 0, cyclic: 0
111: atom1: 99 (Co1), atom2: 103 (N1), type: 0, polymeric: 0, cyclic: 0
112: atom1: 99 (Co1), atom2: 129 (O3), type: 0, polymeric: 1, cyclic: 0
113: atom1: 99 (Co1), atom2: 131 (N4), type: 0, polymeric: 1, cyclic: 0
114: atom1: 100 (N4), atom2: 104 (C8), type: 0, polymeric: 0, cyclic: 1
115: atom1: 100 (N4), atom2: 110 (C9), type: 0, polymeric: 0, cyclic: 1
116: atom1: 100 (N4), atom2: 128 (Co1), type: 0, polymeric: 1, cyclic: 0
117: atom1: 101 (N3), atom2: 104 (C8), type: 0, polymeric: 0, cyclic: 1
118: atom1: 101 (N3), atom2: 106 (C7), type: 0, polymeric: 0, cyclic: 0
119: atom1: 101 (N3), atom2: 112 (C10), type: 0, polymeric: 0, cyclic: 1
120: atom1: 102 (N2), atom2: 107 (C3), type: 0, polymeric: 0, cyclic: 0
121: atom1: 102 (N2), atom2: 114 (C12), type: 0, polymeric: 0, cyclic: 1
122: atom1: 102 (N2), atom2: 122 (C2), type: 0, polymeric: 0, cyclic: 1
123: atom1: 103 (N1), atom2: 114 (C12), type: 0, polymeric: 0, cyclic: 1
124: atom1: 103 (N1), atom2: 124 (C1), type: 0, polymeric: 0, cyclic: 1
125: atom1: 104 (C8), atom2: 105 (H8), type: 0, polymeric: 0, cyclic: 0
126: atom1: 106 (C7), atom2: 108 (C11), type: 0, polymeric: 0, cyclic: 1
127: atom1: 106 (C7), atom2: 116 (C6), type: 0, polymeric: 0, cyclic: 1
128: atom1: 107 (C3), atom2: 108 (C11), type: 0, polymeric: 0, cyclic: 1
129: atom1: 107 (C3), atom2: 120 (C4), type: 0, polymeric: 0, cyclic: 1
130: atom1: 108 (C11), atom2: 109 (H11), type: 0, polymeric: 0, cyclic: 0
131: atom1: 110 (C9), atom2: 111 (H9), type: 0, polymeric: 0, cyclic: 0
132: atom1: 110 (C9), atom2: 112 (C10), type: 0, polymeric: 0, cyclic: 1
133: atom1: 112 (C10), atom2: 113 (H10), type: 0, polymeric: 0, cyclic: 0
134: atom1: 114 (C12), atom2: 115 (H12), type: 0, polymeric: 0, cyclic: 0
135: atom1: 116 (C6), atom2: 117 (H6), type: 0, polymeric: 0, cyclic: 0
136: atom1: 116 (C6), atom2: 118 (C5), type: 0, polymeric: 0, cyclic: 1
137: atom1: 118 (C5), atom2: 119 (H5), type: 0, polymeric: 0, cyclic: 0
138: atom1: 118 (C5), atom2: 120 (C4), type: 0, polymeric: 0, cyclic: 1
139: atom1: 120 (C4), atom2: 121 (H4), type: 0, polymeric: 0, cyclic: 0
140: atom1: 122 (C2), atom2: 123 (H2), type: 0, polymeric: 0, cyclic: 0
141: atom1: 122 (C2), atom2: 124 (C1), type: 0, polymeric: 0, cyclic: 1
142: atom1: 124 (C1), atom2: 125 (H1), type: 0, polymeric: 0, cyclic: 0
	1: atom selection: 0: 132	1: 133	2: 134	3: 135	4: 136	5: 137	6: 138	7: 139	8: 140	9: 141	10: 142	
bond selection: 
atoms: 11, bonds: 0
0: element: C, formal_charge: 0, radius: 0.68, label: C20A, site: orth:    0.845  -0.038   6.971, frac:    0.164  -0.003   0.310, sof: 0.46, uncertainty: 0: Precision: 4 Uncertainty: 15	1: Precision: 4 Uncertainty: 11	2: Precision: 4 Uncertainty: 5	, atomic displacement parameters: type: 0, u(1,1): 0.152(13), u(2,2): 0.133(13), u(3,3): 0.129(10), u(1,2): -0.047(8), u(1,3): -0.075(9), u(2,3): 0.050(9)
1: element: H, formal_charge: 0, radius: 0.23, label: H20A, site: orth:    0.926  -0.466   6.148, frac:    0.163  -0.034   0.274, sof: 0.46, uncertainty: 0: Precision: 6 Uncertainty: 0	1: Precision: 6 Uncertainty: 0	2: Precision: 6 Uncertainty: 0	, atomic displacement parameters: type: 1, u(1,1): 0.173, u(2,2): 0.173, u(3,3): 0.173, u(1,2): -1.18e-17, u(1,3): 0.019, u(2,3): -1.18e-17
2: element: C, formal_charge: 0, radius: 0.68, label: C21A, site: orth:   -0.264   0.757   7.234, frac:    0.054   0.054   0.322, sof: 0.46, uncertainty: 0: Precision: 4 Uncertainty: 13	1: Precision: 4 Uncertainty: 12	2: Precision: 4 Uncertainty: 5	, atomic displacement parameters: type: 0, u(1,1): 0.127(11), u(2,2): 0.161(13), u(3,3): 0.151(11), u(1,2): -0.038(9), u(1,3): -0.089(9), u(2,3): 0.062(9)
3: element: H, formal_charge: 0, radius: 0.23, label: H21A, site: orth:   -0.926   0.860   6.589, frac:   -0.020   0.062   0.293, sof: 0.46, uncertainty: 0: Precision: 6 Uncertainty: 0	1: Precision: 6 Uncertainty: 0	2: Precision: 6 Uncertainty: 0	, atomic displacement parameters: type: 1, u(1,1): 0.185, u(2,2): 0.185, u(3,3): 0.185, u(1,2): -1.26e-17, u(1,3): 0.0203, u(2,3): -1.26e-17
4: element: C, formal_charge: 0, radius: 0.68, label: C19A, site: orth:   -0.384   1.396   8.463, frac:    0.056   0.101   0.377, sof: 0.46, uncertainty: 0: Precision: 4 Uncertainty: 13	1: Precision: 4 Uncertainty: 12	2: Precision: 4 Uncertainty: 6	, atomic displacement parameters: type: 0, u(1,1): 0.114(10), u(2,2): 0.162(13), u(3,3): 0.176(12), u(1,2): -0.005(9), u(1,3): -0.084(10), u(2,3): 0.048(10)
5: element: H, formal_charge: 0, radius: 0.23, label: H19A, site: orth:   -1.127   1.928   8.639, frac:   -0.018   0.139   0.384, sof: 0.46, uncertainty: 0: Precision: 6 Uncertainty: 0	1: Precision: 6 Uncertainty: 0	2: Precision: 6 Uncertainty: 0	, atomic displacement parameters: type: 1, u(1,1): 0.189, u(2,2): 0.189, u(3,3): 0.189, u(1,2): -1.29e-17, u(1,3): 0.0207, u(2,3): -1.29e-17
6: element: C, formal_charge: 0, radius: 0.68, label: C17A, site: orth:    0.605   1.242   9.427, frac:    0.167   0.089   0.419, sof: 0.46, uncertainty: 0: Precision: 4 Uncertainty: 16	1: Precision: 4 Uncertainty: 14	2: Precision: 4 Uncertainty: 5	, atomic displacement parameters: type: 0, u(1,1): 0.092(8), u(2,2): 0.125(11), u(3,3): 0.128(11), u(1,2): -0.010(7), u(1,3): -0.049(9), u(2,3): 0.027(9)
7: element: H, formal_charge: 0, radius: 0.23, label: H17A, site: orth:    0.524   1.669  10.248, frac:    0.168   0.120   0.456, sof: 0.46, uncertainty: 0: Precision: 6 Uncertainty: 0	1: Precision: 6 Uncertainty: 0	2: Precision: 6 Uncertainty: 0	, atomic displacement parameters: type: 1, u(1,1): 0.144, u(2,2): 0.144, u(3,3): 0.144, u(1,2): -9.84e-18, u(1,3): 0.0158, u(2,3): -9.84e-18
8: element: C, formal_charge: 0, radius: 0.68, label: C22A, site: orth:    1.714   0.447   9.162, frac:    0.277   0.032   0.408, sof: 0.46, uncertainty: 0: Precision: 4 Uncertainty: 15	1: Precision: 4 Uncertainty: 15	2: Precision: 4 Uncertainty: 7	, atomic displacement parameters: type: 0, u(1,1): 0.090(8), u(2,2): 0.074(10), u(3,3): 0.092(8), u(1,2): -0.027(6), u(1,3): -0.036(7), u(2,3): 0.043(7)
9: element: C, formal_charge: 0, radius: 0.68, label: C18A, site: orth:    1.835  -0.193   7.935, frac:    0.275  -0.014   0.353, sof: 0.46, uncertainty: 0: Precision: 4 Uncertainty: 14	1: Precision: 4 Uncertainty: 13	2: Precision: 4 Uncertainty: 7	, atomic displacement parameters: type: 0, u(1,1): 0.140(11), u(2,2): 0.101(12), u(3,3): 0.093(8), u(1,2): -0.036(8), u(1,3): -0.061(8), u(2,3): 0.027(7)
10: element: H, formal_charge: 0, radius: 0.23, label: H18A, site: orth:    2.577  -0.724   7.758, frac:    0.349  -0.052   0.345, sof: 0.46, uncertainty: 0: Precision: 6 Uncertainty: 0	1: Precision: 6 Uncertainty: 0	2: Precision: 6 Uncertainty: 0	, atomic displacement parameters: type: 1, u(1,1): 0.14, u(2,2): 0.14, u(3,3): 0.14, u(1,2): -9.57e-18, u(1,3): 0.0153, u(2,3): -9.57e-18
	
symmetry_inclusion_condition (Handle)
    serial_number: 1     value (IfCentroidIncluded)


transformed_solid (Handle)
    serial_number: 0 
disorder_selector (CrystalStructureView::DisorderSelector)
    assembly_nsteps (Container)
        count: 1         item: 2 
    assembly_steps (Container)
        count: 1         item: 0 

color: red: 1, green: 1, blue: 1, alpha: 1, style: 31, label: 1_DMF_100K, active: 1, visible: 1, selected: 0, labelled: 0
cell_edges: a:   10.031   0.000   0.000, b:    0.000  14.620   0.000, c:   -4.061   0.000  23.323, origin:    0.000   0.000   0.000, box: min:    0.000   0.000   0.000, max:    1.000   1.000   1.000, color: red: 1, green: 1, blue: 1, alpha: 1, style: 1, label: , active: 1, visible: 0, selected: 0, labelled: 1
default_style: 1
, default_atom_colorer_type: By Element
, default_bond_colorer_type: By Atom Colour
, default_atom_labeller_type: By Atom Label
, default_bond_labeller_type: Fixed Label
, style_settings_:  (GraphicsCrystalStyle)
    non_hydrogen_atoms (GraphicsObjectStyle)
        style (GraphicsObject::RenderingStyle)
            enumerator: 1 
        colour_mode (GraphicsObjectStyleSettings::ColorMode)
            enumerator: 202 
        colour (RGBA)
            red: 1             green: 1             blue: 1             alpha: 1 

    hydrogen_atoms (GraphicsObjectStyle)
        style (GraphicsObject::RenderingStyle)
            enumerator: 1 
        colour_mode (GraphicsObjectStyleSettings::ColorMode)
            enumerator: 202 
        colour (RGBA)
            red: 1             green: 1             blue: 1             alpha: 1 

    bonds (GraphicsObjectStyle)
        style (GraphicsObject::RenderingStyle)
            enumerator: 1 
        colour_mode (GraphicsObjectStyleSettings::ColorMode)
            enumerator: 301 
        colour (RGBA)
            red: 1             green: 1             blue: 1             alpha: 1 

    hanging_contacts (GraphicsObjectStyle)
        style (GraphicsObject::RenderingStyle)
            enumerator: 1 
        colour_mode (GraphicsObjectStyleSettings::ColorMode)
            enumerator: 101 
        colour (RGBA)
            red: 1             green: 0             blue: 0             alpha: 1 

    expanded_contacts (GraphicsObjectStyle)
        style (GraphicsObject::RenderingStyle)
            enumerator: 1 
        colour_mode (GraphicsObjectStyleSettings::ColorMode)
            enumerator: 101 
        colour (RGBA)
            red: 0             green: 1             blue: 1             alpha: 1 

    cells (GraphicsObjectStyle)
        style (GraphicsObject::RenderingStyle)
            enumerator: 1 
        colour_mode (GraphicsObjectStyleSettings::ColorMode)
            enumerator: 101 
        colour (RGBA)
            red: 1             green: 1             blue: 1             alpha: 1 

    centroids (GraphicsObjectStyle)
        style (GraphicsObject::RenderingStyle)
            enumerator: 8 
        colour_mode (GraphicsObjectStyleSettings::ColorMode)
            enumerator: 101 
        colour (RGBA)
            red: 1             green: 0             blue: 0             alpha: 0.5 

    planes (GraphicsObjectStyle)
        style (GraphicsObject::RenderingStyle)
            enumerator: 8 
        colour_mode (GraphicsObjectStyleSettings::ColorMode)
            enumerator: 101 
        colour (RGBA)
            red: 1             green: 0             blue: 0             alpha: 0.5 

    distances (GraphicsMonitorStyleSettings)
        style (GraphicsObject::RenderingStyle)
            enumerator: 1 
        colour_mode (GraphicsObjectStyleSettings::ColorMode)
            enumerator: 101 
        colour (RGBA)
            red: 0             green: 1             blue: 0             alpha: 1 
        line_width: 0.02 
    angles (GraphicsMonitorStyleSettings)
        style (GraphicsObject::RenderingStyle)
            enumerator: 1 
        colour_mode (GraphicsObjectStyleSettings::ColorMode)
            enumerator: 101 
        colour (RGBA)
            red: 0             green: 1             blue: 0             alpha: 1 
        line_width: 0.02 
    torsions (GraphicsMonitorStyleSettings)
        style (GraphicsObject::RenderingStyle)
            enumerator: 1 
        colour_mode (GraphicsObjectStyleSettings::ColorMode)
            enumerator: 101 
        colour (RGBA)
            red: 0             green: 1             blue: 0             alpha: 1 
        line_width: 0.02 


orientation:   -0.172   0.000   0.985  -9.802
  -0.985   0.000  -0.172   5.539
  -0.000  -1.000   0.000   3.194
   0.000   0.000   0.000   1.000

rotation_centre:    3.775   3.194  10.607
show_slicing_bounds: 1
graphics atoms: 
0: element: Co, formal_charge: 0, radius: 1.260, label: Co01, site: orth:    4.412   4.335   8.818, frac:    0.593   0.297   0.378, sof: 1.000, uncertainty: 0: Precision: 5 Uncertainty: 5	1: Precision: 5 Uncertainty: 4	2: Precision: 5 Uncertainty: 2	, atomic displacement parameters: type: 0, u(1,1): 0.0205(3), u(2,2): 0.0213(3), u(3,3): 0.0208(3), u(1,2): -0.0004(2), u(1,3): 0.00231(19), u(2,3): 0.0039(2)
1: element: O, formal_charge: 0, radius: 0.680, label: O1, site: orth:    3.107   2.360   8.867, frac:    0.464   0.161   0.380, sof: 1.000, uncertainty: 0: Precision: 4 Uncertainty: 3	1: Precision: 4 Uncertainty: 2	2: Precision: 5 Uncertainty: 13	, atomic displacement parameters: type: 0, u(1,1): 0.0293(15), u(2,2): 0.0258(15), u(3,3): 0.0280(15), u(1,2): 0.0013(12), u(1,3): 0.0022(12), u(2,3): 0.0100(12)
2: element: O, formal_charge: 0, radius: 0.680, label: O3, site: orth:    5.445   5.848   9.548, frac:    0.709   0.400   0.409, sof: 1.000, uncertainty: 0: Precision: 4 Uncertainty: 3	1: Precision: 4 Uncertainty: 2	2: Precision: 5 Uncertainty: 13	, atomic displacement parameters: type: 0, u(1,1): 0.0230(14), u(2,2): 0.0258(15), u(3,3): 0.0332(16), u(1,2): -0.0018(11), u(1,3): 0.0010(12), u(2,3): 0.0026(12)
3: element: O, formal_charge: 0, radius: 0.680, label: O2, site: orth:    4.675   2.971  10.269, frac:    0.644   0.203   0.440, sof: 1.000, uncertainty: 0: Precision: 4 Uncertainty: 3	1: Precision: 4 Uncertainty: 2	2: Precision: 5 Uncertainty: 14	, atomic displacement parameters: type: 0, u(1,1): 0.0327(16), u(2,2): 0.0263(15), u(3,3): 0.0323(16), u(1,2): -0.0016(12), u(1,3): 0.0011(13), u(2,3): 0.0099(12)
4: element: N, formal_charge: 0, radius: 0.680, label: N1, site: orth:    2.654   5.351   8.856, frac:    0.418   0.366   0.380, sof: 1.000, uncertainty: 0: Precision: 4 Uncertainty: 3	1: Precision: 4 Uncertainty: 2	2: Precision: 5 Uncertainty: 14	, atomic displacement parameters: type: 0, u(1,1): 0.0229(16), u(2,2): 0.0278(17), u(3,3): 0.0206(15), u(1,2): -0.0003(13), u(1,3): 0.0021(12), u(2,3): -0.0007(13)
5: element: N, formal_charge: 0, radius: 0.680, label: N2, site: orth:    1.163   6.978   8.907, frac:    0.271   0.477   0.382, sof: 1.000, uncertainty: 0: Precision: 4 Uncertainty: 3	1: Precision: 4 Uncertainty: 2	2: Precision: 5 Uncertainty: 14	, atomic displacement parameters: type: 0, u(1,1): 0.0220(16), u(2,2): 0.0268(17), u(3,3): 0.0215(16), u(1,2): 0.0013(13), u(1,3): -0.0003(12), u(2,3): -0.0027(13)
6: element: N, formal_charge: 0, radius: 0.680, label: N4, site: orth:   -1.749  11.192   4.792, frac:   -0.091   0.765   0.205, sof: 1.000, uncertainty: 0: Precision: 4 Uncertainty: 3	1: Precision: 4 Uncertainty: 2	2: Precision: 5 Uncertainty: 15	, atomic displacement parameters: type: 0, u(1,1): 0.0230(16), u(2,2): 0.0261(17), u(3,3): 0.0254(17), u(1,2): 0.0029(13), u(1,3): 0.0055(13), u(2,3): 0.0002(14)
7: element: N, formal_charge: 0, radius: 0.680, label: N3, site: orth:   -1.329  10.623   6.866, frac:   -0.013   0.727   0.294, sof: 1.000, uncertainty: 0: Precision: 4 Uncertainty: 4	1: Precision: 4 Uncertainty: 2	2: Precision: 5 Uncertainty: 15	, atomic displacement parameters: type: 0, u(1,1): 0.0266(17), u(2,2): 0.0220(16), u(3,3): 0.0249(17), u(1,2): 0.0029(13), u(1,3): 0.0050(13), u(2,3): 0.0034(13)
8: element: O, formal_charge: 0, radius: 0.680, label: O4, site: orth:    7.401   5.105   8.765, frac:    0.890   0.349   0.376, sof: 1.000, uncertainty: 0: Precision: 4 Uncertainty: 3	1: Precision: 4 Uncertainty: 3	2: Precision: 5 Uncertainty: 18	, atomic displacement parameters: type: 0, u(1,1): 0.0244(16), u(2,2): 0.060(2), u(3,3): 0.055(2), u(1,2): -0.0033(16), u(1,3): 0.0005(15), u(2,3): -0.028(2)
9: element: C, formal_charge: 0, radius: 0.680, label: C2, site: orth:    0.492   5.823   8.571, frac:    0.198   0.398   0.367, sof: 1.000, uncertainty: 0: Precision: 4 Uncertainty: 4	1: Precision: 4 Uncertainty: 3	2: Precision: 4 Uncertainty: 2	, atomic displacement parameters: type: 0, u(1,1): 0.0211(19), u(2,2): 0.032(2), u(3,3): 0.034(2), u(1,2): -0.0005(16), u(1,3): -0.0025(16), u(2,3): -0.0087(18)
10: element: H, formal_charge: 0, radius: 0.230, label: H2, site: orth:   -0.438   5.737   8.400, frac:    0.102   0.392   0.360, sof: 1.000, uncertainty: 0: Precision: 6 Uncertainty: 0	1: Precision: 6 Uncertainty: 0	2: Precision: 6 Uncertainty: 0	, atomic displacement parameters: type: 1, u(1,1): 0.036, u(2,2): 0.036, u(3,3): 0.036, u(1,2): -2.62e-18, u(1,3): 0.00618, u(2,3): -2.62e-18
11: element: C, formal_charge: 0, radius: 0.68, label: C3, site: orth:    0.576   8.287   9.007, frac:    0.214   0.567   0.386, sof: 1, uncertainty: 0: Precision: 4 Uncertainty: 4	1: Precision: 4 Uncertainty: 3	2: Precision: 5 Uncertainty: 18	, atomic displacement parameters: type: 0, u(1,1): 0.0234(18), u(2,2): 0.026(2), u(3,3): 0.0241(19), u(1,2): 0.0025(15), u(1,3): 0.0031(15), u(2,3): -0.0032(15)
12: element: C, formal_charge: 0, radius: 0.68, label: C23, site: orth:    6.720   5.810   9.513, frac:    0.835   0.397   0.408, sof: 1, uncertainty: 0: Precision: 4 Uncertainty: 4	1: Precision: 4 Uncertainty: 3	2: Precision: 4 Uncertainty: 2	, atomic displacement parameters: type: 0, u(1,1): 0.0215(19), u(2,2): 0.031(2), u(3,3): 0.034(2), u(1,2): -0.0046(16), u(1,3): 0.0014(16), u(2,3): 0.0001(17)
13: element: C, formal_charge: 0, radius: 0.68, label: C12, site: orth:    2.460   6.652   9.078, frac:    0.403   0.455   0.389, sof: 1, uncertainty: 0: Precision: 4 Uncertainty: 4	1: Precision: 4 Uncertainty: 3	2: Precision: 5 Uncertainty: 17	, atomic displacement parameters: type: 0, u(1,1): 0.0206(18), u(2,2): 0.0265(19), u(3,3): 0.0231(18), u(1,2): 0.0001(15), u(1,3): 0.0022(14), u(2,3): -0.0003(15)
14: element: H, formal_charge: 0, radius: 0.23, label: H12, site: orth:    3.143   7.265   9.324, frac:    0.475   0.497   0.400, sof: 1, uncertainty: 0: Precision: 6 Uncertainty: 0	1: Precision: 6 Uncertainty: 0	2: Precision: 6 Uncertainty: 0	, atomic displacement parameters: type: 1, u(1,1): 0.028, u(2,2): 0.028, u(3,3): 0.028, u(1,2): -2.04e-18, u(1,3): 0.0048, u(2,3): -2.04e-18
15: element: C, formal_charge: 0, radius: 0.68, label: C24, site: orth:    7.395   6.673  10.577, frac:    0.921   0.456   0.453, sof: 1, uncertainty: 0: Precision: 4 Uncertainty: 4	1: Precision: 4 Uncertainty: 3	2: Precision: 5 Uncertainty: 18	, atomic displacement parameters: type: 0, u(1,1): 0.0228(18), u(2,2): 0.026(2), u(3,3): 0.028(2), u(1,2): -0.0066(15), u(1,3): 0.0038(15), u(2,3): 0.0017(16)
16: element: C, formal_charge: 0, radius: 0.68, label: C4, site: orth:   -0.072   8.795   7.888, frac:    0.130   0.602   0.338, sof: 1, uncertainty: 0: Precision: 4 Uncertainty: 4	1: Precision: 4 Uncertainty: 3	2: Precision: 5 Uncertainty: 17	, atomic displacement parameters: type: 0, u(1,1): 0.0264(19), u(2,2): 0.026(2), u(3,3): 0.0218(18), u(1,2): 0.0011(15), u(1,3): 0.0020(15), u(2,3): -0.0042(15)
17: element: H, formal_charge: 0, radius: 0.23, label: H4, site: orth:   -0.117   8.303   7.077, frac:    0.111   0.568   0.303, sof: 1, uncertainty: 0: Precision: 6 Uncertainty: 0	1: Precision: 6 Uncertainty: 0	2: Precision: 6 Uncertainty: 0	, atomic displacement parameters: type: 1, u(1,1): 0.03, u(2,2): 0.03, u(3,3): 0.03, u(1,2): -2.18e-18, u(1,3): 0.00515, u(2,3): -2.18e-18
18: element: C, formal_charge: 0, radius: 0.68, label: C11, site: orth:    0.641   8.988  10.195, frac:    0.241   0.615   0.437, sof: 1, uncertainty: 0: Precision: 4 Uncertainty: 4	1: Precision: 4 Uncertainty: 3	2: Precision: 5 Uncertainty: 18	, atomic displacement parameters: type: 0, u(1,1): 0.0248(19), u(2,2): 0.033(2), u(3,3): 0.0240(19), u(1,2): -0.0031(17), u(1,3): 0.0012(15), u(2,3): -0.0027(17)
19: element: H, formal_charge: 0, radius: 0.23, label: H11, site: orth:    1.085   8.616  10.949, frac:    0.298   0.589   0.469, sof: 1, uncertainty: 0: Precision: 6 Uncertainty: 0	1: Precision: 6 Uncertainty: 0	2: Precision: 6 Uncertainty: 0	, atomic displacement parameters: type: 1, u(1,1): 0.033, u(2,2): 0.033, u(3,3): 0.033, u(1,2): -2.4e-18, u(1,3): 0.00566, u(2,3): -2.4e-18
20: element: C, formal_charge: 0, radius: 0.68, label: C5, site: orth:   -0.656  10.056   8.001, frac:    0.073   0.688   0.343, sof: 1, uncertainty: 0: Precision: 4 Uncertainty: 4	1: Precision: 4 Uncertainty: 3	2: Precision: 5 Uncertainty: 18	, atomic displacement parameters: type: 0, u(1,1): 0.0243(19), u(2,2): 0.026(2), u(3,3): 0.0236(19), u(1,2): 0.0015(15), u(1,3): 0.0050(15), u(2,3): -0.0005(15)
21: element: C, formal_charge: 0, radius: 0.68, label: C1, site: orth:    1.418   4.830   8.534, frac:    0.289   0.330   0.366, sof: 1, uncertainty: 0: Precision: 4 Uncertainty: 4	1: Precision: 4 Uncertainty: 3	2: Precision: 4 Uncertainty: 2	, atomic displacement parameters: type: 0, u(1,1): 0.026(2), u(2,2): 0.027(2), u(3,3): 0.034(2), u(1,2): 0.0007(16), u(1,3): -0.0022(17), u(2,3): -0.0089(17)
22: element: H, formal_charge: 0, radius: 0.23, label: H1, site: orth:    1.243   3.921   8.320, frac:    0.268   0.268   0.357, sof: 1, uncertainty: 0: Precision: 6 Uncertainty: 0	1: Precision: 6 Uncertainty: 0	2: Precision: 6 Uncertainty: 0	, atomic displacement parameters: type: 1, u(1,1): 0.036, u(2,2): 0.036, u(3,3): 0.036, u(1,2): -2.62e-18, u(1,3): 0.00618, u(2,3): -2.62e-18
23: element: C, formal_charge: 0, radius: 0.68, label: C6, site: orth:   -0.924  10.538   5.571, frac:    0.005   0.721   0.239, sof: 1, uncertainty: 0: Precision: 4 Uncertainty: 4	1: Precision: 4 Uncertainty: 3	2: Precision: 5 Uncertainty: 18	, atomic displacement parameters: type: 0, u(1,1): 0.028(2), u(2,2): 0.0239(19), u(3,3): 0.027(2), u(1,2): 0.0026(15), u(1,3): 0.0048(16), u(2,3): -0.0036(15)
24: element: H, formal_charge: 0, radius: 0.23, label: H6, site: orth:   -0.151  10.071   5.274, frac:    0.076   0.689   0.226, sof: 1, uncertainty: 0: Precision: 6 Uncertainty: 0	1: Precision: 6 Uncertainty: 0	2: Precision: 6 Uncertainty: 0	, atomic displacement parameters: type: 1, u(1,1): 0.031, u(2,2): 0.031, u(3,3): 0.031, u(1,2): -2.26e-18, u(1,3): 0.00532, u(2,3): -2.26e-18
25: element: C, formal_charge: 0, radius: 0.68, label: C25, site: orth:    6.949   7.937  10.973, frac:    0.883   0.543   0.470, sof: 1, uncertainty: 0: Precision: 4 Uncertainty: 4	1: Precision: 4 Uncertainty: 3	2: Precision: 5 Uncertainty: 19	, atomic displacement parameters: type: 0, u(1,1): 0.0217(18), u(2,2): 0.0243(19), u(3,3): 0.031(2), u(1,2): -0.0045(15), u(1,3): 0.0040(15), u(2,3): 0.0036(16)
26: element: C, formal_charge: 0, radius: 0.68, label: C9, site: orth:   -0.595  10.785   9.187, frac:    0.100   0.738   0.394, sof: 1, uncertainty: 0: Precision: 4 Uncertainty: 4	1: Precision: 4 Uncertainty: 3	2: Precision: 5 Uncertainty: 19	, atomic displacement parameters: type: 0, u(1,1): 0.030(2), u(2,2): 0.026(2), u(3,3): 0.030(2), u(1,2): 0.0000(16), u(1,3): 0.0071(17), u(2,3): -0.0031(17)
27: element: H, formal_charge: 0, radius: 0.23, label: H9, site: orth:   -0.994  11.645   9.243, frac:    0.061   0.797   0.396, sof: 1, uncertainty: 0: Precision: 6 Uncertainty: 0	1: Precision: 6 Uncertainty: 0	2: Precision: 6 Uncertainty: 0	, atomic displacement parameters: type: 1, u(1,1): 0.034, u(2,2): 0.034, u(3,3): 0.034, u(1,2): -2.48e-18, u(1,3): 0.00583, u(2,3): -2.48e-18
28: element: C, formal_charge: 0, radius: 0.68, label: C26, site: orth:    7.565   8.551  12.063, frac:    0.964   0.585   0.517, sof: 1, uncertainty: 0: Precision: 4 Uncertainty: 4	1: Precision: 4 Uncertainty: 3	2: Precision: 4 Uncertainty: 2	, atomic displacement parameters: type: 0, u(1,1): 0.0228(19), u(2,2): 0.0228(19), u(3,3): 0.038(2), u(1,2): -0.0044(15), u(1,3): 0.0081(17), u(2,3): 0.0013(17)
29: element: H, formal_charge: 0, radius: 0.23, label: H26, site: orth:    7.262   9.407  12.342, frac:    0.938   0.643   0.529, sof: 1, uncertainty: 0: Precision: 6 Uncertainty: 0	1: Precision: 6 Uncertainty: 0	2: Precision: 6 Uncertainty: 0	, atomic displacement parameters: type: 1, u(1,1): 0.033, u(2,2): 0.033, u(3,3): 0.033, u(1,2): -2.4e-18, u(1,3): 0.00566, u(2,3): -2.4e-18
30: element: C, formal_charge: 0, radius: 0.68, label: C13, site: orth:    3.776   2.162   9.902, frac:    0.548   0.148   0.425, sof: 1, uncertainty: 0: Precision: 4 Uncertainty: 4	1: Precision: 4 Uncertainty: 3	2: Precision: 5 Uncertainty: 18	, atomic displacement parameters: type: 0, u(1,1): 0.029(2), u(2,2): 0.0217(18), u(3,3): 0.0262(19), u(1,2): 0.0034(16), u(1,3): 0.0060(16), u(2,3): 0.0058(15)
31: element: C, formal_charge: 0, radius: 0.68, label: C10, site: orth:    0.050  10.243  10.278, frac:    0.183   0.701   0.441, sof: 1, uncertainty: 0: Precision: 4 Uncertainty: 5	1: Precision: 4 Uncertainty: 3	2: Precision: 5 Uncertainty: 19	, atomic displacement parameters: type: 0, u(1,1): 0.032(2), u(2,2): 0.032(2), u(3,3): 0.027(2), u(1,2): -0.0025(18), u(1,3): 0.0061(17), u(2,3): -0.0078(17)
32: element: H, formal_charge: 0, radius: 0.23, label: H10, site: orth:    0.092  10.730  11.092, frac:    0.202   0.734   0.476, sof: 1, uncertainty: 0: Precision: 6 Uncertainty: 0	1: Precision: 6 Uncertainty: 0	2: Precision: 6 Uncertainty: 0	, atomic displacement parameters: type: 1, u(1,1): 0.036, u(2,2): 0.036, u(3,3): 0.036, u(1,2): -2.62e-18, u(1,3): 0.00618, u(2,3): -2.62e-18
33: element: C, formal_charge: 0, radius: 0.68, label: C27, site: orth:    5.858   8.687  10.281, frac:    0.762   0.594   0.441, sof: 1, uncertainty: 0: Precision: 4 Uncertainty: 4	1: Precision: 4 Uncertainty: 3	2: Precision: 4 Uncertainty: 2	, atomic displacement parameters: type: 0, u(1,1): 0.0228(19), u(2,2): 0.0235(19), u(3,3): 0.041(2), u(1,2): -0.0064(16), u(1,3): 0.0021(17), u(2,3): 0.0051(17)
34: element: C, formal_charge: 0, radius: 0.68, label: C7, site: orth:   -2.739  11.706   5.612, frac:   -0.176   0.801   0.241, sof: 1, uncertainty: 0: Precision: 4 Uncertainty: 5	1: Precision: 4 Uncertainty: 3	2: Precision: 5 Uncertainty: 19	, atomic displacement parameters: type: 0, u(1,1): 0.031(2), u(2,2): 0.033(2), u(3,3): 0.029(2), u(1,2): 0.0068(18), u(1,3): 0.0108(17), u(2,3): 0.0029(17)
35: element: H, formal_charge: 0, radius: 0.23, label: H7, site: orth:   -3.482  12.219   5.315, frac:   -0.255   0.836   0.228, sof: 1, uncertainty: 0: Precision: 6 Uncertainty: 0	1: Precision: 6 Uncertainty: 0	2: Precision: 6 Uncertainty: 0	, atomic displacement parameters: type: 1, u(1,1): 0.036, u(2,2): 0.036, u(3,3): 0.036, u(1,2): -2.62e-18, u(1,3): 0.00618, u(2,3): -2.62e-18
36: element: C, formal_charge: 0, radius: 0.68, label: C28, site: orth:    4.839   9.284  11.064, frac:    0.674   0.635   0.474, sof: 1, uncertainty: 0: Precision: 4 Uncertainty: 4	1: Precision: 4 Uncertainty: 3	2: Precision: 4 Uncertainty: 2	, atomic displacement parameters: type: 0, u(1,1): 0.026(2), u(2,2): 0.026(2), u(3,3): 0.042(3), u(1,2): -0.0018(16), u(1,3): -0.0011(18), u(2,3): -0.0028(18)
37: element: H, formal_charge: 0, radius: 0.23, label: H28, site: orth:    4.853   9.182  12.009, frac:    0.692   0.628   0.515, sof: 1, uncertainty: 0: Precision: 6 Uncertainty: 0	1: Precision: 6 Uncertainty: 0	2: Precision: 6 Uncertainty: 0	, atomic displacement parameters: type: 1, u(1,1): 0.039, u(2,2): 0.039, u(3,3): 0.039, u(1,2): -2.84e-18, u(1,3): 0.00669, u(2,3): -2.84e-18
38: element: C, formal_charge: 0, radius: 0.68, label: C8, site: orth:   -2.488  11.370   6.899, frac:   -0.128   0.778   0.296, sof: 1, uncertainty: 0: Precision: 4 Uncertainty: 5	1: Precision: 4 Uncertainty: 3	2: Precision: 4 Uncertainty: 2	, atomic displacement parameters: type: 0, u(1,1): 0.034(2), u(2,2): 0.030(2), u(3,3): 0.030(2), u(1,2): 0.0080(18), u(1,3): 0.0132(18), u(2,3): 0.0032(17)
39: element: H, formal_charge: 0, radius: 0.23, label: H8, site: orth:   -3.002  11.601   7.665, frac:   -0.166   0.793   0.329, sof: 1, uncertainty: 0: Precision: 6 Uncertainty: 0	1: Precision: 6 Uncertainty: 0	2: Precision: 6 Uncertainty: 0	, atomic displacement parameters: type: 1, u(1,1): 0.036, u(2,2): 0.036, u(3,3): 0.036, u(1,2): -2.62e-18, u(1,3): 0.00618, u(2,3): -2.62e-18
40: element: C, formal_charge: 0, radius: 0.68, label: C32, site: orth:    5.835   8.857   8.921, frac:    0.737   0.606   0.383, sof: 1, uncertainty: 0: Precision: 4 Uncertainty: 5	1: Precision: 4 Uncertainty: 3	2: Precision: 4 Uncertainty: 2	, atomic displacement parameters: type: 0, u(1,1): 0.033(2), u(2,2): 0.034(2), u(3,3): 0.040(3), u(1,2): -0.0039(19), u(1,3): 0.0056(19), u(2,3): 0.010(2)
41: element: H, formal_charge: 0, radius: 0.23, label: H32, site: orth:    6.512   8.463   8.384, frac:    0.795   0.579   0.359, sof: 1, uncertainty: 0: Precision: 6 Uncertainty: 0	1: Precision: 6 Uncertainty: 0	2: Precision: 6 Uncertainty: 0	, atomic displacement parameters: type: 1, u(1,1): 0.043, u(2,2): 0.043, u(3,3): 0.043, u(1,2): -3.13e-18, u(1,3): 0.00738, u(2,3): -3.13e-18
42: element: C, formal_charge: 0, radius: 0.68, label: C31, site: orth:    4.825   9.605   8.324, frac:    0.625   0.657   0.357, sof: 1, uncertainty: 0: Precision: 4 Uncertainty: 6	1: Precision: 4 Uncertainty: 4	2: Precision: 4 Uncertainty: 3	, atomic displacement parameters: type: 0, u(1,1): 0.043(3), u(2,2): 0.040(3), u(3,3): 0.051(3), u(1,2): -0.007(2), u(1,3): 0.000(2), u(2,3): 0.021(2)
43: element: H, formal_charge: 0, radius: 0.23, label: H31, site: orth:    4.821   9.735   7.384, frac:    0.609   0.666   0.317, sof: 1, uncertainty: 0: Precision: 6 Uncertainty: 0	1: Precision: 6 Uncertainty: 0	2: Precision: 6 Uncertainty: 0	, atomic displacement parameters: type: 1, u(1,1): 0.055, u(2,2): 0.055, u(3,3): 0.055, u(1,2): -4e-18, u(1,3): 0.00943, u(2,3): -4e-18
44: element: C, formal_charge: 0, radius: 0.68, label: C29, site: orth:    3.826  10.010  10.470, frac:    0.563   0.685   0.449, sof: 1, uncertainty: 0: Precision: 4 Uncertainty: 5	1: Precision: 4 Uncertainty: 3	2: Precision: 4 Uncertainty: 3	, atomic displacement parameters: type: 0, u(1,1): 0.028(2), u(2,2): 0.030(2), u(3,3): 0.059(3), u(1,2): 0.0007(18), u(1,3): 0.003(2), u(2,3): -0.003(2)
45: element: H, formal_charge: 0, radius: 0.23, label: H29, site: orth:    3.140  10.399  11.002, frac:    0.504   0.711   0.472, sof: 1, uncertainty: 0: Precision: 6 Uncertainty: 0	1: Precision: 6 Uncertainty: 0	2: Precision: 6 Uncertainty: 0	, atomic displacement parameters: type: 1, u(1,1): 0.047, u(2,2): 0.047, u(3,3): 0.047, u(1,2): -3.42e-18, u(1,3): 0.00806, u(2,3): -3.42e-18
46: element: C, formal_charge: 0, radius: 0.68, label: C30, site: orth:    3.815  10.165   9.112, frac:    0.538   0.695   0.391, sof: 1, uncertainty: 0: Precision: 4 Uncertainty: 5	1: Precision: 4 Uncertainty: 3	2: Precision: 4 Uncertainty: 3	, atomic displacement parameters: type: 0, u(1,1): 0.031(2), u(2,2): 0.024(2), u(3,3): 0.071(4), u(1,2): -0.0006(18), u(1,3): -0.001(2), u(2,3): 0.009(2)
47: element: H, formal_charge: 0, radius: 0.23, label: H30, site: orth:    3.116  10.659   8.699, frac:    0.462   0.729   0.373, sof: 1, uncertainty: 0: Precision: 6 Uncertainty: 0	1: Precision: 6 Uncertainty: 0	2: Precision: 6 Uncertainty: 0	, atomic displacement parameters: type: 1, u(1,1): 0.052, u(2,2): 0.052, u(3,3): 0.052, u(1,2): -3.79e-18, u(1,3): 0.00892, u(2,3): -3.79e-18
48: element: C, formal_charge: 0, radius: 0.68, label: C14, site: orth:    3.434   0.984  10.777, frac:    0.529   0.067   0.462, sof: 1, uncertainty: 0: Precision: 4 Uncertainty: 4	1: Precision: 4 Uncertainty: 3	2: Precision: 5 Uncertainty: 17	, atomic displacement parameters: type: 0, u(1,1): 0.031(2), u(2,2): 0.0175(17), u(3,3): 0.0210(18), u(1,2): 0.0013(15), u(1,3): 0.0039(15), u(2,3): 0.0020(14)
49: element: C, formal_charge: 0, radius: 0.68, label: C16, site: orth:    2.510  -1.187  11.171, frac:    0.444  -0.081   0.479, sof: 1, uncertainty: 0: Precision: 4 Uncertainty: 5	1: Precision: 4 Uncertainty: 3	2: Precision: 5 Uncertainty: 19	, atomic displacement parameters: type: 0, u(1,1): 0.046(3), u(2,2): 0.0187(18), u(3,3): 0.027(2), u(1,2): -0.0027(17), u(1,3): -0.0029(18), u(2,3): 0.0011(16)
50: element: H, formal_charge: 0, radius: 0.23, label: H16, site: orth:    2.159  -2.003  10.833, frac:    0.403  -0.137   0.464, sof: 1, uncertainty: 0: Precision: 6 Uncertainty: 0	1: Precision: 6 Uncertainty: 0	2: Precision: 6 Uncertainty: 0	, atomic displacement parameters: type: 1, u(1,1): 0.038, u(2,2): 0.038, u(3,3): 0.038, u(1,2): -2.77e-18, u(1,3): 0.00652, u(2,3): -2.77e-18
51: element: C, formal_charge: 0, radius: 0.68, label: C15, site: orth:    2.985  -0.230  10.273, frac:    0.476  -0.016   0.440, sof: 1, uncertainty: 0: Precision: 4 Uncertainty: 5	1: Precision: 4 Uncertainty: 3	2: Precision: 5 Uncertainty: 19	, atomic displacement parameters: type: 0, u(1,1): 0.052(3), u(2,2): 0.0196(19), u(3,3): 0.023(2), u(1,2): 0.0004(18), u(1,3): 0.0014(18), u(2,3): 0.0003(15)
52: element: O, formal_charge: 0, radius: 0.68, label: O1, site: orth:    2.864  -2.360  14.456, frac:    0.536  -0.161   0.620, sof: 1, uncertainty: 0: Precision: 4 Uncertainty: 3	1: Precision: 4 Uncertainty: 2	2: Precision: 5 Uncertainty: 13	, atomic displacement parameters: type: 0, u(1,1): 0.0293, u(2,2): 0.0258, u(3,3): 0.028, u(1,2): 0.0013, u(1,3): 0.0022, u(2,3): 0.01
53: element: O, formal_charge: 0, radius: 0.68, label: O2, site: orth:    1.295  -2.971  13.054, frac:    0.356  -0.203   0.560, sof: 1, uncertainty: 0: Precision: 4 Uncertainty: 3	1: Precision: 4 Uncertainty: 2	2: Precision: 5 Uncertainty: 14	, atomic displacement parameters: type: 0, u(1,1): 0.0327, u(2,2): 0.0263, u(3,3): 0.0323, u(1,2): -0.0016, u(1,3): 0.0011, u(2,3): 0.0099
54: element: C, formal_charge: 0, radius: 0.68, label: C13, site: orth:    2.194  -2.162  13.421, frac:    0.452  -0.148   0.575, sof: 1, uncertainty: 0: Precision: 4 Uncertainty: 4	1: Precision: 4 Uncertainty: 3	2: Precision: 5 Uncertainty: 18	, atomic displacement parameters: type: 0, u(1,1): 0.029, u(2,2): 0.0217, u(3,3): 0.0262, u(1,2): 0.0034, u(1,3): 0.006, u(2,3): 0.0058
55: element: C, formal_charge: 0, radius: 0.68, label: C14, site: orth:    2.536  -0.984  12.546, frac:    0.471  -0.067   0.538, sof: 1, uncertainty: 0: Precision: 4 Uncertainty: 4	1: Precision: 4 Uncertainty: 3	2: Precision: 5 Uncertainty: 17	, atomic displacement parameters: type: 0, u(1,1): 0.031, u(2,2): 0.0175, u(3,3): 0.021, u(1,2): 0.0013, u(1,3): 0.0039, u(2,3): 0.002
56: element: C, formal_charge: 0, radius: 0.68, label: C16, site: orth:    3.461   1.187  12.152, frac:    0.556   0.081   0.521, sof: 1, uncertainty: 0: Precision: 4 Uncertainty: 5	1: Precision: 4 Uncertainty: 3	2: Precision: 5 Uncertainty: 19	, atomic displacement parameters: type: 0, u(1,1): 0.046, u(2,2): 0.0187, u(3,3): 0.027, u(1,2): -0.0027, u(1,3): -0.0029, u(2,3): 0.0011
57: element: H, formal_charge: 0, radius: 0.23, label: H16, site: orth:    3.811   2.003  12.491, frac:    0.597   0.137   0.536, sof: 1, uncertainty: 0: Precision: 6 Uncertainty: 0	1: Precision: 6 Uncertainty: 0	2: Precision: 6 Uncertainty: 0	, atomic displacement parameters: type: 1, u(1,1): 0.038, u(2,2): 0.038, u(3,3): 0.038, u(1,2): -2.77e-18, u(1,3): 0.00652, u(2,3): -2.77e-18
58: element: C, formal_charge: 0, radius: 0.68, label: C15, site: orth:    2.985   0.230  13.050, frac:    0.524   0.016   0.560, sof: 1, uncertainty: 0: Precision: 4 Uncertainty: 5	1: Precision: 4 Uncertainty: 3	2: Precision: 5 Uncertainty: 19	, atomic displacement parameters: type: 0, u(1,1): 0.052, u(2,2): 0.0196, u(3,3): 0.023, u(1,2): 0.0004, u(1,3): 0.0014, u(2,3): 0.0003
59: element: O, formal_charge: 0, radius: 0.68, label: O3, site: orth:   10.557   8.772  13.775, frac:    1.292   0.600   0.591, sof: 1, uncertainty: 0: Precision: 4 Uncertainty: 3	1: Precision: 4 Uncertainty: 2	2: Precision: 5 Uncertainty: 13	, atomic displacement parameters: type: 0, u(1,1): 0.023, u(2,2): 0.0258, u(3,3): 0.0332, u(1,2): -0.0018, u(1,3): 0.001, u(2,3): 0.0026
60: element: O, formal_charge: 0, radius: 0.68, label: O4, site: orth:    8.601   9.515  14.558, frac:    1.110   0.651   0.624, sof: 1, uncertainty: 0: Precision: 4 Uncertainty: 3	1: Precision: 4 Uncertainty: 3	2: Precision: 5 Uncertainty: 18	, atomic displacement parameters: type: 0, u(1,1): 0.0244, u(2,2): 0.06, u(3,3): 0.055, u(1,2): -0.0033, u(1,3): 0.0005, u(2,3): -0.028
61: element: C, formal_charge: 0, radius: 0.68, label: C23, site: orth:    9.282   8.810  13.810, frac:    1.165   0.603   0.592, sof: 1, uncertainty: 0: Precision: 4 Uncertainty: 4	1: Precision: 4 Uncertainty: 3	2: Precision: 4 Uncertainty: 2	, atomic displacement parameters: type: 0, u(1,1): 0.0215, u(2,2): 0.031, u(3,3): 0.034, u(1,2): -0.0046, u(1,3): 0.0014, u(2,3): 0.0001
62: element: C, formal_charge: 0, radius: 0.68, label: C24, site: orth:    8.606   7.947  12.747, frac:    1.079   0.544   0.547, sof: 1, uncertainty: 0: Precision: 4 Uncertainty: 4	1: Precision: 4 Uncertainty: 3	2: Precision: 5 Uncertainty: 18	, atomic displacement parameters: type: 0, u(1,1): 0.0228, u(2,2): 0.026, u(3,3): 0.028, u(1,2): -0.0066, u(1,3): 0.0038, u(2,3): 0.0017
63: element: C, formal_charge: 0, radius: 0.68, label: C25, site: orth:    9.052   6.683  12.350, frac:    1.117   0.457   0.530, sof: 1, uncertainty: 0: Precision: 4 Uncertainty: 4	1: Precision: 4 Uncertainty: 3	2: Precision: 5 Uncertainty: 19	, atomic displacement parameters: type: 0, u(1,1): 0.0217, u(2,2): 0.0243, u(3,3): 0.031, u(1,2): -0.0045, u(1,3): 0.004, u(2,3): 0.0036
64: element: C, formal_charge: 0, radius: 0.68, label: C26, site: orth:    8.437   6.069  11.260, frac:    1.036   0.415   0.483, sof: 1, uncertainty: 0: Precision: 4 Uncertainty: 4	1: Precision: 4 Uncertainty: 3	2: Precision: 4 Uncertainty: 2	, atomic displacement parameters: type: 0, u(1,1): 0.0228, u(2,2): 0.0228, u(3,3): 0.038, u(1,2): -0.0044, u(1,3): 0.0081, u(2,3): 0.0013
65: element: H, formal_charge: 0, radius: 0.23, label: H26, site: orth:    8.739   5.213  10.981, frac:    1.062   0.357   0.471, sof: 1, uncertainty: 0: Precision: 6 Uncertainty: 0	1: Precision: 6 Uncertainty: 0	2: Precision: 6 Uncertainty: 0	, atomic displacement parameters: type: 1, u(1,1): 0.033, u(2,2): 0.033, u(3,3): 0.033, u(1,2): -2.4e-18, u(1,3): 0.00566, u(2,3): -2.4e-18
66: element: C, formal_charge: 0, radius: 0.68, label: C27, site: orth:   10.144   5.933  13.042, frac:    1.238   0.406   0.559, sof: 1, uncertainty: 0: Precision: 4 Uncertainty: 4	1: Precision: 4 Uncertainty: 3	2: Precision: 4 Uncertainty: 2	, atomic displacement parameters: type: 0, u(1,1): 0.0228, u(2,2): 0.0235, u(3,3): 0.041, u(1,2): -0.0064, u(1,3): 0.0021, u(2,3): 0.0051
67: element: C, formal_charge: 0, radius: 0.68, label: C28, site: orth:   11.163   5.336  12.259, frac:    1.326   0.365   0.526, sof: 1, uncertainty: 0: Precision: 4 Uncertainty: 4	1: Precision: 4 Uncertainty: 3	2: Precision: 4 Uncertainty: 2	, atomic displacement parameters: type: 0, u(1,1): 0.026, u(2,2): 0.026, u(3,3): 0.042, u(1,2): -0.0018, u(1,3): -0.0011, u(2,3): -0.0028
68: element: H, formal_charge: 0, radius: 0.23, label: H28, site: orth:   11.148   5.438  11.315, frac:    1.308   0.372   0.485, sof: 1, uncertainty: 0: Precision: 6 Uncertainty: 0	1: Precision: 6 Uncertainty: 0	2: Precision: 6 Uncertainty: 0	, atomic displacement parameters: type: 1, u(1,1): 0.039, u(2,2): 0.039, u(3,3): 0.039, u(1,2): -2.84e-18, u(1,3): 0.00669, u(2,3): -2.84e-18
69: element: C, formal_charge: 0, radius: 0.68, label: C32, site: orth:   10.167   5.763  14.402, frac:    1.264   0.394   0.617, sof: 1, uncertainty: 0: Precision: 4 Uncertainty: 5	1: Precision: 4 Uncertainty: 3	2: Precision: 4 Uncertainty: 2	, atomic displacement parameters: type: 0, u(1,1): 0.033, u(2,2): 0.034, u(3,3): 0.04, u(1,2): -0.0039, u(1,3): 0.0056, u(2,3): 0.01
70: element: H, formal_charge: 0, radius: 0.23, label: H32, site: orth:    9.490   6.157  14.939, frac:    1.205   0.421   0.641, sof: 1, uncertainty: 0: Precision: 6 Uncertainty: 0	1: Precision: 6 Uncertainty: 0	2: Precision: 6 Uncertainty: 0	, atomic displacement parameters: type: 1, u(1,1): 0.043, u(2,2): 0.043, u(3,3): 0.043, u(1,2): -3.13e-18, u(1,3): 0.00738, u(2,3): -3.13e-18
71: element: C, formal_charge: 0, radius: 0.68, label: C31, site: orth:   11.176   5.015  14.999, frac:    1.375   0.343   0.643, sof: 1, uncertainty: 0: Precision: 4 Uncertainty: 6	1: Precision: 4 Uncertainty: 4	2: Precision: 4 Uncertainty: 3	, atomic displacement parameters: type: 0, u(1,1): 0.043, u(2,2): 0.04, u(3,3): 0.051, u(1,2): -0.007, u(1,3): 0, u(2,3): 0.021
72: element: H, formal_charge: 0, radius: 0.23, label: H31, site: orth:   11.180   4.885  15.939, frac:    1.391   0.334   0.683, sof: 1, uncertainty: 0: Precision: 6 Uncertainty: 0	1: Precision: 6 Uncertainty: 0	2: Precision: 6 Uncertainty: 0	, atomic displacement parameters: type: 1, u(1,1): 0.055, u(2,2): 0.055, u(3,3): 0.055, u(1,2): -4e-18, u(1,3): 0.00943, u(2,3): -4e-18
73: element: C, formal_charge: 0, radius: 0.68, label: C29, site: orth:   12.176   4.610  12.853, frac:    1.437   0.315   0.551, sof: 1, uncertainty: 0: Precision: 4 Uncertainty: 5	1: Precision: 4 Uncertainty: 3	2: Precision: 4 Uncertainty: 3	, atomic displacement parameters: type: 0, u(1,1): 0.028, u(2,2): 0.03, u(3,3): 0.059, u(1,2): 0.0007, u(1,3): 0.003, u(2,3): -0.003
74: element: H, formal_charge: 0, radius: 0.23, label: H29, site: orth:   12.861   4.221  12.321, frac:    1.496   0.289   0.528, sof: 1, uncertainty: 0: Precision: 6 Uncertainty: 0	1: Precision: 6 Uncertainty: 0	2: Precision: 6 Uncertainty: 0	, atomic displacement parameters: type: 1, u(1,1): 0.047, u(2,2): 0.047, u(3,3): 0.047, u(1,2): -3.42e-18, u(1,3): 0.00806, u(2,3): -3.42e-18
75: element: C, formal_charge: 0, radius: 0.68, label: C30, site: orth:   12.186   4.455  14.211, frac:    1.462   0.305   0.609, sof: 1, uncertainty: 0: Precision: 4 Uncertainty: 5	1: Precision: 4 Uncertainty: 3	2: Precision: 4 Uncertainty: 3	, atomic displacement parameters: type: 0, u(1,1): 0.031, u(2,2): 0.024, u(3,3): 0.071, u(1,2): -0.0006, u(1,3): -0.001, u(2,3): 0.009
76: element: H, formal_charge: 0, radius: 0.23, label: H30, site: orth:   12.885   3.961  14.624, frac:    1.538   0.271   0.627, sof: 1, uncertainty: 0: Precision: 6 Uncertainty: 0	1: Precision: 6 Uncertainty: 0	2: Precision: 6 Uncertainty: 0	, atomic displacement parameters: type: 1, u(1,1): 0.052, u(2,2): 0.052, u(3,3): 0.052, u(1,2): -3.79e-18, u(1,3): 0.00892, u(2,3): -3.79e-18
77: element: Co, formal_charge: 0, radius: 1.26, label: Co01, site: orth:    1.559  -4.335  14.506, frac:    0.407  -0.297   0.622, sof: 1, uncertainty: 0: Precision: 5 Uncertainty: 5	1: Precision: 5 Uncertainty: 4	2: Precision: 5 Uncertainty: 2	, atomic displacement parameters: type: 0, u(1,1): 0.0205, u(2,2): 0.0213, u(3,3): 0.0208, u(1,2): -0.0004, u(1,3): 0.00231, u(2,3): 0.0039
78: element: N, formal_charge: 0, radius: 0.68, label: N1, site: orth:    3.316  -5.351  14.467, frac:    0.582  -0.366   0.620, sof: 1, uncertainty: 0: Precision: 4 Uncertainty: 3	1: Precision: 4 Uncertainty: 2	2: Precision: 5 Uncertainty: 14	, atomic displacement parameters: type: 0, u(1,1): 0.0229, u(2,2): 0.0278, u(3,3): 0.0206, u(1,2): -0.0003, u(1,3): 0.0021, u(2,3): -0.0007
79: element: N, formal_charge: 0, radius: 0.68, label: N2, site: orth:    4.808  -6.978  14.416, frac:    0.730  -0.477   0.618, sof: 1, uncertainty: 0: Precision: 4 Uncertainty: 3	1: Precision: 4 Uncertainty: 2	2: Precision: 5 Uncertainty: 14	, atomic displacement parameters: type: 0, u(1,1): 0.022, u(2,2): 0.0268, u(3,3): 0.0215, u(1,2): 0.0013, u(1,3): -0.0003, u(2,3): -0.0027
80: element: N, formal_charge: 0, radius: 0.68, label: N4, site: orth:    7.720 -11.192  18.531, frac:    1.091  -0.765   0.795, sof: 1, uncertainty: 0: Precision: 4 Uncertainty: 3	1: Precision: 4 Uncertainty: 2	2: Precision: 5 Uncertainty: 15	, atomic displacement parameters: type: 0, u(1,1): 0.023, u(2,2): 0.0261, u(3,3): 0.0254, u(1,2): 0.0029, u(1,3): 0.0055, u(2,3): 0.0002
81: element: N, formal_charge: 0, radius: 0.68, label: N3, site: orth:    7.299 -10.623  16.457, frac:    1.013  -0.727   0.706, sof: 1, uncertainty: 0: Precision: 4 Uncertainty: 4	1: Precision: 4 Uncertainty: 2	2: Precision: 5 Uncertainty: 15	, atomic displacement parameters: type: 0, u(1,1): 0.0266, u(2,2): 0.022, u(3,3): 0.0249, u(1,2): 0.0029, u(1,3): 0.005, u(2,3): 0.0034
82: element: C, formal_charge: 0, radius: 0.68, label: C2, site: orth:    5.479  -5.823  14.752, frac:    0.802  -0.398   0.633, sof: 1, uncertainty: 0: Precision: 4 Uncertainty: 4	1: Precision: 4 Uncertainty: 3	2: Precision: 4 Uncertainty: 2	, atomic displacement parameters: type: 0, u(1,1): 0.0211, u(2,2): 0.032, u(3,3): 0.034, u(1,2): -0.0005, u(1,3): -0.0025, u(2,3): -0.0087
83: element: H, formal_charge: 0, radius: 0.23, label: H2, site: orth:    6.409  -5.737  14.923, frac:    0.898  -0.392   0.640, sof: 1, uncertainty: 0: Precision: 6 Uncertainty: 0	1: Precision: 6 Uncertainty: 0	2: Precision: 6 Uncertainty: 0	, atomic displacement parameters: type: 1, u(1,1): 0.036, u(2,2): 0.036, u(3,3): 0.036, u(1,2): -2.62e-18, u(1,3): 0.00618, u(2,3): -2.62e-18
84: element: C, formal_charge: 0, radius: 0.68, label: C3, site: orth:    5.394  -8.287  14.316, frac:    0.786  -0.567   0.614, sof: 1, uncertainty: 0: Precision: 4 Uncertainty: 4	1: Precision: 4 Uncertainty: 3	2: Precision: 5 Uncertainty: 18	, atomic displacement parameters: type: 0, u(1,1): 0.0234, u(2,2): 0.026, u(3,3): 0.0241, u(1,2): 0.0025, u(1,3): 0.0031, u(2,3): -0.0032
85: element: C, formal_charge: 0, radius: 0.68, label: C12, site: orth:    3.510  -6.652  14.245, frac:    0.597  -0.455   0.611, sof: 1, uncertainty: 0: Precision: 4 Uncertainty: 4	1: Precision: 4 Uncertainty: 3	2: Precision: 5 Uncertainty: 17	, atomic displacement parameters: type: 0, u(1,1): 0.0206, u(2,2): 0.0265, u(3,3): 0.0231, u(1,2): 0.0001, u(1,3): 0.0022, u(2,3): -0.0003
86: element: H, formal_charge: 0, radius: 0.23, label: H12, site: orth:    2.827  -7.265  13.999, frac:    0.525  -0.497   0.600, sof: 1, uncertainty: 0: Precision: 6 Uncertainty: 0	1: Precision: 6 Uncertainty: 0	2: Precision: 6 Uncertainty: 0	, atomic displacement parameters: type: 1, u(1,1): 0.028, u(2,2): 0.028, u(3,3): 0.028, u(1,2): -2.04e-18, u(1,3): 0.0048, u(2,3): -2.04e-18
87: element: C, formal_charge: 0, radius: 0.68, label: C4, site: orth:    6.043  -8.795  15.435, frac:    0.870  -0.602   0.662, sof: 1, uncertainty: 0: Precision: 4 Uncertainty: 4	1: Precision: 4 Uncertainty: 3	2: Precision: 5 Uncertainty: 17	, atomic displacement parameters: type: 0, u(1,1): 0.0264, u(2,2): 0.026, u(3,3): 0.0218, u(1,2): 0.0011, u(1,3): 0.002, u(2,3): -0.0042
88: element: H, formal_charge: 0, radius: 0.23, label: H4, site: orth:    6.087  -8.303  16.246, frac:    0.889  -0.568   0.697, sof: 1, uncertainty: 0: Precision: 6 Uncertainty: 0	1: Precision: 6 Uncertainty: 0	2: Precision: 6 Uncertainty: 0	, atomic displacement parameters: type: 1, u(1,1): 0.03, u(2,2): 0.03, u(3,3): 0.03, u(1,2): -2.18e-18, u(1,3): 0.00515, u(2,3): -2.18e-18
89: element: C, formal_charge: 0, radius: 0.68, label: C11, site: orth:    5.329  -8.988  13.128, frac:    0.759  -0.615   0.563, sof: 1, uncertainty: 0: Precision: 4 Uncertainty: 4	1: Precision: 4 Uncertainty: 3	2: Precision: 5 Uncertainty: 18	, atomic displacement parameters: type: 0, u(1,1): 0.0248, u(2,2): 0.033, u(3,3): 0.024, u(1,2): -0.0031, u(1,3): 0.0012, u(2,3): -0.0027
90: element: H, formal_charge: 0, radius: 0.23, label: H11, site: orth:    4.886  -8.616  12.374, frac:    0.702  -0.589   0.531, sof: 1, uncertainty: 0: Precision: 6 Uncertainty: 0	1: Precision: 6 Uncertainty: 0	2: Precision: 6 Uncertainty: 0	, atomic displacement parameters: type: 1, u(1,1): 0.033, u(2,2): 0.033, u(3,3): 0.033, u(1,2): -2.4e-18, u(1,3): 0.00566, u(2,3): -2.4e-18
91: element: C, formal_charge: 0, radius: 0.68, label: C5, site: orth:    6.626 -10.056  15.322, frac:    0.926  -0.688   0.657, sof: 1, uncertainty: 0: Precision: 4 Uncertainty: 4	1: Precision: 4 Uncertainty: 3	2: Precision: 5 Uncertainty: 18	, atomic displacement parameters: type: 0, u(1,1): 0.0243, u(2,2): 0.026, u(3,3): 0.0236, u(1,2): 0.0015, u(1,3): 0.005, u(2,3): -0.0005
92: element: C, formal_charge: 0, radius: 0.68, label: C1, site: orth:    4.552  -4.830  14.789, frac:    0.711  -0.330   0.634, sof: 1, uncertainty: 0: Precision: 4 Uncertainty: 4	1: Precision: 4 Uncertainty: 3	2: Precision: 4 Uncertainty: 2	, atomic displacement parameters: type: 0, u(1,1): 0.026, u(2,2): 0.027, u(3,3): 0.034, u(1,2): 0.0007, u(1,3): -0.0022, u(2,3): -0.0089
93: element: H, formal_charge: 0, radius: 0.23, label: H1, site: orth:    4.727  -3.921  15.003, frac:    0.732  -0.268   0.643, sof: 1, uncertainty: 0: Precision: 6 Uncertainty: 0	1: Precision: 6 Uncertainty: 0	2: Precision: 6 Uncertainty: 0	, atomic displacement parameters: type: 1, u(1,1): 0.036, u(2,2): 0.036, u(3,3): 0.036, u(1,2): -2.62e-18, u(1,3): 0.00618, u(2,3): -2.62e-18
94: element: C, formal_charge: 0, radius: 0.68, label: C6, site: orth:    6.894 -10.538  17.752, frac:    0.995  -0.721   0.761, sof: 1, uncertainty: 0: Precision: 4 Uncertainty: 4	1: Precision: 4 Uncertainty: 3	2: Precision: 5 Uncertainty: 18	, atomic displacement parameters: type: 0, u(1,1): 0.028, u(2,2): 0.0239, u(3,3): 0.027, u(1,2): 0.0026, u(1,3): 0.0048, u(2,3): -0.0036
95: element: H, formal_charge: 0, radius: 0.23, label: H6, site: orth:    6.122 -10.071  18.049, frac:    0.924  -0.689   0.774, sof: 1, uncertainty: 0: Precision: 6 Uncertainty: 0	1: Precision: 6 Uncertainty: 0	2: Precision: 6 Uncertainty: 0	, atomic displacement parameters: type: 1, u(1,1): 0.031, u(2,2): 0.031, u(3,3): 0.031, u(1,2): -2.26e-18, u(1,3): 0.00532, u(2,3): -2.26e-18
96: element: C, formal_charge: 0, radius: 0.68, label: C9, site: orth:    6.566 -10.785  14.137, frac:    0.900  -0.738   0.606, sof: 1, uncertainty: 0: Precision: 4 Uncertainty: 4	1: Precision: 4 Uncertainty: 3	2: Precision: 5 Uncertainty: 19	, atomic displacement parameters: type: 0, u(1,1): 0.03, u(2,2): 0.026, u(3,3): 0.03, u(1,2): 0, u(1,3): 0.0071, u(2,3): -0.0031
97: element: H, formal_charge: 0, radius: 0.23, label: H9, site: orth:    6.964 -11.645  14.080, frac:    0.939  -0.797   0.604, sof: 1, uncertainty: 0: Precision: 6 Uncertainty: 0	1: Precision: 6 Uncertainty: 0	2: Precision: 6 Uncertainty: 0	, atomic displacement parameters: type: 1, u(1,1): 0.034, u(2,2): 0.034, u(3,3): 0.034, u(1,2): -2.48e-18, u(1,3): 0.00583, u(2,3): -2.48e-18
98: element: C, formal_charge: 0, radius: 0.68, label: C10, site: orth:    5.920 -10.243  13.045, frac:    0.817  -0.701   0.559, sof: 1, uncertainty: 0: Precision: 4 Uncertainty: 5	1: Precision: 4 Uncertainty: 3	2: Precision: 5 Uncertainty: 19	, atomic displacement parameters: type: 0, u(1,1): 0.032, u(2,2): 0.032, u(3,3): 0.027, u(1,2): -0.0025, u(1,3): 0.0061, u(2,3): -0.0078
99: element: H, formal_charge: 0, radius: 0.23, label: H10, site: orth:    5.879 -10.730  12.231, frac:    0.798  -0.734   0.524, sof: 1, uncertainty: 0: Precision: 6 Uncertainty: 0	1: Precision: 6 Uncertainty: 0	2: Precision: 6 Uncertainty: 0	, atomic displacement parameters: type: 1, u(1,1): 0.036, u(2,2): 0.036, u(3,3): 0.036, u(1,2): -2.62e-18, u(1,3): 0.00618, u(2,3): -2.62e-18
100: element: C, formal_charge: 0, radius: 0.68, label: C7, site: orth:    8.709 -11.706  17.712, frac:    1.176  -0.801   0.759, sof: 1, uncertainty: 0: Precision: 4 Uncertainty: 5	1: Precision: 4 Uncertainty: 3	2: Precision: 5 Uncertainty: 19	, atomic displacement parameters: type: 0, u(1,1): 0.031, u(2,2): 0.033, u(3,3): 0.029, u(1,2): 0.0068, u(1,3): 0.0108, u(2,3): 0.0029
101: element: H, formal_charge: 0, radius: 0.23, label: H7, site: orth:    9.452 -12.219  18.008, frac:    1.255  -0.836   0.772, sof: 1, uncertainty: 0: Precision: 6 Uncertainty: 0	1: Precision: 6 Uncertainty: 0	2: Precision: 6 Uncertainty: 0	, atomic displacement parameters: type: 1, u(1,1): 0.036, u(2,2): 0.036, u(3,3): 0.036, u(1,2): -2.62e-18, u(1,3): 0.00618, u(2,3): -2.62e-18
102: element: C, formal_charge: 0, radius: 0.68, label: C8, site: orth:    8.459 -11.370  16.424, frac:    1.128  -0.778   0.704, sof: 1, uncertainty: 0: Precision: 4 Uncertainty: 5	1: Precision: 4 Uncertainty: 3	2: Precision: 4 Uncertainty: 2	, atomic displacement parameters: type: 0, u(1,1): 0.034, u(2,2): 0.03, u(3,3): 0.03, u(1,2): 0.008, u(1,3): 0.0132, u(2,3): 0.0032
103: element: H, formal_charge: 0, radius: 0.23, label: H8, site: orth:    8.973 -11.601  15.659, frac:    1.166  -0.793   0.671, sof: 1, uncertainty: 0: Precision: 6 Uncertainty: 0	1: Precision: 6 Uncertainty: 0	2: Precision: 6 Uncertainty: 0	, atomic displacement parameters: type: 1, u(1,1): 0.036, u(2,2): 0.036, u(3,3): 0.036, u(1,2): -2.62e-18, u(1,3): 0.00618, u(2,3): -2.62e-18
104: element: Co, formal_charge: 0, radius: 1.26, label: Co01, site: orth:   -1.427  11.645   2.844, frac:   -0.093   0.797   0.122, sof: 1, uncertainty: 0: Precision: 5 Uncertainty: 5	1: Precision: 5 Uncertainty: 4	2: Precision: 5 Uncertainty: 2	, atomic displacement parameters: type: 0, u(1,1): 0.0205, u(2,2): 0.0213, u(3,3): 0.0208, u(1,2): 0.0004, u(1,3): 0.00231, u(2,3): -0.0039
105: element: Co, formal_charge: 0, radius: 1.26, label: Co01, site: orth:   11.590  10.285  14.506, frac:    1.407   0.703   0.622, sof: 1, uncertainty: 0: Precision: 5 Uncertainty: 5	1: Precision: 5 Uncertainty: 4	2: Precision: 5 Uncertainty: 2	, atomic displacement parameters: type: 0, u(1,1): 0.0205, u(2,2): 0.0213, u(3,3): 0.0208, u(1,2): -0.0004, u(1,3): 0.00231, u(2,3): 0.0039
106: element: Co, formal_charge: 0, radius: 1.26, label: Co01, site: orth:    7.397 -11.645  20.479, frac:    1.093  -0.797   0.878, sof: 1, uncertainty: 0: Precision: 5 Uncertainty: 5	1: Precision: 5 Uncertainty: 4	2: Precision: 5 Uncertainty: 2	, atomic displacement parameters: type: 0, u(1,1): 0.0205, u(2,2): 0.0213, u(3,3): 0.0208, u(1,2): 0.0004, u(1,3): 0.00231, u(2,3): -0.0039
107: element: O, formal_charge: 0, radius: 0.68, label: O3, site: orth:    0.526  -5.848  13.775, frac:    0.291  -0.400   0.591, sof: 1, uncertainty: 0: Precision: 4 Uncertainty: 3	1: Precision: 4 Uncertainty: 2	2: Precision: 5 Uncertainty: 13	, atomic displacement parameters: type: 0, u(1,1): 0.023, u(2,2): 0.0258, u(3,3): 0.0332, u(1,2): -0.0018, u(1,3): 0.001, u(2,3): 0.0026
108: element: N, formal_charge: 0, radius: 0.68, label: N4, site: orth:    4.734   3.882   6.869, frac:    0.591   0.265   0.295, sof: 1, uncertainty: 0: Precision: 4 Uncertainty: 3	1: Precision: 4 Uncertainty: 2	2: Precision: 5 Uncertainty: 15	, atomic displacement parameters: type: 0, u(1,1): 0.023, u(2,2): 0.0261, u(3,3): 0.0254, u(1,2): -0.0029, u(1,3): 0.0055, u(2,3): -0.0002
109: element: N, formal_charge: 0, radius: 0.68, label: N4, site: orth:    1.236  -3.882  16.454, frac:    0.409  -0.265   0.705, sof: 1, uncertainty: 0: Precision: 4 Uncertainty: 3	1: Precision: 4 Uncertainty: 2	2: Precision: 5 Uncertainty: 15	, atomic displacement parameters: type: 0, u(1,1): 0.023, u(2,2): 0.0261, u(3,3): 0.0254, u(1,2): -0.0029, u(1,3): 0.0055, u(2,3): -0.0002
110: element: O, formal_charge: 0, radius: 0.68, label: O1B, site: orth:   -2.787  13.154   9.635, frac:   -0.111   0.900   0.413, sof: 0.74, uncertainty: 0: Precision: 4 Uncertainty: 7	1: Precision: 4 Uncertainty: 5	2: Precision: 4 Uncertainty: 2	, atomic displacement parameters: type: 0, u(1,1): 0.079(4), u(2,2): 0.063(4), u(3,3): 0.041(3), u(1,2): 0.005(3), u(1,3): 0.018(3), u(2,3): -0.010(3)
111: element: N, formal_charge: 0, radius: 0.68, label: N1B, site: orth:   -3.063  12.725  11.853, frac:   -0.100   0.870   0.508, sof: 0.74, uncertainty: 0: Precision: 4 Uncertainty: 7	1: Precision: 4 Uncertainty: 4	2: Precision: 4 Uncertainty: 3	, atomic displacement parameters: type: 0, u(1,1): 0.049(3), u(2,2): 0.038(3), u(3,3): 0.044(3), u(1,2): 0.006(3), u(1,3): 0.015(3), u(2,3): -0.001(3)
112: element: C, formal_charge: 0, radius: 0.68, label: C3B, site: orth:   -1.680  12.911  12.252, frac:    0.045   0.883   0.525, sof: 0.74, uncertainty: 0: Precision: 4 Uncertainty: 7	1: Precision: 4 Uncertainty: 6	2: Precision: 4 Uncertainty: 4	, atomic displacement parameters: type: 0, u(1,1): 0.036(4), u(2,2): 0.047(4), u(3,3): 0.073(5), u(1,2): -0.007(3), u(1,3): 0.015(4), u(2,3): -0.030(4)
113: element: H, formal_charge: 0, radius: 0.23, label: H3B1, site: orth:   -1.124  13.040  11.456, frac:    0.087   0.892   0.491, sof: 0.74, uncertainty: 0: Precision: 6 Uncertainty: 0	1: Precision: 6 Uncertainty: 0	2: Precision: 6 Uncertainty: 0	, atomic displacement parameters: type: 1, u(1,1): 0.077, u(2,2): 0.077, u(3,3): 0.077, u(1,2): -5.61e-18, u(1,3): 0.0132, u(2,3): -5.61e-18
114: element: H, formal_charge: 0, radius: 0.23, label: H3B2, site: orth:   -1.372  12.120  12.742, frac:    0.084   0.829   0.546, sof: 0.74, uncertainty: 0: Precision: 6 Uncertainty: 0	1: Precision: 6 Uncertainty: 0	2: Precision: 6 Uncertainty: 0	, atomic displacement parameters: type: 1, u(1,1): 0.077, u(2,2): 0.077, u(3,3): 0.077, u(1,2): -5.61e-18, u(1,3): 0.0132, u(2,3): -5.61e-18
115: element: H, formal_charge: 0, radius: 0.23, label: H3B3, site: orth:   -1.610  13.700  12.830, frac:    0.062   0.937   0.550, sof: 0.74, uncertainty: 0: Precision: 6 Uncertainty: 0	1: Precision: 6 Uncertainty: 0	2: Precision: 6 Uncertainty: 0	, atomic displacement parameters: type: 1, u(1,1): 0.077, u(2,2): 0.077, u(3,3): 0.077, u(1,2): -5.61e-18, u(1,3): 0.0132, u(2,3): -5.61e-18
116: element: C, formal_charge: 0, radius: 0.68, label: C1B, site: orth:   -3.491  12.850  10.607, frac:   -0.164   0.879   0.455, sof: 0.74, uncertainty: 0: Precision: 4 Uncertainty: 8	1: Precision: 4 Uncertainty: 5	2: Precision: 4 Uncertainty: 3	, atomic displacement parameters: type: 0, u(1,1): 0.047(4), u(2,2): 0.043(4), u(3,3): 0.044(4), u(1,2): 0.002(3), u(1,3): 0.011(3), u(2,3): -0.006(3)
117: element: H, formal_charge: 0, radius: 0.23, label: H1B, site: orth:   -4.414  12.691  10.445, frac:   -0.259   0.868   0.448, sof: 0.74, uncertainty: 0: Precision: 6 Uncertainty: 0	1: Precision: 6 Uncertainty: 0	2: Precision: 6 Uncertainty: 0	, atomic displacement parameters: type: 1, u(1,1): 0.053, u(2,2): 0.053, u(3,3): 0.053, u(1,2): -3.86e-18, u(1,3): 0.00909, u(2,3): -3.86e-18
118: element: C, formal_charge: 0, radius: 0.68, label: C2B, site: orth:   -3.971  12.409  12.893, frac:   -0.172   0.849   0.553, sof: 0.74, uncertainty: 0: Precision: 4 Uncertainty: 9	1: Precision: 4 Uncertainty: 7	2: Precision: 4 Uncertainty: 4	, atomic displacement parameters: type: 0, u(1,1): 0.050(5), u(2,2): 0.056(5), u(3,3): 0.064(5), u(1,2): 0.002(4), u(1,3): 0.013(4), u(2,3): 0.006(4)
119: element: H, formal_charge: 0, radius: 0.23, label: H2B1, site: orth:   -4.825  12.124  12.506, frac:   -0.264   0.829   0.536, sof: 0.74, uncertainty: 0: Precision: 6 Uncertainty: 0	1: Precision: 6 Uncertainty: 0	2: Precision: 6 Uncertainty: 0	, atomic displacement parameters: type: 1, u(1,1): 0.085, u(2,2): 0.085, u(3,3): 0.085, u(1,2): -6.19e-18, u(1,3): 0.0146, u(2,3): -6.19e-18
120: element: H, formal_charge: 0, radius: 0.23, label: H2B2, site: orth:   -4.115  13.202  13.452, frac:   -0.177   0.903   0.577, sof: 0.74, uncertainty: 0: Precision: 6 Uncertainty: 0	1: Precision: 6 Uncertainty: 0	2: Precision: 6 Uncertainty: 0	, atomic displacement parameters: type: 1, u(1,1): 0.085, u(2,2): 0.085, u(3,3): 0.085, u(1,2): -6.19e-18, u(1,3): 0.0146, u(2,3): -6.19e-18
121: element: H, formal_charge: 0, radius: 0.23, label: H2B3, site: orth:   -3.602  11.686  13.441, frac:   -0.126   0.799   0.576, sof: 0.74, uncertainty: 0: Precision: 6 Uncertainty: 0	1: Precision: 6 Uncertainty: 0	2: Precision: 6 Uncertainty: 0	, atomic displacement parameters: type: 1, u(1,1): 0.085, u(2,2): 0.085, u(3,3): 0.085, u(1,2): -6.19e-18, u(1,3): 0.0146, u(2,3): -6.19e-18
122: element: O, formal_charge: 0, radius: 0.68, label: O1C, site: orth:    2.172   9.683   5.397, frac:    0.310   0.662   0.231, sof: 0.64, uncertainty: 0: Precision: 4 Uncertainty: 6	1: Precision: 4 Uncertainty: 5	2: Precision: 4 Uncertainty: 3	, atomic displacement parameters: type: 0, u(1,1): 0.029(3), u(2,2): 0.054(4), u(3,3): 0.055(4), u(1,2): 0.017(3), u(1,3): 0.003(2), u(2,3): -0.002(3)
123: element: N, formal_charge: 0, radius: 0.68, label: N1C, site: orth:    4.098   8.550   5.021, frac:    0.496   0.585   0.215, sof: 0.64, uncertainty: 0: Precision: 4 Uncertainty: 7	1: Precision: 4 Uncertainty: 5	2: Precision: 4 Uncertainty: 3	, atomic displacement parameters: type: 0, u(1,1): 0.037(3), u(2,2): 0.036(3), u(3,3): 0.036(3), u(1,2): 0.012(3), u(1,3): 0.005(3), u(2,3): -0.003(3)
124: element: C, formal_charge: 0, radius: 0.68, label: C1C, site: orth:    3.313   9.611   4.965, frac:    0.416   0.657   0.213, sof: 0.64, uncertainty: 0: Precision: 4 Uncertainty: 9	1: Precision: 4 Uncertainty: 6	2: Precision: 4 Uncertainty: 3	, atomic displacement parameters: type: 0, u(1,1): 0.050(5), u(2,2): 0.037(4), u(3,3): 0.033(4), u(1,2): 0.005(3), u(1,3): -0.005(3), u(2,3): 0.003(3)
125: element: H, formal_charge: 0, radius: 0.23, label: H1C, site: orth:    3.669  10.390   4.552, frac:    0.445   0.711   0.195, sof: 0.64, uncertainty: 0: Precision: 6 Uncertainty: 0	1: Precision: 6 Uncertainty: 0	2: Precision: 6 Uncertainty: 0	, atomic displacement parameters: type: 1, u(1,1): 0.05, u(2,2): 0.05, u(3,3): 0.05, u(1,2): -3.64e-18, u(1,3): 0.00858, u(2,3): -3.64e-18
126: element: C, formal_charge: 0, radius: 0.68, label: C2C, site: orth:    3.731   7.317   5.644, frac:    0.470   0.500   0.242, sof: 0.64, uncertainty: 0: Precision: 4 Uncertainty: 11	1: Precision: 4 Uncertainty: 6	2: Precision: 4 Uncertainty: 5	, atomic displacement parameters: type: 0, u(1,1): 0.055(5), u(2,2): 0.039(5), u(3,3): 0.063(6), u(1,2): 0.002(4), u(1,3): 0.000(5), u(2,3): -0.001(4)
127: element: H, formal_charge: 0, radius: 0.23, label: H2C1, site: orth:    2.769   7.320   5.831, frac:    0.377   0.501   0.250, sof: 0.64, uncertainty: 0: Precision: 6 Uncertainty: 0	1: Precision: 6 Uncertainty: 0	2: Precision: 6 Uncertainty: 0	, atomic displacement parameters: type: 1, u(1,1): 0.081, u(2,2): 0.081, u(3,3): 0.081, u(1,2): -5.9e-18, u(1,3): 0.0139, u(2,3): -5.9e-18
128: element: H, formal_charge: 0, radius: 0.23, label: H2C2, site: orth:    4.227   7.216   6.483, frac:    0.534   0.494   0.278, sof: 0.64, uncertainty: 0: Precision: 6 Uncertainty: 0	1: Precision: 6 Uncertainty: 0	2: Precision: 6 Uncertainty: 0	, atomic displacement parameters: type: 1, u(1,1): 0.081, u(2,2): 0.081, u(3,3): 0.081, u(1,2): -5.9e-18, u(1,3): 0.0139, u(2,3): -5.9e-18
129: element: H, formal_charge: 0, radius: 0.23, label: H2C3, site: orth:    3.945   6.572   5.045, frac:    0.481   0.450   0.216, sof: 0.64, uncertainty: 0: Precision: 6 Uncertainty: 0	1: Precision: 6 Uncertainty: 0	2: Precision: 6 Uncertainty: 0	, atomic displacement parameters: type: 1, u(1,1): 0.081, u(2,2): 0.081, u(3,3): 0.081, u(1,2): -5.9e-18, u(1,3): 0.0139, u(2,3): -5.9e-18
130: element: C, formal_charge: 0, radius: 0.68, label: C3C, site: orth:    5.488   8.621   4.532, frac:    0.626   0.590   0.194, sof: 0.64, uncertainty: 0: Precision: 4 Uncertainty: 11	1: Precision: 4 Uncertainty: 10	2: Precision: 4 Uncertainty: 5	, atomic displacement parameters: type: 0, u(1,1): 0.052(6), u(2,2): 0.092(9), u(3,3): 0.071(7), u(1,2): -0.011(6), u(1,3): 0.025(5), u(2,3): -0.024(6)
131: element: H, formal_charge: 0, radius: 0.23, label: H3C1, site: orth:    5.621   9.463   4.048, frac:    0.631   0.647   0.174, sof: 0.64, uncertainty: 0: Precision: 6 Uncertainty: 0	1: Precision: 6 Uncertainty: 0	2: Precision: 6 Uncertainty: 0	, atomic displacement parameters: type: 1, u(1,1): 0.105, u(2,2): 0.105, u(3,3): 0.105, u(1,2): -7.65e-18, u(1,3): 0.018, u(2,3): -7.65e-18
132: element: H, formal_charge: 0, radius: 0.23, label: H3C2, site: orth:    5.662   7.867   3.932, frac:    0.633   0.538   0.169, sof: 0.64, uncertainty: 0: Precision: 6 Uncertainty: 0	1: Precision: 6 Uncertainty: 0	2: Precision: 6 Uncertainty: 0	, atomic displacement parameters: type: 1, u(1,1): 0.105, u(2,2): 0.105, u(3,3): 0.105, u(1,2): -7.65e-18, u(1,3): 0.018, u(2,3): -7.65e-18
133: element: H, formal_charge: 0, radius: 0.23, label: H3C3, site: orth:    6.104   8.582   5.294, frac:    0.700   0.587   0.227, sof: 0.64, uncertainty: 0: Precision: 6 Uncertainty: 0	1: Precision: 6 Uncertainty: 0	2: Precision: 6 Uncertainty: 0	, atomic displacement parameters: type: 1, u(1,1): 0.105, u(2,2): 0.105, u(3,3): 0.105, u(1,2): -7.65e-18, u(1,3): 0.018, u(2,3): -7.65e-18
134: element: C, formal_charge: 0, radius: 0.68, label: C17, site: orth:    3.211  -0.598   8.829, frac:    0.473  -0.041   0.379, sof: 0.74, uncertainty: 0: Precision: 4 Uncertainty: 5	1: Precision: 4 Uncertainty: 3	2: Precision: 5 Uncertainty: 13	, atomic displacement parameters: type: 0, u(1,1): 0.070(2), u(2,2): 0.0308(13), u(3,3): 0.0228(13), u(1,2): 0.0173(13), u(1,3): 0.0025(12), u(2,3): -0.0008(10)
135: element: C, formal_charge: 0, radius: 0.68, label: C18, site: orth:    4.445  -0.370   8.232, frac:    0.586  -0.025   0.353, sof: 0.74, uncertainty: 0: Precision: 4 Uncertainty: 4	1: Precision: 4 Uncertainty: 3	2: Precision: 5 Uncertainty: 16	, atomic displacement parameters: type: 0, u(1,1): 0.070(2), u(2,2): 0.0308(13), u(3,3): 0.0228(13), u(1,2): 0.0173(13), u(1,3): 0.0025(12), u(2,3): -0.0008(10)
136: element: H, formal_charge: 0, radius: 0.23, label: H18, site: orth:    5.120   0.106   8.701, frac:    0.661   0.007   0.373, sof: 0.74, uncertainty: 0: Precision: 6 Uncertainty: 0	1: Precision: 6 Uncertainty: 0	2: Precision: 6 Uncertainty: 0	, atomic displacement parameters: type: 1, u(1,1): 0.05, u(2,2): 0.05, u(3,3): 0.05, u(1,2): -3.64e-18, u(1,3): 0.00858, u(2,3): -3.64e-18
137: element: C, formal_charge: 0, radius: 0.68, label: C19, site: orth:    4.693  -0.841   6.947, frac:    0.588  -0.058   0.298, sof: 0.74, uncertainty: 0: Precision: 4 Uncertainty: 4	1: Precision: 4 Uncertainty: 3	2: Precision: 5 Uncertainty: 17	, atomic displacement parameters: type: 0, u(1,1): 0.070(2), u(2,2): 0.0308(13), u(3,3): 0.0228(13), u(1,2): 0.0173(13), u(1,3): 0.0025(12), u(2,3): -0.0008(10)
138: element: H, formal_charge: 0, radius: 0.23, label: H19, site: orth:    5.536  -0.685   6.538, frac:    0.665  -0.047   0.280, sof: 0.74, uncertainty: 0: Precision: 6 Uncertainty: 0	1: Precision: 6 Uncertainty: 0	2: Precision: 6 Uncertainty: 0	, atomic displacement parameters: type: 1, u(1,1): 0.05, u(2,2): 0.05, u(3,3): 0.05, u(1,2): -3.64e-18, u(1,3): 0.00858, u(2,3): -3.64e-18
139: element: C, formal_charge: 0, radius: 0.68, label: C20, site: orth:    3.706  -1.538   6.260, frac:    0.478  -0.105   0.268, sof: 0.74, uncertainty: 0: Precision: 4 Uncertainty: 5	1: Precision: 4 Uncertainty: 3	2: Precision: 5 Uncertainty: 13	, atomic displacement parameters: type: 0, u(1,1): 0.070(2), u(2,2): 0.0308(13), u(3,3): 0.0228(13), u(1,2): 0.0173(13), u(1,3): 0.0025(12), u(2,3): -0.0008(10)
140: element: H, formal_charge: 0, radius: 0.23, label: H20, site: orth:    3.874  -1.859   5.382, frac:    0.480  -0.127   0.231, sof: 0.74, uncertainty: 0: Precision: 6 Uncertainty: 0	1: Precision: 6 Uncertainty: 0	2: Precision: 6 Uncertainty: 0	, atomic displacement parameters: type: 1, u(1,1): 0.05, u(2,2): 0.05, u(3,3): 0.05, u(1,2): -3.64e-18, u(1,3): 0.00858, u(2,3): -3.64e-18
141: element: C, formal_charge: 0, radius: 0.68, label: C21, site: orth:    2.471  -1.765   6.858, frac:    0.365  -0.121   0.294, sof: 0.74, uncertainty: 0: Precision: 4 Uncertainty: 4	1: Precision: 4 Uncertainty: 3	2: Precision: 5 Uncertainty: 16	, atomic displacement parameters: type: 0, u(1,1): 0.070(2), u(2,2): 0.0308(13), u(3,3): 0.0228(13), u(1,2): 0.0173(13), u(1,3): 0.0025(12), u(2,3): -0.0008(10)
142: element: H, formal_charge: 0, radius: 0.23, label: H21, site: orth:    1.797  -2.242   6.389, frac:    0.290  -0.153   0.274, sof: 0.74, uncertainty: 0: Precision: 6 Uncertainty: 0	1: Precision: 6 Uncertainty: 0	2: Precision: 6 Uncertainty: 0	, atomic displacement parameters: type: 1, u(1,1): 0.05, u(2,2): 0.05, u(3,3): 0.05, u(1,2): -3.64e-18, u(1,3): 0.00858, u(2,3): -3.64e-18
143: element: C, formal_charge: 0, radius: 0.68, label: C22, site: orth:    2.225  -1.295   8.143, frac:    0.363  -0.089   0.349, sof: 0.74, uncertainty: 0: Precision: 4 Uncertainty: 4	1: Precision: 4 Uncertainty: 3	2: Precision: 5 Uncertainty: 17	, atomic displacement parameters: type: 0, u(1,1): 0.070(2), u(2,2): 0.0308(13), u(3,3): 0.0228(13), u(1,2): 0.0173(13), u(1,3): 0.0025(12), u(2,3): -0.0008(10)
144: element: H, formal_charge: 0, radius: 0.23, label: H22, site: orth:    1.381  -1.450   8.551, frac:    0.286  -0.099   0.367, sof: 0.74, uncertainty: 0: Precision: 6 Uncertainty: 0	1: Precision: 6 Uncertainty: 0	2: Precision: 6 Uncertainty: 0	, atomic displacement parameters: type: 1, u(1,1): 0.05, u(2,2): 0.05, u(3,3): 0.05, u(1,2): -3.64e-18, u(1,3): 0.00858, u(2,3): -3.64e-18
145: element: C, formal_charge: 0, radius: 0.68, label: C17A, site: orth:    2.284  -0.586   8.893, frac:    0.382  -0.040   0.381, sof: 0.26, uncertainty: 0: Precision: 3 Uncertainty: 3	1: Precision: 4 Uncertainty: 16	2: Precision: 4 Uncertainty: 6	, atomic displacement parameters: type: 0, u(1,1): 0.145(14), u(2,2): 0.073(8), u(3,3): 0.049(7), u(1,2): -0.031(9), u(1,3): 0.001(8), u(2,3): 0.008(6)
146: element: C, formal_charge: 0, radius: 0.68, label: C18A, site: orth:    3.271  -0.797   7.944, frac:    0.464  -0.054   0.341, sof: 0.26, uncertainty: 0: Precision: 3 Uncertainty: 2	1: Precision: 4 Uncertainty: 17	2: Precision: 4 Uncertainty: 9	, atomic displacement parameters: type: 0, u(1,1): 0.145(14), u(2,2): 0.073(8), u(3,3): 0.049(7), u(1,2): -0.031(9), u(1,3): 0.001(8), u(2,3): 0.008(6)
147: element: H, formal_charge: 0, radius: 0.23, label: H18A, site: orth:    4.187  -0.715   8.186, frac:    0.560  -0.049   0.351, sof: 0.26, uncertainty: 0: Precision: 6 Uncertainty: 0	1: Precision: 6 Uncertainty: 0	2: Precision: 6 Uncertainty: 0	, atomic displacement parameters: type: 1, u(1,1): 0.109, u(2,2): 0.109, u(3,3): 0.109, u(1,2): -7.94e-18, u(1,3): 0.0187, u(2,3): -7.94e-18
148: element: C, formal_charge: 0, radius: 0.68, label: C19A, site: orth:    2.927  -1.126   6.638, frac:    0.407  -0.077   0.285, sof: 0.26, uncertainty: 0: Precision: 3 Uncertainty: 2	1: Precision: 4 Uncertainty: 16	2: Precision: 4 Uncertainty: 8	, atomic displacement parameters: type: 0, u(1,1): 0.145(14), u(2,2): 0.073(8), u(3,3): 0.049(7), u(1,2): -0.031(9), u(1,3): 0.001(8), u(2,3): 0.008(6)
149: element: H, formal_charge: 0, radius: 0.23, label: H19A, site: orth:    3.606  -1.270   5.989, frac:    0.463  -0.087   0.257, sof: 0.26, uncertainty: 0: Precision: 6 Uncertainty: 0	1: Precision: 6 Uncertainty: 0	2: Precision: 6 Uncertainty: 0	, atomic displacement parameters: type: 1, u(1,1): 0.109, u(2,2): 0.109, u(3,3): 0.109, u(1,2): -7.94e-18, u(1,3): 0.0187, u(2,3): -7.94e-18
150: element: C, formal_charge: 0, radius: 0.68, label: C20A, site: orth:    1.585  -1.246   6.281, frac:    0.267  -0.085   0.269, sof: 0.26, uncertainty: 0: Precision: 3 Uncertainty: 3	1: Precision: 4 Uncertainty: 16	2: Precision: 4 Uncertainty: 6	, atomic displacement parameters: type: 0, u(1,1): 0.145(14), u(2,2): 0.073(8), u(3,3): 0.049(7), u(1,2): -0.031(9), u(1,3): 0.001(8), u(2,3): 0.008(6)
151: element: H, formal_charge: 0, radius: 0.23, label: H20A, site: orth:    1.353  -1.470   5.390, frac:    0.228  -0.101   0.231, sof: 0.26, uncertainty: 0: Precision: 6 Uncertainty: 0	1: Precision: 6 Uncertainty: 0	2: Precision: 6 Uncertainty: 0	, atomic displacement parameters: type: 1, u(1,1): 0.109, u(2,2): 0.109, u(3,3): 0.109, u(1,2): -7.94e-18, u(1,3): 0.0187, u(2,3): -7.94e-18
152: element: C, formal_charge: 0, radius: 0.68, label: C21A, site: orth:    0.596  -1.035   7.232, frac:    0.185  -0.071   0.310, sof: 0.26, uncertainty: 0: Precision: 3 Uncertainty: 2	1: Precision: 4 Uncertainty: 16	2: Precision: 4 Uncertainty: 9	, atomic displacement parameters: type: 0, u(1,1): 0.145(14), u(2,2): 0.073(8), u(3,3): 0.049(7), u(1,2): -0.031(9), u(1,3): 0.001(8), u(2,3): 0.008(6)
153: element: H, formal_charge: 0, radius: 0.23, label: H21A, site: orth:   -0.319  -1.116   6.988, frac:    0.090  -0.076   0.300, sof: 0.26, uncertainty: 0: Precision: 6 Uncertainty: 0	1: Precision: 6 Uncertainty: 0	2: Precision: 6 Uncertainty: 0	, atomic displacement parameters: type: 1, u(1,1): 0.109, u(2,2): 0.109, u(3,3): 0.109, u(1,2): -7.94e-18, u(1,3): 0.0187, u(2,3): -7.94e-18
154: element: C, formal_charge: 0, radius: 0.68, label: C22A, site: orth:    0.941  -0.705   8.536, frac:    0.242  -0.048   0.366, sof: 0.26, uncertainty: 0: Precision: 3 Uncertainty: 2	1: Precision: 4 Uncertainty: 16	2: Precision: 4 Uncertainty: 7	, atomic displacement parameters: type: 0, u(1,1): 0.145(14), u(2,2): 0.073(8), u(3,3): 0.049(7), u(1,2): -0.031(9), u(1,3): 0.001(8), u(2,3): 0.008(6)
155: element: H, formal_charge: 0, radius: 0.23, label: H22A, site: orth:    0.263  -0.562   9.186, frac:    0.186  -0.038   0.394, sof: 0.26, uncertainty: 0: Precision: 6 Uncertainty: 0	1: Precision: 6 Uncertainty: 0	2: Precision: 6 Uncertainty: 0	, atomic displacement parameters: type: 1, u(1,1): 0.109, u(2,2): 0.109, u(3,3): 0.109, u(1,2): -7.94e-18, u(1,3): 0.0187, u(2,3): -7.94e-18
graphics bonds: 
0: atom1: 0 (Co01), atom2: 1 (O1), type: 0, polymeric: 0, cyclic: 1
1: atom1: 0 (Co01), atom2: 2 (O3), type: 0, polymeric: 0, cyclic: 0
2: atom1: 0 (Co01), atom2: 3 (O2), type: 0, polymeric: 0, cyclic: 1
3: atom1: 0 (Co01), atom2: 4 (N1), type: 0, polymeric: 0, cyclic: 0
4: atom1: 0 (Co01), atom2: 108 (N4), type: 0, polymeric: 1, cyclic: 0
5: atom1: 1 (O1), atom2: 30 (C13), type: 0, polymeric: 0, cyclic: 1
6: atom1: 2 (O3), atom2: 12 (C23), type: 0, polymeric: 0, cyclic: 0
7: atom1: 3 (O2), atom2: 30 (C13), type: 0, polymeric: 0, cyclic: 1
8: atom1: 4 (N1), atom2: 13 (C12), type: 0, polymeric: 0, cyclic: 1
9: atom1: 4 (N1), atom2: 21 (C1), type: 0, polymeric: 0, cyclic: 1
10: atom1: 5 (N2), atom2: 9 (C2), type: 0, polymeric: 0, cyclic: 1
11: atom1: 5 (N2), atom2: 11 (C3), type: 0, polymeric: 0, cyclic: 0
12: atom1: 5 (N2), atom2: 13 (C12), type: 0, polymeric: 0, cyclic: 1
13: atom1: 6 (N4), atom2: 23 (C6), type: 0, polymeric: 0, cyclic: 1
14: atom1: 6 (N4), atom2: 34 (C7), type: 0, polymeric: 0, cyclic: 1
15: atom1: 6 (N4), atom2: 104 (Co01), type: 0, polymeric: 1, cyclic: 0
16: atom1: 7 (N3), atom2: 20 (C5), type: 0, polymeric: 0, cyclic: 0
17: atom1: 7 (N3), atom2: 23 (C6), type: 0, polymeric: 0, cyclic: 1
18: atom1: 7 (N3), atom2: 38 (C8), type: 0, polymeric: 0, cyclic: 1
19: atom1: 8 (O4), atom2: 12 (C23), type: 0, polymeric: 0, cyclic: 0
20: atom1: 9 (C2), atom2: 10 (H2), type: 0, polymeric: 0, cyclic: 0
21: atom1: 9 (C2), atom2: 21 (C1), type: 0, polymeric: 0, cyclic: 1
22: atom1: 11 (C3), atom2: 16 (C4), type: 0, polymeric: 0, cyclic: 1
23: atom1: 11 (C3), atom2: 18 (C11), type: 0, polymeric: 0, cyclic: 1
24: atom1: 12 (C23), atom2: 15 (C24), type: 0, polymeric: 0, cyclic: 0
25: atom1: 13 (C12), atom2: 14 (H12), type: 0, polymeric: 0, cyclic: 0
26: atom1: 15 (C24), atom2: 25 (C25), type: 0, polymeric: 0, cyclic: 1
27: atom1: 15 (C24), atom2: 64 (C26), type: 0, polymeric: 0, cyclic: 1
28: atom1: 16 (C4), atom2: 17 (H4), type: 0, polymeric: 0, cyclic: 0
29: atom1: 16 (C4), atom2: 20 (C5), type: 0, polymeric: 0, cyclic: 1
30: atom1: 18 (C11), atom2: 19 (H11), type: 0, polymeric: 0, cyclic: 0
31: atom1: 18 (C11), atom2: 31 (C10), type: 0, polymeric: 0, cyclic: 1
32: atom1: 20 (C5), atom2: 26 (C9), type: 0, polymeric: 0, cyclic: 1
33: atom1: 21 (C1), atom2: 22 (H1), type: 0, polymeric: 0, cyclic: 0
34: atom1: 23 (C6), atom2: 24 (H6), type: 0, polymeric: 0, cyclic: 0
35: atom1: 25 (C25), atom2: 28 (C26), type: 0, polymeric: 0, cyclic: 1
36: atom1: 25 (C25), atom2: 33 (C27), type: 0, polymeric: 0, cyclic: 0
37: atom1: 26 (C9), atom2: 27 (H9), type: 0, polymeric: 0, cyclic: 0
38: atom1: 26 (C9), atom2: 31 (C10), type: 0, polymeric: 0, cyclic: 1
39: atom1: 28 (C26), atom2: 29 (H26), type: 0, polymeric: 0, cyclic: 0
40: atom1: 28 (C26), atom2: 62 (C24), type: 0, polymeric: 0, cyclic: 1
41: atom1: 30 (C13), atom2: 48 (C14), type: 0, polymeric: 0, cyclic: 0
42: atom1: 31 (C10), atom2: 32 (H10), type: 0, polymeric: 0, cyclic: 0
43: atom1: 33 (C27), atom2: 36 (C28), type: 0, polymeric: 0, cyclic: 1
44: atom1: 33 (C27), atom2: 40 (C32), type: 0, polymeric: 0, cyclic: 1
45: atom1: 34 (C7), atom2: 35 (H7), type: 0, polymeric: 0, cyclic: 0
46: atom1: 34 (C7), atom2: 38 (C8), type: 0, polymeric: 0, cyclic: 1
47: atom1: 36 (C28), atom2: 37 (H28), type: 0, polymeric: 0, cyclic: 0
48: atom1: 36 (C28), atom2: 44 (C29), type: 0, polymeric: 0, cyclic: 1
49: atom1: 38 (C8), atom2: 39 (H8), type: 0, polymeric: 0, cyclic: 0
50: atom1: 40 (C32), atom2: 41 (H32), type: 0, polymeric: 0, cyclic: 0
51: atom1: 40 (C32), atom2: 42 (C31), type: 0, polymeric: 0, cyclic: 1
52: atom1: 42 (C31), atom2: 43 (H31), type: 0, polymeric: 0, cyclic: 0
53: atom1: 42 (C31), atom2: 46 (C30), type: 0, polymeric: 0, cyclic: 1
54: atom1: 44 (C29), atom2: 45 (H29), type: 0, polymeric: 0, cyclic: 0
55: atom1: 44 (C29), atom2: 46 (C30), type: 0, polymeric: 0, cyclic: 1
56: atom1: 46 (C30), atom2: 47 (H30), type: 0, polymeric: 0, cyclic: 0
57: atom1: 48 (C14), atom2: 51 (C15), type: 0, polymeric: 0, cyclic: 1
58: atom1: 48 (C14), atom2: 56 (C16), type: 0, polymeric: 0, cyclic: 1
59: atom1: 49 (C16), atom2: 50 (H16), type: 0, polymeric: 0, cyclic: 0
60: atom1: 49 (C16), atom2: 51 (C15), type: 0, polymeric: 0, cyclic: 1
61: atom1: 49 (C16), atom2: 55 (C14), type: 0, polymeric: 0, cyclic: 1
62: atom1: 52 (O1), atom2: 54 (C13), type: 0, polymeric: 0, cyclic: 1
63: atom1: 52 (O1), atom2: 77 (Co01), type: 0, polymeric: 0, cyclic: 1
64: atom1: 53 (O2), atom2: 54 (C13), type: 0, polymeric: 0, cyclic: 1
65: atom1: 53 (O2), atom2: 77 (Co01), type: 0, polymeric: 0, cyclic: 1
66: atom1: 54 (C13), atom2: 55 (C14), type: 0, polymeric: 0, cyclic: 0
67: atom1: 55 (C14), atom2: 58 (C15), type: 0, polymeric: 0, cyclic: 1
68: atom1: 56 (C16), atom2: 57 (H16), type: 0, polymeric: 0, cyclic: 0
69: atom1: 56 (C16), atom2: 58 (C15), type: 0, polymeric: 0, cyclic: 1
70: atom1: 59 (O3), atom2: 61 (C23), type: 0, polymeric: 0, cyclic: 0
71: atom1: 59 (O3), atom2: 105 (Co01), type: 0, polymeric: 1, cyclic: 0
72: atom1: 60 (O4), atom2: 61 (C23), type: 0, polymeric: 0, cyclic: 0
73: atom1: 61 (C23), atom2: 62 (C24), type: 0, polymeric: 0, cyclic: 0
74: atom1: 62 (C24), atom2: 63 (C25), type: 0, polymeric: 0, cyclic: 1
75: atom1: 63 (C25), atom2: 64 (C26), type: 0, polymeric: 0, cyclic: 1
76: atom1: 63 (C25), atom2: 66 (C27), type: 0, polymeric: 0, cyclic: 0
77: atom1: 64 (C26), atom2: 65 (H26), type: 0, polymeric: 0, cyclic: 0
78: atom1: 66 (C27), atom2: 67 (C28), type: 0, polymeric: 0, cyclic: 1
79: atom1: 66 (C27), atom2: 69 (C32), type: 0, polymeric: 0, cyclic: 1
80: atom1: 67 (C28), atom2: 68 (H28), type: 0, polymeric: 0, cyclic: 0
81: atom1: 67 (C28), atom2: 73 (C29), type: 0, polymeric: 0, cyclic: 1
82: atom1: 69 (C32), atom2: 70 (H32), type: 0, polymeric: 0, cyclic: 0
83: atom1: 69 (C32), atom2: 71 (C31), type: 0, polymeric: 0, cyclic: 1
84: atom1: 71 (C31), atom2: 72 (H31), type: 0, polymeric: 0, cyclic: 0
85: atom1: 71 (C31), atom2: 75 (C30), type: 0, polymeric: 0, cyclic: 1
86: atom1: 73 (C29), atom2: 74 (H29), type: 0, polymeric: 0, cyclic: 0
87: atom1: 73 (C29), atom2: 75 (C30), type: 0, polymeric: 0, cyclic: 1
88: atom1: 75 (C30), atom2: 76 (H30), type: 0, polymeric: 0, cyclic: 0
89: atom1: 77 (Co01), atom2: 78 (N1), type: 0, polymeric: 0, cyclic: 0
90: atom1: 77 (Co01), atom2: 107 (O3), type: 0, polymeric: 1, cyclic: 0
91: atom1: 77 (Co01), atom2: 109 (N4), type: 0, polymeric: 1, cyclic: 0
92: atom1: 78 (N1), atom2: 85 (C12), type: 0, polymeric: 0, cyclic: 1
93: atom1: 78 (N1), atom2: 92 (C1), type: 0, polymeric: 0, cyclic: 1
94: atom1: 79 (N2), atom2: 82 (C2), type: 0, polymeric: 0, cyclic: 1
95: atom1: 79 (N2), atom2: 84 (C3), type: 0, polymeric: 0, cyclic: 0
96: atom1: 79 (N2), atom2: 85 (C12), type: 0, polymeric: 0, cyclic: 1
97: atom1: 80 (N4), atom2: 94 (C6), type: 0, polymeric: 0, cyclic: 1
98: atom1: 80 (N4), atom2: 100 (C7), type: 0, polymeric: 0, cyclic: 1
99: atom1: 80 (N4), atom2: 106 (Co01), type: 0, polymeric: 1, cyclic: 0
100: atom1: 81 (N3), atom2: 91 (C5), type: 0, polymeric: 0, cyclic: 0
101: atom1: 81 (N3), atom2: 94 (C6), type: 0, polymeric: 0, cyclic: 1
102: atom1: 81 (N3), atom2: 102 (C8), type: 0, polymeric: 0, cyclic: 1
103: atom1: 82 (C2), atom2: 83 (H2), type: 0, polymeric: 0, cyclic: 0
104: atom1: 82 (C2), atom2: 92 (C1), type: 0, polymeric: 0, cyclic: 1
105: atom1: 84 (C3), atom2: 87 (C4), type: 0, polymeric: 0, cyclic: 1
106: atom1: 84 (C3), atom2: 89 (C11), type: 0, polymeric: 0, cyclic: 1
107: atom1: 85 (C12), atom2: 86 (H12), type: 0, polymeric: 0, cyclic: 0
108: atom1: 87 (C4), atom2: 88 (H4), type: 0, polymeric: 0, cyclic: 0
109: atom1: 87 (C4), atom2: 91 (C5), type: 0, polymeric: 0, cyclic: 1
110: atom1: 89 (C11), atom2: 90 (H11), type: 0, polymeric: 0, cyclic: 0
111: atom1: 89 (C11), atom2: 98 (C10), type: 0, polymeric: 0, cyclic: 1
112: atom1: 91 (C5), atom2: 96 (C9), type: 0, polymeric: 0, cyclic: 1
113: atom1: 92 (C1), atom2: 93 (H1), type: 0, polymeric: 0, cyclic: 0
114: atom1: 94 (C6), atom2: 95 (H6), type: 0, polymeric: 0, cyclic: 0
115: atom1: 96 (C9), atom2: 97 (H9), type: 0, polymeric: 0, cyclic: 0
116: atom1: 96 (C9), atom2: 98 (C10), type: 0, polymeric: 0, cyclic: 1
117: atom1: 98 (C10), atom2: 99 (H10), type: 0, polymeric: 0, cyclic: 0
118: atom1: 100 (C7), atom2: 101 (H7), type: 0, polymeric: 0, cyclic: 0
119: atom1: 100 (C7), atom2: 102 (C8), type: 0, polymeric: 0, cyclic: 1
120: atom1: 102 (C8), atom2: 103 (H8), type: 0, polymeric: 0, cyclic: 0
121: atom1: 0 (O1B), atom2: 6 (C1B), type: 0, polymeric: 0, cyclic: 0
122: atom1: 1 (N1B), atom2: 2 (C3B), type: 0, polymeric: 0, cyclic: 0
123: atom1: 1 (N1B), atom2: 6 (C1B), type: 0, polymeric: 0, cyclic: 0
124: atom1: 1 (N1B), atom2: 8 (C2B), type: 0, polymeric: 0, cyclic: 0
125: atom1: 2 (C3B), atom2: 3 (H3B1), type: 0, polymeric: 0, cyclic: 0
126: atom1: 2 (C3B), atom2: 4 (H3B2), type: 0, polymeric: 0, cyclic: 0
127: atom1: 2 (C3B), atom2: 5 (H3B3), type: 0, polymeric: 0, cyclic: 0
128: atom1: 6 (C1B), atom2: 7 (H1B), type: 0, polymeric: 0, cyclic: 0
129: atom1: 8 (C2B), atom2: 9 (H2B1), type: 0, polymeric: 0, cyclic: 0
130: atom1: 8 (C2B), atom2: 10 (H2B2), type: 0, polymeric: 0, cyclic: 0
131: atom1: 8 (C2B), atom2: 11 (H2B3), type: 0, polymeric: 0, cyclic: 0
graphics primitives: 
graphics surfaces: 
cells: 
packing:  (CrystalStructurePackingView)
    packing: 0     packing_box (Box)
        xmin: 0         ymin: 0         zmin: 0         xmax: 1         ymax: 1         zmax: 1 

slicing:  (CrystalStructureSlicingView)
    slicing: 0     plane (Plane)
        normal (Vector)
            vector (Container)
                count: 3                 item: 1                 item: 0                 item: 0 

        distance: 0         v1 (Vector)
            vector (Container)
                count: 3                 item: 0                 item: -1                 item: 0 

        v2 (Vector)
            vector (Container)
                count: 3                 item: 0                 item: 0                 item: -1 


    thickness: 10     width: 20     displacement: 0 
crystal: crystal_structure: cell: a: 10.0312(19), b: 14.620(3), c: 23.674(5), alpha: 90, beta:  99.877(3), gamma: 90
spacegroup: name: P21/n, number: 14, nsymmops: 4
symmop 0: x,y,z
symmop 1: 1/2-x,1/2+y,1/2-z
symmop 2: -x,-y,-z
symmop 3: 1/2+x,1/2-y,1/2+z


molecule: atoms: 156, bonds: 132
0: element: Co, formal_charge: 0, radius: 1.26, label: Co01, site: orth:    4.412   4.335   8.818, frac:    0.593   0.297   0.378, sof: 1, uncertainty: 0: Precision: 5 Uncertainty: 5	1: Precision: 5 Uncertainty: 4	2: Precision: 5 Uncertainty: 2	, atomic displacement parameters: type: 0, u(1,1): 0.0205(3), u(2,2): 0.0213(3), u(3,3): 0.0208(3), u(1,2): -0.0004(2), u(1,3): 0.00231(19), u(2,3): 0.0039(2)
1: element: O, formal_charge: 0, radius: 0.68, label: O1, site: orth:    3.107   2.360   8.867, frac:    0.464   0.161   0.380, sof: 1, uncertainty: 0: Precision: 4 Uncertainty: 3	1: Precision: 4 Uncertainty: 2	2: Precision: 5 Uncertainty: 13	, atomic displacement parameters: type: 0, u(1,1): 0.0293(15), u(2,2): 0.0258(15), u(3,3): 0.0280(15), u(1,2): 0.0013(12), u(1,3): 0.0022(12), u(2,3): 0.0100(12)
2: element: O, formal_charge: 0, radius: 0.68, label: O3, site: orth:    5.445   5.848   9.548, frac:    0.709   0.400   0.409, sof: 1, uncertainty: 0: Precision: 4 Uncertainty: 3	1: Precision: 4 Uncertainty: 2	2: Precision: 5 Uncertainty: 13	, atomic displacement parameters: type: 0, u(1,1): 0.0230(14), u(2,2): 0.0258(15), u(3,3): 0.0332(16), u(1,2): -0.0018(11), u(1,3): 0.0010(12), u(2,3): 0.0026(12)
3: element: O, formal_charge: 0, radius: 0.68, label: O2, site: orth:    4.675   2.971  10.269, frac:    0.644   0.203   0.440, sof: 1, uncertainty: 0: Precision: 4 Uncertainty: 3	1: Precision: 4 Uncertainty: 2	2: Precision: 5 Uncertainty: 14	, atomic displacement parameters: type: 0, u(1,1): 0.0327(16), u(2,2): 0.0263(15), u(3,3): 0.0323(16), u(1,2): -0.0016(12), u(1,3): 0.0011(13), u(2,3): 0.0099(12)
4: element: N, formal_charge: 0, radius: 0.68, label: N1, site: orth:    2.654   5.351   8.856, frac:    0.418   0.366   0.380, sof: 1, uncertainty: 0: Precision: 4 Uncertainty: 3	1: Precision: 4 Uncertainty: 2	2: Precision: 5 Uncertainty: 14	, atomic displacement parameters: type: 0, u(1,1): 0.0229(16), u(2,2): 0.0278(17), u(3,3): 0.0206(15), u(1,2): -0.0003(13), u(1,3): 0.0021(12), u(2,3): -0.0007(13)
5: element: N, formal_charge: 0, radius: 0.68, label: N2, site: orth:    1.163   6.978   8.907, frac:    0.271   0.477   0.382, sof: 1, uncertainty: 0: Precision: 4 Uncertainty: 3	1: Precision: 4 Uncertainty: 2	2: Precision: 5 Uncertainty: 14	, atomic displacement parameters: type: 0, u(1,1): 0.0220(16), u(2,2): 0.0268(17), u(3,3): 0.0215(16), u(1,2): 0.0013(13), u(1,3): -0.0003(12), u(2,3): -0.0027(13)
6: element: N, formal_charge: 0, radius: 0.68, label: N4, site: orth:   -1.749  11.192   4.792, frac:   -0.091   0.765   0.205, sof: 1, uncertainty: 0: Precision: 4 Uncertainty: 3	1: Precision: 4 Uncertainty: 2	2: Precision: 5 Uncertainty: 15	, atomic displacement parameters: type: 0, u(1,1): 0.0230(16), u(2,2): 0.0261(17), u(3,3): 0.0254(17), u(1,2): 0.0029(13), u(1,3): 0.0055(13), u(2,3): 0.0002(14)
7: element: N, formal_charge: 0, radius: 0.68, label: N3, site: orth:   -1.329  10.623   6.866, frac:   -0.013   0.727   0.294, sof: 1, uncertainty: 0: Precision: 4 Uncertainty: 4	1: Precision: 4 Uncertainty: 2	2: Precision: 5 Uncertainty: 15	, atomic displacement parameters: type: 0, u(1,1): 0.0266(17), u(2,2): 0.0220(16), u(3,3): 0.0249(17), u(1,2): 0.0029(13), u(1,3): 0.0050(13), u(2,3): 0.0034(13)
8: element: O, formal_charge: 0, radius: 0.68, label: O4, site: orth:    7.401   5.105   8.765, frac:    0.890   0.349   0.376, sof: 1, uncertainty: 0: Precision: 4 Uncertainty: 3	1: Precision: 4 Uncertainty: 3	2: Precision: 5 Uncertainty: 18	, atomic displacement parameters: type: 0, u(1,1): 0.0244(16), u(2,2): 0.060(2), u(3,3): 0.055(2), u(1,2): -0.0033(16), u(1,3): 0.0005(15), u(2,3): -0.028(2)
9: element: C, formal_charge: 0, radius: 0.68, label: C2, site: orth:    0.492   5.823   8.571, frac:    0.198   0.398   0.367, sof: 1, uncertainty: 0: Precision: 4 Uncertainty: 4	1: Precision: 4 Uncertainty: 3	2: Precision: 4 Uncertainty: 2	, atomic displacement parameters: type: 0, u(1,1): 0.0211(19), u(2,2): 0.032(2), u(3,3): 0.034(2), u(1,2): -0.0005(16), u(1,3): -0.0025(16), u(2,3): -0.0087(18)
10: element: H, formal_charge: 0, radius: 0.23, label: H2, site: orth:   -0.438   5.737   8.400, frac:    0.102   0.392   0.360, sof: 1, uncertainty: 0: Precision: 6 Uncertainty: 0	1: Precision: 6 Uncertainty: 0	2: Precision: 6 Uncertainty: 0	, atomic displacement parameters: type: 1, u(1,1): 0.036, u(2,2): 0.036, u(3,3): 0.036, u(1,2): -2.62e-18, u(1,3): 0.00618, u(2,3): -2.62e-18
11: element: C, formal_charge: 0, radius: 0.68, label: C3, site: orth:    0.576   8.287   9.007, frac:    0.214   0.567   0.386, sof: 1, uncertainty: 0: Precision: 4 Uncertainty: 4	1: Precision: 4 Uncertainty: 3	2: Precision: 5 Uncertainty: 18	, atomic displacement parameters: type: 0, u(1,1): 0.0234(18), u(2,2): 0.026(2), u(3,3): 0.0241(19), u(1,2): 0.0025(15), u(1,3): 0.0031(15), u(2,3): -0.0032(15)
12: element: C, formal_charge: 0, radius: 0.68, label: C23, site: orth:    6.720   5.810   9.513, frac:    0.835   0.397   0.408, sof: 1, uncertainty: 0: Precision: 4 Uncertainty: 4	1: Precision: 4 Uncertainty: 3	2: Precision: 4 Uncertainty: 2	, atomic displacement parameters: type: 0, u(1,1): 0.0215(19), u(2,2): 0.031(2), u(3,3): 0.034(2), u(1,2): -0.0046(16), u(1,3): 0.0014(16), u(2,3): 0.0001(17)
13: element: C, formal_charge: 0, radius: 0.68, label: C12, site: orth:    2.460   6.652   9.078, frac:    0.403   0.455   0.389, sof: 1, uncertainty: 0: Precision: 4 Uncertainty: 4	1: Precision: 4 Uncertainty: 3	2: Precision: 5 Uncertainty: 17	, atomic displacement parameters: type: 0, u(1,1): 0.0206(18), u(2,2): 0.0265(19), u(3,3): 0.0231(18), u(1,2): 0.0001(15), u(1,3): 0.0022(14), u(2,3): -0.0003(15)
14: element: H, formal_charge: 0, radius: 0.23, label: H12, site: orth:    3.143   7.265   9.324, frac:    0.475   0.497   0.400, sof: 1, uncertainty: 0: Precision: 6 Uncertainty: 0	1: Precision: 6 Uncertainty: 0	2: Precision: 6 Uncertainty: 0	, atomic displacement parameters: type: 1, u(1,1): 0.028, u(2,2): 0.028, u(3,3): 0.028, u(1,2): -2.04e-18, u(1,3): 0.0048, u(2,3): -2.04e-18
15: element: C, formal_charge: 0, radius: 0.68, label: C24, site: orth:    7.395   6.673  10.577, frac:    0.921   0.456   0.453, sof: 1, uncertainty: 0: Precision: 4 Uncertainty: 4	1: Precision: 4 Uncertainty: 3	2: Precision: 5 Uncertainty: 18	, atomic displacement parameters: type: 0, u(1,1): 0.0228(18), u(2,2): 0.026(2), u(3,3): 0.028(2), u(1,2): -0.0066(15), u(1,3): 0.0038(15), u(2,3): 0.0017(16)
16: element: C, formal_charge: 0, radius: 0.68, label: C4, site: orth:   -0.072   8.795   7.888, frac:    0.130   0.602   0.338, sof: 1, uncertainty: 0: Precision: 4 Uncertainty: 4	1: Precision: 4 Uncertainty: 3	2: Precision: 5 Uncertainty: 17	, atomic displacement parameters: type: 0, u(1,1): 0.0264(19), u(2,2): 0.026(2), u(3,3): 0.0218(18), u(1,2): 0.0011(15), u(1,3): 0.0020(15), u(2,3): -0.0042(15)
17: element: H, formal_charge: 0, radius: 0.23, label: H4, site: orth:   -0.117   8.303   7.077, frac:    0.111   0.568   0.303, sof: 1, uncertainty: 0: Precision: 6 Uncertainty: 0	1: Precision: 6 Uncertainty: 0	2: Precision: 6 Uncertainty: 0	, atomic displacement parameters: type: 1, u(1,1): 0.03, u(2,2): 0.03, u(3,3): 0.03, u(1,2): -2.18e-18, u(1,3): 0.00515, u(2,3): -2.18e-18
18: element: C, formal_charge: 0, radius: 0.68, label: C11, site: orth:    0.641   8.988  10.195, frac:    0.241   0.615   0.437, sof: 1, uncertainty: 0: Precision: 4 Uncertainty: 4	1: Precision: 4 Uncertainty: 3	2: Precision: 5 Uncertainty: 18	, atomic displacement parameters: type: 0, u(1,1): 0.0248(19), u(2,2): 0.033(2), u(3,3): 0.0240(19), u(1,2): -0.0031(17), u(1,3): 0.0012(15), u(2,3): -0.0027(17)
19: element: H, formal_charge: 0, radius: 0.23, label: H11, site: orth:    1.085   8.616  10.949, frac:    0.298   0.589   0.469, sof: 1, uncertainty: 0: Precision: 6 Uncertainty: 0	1: Precision: 6 Uncertainty: 0	2: Precision: 6 Uncertainty: 0	, atomic displacement parameters: type: 1, u(1,1): 0.033, u(2,2): 0.033, u(3,3): 0.033, u(1,2): -2.4e-18, u(1,3): 0.00566, u(2,3): -2.4e-18
20: element: C, formal_charge: 0, radius: 0.68, label: C5, site: orth:   -0.656  10.056   8.001, frac:    0.073   0.688   0.343, sof: 1, uncertainty: 0: Precision: 4 Uncertainty: 4	1: Precision: 4 Uncertainty: 3	2: Precision: 5 Uncertainty: 18	, atomic displacement parameters: type: 0, u(1,1): 0.0243(19), u(2,2): 0.026(2), u(3,3): 0.0236(19), u(1,2): 0.0015(15), u(1,3): 0.0050(15), u(2,3): -0.0005(15)
21: element: C, formal_charge: 0, radius: 0.68, label: C1, site: orth:    1.418   4.830   8.534, frac:    0.289   0.330   0.366, sof: 1, uncertainty: 0: Precision: 4 Uncertainty: 4	1: Precision: 4 Uncertainty: 3	2: Precision: 4 Uncertainty: 2	, atomic displacement parameters: type: 0, u(1,1): 0.026(2), u(2,2): 0.027(2), u(3,3): 0.034(2), u(1,2): 0.0007(16), u(1,3): -0.0022(17), u(2,3): -0.0089(17)
22: element: H, formal_charge: 0, radius: 0.23, label: H1, site: orth:    1.243   3.921   8.320, frac:    0.268   0.268   0.357, sof: 1, uncertainty: 0: Precision: 6 Uncertainty: 0	1: Precision: 6 Uncertainty: 0	2: Precision: 6 Uncertainty: 0	, atomic displacement parameters: type: 1, u(1,1): 0.036, u(2,2): 0.036, u(3,3): 0.036, u(1,2): -2.62e-18, u(1,3): 0.00618, u(2,3): -2.62e-18
23: element: C, formal_charge: 0, radius: 0.68, label: C6, site: orth:   -0.924  10.538   5.571, frac:    0.005   0.721   0.239, sof: 1, uncertainty: 0: Precision: 4 Uncertainty: 4	1: Precision: 4 Uncertainty: 3	2: Precision: 5 Uncertainty: 18	, atomic displacement parameters: type: 0, u(1,1): 0.028(2), u(2,2): 0.0239(19), u(3,3): 0.027(2), u(1,2): 0.0026(15), u(1,3): 0.0048(16), u(2,3): -0.0036(15)
24: element: H, formal_charge: 0, radius: 0.23, label: H6, site: orth:   -0.151  10.071   5.274, frac:    0.076   0.689   0.226, sof: 1, uncertainty: 0: Precision: 6 Uncertainty: 0	1: Precision: 6 Uncertainty: 0	2: Precision: 6 Uncertainty: 0	, atomic displacement parameters: type: 1, u(1,1): 0.031, u(2,2): 0.031, u(3,3): 0.031, u(1,2): -2.26e-18, u(1,3): 0.00532, u(2,3): -2.26e-18
25: element: C, formal_charge: 0, radius: 0.68, label: C25, site: orth:    6.949   7.937  10.973, frac:    0.883   0.543   0.470, sof: 1, uncertainty: 0: Precision: 4 Uncertainty: 4	1: Precision: 4 Uncertainty: 3	2: Precision: 5 Uncertainty: 19	, atomic displacement parameters: type: 0, u(1,1): 0.0217(18), u(2,2): 0.0243(19), u(3,3): 0.031(2), u(1,2): -0.0045(15), u(1,3): 0.0040(15), u(2,3): 0.0036(16)
26: element: C, formal_charge: 0, radius: 0.68, label: C9, site: orth:   -0.595  10.785   9.187, frac:    0.100   0.738   0.394, sof: 1, uncertainty: 0: Precision: 4 Uncertainty: 4	1: Precision: 4 Uncertainty: 3	2: Precision: 5 Uncertainty: 19	, atomic displacement parameters: type: 0, u(1,1): 0.030(2), u(2,2): 0.026(2), u(3,3): 0.030(2), u(1,2): 0.0000(16), u(1,3): 0.0071(17), u(2,3): -0.0031(17)
27: element: H, formal_charge: 0, radius: 0.23, label: H9, site: orth:   -0.994  11.645   9.243, frac:    0.061   0.797   0.396, sof: 1, uncertainty: 0: Precision: 6 Uncertainty: 0	1: Precision: 6 Uncertainty: 0	2: Precision: 6 Uncertainty: 0	, atomic displacement parameters: type: 1, u(1,1): 0.034, u(2,2): 0.034, u(3,3): 0.034, u(1,2): -2.48e-18, u(1,3): 0.00583, u(2,3): -2.48e-18
28: element: C, formal_charge: 0, radius: 0.68, label: C26, site: orth:    7.565   8.551  12.063, frac:    0.964   0.585   0.517, sof: 1, uncertainty: 0: Precision: 4 Uncertainty: 4	1: Precision: 4 Uncertainty: 3	2: Precision: 4 Uncertainty: 2	, atomic displacement parameters: type: 0, u(1,1): 0.0228(19), u(2,2): 0.0228(19), u(3,3): 0.038(2), u(1,2): -0.0044(15), u(1,3): 0.0081(17), u(2,3): 0.0013(17)
29: element: H, formal_charge: 0, radius: 0.23, label: H26, site: orth:    7.262   9.407  12.342, frac:    0.938   0.643   0.529, sof: 1, uncertainty: 0: Precision: 6 Uncertainty: 0	1: Precision: 6 Uncertainty: 0	2: Precision: 6 Uncertainty: 0	, atomic displacement parameters: type: 1, u(1,1): 0.033, u(2,2): 0.033, u(3,3): 0.033, u(1,2): -2.4e-18, u(1,3): 0.00566, u(2,3): -2.4e-18
30: element: C, formal_charge: 0, radius: 0.68, label: C13, site: orth:    3.776   2.162   9.902, frac:    0.548   0.148   0.425, sof: 1, uncertainty: 0: Precision: 4 Uncertainty: 4	1: Precision: 4 Uncertainty: 3	2: Precision: 5 Uncertainty: 18	, atomic displacement parameters: type: 0, u(1,1): 0.029(2), u(2,2): 0.0217(18), u(3,3): 0.0262(19), u(1,2): 0.0034(16), u(1,3): 0.0060(16), u(2,3): 0.0058(15)
31: element: C, formal_charge: 0, radius: 0.68, label: C10, site: orth:    0.050  10.243  10.278, frac:    0.183   0.701   0.441, sof: 1, uncertainty: 0: Precision: 4 Uncertainty: 5	1: Precision: 4 Uncertainty: 3	2: Precision: 5 Uncertainty: 19	, atomic displacement parameters: type: 0, u(1,1): 0.032(2), u(2,2): 0.032(2), u(3,3): 0.027(2), u(1,2): -0.0025(18), u(1,3): 0.0061(17), u(2,3): -0.0078(17)
32: element: H, formal_charge: 0, radius: 0.23, label: H10, site: orth:    0.092  10.730  11.092, frac:    0.202   0.734   0.476, sof: 1, uncertainty: 0: Precision: 6 Uncertainty: 0	1: Precision: 6 Uncertainty: 0	2: Precision: 6 Uncertainty: 0	, atomic displacement parameters: type: 1, u(1,1): 0.036, u(2,2): 0.036, u(3,3): 0.036, u(1,2): -2.62e-18, u(1,3): 0.00618, u(2,3): -2.62e-18
33: element: C, formal_charge: 0, radius: 0.68, label: C27, site: orth:    5.858   8.687  10.281, frac:    0.762   0.594   0.441, sof: 1, uncertainty: 0: Precision: 4 Uncertainty: 4	1: Precision: 4 Uncertainty: 3	2: Precision: 4 Uncertainty: 2	, atomic displacement parameters: type: 0, u(1,1): 0.0228(19), u(2,2): 0.0235(19), u(3,3): 0.041(2), u(1,2): -0.0064(16), u(1,3): 0.0021(17), u(2,3): 0.0051(17)
34: element: C, formal_charge: 0, radius: 0.68, label: C7, site: orth:   -2.739  11.706   5.612, frac:   -0.176   0.801   0.241, sof: 1, uncertainty: 0: Precision: 4 Uncertainty: 5	1: Precision: 4 Uncertainty: 3	2: Precision: 5 Uncertainty: 19	, atomic displacement parameters: type: 0, u(1,1): 0.031(2), u(2,2): 0.033(2), u(3,3): 0.029(2), u(1,2): 0.0068(18), u(1,3): 0.0108(17), u(2,3): 0.0029(17)
35: element: H, formal_charge: 0, radius: 0.23, label: H7, site: orth:   -3.482  12.219   5.315, frac:   -0.255   0.836   0.228, sof: 1, uncertainty: 0: Precision: 6 Uncertainty: 0	1: Precision: 6 Uncertainty: 0	2: Precision: 6 Uncertainty: 0	, atomic displacement parameters: type: 1, u(1,1): 0.036, u(2,2): 0.036, u(3,3): 0.036, u(1,2): -2.62e-18, u(1,3): 0.00618, u(2,3): -2.62e-18
36: element: C, formal_charge: 0, radius: 0.68, label: C28, site: orth:    4.839   9.284  11.064, frac:    0.674   0.635   0.474, sof: 1, uncertainty: 0: Precision: 4 Uncertainty: 4	1: Precision: 4 Uncertainty: 3	2: Precision: 4 Uncertainty: 2	, atomic displacement parameters: type: 0, u(1,1): 0.026(2), u(2,2): 0.026(2), u(3,3): 0.042(3), u(1,2): -0.0018(16), u(1,3): -0.0011(18), u(2,3): -0.0028(18)
37: element: H, formal_charge: 0, radius: 0.23, label: H28, site: orth:    4.853   9.182  12.009, frac:    0.692   0.628   0.515, sof: 1, uncertainty: 0: Precision: 6 Uncertainty: 0	1: Precision: 6 Uncertainty: 0	2: Precision: 6 Uncertainty: 0	, atomic displacement parameters: type: 1, u(1,1): 0.039, u(2,2): 0.039, u(3,3): 0.039, u(1,2): -2.84e-18, u(1,3): 0.00669, u(2,3): -2.84e-18
38: element: C, formal_charge: 0, radius: 0.68, label: C8, site: orth:   -2.488  11.370   6.899, frac:   -0.128   0.778   0.296, sof: 1, uncertainty: 0: Precision: 4 Uncertainty: 5	1: Precision: 4 Uncertainty: 3	2: Precision: 4 Uncertainty: 2	, atomic displacement parameters: type: 0, u(1,1): 0.034(2), u(2,2): 0.030(2), u(3,3): 0.030(2), u(1,2): 0.0080(18), u(1,3): 0.0132(18), u(2,3): 0.0032(17)
39: element: H, formal_charge: 0, radius: 0.23, label: H8, site: orth:   -3.002  11.601   7.665, frac:   -0.166   0.793   0.329, sof: 1, uncertainty: 0: Precision: 6 Uncertainty: 0	1: Precision: 6 Uncertainty: 0	2: Precision: 6 Uncertainty: 0	, atomic displacement parameters: type: 1, u(1,1): 0.036, u(2,2): 0.036, u(3,3): 0.036, u(1,2): -2.62e-18, u(1,3): 0.00618, u(2,3): -2.62e-18
40: element: C, formal_charge: 0, radius: 0.68, label: C32, site: orth:    5.835   8.857   8.921, frac:    0.737   0.606   0.383, sof: 1, uncertainty: 0: Precision: 4 Uncertainty: 5	1: Precision: 4 Uncertainty: 3	2: Precision: 4 Uncertainty: 2	, atomic displacement parameters: type: 0, u(1,1): 0.033(2), u(2,2): 0.034(2), u(3,3): 0.040(3), u(1,2): -0.0039(19), u(1,3): 0.0056(19), u(2,3): 0.010(2)
41: element: H, formal_charge: 0, radius: 0.23, label: H32, site: orth:    6.512   8.463   8.384, frac:    0.795   0.579   0.359, sof: 1, uncertainty: 0: Precision: 6 Uncertainty: 0	1: Precision: 6 Uncertainty: 0	2: Precision: 6 Uncertainty: 0	, atomic displacement parameters: type: 1, u(1,1): 0.043, u(2,2): 0.043, u(3,3): 0.043, u(1,2): -3.13e-18, u(1,3): 0.00738, u(2,3): -3.13e-18
42: element: C, formal_charge: 0, radius: 0.68, label: C31, site: orth:    4.825   9.605   8.324, frac:    0.625   0.657   0.357, sof: 1, uncertainty: 0: Precision: 4 Uncertainty: 6	1: Precision: 4 Uncertainty: 4	2: Precision: 4 Uncertainty: 3	, atomic displacement parameters: type: 0, u(1,1): 0.043(3), u(2,2): 0.040(3), u(3,3): 0.051(3), u(1,2): -0.007(2), u(1,3): 0.000(2), u(2,3): 0.021(2)
43: element: H, formal_charge: 0, radius: 0.23, label: H31, site: orth:    4.821   9.735   7.384, frac:    0.609   0.666   0.317, sof: 1, uncertainty: 0: Precision: 6 Uncertainty: 0	1: Precision: 6 Uncertainty: 0	2: Precision: 6 Uncertainty: 0	, atomic displacement parameters: type: 1, u(1,1): 0.055, u(2,2): 0.055, u(3,3): 0.055, u(1,2): -4e-18, u(1,3): 0.00943, u(2,3): -4e-18
44: element: C, formal_charge: 0, radius: 0.68, label: C29, site: orth:    3.826  10.010  10.470, frac:    0.563   0.685   0.449, sof: 1, uncertainty: 0: Precision: 4 Uncertainty: 5	1: Precision: 4 Uncertainty: 3	2: Precision: 4 Uncertainty: 3	, atomic displacement parameters: type: 0, u(1,1): 0.028(2), u(2,2): 0.030(2), u(3,3): 0.059(3), u(1,2): 0.0007(18), u(1,3): 0.003(2), u(2,3): -0.003(2)
45: element: H, formal_charge: 0, radius: 0.23, label: H29, site: orth:    3.140  10.399  11.002, frac:    0.504   0.711   0.472, sof: 1, uncertainty: 0: Precision: 6 Uncertainty: 0	1: Precision: 6 Uncertainty: 0	2: Precision: 6 Uncertainty: 0	, atomic displacement parameters: type: 1, u(1,1): 0.047, u(2,2): 0.047, u(3,3): 0.047, u(1,2): -3.42e-18, u(1,3): 0.00806, u(2,3): -3.42e-18
46: element: C, formal_charge: 0, radius: 0.68, label: C30, site: orth:    3.815  10.165   9.112, frac:    0.538   0.695   0.391, sof: 1, uncertainty: 0: Precision: 4 Uncertainty: 5	1: Precision: 4 Uncertainty: 3	2: Precision: 4 Uncertainty: 3	, atomic displacement parameters: type: 0, u(1,1): 0.031(2), u(2,2): 0.024(2), u(3,3): 0.071(4), u(1,2): -0.0006(18), u(1,3): -0.001(2), u(2,3): 0.009(2)
47: element: H, formal_charge: 0, radius: 0.23, label: H30, site: orth:    3.116  10.659   8.699, frac:    0.462   0.729   0.373, sof: 1, uncertainty: 0: Precision: 6 Uncertainty: 0	1: Precision: 6 Uncertainty: 0	2: Precision: 6 Uncertainty: 0	, atomic displacement parameters: type: 1, u(1,1): 0.052, u(2,2): 0.052, u(3,3): 0.052, u(1,2): -3.79e-18, u(1,3): 0.00892, u(2,3): -3.79e-18
48: element: C, formal_charge: 0, radius: 0.68, label: C14, site: orth:    3.434   0.984  10.777, frac:    0.529   0.067   0.462, sof: 1, uncertainty: 0: Precision: 4 Uncertainty: 4	1: Precision: 4 Uncertainty: 3	2: Precision: 5 Uncertainty: 17	, atomic displacement parameters: type: 0, u(1,1): 0.031(2), u(2,2): 0.0175(17), u(3,3): 0.0210(18), u(1,2): 0.0013(15), u(1,3): 0.0039(15), u(2,3): 0.0020(14)
49: element: C, formal_charge: 0, radius: 0.68, label: C16, site: orth:    2.510  -1.187  11.171, frac:    0.444  -0.081   0.479, sof: 1, uncertainty: 0: Precision: 4 Uncertainty: 5	1: Precision: 4 Uncertainty: 3	2: Precision: 5 Uncertainty: 19	, atomic displacement parameters: type: 0, u(1,1): 0.046(3), u(2,2): 0.0187(18), u(3,3): 0.027(2), u(1,2): -0.0027(17), u(1,3): -0.0029(18), u(2,3): 0.0011(16)
50: element: H, formal_charge: 0, radius: 0.23, label: H16, site: orth:    2.159  -2.003  10.833, frac:    0.403  -0.137   0.464, sof: 1, uncertainty: 0: Precision: 6 Uncertainty: 0	1: Precision: 6 Uncertainty: 0	2: Precision: 6 Uncertainty: 0	, atomic displacement parameters: type: 1, u(1,1): 0.038, u(2,2): 0.038, u(3,3): 0.038, u(1,2): -2.77e-18, u(1,3): 0.00652, u(2,3): -2.77e-18
51: element: C, formal_charge: 0, radius: 0.68, label: C15, site: orth:    2.985  -0.230  10.273, frac:    0.476  -0.016   0.440, sof: 1, uncertainty: 0: Precision: 4 Uncertainty: 5	1: Precision: 4 Uncertainty: 3	2: Precision: 5 Uncertainty: 19	, atomic displacement parameters: type: 0, u(1,1): 0.052(3), u(2,2): 0.0196(19), u(3,3): 0.023(2), u(1,2): 0.0004(18), u(1,3): 0.0014(18), u(2,3): 0.0003(15)
52: element: O, formal_charge: 0, radius: 0.68, label: O1, site: orth:    2.864  -2.360  14.456, frac:    0.536  -0.161   0.620, sof: 1, uncertainty: 0: Precision: 4 Uncertainty: 3	1: Precision: 4 Uncertainty: 2	2: Precision: 5 Uncertainty: 13	, atomic displacement parameters: type: 0, u(1,1): 0.0293, u(2,2): 0.0258, u(3,3): 0.028, u(1,2): 0.0013, u(1,3): 0.0022, u(2,3): 0.01
53: element: O, formal_charge: 0, radius: 0.68, label: O2, site: orth:    1.295  -2.971  13.054, frac:    0.356  -0.203   0.560, sof: 1, uncertainty: 0: Precision: 4 Uncertainty: 3	1: Precision: 4 Uncertainty: 2	2: Precision: 5 Uncertainty: 14	, atomic displacement parameters: type: 0, u(1,1): 0.0327, u(2,2): 0.0263, u(3,3): 0.0323, u(1,2): -0.0016, u(1,3): 0.0011, u(2,3): 0.0099
54: element: C, formal_charge: 0, radius: 0.68, label: C13, site: orth:    2.194  -2.162  13.421, frac:    0.452  -0.148   0.575, sof: 1, uncertainty: 0: Precision: 4 Uncertainty: 4	1: Precision: 4 Uncertainty: 3	2: Precision: 5 Uncertainty: 18	, atomic displacement parameters: type: 0, u(1,1): 0.029, u(2,2): 0.0217, u(3,3): 0.0262, u(1,2): 0.0034, u(1,3): 0.006, u(2,3): 0.0058
55: element: C, formal_charge: 0, radius: 0.68, label: C14, site: orth:    2.536  -0.984  12.546, frac:    0.471  -0.067   0.538, sof: 1, uncertainty: 0: Precision: 4 Uncertainty: 4	1: Precision: 4 Uncertainty: 3	2: Precision: 5 Uncertainty: 17	, atomic displacement parameters: type: 0, u(1,1): 0.031, u(2,2): 0.0175, u(3,3): 0.021, u(1,2): 0.0013, u(1,3): 0.0039, u(2,3): 0.002
56: element: C, formal_charge: 0, radius: 0.68, label: C16, site: orth:    3.461   1.187  12.152, frac:    0.556   0.081   0.521, sof: 1, uncertainty: 0: Precision: 4 Uncertainty: 5	1: Precision: 4 Uncertainty: 3	2: Precision: 5 Uncertainty: 19	, atomic displacement parameters: type: 0, u(1,1): 0.046, u(2,2): 0.0187, u(3,3): 0.027, u(1,2): -0.0027, u(1,3): -0.0029, u(2,3): 0.0011
57: element: H, formal_charge: 0, radius: 0.23, label: H16, site: orth:    3.811   2.003  12.491, frac:    0.597   0.137   0.536, sof: 1, uncertainty: 0: Precision: 6 Uncertainty: 0	1: Precision: 6 Uncertainty: 0	2: Precision: 6 Uncertainty: 0	, atomic displacement parameters: type: 1, u(1,1): 0.038, u(2,2): 0.038, u(3,3): 0.038, u(1,2): -2.77e-18, u(1,3): 0.00652, u(2,3): -2.77e-18
58: element: C, formal_charge: 0, radius: 0.68, label: C15, site: orth:    2.985   0.230  13.050, frac:    0.524   0.016   0.560, sof: 1, uncertainty: 0: Precision: 4 Uncertainty: 5	1: Precision: 4 Uncertainty: 3	2: Precision: 5 Uncertainty: 19	, atomic displacement parameters: type: 0, u(1,1): 0.052, u(2,2): 0.0196, u(3,3): 0.023, u(1,2): 0.0004, u(1,3): 0.0014, u(2,3): 0.0003
59: element: O, formal_charge: 0, radius: 0.68, label: O3, site: orth:   10.557   8.772  13.775, frac:    1.292   0.600   0.591, sof: 1, uncertainty: 0: Precision: 4 Uncertainty: 3	1: Precision: 4 Uncertainty: 2	2: Precision: 5 Uncertainty: 13	, atomic displacement parameters: type: 0, u(1,1): 0.023, u(2,2): 0.0258, u(3,3): 0.0332, u(1,2): -0.0018, u(1,3): 0.001, u(2,3): 0.0026
60: element: O, formal_charge: 0, radius: 0.68, label: O4, site: orth:    8.601   9.515  14.558, frac:    1.110   0.651   0.624, sof: 1, uncertainty: 0: Precision: 4 Uncertainty: 3	1: Precision: 4 Uncertainty: 3	2: Precision: 5 Uncertainty: 18	, atomic displacement parameters: type: 0, u(1,1): 0.0244, u(2,2): 0.06, u(3,3): 0.055, u(1,2): -0.0033, u(1,3): 0.0005, u(2,3): -0.028
61: element: C, formal_charge: 0, radius: 0.68, label: C23, site: orth:    9.282   8.810  13.810, frac:    1.165   0.603   0.592, sof: 1, uncertainty: 0: Precision: 4 Uncertainty: 4	1: Precision: 4 Uncertainty: 3	2: Precision: 4 Uncertainty: 2	, atomic displacement parameters: type: 0, u(1,1): 0.0215, u(2,2): 0.031, u(3,3): 0.034, u(1,2): -0.0046, u(1,3): 0.0014, u(2,3): 0.0001
62: element: C, formal_charge: 0, radius: 0.68, label: C24, site: orth:    8.606   7.947  12.747, frac:    1.079   0.544   0.547, sof: 1, uncertainty: 0: Precision: 4 Uncertainty: 4	1: Precision: 4 Uncertainty: 3	2: Precision: 5 Uncertainty: 18	, atomic displacement parameters: type: 0, u(1,1): 0.0228, u(2,2): 0.026, u(3,3): 0.028, u(1,2): -0.0066, u(1,3): 0.0038, u(2,3): 0.0017
63: element: C, formal_charge: 0, radius: 0.68, label: C25, site: orth:    9.052   6.683  12.350, frac:    1.117   0.457   0.530, sof: 1, uncertainty: 0: Precision: 4 Uncertainty: 4	1: Precision: 4 Uncertainty: 3	2: Precision: 5 Uncertainty: 19	, atomic displacement parameters: type: 0, u(1,1): 0.0217, u(2,2): 0.0243, u(3,3): 0.031, u(1,2): -0.0045, u(1,3): 0.004, u(2,3): 0.0036
64: element: C, formal_charge: 0, radius: 0.68, label: C26, site: orth:    8.437   6.069  11.260, frac:    1.036   0.415   0.483, sof: 1, uncertainty: 0: Precision: 4 Uncertainty: 4	1: Precision: 4 Uncertainty: 3	2: Precision: 4 Uncertainty: 2	, atomic displacement parameters: type: 0, u(1,1): 0.0228, u(2,2): 0.0228, u(3,3): 0.038, u(1,2): -0.0044, u(1,3): 0.0081, u(2,3): 0.0013
65: element: H, formal_charge: 0, radius: 0.23, label: H26, site: orth:    8.739   5.213  10.981, frac:    1.062   0.357   0.471, sof: 1, uncertainty: 0: Precision: 6 Uncertainty: 0	1: Precision: 6 Uncertainty: 0	2: Precision: 6 Uncertainty: 0	, atomic displacement parameters: type: 1, u(1,1): 0.033, u(2,2): 0.033, u(3,3): 0.033, u(1,2): -2.4e-18, u(1,3): 0.00566, u(2,3): -2.4e-18
66: element: C, formal_charge: 0, radius: 0.68, label: C27, site: orth:   10.144   5.933  13.042, frac:    1.238   0.406   0.559, sof: 1, uncertainty: 0: Precision: 4 Uncertainty: 4	1: Precision: 4 Uncertainty: 3	2: Precision: 4 Uncertainty: 2	, atomic displacement parameters: type: 0, u(1,1): 0.0228, u(2,2): 0.0235, u(3,3): 0.041, u(1,2): -0.0064, u(1,3): 0.0021, u(2,3): 0.0051
67: element: C, formal_charge: 0, radius: 0.68, label: C28, site: orth:   11.163   5.336  12.259, frac:    1.326   0.365   0.526, sof: 1, uncertainty: 0: Precision: 4 Uncertainty: 4	1: Precision: 4 Uncertainty: 3	2: Precision: 4 Uncertainty: 2	, atomic displacement parameters: type: 0, u(1,1): 0.026, u(2,2): 0.026, u(3,3): 0.042, u(1,2): -0.0018, u(1,3): -0.0011, u(2,3): -0.0028
68: element: H, formal_charge: 0, radius: 0.23, label: H28, site: orth:   11.148   5.438  11.315, frac:    1.308   0.372   0.485, sof: 1, uncertainty: 0: Precision: 6 Uncertainty: 0	1: Precision: 6 Uncertainty: 0	2: Precision: 6 Uncertainty: 0	, atomic displacement parameters: type: 1, u(1,1): 0.039, u(2,2): 0.039, u(3,3): 0.039, u(1,2): -2.84e-18, u(1,3): 0.00669, u(2,3): -2.84e-18
69: element: C, formal_charge: 0, radius: 0.68, label: C32, site: orth:   10.167   5.763  14.402, frac:    1.264   0.394   0.617, sof: 1, uncertainty: 0: Precision: 4 Uncertainty: 5	1: Precision: 4 Uncertainty: 3	2: Precision: 4 Uncertainty: 2	, atomic displacement parameters: type: 0, u(1,1): 0.033, u(2,2): 0.034, u(3,3): 0.04, u(1,2): -0.0039, u(1,3): 0.0056, u(2,3): 0.01
70: element: H, formal_charge: 0, radius: 0.23, label: H32, site: orth:    9.490   6.157  14.939, frac:    1.205   0.421   0.641, sof: 1, uncertainty: 0: Precision: 6 Uncertainty: 0	1: Precision: 6 Uncertainty: 0	2: Precision: 6 Uncertainty: 0	, atomic displacement parameters: type: 1, u(1,1): 0.043, u(2,2): 0.043, u(3,3): 0.043, u(1,2): -3.13e-18, u(1,3): 0.00738, u(2,3): -3.13e-18
71: element: C, formal_charge: 0, radius: 0.68, label: C31, site: orth:   11.176   5.015  14.999, frac:    1.375   0.343   0.643, sof: 1, uncertainty: 0: Precision: 4 Uncertainty: 6	1: Precision: 4 Uncertainty: 4	2: Precision: 4 Uncertainty: 3	, atomic displacement parameters: type: 0, u(1,1): 0.043, u(2,2): 0.04, u(3,3): 0.051, u(1,2): -0.007, u(1,3): 0, u(2,3): 0.021
72: element: H, formal_charge: 0, radius: 0.23, label: H31, site: orth:   11.180   4.885  15.939, frac:    1.391   0.334   0.683, sof: 1, uncertainty: 0: Precision: 6 Uncertainty: 0	1: Precision: 6 Uncertainty: 0	2: Precision: 6 Uncertainty: 0	, atomic displacement parameters: type: 1, u(1,1): 0.055, u(2,2): 0.055, u(3,3): 0.055, u(1,2): -4e-18, u(1,3): 0.00943, u(2,3): -4e-18
73: element: C, formal_charge: 0, radius: 0.68, label: C29, site: orth:   12.176   4.610  12.853, frac:    1.437   0.315   0.551, sof: 1, uncertainty: 0: Precision: 4 Uncertainty: 5	1: Precision: 4 Uncertainty: 3	2: Precision: 4 Uncertainty: 3	, atomic displacement parameters: type: 0, u(1,1): 0.028, u(2,2): 0.03, u(3,3): 0.059, u(1,2): 0.0007, u(1,3): 0.003, u(2,3): -0.003
74: element: H, formal_charge: 0, radius: 0.23, label: H29, site: orth:   12.861   4.221  12.321, frac:    1.496   0.289   0.528, sof: 1, uncertainty: 0: Precision: 6 Uncertainty: 0	1: Precision: 6 Uncertainty: 0	2: Precision: 6 Uncertainty: 0	, atomic displacement parameters: type: 1, u(1,1): 0.047, u(2,2): 0.047, u(3,3): 0.047, u(1,2): -3.42e-18, u(1,3): 0.00806, u(2,3): -3.42e-18
75: element: C, formal_charge: 0, radius: 0.68, label: C30, site: orth:   12.186   4.455  14.211, frac:    1.462   0.305   0.609, sof: 1, uncertainty: 0: Precision: 4 Uncertainty: 5	1: Precision: 4 Uncertainty: 3	2: Precision: 4 Uncertainty: 3	, atomic displacement parameters: type: 0, u(1,1): 0.031, u(2,2): 0.024, u(3,3): 0.071, u(1,2): -0.0006, u(1,3): -0.001, u(2,3): 0.009
76: element: H, formal_charge: 0, radius: 0.23, label: H30, site: orth:   12.885   3.961  14.624, frac:    1.538   0.271   0.627, sof: 1, uncertainty: 0: Precision: 6 Uncertainty: 0	1: Precision: 6 Uncertainty: 0	2: Precision: 6 Uncertainty: 0	, atomic displacement parameters: type: 1, u(1,1): 0.052, u(2,2): 0.052, u(3,3): 0.052, u(1,2): -3.79e-18, u(1,3): 0.00892, u(2,3): -3.79e-18
77: element: Co, formal_charge: 0, radius: 1.26, label: Co01, site: orth:    1.559  -4.335  14.506, frac:    0.407  -0.297   0.622, sof: 1, uncertainty: 0: Precision: 5 Uncertainty: 5	1: Precision: 5 Uncertainty: 4	2: Precision: 5 Uncertainty: 2	, atomic displacement parameters: type: 0, u(1,1): 0.0205, u(2,2): 0.0213, u(3,3): 0.0208, u(1,2): -0.0004, u(1,3): 0.00231, u(2,3): 0.0039
78: element: N, formal_charge: 0, radius: 0.68, label: N1, site: orth:    3.316  -5.351  14.467, frac:    0.582  -0.366   0.620, sof: 1, uncertainty: 0: Precision: 4 Uncertainty: 3	1: Precision: 4 Uncertainty: 2	2: Precision: 5 Uncertainty: 14	, atomic displacement parameters: type: 0, u(1,1): 0.0229, u(2,2): 0.0278, u(3,3): 0.0206, u(1,2): -0.0003, u(1,3): 0.0021, u(2,3): -0.0007
79: element: N, formal_charge: 0, radius: 0.68, label: N2, site: orth:    4.808  -6.978  14.416, frac:    0.730  -0.477   0.618, sof: 1, uncertainty: 0: Precision: 4 Uncertainty: 3	1: Precision: 4 Uncertainty: 2	2: Precision: 5 Uncertainty: 14	, atomic displacement parameters: type: 0, u(1,1): 0.022, u(2,2): 0.0268, u(3,3): 0.0215, u(1,2): 0.0013, u(1,3): -0.0003, u(2,3): -0.0027
80: element: N, formal_charge: 0, radius: 0.68, label: N4, site: orth:    7.720 -11.192  18.531, frac:    1.091  -0.765   0.795, sof: 1, uncertainty: 0: Precision: 4 Uncertainty: 3	1: Precision: 4 Uncertainty: 2	2: Precision: 5 Uncertainty: 15	, atomic displacement parameters: type: 0, u(1,1): 0.023, u(2,2): 0.0261, u(3,3): 0.0254, u(1,2): 0.0029, u(1,3): 0.0055, u(2,3): 0.0002
81: element: N, formal_charge: 0, radius: 0.68, label: N3, site: orth:    7.299 -10.623  16.457, frac:    1.013  -0.727   0.706, sof: 1, uncertainty: 0: Precision: 4 Uncertainty: 4	1: Precision: 4 Uncertainty: 2	2: Precision: 5 Uncertainty: 15	, atomic displacement parameters: type: 0, u(1,1): 0.0266, u(2,2): 0.022, u(3,3): 0.0249, u(1,2): 0.0029, u(1,3): 0.005, u(2,3): 0.0034
82: element: C, formal_charge: 0, radius: 0.68, label: C2, site: orth:    5.479  -5.823  14.752, frac:    0.802  -0.398   0.633, sof: 1, uncertainty: 0: Precision: 4 Uncertainty: 4	1: Precision: 4 Uncertainty: 3	2: Precision: 4 Uncertainty: 2	, atomic displacement parameters: type: 0, u(1,1): 0.0211, u(2,2): 0.032, u(3,3): 0.034, u(1,2): -0.0005, u(1,3): -0.0025, u(2,3): -0.0087
83: element: H, formal_charge: 0, radius: 0.23, label: H2, site: orth:    6.409  -5.737  14.923, frac:    0.898  -0.392   0.640, sof: 1, uncertainty: 0: Precision: 6 Uncertainty: 0	1: Precision: 6 Uncertainty: 0	2: Precision: 6 Uncertainty: 0	, atomic displacement parameters: type: 1, u(1,1): 0.036, u(2,2): 0.036, u(3,3): 0.036, u(1,2): -2.62e-18, u(1,3): 0.00618, u(2,3): -2.62e-18
84: element: C, formal_charge: 0, radius: 0.68, label: C3, site: orth:    5.394  -8.287  14.316, frac:    0.786  -0.567   0.614, sof: 1, uncertainty: 0: Precision: 4 Uncertainty: 4	1: Precision: 4 Uncertainty: 3	2: Precision: 5 Uncertainty: 18	, atomic displacement parameters: type: 0, u(1,1): 0.0234, u(2,2): 0.026, u(3,3): 0.0241, u(1,2): 0.0025, u(1,3): 0.0031, u(2,3): -0.0032
85: element: C, formal_charge: 0, radius: 0.68, label: C12, site: orth:    3.510  -6.652  14.245, frac:    0.597  -0.455   0.611, sof: 1, uncertainty: 0: Precision: 4 Uncertainty: 4	1: Precision: 4 Uncertainty: 3	2: Precision: 5 Uncertainty: 17	, atomic displacement parameters: type: 0, u(1,1): 0.0206, u(2,2): 0.0265, u(3,3): 0.0231, u(1,2): 0.0001, u(1,3): 0.0022, u(2,3): -0.0003
86: element: H, formal_charge: 0, radius: 0.23, label: H12, site: orth:    2.827  -7.265  13.999, frac:    0.525  -0.497   0.600, sof: 1, uncertainty: 0: Precision: 6 Uncertainty: 0	1: Precision: 6 Uncertainty: 0	2: Precision: 6 Uncertainty: 0	, atomic displacement parameters: type: 1, u(1,1): 0.028, u(2,2): 0.028, u(3,3): 0.028, u(1,2): -2.04e-18, u(1,3): 0.0048, u(2,3): -2.04e-18
87: element: C, formal_charge: 0, radius: 0.68, label: C4, site: orth:    6.043  -8.795  15.435, frac:    0.870  -0.602   0.662, sof: 1, uncertainty: 0: Precision: 4 Uncertainty: 4	1: Precision: 4 Uncertainty: 3	2: Precision: 5 Uncertainty: 17	, atomic displacement parameters: type: 0, u(1,1): 0.0264, u(2,2): 0.026, u(3,3): 0.0218, u(1,2): 0.0011, u(1,3): 0.002, u(2,3): -0.0042
88: element: H, formal_charge: 0, radius: 0.23, label: H4, site: orth:    6.087  -8.303  16.246, frac:    0.889  -0.568   0.697, sof: 1, uncertainty: 0: Precision: 6 Uncertainty: 0	1: Precision: 6 Uncertainty: 0	2: Precision: 6 Uncertainty: 0	, atomic displacement parameters: type: 1, u(1,1): 0.03, u(2,2): 0.03, u(3,3): 0.03, u(1,2): -2.18e-18, u(1,3): 0.00515, u(2,3): -2.18e-18
89: element: C, formal_charge: 0, radius: 0.68, label: C11, site: orth:    5.329  -8.988  13.128, frac:    0.759  -0.615   0.563, sof: 1, uncertainty: 0: Precision: 4 Uncertainty: 4	1: Precision: 4 Uncertainty: 3	2: Precision: 5 Uncertainty: 18	, atomic displacement parameters: type: 0, u(1,1): 0.0248, u(2,2): 0.033, u(3,3): 0.024, u(1,2): -0.0031, u(1,3): 0.0012, u(2,3): -0.0027
90: element: H, formal_charge: 0, radius: 0.23, label: H11, site: orth:    4.886  -8.616  12.374, frac:    0.702  -0.589   0.531, sof: 1, uncertainty: 0: Precision: 6 Uncertainty: 0	1: Precision: 6 Uncertainty: 0	2: Precision: 6 Uncertainty: 0	, atomic displacement parameters: type: 1, u(1,1): 0.033, u(2,2): 0.033, u(3,3): 0.033, u(1,2): -2.4e-18, u(1,3): 0.00566, u(2,3): -2.4e-18
91: element: C, formal_charge: 0, radius: 0.68, label: C5, site: orth:    6.626 -10.056  15.322, frac:    0.926  -0.688   0.657, sof: 1, uncertainty: 0: Precision: 4 Uncertainty: 4	1: Precision: 4 Uncertainty: 3	2: Precision: 5 Uncertainty: 18	, atomic displacement parameters: type: 0, u(1,1): 0.0243, u(2,2): 0.026, u(3,3): 0.0236, u(1,2): 0.0015, u(1,3): 0.005, u(2,3): -0.0005
92: element: C, formal_charge: 0, radius: 0.68, label: C1, site: orth:    4.552  -4.830  14.789, frac:    0.711  -0.330   0.634, sof: 1, uncertainty: 0: Precision: 4 Uncertainty: 4	1: Precision: 4 Uncertainty: 3	2: Precision: 4 Uncertainty: 2	, atomic displacement parameters: type: 0, u(1,1): 0.026, u(2,2): 0.027, u(3,3): 0.034, u(1,2): 0.0007, u(1,3): -0.0022, u(2,3): -0.0089
93: element: H, formal_charge: 0, radius: 0.23, label: H1, site: orth:    4.727  -3.921  15.003, frac:    0.732  -0.268   0.643, sof: 1, uncertainty: 0: Precision: 6 Uncertainty: 0	1: Precision: 6 Uncertainty: 0	2: Precision: 6 Uncertainty: 0	, atomic displacement parameters: type: 1, u(1,1): 0.036, u(2,2): 0.036, u(3,3): 0.036, u(1,2): -2.62e-18, u(1,3): 0.00618, u(2,3): -2.62e-18
94: element: C, formal_charge: 0, radius: 0.68, label: C6, site: orth:    6.894 -10.538  17.752, frac:    0.995  -0.721   0.761, sof: 1, uncertainty: 0: Precision: 4 Uncertainty: 4	1: Precision: 4 Uncertainty: 3	2: Precision: 5 Uncertainty: 18	, atomic displacement parameters: type: 0, u(1,1): 0.028, u(2,2): 0.0239, u(3,3): 0.027, u(1,2): 0.0026, u(1,3): 0.0048, u(2,3): -0.0036
95: element: H, formal_charge: 0, radius: 0.23, label: H6, site: orth:    6.122 -10.071  18.049, frac:    0.924  -0.689   0.774, sof: 1, uncertainty: 0: Precision: 6 Uncertainty: 0	1: Precision: 6 Uncertainty: 0	2: Precision: 6 Uncertainty: 0	, atomic displacement parameters: type: 1, u(1,1): 0.031, u(2,2): 0.031, u(3,3): 0.031, u(1,2): -2.26e-18, u(1,3): 0.00532, u(2,3): -2.26e-18
96: element: C, formal_charge: 0, radius: 0.68, label: C9, site: orth:    6.566 -10.785  14.137, frac:    0.900  -0.738   0.606, sof: 1, uncertainty: 0: Precision: 4 Uncertainty: 4	1: Precision: 4 Uncertainty: 3	2: Precision: 5 Uncertainty: 19	, atomic displacement parameters: type: 0, u(1,1): 0.03, u(2,2): 0.026, u(3,3): 0.03, u(1,2): 0, u(1,3): 0.0071, u(2,3): -0.0031
97: element: H, formal_charge: 0, radius: 0.23, label: H9, site: orth:    6.964 -11.645  14.080, frac:    0.939  -0.797   0.604, sof: 1, uncertainty: 0: Precision: 6 Uncertainty: 0	1: Precision: 6 Uncertainty: 0	2: Precision: 6 Uncertainty: 0	, atomic displacement parameters: type: 1, u(1,1): 0.034, u(2,2): 0.034, u(3,3): 0.034, u(1,2): -2.48e-18, u(1,3): 0.00583, u(2,3): -2.48e-18
98: element: C, formal_charge: 0, radius: 0.68, label: C10, site: orth:    5.920 -10.243  13.045, frac:    0.817  -0.701   0.559, sof: 1, uncertainty: 0: Precision: 4 Uncertainty: 5	1: Precision: 4 Uncertainty: 3	2: Precision: 5 Uncertainty: 19	, atomic displacement parameters: type: 0, u(1,1): 0.032, u(2,2): 0.032, u(3,3): 0.027, u(1,2): -0.0025, u(1,3): 0.0061, u(2,3): -0.0078
99: element: H, formal_charge: 0, radius: 0.23, label: H10, site: orth:    5.879 -10.730  12.231, frac:    0.798  -0.734   0.524, sof: 1, uncertainty: 0: Precision: 6 Uncertainty: 0	1: Precision: 6 Uncertainty: 0	2: Precision: 6 Uncertainty: 0	, atomic displacement parameters: type: 1, u(1,1): 0.036, u(2,2): 0.036, u(3,3): 0.036, u(1,2): -2.62e-18, u(1,3): 0.00618, u(2,3): -2.62e-18
100: element: C, formal_charge: 0, radius: 0.68, label: C7, site: orth:    8.709 -11.706  17.712, frac:    1.176  -0.801   0.759, sof: 1, uncertainty: 0: Precision: 4 Uncertainty: 5	1: Precision: 4 Uncertainty: 3	2: Precision: 5 Uncertainty: 19	, atomic displacement parameters: type: 0, u(1,1): 0.031, u(2,2): 0.033, u(3,3): 0.029, u(1,2): 0.0068, u(1,3): 0.0108, u(2,3): 0.0029
101: element: H, formal_charge: 0, radius: 0.23, label: H7, site: orth:    9.452 -12.219  18.008, frac:    1.255  -0.836   0.772, sof: 1, uncertainty: 0: Precision: 6 Uncertainty: 0	1: Precision: 6 Uncertainty: 0	2: Precision: 6 Uncertainty: 0	, atomic displacement parameters: type: 1, u(1,1): 0.036, u(2,2): 0.036, u(3,3): 0.036, u(1,2): -2.62e-18, u(1,3): 0.00618, u(2,3): -2.62e-18
102: element: C, formal_charge: 0, radius: 0.68, label: C8, site: orth:    8.459 -11.370  16.424, frac:    1.128  -0.778   0.704, sof: 1, uncertainty: 0: Precision: 4 Uncertainty: 5	1: Precision: 4 Uncertainty: 3	2: Precision: 4 Uncertainty: 2	, atomic displacement parameters: type: 0, u(1,1): 0.034, u(2,2): 0.03, u(3,3): 0.03, u(1,2): 0.008, u(1,3): 0.0132, u(2,3): 0.0032
103: element: H, formal_charge: 0, radius: 0.23, label: H8, site: orth:    8.973 -11.601  15.659, frac:    1.166  -0.793   0.671, sof: 1, uncertainty: 0: Precision: 6 Uncertainty: 0	1: Precision: 6 Uncertainty: 0	2: Precision: 6 Uncertainty: 0	, atomic displacement parameters: type: 1, u(1,1): 0.036, u(2,2): 0.036, u(3,3): 0.036, u(1,2): -2.62e-18, u(1,3): 0.00618, u(2,3): -2.62e-18
104: element: Co, formal_charge: 0, radius: 1.26, label: Co01, site: orth:   -1.427  11.645   2.844, frac:   -0.093   0.797   0.122, sof: 1, uncertainty: 0: Precision: 5 Uncertainty: 5	1: Precision: 5 Uncertainty: 4	2: Precision: 5 Uncertainty: 2	, atomic displacement parameters: type: 0, u(1,1): 0.0205, u(2,2): 0.0213, u(3,3): 0.0208, u(1,2): 0.0004, u(1,3): 0.00231, u(2,3): -0.0039
105: element: Co, formal_charge: 0, radius: 1.26, label: Co01, site: orth:   11.590  10.285  14.506, frac:    1.407   0.703   0.622, sof: 1, uncertainty: 0: Precision: 5 Uncertainty: 5	1: Precision: 5 Uncertainty: 4	2: Precision: 5 Uncertainty: 2	, atomic displacement parameters: type: 0, u(1,1): 0.0205, u(2,2): 0.0213, u(3,3): 0.0208, u(1,2): -0.0004, u(1,3): 0.00231, u(2,3): 0.0039
106: element: Co, formal_charge: 0, radius: 1.26, label: Co01, site: orth:    7.397 -11.645  20.479, frac:    1.093  -0.797   0.878, sof: 1, uncertainty: 0: Precision: 5 Uncertainty: 5	1: Precision: 5 Uncertainty: 4	2: Precision: 5 Uncertainty: 2	, atomic displacement parameters: type: 0, u(1,1): 0.0205, u(2,2): 0.0213, u(3,3): 0.0208, u(1,2): 0.0004, u(1,3): 0.00231, u(2,3): -0.0039
107: element: O, formal_charge: 0, radius: 0.68, label: O3, site: orth:    0.526  -5.848  13.775, frac:    0.291  -0.400   0.591, sof: 1, uncertainty: 0: Precision: 4 Uncertainty: 3	1: Precision: 4 Uncertainty: 2	2: Precision: 5 Uncertainty: 13	, atomic displacement parameters: type: 0, u(1,1): 0.023, u(2,2): 0.0258, u(3,3): 0.0332, u(1,2): -0.0018, u(1,3): 0.001, u(2,3): 0.0026
108: element: N, formal_charge: 0, radius: 0.68, label: N4, site: orth:    4.734   3.882   6.869, frac:    0.591   0.265   0.295, sof: 1, uncertainty: 0: Precision: 4 Uncertainty: 3	1: Precision: 4 Uncertainty: 2	2: Precision: 5 Uncertainty: 15	, atomic displacement parameters: type: 0, u(1,1): 0.023, u(2,2): 0.0261, u(3,3): 0.0254, u(1,2): -0.0029, u(1,3): 0.0055, u(2,3): -0.0002
[truncated: 1,302,941 more chars]
