# Supplementary material for: Reversible transformations between the non-porous phases of a flexible coordination network enabled by transient porosity
Source: Nat Chem. 2023 Feb 13;15(4):542–9. doi: 10.1038/s41557-022-01128-3 (PMC10070188; doi:10.1038/s41557-022-01128-3)
Supplement: Source Data Fig. 4 — Sorption data collected at 298 K for CO2, C2H2C, C2H4 and C2H6 and used to create the plots. [file 41557_2022_1128_MOESM16_ESM.xls]

## Sheet: 298 K CO2
20210125_ULVN249_CO2_298K				|	20210125_ULVN249_CO2_298K					|	20210125_ULVN249_CO2_298K				|	20210125_ULVN249_CO2_298K				|	20210125_ULVN249_CO2_298K				|	20210125_ULVN249_CO2_298K				|	20210125_ULVN249_CO2_298K				|	20210125_ULVN249_CO2_298K				|	20210125_ULVN249_CO2_298K
3Flex 5.00	3Flex Version 5.00	Page 1		|	3Flex 5.00	3Flex Version 5.00	Page 1			|	3Flex 5.00	3Flex Version 5.00	Page 1		|	3Flex 5.00	3Flex Version 5.00	Page 1		|	3Flex 5.00	3Flex Version 5.00	Page 1		|	3Flex 5.00	3Flex Version 5.00	Page 1		|	3Flex 5.00	3Flex Version 5.00	Page 1		|	3Flex 5.00	3Flex Version 5.00	Page 1		|	3Flex 5.00	3Flex Version 5.00	Page 1
	Serial # 595 Unit 1 Port 1			|		Serial # 595 Unit 1 Port 1				|		Serial # 595 Unit 1 Port 1			|		Serial # 595 Unit 1 Port 1			|		Serial # 595 Unit 1 Port 1			|		Serial # 595 Unit 1 Port 1			|		Serial # 595 Unit 1 Port 1			|		Serial # 595 Unit 1 Port 1			|		Serial # 595 Unit 1 Port 1
				|						|					|					|					|					|					|					|
				|						|					|					|					|					|					|					|
Sample:	20210125_ULVN249_CO2_298K			|	Sample:	20210125_ULVN249_CO2_298K				|	Sample:	20210125_ULVN249_CO2_298K			|	Sample:	20210125_ULVN249_CO2_298K			|	Sample:	20210125_ULVN249_CO2_298K			|	Sample:	20210125_ULVN249_CO2_298K			|	Sample:	20210125_ULVN249_CO2_298K			|	Sample:	20210125_ULVN249_CO2_298K			|	Sample:	20210125_ULVN249_CO2_298K
Operator:	DS			|	Operator:	DS				|	Operator:	DS			|	Operator:	DS			|	Operator:	DS			|	Operator:	DS			|	Operator:	DS			|	Operator:	DS			|	Operator:	DS
Submitter:	VN			|	Submitter:	VN				|	Submitter:	VN			|	Submitter:	VN			|	Submitter:	VN			|	Submitter:	VN			|	Submitter:	VN			|	Submitter:	VN			|	Submitter:	VN
File:	C:\3Flex\data\Zaworot...\20210125_ULVN249_CO2_298K.SMP			|	File:	C:\3Flex\data\Zaworot...\20210125_ULVN249_CO2_298K.SMP				|	File:	C:\3Flex\data\Zaworot...\20210125_ULVN249_CO2_298K.SMP			|	File:	C:\3Flex\data\Zaworot...\20210125_ULVN249_CO2_298K.SMP			|	File:	C:\3Flex\data\Zaworot...\20210125_ULVN249_CO2_298K.SMP			|	File:	C:\3Flex\data\Zaworot...\20210125_ULVN249_CO2_298K.SMP			|	File:	C:\3Flex\data\Zaworot...\20210125_ULVN249_CO2_298K.SMP			|	File:	C:\3Flex\data\Zaworot...\20210125_ULVN249_CO2_298K.SMP			|	File:	C:\3Flex\data\Zaworot...\20210125_ULVN249_CO2_298K.SMP
				|						|					|					|					|					|					|					|
				|						|					|					|					|					|					|					|
Started:	25/01/2021 15:51:12	Analysis adsorptive:	CO2	|	Started:	25/01/2021 15:51:12	Analysis adsorptive:	CO2		|	Started:	25/01/2021 15:51:12	Analysis adsorptive:	CO2	|	Started:	25/01/2021 15:51:12	Analysis adsorptive:	CO2	|	Started:	25/01/2021 15:51:12	Analysis adsorptive:	CO2	|	Started:	25/01/2021 15:51:12	Analysis adsorptive:	CO2	|	Started:	25/01/2021 15:51:12	Analysis adsorptive:	CO2	|	Started:	25/01/2021 15:51:12	Analysis adsorptive:	CO2	|	Started:	25/01/2021 15:51:12	Analysis adsorptive:	CO2
Completed:	26/01/2021 00:59:41	Analysis bath temp.:	24.850 °C	|	Completed:	26/01/2021 00:59:41	Analysis bath temp.:	24.850 °C		|	Completed:	26/01/2021 00:59:41	Analysis bath temp.:	24.850 °C	|	Completed:	26/01/2021 00:59:41	Analysis bath temp.:	24.850 °C	|	Completed:	26/01/2021 00:59:41	Analysis bath temp.:	24.850 °C	|	Completed:	26/01/2021 00:59:41	Analysis bath temp.:	24.850 °C	|	Completed:	26/01/2021 00:59:41	Analysis bath temp.:	24.850 °C	|	Completed:	26/01/2021 00:59:41	Analysis bath temp.:	24.850 °C	|	Completed:	26/01/2021 00:59:41	Analysis bath temp.:	24.850 °C
Report time:	26/01/2021 14:31:32	Thermal correction:	No	|	Report time:	26/01/2021 14:31:32	Thermal correction:	No		|	Report time:	26/01/2021 14:31:32	Thermal correction:	No	|	Report time:	26/01/2021 14:31:32	Thermal correction:	No	|	Report time:	26/01/2021 14:31:32	Thermal correction:	No	|	Report time:	26/01/2021 14:31:32	Thermal correction:	No	|	Report time:	26/01/2021 14:31:32	Thermal correction:	No	|	Report time:	26/01/2021 14:31:32	Thermal correction:	No	|	Report time:	26/01/2021 14:31:32	Thermal correction:	No
Sample mass:	0.0615 g	Ambient free space:	15.4874 cm³ Measured	|	Sample mass:	0.0615 g	Ambient free space:	15.4874 cm³ Measured		|	Sample mass:	0.0615 g	Ambient free space:	15.4874 cm³ Measured	|	Sample mass:	0.0615 g	Ambient free space:	15.4874 cm³ Measured	|	Sample mass:	0.0615 g	Ambient free space:	15.4874 cm³ Measured	|	Sample mass:	0.0615 g	Ambient free space:	15.4874 cm³ Measured	|	Sample mass:	0.0615 g	Ambient free space:	15.4874 cm³ Measured	|	Sample mass:	0.0615 g	Ambient free space:	15.4874 cm³ Measured	|	Sample mass:	0.0615 g	Ambient free space:	15.4874 cm³ Measured
Analysis free space:	15.4874 cm³	Equilibration interval:	30 s	|	Analysis free space:	15.4874 cm³	Equilibration interval:	30 s		|	Analysis free space:	15.4874 cm³	Equilibration interval:	30 s	|	Analysis free space:	15.4874 cm³	Equilibration interval:	30 s	|	Analysis free space:	15.4874 cm³	Equilibration interval:	30 s	|	Analysis free space:	15.4874 cm³	Equilibration interval:	30 s	|	Analysis free space:	15.4874 cm³	Equilibration interval:	30 s	|	Analysis free space:	15.4874 cm³	Equilibration interval:	30 s	|	Analysis free space:	15.4874 cm³	Equilibration interval:	30 s
Low pressure dose:	None	Sample density:	1.000 g/cm³	|	Low pressure dose:	None	Sample density:	1.000 g/cm³		|	Low pressure dose:	None	Sample density:	1.000 g/cm³	|	Low pressure dose:	None	Sample density:	1.000 g/cm³	|	Low pressure dose:	None	Sample density:	1.000 g/cm³	|	Low pressure dose:	None	Sample density:	1.000 g/cm³	|	Low pressure dose:	None	Sample density:	1.000 g/cm³	|	Low pressure dose:	None	Sample density:	1.000 g/cm³	|	Low pressure dose:	None	Sample density:	1.000 g/cm³
Automatic degas:	No			|	Automatic degas:	No				|	Automatic degas:	No			|	Automatic degas:	No			|	Automatic degas:	No			|	Automatic degas:	No			|	Automatic degas:	No			|	Automatic degas:	No			|	Automatic degas:	No
				|						|					|					|					|					|					|					|
				|						|					|					|					|					|					|					|
Comments: AFTER CO2 273K				|	Comments: AFTER CO2 273K					|	Comments: AFTER CO2 273K				|	Comments: AFTER CO2 273K				|	Comments: AFTER CO2 273K				|	Comments: AFTER CO2 273K				|	Comments: AFTER CO2 273K				|	Comments: AFTER CO2 273K				|	Comments: AFTER CO2 273K
				|						|					|					|					|					|					|					|
				|						|					|					|					|					|					|					|
				|						|					|					|					|					|					|					|
				|						|					|					|					|					|					|					|
Summary Report				|	Validation errors exist for this report. Review the validation report for details.					|	Validation errors exist for this report. Review the validation report for details.				|	Validation errors exist for this report. Review the validation report for details.				|	Validation errors exist for this report. Review the validation report for details.				|	Validation errors exist for this report. Review the validation report for details.				|	Validation errors exist for this report. Review the validation report for details.				|	Validation errors exist for this report. Review the validation report for details.				|	Validation Report
				|	Isotherm Tabular Report					|	Isotherm Linear Plot				|	Isotherm Log Plot				|	Isotherm Linear Absolute Plot				|	Isotherm Log Absolute Plot				|	Isotherm Pressure Composition				|	BET Reports				|
				|						|					|					|					|					|					|					|
				|	Relative Pressure (p/p°)	Absolute Pressure (mmHg)	Quantity Adsorbed (cm³/g STP)	Elapsed Time (h:min)	Saturation Pressure (mmHg)	|					|					|					|					|					|	Primary Data				|
Surface Area				|					48106.5	|	20210125_ULVN249_CO2_298K : 20210125_ULVN249_CO2_298K : Adsorption		20210125_ULVN249_CO2_298K : 20210125_ULVN249_CO2_298K : Desorption		|	20210125_ULVN249_CO2_298K : 20210125_ULVN249_CO2_298K : Adsorption		20210125_ULVN249_CO2_298K : 20210125_ULVN249_CO2_298K : Desorption		|	20210125_ULVN249_CO2_298K : 20210125_ULVN249_CO2_298K : Adsorption		20210125_ULVN249_CO2_298K : 20210125_ULVN249_CO2_298K : Desorption		|	20210125_ULVN249_CO2_298K : 20210125_ULVN249_CO2_298K : Adsorption		20210125_ULVN249_CO2_298K : 20210125_ULVN249_CO2_298K : Desorption		|	20210125_ULVN249_CO2_298K : 20210125_ULVN249_CO2_298K : Adsorption		20210125_ULVN249_CO2_298K : 20210125_ULVN249_CO2_298K : Desorption		|	BET: At least 2 points must be supplied for the BET least squares fit.				|	Summary
				|	3.2889e-06	0.158217	0.00271837	04:49		|	Relative Pressure (p/p°)	Quantity Adsorbed (cm³/g STP)	Relative Pressure (p/p°)	Quantity Adsorbed (cm³/g STP)	|	Relative Pressure (p/p°)	Quantity Adsorbed (cm³/g STP)	Relative Pressure (p/p°)	Quantity Adsorbed (cm³/g STP)	|	Absolute Pressure (mmHg)	Quantity Adsorbed (cm³/g STP)	Absolute Pressure (mmHg)	Quantity Adsorbed (cm³/g STP)	|	Absolute Pressure (mmHg)	Quantity Adsorbed (cm³/g STP)	Absolute Pressure (mmHg)	Quantity Adsorbed (cm³/g STP)	|	Weight % CO2	Absolute Pressure (mmHg)	Weight % CO2	Absolute Pressure (mmHg)	|	4145- Preparations failed in primary data.				|
Langmuir Surface Area:	-72.4059 m²/g			|	6.10252e-06	0.293571	0.00521666	04:56		|	3.2889e-06	0.00271837	0.0157812	33.195	|	3.2889e-06	0.00271837	0.0157812	33.195	|	0.158217	0.00271837	759.178	33.195	|	0.158217	0.00271837	759.178	33.195	|	0.000533751	0.158217	6.51783	759.178	|	BET: At least 2 points must be supplied for the BET least squares fit.				|	Isotherm:	Warning
				|	9.3382e-06	0.449228	0.00788262	05:04		|	6.10252e-06	0.00521666	0.0146918	31.9417	|	6.10252e-06	0.00521666	0.0146918	31.9417	|	0.293571	0.00521666	706.769	31.9417	|	0.293571	0.00521666	706.769	31.9417	|	0.00102429	0.293571	6.27173	706.769	|	4145- Preparations failed in primary data.				|	BET:	Warning
				|	1.25302e-05	0.602783	0.0106004	05:11		|	9.3382e-06	0.00788262	0.0135885	30.5173	|	9.3382e-06	0.00788262	0.0135885	30.5173	|	0.449228	0.00788262	653.693	30.5173	|	0.449228	0.00788262	653.693	30.5173	|	0.00154775	0.449228	5.99205	653.693	|					|
				|	1.57529e-05	0.757816	0.0134419	05:18		|	1.25302e-05	0.0106004	0.0124991	28.9329	|	1.25302e-05	0.0106004	0.0124991	28.9329	|	0.602783	0.0106004	601.288	28.9329	|	0.602783	0.0106004	601.288	28.9329	|	0.00208138	0.602783	5.68097	601.288	|					|
Pore Volume				|	2.19817e-05	1.05746	0.0191618	05:25		|	1.57529e-05	0.0134419	0.0114142	27.1224	|	1.57529e-05	0.0134419	0.0114142	27.1224	|	0.757816	0.0134419	549.099	27.1224	|	0.757816	0.0134419	549.099	27.1224	|	0.00263931	0.757816	5.32548	549.099	|					|	Isotherm Reports
				|	2.83191e-05	1.36233	0.0248832	05:31		|	2.19817e-05	0.0191618	0.0103196	25.0162	|	2.19817e-05	0.0191618	0.0103196	25.0162	|	1.05746	0.0191618	496.438	25.0162	|	1.05746	0.0191618	496.438	25.0162	|	0.00376241	1.05746	4.91193	496.438	|					|
Single point adsorption total pore volume of pores				|	3.46447e-05	1.66664	0.0304206	05:38		|	2.83191e-05	0.0248832	0.009209	22.4611	|	2.83191e-05	0.0248832	0.009209	22.4611	|	1.36233	0.0248832	443.012	22.4611	|	1.36233	0.0248832	443.012	22.4611	|	0.0048858	1.36233	4.41023	443.012	|					|	p°	A valid measurement has not been obtained.
less than --- width at p/p° = 0.015781205:	0.092408 cm³/g			|	4.09207e-05	1.96855	0.0360131	05:45		|	3.46447e-05	0.0304206	0.00810461	19.3037	|	3.46447e-05	0.0304206	0.00810461	19.3037	|	1.66664	0.0304206	389.884	19.3037	|	1.66664	0.0304206	389.884	19.3037	|	0.00597307	1.66664	3.79028	389.884	|					|
				|	4.72256e-05	2.27186	0.0414782	05:52		|	4.09207e-05	0.0360131	0.0070151	15.3218	|	4.09207e-05	0.0360131	0.0070151	15.3218	|	1.96855	0.0360131	337.472	15.3218	|	1.96855	0.0360131	337.472	15.3218	|	0.00707116	1.96855	3.00844	337.472	|					|
Single point desorption total pore volume of pores				|	6.28708e-05	3.0245	0.0558311	05:58		|	4.72256e-05	0.0414782	0.00591723	10.6887	|	4.72256e-05	0.0414782	0.00591723	10.6887	|	2.27186	0.0414782	284.657	10.6887	|	2.27186	0.0414782	284.657	10.6887	|	0.00814423	2.27186	2.09872	284.657	|					|	Pressure/Quantity adsorbed:	Passed
less than --- width at p/p° = 0.015781205:	0.092408 cm³/g			|	7.88008e-05	3.79084	0.0701129	06:05		|	6.28708e-05	0.0558311	0.00479823	6.61207	|	6.28708e-05	0.0558311	0.00479823	6.61207	|	3.0245	0.0558311	230.826	6.61207	|	3.0245	0.0558311	230.826	6.61207	|	0.0109624	3.0245	1.29828	230.826	|					|
				|	9.75414e-05	4.69238	0.0866932	06:12		|	7.88008e-05	0.0701129	0.00370294	4.33515	|	7.88008e-05	0.0701129	0.00370294	4.33515	|	3.79084	0.0701129	178.136	4.33515	|	3.79084	0.0701129	178.136	4.33515	|	0.0137666	3.79084	0.851205	178.136	|					|
				|	0.000147102	7.07656	0.138834	06:18		|	9.75414e-05	0.0866932	0.00262493	2.78557	|	9.75414e-05	0.0866932	0.00262493	2.78557	|	4.69238	0.0866932	126.276	2.78557	|	4.69238	0.0866932	126.276	2.78557	|	0.0170222	4.69238	0.546946	126.276	|					|	Desorption	Passed
				|	0.000248056	11.9331	0.223067	06:25		|	0.000147102	0.138834	0.0015681	1.54898	|	0.000147102	0.138834	0.0015681	1.54898	|	7.07656	0.138834	75.4359	1.54898	|	7.07656	0.138834	75.4359	1.54898	|	0.0272601	7.07656	0.304141	75.4359	|					|
Pore Size				|	0.000449596	21.6285	0.425706	06:31		|	0.000248056	0.223067	0.000417683	0.362362	|	0.000248056	0.223067	0.000417683	0.362362	|	11.9331	0.223067	20.0933	0.362362	|	11.9331	0.223067	20.0933	0.362362	|	0.0437992	11.9331	0.0711496	20.0933	|					|
				|	0.00124825	60.0487	1.25325	06:37		|	0.000449596	0.425706			|	0.000449596	0.425706			|	21.6285	0.425706			|	21.6285	0.425706			|	0.0835872	21.6285			|					|
Adsorption average pore diameter (4V/A by Langmuir):	-51.050 Å			|	0.00205625	98.9189	2.13484	06:43		|	0.00124825	1.25325			|	0.00124825	1.25325			|	60.0487	1.25325			|	60.0487	1.25325			|	0.246075	60.0487			|					|
				|	0.00446135	214.62	5.50684	06:49		|	0.00205625	2.13484			|	0.00205625	2.13484			|	98.9189	2.13484			|	98.9189	2.13484			|	0.419176	98.9189			|					|
Desorption average pore diameter (4V/A by Langmuir):	-51.050 Å			|	0.0064599	310.763	12.2621	06:56		|	0.00446135	5.50684			|	0.00446135	5.50684			|	214.62	5.50684			|	214.62	5.50684			|	1.08127	214.62			|					|	BET Reports not generated.
				|	0.00854262	410.956	20.1473	07:03		|	0.0064599	12.2621			|	0.0064599	12.2621			|	310.763	12.2621			|	310.763	12.2621			|	2.40766	310.763			|
				|	0.0105764	508.795	25.3402	07:09		|	0.00854262	20.1473			|	0.00854262	20.1473			|	410.956	20.1473			|	410.956	20.1473			|	3.95591	410.956			|
				|	0.0129427	622.627	29.464	07:15		|	0.0105764	25.3402			|	0.0105764	25.3402			|	508.795	25.3402			|	508.795	25.3402			|	4.97554	508.795			|
Freundlich				|	0.0153969	740.691	32.733	07:21		|	0.0129427	29.464			|	0.0129427	29.464			|	622.627	29.464			|	622.627	29.464			|	5.78524	622.627			|
				|	0.0157812	759.178	33.195	07:27		|	0.0153969	32.733			|	0.0153969	32.733			|	740.691	32.733			|	740.691	32.733			|	6.42711	740.691			|
Qm·C:	0.0172 ± 0.0004 cm³/g STP			|	0.0146918	706.769	31.9417	07:33		|	0.0157812	33.195			|	0.0157812	33.195			|	759.178	33.195			|	759.178	33.195			|	6.51783	759.178			|
				|	0.0135885	653.693	30.5173	07:39		|					|					|					|					|					|
m:	0.8894 ± 0.0109			|	0.0124991	601.288	28.9329	07:45		|
				|	0.0114142	549.099	27.1224	07:52		|
				|	0.0103196	496.438	25.0162	07:58		|
				|	0.009209	443.012	22.4611	08:04		|
Temkin				|	0.00810461	389.884	19.3037	08:10		|
				|	0.0070151	337.472	15.3218	08:16		|
q·alpha/Qm:	0.743254 ± 0.114086 kJ/mol·(cm³/g STP)			|	0.00591723	284.657	10.6887	08:23		|
				|	0.00479823	230.826	6.61207	08:29		|
A:	0.6195 ± 0.3515 mmHg			|	0.00370294	178.136	4.33515	08:36		|
				|	0.00262493	126.276	2.78557	08:42		|
				|	0.0015681	75.4359	1.54898	08:48		|
				|	0.000417683	20.0933	0.362362	08:56		|
Horvath-Kawazoe				|						|
				|						|
Maximum pore volume at p/p° = 0.015781205:	0.092408 cm³/g			|
				|
Median pore width:	3.671 Å			|
				|
				|
				|
Dubinin-Astakhov				|
				|
Micropore surface area:	21,674.9357 m²/g			|
				|
Limiting micropore volume:	15.403912 cm³/g			|
				|
				|
				|
MP-Method				|
				|
Cumulative surface area of pores between				|
2.7605 Å and 2.7605 Å hydraulic radius:	0.0000 m²/g			|
				|
Cumulative pore volume of pores between				|
2.7605 Å and 2.7605 Å hydraulic radius:	0.000000 cm³/g			|
				|
Average pore hydraulic radius (V/A):	0.0000 Å			|
				|
				|
				|

## Sheet: 298 K C2H2
20201217_ULVN249_C2H2_298K_DS				|	20201217_ULVN249_C2H2_298K_DS					|	20201217_ULVN249_C2H2_298K_DS				|	20201217_ULVN249_C2H2_298K_DS				|	20201217_ULVN249_C2H2_298K_DS				|	20201217_ULVN249_C2H2_298K_DS				|	20201217_ULVN249_C2H2_298K_DS				|	20201217_ULVN249_C2H2_298K_DS				|	20201217_ULVN249_C2H2_298K_DS				|	20201217_ULVN249_C2H2_298K_DS
3Flex 5.02C	3Flex Version 5.02C	Page 1		|	3Flex 5.02C	3Flex Version 5.02C	Page 1			|	3Flex 5.02C	3Flex Version 5.02C	Page 1		|	3Flex 5.02C	3Flex Version 5.02C	Page 1		|	3Flex 5.02C	3Flex Version 5.02C	Page 1		|	3Flex 5.02C	3Flex Version 5.02C	Page 1		|	3Flex 5.02C	3Flex Version 5.02C	Page 1		|	3Flex 5.02C	3Flex Version 5.02C	Page 1		|	3Flex 5.02C	3Flex Version 5.02C	Page 1		|	3Flex 5.02C	3Flex Version 5.02C	Page 1
	Serial # 395 Unit 1 Port 1			|		Serial # 395 Unit 1 Port 1				|		Serial # 395 Unit 1 Port 1			|		Serial # 395 Unit 1 Port 1			|		Serial # 395 Unit 1 Port 1			|		Serial # 395 Unit 1 Port 1			|		Serial # 395 Unit 1 Port 1			|		Serial # 395 Unit 1 Port 1			|		Serial # 395 Unit 1 Port 1			|		Serial # 395 Unit 1 Port 1
				|						|					|					|					|					|					|					|					|
				|						|					|					|					|					|					|					|					|
Sample:	20201217_ULVN249_C2H2_298K_DS			|	Sample:	20201217_ULVN249_C2H2_298K_DS				|	Sample:	20201217_ULVN249_C2H2_298K_DS			|	Sample:	20201217_ULVN249_C2H2_298K_DS			|	Sample:	20201217_ULVN249_C2H2_298K_DS			|	Sample:	20201217_ULVN249_C2H2_298K_DS			|	Sample:	20201217_ULVN249_C2H2_298K_DS			|	Sample:	20201217_ULVN249_C2H2_298K_DS			|	Sample:	20201217_ULVN249_C2H2_298K_DS			|	Sample:	20201217_ULVN249_C2H2_298K_DS
Operator:	DS			|	Operator:	DS				|	Operator:	DS			|	Operator:	DS			|	Operator:	DS			|	Operator:	DS			|	Operator:	DS			|	Operator:	DS			|	Operator:	DS			|	Operator:	DS
Submitter:	VN			|	Submitter:	VN				|	Submitter:	VN			|	Submitter:	VN			|	Submitter:	VN			|	Submitter:	VN			|	Submitter:	VN			|	Submitter:	VN			|	Submitter:	VN			|	Submitter:	VN
File:	C:\3Flex\data\Zaworotko\DS\ULVN249\20210213_ULVN249_C2H2_298K_DS.SMP			|	File:	C:\3Flex\data\Zaworotko\DS\ULVN249\20210213_ULVN249_C2H2_298K_DS.SMP				|	File:	C:\3Flex\data\Zaworotko\DS\ULVN249\20210213_ULVN249_C2H2_298K_DS.SMP			|	File:	C:\3Flex\data\Zaworotko\DS\ULVN249\20210213_ULVN249_C2H2_298K_DS.SMP			|	File:	C:\3Flex\data\Zaworotko\DS\ULVN249\20210213_ULVN249_C2H2_298K_DS.SMP			|	File:	C:\3Flex\data\Zaworotko\DS\ULVN249\20210213_ULVN249_C2H2_298K_DS.SMP			|	File:	C:\3Flex\data\Zaworotko\DS\ULVN249\20210213_ULVN249_C2H2_298K_DS.SMP			|	File:	C:\3Flex\data\Zaworotko\DS\ULVN249\20210213_ULVN249_C2H2_298K_DS.SMP			|	File:	C:\3Flex\data\Zaworotko\DS\ULVN249\20210213_ULVN249_C2H2_298K_DS.SMP			|	File:	C:\3Flex\data\Zaworotko\DS\ULVN249\20210213_ULVN249_C2H2_298K_DS.SMP
				|						|					|					|					|					|					|					|					|
				|						|					|					|					|					|					|					|					|
Started:	2021-02-13 13:06:12	Analysis adsorptive:	C2H2	|	Started:	2021-02-13 13:06:12	Analysis adsorptive:	C2H2		|	Started:	2021-02-13 13:06:12	Analysis adsorptive:	C2H2	|	Started:	2021-02-13 13:06:12	Analysis adsorptive:	C2H2	|	Started:	2021-02-13 13:06:12	Analysis adsorptive:	C2H2	|	Started:	2021-02-13 13:06:12	Analysis adsorptive:	C2H2	|	Started:	2021-02-13 13:06:12	Analysis adsorptive:	C2H2	|	Started:	2021-02-13 13:06:12	Analysis adsorptive:	C2H2	|	Started:	2021-02-13 13:06:12	Analysis adsorptive:	C2H2	|	Started:	2021-02-13 13:06:12	Analysis adsorptive:	C2H2
Completed:	2021-02-14 04:08:13	Analysis bath temp.:	298.000 K	|	Completed:	2021-02-14 04:08:13	Analysis bath temp.:	298.000 K		|	Completed:	2021-02-14 04:08:13	Analysis bath temp.:	298.000 K	|	Completed:	2021-02-14 04:08:13	Analysis bath temp.:	298.000 K	|	Completed:	2021-02-14 04:08:13	Analysis bath temp.:	298.000 K	|	Completed:	2021-02-14 04:08:13	Analysis bath temp.:	298.000 K	|	Completed:	2021-02-14 04:08:13	Analysis bath temp.:	298.000 K	|	Completed:	2021-02-14 04:08:13	Analysis bath temp.:	298.000 K	|	Completed:	2021-02-14 04:08:13	Analysis bath temp.:	298.000 K	|	Completed:	2021-02-14 04:08:13	Analysis bath temp.:	298.000 K
Report time:	2021-02-15 14:24:22	Thermal correction:	No	|	Report time:	2021-02-15 14:24:22	Thermal correction:	No		|	Report time:	2021-02-15 14:24:22	Thermal correction:	No	|	Report time:	2021-02-15 14:24:22	Thermal correction:	No	|	Report time:	2021-02-15 14:24:22	Thermal correction:	No	|	Report time:	2021-02-15 14:24:22	Thermal correction:	No	|	Report time:	2021-02-15 14:24:22	Thermal correction:	No	|	Report time:	2021-02-15 14:24:22	Thermal correction:	No	|	Report time:	2021-02-15 14:24:22	Thermal correction:	No	|	Report time:	2021-02-15 14:24:22	Thermal correction:	No
Sample mass:	0.0615 g	Ambient free space:	15.3204 cm³ Measured	|	Sample mass:	0.0615 g	Ambient free space:	15.3204 cm³ Measured		|	Sample mass:	0.0615 g	Ambient free space:	15.3204 cm³ Measured	|	Sample mass:	0.0615 g	Ambient free space:	15.3204 cm³ Measured	|	Sample mass:	0.0615 g	Ambient free space:	15.3204 cm³ Measured	|	Sample mass:	0.0615 g	Ambient free space:	15.3204 cm³ Measured	|	Sample mass:	0.0615 g	Ambient free space:	15.3204 cm³ Measured	|	Sample mass:	0.0615 g	Ambient free space:	15.3204 cm³ Measured	|	Sample mass:	0.0615 g	Ambient free space:	15.3204 cm³ Measured	|	Sample mass:	0.0615 g	Ambient free space:	15.3204 cm³ Measured
Analysis free space:	15.3204 cm³	Equilibration interval:	30 s	|	Analysis free space:	15.3204 cm³	Equilibration interval:	30 s		|	Analysis free space:	15.3204 cm³	Equilibration interval:	30 s	|	Analysis free space:	15.3204 cm³	Equilibration interval:	30 s	|	Analysis free space:	15.3204 cm³	Equilibration interval:	30 s	|	Analysis free space:	15.3204 cm³	Equilibration interval:	30 s	|	Analysis free space:	15.3204 cm³	Equilibration interval:	30 s	|	Analysis free space:	15.3204 cm³	Equilibration interval:	30 s	|	Analysis free space:	15.3204 cm³	Equilibration interval:	30 s	|	Analysis free space:	15.3204 cm³	Equilibration interval:	30 s
Low pressure dose:	5.0000 cm³/g STP	Sample density:	1.000 g/cm³	|	Low pressure dose:	5.0000 cm³/g STP	Sample density:	1.000 g/cm³		|	Low pressure dose:	5.0000 cm³/g STP	Sample density:	1.000 g/cm³	|	Low pressure dose:	5.0000 cm³/g STP	Sample density:	1.000 g/cm³	|	Low pressure dose:	5.0000 cm³/g STP	Sample density:	1.000 g/cm³	|	Low pressure dose:	5.0000 cm³/g STP	Sample density:	1.000 g/cm³	|	Low pressure dose:	5.0000 cm³/g STP	Sample density:	1.000 g/cm³	|	Low pressure dose:	5.0000 cm³/g STP	Sample density:	1.000 g/cm³	|	Low pressure dose:	5.0000 cm³/g STP	Sample density:	1.000 g/cm³	|	Low pressure dose:	5.0000 cm³/g STP	Sample density:	1.000 g/cm³
Automatic degas:	No			|	Automatic degas:	No				|	Automatic degas:	No			|	Automatic degas:	No			|	Automatic degas:	No			|	Automatic degas:	No			|	Automatic degas:	No			|	Automatic degas:	No			|	Automatic degas:	No			|	Automatic degas:	No
				|						|					|					|					|					|					|					|					|
				|						|					|					|					|					|					|					|					|
Comments: after 273 K				|	Comments: after 273 K					|	Comments: after 273 K				|	Comments: after 273 K				|	Comments: after 273 K				|	Comments: after 273 K				|	Comments: after 273 K				|	Comments: after 273 K				|	Comments: after 273 K				|	Comments: after 273 K
				|						|					|					|					|					|					|					|					|
				|						|					|					|					|					|					|					|					|
				|						|					|					|					|					|					|					|					|
				|						|					|					|					|					|					|					|					|
Summary Report				|	Validation errors exist for this report. Review the validation report for details.					|	Validation errors exist for this report. Review the validation report for details.				|	Validation errors exist for this report. Review the validation report for details.				|	Validation errors exist for this report. Review the validation report for details.				|	Validation errors exist for this report. Review the validation report for details.				|	Validation errors exist for this report. Review the validation report for details.				|	Validation errors exist for this report. Review the validation report for details.				|	Langmuir Report				|	Langmuir Surface Area Plot
				|	Isotherm Tabular Report					|	Isotherm Linear Plot				|	Isotherm Log Plot				|	Isotherm Linear Absolute Plot				|	Isotherm Log Absolute Plot				|	Isotherm Pressure Composition				|	BET Reports				|					|
				|						|					|					|					|					|					|					|	Langmuir surface area:	549.8135 ± 72.9845 m²/g			|
				|	Relative Pressure (p/p°)	Absolute Pressure (mmHg)	Quantity Adsorbed (cm³/g STP)	Elapsed Time (h:min)	Saturation Pressure (mmHg)	|					|					|					|					|					|	Primary Data				|	Slope:	0.007916 ± 0.001051 g/cm³ STP			|	20210213_ULVN249_C2H2_298K_DS : 20201217_ULVN249_C2H2_298K_DS		Not Fitted
Surface Area				|					36555.9	|	20210213_ULVN249_C2H2_298K_DS : 20201217_ULVN249_C2H2_298K_DS : Adsorption		20210213_ULVN249_C2H2_298K_DS : 20201217_ULVN249_C2H2_298K_DS : Desorption		|	20210213_ULVN249_C2H2_298K_DS : 20201217_ULVN249_C2H2_298K_DS : Adsorption		20210213_ULVN249_C2H2_298K_DS : 20201217_ULVN249_C2H2_298K_DS : Desorption		|	20210213_ULVN249_C2H2_298K_DS : 20201217_ULVN249_C2H2_298K_DS : Adsorption		20210213_ULVN249_C2H2_298K_DS : 20201217_ULVN249_C2H2_298K_DS : Desorption		|	20210213_ULVN249_C2H2_298K_DS : 20201217_ULVN249_C2H2_298K_DS : Adsorption		20210213_ULVN249_C2H2_298K_DS : 20201217_ULVN249_C2H2_298K_DS : Desorption		|	20210213_ULVN249_C2H2_298K_DS : 20201217_ULVN249_C2H2_298K_DS : Adsorption		20210213_ULVN249_C2H2_298K_DS : 20201217_ULVN249_C2H2_298K_DS : Desorption		|	BET: At least 2 points must be supplied for the BET least squares fit.				|	Y-intercept:	6.308 ± 0.439 g/cm³ STP·mmHg			|	Pressure (mmHg)	p/Q (g/cm³ STP·mmHg)	Pressure (mmHg)	p/Q (g/cm³ STP·mmHg)
				|	7.79831e-05	2.85075	0.467681	1899-12-31 03:45:00		|	Relative Pressure (p/p°)	Quantity Adsorbed (cm³/g STP)	Relative Pressure (p/p°)	Quantity Adsorbed (cm³/g STP)	|	Relative Pressure (p/p°)	Quantity Adsorbed (cm³/g STP)	Relative Pressure (p/p°)	Quantity Adsorbed (cm³/g STP)	|	Absolute Pressure (mmHg)	Quantity Adsorbed (cm³/g STP)	Absolute Pressure (mmHg)	Quantity Adsorbed (cm³/g STP)	|	Absolute Pressure (mmHg)	Quantity Adsorbed (cm³/g STP)	Absolute Pressure (mmHg)	Quantity Adsorbed (cm³/g STP)	|	Weight % C2H2	Absolute Pressure (mmHg)	Weight % C2H2	Absolute Pressure (mmHg)	|	4145- Preparations failed in primary data.				|	b:	0.001255 1/mmHg			|	2.85075	6.09552
Langmuir Surface Area:	549.8135 m²/g			|	8.27345e-05	3.02444	0.489862	1899-12-31 03:56:00		|	7.79831e-05	0.467681	0.0207837	55.4629	|	7.79831e-05	0.467681	0.0207837	55.4629	|	2.85075	0.467681	759.767	55.4629	|	2.85075	0.467681	759.767	55.4629	|	0.0543339	2.85075	6.44354	759.767	|	BET: At least 2 points must be supplied for the BET least squares fit.				|	Qm:	126.3190 cm³/g STP			|	3.02444	6.17406
				|	0.000103292	3.77592	0.574199	1899-12-31 04:14:00		|	8.27345e-05	0.489862	0.0193714	54.5119	|	8.27345e-05	0.489862	0.0193714	54.5119	|	3.02444	0.489862	708.138	54.5119	|	3.02444	0.489862	708.138	54.5119	|	0.0569109	3.02444	6.33306	708.138	|	4145- Preparations failed in primary data.				|	Correlation coefficient:	0.754271			|	3.77592	6.57597
				|	0.000128722	4.70555	0.669604	1899-12-31 04:31:00		|	0.000103292	0.574199	0.0179286	53.4769	|	0.000103292	0.574199	0.0179286	53.4769	|	3.77592	0.574199	655.398	53.4769	|	3.77592	0.574199	655.398	53.4769	|	0.066709	3.77592	6.21281	655.398	|					|	Molecular cross-sectional area:	0.1620 nm²			|	4.70555	7.02736
				|	0.000196346	7.17763	0.8254	1899-12-31 04:56:00		|	0.000128722	0.669604	0.0164907	52.3742	|	0.000128722	0.669604	0.0164907	52.3742	|	4.70555	0.669604	602.834	52.3742	|	4.70555	0.669604	602.834	52.3742	|	0.0777928	4.70555	6.0847	602.834	|					|					|	7.17763	8.69594
Pore Volume				|	0.000321119	11.7388	1.46607	1899-12-31 05:25:00		|	0.000196346	0.8254	0.0150257	51.1923	|	0.000196346	0.8254	0.0150257	51.1923	|	7.17763	0.8254	549.278	51.1923	|	7.17763	0.8254	549.278	51.1923	|	0.0958929	7.17763	5.94739	549.278	|					|					|	11.7388	8.00699
				|	0.00059569	21.776	2.17889	1899-12-31 05:41:00		|	0.000321119	1.46607	0.0135748	49.9249	|	0.000321119	1.46607	0.0135748	49.9249	|	11.7388	1.46607	496.24	49.9249	|	11.7388	1.46607	496.24	49.9249	|	0.170324	11.7388	5.80014	496.24	|					|					|	21.776	9.99408
Single point adsorption total pore volume of pores				|	0.00111668	40.8211	3.47934	1899-12-31 05:57:00		|	0.00059569	2.17889	0.0121503	48.5532	|	0.00059569	2.17889	0.0121503	48.5532	|	21.776	2.17889	444.164	48.5532	|	21.776	2.17889	444.164	48.5532	|	0.253138	21.776	5.64079	444.164	|					|					|	40.8211	11.7324
less than --- diameter at p/p° = 0.020783697:	0.104764 cm³/g			|	0.00163381	59.7255	5.59044	1899-12-31 06:51:00		|	0.00111668	3.47934	0.0106835	47.0153	|	0.00111668	3.47934	0.0106835	47.0153	|	40.8211	3.47934	390.544	47.0153	|	40.8211	3.47934	390.544	47.0153	|	0.404221	40.8211	5.46211	390.544	|					|	Pressure (mmHg)	Quantity Adsorbed (cm³/g STP)	p/Q (g/cm³ STP·mmHg)		|	59.7255	10.6835
				|	0.00216325	79.0797	8.79123	1899-12-31 07:36:00		|	0.00163381	5.59044	0.00924419	45.3506	|	0.00163381	5.59044	0.00924419	45.3506	|	59.7255	5.59044	337.93	45.3506	|	59.7255	5.59044	337.93	45.3506	|	0.649483	59.7255	5.26871	337.93	|					|	2.85075	0.467681	6.09552		|	79.0797	8.9953
Single point desorption total pore volume of pores				|	0.00266329	97.3592	13.8138	1899-12-31 08:30:00		|	0.00216325	8.79123	0.00780545	43.4636	|	0.00216325	8.79123	0.00780545	43.4636	|	79.0797	8.79123	285.335	43.4636	|	79.0797	8.79123	285.335	43.4636	|	1.02134	79.0797	5.04949	285.335	|					|	3.02444	0.489862	6.17406		|	97.3592	7.04795
less than --- diameter at p/p° = 0.020783697:	0.104764 cm³/g			|	0.0032053	117.173	20.6391	1899-12-31 09:15:00		|	0.00266329	13.8138	0.00634347	41.2269	|	0.00266329	13.8138	0.00634347	41.2269	|	97.3592	13.8138	231.891	41.2269	|	97.3592	13.8138	231.891	41.2269	|	1.60486	97.3592	4.78963	231.891	|					|	3.77592	0.574199	6.57597		|	117.173	5.67723
				|	0.00378173	138.245	26.7691	1899-12-31 09:43:00		|	0.0032053	20.6391	0.00489573	38.5695	|	0.0032053	20.6391	0.00489573	38.5695	|	117.173	20.6391	178.968	38.5695	|	117.173	20.6391	178.968	38.5695	|	2.39779	117.173	4.48091	178.968	|					|	4.70555	0.669604	7.02736		|	138.245	5.16433
				|	0.00432262	158.018	30.6409	1899-12-31 09:58:00		|	0.00378173	26.7691	0.00345306	35.2883	|	0.00378173	26.7691	0.00345306	35.2883	|	138.245	26.7691	126.23	35.2883	|	138.245	26.7691	126.23	35.2883	|	3.10997	138.245	4.0997	126.23	|					|	7.17763	0.8254	8.69594		|	158.018	5.15708
				|	0.00484155	176.987	33.1183	1899-12-31 10:07:00		|	0.00432262	30.6409	0.00200004	30.902	|	0.00432262	30.6409	0.00200004	30.902	|	158.018	30.6409	73.1134	30.902	|	158.018	30.6409	73.1134	30.902	|	3.55978	158.018	3.59011	73.1134	|					|	11.7388	1.46607	8.00699		|	176.987	5.34409
Pore Size				|	0.00537903	196.636	35.0517	1899-12-31 10:14:00		|	0.00484155	33.1183	0.000557915	23.6511	|	0.00484155	33.1183	0.000557915	23.6511	|	176.987	33.1183	20.3951	23.6511	|	176.987	33.1183	20.3951	23.6511	|	3.8476	176.987	2.74772	20.3951	|					|	21.776	2.17889	9.99408		|	196.636	5.60988
				|	0.00591494	216.226	36.6852	1899-12-31 10:20:00		|	0.00537903	35.0517			|	0.00537903	35.0517			|	196.636	35.0517			|	196.636	35.0517			|	4.07221	196.636			|					|	40.8211	3.47934	11.7324		|	216.226	5.8941
Adsorption average pore diameter (4V/A by Langmuir):	7.622 Å			|	0.00644611	235.644	38.1206	1899-12-31 10:26:00		|	0.00591494	36.6852			|	0.00591494	36.6852			|	216.226	36.6852			|	216.226	36.6852			|	4.26199	216.226			|					|	59.7255	5.59044	10.6835		|	235.644	6.18154
				|	0.00697892	255.121	39.4322	1899-12-31 10:33:00		|	0.00644611	38.1206			|	0.00644611	38.1206			|	235.644	38.1206			|	235.644	38.1206			|	4.42875	235.644			|					|	79.0797	8.79123	8.9953		|	255.121	6.46987
Desorption average pore diameter (4V/A by Langmuir):	7.622 Å			|	0.00750503	274.353	40.6095	1899-12-31 10:39:00		|	0.00697892	39.4322			|	0.00697892	39.4322			|	255.121	39.4322			|	255.121	39.4322			|	4.58113	255.121			|					|	97.3592	13.8138	7.04795		|	274.353	6.75589
				|	0.00804987	294.271	41.7386	1899-12-31 10:45:00		|	0.00750503	40.6095			|	0.00750503	40.6095			|	274.353	40.6095			|	274.353	40.6095			|	4.7179	274.353			|					|	117.173	20.6391	5.67723		|	294.271	7.05032
				|	0.00858522	313.841	42.738	1899-12-31 10:51:00		|	0.00804987	41.7386			|	0.00804987	41.7386			|	294.271	41.7386			|	294.271	41.7386			|	4.84908	294.271			|					|	138.245	26.7691	5.16433		|	313.841	7.34337
				|	0.0091195	333.372	43.6613	1899-12-31 10:58:00		|	0.00858522	42.738			|	0.00858522	42.738			|	313.841	42.738			|	313.841	42.738			|	4.96519	313.841			|					|	158.018	30.6409	5.15708		|	333.372	7.6354
Freundlich				|	0.00964194	352.47	44.4855	1899-12-31 11:04:00		|	0.0091195	43.6613			|	0.0091195	43.6613			|	333.372	43.6613			|	333.372	43.6613			|	5.07246	333.372			|					|	176.987	33.1183	5.34409		|	352.47	7.92326
				|	0.0101667	371.652	45.2527	1899-12-31 11:10:00		|	0.00964194	44.4855			|	0.00964194	44.4855			|	352.47	44.4855			|	352.47	44.4855			|	5.16821	352.47			|					|	196.636	35.0517	5.60988		|	371.652	8.21281
Qm·C:	0.1773 ± 0.0101 cm³/g STP			|	0.0107202	391.886	46.0316	1899-12-31 11:16:00		|	0.0101667	45.2527			|	0.0101667	45.2527			|	371.652	45.2527			|	371.652	45.2527			|	5.25734	371.652			|					|	216.226	36.6852	5.8941		|	391.886	8.51343
				|	0.0112404	410.904	46.7173	1899-12-31 11:22:00		|	0.0107202	46.0316			|	0.0107202	46.0316			|	391.886	46.0316			|	391.886	46.0316			|	5.34783	391.886			|					|	235.644	38.1206	6.18154		|	410.904	8.79555
m:	1.0898 ± 0.0289			|	0.0117803	430.641	47.3738	1899-12-31 11:29:00		|	0.0112404	46.7173			|	0.0112404	46.7173			|	410.904	46.7173			|	410.904	46.7173			|	5.42749	410.904			|					|	255.121	39.4322	6.46987		|	430.641	9.09028
				|	0.012288	449.2	47.9538	1899-12-31 11:35:00		|	0.0117803	47.3738			|	0.0117803	47.3738			|	430.641	47.3738			|	430.641	47.3738			|	5.50376	430.641			|					|	274.353	40.6095	6.75589		|	449.2	9.36735
				|	0.0128395	469.361	48.5623	1899-12-31 11:41:00		|	0.012288	47.9538			|	0.012288	47.9538			|	449.2	47.9538			|	449.2	47.9538			|	5.57115	449.2			|					|	294.271	41.7386	7.05032		|	469.361	9.66514
				|	0.0133782	489.054	49.128	1899-12-31 11:47:00		|	0.0128395	48.5623			|	0.0128395	48.5623			|	469.361	48.5623			|	469.361	48.5623			|	5.64184	469.361			|					|	313.841	42.738	7.34337		|	489.054	9.95467
Temkin				|	0.0138949	507.941	49.6471	1899-12-31 11:53:00		|	0.0133782	49.128			|	0.0133782	49.128			|	489.054	49.128			|	489.054	49.128			|	5.70757	489.054			|					|	333.372	43.6613	7.6354		|	507.941	10.231
				|	0.0144319	527.572	50.1537	1899-12-31 12:00:00		|	0.0138949	49.6471			|	0.0138949	49.6471			|	507.941	49.6471			|	507.941	49.6471			|	5.76787	507.941			|					|	352.47	44.4855	7.92326		|	527.572	10.5191
q·alpha/Qm:	0.217413 ± 0.011521 kJ/mol·(cm³/g STP)			|	0.0149205	545.433	50.6175	1899-12-31 12:06:00		|	0.0144319	50.1537			|	0.0144319	50.1537			|	527.572	50.1537			|	527.572	50.1537			|	5.82673	527.572			|					|	371.652	45.2527	8.21281		|	545.433	10.7756
				|	0.0154702	565.526	51.1267	1899-12-31 12:12:00		|	0.0149205	50.6175			|	0.0149205	50.6175			|	545.433	50.6175			|	545.433	50.6175			|	5.88061	545.433			|					|	391.886	46.0316	8.51343		|	565.526	11.0613
A:	0.1250 ± 0.0384 mmHg			|	0.0159991	584.863	51.5855	1899-12-31 12:18:00		|	0.0154702	51.1267			|	0.0154702	51.1267			|	565.526	51.1267			|	565.526	51.1267			|	5.93977	565.526			|					|	410.904	46.7173	8.79555		|	584.863	11.3377
				|	0.0165469	604.887	52.0635	1899-12-31 12:24:00		|	0.0159991	51.5855			|	0.0159991	51.5855			|	584.863	51.5855			|	584.863	51.5855			|	5.99307	584.863			|					|	430.641	47.3738	9.09028		|	604.887	11.6183
				|	0.0170739	624.153	52.5192	1899-12-31 12:30:00		|	0.0165469	52.0635			|	0.0165469	52.0635			|	604.887	52.0635			|	604.887	52.0635			|	6.0486	604.887			|					|	449.2	47.9538	9.36735		|	624.153	11.8843
				|	0.0176385	644.791	52.9793	1899-12-31 12:36:00		|	0.0170739	52.5192			|	0.0170739	52.5192			|	624.153	52.5192			|	624.153	52.5192			|	6.10155	624.153			|					|	469.361	48.5623	9.66514		|	644.791	12.1706
Horvath-Kawazoe				|	0.0181654	664.054	53.4083	1899-12-31 12:42:00		|	0.0176385	52.9793			|	0.0176385	52.9793			|	644.791	52.9793			|	644.791	52.9793			|	6.15499	644.791			|					|	489.054	49.128	9.95467		|	664.054	12.4335
				|	0.0186984	683.539	53.8175	1899-12-31 12:49:00		|	0.0181654	53.4083			|	0.0181654	53.4083			|	664.054	53.4083			|	664.054	53.4083			|	6.20483	664.054			|					|	507.941	49.6471	10.231		|	683.539	12.7011
Maximum pore volume at p/p° = 0.000000000:	0.000000 cm³/g			|	0.0192279	702.894	54.2361	1899-12-31 12:55:00		|	0.0186984	53.8175			|	0.0186984	53.8175			|	683.539	53.8175			|	683.539	53.8175			|	6.25238	683.539			|					|	527.572	50.1537	10.5191		|	702.894	12.9599
				|	0.0197504	721.995	54.6868	1899-12-31 13:02:00		|	0.0192279	54.2361			|	0.0192279	54.2361			|	702.894	54.2361			|	702.894	54.2361			|	6.301	702.894			|					|	545.433	50.6175	10.7756		|	721.995	13.2024
Median pore width:	0.000 Å			|	0.0202753	741.184	55.1252	1899-12-31 13:12:00		|	0.0197504	54.6868			|	0.0197504	54.6868			|	721.995	54.6868			|	721.995	54.6868			|	6.35337	721.995			|					|	565.526	51.1267	11.0613		|	741.184	13.4455
				|	0.0207837	759.767	55.4629	1899-12-31 13:18:00		|	0.0202753	55.1252			|	0.0202753	55.1252			|	741.184	55.1252			|	741.184	55.1252			|	6.4043	741.184			|					|	584.863	51.5855	11.3377		|	759.767	13.6987
				|	0.0193714	708.138	54.5119	1899-12-31 13:24:00		|	0.0207837	55.4629			|	0.0207837	55.4629			|	759.767	55.4629			|	759.767	55.4629			|	6.44354	759.767			|					|	604.887	52.0635	11.6183		|
				|	0.0179286	655.398	53.4769	1899-12-31 13:30:00		|					|					|					|					|					|					|	624.153	52.5192	11.8843		|
MP-Method				|	0.0164907	602.834	52.3742	1899-12-31 13:36:00		|																														|	644.791	52.9793	12.1706		|
				|	0.0150257	549.278	51.1923	1899-12-31 13:42:00		|																														|	664.054	53.4083	12.4335		|
Cumulative surface area of pores between				|	0.0135748	496.24	49.9249	1899-12-31 13:49:00		|																														|	683.539	53.8175	12.7011		|
2.8551 Å and 2.8551 Å hydraulic radius:	0.0000 m²/g			|	0.0121503	444.164	48.5532	1899-12-31 13:55:00		|																														|	702.894	54.2361	12.9599		|
				|	0.0106835	390.544	47.0153	1899-12-31 14:01:00		|																														|	721.995	54.6868	13.2024		|
Cumulative pore volume of pores between				|	0.00924419	337.93	45.3506	1899-12-31 14:07:00		|																														|	741.184	55.1252	13.4455		|
2.8551 Å and 2.8551 Å hydraulic radius:	0.000000 cm³/g			|	0.00780545	285.335	43.4636	1899-12-31 14:13:00		|																														|	759.767	55.4629	13.6987		|
				|	0.00634347	231.891	41.2269	1899-12-31 14:20:00		|																														|					|
Average pore hydraulic radius (V/A):	0.0000 Å			|	0.00489573	178.968	38.5695	1899-12-31 14:26:00		|																														|					|
				|	0.00345306	126.23	35.2883	1899-12-31 14:32:00		|
				|	0.00200004	73.1134	30.902	1899-12-31 14:39:00		|
				|	0.000557915	20.3951	23.6511	1899-12-31 14:58:00		|
				|						|
				|						|
[truncated: 5 more columns]

## Sheet: 298 K C2H4
20210220_ULVN249_C2H4_298K				|	20210220_ULVN249_C2H4_298K					|	20210220_ULVN249_C2H4_298K				|	20210220_ULVN249_C2H4_298K				|	20210220_ULVN249_C2H4_298K				|	20210220_ULVN249_C2H4_298K				|	20210220_ULVN249_C2H4_298K				|	20210220_ULVN249_C2H4_298K				|	20210220_ULVN249_C2H4_298K				|	20210220_ULVN249_C2H4_298K
3Flex 5.02C	3Flex Version 5.02C	Page 1		|	3Flex 5.02C	3Flex Version 5.02C	Page 1			|	3Flex 5.02C	3Flex Version 5.02C	Page 1		|	3Flex 5.02C	3Flex Version 5.02C	Page 1		|	3Flex 5.02C	3Flex Version 5.02C	Page 1		|	3Flex 5.02C	3Flex Version 5.02C	Page 1		|	3Flex 5.02C	3Flex Version 5.02C	Page 1		|	3Flex 5.02C	3Flex Version 5.02C	Page 1		|	3Flex 5.02C	3Flex Version 5.02C	Page 1		|	3Flex 5.02C	3Flex Version 5.02C	Page 1
	Serial # 395 Unit 1 Port 2			|		Serial # 395 Unit 1 Port 2				|		Serial # 395 Unit 1 Port 2			|		Serial # 395 Unit 1 Port 2			|		Serial # 395 Unit 1 Port 2			|		Serial # 395 Unit 1 Port 2			|		Serial # 395 Unit 1 Port 2			|		Serial # 395 Unit 1 Port 2			|		Serial # 395 Unit 1 Port 2			|		Serial # 395 Unit 1 Port 2
				|						|					|					|					|					|					|					|					|
				|						|					|					|					|					|					|					|					|
Sample:	20210220_ULVN249_C2H4_298K			|	Sample:	20210220_ULVN249_C2H4_298K				|	Sample:	20210220_ULVN249_C2H4_298K			|	Sample:	20210220_ULVN249_C2H4_298K			|	Sample:	20210220_ULVN249_C2H4_298K			|	Sample:	20210220_ULVN249_C2H4_298K			|	Sample:	20210220_ULVN249_C2H4_298K			|	Sample:	20210220_ULVN249_C2H4_298K			|	Sample:	20210220_ULVN249_C2H4_298K			|	Sample:	20210220_ULVN249_C2H4_298K
Operator:	DS			|	Operator:	DS				|	Operator:	DS			|	Operator:	DS			|	Operator:	DS			|	Operator:	DS			|	Operator:	DS			|	Operator:	DS			|	Operator:	DS			|	Operator:	DS
Submitter:	VN			|	Submitter:	VN				|	Submitter:	VN			|	Submitter:	VN			|	Submitter:	VN			|	Submitter:	VN			|	Submitter:	VN			|	Submitter:	VN			|	Submitter:	VN			|	Submitter:	VN
File:	C:\3Flex\data\Zaworotko\DS\ULVN249\20210220_ULVN249_C2H4_298K.SMP			|	File:	C:\3Flex\data\Zaworotko\DS\ULVN249\20210220_ULVN249_C2H4_298K.SMP				|	File:	C:\3Flex\data\Zaworotko\DS\ULVN249\20210220_ULVN249_C2H4_298K.SMP			|	File:	C:\3Flex\data\Zaworotko\DS\ULVN249\20210220_ULVN249_C2H4_298K.SMP			|	File:	C:\3Flex\data\Zaworotko\DS\ULVN249\20210220_ULVN249_C2H4_298K.SMP			|	File:	C:\3Flex\data\Zaworotko\DS\ULVN249\20210220_ULVN249_C2H4_298K.SMP			|	File:	C:\3Flex\data\Zaworotko\DS\ULVN249\20210220_ULVN249_C2H4_298K.SMP			|	File:	C:\3Flex\data\Zaworotko\DS\ULVN249\20210220_ULVN249_C2H4_298K.SMP			|	File:	C:\3Flex\data\Zaworotko\DS\ULVN249\20210220_ULVN249_C2H4_298K.SMP			|	File:	C:\3Flex\data\Zaworotko\DS\ULVN249\20210220_ULVN249_C2H4_298K.SMP
				|						|					|					|					|					|					|					|					|
				|						|					|					|					|					|					|					|					|
Started:	20/02/2021 13:51:18	Analysis adsorptive:	C2H4	|	Started:	20/02/2021 13:51:18	Analysis adsorptive:	C2H4		|	Started:	20/02/2021 13:51:18	Analysis adsorptive:	C2H4	|	Started:	20/02/2021 13:51:18	Analysis adsorptive:	C2H4	|	Started:	20/02/2021 13:51:18	Analysis adsorptive:	C2H4	|	Started:	20/02/2021 13:51:18	Analysis adsorptive:	C2H4	|	Started:	20/02/2021 13:51:18	Analysis adsorptive:	C2H4	|	Started:	20/02/2021 13:51:18	Analysis adsorptive:	C2H4	|	Started:	20/02/2021 13:51:18	Analysis adsorptive:	C2H4	|	Started:	20/02/2021 13:51:18	Analysis adsorptive:	C2H4
Completed:	21/02/2021 00:57:58	Analysis bath temp.:	298.000 K	|	Completed:	21/02/2021 00:57:58	Analysis bath temp.:	298.000 K		|	Completed:	21/02/2021 00:57:58	Analysis bath temp.:	298.000 K	|	Completed:	21/02/2021 00:57:58	Analysis bath temp.:	298.000 K	|	Completed:	21/02/2021 00:57:58	Analysis bath temp.:	298.000 K	|	Completed:	21/02/2021 00:57:58	Analysis bath temp.:	298.000 K	|	Completed:	21/02/2021 00:57:58	Analysis bath temp.:	298.000 K	|	Completed:	21/02/2021 00:57:58	Analysis bath temp.:	298.000 K	|	Completed:	21/02/2021 00:57:58	Analysis bath temp.:	298.000 K	|	Completed:	21/02/2021 00:57:58	Analysis bath temp.:	298.000 K
Report time:	22/02/2021 14:55:14	Thermal correction:	No	|	Report time:	22/02/2021 14:55:14	Thermal correction:	No		|	Report time:	22/02/2021 14:55:14	Thermal correction:	No	|	Report time:	22/02/2021 14:55:14	Thermal correction:	No	|	Report time:	22/02/2021 14:55:14	Thermal correction:	No	|	Report time:	22/02/2021 14:55:14	Thermal correction:	No	|	Report time:	22/02/2021 14:55:14	Thermal correction:	No	|	Report time:	22/02/2021 14:55:14	Thermal correction:	No	|	Report time:	22/02/2021 14:55:14	Thermal correction:	No	|	Report time:	22/02/2021 14:55:14	Thermal correction:	No
Sample mass:	0.0615 g	Ambient free space:	15.4203 cm³ Measured	|	Sample mass:	0.0615 g	Ambient free space:	15.4203 cm³ Measured		|	Sample mass:	0.0615 g	Ambient free space:	15.4203 cm³ Measured	|	Sample mass:	0.0615 g	Ambient free space:	15.4203 cm³ Measured	|	Sample mass:	0.0615 g	Ambient free space:	15.4203 cm³ Measured	|	Sample mass:	0.0615 g	Ambient free space:	15.4203 cm³ Measured	|	Sample mass:	0.0615 g	Ambient free space:	15.4203 cm³ Measured	|	Sample mass:	0.0615 g	Ambient free space:	15.4203 cm³ Measured	|	Sample mass:	0.0615 g	Ambient free space:	15.4203 cm³ Measured	|	Sample mass:	0.0615 g	Ambient free space:	15.4203 cm³ Measured
Analysis free space:	15.4203 cm³	Equilibration interval:	30 s	|	Analysis free space:	15.4203 cm³	Equilibration interval:	30 s		|	Analysis free space:	15.4203 cm³	Equilibration interval:	30 s	|	Analysis free space:	15.4203 cm³	Equilibration interval:	30 s	|	Analysis free space:	15.4203 cm³	Equilibration interval:	30 s	|	Analysis free space:	15.4203 cm³	Equilibration interval:	30 s	|	Analysis free space:	15.4203 cm³	Equilibration interval:	30 s	|	Analysis free space:	15.4203 cm³	Equilibration interval:	30 s	|	Analysis free space:	15.4203 cm³	Equilibration interval:	30 s	|	Analysis free space:	15.4203 cm³	Equilibration interval:	30 s
Low pressure dose:	None	Sample density:	1.000 g/cm³	|	Low pressure dose:	None	Sample density:	1.000 g/cm³		|	Low pressure dose:	None	Sample density:	1.000 g/cm³	|	Low pressure dose:	None	Sample density:	1.000 g/cm³	|	Low pressure dose:	None	Sample density:	1.000 g/cm³	|	Low pressure dose:	None	Sample density:	1.000 g/cm³	|	Low pressure dose:	None	Sample density:	1.000 g/cm³	|	Low pressure dose:	None	Sample density:	1.000 g/cm³	|	Low pressure dose:	None	Sample density:	1.000 g/cm³	|	Low pressure dose:	None	Sample density:	1.000 g/cm³
Automatic degas:	No			|	Automatic degas:	No				|	Automatic degas:	No			|	Automatic degas:	No			|	Automatic degas:	No			|	Automatic degas:	No			|	Automatic degas:	No			|	Automatic degas:	No			|	Automatic degas:	No			|	Automatic degas:	No
				|						|					|					|					|					|					|					|					|
				|						|					|					|					|					|					|					|					|
Comments: reactivated at 60 degC after c2h2				|	Comments: reactivated at 60 degC after c2h2					|	Comments: reactivated at 60 degC after c2h2				|	Comments: reactivated at 60 degC after c2h2				|	Comments: reactivated at 60 degC after c2h2				|	Comments: reactivated at 60 degC after c2h2				|	Comments: reactivated at 60 degC after c2h2				|	Comments: reactivated at 60 degC after c2h2				|	Comments: reactivated at 60 degC after c2h2				|	Comments: reactivated at 60 degC after c2h2
				|						|					|					|					|					|					|					|					|
				|						|					|					|					|					|					|					|					|
				|						|					|					|					|					|					|					|					|
				|						|					|					|					|					|					|					|					|
Summary Report				|	Isotherm Tabular Report					|	Isotherm Linear Plot				|	Isotherm Log Plot				|	Isotherm Linear Absolute Plot				|	Isotherm Log Absolute Plot				|	Isotherm Pressure Composition				|	BET Report				|	BET Surface Area Plot				|	Langmuir Report
				|						|					|					|					|					|					|					|					|
				|	Relative Pressure (P/Po)	Absolute Pressure (mmHg)	Quantity Adsorbed (cm³/g STP)	Elapsed Time (h:min)	Saturation Pressure (mmHg)	|					|					|					|					|					|	BET surface area:	38.3931 ± 18.3325 m²/g			|					|	Langmuir surface area:	-26.7064 ± 20.7786 m²/g
				|					760	|	20210220_ULVN249_C2H4_298K : 20210220_ULVN249_C2H4_298K : Adsorption		20210220_ULVN249_C2H4_298K : 20210220_ULVN249_C2H4_298K : Desorption		|	20210220_ULVN249_C2H4_298K : 20210220_ULVN249_C2H4_298K : Adsorption		20210220_ULVN249_C2H4_298K : 20210220_ULVN249_C2H4_298K : Desorption		|	20210220_ULVN249_C2H4_298K : 20210220_ULVN249_C2H4_298K : Adsorption		20210220_ULVN249_C2H4_298K : 20210220_ULVN249_C2H4_298K : Desorption		|	20210220_ULVN249_C2H4_298K : 20210220_ULVN249_C2H4_298K : Adsorption		20210220_ULVN249_C2H4_298K : 20210220_ULVN249_C2H4_298K : Desorption		|	20210220_ULVN249_C2H4_298K : 20210220_ULVN249_C2H4_298K : Adsorption		20210220_ULVN249_C2H4_298K : 20210220_ULVN249_C2H4_298K : Desorption		|	Slope:	0.078729 ± 0.076249 g/cm³ STP			|	20210220_ULVN249_C2H4_298K : 20210220_ULVN249_C2H4_298K		Not Fitted		|	Slope:	-0.232395 ± 0.180812 g/cm³ STP
Surface Area				|	6.07601e-06	0.00461777	-0.000951938	04:22		|	Relative Pressure (P/Po)	Quantity Adsorbed (cm³/g STP)	Relative Pressure (P/Po)	Quantity Adsorbed (cm³/g STP)	|	Relative Pressure (P/Po)	Quantity Adsorbed (cm³/g STP)	Relative Pressure (P/Po)	Quantity Adsorbed (cm³/g STP)	|	Absolute Pressure (mmHg)	Quantity Adsorbed (cm³/g STP)	Absolute Pressure (mmHg)	Quantity Adsorbed (cm³/g STP)	|	Absolute Pressure (mmHg)	Quantity Adsorbed (cm³/g STP)	Absolute Pressure (mmHg)	Quantity Adsorbed (cm³/g STP)	|	Weight % C2H4	Absolute Pressure (mmHg)	Weight % C2H4	Absolute Pressure (mmHg)	|	Y-intercept:	0.082927 ± 0.012013 g/cm³ STP			|	Relative Pressure (P/Po)	1/[Q(Po/P - 1)]	Relative Pressure (P/Po)	1/[Q(Po/P - 1)]	|	Y-intercept:	139.994 ± 53.643 g/cm³ STP·mmHg
				|	1.07374e-05	0.0081604	-0.00161643	04:31		|	6.07601e-06	-0.000951938	0.963764	41.358	|	6.07601e-06	-0.000951938	0.963764	41.358	|	0.00461777	-0.000951938	732.461	41.358	|	0.00461777	-0.000951938	732.461	41.358	|	-0.000119146	0.00461777	5.17644	732.461	|	C:	1.949382			|	0.060585	0.0738578			|	b:	-0.001660 1/mmHg
Single point surface area at P/Po = 0.272861842:	21.0482 m²/g			|	1.97808e-05	0.0150335	-0.00212493	04:39		|	1.07374e-05	-0.00161643	0.859275	39.4743	|	1.07374e-05	-0.00161643	0.859275	39.4743	|	0.0081604	-0.00161643	653.049	39.4743	|	0.0081604	-0.00161643	653.049	39.4743	|	-0.000202315	0.0081604	4.94068	653.049	|	Qm:	6.1860 cm³/g STP			|	0.0800537	0.0814211			|	Qm:	-4.3030 cm³/g STP
				|	4.19391e-05	0.0318737	-0.00248341	04:46		|	1.97808e-05	-0.00212493	0.788666	38.0443	|	1.97808e-05	-0.00212493	0.788666	38.0443	|	0.0150335	-0.00212493	599.386	38.0443	|	0.0150335	-0.00212493	599.386	38.0443	|	-0.00026596	0.0150335	4.7617	599.386	|	Correlation coefficient:	0.3635523			|	0.0996005	0.0884791			|	Correlation coefficient:	-0.264281
BET Surface Area:	38.3931 m²/g			|	8.16004e-05	0.0620164	-0.00233203	04:53		|	4.19391e-05	-0.00248341	0.715547	36.4417	|	4.19391e-05	-0.00248341	0.715547	36.4417	|	0.0318737	-0.00248341	543.816	36.4417	|	0.0318737	-0.00248341	543.816	36.4417	|	-0.000310828	0.0318737	4.56111	543.816	|	Molecular cross-sectional area:	0.2310 nm²			|	0.119026	0.0947011			|	Molecular cross-sectional area:	0.2310 nm²
				|	0.00015881	0.120696	-0.00184064	05:00		|	8.16004e-05	-0.00233203	0.645539	34.7722	|	8.16004e-05	-0.00233203	0.645539	34.7722	|	0.0620164	-0.00233203	490.61	34.7722	|	0.0620164	-0.00233203	490.61	34.7722	|	-0.000291881	0.0620164	4.35215	490.61	|					|	0.138682	0.100322			|
Langmuir Surface Area:	-26.7064 m²/g			|	0.00031967	0.242949	0.00087227	05:07		|	0.00015881	-0.00184064	0.5742	32.8569	|	0.00015881	-0.00184064	0.5742	32.8569	|	0.120696	-0.00184064	436.392	32.8569	|	0.120696	-0.00184064	436.392	32.8569	|	-0.000230378	0.120696	4.11243	436.392	|					|	0.158064	0.105399			|
				|	0.0006416	0.487616	0.00586169	05:14		|	0.00031967	0.00087227	0.502796	30.7155	|	0.00031967	0.00087227	0.502796	30.7155	|	0.242949	0.00087227	382.125	30.7155	|	0.242949	0.00087227	382.125	30.7155	|	0.000109175	0.242949	3.84441	382.125	|					|	0.177788	0.110261			|
t-Plot Micropore Area:	38.3931 m²/g			|	0.00127275	0.967291	0.0159493	05:22		|	0.0006416	0.00586169	0.43147	28.242	|	0.0006416	0.00586169	0.43147	28.242	|	0.487616	0.00586169	327.917	28.242	|	0.487616	0.00586169	327.917	28.242	|	0.00073366	0.487616	3.53482	327.917	|					|	0.197317	0.114099			|
				|	0.00255639	1.94286	0.0359994	05:29		|	0.00127275	0.0159493	0.360125	25.1277	|	0.00127275	0.0159493	0.360125	25.1277	|	0.967291	0.0159493	273.695	25.1277	|	0.967291	0.0159493	273.695	25.1277	|	0.00199625	0.967291	3.14503	273.695	|	Relative Pressure (P/Po)	Quantity Adsorbed (cm³/g STP)	1/[Q(Po/P - 1)]		|	0.272862	0.0804585			|	Pressure (mmHg)	Quantity Adsorbed (cm³/g STP)	P/Q (g/cm³ STP·mmHg)
t-Plot external surface area:	0.0000 m²/g			|	0.00510417	3.87917	0.0748592	05:37		|	0.00255639	0.0359994	0.32467	22.9341	|	0.00255639	0.0359994	0.32467	22.9341	|	1.94286	0.0359994	246.749	22.9341	|	1.94286	0.0359994	246.749	22.9341	|	0.00450575	1.94286	2.87048	246.749	|	0.060585	0.873194	0.0738578		|					|	0.242949	0.00087227	278.526
				|	0.0104626	7.95154	0.00756277	05:44		|	0.00510417	0.0748592	0.289499	19.3504	|	0.00510417	0.0748592	0.289499	19.3504	|	3.87917	0.0748592	220.019	19.3504	|	3.87917	0.0748592	220.019	19.3504	|	0.00936951	3.87917	2.42193	220.019	|	0.0800537	1.06877	0.0814211		|					|	0.487616	0.00586169	83.1869
				|	0.0150976	11.4742	0.346792	05:51		|	0.0104626	0.00756277	0.25539	13.302	|	0.0104626	0.00756277	0.25539	13.302	|	7.95154	0.00756277	194.096	13.302	|	7.95154	0.00756277	194.096	13.302	|	0.000946569	7.95154	1.6649	194.096	|	0.0996005	1.25022	0.0884791		|					|	0.967291	0.0159493	60.6477
				|	0.0207303	15.755	0.411955	05:58		|	0.0150976	0.346792	0.219662	4.99465	|	0.0150976	0.346792	0.219662	4.99465	|	11.4742	0.346792	166.943	4.99465	|	11.4742	0.346792	166.943	4.99465	|	0.0434052	11.4742	0.62514	166.943	|	0.119026	1.42667	0.0947011		|					|	1.94286	0.0359994	53.9692
Pore Volume				|	0.0407677	30.9834	0.664044	06:05		|	0.0207303	0.411955	0.180776	2.48448	|	0.0207303	0.411955	0.180776	2.48448	|	15.755	0.411955	137.39	2.48448	|	15.755	0.411955	137.39	2.48448	|	0.051561	15.755	0.310962	137.39	|	0.138682	1.60495	0.100322		|					|	3.87917	0.0748592	51.8196
				|	0.060585	46.0446	0.873194	06:11		|	0.0407677	0.664044	0.145837	2.07657	|	0.0407677	0.664044	0.145837	2.07657	|	30.9834	0.664044	110.836	2.07657	|	30.9834	0.664044	110.836	2.07657	|	0.0831129	30.9834	0.259907	110.836	|	0.158064	1.78121	0.105399		|					|	7.95154	0.00756277	1051.41
t-Plot micropore volume:	0.000000 cm³/g			|	0.0800537	60.8408	1.06877	06:18		|	0.060585	0.873194	0.136376	1.95734	|	0.060585	0.873194	0.136376	1.95734	|	46.0446	0.873194	103.646	1.95734	|	46.0446	0.873194	103.646	1.95734	|	0.109291	46.0446	0.244984	103.646	|	0.177788	1.96108	0.110261		|					|	11.4742	0.346792	33.0866
				|	0.0996005	75.6963	1.25022	06:24		|	0.0800537	1.06877	0.10954	1.65995	|	0.0800537	1.06877	0.10954	1.65995	|	60.8408	1.06877	83.2503	1.65995	|	60.8408	1.06877	83.2503	1.65995	|	0.133769	60.8408	0.207763	83.2503	|	0.197317	2.15445	0.114099		|					|	15.755	0.411955	38.2445
				|	0.119026	90.4599	1.42667	06:30		|	0.0996005	1.25022	0.100605	1.55708	|	0.0996005	1.25022	0.100605	1.55708	|	75.6963	1.25022	76.4597	1.55708	|	75.6963	1.25022	76.4597	1.55708	|	0.156479	75.6963	0.194887	76.4597	|	0.272862	4.66395	0.0804585		|					|	30.9834	0.664044	46.6587
				|	0.138682	105.398	1.60495	06:36		|	0.119026	1.42667	0.074198	1.25659	|	0.119026	1.42667	0.074198	1.25659	|	90.4599	1.42667	56.3905	1.25659	|	90.4599	1.42667	56.3905	1.25659	|	0.178565	90.4599	0.157278	56.3905	|					|					|	46.0446	0.873194	52.7312
Freundlich				|	0.158064	120.128	1.78121	06:42		|	0.138682	1.60495	0.064981	1.1474	|	0.138682	1.60495	0.064981	1.1474	|	105.398	1.60495	49.3855	1.1474	|	105.398	1.60495	49.3855	1.1474	|	0.200878	105.398	0.14361	49.3855	|					|					|	60.8408	1.06877	56.9263
				|	0.177788	135.119	1.96108	06:49		|	0.158064	1.78121	0.0469942	0.934959	|	0.158064	1.78121	0.0469942	0.934959	|	120.128	1.78121	35.7156	0.934959	|	120.128	1.78121	35.7156	0.934959	|	0.22294	120.128	0.117021	35.7156	|										|	75.6963	1.25022	60.5466
Qm·C:	0.0079 ± 0.0010 cm³/g STP			|	0.197317	149.961	2.15445	06:55		|	0.177788	1.96108	0.0378263	0.816686	|	0.177788	1.96108	0.0378263	0.816686	|	135.119	1.96108	28.748	0.816686	|	135.119	1.96108	28.748	0.816686	|	0.245453	135.119	0.102218	28.748	|										|	90.4599	1.42667	63.4062
				|	0.272862	207.375	4.66395	07:03		|	0.197317	2.15445	0.028784	0.691609	|	0.197317	2.15445	0.028784	0.691609	|	149.961	2.15445	21.8759	0.691609	|	149.961	2.15445	21.8759	0.691609	|	0.269655	149.961	0.086563	21.8759	|										|	105.398	1.60495	65.6709
m:	0.7971 ± 0.0439			|	0.39696	301.69	24.9009	07:11		|	0.272862	4.66395	0.0198133	0.567361	|	0.272862	4.66395	0.0198133	0.567361	|	207.375	4.66395	15.0581	0.567361	|	207.375	4.66395	15.0581	0.567361	|	0.583748	207.375	0.0710119	15.0581	|										|	120.128	1.78121	67.442
				|	0.576753	438.332	32.5211	07:17		|	0.39696	24.9009	0.0153234	0.508068	|	0.39696	24.9009	0.0153234	0.508068	|	301.69	24.9009	11.6458	0.508068	|	301.69	24.9009	11.6458	0.508068	|	3.11664	301.69	0.0635907	11.6458	|										|	135.119	1.96108	68.9002
				|	0.707452	537.664	35.9647	07:24		|	0.576753	32.5211	0.01307	0.477919	|	0.576753	32.5211	0.01307	0.477919	|	438.332	32.5211	9.93317	0.477919	|	438.332	32.5211	9.93317	0.477919	|	4.0704	438.332	0.0598172	9.93317	|										|	149.961	2.15445	69.6051
				|	0.807066	613.37	38.2002	07:30		|	0.707452	35.9647	0.011183	0.156858	|	0.707452	35.9647	0.011183	0.156858	|	537.664	35.9647	8.49911	0.156858	|	537.664	35.9647	8.49911	0.156858	|	4.5014	537.664	0.0196326	8.49911	|										|	207.375	4.66395	44.4634
Temkin				|	0.927606	704.981	40.6581	07:36		|	0.807066	38.2002	0.010379	0.251209	|	0.807066	38.2002	0.010379	0.251209	|	613.37	38.2002	7.88801	0.251209	|	613.37	38.2002	7.88801	0.251209	|	4.7812	613.37	0.0314418	7.88801	|										|	301.69	24.9009	12.1156
				|	0.963764	732.461	41.358	07:42		|	0.927606	40.6581	0.00369301	0.137225	|	0.927606	40.6581	0.00369301	0.137225	|	704.981	40.6581	2.80669	0.137225	|	704.981	40.6581	2.80669	0.137225	|	5.08885	704.981	0.0171753	2.80669	|										|	438.332	32.5211	13.4784
q·alpha/Qm:	0.561496 ± 0.132594 kJ/mol·(cm³/g STP)			|	0.859275	653.049	39.4743	07:48		|	0.963764	41.358	0.00132094	0.0966887	|	0.963764	41.358	0.00132094	0.0966887	|	732.461	41.358	1.00391	0.0966887	|	732.461	41.358	1.00391	0.0966887	|	5.17644	732.461	0.0121017	1.00391	|										|	537.664	35.9647	14.9498
				|	0.788666	599.386	38.0443	07:54		|					|					|					|					|					|										|	613.37	38.2002	16.0567
A:	0.2130 ± 0.2345 mmHg			|	0.715547	543.816	36.4417	08:00		|																																			|	704.981	40.6581	17.3392
				|	0.645539	490.61	34.7722	08:07		|																																			|	732.461	41.358	17.7103
				|	0.5742	436.392	32.8569	08:13		|																																			|
				|	0.502796	382.125	30.7155	08:19		|																																			|
Nanoparticle Size:				|	0.43147	327.917	28.242	08:25		|
				|	0.360125	273.695	25.1277	08:31		|
Average Particle Size	1,562.781 Å			|	0.32467	246.749	22.9341	08:38		|
				|	0.289499	220.019	19.3504	08:45		|
				|	0.25539	194.096	13.302	08:54		|
				|	0.219662	166.943	4.99465	09:03		|
Horvath-Kawazoe				|	0.180776	137.39	2.48448	09:09		|
				|	0.145837	110.836	2.07657	09:15		|
Maximum pore volume at P/Po = 0.000000000:	0.000000 cm³/g			|	0.136376	103.646	1.95734	09:21		|
				|	0.10954	83.2503	1.65995	09:27		|
Median pore width:	0.000 Å			|	0.100605	76.4597	1.55708	09:34		|
				|	0.074198	56.3905	1.25659	09:40		|
				|	0.064981	49.3855	1.1474	09:46		|
				|	0.0469942	35.7156	0.934959	09:52		|
MP-Method				|	0.0378263	28.748	0.816686	09:59		|
				|	0.028784	21.8759	0.691609	10:05		|
Cumulative surface area of pores between				|	0.0198133	15.0581	0.567361	10:11		|
7.1585 Å and 16.6000 Å hydraulic radius:	0.0000 m²/g			|	0.0153234	11.6458	0.508068	10:18		|
				|	0.01307	9.93317	0.477919	10:25		|
Cumulative pore volume of pores between				|	0.011183	8.49911	0.156858	10:33		|
7.1585 Å and 16.6000 Å hydraulic radius:	0.000000 cm³/g			|	0.010379	7.88801	0.251209	10:41		|
				|	0.00369301	2.80669	0.137225	10:49		|
Average pore hydraulic radius (V/A):	0.0000 Å			|	0.00132094	1.00391	0.0966887	10:57		|
				|						|
				|						|
				|
[truncated: 15 more columns]

## Sheet: 298 K C2H6
20210221_ULVN249_C2H6_298K				|	20210221_ULVN249_C2H6_298K					|	20210221_ULVN249_C2H6_298K				|	20210221_ULVN249_C2H6_298K				|	20210221_ULVN249_C2H6_298K				|	20210221_ULVN249_C2H6_298K				|	20210221_ULVN249_C2H6_298K				|	20210221_ULVN249_C2H6_298K				|	20210221_ULVN249_C2H6_298K				|	20210221_ULVN249_C2H6_298K
3Flex 5.02C	3Flex Version 5.02C	Page 1		|	3Flex 5.02C	3Flex Version 5.02C	Page 1			|	3Flex 5.02C	3Flex Version 5.02C	Page 1		|	3Flex 5.02C	3Flex Version 5.02C	Page 1		|	3Flex 5.02C	3Flex Version 5.02C	Page 1		|	3Flex 5.02C	3Flex Version 5.02C	Page 1		|	3Flex 5.02C	3Flex Version 5.02C	Page 1		|	3Flex 5.02C	3Flex Version 5.02C	Page 1		|	3Flex 5.02C	3Flex Version 5.02C	Page 1		|	3Flex 5.02C	3Flex Version 5.02C	Page 1
	Serial # 395 Unit 1 Port 2			|		Serial # 395 Unit 1 Port 2				|		Serial # 395 Unit 1 Port 2			|		Serial # 395 Unit 1 Port 2			|		Serial # 395 Unit 1 Port 2			|		Serial # 395 Unit 1 Port 2			|		Serial # 395 Unit 1 Port 2			|		Serial # 395 Unit 1 Port 2			|		Serial # 395 Unit 1 Port 2			|		Serial # 395 Unit 1 Port 2
				|						|					|					|					|					|					|					|					|
				|						|					|					|					|					|					|					|					|
Sample:	20210221_ULVN249_C2H6_298K			|	Sample:	20210221_ULVN249_C2H6_298K				|	Sample:	20210221_ULVN249_C2H6_298K			|	Sample:	20210221_ULVN249_C2H6_298K			|	Sample:	20210221_ULVN249_C2H6_298K			|	Sample:	20210221_ULVN249_C2H6_298K			|	Sample:	20210221_ULVN249_C2H6_298K			|	Sample:	20210221_ULVN249_C2H6_298K			|	Sample:	20210221_ULVN249_C2H6_298K			|	Sample:	20210221_ULVN249_C2H6_298K
Operator:	DS			|	Operator:	DS				|	Operator:	DS			|	Operator:	DS			|	Operator:	DS			|	Operator:	DS			|	Operator:	DS			|	Operator:	DS			|	Operator:	DS			|	Operator:	DS
Submitter:	VN			|	Submitter:	VN				|	Submitter:	VN			|	Submitter:	VN			|	Submitter:	VN			|	Submitter:	VN			|	Submitter:	VN			|	Submitter:	VN			|	Submitter:	VN			|	Submitter:	VN
File:	C:\3Flex\data\Zaworotko\DS\ULVN249\20210221_ULVN249_C2H6_298K.SMP			|	File:	C:\3Flex\data\Zaworotko\DS\ULVN249\20210221_ULVN249_C2H6_298K.SMP				|	File:	C:\3Flex\data\Zaworotko\DS\ULVN249\20210221_ULVN249_C2H6_298K.SMP			|	File:	C:\3Flex\data\Zaworotko\DS\ULVN249\20210221_ULVN249_C2H6_298K.SMP			|	File:	C:\3Flex\data\Zaworotko\DS\ULVN249\20210221_ULVN249_C2H6_298K.SMP			|	File:	C:\3Flex\data\Zaworotko\DS\ULVN249\20210221_ULVN249_C2H6_298K.SMP			|	File:	C:\3Flex\data\Zaworotko\DS\ULVN249\20210221_ULVN249_C2H6_298K.SMP			|	File:	C:\3Flex\data\Zaworotko\DS\ULVN249\20210221_ULVN249_C2H6_298K.SMP			|	File:	C:\3Flex\data\Zaworotko\DS\ULVN249\20210221_ULVN249_C2H6_298K.SMP			|	File:	C:\3Flex\data\Zaworotko\DS\ULVN249\20210221_ULVN249_C2H6_298K.SMP
				|						|					|					|					|					|					|					|					|
				|						|					|					|					|					|					|					|					|
Started:	21/02/2021 11:06:01	Analysis adsorptive:	C2H6	|	Started:	21/02/2021 11:06:01	Analysis adsorptive:	C2H6		|	Started:	21/02/2021 11:06:01	Analysis adsorptive:	C2H6	|	Started:	21/02/2021 11:06:01	Analysis adsorptive:	C2H6	|	Started:	21/02/2021 11:06:01	Analysis adsorptive:	C2H6	|	Started:	21/02/2021 11:06:01	Analysis adsorptive:	C2H6	|	Started:	21/02/2021 11:06:01	Analysis adsorptive:	C2H6	|	Started:	21/02/2021 11:06:01	Analysis adsorptive:	C2H6	|	Started:	21/02/2021 11:06:01	Analysis adsorptive:	C2H6	|	Started:	21/02/2021 11:06:01	Analysis adsorptive:	C2H6
Completed:	21/02/2021 21:22:30	Analysis bath temp.:	298.000 K	|	Completed:	21/02/2021 21:22:30	Analysis bath temp.:	298.000 K		|	Completed:	21/02/2021 21:22:30	Analysis bath temp.:	298.000 K	|	Completed:	21/02/2021 21:22:30	Analysis bath temp.:	298.000 K	|	Completed:	21/02/2021 21:22:30	Analysis bath temp.:	298.000 K	|	Completed:	21/02/2021 21:22:30	Analysis bath temp.:	298.000 K	|	Completed:	21/02/2021 21:22:30	Analysis bath temp.:	298.000 K	|	Completed:	21/02/2021 21:22:30	Analysis bath temp.:	298.000 K	|	Completed:	21/02/2021 21:22:30	Analysis bath temp.:	298.000 K	|	Completed:	21/02/2021 21:22:30	Analysis bath temp.:	298.000 K
Report time:	22/02/2021 14:55:39	Thermal correction:	No	|	Report time:	22/02/2021 14:55:39	Thermal correction:	No		|	Report time:	22/02/2021 14:55:39	Thermal correction:	No	|	Report time:	22/02/2021 14:55:39	Thermal correction:	No	|	Report time:	22/02/2021 14:55:39	Thermal correction:	No	|	Report time:	22/02/2021 14:55:39	Thermal correction:	No	|	Report time:	22/02/2021 14:55:39	Thermal correction:	No	|	Report time:	22/02/2021 14:55:39	Thermal correction:	No	|	Report time:	22/02/2021 14:55:39	Thermal correction:	No	|	Report time:	22/02/2021 14:55:39	Thermal correction:	No
Sample mass:	0.0615 g	Ambient free space:	15.4290 cm³ Measured	|	Sample mass:	0.0615 g	Ambient free space:	15.4290 cm³ Measured		|	Sample mass:	0.0615 g	Ambient free space:	15.4290 cm³ Measured	|	Sample mass:	0.0615 g	Ambient free space:	15.4290 cm³ Measured	|	Sample mass:	0.0615 g	Ambient free space:	15.4290 cm³ Measured	|	Sample mass:	0.0615 g	Ambient free space:	15.4290 cm³ Measured	|	Sample mass:	0.0615 g	Ambient free space:	15.4290 cm³ Measured	|	Sample mass:	0.0615 g	Ambient free space:	15.4290 cm³ Measured	|	Sample mass:	0.0615 g	Ambient free space:	15.4290 cm³ Measured	|	Sample mass:	0.0615 g	Ambient free space:	15.4290 cm³ Measured
Analysis free space:	15.4290 cm³	Equilibration interval:	30 s	|	Analysis free space:	15.4290 cm³	Equilibration interval:	30 s		|	Analysis free space:	15.4290 cm³	Equilibration interval:	30 s	|	Analysis free space:	15.4290 cm³	Equilibration interval:	30 s	|	Analysis free space:	15.4290 cm³	Equilibration interval:	30 s	|	Analysis free space:	15.4290 cm³	Equilibration interval:	30 s	|	Analysis free space:	15.4290 cm³	Equilibration interval:	30 s	|	Analysis free space:	15.4290 cm³	Equilibration interval:	30 s	|	Analysis free space:	15.4290 cm³	Equilibration interval:	30 s	|	Analysis free space:	15.4290 cm³	Equilibration interval:	30 s
Low pressure dose:	None	Sample density:	1.000 g/cm³	|	Low pressure dose:	None	Sample density:	1.000 g/cm³		|	Low pressure dose:	None	Sample density:	1.000 g/cm³	|	Low pressure dose:	None	Sample density:	1.000 g/cm³	|	Low pressure dose:	None	Sample density:	1.000 g/cm³	|	Low pressure dose:	None	Sample density:	1.000 g/cm³	|	Low pressure dose:	None	Sample density:	1.000 g/cm³	|	Low pressure dose:	None	Sample density:	1.000 g/cm³	|	Low pressure dose:	None	Sample density:	1.000 g/cm³	|	Low pressure dose:	None	Sample density:	1.000 g/cm³
Automatic degas:	No			|	Automatic degas:	No				|	Automatic degas:	No			|	Automatic degas:	No			|	Automatic degas:	No			|	Automatic degas:	No			|	Automatic degas:	No			|	Automatic degas:	No			|	Automatic degas:	No			|	Automatic degas:	No
				|						|					|					|					|					|					|					|					|
				|						|					|					|					|					|					|					|					|
Comments: after c2h4; short in situ evac				|	Comments: after c2h4; short in situ evac					|	Comments: after c2h4; short in situ evac				|	Comments: after c2h4; short in situ evac				|	Comments: after c2h4; short in situ evac				|	Comments: after c2h4; short in situ evac				|	Comments: after c2h4; short in situ evac				|	Comments: after c2h4; short in situ evac				|	Comments: after c2h4; short in situ evac				|	Comments: after c2h4; short in situ evac
				|						|					|					|					|					|					|					|					|
				|						|					|					|					|					|					|					|					|
				|						|					|					|					|					|					|					|					|
				|						|					|					|					|					|					|					|					|
Summary Report				|	Validation errors exist for this report. Review the validation report for details.					|	Validation errors exist for this report. Review the validation report for details.				|	Validation errors exist for this report. Review the validation report for details.				|	Validation errors exist for this report. Review the validation report for details.				|	Validation errors exist for this report. Review the validation report for details.				|	Validation errors exist for this report. Review the validation report for details.				|	Validation errors exist for this report. Review the validation report for details.				|	Langmuir Report				|	Langmuir Surface Area Plot
				|	Isotherm Tabular Report					|	Isotherm Linear Plot				|	Isotherm Log Plot				|	Isotherm Linear Absolute Plot				|	Isotherm Log Absolute Plot				|	Isotherm Pressure Composition				|	BET Reports				|					|
				|						|					|					|					|					|					|					|	Langmuir surface area:	-64.8428 ± 8.8833 m²/g			|
				|	Relative Pressure (P/Po)	Absolute Pressure (mmHg)	Quantity Adsorbed (cm³/g STP)	Elapsed Time (h:min)	Saturation Pressure (mmHg)	|					|					|					|					|					|	Primary Data				|	Slope:	-0.088257 ± 0.012091 g/cm³ STP			|	20210221_ULVN249_C2H6_298K : 20210221_ULVN249_C2H6_298K		Not Fitted
Surface Area				|					31330.4	|	20210221_ULVN249_C2H6_298K : 20210221_ULVN249_C2H6_298K : Adsorption		20210221_ULVN249_C2H6_298K : 20210221_ULVN249_C2H6_298K : Desorption		|	20210221_ULVN249_C2H6_298K : 20210221_ULVN249_C2H6_298K : Adsorption		20210221_ULVN249_C2H6_298K : 20210221_ULVN249_C2H6_298K : Desorption		|	20210221_ULVN249_C2H6_298K : 20210221_ULVN249_C2H6_298K : Adsorption		20210221_ULVN249_C2H6_298K : 20210221_ULVN249_C2H6_298K : Desorption		|	20210221_ULVN249_C2H6_298K : 20210221_ULVN249_C2H6_298K : Adsorption		20210221_ULVN249_C2H6_298K : 20210221_ULVN249_C2H6_298K : Desorption		|	20210221_ULVN249_C2H6_298K : 20210221_ULVN249_C2H6_298K : Adsorption		20210221_ULVN249_C2H6_298K : 20210221_ULVN249_C2H6_298K : Desorption		|	BET: At least 2 points must be supplied for the BET least squares fit.				|	Y-intercept:	63.221 ± 4.476 g/cm³ STP·mmHg			|	Pressure (mmHg)	P/Q (g/cm³ STP·mmHg)	Pressure (mmHg)	P/Q (g/cm³ STP·mmHg)
				|	4.50276e-06	0.141073	0.0014977	02:21		|	Relative Pressure (P/Po)	Quantity Adsorbed (cm³/g STP)	Relative Pressure (P/Po)	Quantity Adsorbed (cm³/g STP)	|	Relative Pressure (P/Po)	Quantity Adsorbed (cm³/g STP)	Relative Pressure (P/Po)	Quantity Adsorbed (cm³/g STP)	|	Absolute Pressure (mmHg)	Quantity Adsorbed (cm³/g STP)	Absolute Pressure (mmHg)	Quantity Adsorbed (cm³/g STP)	|	Absolute Pressure (mmHg)	Quantity Adsorbed (cm³/g STP)	Absolute Pressure (mmHg)	Quantity Adsorbed (cm³/g STP)	|	Weight % C2H6	Absolute Pressure (mmHg)	Weight % C2H6	Absolute Pressure (mmHg)	|	4145- Preparations failed in primary data.				|	b:	-0.001396 1/mmHg			|	0.141073	94.1933
Langmuir Surface Area:	-64.8428 m²/g			|	9.42688e-06	0.295348	0.00425682	02:28		|	4.50276e-06	0.0014977	0.0242964	40.1548	|	4.50276e-06	0.0014977	0.0242964	40.1548	|	0.141073	0.0014977	761.214	40.1548	|	0.141073	0.0014977	761.214	40.1548	|	0.00020092	0.141073	5.38688	761.214	|	BET: At least 2 points must be supplied for the BET least squares fit.				|	Qm:	-11.3305 cm³/g STP			|	0.295348	69.3823
				|	1.43462e-05	0.449472	0.00650545	02:36		|	9.42688e-06	0.00425682	0.0226003	39.1038	|	9.42688e-06	0.00425682	0.0226003	39.1038	|	0.295348	0.00425682	708.076	39.1038	|	0.295348	0.00425682	708.076	39.1038	|	0.000571065	0.295348	5.24589	708.076	|	4145- Preparations failed in primary data.				|	Correlation coefficient:	-0.714800			|	0.449472	69.0917
				|	1.9285e-05	0.604208	0.00897301	02:43		|	1.43462e-05	0.00650545	0.0209208	38.0219	|	1.43462e-05	0.00650545	0.0209208	38.0219	|	0.449472	0.00650545	655.457	38.0219	|	0.449472	0.00650545	655.457	38.0219	|	0.000872725	0.449472	5.10075	655.457	|					|	Molecular cross-sectional area:	0.2130 nm²			|	0.604208	67.3362
				|	2.42518e-05	0.759819	0.0118926	02:50		|	1.9285e-05	0.00897301	0.0192111	36.8594	|	1.9285e-05	0.00897301	0.0192111	36.8594	|	0.604208	0.00897301	601.891	36.8594	|	0.604208	0.00897301	601.891	36.8594	|	0.00120376	0.604208	4.94479	601.891	|					|					|	0.759819	63.8898
Pore Volume				|	3.39864e-05	1.06481	0.0174536	02:57		|	2.42518e-05	0.0118926	0.0175203	35.6344	|	2.42518e-05	0.0118926	0.0175203	35.6344	|	0.759819	0.0118926	548.917	35.6344	|	0.759819	0.0118926	548.917	35.6344	|	0.00159543	0.759819	4.78046	548.917	|					|					|	1.06481	61.0078
				|	4.36874e-05	1.36874	0.0229411	03:04		|	3.39864e-05	0.0174536	0.0158015	34.2868	|	3.39864e-05	0.0174536	0.0158015	34.2868	|	1.06481	0.0174536	495.068	34.2868	|	1.06481	0.0174536	495.068	34.2868	|	0.00234145	1.06481	4.59967	495.068	|					|					|	1.36874	59.6633
Single point adsorption total pore volume of pores				|	5.3651e-05	1.68091	0.0284249	03:11		|	4.36874e-05	0.0229411	0.0141347	32.8803	|	4.36874e-05	0.0229411	0.0141347	32.8803	|	1.36874	0.0229411	442.845	32.8803	|	1.36874	0.0229411	442.845	32.8803	|	0.00307762	1.36874	4.41099	442.845	|					|					|	1.68091	59.1351
less than --- diameter at P/Po = 0.024296375:	0.170580 cm³/g			|	6.32259e-05	1.98089	0.0340676	03:17		|	5.3651e-05	0.0284249	0.0124494	31.2799	|	5.3651e-05	0.0284249	0.0124494	31.2799	|	1.68091	0.0284249	390.044	31.2799	|	1.68091	0.0284249	390.044	31.2799	|	0.00381328	1.68091	4.19629	390.044	|					|	Pressure (mmHg)	Quantity Adsorbed (cm³/g STP)	P/Q (g/cm³ STP·mmHg)		|	1.98089	58.146
				|	7.31698e-05	2.29244	0.039561	03:25		|	6.32259e-05	0.0340676	0.0107614	29.4287	|	6.32259e-05	0.0340676	0.0107614	29.4287	|	1.98089	0.0340676	337.16	29.4287	|	1.98089	0.0340676	337.16	29.4287	|	0.00457027	1.98089	3.94795	337.16	|					|	0.141073	0.0014977	94.1933		|	2.29244	57.947
Single point desorption total pore volume of pores				|	9.69307e-05	3.03688	0.0535803	03:31		|	7.31698e-05	0.039561	0.00906981	27.1857	|	7.31698e-05	0.039561	0.00906981	27.1857	|	2.29244	0.039561	284.16	27.1857	|	2.29244	0.039561	284.16	27.1857	|	0.00530723	2.29244	3.64704	284.16	|					|	0.295348	0.00425682	69.3823		|	3.03688	56.6789
less than --- diameter at P/Po = 0.024296375:	0.170580 cm³/g			|	0.000121925	3.81994	0.0678884	03:38		|	9.69307e-05	0.0535803	0.00741051	24.2493	|	9.69307e-05	0.0535803	0.00741051	24.2493	|	3.03688	0.0535803	232.174	24.2493	|	3.03688	0.0535803	232.174	24.2493	|	0.00718796	3.03688	3.25312	232.174	|					|	0.449472	0.00650545	69.0917		|	3.81994	56.268
				|	0.00015079	4.72432	0.0844942	03:44		|	0.000121925	0.0678884	0.0057901	17.2552	|	0.000121925	0.0678884	0.0057901	17.2552	|	3.81994	0.0678884	181.406	17.2552	|	3.81994	0.0678884	181.406	17.2552	|	0.00910742	3.81994	2.31483	181.406	|					|	0.604208	0.00897301	67.3362		|	4.72432	55.9129
				|	0.000231671	7.25833	0.044487	03:51		|	0.00015079	0.0844942	0.00399545	1.86457	|	0.00015079	0.0844942	0.00399545	1.86457	|	4.72432	0.0844942	125.179	1.86457	|	4.72432	0.0844942	125.179	1.86457	|	0.0113351	4.72432	0.250137	125.179	|					|	0.759819	0.0118926	63.8898		|	7.25833	163.156
				|	0.000375473	11.7637	0.364795	03:57		|	0.000231671	0.044487	0.00237353	1.2135	|	0.000231671	0.044487	0.00237353	1.2135	|	7.25833	0.044487	74.3636	1.2135	|	7.25833	0.044487	74.3636	1.2135	|	0.00596806	7.25833	0.162794	74.3636	|					|	1.06481	0.0174536	61.0078		|	11.7637	32.2474
Pore Size				|	0.000700747	21.9547	0.50577	04:04		|	0.000375473	0.364795	0.00149109	0.877838	|	0.000375473	0.364795	0.00149109	0.877838	|	11.7637	0.364795	46.7163	0.877838	|	11.7637	0.364795	46.7163	0.877838	|	0.0489383	11.7637	0.117764	46.7163	|					|	1.36874	0.0229411	59.6633		|	21.9547	43.4084
				|	0.00131327	41.1451	0.760583	04:10		|	0.000700747	0.50577	0.00106192	0.699378	|	0.000700747	0.50577	0.00106192	0.699378	|	21.9547	0.50577	33.2705	0.699378	|	21.9547	0.50577	33.2705	0.699378	|	0.0678505	21.9547	0.0938236	33.2705	|					|	1.68091	0.0284249	59.1351		|	41.1451	54.0968
Adsorption average pore diameter (4V/A by Langmuir):	-105.227 Å			|	0.00193722	60.6938	0.975269	04:17		|	0.00131327	0.760583	0.000851207	0.601823	|	0.00131327	0.760583	0.000851207	0.601823	|	41.1451	0.760583	26.6686	0.601823	|	41.1451	0.760583	26.6686	0.601823	|	0.102034	41.1451	0.0807364	26.6686	|					|	1.98089	0.0340676	58.146		|	60.6938	62.2328
				|	0.00255708	80.1143	1.16655	04:23		|	0.00193722	0.975269	0.000745751	0.544093	|	0.00193722	0.975269	0.000745751	0.544093	|	60.6938	0.975269	23.3646	0.544093	|	60.6938	0.975269	23.3646	0.544093	|	0.130835	60.6938	0.0729917	23.3646	|					|	2.29244	0.039561	57.947		|	80.1143	68.6762
Desorption average pore diameter (4V/A by Langmuir):	-105.227 Å			|	0.00318143	99.6753	1.37043	04:29		|	0.00255708	1.16655	0.000692731	0.508194	|	0.00255708	1.16655	0.000692731	0.508194	|	80.1143	1.16655	21.7035	0.508194	|	80.1143	1.16655	21.7035	0.508194	|	0.156496	80.1143	0.0681757	21.7035	|					|	3.03688	0.0535803	56.6789		|	99.6753	72.7329
				|	0.00379891	119.021	1.5674	04:36		|	0.00318143	1.37043	0.000639983	0.482379	|	0.00318143	1.37043	0.000639983	0.482379	|	99.6753	1.37043	20.0509	0.482379	|	99.6753	1.37043	20.0509	0.482379	|	0.183847	99.6753	0.0647125	20.0509	|					|	3.81994	0.0678884	56.268		|	119.021	75.9355
				|	0.0044053	138.02	1.7691	04:42		|	0.00379891	1.5674			|	0.00379891	1.5674			|	119.021	1.5674			|	119.021	1.5674			|	0.210271	119.021			|					|	4.72432	0.0844942	55.9129		|	138.02	78.0169
				|	0.00504265	157.988	2.00547	04:48		|	0.0044053	1.7691			|	0.0044053	1.7691			|	138.02	1.7691			|	138.02	1.7691			|	0.23733	138.02			|					|	7.25833	0.044487	163.156		|	157.988	78.7785
Freundlich				|	0.0056513	177.057	2.51641	04:54		|	0.00504265	2.00547			|	0.00504265	2.00547			|	157.988	2.00547			|	157.988	2.00547			|	0.26904	157.988			|					|	11.7637	0.364795	32.2474		|	177.057	70.3609
				|	0.00617314	193.407	5.98343	05:04		|	0.0056513	2.51641			|	0.0056513	2.51641			|	177.057	2.51641			|	177.057	2.51641			|	0.337584	177.057			|					|	21.9547	0.50577	43.4084		|	193.407	32.3237
Qm·C:	0.0132 ± 0.0008 cm³/g STP			|	0.00677264	212.189	13.1797	05:14		|	0.00617314	5.98343			|	0.00617314	5.98343			|	193.407	5.98343			|	193.407	5.98343			|	0.802695	193.407			|					|	41.1451	0.760583	54.0968		|	212.189	16.0997
				|	0.00750635	235.177	19.5457	05:24		|	0.00677264	13.1797			|	0.00677264	13.1797			|	212.189	13.1797			|	212.189	13.1797			|	1.76809	212.189			|					|	60.6938	0.975269	62.2328		|	235.177	12.0321
m:	0.8130 ± 0.0181			|	0.00814195	255.09	23.1276	05:32		|	0.00750635	19.5457			|	0.00750635	19.5457			|	235.177	19.5457			|	235.177	19.5457			|	2.62212	235.177			|					|	80.1143	1.16655	68.6762		|	255.09	11.0297
				|	0.00875876	274.415	25.4441	05:39		|	0.00814195	23.1276			|	0.00814195	23.1276			|	255.09	23.1276			|	255.09	23.1276			|	3.10263	255.09			|					|	99.6753	1.37043	72.7329		|	274.415	10.785
				|	0.00939788	294.439	27.0116	05:45		|	0.00875876	25.4441			|	0.00875876	25.4441			|	274.415	25.4441			|	274.415	25.4441			|	3.4134	274.415			|					|	119.021	1.5674	75.9355		|	294.439	10.9005
				|	0.0100211	313.964	28.0691	05:51		|	0.00939788	27.0116			|	0.00939788	27.0116			|	294.439	27.0116			|	294.439	27.0116			|	3.62368	294.439			|					|	138.02	1.7691	78.0169		|	313.964	11.1854
Temkin				|	0.0106458	333.538	28.9163	05:57		|	0.0100211	28.0691			|	0.0100211	28.0691			|	313.964	28.0691			|	313.964	28.0691			|	3.76555	313.964			|					|	157.988	2.00547	78.7785		|	333.538	11.5346
				|	0.011274	353.219	29.6843	06:03		|	0.0106458	28.9163			|	0.0106458	28.9163			|	333.538	28.9163			|	333.538	28.9163			|	3.87921	333.538			|					|	177.057	2.51641	70.3609		|	353.219	11.8992
q·alpha/Qm:	0.472001 ± 0.046763 kJ/mol·(cm³/g STP)			|	0.011883	372.298	30.371	06:10		|	0.011274	29.6843			|	0.011274	29.6843			|	353.219	29.6843			|	353.219	29.6843			|	3.98224	353.219			|					|	193.407	5.98343	32.3237		|	372.298	12.2583
				|	0.0125084	391.893	31.0337	06:16		|	0.011883	30.371			|	0.011883	30.371			|	372.298	30.371			|	372.298	30.371			|	4.07436	372.298			|					|	212.189	13.1797	16.0997		|	391.893	12.628
A:	0.4305 ± 0.2143 mmHg			|	0.0131248	411.205	31.6573	06:22		|	0.0125084	31.0337			|	0.0125084	31.0337			|	391.893	31.0337			|	391.893	31.0337			|	4.16326	391.893			|					|	235.177	19.5457	12.0321		|	411.205	12.9892
				|	0.0137371	430.39	32.248	06:28		|	0.0131248	31.6573			|	0.0131248	31.6573			|	411.205	31.6573			|	411.205	31.6573			|	4.24692	411.205			|					|	255.09	23.1276	11.0297		|	430.39	13.3463
				|	0.0143565	449.794	32.8128	06:34		|	0.0137371	32.248			|	0.0137371	32.248			|	430.39	32.248			|	430.39	32.248			|	4.32616	430.39			|					|	274.415	25.4441	10.785		|	449.794	13.7079
				|	0.0149867	469.538	33.369	06:40		|	0.0143565	32.8128			|	0.0143565	32.8128			|	449.794	32.8128			|	449.794	32.8128			|	4.40194	449.794			|					|	294.439	27.0116	10.9005		|	469.538	14.0711
Horvath-Kawazoe				|	0.0156019	488.813	33.9038	06:47		|	0.0149867	33.369			|	0.0149867	33.369			|	469.538	33.369			|	469.538	33.369			|	4.47655	469.538			|					|	313.964	28.0691	11.1854		|	488.813	14.4176
				|	0.0162222	508.246	34.4178	06:53		|	0.0156019	33.9038			|	0.0156019	33.9038			|	488.813	33.9038			|	488.813	33.9038			|	4.5483	488.813			|					|	333.538	28.9163	11.5346		|	508.246	14.767
Maximum pore volume at P/Po = 0.024296375:	0.170580 cm³/g			|	0.016855	528.073	34.9165	06:59		|	0.0162222	34.4178			|	0.0162222	34.4178			|	508.246	34.4178			|	508.246	34.4178			|	4.61725	508.246			|					|	353.219	29.6843	11.8992		|	528.073	15.1239
				|	0.0174788	547.618	35.396	07:05		|	0.016855	34.9165			|	0.016855	34.9165			|	528.073	34.9165			|	528.073	34.9165			|	4.68415	528.073			|					|	372.298	30.371	12.2583		|	547.618	15.4712
Median pore width:	0.000 Å			|	0.0180896	566.755	35.8659	07:11		|	0.0174788	35.396			|	0.0174788	35.396			|	547.618	35.396			|	547.618	35.396			|	4.74847	547.618			|					|	391.893	31.0337	12.628		|	566.755	15.802
				|	0.0187006	585.895	36.3152	07:18		|	0.0180896	35.8659			|	0.0180896	35.8659			|	566.755	35.8659			|	566.755	35.8659			|	4.81152	566.755			|					|	411.205	31.6573	12.9892		|	585.895	16.1336
				|	0.0193271	605.525	36.7622	07:24		|	0.0187006	36.3152			|	0.0187006	36.3152			|	585.895	36.3152			|	585.895	36.3152			|	4.87179	585.895			|					|	430.39	32.248	13.3463		|	605.525	16.4714
				|	0.0199428	624.815	37.1994	07:30		|	0.0193271	36.7622			|	0.0193271	36.7622			|	605.525	36.7622			|	605.525	36.7622			|	4.93175	605.525			|					|	449.794	32.8128	13.7079		|	624.815	16.7964
MP-Method				|	0.0205661	644.344	37.6434	07:36		|	0.0199428	37.1994			|	0.0199428	37.1994			|	624.815	37.1994			|	624.815	37.1994			|	4.99041	624.815			|					|	469.538	33.369	14.0711		|	644.344	17.117
				|	0.0211761	663.454	38.066	07:42		|	0.0205661	37.6434			|	0.0205661	37.6434			|	644.344	37.6434			|	644.344	37.6434			|	5.04997	644.344			|					|	488.813	33.9038	14.4176		|	663.454	17.4291
Cumulative surface area of pores between				|	0.021797	682.909	38.4743	07:49		|	0.0211761	38.066			|	0.0211761	38.066			|	663.454	38.066			|	663.454	38.066			|	5.10666	663.454			|					|	508.246	34.4178	14.767		|	682.909	17.7497
2.9132 Å and 2.9132 Å hydraulic radius:	0.0000 m²/g			|	0.0224125	702.191	38.9002	07:55		|	0.021797	38.4743			|	0.021797	38.4743			|	682.909	38.4743			|	682.909	38.4743			|	5.16144	682.909			|					|	528.073	34.9165	15.1239		|	702.191	18.0511
				|	0.0230525	722.243	39.3314	08:01		|	0.0224125	38.9002			|	0.0224125	38.9002			|	702.191	38.9002			|	702.191	38.9002			|	5.21858	702.191			|					|	547.618	35.396	15.4712		|	722.243	18.363
Cumulative pore volume of pores between				|	0.0236707	741.61	39.7478	08:07		|	0.0230525	39.3314			|	0.0230525	39.3314			|	722.243	39.3314			|	722.243	39.3314			|	5.27642	722.243			|					|	566.755	35.8659	15.802		|	741.61	18.6579
2.9132 Å and 2.9132 Å hydraulic radius:	0.000000 cm³/g			|	0.0242964	761.214	40.1548	08:13		|	0.0236707	39.7478			|	0.0236707	39.7478			|	741.61	39.7478			|	741.61	39.7478			|	5.33229	741.61			|					|	585.895	36.3152	16.1336		|
				|	0.0226003	708.076	39.1038	08:19		|	0.0242964	40.1548			|	0.0242964	40.1548			|	761.214	40.1548			|	761.214	40.1548			|	5.38688	761.214			|					|	605.525	36.7622	16.4714		|
Average pore hydraulic radius (V/A):	0.0000 Å			|	0.0209208	655.457	38.0219	08:25		|					|					|					|					|					|					|	624.815	37.1994	16.7964		|
				|	0.0192111	601.891	36.8594	08:31		|																														|	644.344	37.6434	17.117		|
				|	0.0175203	548.917	35.6344	08:37		|																														|	663.454	38.066	17.4291		|
				|	0.0158015	495.068	34.2868	08:43		|																														|	682.909	38.4743	17.7497		|
				|	0.0141347	442.845	32.8803	08:49		|																														|	702.191	38.9002	18.0511		|
				|	0.0124494	390.044	31.2799	08:55		|																														|	722.243	39.3314	18.363		|
				|	0.0107614	337.16	29.4287	09:01		|																														|	741.61	39.7478	18.6579		|
				|	0.00906981	284.16	27.1857	09:07		|																														|					|
				|	0.00741051	232.174	24.2493	09:13		|																														|					|
				|	0.0057901	181.406	17.2552	09:23		|
				|	0.00399545	125.179	1.86457	09:30		|
				|	0.00237353	74.3636	1.2135	09:36		|
				|	0.00149109	46.7163	0.877838	09:42		|
				|	0.00106192	33.2705	0.699378	09:48		|
				|	0.000851207	26.6686	0.601823	09:55		|
				|	0.000745751	23.3646	0.544093	10:01		|
				|	0.000692731	21.7035	0.508194	10:07		|
				|	0.000639983	20.0509	0.482379	10:13		|
				|						|
				|						|
[truncated: 5 more columns]
