# Supplementary material for: Reversible transformations between the non-porous phases of a flexible coordination network enabled by transient porosity
Source: Nat Chem. 2023 Feb 13;15(4):542–9. doi: 10.1038/s41557-022-01128-3 (PMC10070188; doi:10.1038/s41557-022-01128-3)
Supplement: Source Data Fig. 5 — In situ PXRD and sorption data collected for CO2 and C2H2 and used to create plots. [file 41557_2022_1128_MOESM17_ESM.xlsx]

## Sheet: In Situ N2 PXRD
c:\users\dominic.castell\desktop\final	nc	edits\raw	data	archive\in	situ	pxrd\n2\20210904-Mohana-N2-77K_0001_2_.ASC
************************************************************************
	3		4626
	3.01		4583
	3.02		4711
	3.03		4726
	3.04		4773
	3.05		4651
	3.06		4590
	3.07		4649
	3.08		4565
	3.09		4584
	3.1		4664
	3.11		4586
	3.12		4498
	3.13		4456
	3.14		4524
	3.15		4470
	3.16		4488
	3.17		4499
	3.18		4555
	3.19		4499
	3.2		4505
	3.21		4451
	3.22		4453
	3.23		4438
	3.24		4543
	3.25		4478
	3.26		4534
	3.27		4477
	3.28		4568
	3.29		4424
	3.3		4361
	3.31		4401
	3.32		4491
	3.33		4574
	3.34		4353
	3.35		4376
	3.36		4489
	3.37		4401
	3.38		4429
	3.39		4373
	3.4		4433
	3.41		4448
	3.42		4401
	3.43		4413
	3.44		4424
	3.45		4434
	3.46		4409
	3.47		4469
	3.48		4417
	3.49		4329
	3.5		4409
	3.51		4406
	3.52		4430
	3.53		4535
	3.54		4403
	3.55		4352
	3.56		4485
	3.57		4506
	3.58		4359
	3.59		4460
	3.6		4430
	3.61		4431
	3.62		4517
	3.63		4358
	3.64		4412
	3.65		4451
	3.66		4525
	3.67		4533
	3.68		4440
	3.69		4519
	3.7		4420
	3.71		4419
	3.72		4389
	3.73		4358
	3.74		4477
	3.75		4395
	3.76		4349
	3.77		4377
	3.78		4412
	3.79		4501
	3.8		4375
	3.81		4561
	3.82		4540
	3.83		4469
	3.84		4531
	3.85		4592
	3.86		4544
	3.87		4431
	3.88		4527
	3.89		4453
	3.9		4473
	3.91		4409
	3.92		4396
	3.93		4505
	3.94		4411
	3.95		4397
	3.96		4559
	3.97		4578
	3.98		4538
	3.99		4585
	4		4570
	4.01		4522
	4.02		4579
	4.03		4388
	4.04		4504
	4.05		4607
	4.06		4562
	4.07		4517
	4.08		4408
	4.09		4382
	4.1		4470
	4.11		4516
	4.12		4424
	4.13		4504
	4.14		4416
	4.15		4470
	4.16		4477
	4.17		4542
	4.18		4502
	4.19		4490
	4.2		4413
	4.21		4576
	4.22		4509
	4.23		4492
	4.24		4505
	4.25		4470
	4.26		4483
	4.27		4554
	4.28		4526
	4.29		4483
	4.3		4517
	4.31		4539
	4.32		4676
	4.33		4649
	4.34		4514
	4.35		4524
	4.36		4596
	4.37		4376
	4.38		4516
	4.39		4594
	4.4		4471
	4.41		4539
	4.42		4711
	4.43		4515
	4.44		4521
	4.45		4775
	4.46		4637
	4.47		4536
	4.48		4620
	4.49		4499
	4.5		4514
	4.51		4681
	4.52		4674
	4.53		4552
	4.54		4570
	4.55		4594
	4.56		4576
	4.57		4592
	4.58		4579
	4.59		4756
	4.6		4711
	4.61		4720
	4.62		4741
	4.63		4672
	4.64		4721
	4.65		4802
	4.66		4696
	4.67		4625
	4.68		4636
	4.69		4715
	4.7		4597
	4.71		4629
	4.72		4752
	4.73		4596
	4.74		4747
	4.75		4749
	4.76		4715
	4.77		4662
	4.78		4624
	4.79		4627
	4.8		4755
	4.81		4765
	4.82		4656
	4.83		4783
	4.84		4742
	4.85		4719
	4.86		4819
	4.87		4727
	4.88		4768
	4.89		4749
	4.9		4733
	4.91		4650
	4.92		4609
	4.93		4717
	4.94		4852
	4.95		4754
	4.96		4673
	4.97		4745
	4.98		4841
	4.99		4705
	5		4866
	5.01		4846
	5.02		4757
	5.03		4762
	5.04		4652
	5.05		4816
	5.06		4815
	5.07		4801
	5.08		4827
	5.09		4822
	5.1		4816
	5.11		4767
	5.12		4779
	5.13		4804
	5.14		4893
	5.15		4846
	5.16		4864
	5.17		4813
	5.18		4854
	5.19		4890
	5.2		4927
	5.21		4761
	5.22		4881
	5.23		4872
	5.24		4926
	5.25		5028
	5.26		4897
	5.27		4806
	5.28		4891
	5.29		4877
	5.3		4969
	5.31		4951
	5.32		4978
	5.33		4905
	5.34		4868
	5.35		4932
	5.36		5029
	5.37		5004
	5.38		4998
	5.39		4978
	5.4		4937
	5.41		4951
	5.42		5020
	5.43		4876
	5.44		5063
	5.45		5075
	5.46		5022
	5.47		5109
	5.48		5083
	5.49		5078
	5.5		5181
	5.51		5089
	5.52		5195
	5.53		5069
	5.54		5039
	5.55		5100
	5.56		5079
	5.57		5081
	5.58		5088
	5.59		5060
	5.6		5087
	5.61		5134
	5.62		5098
	5.63		5154
	5.64		5112
	5.65		5268
	5.66		4892
	5.67		5128
	5.68		5134
	5.69		5235
	5.7		5169
	5.71		5138
	5.72		5098
	5.73		5223
	5.74		5288
	5.75		5246
	5.76		5230
	5.77		5184
	5.78		5240
	5.79		5363
	5.8		5184
	5.81		5222
	5.82		5331
	5.83		5192
	5.84		5225
	5.85		5383
	5.86		5279
	5.87		5208
	5.88		5208
	5.89		5327
	5.9		5349
	5.91		5237
	5.92		5311
	5.93		5318
	5.94		5420
	5.95		5250
	5.96		5383
	5.97		5448
	5.98		5290
	5.99		5375
	6		5320
	6.01		5328
	6.02		5327
	6.03		5352
	6.04		5548
	6.05		5448
	6.06		5447
	6.07		5431
	6.08		5467
	6.09		5234
	6.1		5432
	6.11		5429
	6.12		5480
	6.13		5372
	6.14		5462
	6.15		5352
	6.16		5462
	6.17		5575
	6.18		5468
	6.19		5453
	6.2		5463
	6.21		5522
	6.22		5504
	6.23		5542
	6.24		5363
	6.25		5566
	6.26		5538
	6.27		5466
	6.28		5623
	6.29		5565
	6.3		5645
	6.31		5524
	6.32		5448
	6.33		5572
	6.34		5518
	6.35		5481
	6.36		5574
	6.37		5522
	6.38		5513
	6.39		5612
	6.4		5603
	6.41		5764
	6.42		5598
	6.43		5561
	6.44		5633
	6.45		5614
	6.46		5585
	6.47		5810
	6.48		5703
	6.49		5642
	6.5		5776
	6.51		5620
	6.52		5651
	6.53		5719
	6.54		5729
	6.55		5582
	6.56		5693
	6.57		5672
	6.58		5724
	6.59		5603
	6.6		5738
	6.61		5700
	6.62		5719
	6.63		5767
	6.64		5596
	6.65		5627
	6.66		5642
	6.67		5778
	6.68		5737
	6.69		5800
	6.7		5716
	6.71		5641
	6.72		5886
	6.73		5709
	6.74		5797
	6.75		5817
	6.76		5856
	6.77		5866
	6.78		5902
	6.79		5680
	6.8		5924
	6.81		5771
	6.82		5767
	6.83		5875
	6.84		6044
	6.85		5881
	6.86		5906
	6.87		5897
	6.88		5859
	6.89		5862
	6.9		5946
	6.91		5849
	6.92		5923
	6.93		5929
	6.94		5955
	6.95		6137
	6.96		5942
	6.97		5958
	6.98		5917
	6.99		5918
	7		6080
	7.01		6126
	7.02		5974
	7.03		6128
	7.04		6014
	7.05		6140
	7.06		6116
	7.07		6054
	7.08		6092
	7.09		6164
	7.1		6319
	7.11		6182
	7.12		6178
	7.13		6179
	7.14		6113
	7.15		6204
	7.16		6224
	7.17		6202
	7.18		6266
	7.19		6245
	7.2		6376
	7.21		6258
	7.22		6241
	7.23		6322
	7.24		6295
	7.25		6223
	7.26		6387
	7.27		6242
	7.28		6240
	7.29		6360
	7.3		6169
	7.31		6398
	7.32		6403
	7.33		6431
	7.34		6514
	7.35		6629
	7.36		6615
	7.37		6541
	7.38		6691
	7.39		6754
	7.4		6739
	7.41		6759
	7.42		6768
	7.43		6914
	7.44		7160
	7.45		7026
	7.46		6966
	7.47		7172
	7.48		7197
	7.49		7146
	7.5		7335
	7.51		7322
	7.52		7498
	7.53		7656
	7.54		7715
	7.55		7980
	7.56		8263
	7.57		8352
	7.58		8440
	7.59		8836
	7.6		9205
	7.61		9662
	7.62		10113
	7.63		10270
	7.64		10565
	7.65		10553
	7.66		10175
	7.67		9836
	7.68		9531
	7.69		9103
	7.7		8877
	7.71		8777
	7.72		8585
	7.73		8554
	7.74		8723
	7.75		8923
	7.76		9084
	7.77		9339
	7.78		9731
	7.79		10107
	7.8		10631
	7.81		11369
	7.82		12049
	7.83		12811
	7.84		13517
	7.85		14158
	7.86		14286
	7.87		14429
	7.88		13665
	7.89		12566
	7.9		11509
	7.91		10265
	7.92		9511
	7.93		8581
	7.94		7923
	7.95		7501
	7.96		7191
	7.97		6976
	7.98		6863
	7.99		6784
	8		6893
	8.01		6958
	8.02		6892
	8.03		6751
	8.04		6813
	8.05		6757
	8.06		6896
	8.07		6807
	8.08		6767
	8.09		6923
	8.1		6912
	8.11		6789
	8.12		6873
	8.13		6914
	8.14		6842
	8.15		6872
	8.16		6920
	8.17		6887
	8.18		7052
	8.19		6905
	8.2		7037
	8.21		6799
	8.22		6941
	8.23		6838
	8.24		7001
	8.25		6928
	8.26		6810
	8.27		6964
	8.28		6994
	8.29		6854
	8.3		6930
	8.31		7056
	8.32		6994
	8.33		6975
	8.34		7025
	8.35		6945
	8.36		6870
	8.37		7049
	8.38		6882
	8.39		7039
	8.4		6973
	8.41		7016
	8.42		7045
	8.43		7043
	8.44		6971
	8.45		6873
	8.46		6938
	8.47		7119
	8.48		7043
	8.49		7002
	8.5		6890
	8.51		7103
	8.52		7048
	8.53		7102
	8.54		7027
	8.55		7025
	8.56		7024
	8.57		7212
	8.58		7038
	8.59		7172
	8.6		7077
	8.61		7237
	8.62		7179
	8.63		7119
	8.64		7179
	8.65		7192
	8.66		7114
	8.67		7153
	8.68		7068
	8.69		7051
	8.7		7015
	8.71		7025
	8.72		7039
	8.73		7045
	8.74		7116
	8.75		7082
	8.76		7160
	8.77		7090
	8.78		7126
	8.79		7010
	8.8		7071
	8.81		7117
	8.82		7107
	8.83		7019
	8.84		7142
	8.85		7244
	8.86		7255
	8.87		7254
	8.88		7256
	8.89		7118
	8.9		7217
	8.91		7277
	8.92		7308
	8.93		7327
	8.94		7432
	8.95		7261
	8.96		7287
	8.97		7246
	8.98		7216
	8.99		7182
	9		7250
	9.01		7372
	9.02		7255
	9.03		7213
	9.04		7221
	9.05		7303
	9.06		7338
	9.07		7363
	9.08		7497
	9.09		7239
	9.1		7192
	9.11		7254
	9.12		7406
	9.13		7285
	9.14		7452
	9.15		7306
	9.16		7437
	9.17		7352
	9.18		7391
	9.19		7295
	9.2		7426
	9.21		7354
	9.22		7328
	9.23		7452
	9.24		7384
	9.25		7270
	9.26		7364
	9.27		7418
	9.28		7532
	9.29		7600
	9.3		7397
	9.31		7356
	9.32		7480
	9.33		7437
	9.34		7246
	9.35		7607
	9.36		7437
	9.37		7534
	9.38		7514
	9.39		7427
	9.4		7642
	9.41		7582
	9.42		7538
	9.43		7548
	9.44		7424
	9.45		7476
	9.46		7377
	9.47		7491
	9.48		7612
	9.49		7605
	9.5		7569
	9.51		7607
	9.52		7490
	9.53		7561
	9.54		7628
	9.55		7429
	9.56		7587
	9.57		7605
	9.58		7626
	9.59		7608
	9.6		7554
	9.61		7491
	9.62		7588
	9.63		7567
	9.64		7637
	9.65		7808
	9.66		7751
	9.67		7585
	9.68		7710
	9.69		7638
	9.7		7651
	9.71		7687
	9.72		7600
	9.73		7639
	9.74		7799
	9.75		7743
	9.76		7812
	9.77		7788
	9.78		7740
	9.79		7814
	9.8		7681
	9.81		7788
	9.82		7786
	9.83		7821
	9.84		7769
	9.85		7950
	9.86		7925
	9.87		7786
	9.88		7878
	9.89		8031
	9.9		7984
	9.91		7993
	9.92		8066
	9.93		8072
	9.94		8059
	9.95		8271
	9.96		8108
	9.97		8273
	9.98		8225
	9.99		8313
	10		8271
	10.01		8301
	10.02		8544
	10.03		8666
	10.04		8656
	10.05		8974
	10.06		9049
	10.07		9032
	10.08		9288
	10.09		9290
	10.1		9273
	10.11		9054
	10.12		8984
	10.13		9037
	10.14		9234
	10.15		9302
	10.16		9296
	10.17		9484
	10.18		9541
	10.19		9616
	10.2		10001
	10.21		10259
	10.22		10462
	10.23		10911
	10.24		10902
	10.25		11271
	10.26		11202
	10.27		11204
	10.28		10859
	10.29		10672
	10.3		10293
	10.31		9689
	10.32		9291
	10.33		8872
	10.34		8497
	10.35		8409
	10.36		8171
	10.37		7999
	10.38		8034
	10.39		7929
	10.4		7870
	10.41		7902
	10.42		7990
	10.43		7957
	10.44		7942
	10.45		7914
	10.46		8054
	10.47		8053
	10.48		7980
	10.49		7892
	10.5		7848
	10.51		7892
	10.52		7838
	10.53		7928
	10.54		7885
	10.55		7885
	10.56		7876
	10.57		8037
	10.58		7995
	10.59		7933
	10.6		8011
	10.61		8059
	10.62		8101
	10.63		8038
	10.64		8038
	10.65		8010
	10.66		8059
	10.67		8162
	10.68		7930
	10.69		8007
	10.7		8052
	10.71		8098
	10.72		8014
	10.73		8046
	10.74		7999
	10.75		8032
	10.76		7976
	10.77		8016
	10.78		8073
	10.79		7954
	10.8		7974
	10.81		8144
	10.82		8035
	10.83		8150
	10.84		8177
	10.85		8117
	10.86		8276
	10.87		8253
	10.88		8168
	10.89		8186
	10.9		8311
	10.91		8273
	10.92		8042
	10.93		8179
	10.94		8148
	10.95		8071
	10.96		7978
	10.97		8171
	10.98		8197
	10.99		8094
	11		8182
	11.01		8161
	11.02		8030
	11.03		8021
	11.04		8177
	11.05		8171
	11.06		8273
	11.07		8230
	11.08		8211
	11.09		8460
	11.1		8307
	11.11		8220
	11.12		8436
	11.13		8306
	11.14		8259
	11.15		8340
	11.16		8362
	11.17		8503
	11.18		8405
	11.19		8311
	11.2		8331
	11.21		8346
	11.22		8416
	11.23		8501
	11.24		8469
	11.25		8475
	11.26		8383
	11.27		8593
	11.28		8577
	11.29		8532
	11.3		8541
	11.31		8586
	11.32		8590
	11.33		8430
	11.34		8780
	11.35		8629
	11.36		8617
	11.37		8728
	11.38		8636
	11.39		8727
	11.4		8893
	11.41		9024
	11.42		9066
	11.43		9072
	11.44		9398
	11.45		9453
	11.46		9715
	11.47		9688
	11.48		10212
	11.49		10483
	11.5		10862
	11.51		10986
	11.52		11407
	11.53		11970
	11.54		12327
	11.55		12548
	11.56		13122
	11.57		13332
	11.58		13444
	11.59		13416
	11.6		13317
	11.61		13082
	11.62		12557
	11.63		12027
	11.64		11526
	11.65		10820
	11.66		9923
	11.67		9554
	11.68		9086
	11.69		8826
	11.7		8702
	11.71		8426
	11.72		8523
	11.73		8508
	11.74		8532
	11.75		8498
	11.76		8377
	11.77		8536
	11.78		8599
	11.79		8604
	11.8		8525
	11.81		8608
	11.82		8508
	11.83		8636
	11.84		8645
	11.85		8786
	11.86		8580
	11.87		8720
	11.88		8818
	11.89		8938
	11.9		8991
	11.91		8985
	11.92		9093
	11.93		9186
	11.94		9261
	11.95		9565
	11.96		9708
	11.97		9833
	11.98		10279
	11.99		10516
	12		10827
	12.01		11262
	12.02		11599
	12.03		12086
	12.04		12321
	12.05		12580
	12.06		12518
	12.07		12368
	12.08		11834
	12.09		10987
	12.1		10517
	12.11		9896
	12.12		9441
	12.13		9179
	12.14		8817
	12.15		8744
	12.16		8601
	12.17		8454
	12.18		8399
	12.19		8274
	12.2		8473
	12.21		8437
	12.22		8376
	12.23		8371
	12.24		8253
	12.25		8267
	12.26		8395
	12.27		8505
	12.28		8435
	12.29		8434
	12.3		8433
	12.31		8383
	12.32		8481
	12.33		8407
	12.34		8386
	12.35		8424
	12.36		8330
	12.37		8391
	12.38		8368
	12.39		8219
	12.4		8367
	12.41		8356
	12.42		8510
	12.43		8384
	12.44		8393
	12.45		8421
	12.46		8371
	12.47		8405
	12.48		8612
	12.49		8234
	12.5		8427
	12.51		8381
	12.52		8425
	12.53		8459
	12.54		8311
	12.55		8311
	12.56		8369
	12.57		8501
	12.58		8497
	12.59		8699
	12.6		8310
	12.61		8480
	12.62		8500
	12.63		8436
	12.64		8477
	12.65		8385
	12.66		8401
	12.67		8445
	12.68		8549
	12.69		8499
	12.7		8590
	12.71		8518
	12.72		8490
	12.73		8637
	12.74		8585
	12.75		8373
	12.76		8314
	12.77		8420
	12.78		8428
	12.79		8647
	12.8		8423
	12.81		8568
	12.82		8365
	12.83		8540
	12.84		8409
	12.85		8354
	12.86		8516
	12.87		8612
	12.88		8594
	12.89		8609
	12.9		8621
	12.91		8559
	12.92		8498
	12.93		8584
	12.94		8558
	12.95		8719
	12.96		8602
	12.97		8787
	12.98		8643
	12.99		8701
	13		8749
	13.01		8698
	13.02		9065
	13.03		8889
	13.04		8974
	13.05		9099
	13.06		9257
	13.07		9163
	13.08		9241
	13.09		9390
	13.1		9571
	13.11		9477
	13.12		9682
	13.13		9978
	13.14		9912
	13.15		10066
	13.16		10494
	13.17		10563
	13.18		10862
	13.19		11093
	13.2		11417
	13.21		11600
	13.22		11802
	13.23		12158
	13.24		12179
	13.25		12560
	13.26		12241
	13.27		12448
	13.28		12203
	13.29		12120
	13.3		11781
	13.31		11527
	13.32		10965
	13.33		10667
	13.34		10241
	13.35		10063
	13.36		9476
	13.37		9212
	13.38		9043
	13.39		8837
	13.4		8838
	13.41		8754
	13.42		8884
	13.43		8764
	13.44		8912
	13.45		8675
	13.46		8683
	13.47		8690
	13.48		8746
	13.49		8788
	13.5		8874
	13.51		8845
	13.52		8851
	13.53		8814
	13.54		8924
	13.55		8880
	13.56		8987
	13.57		8968
	13.58		8877
	13.59		8936
	13.6		8806
	13.61		8676
	13.62		8747
	13.63		8816
	13.64		8702
	13.65		8539
	13.66		8573
	13.67		8597
	13.68		8711
	13.69		8426
	13.7		8507
	13.71		8451
	13.72		8553
	13.73		8438
	13.74		8508
	13.75		8588
	13.76		8512
	13.77		8534
	13.78		8639
	13.79		8527
	13.8		8484
	13.81		8529
	13.82		8541
	13.83		8558
	13.84		8617
	13.85		8589
	13.86		8467
	13.87		8593
	13.88		8667
	13.89		8581
	13.9		8563
	13.91		8761
	13.92		8513
	13.93		8752
	13.94		8652
	13.95		8537
	13.96		8687
	13.97		8767
	13.98		8832
	13.99		8776
	14		8704
	14.01		8776
	14.02		8882
	14.03		8959
	14.04		9038
	14.05		9144
	14.06		9286
	14.07		9174
	14.08		9043
	14.09		9171
	14.1		8930
	14.11		8818
	14.12		8908
	14.13		8929
	14.14		8661
	14.15		8704
	14.16		8650
	14.17		8626
	14.18		8648
	14.19		8673
	14.2		8645
	14.21		8711
	14.22		8685
	14.23		8682
	14.24		8561
	14.25		8801
	14.26		8762
	14.27		8875
	14.28		8764
	14.29		8757
	14.3		8837
	14.31		8783
	14.32		8771
	14.33		8546
	14.34		8669
	14.35		8550
	14.36		8437
	14.37		8604
	14.38		8579
	14.39		8539
	14.4		8490
	14.41		8571
	14.42		8658
	14.43		8571
	14.44		8572
	14.45		8593
	14.46		8602
	14.47		8382
	14.48		8534
	14.49		8445
	14.5		8558
	14.51		8495
	14.52		8472
	14.53		8664
	14.54		8540
	14.55		8569
	14.56		8568
	14.57		8631
	14.58		8384
	14.59		8562
	14.6		8566
	14.61		8656
	14.62		8448
	14.63		8532
	14.64		8611
	14.65		8611
	14.66		8689
	14.67		8648
	14.68		8547
	14.69		8577
	14.7		8534
	14.71		8548
	14.72		8630
	14.73		8576
	14.74		8650
	14.75		8510
	14.76		8484
	14.77		8506
	14.78		8665
	14.79		8672
	14.8		8563
	14.81		8717
	14.82		8562
	14.83		8628
	14.84		8621
	14.85		8690
	14.86		8504
	14.87		8508
	14.88		8507
	14.89		8568
	14.9		8612
	14.91		8701
	14.92		8774
	14.93		8642
	14.94		8690
	14.95		8404
	14.96		8631
	14.97		8564
	14.98		8631
	14.99		8661
	15		8572
	15.01		8721
	15.02		8509
	15.03		8618
	15.04		8780
	15.05		8701
	15.06		8515
	15.07		8475
	15.08		8595
	15.09		8651
	15.1		8624
	15.11		8706
	15.12		8709
	15.13		8625
	15.14		8638
	15.15		8726
	15.16		8934
	15.17		8784
	15.18		8893
	15.19		8830
	15.2		9028
	15.21		9068
	15.22		9149
	15.23		8957
	15.24		8966
	15.25		9305
	15.26		9243
	15.27		9270
	15.28		9462
	15.29		9546
	15.3		9622
	15.31		9600
	15.32		9799
	15.33		9839
	15.34		9982
	15.35		10225
	15.36		10559
	15.37		10582
	15.38		10657
	15.39		10728
	15.4		10616
	15.41		10769
	15.42		10561
	15.43		10518
	15.44		10260
	15.45		10102
	15.46		9829
	15.47		9745
	15.48		9372
	15.49		9289
	15.5		9328
	15.51		9378
	15.52		9214
	15.53		9335
	15.54		9197
	15.55		9468
	15.56		9429
	15.57		9484
	15.58		9615
	15.59		9649
	15.6		9807
	15.61		9962
	15.62		9900
	15.63		10203
	15.64		10486
	15.65		10910
	15.66		10999
	15.67		11173
	15.68		11530
	15.69		11895
	15.7		12348
	15.71		12827
	15.72		13691
	15.73		14600
	15.74		15464
	15.75		16271
	15.76		17493
	15.77		18920
	15.78		20257
	15.79		21108
	15.8		22185
	15.81		23121
	15.82		24094
	15.83		24165
	15.84		24347
	15.85		23794
	15.86		22917
	15.87		21288
	15.88		19807
	15.89		18169
	15.9		16404
	15.91		14907
	15.92		13623
	15.93		12601
	15.94		11831
	15.95		10946
	15.96		10614
	15.97		10240
	15.98		10072
	15.99		9889
	16		9801
	16.01		9686
	16.02		9468
	16.03		9472
	16.04		9381
	16.05		9400
	16.06		9254
	16.07		9184
	16.08		8925
	16.09		9006
	16.1		9000
	16.11		8922
	16.12		9102
	16.13		9003
	16.14		8907
	16.15		8974
	16.16		8905
	16.17		8883
	16.18		9094
	16.19		8926
	16.2		9016
	16.21		9087
	16.22		8886
	16.23		8914
	16.24		9040
	16.25		9120
	16.26		9149
	16.27		9384
	16.28		9278
	16.29		9278
	16.3		9256
	16.31		9368
	16.32		9351
	16.33		9419
	16.34		9470
	16.35		9295
	16.36		9179
	16.37		9269
	16.38		9370
	16.39		9156
	16.4		9074
	16.41		9204
	16.42		9071
	16.43		9052
	16.44		9012
	16.45		9152
	16.46		9083
	16.47		9107
	16.48		9135
	16.49		9350
	16.5		9254
	16.51		9368
	16.52		9488
	16.53		9589
	16.54		9564
	16.55		9934
	16.56		10054
	16.57		10180
	16.58		10377
	16.59		10682
	16.6		11147
	16.61		11330
	16.62		11266
	16.63		11797
	16.64		11790
	16.65		11727
	16.66		11721
	16.67		11367
	16.68		11101
	16.69		10669
	16.7		10264
	16.71		10028
	16.72		9632
	16.73		9399
	16.74		9259
	16.75		9246
	16.76		9054
	16.77		8975
	16.78		9044
	16.79		8843
	16.8		8932
	16.81		8932
	16.82		9021
	16.83		9075
	16.84		8869
	16.85		8930
	16.86		8837
	16.87		8894
	16.88		8763
	16.89		8897
	16.9		8913
	16.91		8835
	16.92		9011
	16.93		8911
	16.94		8913
	16.95		8856
	16.96		8890
	16.97		8848
	16.98		8821
	16.99		8884
	17		8898
	17.01		8957
	17.02		8929
	17.03		8834
	17.04		8909
	17.05		8919
	17.06		8883
	17.07		8803
	17.08		8847
	17.09		8867
	17.1		8778
	17.11		8900
	17.12		9054
	17.13		8978
	17.14		8925
	17.15		8941
	17.16		9023
	17.17		8908
	17.18		8898
	17.19		8992
	17.2		8760
	17.21		8963
	17.22		8873
	17.23		8866
	17.24		8866
	17.25		8900
	17.26		9034
	17.27		9105
	17.28		8935
	17.29		8765
	17.3		8818
	17.31		8928
	17.32		8916
	17.33		8920
	17.34		8866
	17.35		8802
	17.36		8910
	17.37		8699
	17.38		8790
	17.39		8767
	17.4		8828
	17.41		8912
	17.42		8802
	17.43		8776
	17.44		8893
	17.45		8892
	17.46		8919
	17.47		8935
	17.48		8899
	17.49		8731
	17.5		8997
	17.51		8898
	17.52		8946
	17.53		8734
	17.54		8972
	17.55		8929
	17.56		8986
	17.57		9034
	17.58		8951
	17.59		9053
	17.6		9076
	17.61		9025
	17.62		9048
	17.63		9001
	17.64		9211
	17.65		9193
	17.66		9259
	17.67		9317
	17.68		9235
	17.69		9332
	17.7		9422
	17.71		9560
	17.72		9688
	17.73		9629
	17.74		9988
	17.75		10003
	17.76		10266
	17.77		10150
	17.78		10204
	17.79		10232
	17.8		10150
	17.81		9956
	17.82		9728
	17.83		9717
	17.84		9566
	17.85		9221
	17.86		9125
	17.87		8974
	17.88		9005
	17.89		8971
	17.9		8972
	17.91		8899
	17.92		8745
	17.93		8853
	17.94		8620
	17.95		8778
	17.96		8878
	17.97		8737
	17.98		8859
	17.99		8749
	18		8758
	18.01		8845
	18.02		8872
	18.03		8833
	18.04		8837
	18.05		9004
	18.06		9067
	18.07		8871
	18.08		8841
	18.09		8831
	18.1		8863
	18.11		8840
	18.12		9079
	18.13		8992
	18.14		9000
	18.15		9003
	18.16		8978
	18.17		8880
	18.18		9159
	18.19		9236
	18.2		9040
	18.21		9093
	18.22		8956
	18.23		8816
	18.24		8928
	18.25		8748
	18.26		8760
	18.27		8902
	18.28		8863
	18.29		8743
	18.3		8782
	18.31		8886
	18.32		8844
	18.33		8642
	18.34		8704
	18.35		8809
	18.36		8971
	18.37		8639
	18.38		8856
	18.39		8640
	18.4		8609
	18.41		8766
	18.42		8754
	18.43		8753
	18.44		8584
	18.45		8752
	18.46		8924
	18.47		8750
	18.48		8809
	18.49		8758
	18.5		8775
	18.51		8634
	18.52		8811
	18.53		8800
	18.54		8858
	18.55		8804
	18.56		8752
	18.57		8754
	18.58		8807
	18.59		8832
	18.6		8902
	18.61		8812
	18.62		8935
	18.63		8911
	18.64		8947
	18.65		8989
	18.66		8998
	18.67		9209
	18.68		8992
	18.69		8998
	18.7		9090
	18.71		9174
	18.72		9325
	18.73		9204
	18.74		9464
	18.75		9467
	18.76		9560
	18.77		9658
	18.78		9741
	18.79		9824
	18.8		9752
	18.81		9881
	18.82		9907
	18.83		10041
	18.84		10108
	18.85		10027
	18.86		10136
	18.87		9931
	18.88		10131
	18.89		9966
	18.9		9755
	18.91		9743
	18.92		9684
	18.93		9545
	18.94		9566
	18.95		9429
	18.96		9313
	18.97		9144
	18.98		9189
	18.99		9116
	19		9232
	19.01		9264
	19.02		8971
	19.03		9154
	19.04		9130
	19.05		9180
	19.06		9290
	19.07		9324
	19.08		9292
	19.09		9549
	19.1		9503
	19.11		9804
	19.12		9823
	19.13		9801
	19.14		9969
	19.15		10131
	19.16		10273
	19.17		10303
	19.18		10290
	19.19		10258
	19.2		10278
	19.21		10060
	19.22		10186
	19.23		10153
	19.24		9799
	19.25		9836
	19.26		9879
	19.27		9560
	19.28		9590
	19.29		9491
	19.3		9259
	19.31		9452
	19.32		9412
	19.33		9417
	19.34		9321
	19.35		9417
	19.36		9327
	19.37		9383
	19.38		9598
	19.39		9362
	19.4		9386
	19.41		9471
	19.42		9221
	19.43		9288
	19.44		9227
	19.45		9178
	19.46		9129
	19.47		9199
	19.48		9249
	19.49		9176
	19.5		9016
	19.51		9386
	19.52		9062
	19.53		9321
	19.54		9114
	19.55		9086
	19.56		9245
	19.57		9103
	19.58		9129
	19.59		9225
	19.6		9145
	19.61		8884
	19.62		8802
	19.63		8896
	19.64		8791
	19.65		9099
	19.66		8854
	19.67		8709
	19.68		8738
	19.69		8739
	19.7		8625
	19.71		8657
	19.72		8688
	19.73		8648
	19.74		8831
	19.75		8593
	19.76		8739
	19.77		8707
	19.78		8627
	19.79		8680
	19.8		8662
	19.81		8676
	19.82		8749
	19.83		8621
	19.84		8871
	19.85		8844
	19.86		8850
	19.87		8804
	19.88		8918
	19.89		8915
	19.9		8983
	19.91		9188
	19.92		9252
	19.93		9273
	19.94		9256
	19.95		9362
	19.96		9429
	19.97		9414
	19.98		9368
	19.99		9337
	20		9260
	20.01		9184
	20.02		9071
	20.03		9014
	20.04		8919
	20.05		8842
	20.06		8888
	20.07		8802
	20.08		8838
	20.09		9051
	20.1		8909
	20.11		8810
	20.12		8961
	20.13		8897
	20.14		9067
	20.15		9096
	20.16		9171
	20.17		9053
	20.18		9323
	20.19		9385
	20.2		9715
	20.21		9741
	20.22		9777
	20.23		9846
	20.24		9980
	20.25		9993
	20.26		9899
	20.27		10106
	20.28		10112
	20.29		9816
	20.3		9778
	20.31		9864
	20.32		9667
	20.33		9606
	20.34		9395
	20.35		9335
	20.36		9261
	20.37		9077
	20.38		9070
	20.39		8841
	20.4		8890
	20.41		8705
	20.42		8744
	20.43		8757
	20.44		8664
	20.45		8731
	20.46		8666
	20.47		8588
	20.48		8745
	20.49		8753
	20.5		8776
	20.51		8780
	20.52		8775
	20.53		8758
	20.54		8848
	20.55		8720
	20.56		8814
	20.57		8608
	20.58		8723
	20.59		8848
	20.6		8965
	20.61		8943
	20.62		8747
	20.63		8854
	20.64		8923
	20.65		8856
	20.66		8958
	20.67		9026
	20.68		9062
	20.69		8808
	20.7		8902
	20.71		8932
	20.72		8843
	20.73		8872
	20.74		8956
	20.75		8959
	20.76		9034
	20.77		8935
	20.78		8821
	20.79		9024
	20.8		8963
	20.81		9295
	20.82		9121
	20.83		9255
	20.84		9362
	20.85		9359
	20.86		9602
	20.87		9631
	20.88		9951
	20.89		9883
	20.9		10063
	20.91		9934
	20.92		10113
	20.93		10240
	20.94		10208
	20.95		10229
	20.96		10219
	20.97		10127
	20.98		10135
	20.99		9928
	21		9785
	21.01		9767
	21.02		9474
	21.03		9437
	21.04		9304
	21.05		9337
	21.06		9294
	21.07		9398
	21.08		9200
	21.09		9398
	21.1		9452
	21.11		9335
	21.12		9208
	21.13		9541
	21.14		9280
	21.15		9519
	21.16		9473
	21.17		9616
	21.18		9563
	21.19		9658
	21.2		9500
	21.21		9572
	21.22		9646
	21.23		9794
	21.24		9691
	21.25		9711
	21.26		9761
	21.27		9609
	21.28		9791
	21.29		10177
	21.3		10029
	21.31		10087
	21.32		10205
	21.33		10542
	21.34		10764
	21.35		10943
	21.36		11213
	21.37		11383
	21.38		11470
	21.39		11797
	21.4		11865
	21.41		11950
	21.42		11890
	21.43		11555
	21.44		11527
	21.45		11026
	21.46		10818
	21.47		10511
	21.48		10264
	21.49		9946
	21.5		9715
	21.51		9510
	21.52		9223
	21.53		9298
	21.54		9085
	21.55		8800
	21.56		8933
	21.57		8879
	21.58		8830
	21.59		8858
	21.6		8807
	21.61		8805
	21.62		8831
	21.63		8980
	21.64		8873
	21.65		8933
	21.66		9019
	21.67		8953
	21.68		8956
	21.69		8975
	21.7		8898
	21.71		8934
	21.72		8902
	21.73		9083
	21.74		9193
	21.75		9237
	21.76		9208
	21.77		9306
	21.78		9373
	21.79		9352
	21.8		9441
	21.81		9563
	21.82		9714
	21.83		9638
	21.84		9737
	21.85		9938
	21.86		10040
	21.87		9866
	21.88		9993
	21.89		10007
	21.9		10025
	21.91		10123
	21.92		10224
	21.93		10179
	21.94		10030
	21.95		10038
	21.96		10178
	21.97		10097
	21.98		10052
	21.99		10130
	22		10169
	22.01		9990
	22.02		10223
	22.03		10132
	22.04		10327
	22.05		10277
	22.06		10269
	22.07		10334
	22.08		10498
	22.09		10425
	22.1		10606
	22.11		10542
	22.12		10467
	22.13		10425
	22.14		10551
	22.15		10487
	22.16		10558
	22.17		10413
	22.18		10751
	22.19		10549
	22.2		10426
	22.21		10407
	22.22		10378
	22.23		10319
	22.24		10243
	22.25		10253
	22.26		10110
	22.27		10110
	22.28		10103
	22.29		9908
	22.3		9891
	22.31		9842
	22.32		9853
	22.33		9819
	22.34		9783
	22.35		9590
	22.36		9528
	22.37		9497
	22.38		9574
	22.39		9756
	22.4		9544
	22.41		9609
	22.42		9782
	22.43		9690
	22.44		9961
	22.45		9858
	22.46		9905
	22.47		9913
	22.48		10057
	22.49		9949
	22.5		9911
	22.51		10045
	22.52		10015
	22.53		9892
	22.54		9891
	22.55		9843
	22.56		9637
	22.57		9576
	22.58		9643
	22.59		9463
	22.6		9302
	22.61		9198
	22.62		9274
	22.63		9115
	22.64		9078
	22.65		9013
	22.66		8845
	22.67		8987
	22.68		8848
	22.69		8936
	22.7		8902
	22.71		8854
	22.72		8984
	22.73		8928
	22.74		8853
	22.75		8877
	22.76		8744
	22.77		8593
	22.78		8738
	22.79		8744
	22.8		8630
	22.81		8902
	22.82		8688
	22.83		8717
	22.84		8820
	22.85		8864
	22.86		8811
	22.87		8782
	22.88		8754
	22.89		8875
	22.9		8767
	22.91		8915
	22.92		8766
	22.93		8729
	22.94		8832
	22.95		8739
	22.96		8853
	22.97		8789
[truncated: 183,150 more rows]

## Sheet: In Situ CO2 PXRD
c:\users\dominic.castell\desktop\final	nc	edits\raw	data	archive\in	situ	pxrd\co2\20210709-Mohana-CO2-195K_0001_2âã_âã.ASC
************************************************************************
	3		6372
	3.01		6418
	3.02		6405
	3.03		6413
	3.04		6369
	3.05		6223
	3.06		6345
	3.07		6332
	3.08		6308
	3.09		6179
	3.1		6049
	3.11		6358
	3.12		6267
	3.13		6227
	3.14		6182
	3.15		6299
	3.16		6359
	3.17		6397
	3.18		6300
	3.19		6262
	3.2		6230
	3.21		6186
	3.22		6153
	3.23		6234
	3.24		6086
	3.25		6119
	3.26		6196
	3.27		5951
	3.28		6085
	3.29		6113
	3.3		6074
	3.31		6202
	3.32		6148
	3.33		5963
	3.34		6080
	3.35		5881
	3.36		6059
	3.37		5980
	3.38		6031
	3.39		6074
	3.4		6103
	3.41		6173
	3.42		6045
	3.43		5999
	3.44		5996
	3.45		6036
	3.46		6131
	3.47		5943
	3.48		5978
	3.49		5984
	3.5		6138
	3.51		6035
	3.52		5900
	3.53		5953
	3.54		6114
	3.55		6077
	3.56		5894
	3.57		5945
	3.58		6107
	3.59		6139
	3.6		5851
	3.61		5995
	3.62		5873
	3.63		5999
	3.64		6091
	3.65		5880
	3.66		5870
	3.67		5925
	3.68		5982
	3.69		5914
	3.7		5938
	3.71		5965
	3.72		5921
	3.73		6052
	3.74		5948
	3.75		6048
	3.76		5981
	3.77		5961
	3.78		6039
	3.79		5866
	3.8		5881
	3.81		5925
	3.82		5928
	3.83		5854
	3.84		5863
	3.85		5932
	3.86		6112
	3.87		6073
	3.88		5963
	3.89		5876
	3.9		5937
	3.91		6066
	3.92		6030
	3.93		6012
	3.94		6024
	3.95		5973
	3.96		5919
	3.97		5931
	3.98		5961
	3.99		6033
	4		6058
	4.01		5817
	4.02		5936
	4.03		5928
	4.04		5903
	4.05		6009
	4.06		5957
	4.07		6003
	4.08		5965
	4.09		6051
	4.1		5949
	4.11		5935
	4.12		5910
	4.13		5986
	4.14		6096
	4.15		5920
	4.16		5905
	4.17		5923
	4.18		5950
	4.19		6032
	4.2		5955
	4.21		6036
	4.22		6075
	4.23		5876
	4.24		6035
	4.25		5915
	4.26		6159
	4.27		6066
	4.28		5907
	4.29		5962
	4.3		5904
	4.31		5890
	4.32		6055
	4.33		6153
	4.34		6061
	4.35		6033
	4.36		6153
	4.37		5977
	4.38		6090
	4.39		6096
	4.4		6020
	4.41		6104
	4.42		6121
	4.43		6009
	4.44		6067
	4.45		5901
	4.46		6091
	4.47		6000
	4.48		6180
	4.49		6059
	4.5		6076
	4.51		6063
	4.52		6150
	4.53		6133
	4.54		6106
	4.55		6146
	4.56		6044
	4.57		6168
	4.58		6014
	4.59		5991
	4.6		5979
	4.61		6093
	4.62		6147
	4.63		6122
	4.64		6112
	4.65		6142
	4.66		6126
	4.67		6114
	4.68		6168
	4.69		6129
	4.7		6186
	4.71		6305
	4.72		6126
	4.73		6110
	4.74		6169
	4.75		6256
	4.76		6162
	4.77		6132
	4.78		6236
	4.79		6184
	4.8		6162
	4.81		6206
	4.82		6235
	4.83		6177
	4.84		6059
	4.85		6195
	4.86		6122
	4.87		6146
	4.88		6137
	4.89		6184
	4.9		6234
	4.91		6183
	4.92		6285
	4.93		6079
	4.94		6243
	4.95		6077
	4.96		6169
	4.97		6184
	4.98		6170
	4.99		6160
	5		6186
	5.01		6142
	5.02		6322
	5.03		6186
	5.04		6186
	5.05		6275
	5.06		6208
	5.07		6300
	5.08		6240
	5.09		6209
	5.1		6346
	5.11		6346
	5.12		6362
	5.13		6271
	5.14		6257
	5.15		6335
	5.16		6286
	5.17		6304
	5.18		6332
	5.19		6344
	5.2		6220
	5.21		6211
	5.22		6128
	5.23		6250
	5.24		6339
	5.25		6409
	5.26		6453
	5.27		6457
	5.28		6316
	5.29		6304
	5.3		6461
	5.31		6379
	5.32		6376
	5.33		6364
	5.34		6447
	5.35		6483
	5.36		6404
	5.37		6443
	5.38		6427
	5.39		6540
	5.4		6429
	5.41		6445
	5.42		6439
	5.43		6484
	5.44		6428
	5.45		6581
	5.46		6578
	5.47		6482
	5.48		6539
	5.49		6559
	5.5		6713
	5.51		6737
	5.52		6642
	5.53		6611
	5.54		6642
	5.55		6512
	5.56		6601
	5.57		6523
	5.58		6604
	5.59		6644
	5.6		6624
	5.61		6727
	5.62		6724
	5.63		6598
	5.64		6572
	5.65		6664
	5.66		6584
	5.67		6526
	5.68		6505
	5.69		6569
	5.7		6565
	5.71		6724
	5.72		6689
	5.73		6731
	5.74		6709
	5.75		6720
	5.76		6602
	5.77		6743
	5.78		6646
	5.79		6664
	5.8		6813
	5.81		6655
	5.82		6793
	5.83		6761
	5.84		6635
	5.85		6899
	5.86		6837
	5.87		6761
	5.88		6794
	5.89		6703
	5.9		6856
	5.91		6893
	5.92		6887
	5.93		6849
	5.94		6812
	5.95		6879
	5.96		6897
	5.97		6736
	5.98		6887
	5.99		6897
	6		6787
	6.01		6932
	6.02		7091
	6.03		6999
	6.04		6905
	6.05		7038
	6.06		6876
	6.07		6943
	6.08		6893
	6.09		6990
	6.1		7037
	6.11		6993
	6.12		7019
	6.13		7074
	6.14		7004
	6.15		7011
	6.16		7166
	6.17		7143
	6.18		7216
	6.19		7001
	6.2		7293
	6.21		7148
	6.22		7107
	6.23		7072
	6.24		7093
	6.25		7208
	6.26		7120
	6.27		7094
	6.28		7284
	6.29		7269
	6.3		7141
	6.31		7176
	6.32		7129
	6.33		7201
	6.34		7048
	6.35		7216
	6.36		7298
	6.37		7348
	6.38		7221
	6.39		7129
	6.4		7354
	6.41		7315
	6.42		7374
	6.43		7254
	6.44		7164
	6.45		7257
	6.46		7253
	6.47		7335
	6.48		7390
	6.49		7477
	6.5		7234
	6.51		7216
	6.52		7259
	6.53		7432
	6.54		7419
	6.55		7210
	6.56		7331
	6.57		7440
	6.58		7338
	6.59		7277
	6.6		7295
	6.61		7459
	6.62		7417
	6.63		7516
	6.64		7650
	6.65		7501
	6.66		7279
	6.67		7412
	6.68		7327
	6.69		7389
	6.7		7411
	6.71		7340
	6.72		7402
	6.73		7529
	6.74		7369
	6.75		7467
	6.76		7474
	6.77		7424
	6.78		7516
	6.79		7694
	6.8		7490
	6.81		7522
	6.82		7456
	6.83		7584
	6.84		7622
	6.85		7572
	6.86		7639
	6.87		7507
	6.88		7589
	6.89		7559
	6.9		7616
	6.91		7669
	6.92		7553
	6.93		7729
	6.94		7792
	6.95		7885
	6.96		7767
	6.97		7810
	6.98		7824
	6.99		7804
	7		8039
	7.01		7945
	7.02		7796
	7.03		7990
	7.04		7946
	7.05		7960
	7.06		7992
	7.07		8041
	7.08		8070
	7.09		8077
	7.1		8045
	7.11		8029
	7.12		8040
	7.13		8144
	7.14		7935
	7.15		8111
	7.16		8007
	7.17		8013
	7.18		8135
	7.19		8044
	7.2		8026
	7.21		8281
	7.22		8355
	7.23		8176
	7.24		8197
	7.25		8077
	7.26		8412
	7.27		8198
	7.28		8302
	7.29		8431
	7.3		8455
	7.31		8444
	7.32		8645
	7.33		8793
	7.34		8927
	7.35		8950
	7.36		9097
	7.37		9065
	7.38		8844
	7.39		8994
	7.4		8928
	7.41		9096
	7.42		9118
	7.43		9311
	7.44		9579
	7.45		9605
	7.46		9969
	7.47		10338
	7.48		10476
	7.49		10898
	7.5		11293
	7.51		12075
	7.52		12655
	7.53		13266
	7.54		13519
	7.55		13732
	7.56		13520
	7.57		12931
	7.58		12651
	7.59		11800
	7.6		11232
	7.61		10751
	7.62		10214
	7.63		10084
	7.64		10007
	7.65		9849
	7.66		10122
	7.67		10465
	7.68		10648
	7.69		10948
	7.7		10991
	7.71		11278
	7.72		11443
	7.73		11825
	7.74		12276
	7.75		13155
	7.76		14095
	7.77		15424
	7.78		16466
	7.79		17713
	7.8		19851
	7.81		21915
	7.82		23912
	7.83		25005
	7.84		24732
	7.85		23842
	7.86		21645
	7.87		19213
	7.88		16407
	7.89		13915
	7.9		12119
	7.91		10836
	7.92		10090
	7.93		9477
	7.94		9252
	7.95		8972
	7.96		8940
	7.97		8851
	7.98		8789
	7.99		9002
	8		8841
	8.01		8735
	8.02		8731
	8.03		8617
	8.04		8730
	8.05		8970
	8.06		8739
	8.07		8660
	8.08		8871
	8.09		8771
	8.1		8860
	8.11		8792
	8.12		8966
	8.13		8889
	8.14		8819
	8.15		8827
	8.16		8994
	8.17		8993
	8.18		8916
	8.19		8888
	8.2		9132
	8.21		9199
	8.22		9131
	8.23		8933
	8.24		9107
	8.25		8910
	8.26		8992
	8.27		8996
	8.28		9074
	8.29		9046
	8.3		8945
	8.31		9161
	8.32		8947
	8.33		9036
	8.34		9014
	8.35		9020
	8.36		9060
	8.37		9160
	8.38		9060
	8.39		9046
	8.4		9003
	8.41		9115
	8.42		9092
	8.43		8937
	8.44		9071
	8.45		9085
	8.46		9287
	8.47		9141
	8.48		9064
	8.49		8931
	8.5		9159
	8.51		9020
	8.52		9137
	8.53		8971
	8.54		9121
	8.55		9277
	8.56		9174
	8.57		9227
	8.58		9317
	8.59		9252
	8.6		9077
	8.61		9379
	8.62		9186
	8.63		9057
	8.64		9097
	8.65		9223
	8.66		9130
	8.67		9087
	8.68		9099
	8.69		9243
	8.7		9266
	8.71		9119
	8.72		9148
	8.73		9171
	8.74		9276
	8.75		9304
	8.76		9272
	8.77		9292
	8.78		9232
	8.79		9238
	8.8		9249
	8.81		9215
	8.82		9303
	8.83		9222
	8.84		9346
	8.85		9346
	8.86		9436
	8.87		9410
	8.88		9340
	8.89		9312
	8.9		9289
	8.91		9362
	8.92		9415
	8.93		9359
	8.94		9551
	8.95		9418
	8.96		9357
	8.97		9436
	8.98		9364
	8.99		9376
	9		9273
	9.01		9409
	9.02		9552
	9.03		9530
	9.04		9431
	9.05		9356
	9.06		9401
	9.07		9543
	9.08		9603
	9.09		9658
	9.1		9768
	9.11		9721
	9.12		9672
	9.13		9639
	9.14		9400
	9.15		9753
	9.16		9721
	9.17		9523
	9.18		9581
	9.19		9573
	9.2		9651
	9.21		9615
	9.22		9576
	9.23		9544
	9.24		9572
	9.25		9619
	9.26		9515
	9.27		9589
	9.28		9726
	9.29		9686
	9.3		9749
	9.31		9615
	9.32		9577
	9.33		9683
	9.34		9750
	9.35		9829
	9.36		9630
	9.37		9695
	9.38		9781
	9.39		9781
	9.4		9853
	9.41		9811
	9.42		9815
	9.43		9883
	9.44		9802
	9.45		9796
	9.46		9914
	9.47		9919
	9.48		9922
	9.49		9941
	9.5		9979
	9.51		9851
	9.52		9921
	9.53		9859
	9.54		9706
	9.55		9645
	9.56		9776
	9.57		9877
	9.58		9886
	9.59		9778
	9.6		9978
	9.61		9885
	9.62		9821
	9.63		9996
	9.64		9952
	9.65		10141
	9.66		9755
	9.67		9839
	9.68		9902
	9.69		9828
	9.7		9915
	9.71		10017
	9.72		9966
	9.73		9969
	9.74		10110
	9.75		10179
	9.76		10058
	9.77		10143
	9.78		10206
	9.79		10182
	9.8		10056
	9.81		10216
	9.82		10359
	9.83		10151
	9.84		10382
	9.85		10346
	9.86		10445
	9.87		10538
	9.88		10381
	9.89		10491
	9.9		10475
	9.91		10597
	9.92		10716
	9.93		10628
	9.94		10646
	9.95		10665
	9.96		10916
	9.97		10919
	9.98		11193
	9.99		11094
	10		11254
	10.01		11301
	10.02		11419
	10.03		11684
	10.04		11633
	10.05		12022
	10.06		12377
	10.07		12720
	10.08		13015
	10.09		13692
	10.1		13767
	10.11		13909
	10.12		14191
	10.13		14396
	10.14		14742
	10.15		15136
	10.16		15301
	10.17		15666
	10.18		15835
	10.19		15228
	10.2		14862
	10.21		13914
	10.22		13008
	10.23		12357
	10.24		11743
	10.25		11384
	10.26		10934
	10.27		10804
	10.28		10771
	10.29		10506
	10.3		10496
	10.31		10523
	10.32		10423
	10.33		10487
	10.34		10598
	10.35		10556
	10.36		10518
	10.37		10542
	10.38		10650
	10.39		10513
	10.4		10537
	10.41		10549
	10.42		10509
	10.43		10486
	10.44		10662
	10.45		10546
	10.46		10790
	10.47		10631
	10.48		10705
	10.49		10672
	10.5		10731
	10.51		10586
	10.52		10635
	10.53		10689
	10.54		10554
	10.55		10626
	10.56		10644
	10.57		10519
	10.58		10600
	10.59		10780
	10.6		10686
	10.61		10755
	10.62		10871
	10.63		10710
	10.64		10631
	10.65		10808
	10.66		10839
	10.67		10682
	10.68		10759
	10.69		10904
	10.7		10782
	10.71		10839
	10.72		10707
	10.73		10801
	10.74		10850
	10.75		10993
	10.76		10789
	10.77		10814
	10.78		10809
	10.79		10997
	10.8		10850
	10.81		10862
	10.82		10937
	10.83		10869
	10.84		10871
	10.85		11016
	10.86		11037
	10.87		10851
	10.88		10999
	10.89		11004
	10.9		11082
	10.91		11181
	10.92		11019
	10.93		11129
	10.94		11035
	10.95		11044
	10.96		11031
	10.97		11176
	10.98		11215
	10.99		11119
	11		11174
	11.01		11119
	11.02		11208
	11.03		11331
	11.04		11231
	11.05		11346
	11.06		11295
	11.07		11328
	11.08		11498
	11.09		11475
	11.1		11387
	11.11		11469
	11.12		11531
	11.13		11298
	11.14		11418
	11.15		11090
	11.16		11321
	11.17		11333
	11.18		11430
	11.19		11419
	11.2		11419
	11.21		11570
	11.22		11332
	11.23		11666
	11.24		11776
	11.25		11798
	11.26		11955
	11.27		12090
	11.28		12111
	11.29		12260
	11.3		12345
	11.31		12563
	11.32		12735
	11.33		13161
	11.34		13283
	11.35		13105
	11.36		13268
	11.37		13551
	11.38		13719
	11.39		14011
	11.4		14479
	11.41		14855
	11.42		15293
	11.43		15853
	11.44		16479
	11.45		17025
	11.46		17657
	11.47		18002
	11.48		18285
	11.49		18234
	11.5		17849
	11.51		17029
	11.52		15977
	11.53		15056
	11.54		14154
	11.55		13111
	11.56		12631
	11.57		12158
	11.58		11722
	11.59		11727
	11.6		11637
	11.61		11710
	11.62		11610
	11.63		11476
	11.64		11480
	11.65		11639
	11.66		11402
	11.67		11393
	11.68		11596
	11.69		11477
	11.7		11536
	11.71		11474
	11.72		11374
	11.73		11468
	11.74		11636
	11.75		11614
	11.76		11507
	11.77		11835
	11.78		11605
	11.79		11505
	11.8		11819
	11.81		11930
	11.82		11819
	11.83		12160
	11.84		12340
	11.85		12789
	11.86		13268
	11.87		13208
	11.88		13417
	11.89		13207
	11.9		13165
	11.91		12947
	11.92		12800
	11.93		13051
	11.94		13152
	11.95		13647
	11.96		13989
	11.97		14336
	11.98		14960
	11.99		15315
	12		15651
	12.01		16340
	12.02		16651
	12.03		16863
	12.04		17022
	12.05		16044
	12.06		15284
	12.07		14507
	12.08		13548
	12.09		12725
	12.1		12091
	12.11		11930
	12.12		11877
	12.13		11666
	12.14		11798
	12.15		11693
	12.16		11873
	12.17		11754
	12.18		11632
	12.19		11492
	12.2		11609
	12.21		11688
	12.22		11602
	12.23		11449
	12.24		11411
	12.25		11451
	12.26		11469
	12.27		11497
	12.28		11600
	12.29		11557
	12.3		11696
	12.31		11584
	12.32		11479
	12.33		11589
	12.34		11610
	12.35		11587
	12.36		11556
	12.37		11632
	12.38		11636
	12.39		11522
	12.4		11587
	12.41		11623
	12.42		11386
	12.43		11657
	12.44		11715
	12.45		11593
	12.46		11606
	12.47		11738
	12.48		11725
	12.49		11666
	12.5		11546
	12.51		11631
	12.52		11808
	12.53		11621
	12.54		11772
	12.55		11640
	12.56		11726
	12.57		11859
	12.58		11612
	12.59		11747
	12.6		11712
	12.61		11778
	12.62		11863
	12.63		11890
	12.64		11673
	12.65		11950
	12.66		11904
	12.67		11814
	12.68		11678
	12.69		11955
	12.7		11935
	12.71		11843
	12.72		12182
	12.73		11741
	12.74		12044
	12.75		11725
	12.76		11840
	12.77		11943
	12.78		12174
	12.79		12099
	12.8		11874
	12.81		11990
	12.82		12064
	12.83		12093
	12.84		11990
	12.85		12154
	12.86		12215
	12.87		12200
	12.88		12258
	12.89		12314
	12.9		12504
	12.91		12737
	12.92		12698
	12.93		12914
	12.94		12761
	12.95		13097
	12.96		13093
	12.97		13326
	12.98		13517
	12.99		13824
	13		13972
	13.01		14229
	13.02		14665
	13.03		15006
	13.04		15786
	13.05		16215
	13.06		16202
	13.07		16996
	13.08		17324
	13.09		17544
	13.1		17330
	13.11		17129
	13.12		16963
	13.13		16568
	13.14		15996
	13.15		14945
	13.16		14631
	13.17		13950
	13.18		13486
	13.19		13075
	13.2		12788
	13.21		12484
	13.22		12301
	13.23		12052
	13.24		12153
	13.25		12010
	13.26		12026
	13.27		12014
	13.28		11803
	13.29		11812
	13.3		12044
	13.31		11976
	13.32		12120
	13.33		12141
	13.34		12092
	13.35		12216
	13.36		12212
	13.37		12265
	13.38		12244
	13.39		12549
	13.4		12552
	13.41		12667
	13.42		12691
	13.43		12933
	13.44		12664
	13.45		12934
	13.46		13186
	13.47		13092
	13.48		13192
	13.49		13019
	13.5		12712
	13.51		12774
	13.52		12598
	13.53		12413
	13.54		12551
	13.55		12088
	13.56		12249
	13.57		12075
	13.58		11994
	13.59		12030
	13.6		12003
	13.61		11979
	13.62		11824
	13.63		11796
	13.64		11739
	13.65		12011
	13.66		11862
	13.67		11872
	13.68		11875
	13.69		11839
	13.7		11763
	13.71		11845
	13.72		11703
	13.73		11650
	13.74		11788
	13.75		11828
	13.76		11986
	13.77		11880
	13.78		11872
	13.79		11828
	13.8		11902
	13.81		12023
	13.82		11817
	13.83		12017
	13.84		11902
	13.85		11880
	13.86		11792
	13.87		11789
	13.88		11840
	13.89		11919
	13.9		11707
	13.91		12029
	13.92		12003
	13.93		11963
	13.94		11976
	13.95		12146
	13.96		12082
	13.97		12246
	13.98		12139
	13.99		12091
	14		12126
	14.01		12164
	14.02		12351
	14.03		12113
	14.04		12523
	14.05		12546
	14.06		12538
	14.07		12560
	14.08		12413
	14.09		12500
	14.1		12536
	14.11		12404
	14.12		12536
	14.13		12418
	14.14		12422
	14.15		12343
	14.16		12383
	14.17		12479
	14.18		12195
	14.19		12361
	14.2		12430
	14.21		12193
	14.22		12219
	14.23		12418
	14.24		12261
	14.25		12274
	14.26		12205
	14.27		12080
	14.28		11992
	14.29		12099
	14.3		11975
	14.31		11917
	14.32		11796
	14.33		11769
	14.34		12038
	14.35		11840
	14.36		11963
	14.37		11956
	14.38		11980
	14.39		11976
	14.4		11909
	14.41		11713
	14.42		11832
	14.43		11842
	14.44		11913
	14.45		11931
	14.46		12004
	14.47		11808
	14.48		11783
	14.49		11974
	14.5		12024
	14.51		11935
	14.52		11722
	14.53		11838
	14.54		11943
	14.55		11923
	14.56		11838
	14.57		11967
	14.58		12062
	14.59		11788
	14.6		11800
	14.61		11885
	14.62		11760
	14.63		11861
	14.64		11602
	14.65		11809
	14.66		11892
	14.67		11763
	14.68		11799
	14.69		11918
	14.7		11735
	14.71		11755
	14.72		11881
	14.73		11811
	14.74		11820
	14.75		11964
	14.76		11897
	14.77		11878
	14.78		11832
	14.79		11917
	14.8		11802
	14.81		12006
	14.82		12008
	14.83		11782
	14.84		11917
	14.85		11670
	14.86		11988
	14.87		12015
	14.88		11983
	14.89		12054
	14.9		12006
	14.91		12040
	14.92		11969
	14.93		11956
	14.94		12052
	14.95		12251
	14.96		12098
	14.97		11964
	14.98		12133
	14.99		12211
	15		12184
	15.01		12212
	15.02		12261
	15.03		12405
	15.04		12292
	15.05		12366
	15.06		12351
	15.07		12571
	15.08		12607
	15.09		12765
	15.1		12798
	15.11		12679
	15.12		13305
	15.13		13586
	15.14		13705
	15.15		13933
	15.16		14272
	15.17		14402
	15.18		14622
	15.19		14563
	15.2		14341
	15.21		14612
	15.22		14288
	15.23		14149
	15.24		13883
	15.25		13331
	15.26		13212
	15.27		13012
	15.28		12759
	15.29		12523
	15.3		12500
	15.31		12510
	15.32		12181
	15.33		12293
	15.34		12194
	15.35		12365
	15.36		12572
	15.37		12518
	15.38		12426
	15.39		12440
	15.4		12471
	15.41		12449
	15.42		12470
	15.43		12309
	15.44		12430
	15.45		12572
	15.46		12537
	15.47		12565
	15.48		12742
	15.49		12821
	15.5		12925
	15.51		13146
	15.52		13347
	15.53		13457
	15.54		13642
	15.55		13911
	15.56		14134
	15.57		14498
	15.58		14990
	15.59		15465
	15.6		15891
	15.61		17082
	15.62		18017
	15.63		19078
	15.64		20500
	15.65		22000
	15.66		23673
	15.67		25470
	15.68		27228
	15.69		29496
	15.7		31769
	15.71		34180
	15.72		36827
	15.73		38316
	15.74		40712
	15.75		41710
	15.76		42784
	15.77		42136
	15.78		41339
	15.79		39013
	15.8		36317
	15.81		32723
	15.82		29738
	15.83		26797
	15.84		24044
	15.85		21151
	15.86		18877
	15.87		17019
	15.88		15757
	15.89		14623
	15.9		13928
	15.91		13187
	15.92		12987
	15.93		12694
	15.94		12630
	15.95		12418
	15.96		12283
	15.97		12474
	15.98		12243
	15.99		11958
	16		12487
	16.01		12388
	16.02		12336
	16.03		12280
	16.04		12250
	16.05		12413
	16.06		12279
	16.07		12394
	16.08		12432
	16.09		12358
	16.1		12591
	16.11		12479
	16.12		12211
	16.13		12483
	16.14		12307
	16.15		12289
	16.16		12286
	16.17		12238
	16.18		12008
	16.19		11861
	16.2		11921
	16.21		11872
	16.22		11965
	16.23		11920
	16.24		11882
	16.25		12018
	16.26		11960
	16.27		12156
	16.28		12058
	16.29		12109
	16.3		12098
	16.31		12297
	16.32		12288
	16.33		12327
	16.34		12558
	16.35		12466
	16.36		12678
	16.37		12786
	16.38		13275
	16.39		13284
	16.4		13506
	16.41		13921
	16.42		14201
	16.43		14382
	16.44		14958
	16.45		15504
	16.46		15801
	16.47		16331
	16.48		16204
	16.49		16099
	16.5		16010
	16.51		15765
	16.52		15775
	16.53		15074
	16.54		14386
	16.55		13937
	16.56		13597
	16.57		13065
	16.58		12872
	16.59		12596
	16.6		12676
	16.61		12283
	16.62		12257
	16.63		12290
	16.64		12060
	16.65		11882
	16.66		11988
	16.67		11961
	16.68		11837
	16.69		11799
	16.7		11846
	16.71		11877
	16.72		11845
	16.73		11696
	16.74		11772
	16.75		12076
	16.76		11991
	16.77		11848
	16.78		11674
	16.79		11881
	16.8		11832
	16.81		11816
	16.82		11997
	16.83		11905
	16.84		11799
	16.85		11788
	16.86		11862
	16.87		11783
	16.88		11811
	16.89		11910
	16.9		11668
	16.91		11717
	16.92		11684
	16.93		11827
	16.94		11727
	16.95		11827
	16.96		11931
	16.97		11876
	16.98		11845
	16.99		11831
	17		11835
	17.01		11730
	17.02		11644
	17.03		11714
	17.04		11743
	17.05		11925
	17.06		11747
	17.07		11818
	17.08		12053
	17.09		11792
	17.1		11939
	17.11		11857
	17.12		11848
	17.13		12035
	17.14		11887
	17.15		11615
	17.16		12002
	17.17		11899
	17.18		11878
	17.19		11888
	17.2		11954
	17.21		11959
	17.22		11813
	17.23		11873
	17.24		11727
	17.25		11876
	17.26		11713
	17.27		11867
	17.28		11772
	17.29		11959
	17.3		12041
	17.31		11818
	17.32		11821
	17.33		11747
	17.34		11629
	17.35		11692
	17.36		11681
	17.37		11938
	17.38		11915
	17.39		12034
	17.4		11967
	17.41		11862
	17.42		12013
	17.43		12003
	17.44		12093
	17.45		12147
	17.46		12096
	17.47		12231
	17.48		12230
	17.49		12317
	17.5		12480
	17.51		12612
	17.52		12796
	17.53		12764
	17.54		12891
	17.55		13199
	17.56		13266
	17.57		13521
	17.58		13632
	17.59		13595
	17.6		13610
	17.61		13448
	17.62		13215
	17.63		13155
	17.64		12932
	17.65		12623
	17.66		12330
	17.67		12127
	17.68		11921
	17.69		11890
	17.7		11739
	17.71		11660
	17.72		11773
	17.73		11938
	17.74		11669
	17.75		11938
	17.76		11743
	17.77		11719
	17.78		11694
	17.79		11781
	17.8		11709
	17.81		11879
	17.82		11769
	17.83		11789
	17.84		11806
	17.85		11870
	17.86		11853
	17.87		11619
	17.88		11858
	17.89		12015
	17.9		11753
	17.91		11979
	17.92		11761
	17.93		11901
	17.94		11917
	17.95		11879
	17.96		11837
	17.97		11861
	17.98		12008
	17.99		12021
	18		12333
	18.01		12177
	18.02		12194
	18.03		12269
	18.04		12289
	18.05		12225
	18.06		12354
	18.07		12181
	18.08		12222
	18.09		11949
	18.1		11835
	18.11		12042
	18.12		11886
	18.13		11716
	18.14		11793
	18.15		11979
	18.16		11979
	18.17		11761
	18.18		11995
	18.19		11701
	18.2		11684
	18.21		11567
	18.22		11788
	18.23		11905
	18.24		11754
	18.25		11828
	18.26		11634
	18.27		11780
	18.28		11803
	18.29		11801
	18.3		11921
	18.31		11932
	18.32		11853
	18.33		11777
	18.34		11923
	18.35		12073
	18.36		12047
	18.37		12008
	18.38		11913
	18.39		12005
	18.4		12202
	18.41		12101
	18.42		12170
	18.43		12067
	18.44		12076
	18.45		12302
	18.46		12525
	18.47		12385
	18.48		12425
	18.49		12394
	18.5		12702
	18.51		12840
	18.52		12827
	18.53		12919
	18.54		13067
	18.55		13310
	18.56		13159
	18.57		13422
	18.58		13553
	18.59		13904
	18.6		13754
	18.61		13648
	18.62		13944
	18.63		13784
	18.64		13690
	18.65		13619
	18.66		13666
	18.67		13147
	18.68		13270
	18.69		13376
	18.7		13049
	18.71		12840
	18.72		12713
	18.73		12606
	18.74		12645
	18.75		12435
	18.76		12283
	18.77		12447
	18.78		12246
	18.79		12365
	18.8		12204
	18.81		12269
	18.82		12171
	18.83		12219
	18.84		12279
	18.85		12363
	18.86		12274
	18.87		12367
	18.88		12334
	18.89		12421
	18.9		12566
	18.91		12705
	18.92		12642
	18.93		12576
	18.94		12796
	18.95		13058
	18.96		13287
	18.97		13481
	18.98		13664
	18.99		13725
	19		13872
	19.01		14063
	19.02		14027
	19.03		13969
	19.04		13934
	19.05		13840
	19.06		13688
	19.07		13539
	19.08		13588
	19.09		13216
	19.1		13187
	19.11		13091
	19.12		12955
	19.13		13044
	19.14		12827
	19.15		12936
	19.16		13024
	19.17		12944
	19.18		12980
	19.19		13014
	19.2		13068
	19.21		13206
	19.22		13282
	19.23		13367
	19.24		13485
	19.25		13561
	19.26		13597
	19.27		13682
	19.28		13677
	19.29		13446
	19.3		13165
	19.31		13062
	19.32		13058
	19.33		12904
	19.34		12816
	19.35		12828
	19.36		12409
	19.37		12373
	19.38		12359
	19.39		12398
	19.4		12313
	19.41		12242
	19.42		12205
	19.43		12362
	19.44		12036
	19.45		12208
	19.46		12049
	19.47		12263
	19.48		12271
	19.49		12173
	19.5		12191
	19.51		12036
	19.52		12034
	19.53		11963
	19.54		11908
	19.55		12179
	19.56		12081
	19.57		12165
	19.58		12073
	19.59		12009
	19.6		11968
	19.61		12163
	19.62		12212
	19.63		12189
	19.64		12209
	19.65		12077
	19.66		12113
	19.67		12184
	19.68		12262
	19.69		12096
	19.7		12580
	19.71		12265
	19.72		12273
	19.73		12445
	19.74		12388
	19.75		12381
	19.76		12498
	19.77		12640
	19.78		12679
	19.79		12733
	19.8		12952
	19.81		12881
	19.82		13160
	19.83		13188
	19.84		13369
	19.85		13718
	19.86		13868
	19.87		14101
	19.88		14308
	19.89		14344
	19.9		14663
	19.91		14924
	19.92		14892
	19.93		15219
	19.94		14811
	19.95		14886
	19.96		14862
	19.97		14640
	19.98		14393
	19.99		13939
	20		13730
	20.01		13487
	20.02		13304
	20.03		12864
	20.04		12929
	20.05		12885
	20.06		12715
	20.07		12578
	20.08		12512
	20.09		12346
	20.1		12414
	20.11		12380
	20.12		12411
	20.13		12375
	20.14		12342
	20.15		12305
	20.16		12156
	20.17		12419
	20.18		12419
	20.19		12259
	20.2		12302
	20.21		12284
	20.22		12401
	20.23		12286
	20.24		12449
	20.25		12697
	20.26		12318
	20.27		12514
	20.28		12482
	20.29		12642
	20.3		12440
	20.31		12550
	20.32		12688
	20.33		12641
	20.34		12637
	20.35		12921
	20.36		12738
	20.37		12838
	20.38		12908
	20.39		12951
	20.4		12819
	20.41		12744
	20.42		12860
	20.43		12773
	20.44		12876
	20.45		12792
	20.46		12752
	20.47		12731
	20.48		12545
	20.49		12794
	20.5		12758
	20.51		12748
	20.52		12737
	20.53		12680
	20.54		12574
	20.55		12594
	20.56		12604
	20.57		12691
	20.58		12549
	20.59		12512
	20.6		12763
	20.61		12587
	20.62		12498
	20.63		12572
	20.64		12607
	20.65		12806
	20.66		12960
	20.67		12816
	20.68		12949
	20.69		13123
	20.7		13103
	20.71		13240
	20.72		13520
	20.73		13812
	20.74		13895
	20.75		14205
	20.76		14352
	20.77		14657
	20.78		15211
	20.79		15260
	20.8		15830
	20.81		15972
	20.82		16415
	20.83		16427
	20.84		16285
	20.85		16269
	20.86		16181
	20.87		16201
	20.88		15939
	20.89		15699
	20.9		15599
	20.91		15679
	20.92		15608
	20.93		15679
	20.94		15741
	20.95		15851
	20.96		15852
	20.97		15769
	20.98		16006
	20.99		15994
	21		16299
	21.01		16184
	21.02		16201
	21.03		16719
	21.04		16627
	21.05		16555
	21.06		16564
	21.07		16401
	21.08		16435
	21.09		16092
	21.1		16062
	21.11		16002
	21.12		15351
	21.13		15126
	21.14		14800
	21.15		14621
	21.16		14245
	21.17		14206
	21.18		13801
	21.19		13632
	21.2		13192
	21.21		12946
	21.22		13113
	21.23		12868
	21.24		12971
	21.25		13022
	21.26		12898
	21.27		12980
	21.28		12956
	21.29		12869
	21.3		12915
	21.31		13086
	21.32		13237
	21.33		13042
	21.34		13112
	21.35		13175
	21.36		13333
	21.37		13437
	21.38		13501
	21.39		13477
	21.4		13665
	21.41		13585
	21.42		13596
	21.43		13796
	21.44		13695
	21.45		13611
	21.46		13755
	21.47		13752
	21.48		13737
	21.49		13745
	21.5		13792
	21.51		13591
	21.52		14096
	21.53		13720
	21.54		13819
	21.55		13781
	21.56		13885
	21.57		13981
	21.58		13935
	21.59		13992
	21.6		14174
	21.61		14038
	21.62		13832
	21.63		14043
	21.64		13949
	21.65		14127
	21.66		14170
	21.67		14510
	21.68		14645
	21.69		14689
	21.7		14953
	21.71		14955
	21.72		15116
	21.73		15392
	21.74		15510
	21.75		15226
	21.76		15660
	21.77		15648
	21.78		15560
	21.79		15337
	21.8		15261
	21.81		15016
	21.82		15135
	21.83		14765
	21.84		14674
	21.85		14699
	21.86		14729
	21.87		14397
	21.88		14316
	21.89		14562
	21.9		14459
	21.91		14408
	21.92		14644
	21.93		14537
	21.94		14667
	21.95		14693
	21.96		14950
	21.97		15019
	21.98		14835
	21.99		14791
	22		14750
	22.01		14717
	22.02		14574
	22.03		14335
	22.04		14356
	22.05		14241
	22.06		14076
	22.07		13989
	22.08		13880
	22.09		13639
	22.1		13437
	22.11		13399
	22.12		13437
	22.13		13326
	22.14		13346
	22.15		13214
	22.16		13102
	22.17		13221
	22.18		13371
	22.19		13288
	22.2		13433
	22.21		13381
	22.22		13406
	22.23		13429
	22.24		13749
	22.25		13863
	22.26		13939
	22.27		13820
	22.28		14140
	22.29		14129
	22.3		14292
	22.31		14443
	22.32		14646
	22.33		14309
	22.34		14286
	22.35		14472
	22.36		14323
	22.37		14251
	22.38		13991
	22.39		14032
	22.4		14017
	22.41		13893
	22.42		13832
	22.43		13677
	22.44		13714
	22.45		13510
	22.46		13605
	22.47		13486
	22.48		13559
	22.49		13509
	22.5		13520
	22.51		13569
	22.52		13526
	22.53		13337
	22.54		13399
	22.55		13638
	22.56		13326
	22.57		13252
	22.58		13341
	22.59		13175
	22.6		13073
	22.61		13156
	22.62		13139
	22.63		13160
	22.64		13113
	22.65		13027
	22.66		13095
	22.67		13370
	22.68		13061
	22.69		13113
	22.7		13077
	22.71		13017
	22.72		13106
	22.73		13075
	22.74		13026
	22.75		12975
	22.76		13218
	22.77		13262
	22.78		13234
	22.79		13178
	22.8		13296
	22.81		13233
	22.82		13575
	22.83		13351
	22.84		13267
	22.85		13514
	22.86		13677
	22.87		13611
	22.88		14037
	22.89		13855
	22.9		13858
	22.91		14210
	22.92		13906
	22.93		14025
	22.94		14021
	22.95		14036
	22.96		13999
	22.97		14166
[truncated: 279,729+ more rows]

## Sheet: In Situ C2H2 PXRD
c:\users\dominic.castell\desktop\final	nc	edits\raw	data	archive\in	situ	pxrd\c2h2\20210903-Mohana-C2H2-189K_0001_2_.ASC
************************************************************************
	3		4758
	3.01		4738
	3.02		4688
	3.03		4777
	3.04		4702
	3.05		4680
	3.06		4598
	3.07		4712
	3.08		4701
	3.09		4675
	3.1		4609
	3.11		4721
	3.12		4749
	3.13		4697
	3.14		4706
	3.15		4651
	3.16		4715
	3.17		4678
	3.18		4712
	3.19		4670
	3.2		4597
	3.21		4442
	3.22		4550
	3.23		4456
	3.24		4495
	3.25		4578
	3.26		4463
	3.27		4508
	3.28		4571
	3.29		4559
	3.3		4468
	3.31		4517
	3.32		4465
	3.33		4580
	3.34		4556
	3.35		4599
	3.36		4558
	3.37		4499
	3.38		4557
	3.39		4538
	3.4		4576
	3.41		4570
	3.42		4466
	3.43		4510
	3.44		4691
	3.45		4519
	3.46		4513
	3.47		4568
	3.48		4598
	3.49		4492
	3.5		4498
	3.51		4493
	3.52		4507
	3.53		4427
	3.54		4521
	3.55		4597
	3.56		4478
	3.57		4565
	3.58		4496
	3.59		4536
	3.6		4317
	3.61		4473
	3.62		4570
	3.63		4577
	3.64		4419
	3.65		4503
	3.66		4498
	3.67		4516
	3.68		4516
	3.69		4537
	3.7		4544
	3.71		4450
	3.72		4539
	3.73		4550
	3.74		4542
	3.75		4497
	3.76		4464
	3.77		4511
	3.78		4513
	3.79		4482
	3.8		4423
	3.81		4471
	3.82		4474
	3.83		4458
	3.84		4523
	3.85		4571
	3.86		4458
	3.87		4655
	3.88		4388
	3.89		4546
	3.9		4523
	3.91		4515
	3.92		4544
	3.93		4534
	3.94		4530
	3.95		4518
	3.96		4492
	3.97		4584
	3.98		4525
	3.99		4570
	4		4527
	4.01		4619
	4.02		4558
	4.03		4672
	4.04		4526
	4.05		4510
	4.06		4515
	4.07		4655
	4.08		4674
	4.09		4649
	4.1		4550
	4.11		4573
	4.12		4621
	4.13		4588
	4.14		4588
	4.15		4639
	4.16		4517
	4.17		4589
	4.18		4620
	4.19		4623
	4.2		4679
	4.21		4484
	4.22		4526
	4.23		4540
	4.24		4537
	4.25		4514
	4.26		4675
	4.27		4610
	4.28		4591
	4.29		4534
	4.3		4502
	4.31		4469
	4.32		4583
	4.33		4614
	4.34		4713
	4.35		4615
	4.36		4611
	4.37		4613
	4.38		4745
	4.39		4585
	4.4		4673
	4.41		4667
	4.42		4643
	4.43		4655
	4.44		4685
	4.45		4638
	4.46		4617
	4.47		4626
	4.48		4750
	4.49		4647
	4.5		4654
	4.51		4717
	4.52		4728
	4.53		4678
	4.54		4754
	4.55		4755
	4.56		4660
	4.57		4682
	4.58		4737
	4.59		4783
	4.6		4738
	4.61		4654
	4.62		4686
	4.63		4695
	4.64		4630
	4.65		4697
	4.66		4824
	4.67		4724
	4.68		4735
	4.69		4701
	4.7		4673
	4.71		4788
	4.72		4750
	4.73		4698
	4.74		4674
	4.75		4771
	4.76		4775
	4.77		4706
	4.78		4758
	4.79		4708
	4.8		4682
	4.81		4793
	4.82		4828
	4.83		4802
	4.84		4742
	4.85		4806
	4.86		4645
	4.87		4750
	4.88		4900
	4.89		4873
	4.9		4941
	4.91		4815
	4.92		4762
	4.93		4876
	4.94		4899
	4.95		4862
	4.96		4782
	4.97		4785
	4.98		4796
	4.99		4886
	5		4752
	5.01		4753
	5.02		4769
	5.03		4759
	5.04		4701
	5.05		4754
	5.06		4821
	5.07		4769
	5.08		4768
	5.09		4928
	5.1		4826
	5.11		4669
	5.12		4873
	5.13		4931
	5.14		4797
	5.15		4978
	5.16		4994
	5.17		4880
	5.18		4841
	5.19		5000
	5.2		4973
	5.21		4894
	5.22		4872
	5.23		5003
	5.24		5002
	5.25		4926
	5.26		4951
	5.27		5052
	5.28		4902
	5.29		4909
	5.3		5001
	5.31		4937
	5.32		4934
	5.33		5017
	5.34		4864
	5.35		4966
	5.36		5059
	5.37		5018
	5.38		5048
	5.39		4924
	5.4		4984
	5.41		5085
	5.42		5059
	5.43		5079
	5.44		5059
	5.45		5031
	5.46		5094
	5.47		5119
	5.48		5106
	5.49		4978
	5.5		5002
	5.51		5119
	5.52		5077
	5.53		5175
	5.54		5086
	5.55		5052
	5.56		5150
	5.57		5090
	5.58		5129
	5.59		5139
	5.6		5115
	5.61		5264
	5.62		5095
	5.63		5074
	5.64		5212
	5.65		5104
	5.66		5300
	5.67		5227
	5.68		5171
	5.69		5255
	5.7		5280
	5.71		5229
	5.72		5194
	5.73		5181
	5.74		5189
	5.75		5286
	5.76		5265
	5.77		5275
	5.78		5249
	5.79		5242
	5.8		5277
	5.81		5393
	5.82		5326
	5.83		5208
	5.84		5229
	5.85		5224
	5.86		5376
	5.87		5306
	5.88		5303
	5.89		5377
	5.9		5421
	5.91		5341
	5.92		5363
	5.93		5386
	5.94		5458
	5.95		5390
	5.96		5474
	5.97		5398
	5.98		5372
	5.99		5436
	6		5503
	6.01		5473
	6.02		5452
	6.03		5465
	6.04		5481
	6.05		5416
	6.06		5428
	6.07		5357
	6.08		5353
	6.09		5414
	6.1		5522
	6.11		5505
	6.12		5388
	6.13		5475
	6.14		5486
	6.15		5424
	6.16		5459
	6.17		5462
	6.18		5424
	6.19		5506
	6.2		5526
	6.21		5459
	6.22		5521
	6.23		5595
	6.24		5496
	6.25		5523
	6.26		5563
	6.27		5553
	6.28		5609
	6.29		5555
	6.3		5512
	6.31		5495
	6.32		5626
	6.33		5622
	6.34		5632
	6.35		5702
	6.36		5421
	6.37		5564
	6.38		5744
	6.39		5667
	6.4		5639
	6.41		5844
	6.42		5723
	6.43		5679
	6.44		5680
	6.45		5624
	6.46		5673
	6.47		5679
	6.48		5718
	6.49		5646
	6.5		5696
	6.51		5765
	6.52		5682
	6.53		5716
	6.54		5636
	6.55		5741
	6.56		5656
	6.57		5811
	6.58		5715
	6.59		5729
	6.6		5752
	6.61		5692
	6.62		5696
	6.63		5699
	6.64		5804
	6.65		5760
	6.66		5622
	6.67		5733
	6.68		5661
	6.69		5718
	6.7		5720
	6.71		5832
	6.72		5861
	6.73		5701
	6.74		5651
	6.75		5819
	6.76		5941
	6.77		5883
	6.78		5876
	6.79		5818
	6.8		5827
	6.81		5811
	6.82		5917
	6.83		5887
	6.84		5839
	6.85		5967
	6.86		5874
	6.87		5936
	6.88		5879
	6.89		5960
	6.9		5838
	6.91		5907
	6.92		5928
	6.93		6005
	6.94		5963
	6.95		6078
	6.96		6021
	6.97		6040
	6.98		6059
	6.99		6120
	7		6163
	7.01		6037
	7.02		6104
	7.03		6043
	7.04		6159
	7.05		6260
	7.06		6158
	7.07		6217
	7.08		6153
	7.09		6312
	7.1		6289
	7.11		6183
	7.12		6290
	7.13		6288
	7.14		6330
	7.15		6449
	7.16		6358
	7.17		6464
	7.18		6409
	7.19		6455
	7.2		6475
	7.21		6343
	7.22		6492
	7.23		6474
	7.24		6692
	7.25		6709
	7.26		6585
	7.27		6577
	7.28		6563
	7.29		6646
	7.3		6626
	7.31		6775
	7.32		6775
	7.33		6845
	7.34		7003
	7.35		7170
	7.36		7185
	7.37		7229
	7.38		7341
	7.39		7178
	7.4		7167
	7.41		7263
	7.42		7501
	7.43		7538
	7.44		7699
	7.45		7640
	7.46		7802
	7.47		7753
	7.48		7972
	7.49		8014
	7.5		8460
	7.51		8999
	7.52		9461
	7.53		9920
	7.54		10326
	7.55		10292
	7.56		10563
	7.57		10387
	7.58		9967
	7.59		9561
	7.6		8947
	7.61		8781
	7.62		8379
	7.63		8238
	7.64		8035
	7.65		8174
	7.66		8381
	7.67		8376
	7.68		8367
	7.69		8576
	7.7		8709
	7.71		8840
	7.72		8951
	7.73		9245
	7.74		9747
	7.75		9884
	7.76		10635
	7.77		10942
	7.78		11853
	7.79		12340
	7.8		13068
	7.81		13497
	7.82		13841
	7.83		14206
	7.84		14355
	7.85		13894
	7.86		12960
	7.87		11564
	7.88		10129
	7.89		9046
	7.9		8132
	7.91		7655
	7.92		7216
	7.93		7054
	7.94		6950
	7.95		6949
	7.96		6849
	7.97		6777
	7.98		6729
	7.99		6796
	8		6794
	8.01		6890
	8.02		6752
	8.03		6827
	8.04		6768
	8.05		6695
	8.06		6780
	8.07		6750
	8.08		6664
	8.09		6818
	8.1		6741
	8.11		6790
	8.12		6854
	8.13		6791
	8.14		6879
	8.15		6877
	8.16		7033
	8.17		6978
	8.18		7000
	8.19		6993
	8.2		6902
	8.21		6997
	8.22		6863
	8.23		6948
	8.24		6906
	8.25		6885
	8.26		7018
	8.27		6923
	8.28		6967
	8.29		6876
	8.3		6964
	8.31		6896
	8.32		6965
	8.33		6936
	8.34		6807
	8.35		7002
	8.36		7128
	8.37		7047
	8.38		7070
	8.39		7055
	8.4		7116
	8.41		6996
	8.42		7059
	8.43		7111
	8.44		7143
	8.45		7094
	8.46		7141
	8.47		7043
	8.48		7250
	8.49		7157
	8.5		7152
	8.51		7029
	8.52		7071
	8.53		7095
	8.54		7109
	8.55		7057
	8.56		7081
	8.57		7153
	8.58		7156
	8.59		7132
	8.6		7020
	8.61		6974
	8.62		7057
	8.63		7167
	8.64		7065
	8.65		7087
	8.66		7069
	8.67		7118
	8.68		7109
	8.69		6998
	8.7		7184
	8.71		6908
	8.72		6975
	8.73		7121
	8.74		7088
	8.75		6926
	8.76		7075
	8.77		7100
	8.78		7127
	8.79		7117
	8.8		7183
	8.81		7276
	8.82		7215
	8.83		7145
	8.84		7111
	8.85		7015
	8.86		7366
	8.87		7323
	8.88		7184
	8.89		7034
	8.9		7255
	8.91		7311
	8.92		7357
	8.93		7262
	8.94		7256
	8.95		7256
	8.96		7261
	8.97		7323
	8.98		7289
	8.99		7190
	9		7273
	9.01		7286
	9.02		7218
	9.03		7206
	9.04		7349
	9.05		7234
	9.06		7415
	9.07		7436
	9.08		7301
	9.09		7297
	9.1		7365
	9.11		7338
	9.12		7280
	9.13		7296
	9.14		7139
	9.15		7423
	9.16		7353
	9.17		7379
	9.18		7471
	9.19		7406
	9.2		7374
	9.21		7409
	9.22		7486
	9.23		7393
	9.24		7457
	9.25		7455
	9.26		7411
	9.27		7415
	9.28		7485
	9.29		7198
	9.3		7285
	9.31		7241
	9.32		7387
	9.33		7456
	9.34		7451
	9.35		7482
	9.36		7505
	9.37		7524
	9.38		7559
	9.39		7336
	9.4		7558
	9.41		7491
	9.42		7327
	9.43		7525
	9.44		7560
	9.45		7459
	9.46		7492
	9.47		7605
	9.48		7538
	9.49		7616
	9.5		7587
	9.51		7627
	9.52		7518
	9.53		7394
	9.54		7496
	9.55		7417
	9.56		7503
	9.57		7412
	9.58		7498
	9.59		7651
	9.6		7663
	9.61		7585
	9.62		7619
	9.63		7775
	9.64		7497
	9.65		7672
	9.66		7578
	9.67		7702
	9.68		7615
	9.69		7565
	9.7		7655
	9.71		7817
	9.72		7660
	9.73		7620
	9.74		7691
	9.75		7599
	9.76		7827
	9.77		7741
	9.78		7863
	9.79		7713
	9.8		7864
	9.81		7783
	9.82		7835
	9.83		7824
	9.84		8033
	9.85		7864
	9.86		7905
	9.87		8069
	9.88		7896
	9.89		8098
	9.9		7970
	9.91		7913
	9.92		8135
	9.93		8367
	9.94		8282
	9.95		8190
	9.96		8257
	9.97		8344
	9.98		8438
	9.99		8375
	10		8528
	10.01		8634
	10.02		8561
	10.03		8811
	10.04		8965
	10.05		9226
	10.06		9275
	10.07		9655
	10.08		9776
	10.09		9980
	10.1		10284
	10.11		10332
	10.12		10865
	10.13		11078
	10.14		11247
	10.15		11294
	10.16		11251
	10.17		11273
	10.18		11044
	10.19		10986
	10.2		10609
	10.21		10117
	10.22		9694
	10.23		9242
	10.24		8851
	10.25		8563
	10.26		8392
	10.27		8123
	10.28		8056
	10.29		8052
	10.3		7809
	10.31		7878
	10.32		8051
	10.33		7919
	10.34		8035
	10.35		7955
	10.36		7950
	10.37		7901
	10.38		7804
	10.39		7842
	10.4		7919
	10.41		7962
	10.42		7966
	10.43		7821
	10.44		7929
	10.45		7847
	10.46		7953
	10.47		7933
	10.48		8091
	10.49		8031
	10.5		7867
	10.51		8034
	10.52		7910
	10.53		7941
	10.54		8021
	10.55		7919
	10.56		7973
	10.57		8032
	10.58		7972
	10.59		7894
	10.6		8008
	10.61		7953
	10.62		7910
	10.63		7886
	10.64		8058
	10.65		8030
	10.66		8196
	10.67		8027
	10.68		7981
	10.69		7920
	10.7		7955
	10.71		7930
	10.72		8128
	10.73		7953
	10.74		8146
	10.75		8001
	10.76		8205
	10.77		8068
	10.78		8071
	10.79		8151
	10.8		8127
	10.81		8149
	10.82		8072
	10.83		8283
	10.84		8191
	10.85		8189
	10.86		8109
	10.87		8080
	10.88		8067
	10.89		8162
	10.9		8135
	10.91		8177
	10.92		8140
	10.93		8148
	10.94		8264
	10.95		8081
	10.96		8112
	10.97		8297
	10.98		8114
	10.99		8209
	11		8232
	11.01		8244
	11.02		8328
	11.03		8206
	11.04		8444
	11.05		8293
	11.06		8399
	11.07		8441
	11.08		8303
	11.09		8476
	11.1		8429
	11.11		8360
	11.12		8450
	11.13		8468
	11.14		8597
	11.15		8546
	11.16		8324
	11.17		8676
	11.18		8609
	11.19		8517
	11.2		8598
	11.21		8704
	11.22		8673
	11.23		8673
	11.24		8637
	11.25		8625
	11.26		8804
	11.27		8999
	11.28		8851
	11.29		9030
	11.3		9148
	11.31		9217
	11.32		9216
	11.33		9457
	11.34		9755
	11.35		9953
	11.36		10000
	11.37		10180
	11.38		10517
	11.39		11024
	11.4		11460
	11.41		11957
	11.42		12402
	11.43		12845
	11.44		13369
	11.45		13954
	11.46		13981
	11.47		14152
	11.48		13734
	11.49		13183
	11.5		12656
	11.51		11969
	11.52		11329
	11.53		10541
	11.54		10154
	11.55		9804
	11.56		9210
	11.57		8753
	11.58		8931
	11.59		8542
	11.6		8622
	11.61		8501
	11.62		8389
	11.63		8254
	11.64		8372
	11.65		8530
	11.66		8423
	11.67		8404
	11.68		8233
	11.69		8377
	11.7		8266
	11.71		8377
	11.72		8406
	11.73		8422
	11.74		8569
	11.75		8505
	11.76		8614
	11.77		8506
	11.78		8561
	11.79		8538
	11.8		8661
	11.81		8549
	11.82		8598
	11.83		8717
	11.84		8578
	11.85		8615
	11.86		8719
	11.87		8813
	11.88		8855
	11.89		8930
	11.9		9089
	11.91		9022
	11.92		9332
	11.93		9376
	11.94		9578
	11.95		9569
	11.96		9927
	11.97		10154
	11.98		10458
	11.99		10777
	12		11018
	12.01		11557
	12.02		11674
	12.03		12077
	12.04		11779
	12.05		11594
	12.06		11048
	12.07		10552
	12.08		9845
	12.09		9349
	12.1		9068
	12.11		8805
	12.12		8608
	12.13		8561
	12.14		8534
	12.15		8589
	12.16		8373
	12.17		8323
	12.18		8360
	12.19		8362
	12.2		8381
	12.21		8297
	12.22		8243
	12.23		8298
	12.24		8278
	12.25		8433
	12.26		8290
	12.27		8275
	12.28		8440
	12.29		8198
	12.3		8335
	12.31		8189
	12.32		8375
	12.33		8324
	12.34		8266
	12.35		8308
	12.36		8431
	12.37		8347
	12.38		8420
	12.39		8445
	12.4		8562
	12.41		8536
	12.42		8509
	12.43		8205
	12.44		8394
	12.45		8455
	12.46		8506
	12.47		8542
	12.48		8577
	12.49		8421
	12.5		8349
	12.51		8491
	12.52		8389
	12.53		8350
	12.54		8398
	12.55		8393
	12.56		8542
	12.57		8406
	12.58		8341
	12.59		8410
	12.6		8437
	12.61		8499
	12.62		8555
	12.63		8705
	12.64		8342
	12.65		8527
	12.66		8470
	12.67		8531
	12.68		8714
	12.69		8602
	12.7		8613
	12.71		8718
	12.72		8645
	12.73		8658
	12.74		8797
	12.75		8682
	12.76		8652
	12.77		8798
	12.78		8699
	12.79		8541
	12.8		8675
	12.81		8644
	12.82		8639
	12.83		8859
	12.84		8705
	12.85		8789
	12.86		8893
	12.87		8987
	12.88		9032
	12.89		9142
	12.9		9024
	12.91		9172
	12.92		9215
	12.93		9290
	12.94		9341
	12.95		9477
	12.96		9583
	12.97		9845
	12.98		9940
	12.99		10121
	13		10400
	13.01		10432
	13.02		10553
	13.03		10745
	13.04		11119
	13.05		11401
	13.06		11452
	13.07		11753
	13.08		11742
	13.09		12036
	13.1		12109
	13.11		12196
	13.12		11726
	13.13		11482
	13.14		11103
	13.15		10660
	13.16		10399
	13.17		10057
	13.18		9611
	13.19		9254
	13.2		9281
	13.21		9057
	13.22		9124
	13.23		8945
	13.24		8809
	13.25		8754
	13.26		8551
	13.27		8636
	13.28		8643
	13.29		8599
	13.3		8607
	13.31		8739
	13.32		8589
	13.33		8624
	13.34		8632
	13.35		8607
	13.36		8683
	13.37		8745
	13.38		8625
	13.39		8742
	13.4		8919
	13.41		8962
	13.42		8964
	13.43		9051
	13.44		9150
	13.45		9327
	13.46		9118
	13.47		9262
	13.48		9187
	13.49		8940
	13.5		9060
	13.51		8947
	13.52		8746
	13.53		8674
	13.54		8717
	13.55		8620
	13.56		8741
	13.57		8714
	13.58		8553
	13.59		8528
	13.6		8542
	13.61		8517
	13.62		8610
	13.63		8614
	13.64		8476
	13.65		8424
	13.66		8529
	13.67		8645
	13.68		8465
	13.69		8554
	13.7		8594
	13.71		8501
	13.72		8521
	13.73		8588
	13.74		8667
	13.75		8509
	13.76		8399
	13.77		8406
	13.78		8544
	13.79		8571
	13.8		8515
	13.81		8559
	13.82		8497
	13.83		8372
	13.84		8595
	13.85		8364
	13.86		8596
	13.87		8601
	13.88		8596
	13.89		8555
	13.9		8461
	13.91		8516
	13.92		8681
	13.93		8621
	13.94		8705
	13.95		8752
	13.96		8489
	13.97		8586
	13.98		8686
	13.99		8665
	14		8767
	14.01		8760
	14.02		8874
	14.03		8786
	14.04		8850
	14.05		9148
	14.06		9162
	14.07		9122
	14.08		8954
	14.09		9024
	14.1		9033
	14.11		8969
	14.12		8765
	14.13		8819
	14.14		8778
	14.15		8921
	14.16		8860
	14.17		8751
	14.18		8804
	14.19		8796
	14.2		8793
	14.21		8859
	14.22		8995
	14.23		8669
	14.24		8834
	14.25		8774
	14.26		8723
	14.27		8621
	14.28		8588
	14.29		8602
	14.3		8536
	14.31		8705
	14.32		8688
	14.33		8665
	14.34		8683
	14.35		8519
	14.36		8611
	14.37		8552
	14.38		8482
	14.39		8533
	14.4		8547
	14.41		8522
	14.42		8656
	14.43		8540
	14.44		8710
	14.45		8561
	14.46		8482
	14.47		8520
	14.48		8405
	14.49		8424
	14.5		8641
	14.51		8455
	14.52		8724
	14.53		8510
	14.54		8380
	14.55		8558
	14.56		8588
	14.57		8599
	14.58		8600
	14.59		8334
	14.6		8501
	14.61		8620
	14.62		8589
	14.63		8626
	14.64		8492
	14.65		8485
	14.66		8586
	14.67		8544
	14.68		8547
	14.69		8679
	14.7		8501
	14.71		8647
	14.72		8583
	14.73		8626
	14.74		8676
	14.75		8401
	14.76		8601
	14.77		8615
	14.78		8587
	14.79		8615
	14.8		8702
	14.81		8527
	14.82		8461
	14.83		8562
	14.84		8567
	14.85		8616
	14.86		8738
	14.87		8628
	14.88		8544
	14.89		8635
	14.9		8739
	14.91		8746
	14.92		8748
	14.93		8752
	14.94		8784
	14.95		8558
	14.96		8706
	14.97		8853
	14.98		8778
	14.99		8832
	15		8889
	15.01		8878
	15.02		8884
	15.03		8899
	15.04		8936
	15.05		9114
	15.06		8982
	15.07		8877
	15.08		9185
	15.09		9175
	15.1		9328
	15.11		9535
	15.12		9571
	15.13		9604
	15.14		9881
	15.15		10021
	15.16		10048
	15.17		10219
	15.18		10476
	15.19		10565
	15.2		10526
	15.21		10669
	15.22		10663
	15.23		10321
	15.24		10232
	15.25		10057
	15.26		9890
	15.27		9596
	15.28		9421
	15.29		9194
	15.3		9207
	15.31		9084
	15.32		9185
	15.33		9226
	15.34		9082
	15.35		9057
	15.36		9128
	15.37		9220
	15.38		9070
	15.39		9043
	15.4		9310
	15.41		9263
	15.42		9285
	15.43		9436
	15.44		9406
	15.45		9483
	15.46		9477
	15.47		9544
	15.48		9557
	15.49		9666
	15.5		9737
	15.51		9918
	15.52		9790
	15.53		9916
	15.54		10150
	15.55		10188
	15.56		10373
	15.57		10716
	15.58		10660
	15.59		11068
	15.6		11564
	15.61		11675
	15.62		12424
	15.63		12778
	15.64		13762
	15.65		14376
	15.66		15381
	15.67		16337
	15.68		18003
	15.69		18484
	15.7		19876
	15.71		21160
	15.72		22404
	15.73		23701
	15.74		25168
	15.75		26271
	15.76		27130
	15.77		27218
	15.78		26948
	15.79		26433
	15.8		24984
	15.81		22986
	15.82		20845
	15.83		18566
	15.84		16523
	15.85		14726
	15.86		13272
	15.87		12121
	15.88		11122
	15.89		10689
	15.9		10207
	15.91		9691
	15.92		9627
	15.93		9534
	15.94		9422
	15.95		9313
	15.96		9214
	15.97		9254
	15.98		9097
	15.99		8931
	16		9112
	16.01		9116
	16.02		9241
	16.03		9228
	16.04		9162
	16.05		9367
	16.06		9281
	16.07		9173
	16.08		9135
	16.09		9137
	16.1		9064
	16.11		9179
	16.12		9146
	16.13		9255
	16.14		9202
	16.15		9007
	16.16		9017
	16.17		9035
	16.18		8935
	16.19		8870
	16.2		8687
	16.21		8899
	16.22		9079
	16.23		9037
	16.24		9025
	16.25		9039
	16.26		8764
	16.27		8843
	16.28		8985
	16.29		9089
	16.3		8965
	16.31		9071
	16.32		9268
	16.33		8990
	16.34		9136
	16.35		9073
	16.36		9308
	16.37		9427
	16.38		9409
	16.39		9611
	16.4		9861
	16.41		9821
	16.42		9840
	16.43		10198
	16.44		10154
	16.45		10414
	16.46		10845
	16.47		11243
	16.48		11467
	16.49		11565
	16.5		11794
	16.51		11756
	16.52		11879
	16.53		11621
	16.54		11307
	16.55		10796
	16.56		10411
	16.57		10296
	16.58		9833
	16.59		9562
	16.6		9452
	16.61		9301
	16.62		9048
	16.63		9244
	16.64		9012
	16.65		9105
	16.66		8910
	16.67		8875
	16.68		8833
	16.69		8862
	16.7		8985
	16.71		8985
	16.72		8842
	16.73		8883
	16.74		8828
	16.75		8859
	16.76		8925
	16.77		8949
	16.78		8969
	16.79		8967
	16.8		8979
	16.81		8745
	16.82		8912
	16.83		8965
	16.84		8951
	16.85		8847
	16.86		8960
	16.87		8930
	16.88		8836
	16.89		9011
	16.9		8912
	16.91		8949
	16.92		8903
	16.93		8958
	16.94		8907
	16.95		8771
	16.96		8858
	16.97		8858
	16.98		8926
	16.99		8844
	17		8981
	17.01		8774
	17.02		8885
	17.03		8866
	17.04		8904
	17.05		8790
	17.06		8806
	17.07		8943
	17.08		8806
	17.09		8769
	17.1		8890
	17.11		8799
	17.12		8802
	17.13		8854
	17.14		8993
	17.15		9028
	17.16		8913
	17.17		9006
	17.18		8912
	17.19		8809
	17.2		8988
	17.21		8863
	17.22		9086
	17.23		8963
	17.24		8963
	17.25		9036
	17.26		8911
	17.27		8949
	17.28		8913
	17.29		8828
	17.3		9035
	17.31		9011
	17.32		8908
	17.33		8936
	17.34		8962
	17.35		8987
	17.36		8779
	17.37		8939
	17.38		8836
	17.39		9002
	17.4		8998
	17.41		8910
	17.42		9105
	17.43		9125
	17.44		9117
	17.45		9108
	17.46		9170
	17.47		9073
	17.48		9211
	17.49		9213
	17.5		9301
	17.51		9387
	17.52		9715
	17.53		9821
	17.54		9795
	17.55		10002
	17.56		10058
	17.57		10083
	17.58		10365
	17.59		10409
	17.6		10097
	17.61		10244
	17.62		10118
	17.63		10091
	17.64		9683
	17.65		9589
	17.66		9439
	17.67		9270
	17.68		9124
	17.69		9032
	17.7		8957
	17.71		8829
	17.72		8958
	17.73		8733
	17.74		8891
	17.75		8812
	17.76		8811
	17.77		8741
	17.78		8747
	17.79		8864
	17.8		8975
	17.81		8707
	17.82		8809
	17.83		8832
	17.84		8743
	17.85		8682
	17.86		8787
	17.87		8775
	17.88		8784
	17.89		8823
	17.9		8853
	17.91		8765
	17.92		8991
	17.93		8767
	17.94		8893
	17.95		8863
	17.96		8992
	17.97		8883
	17.98		8934
	17.99		8876
	18		9103
	18.01		8945
	18.02		8909
	18.03		8961
	18.04		8893
	18.05		9109
	18.06		9184
	18.07		9178
	18.08		9144
	18.09		9011
	18.1		9015
	18.11		8888
	18.12		8731
	18.13		8896
	18.14		8953
	18.15		8884
	18.16		8791
	18.17		8884
	18.18		8962
	18.19		8672
	18.2		8809
	18.21		8665
	18.22		8807
	18.23		8715
	18.24		8851
	18.25		8737
	18.26		8826
	18.27		8744
	18.28		8712
	18.29		8691
	18.3		8745
	18.31		8798
	18.32		8675
	18.33		8864
	18.34		8709
	18.35		8890
	18.36		8824
	18.37		8623
	18.38		8873
	18.39		8755
	18.4		8791
	18.41		8764
	18.42		8879
	18.43		8918
	18.44		8846
	18.45		8982
	18.46		9043
	18.47		9102
	18.48		8920
	18.49		9055
	18.5		9011
	18.51		9181
	18.52		9244
	18.53		9480
	18.54		9593
	18.55		9620
	18.56		9757
	18.57		9636
	18.58		9894
	18.59		9930
	18.6		10162
	18.61		10221
	18.62		10159
	18.63		10217
	18.64		10077
	18.65		10073
	18.66		9969
	18.67		9960
	18.68		9780
	18.69		9595
	18.7		9693
	18.71		9323
	18.72		9438
	18.73		9194
	18.74		9067
	18.75		9062
	18.76		9119
	18.77		8993
	18.78		8758
	18.79		8944
	18.8		8870
	18.81		8866
	18.82		8998
	18.83		8847
	18.84		8876
	18.85		8873
	18.86		9039
	18.87		9085
	18.88		9041
	18.89		9099
	18.9		9168
	18.91		9137
	18.92		9277
	18.93		9272
	18.94		9465
	18.95		9374
	18.96		9843
	18.97		9749
	18.98		10138
	18.99		10182
	19		10206
	19.01		10083
	19.02		10360
	19.03		10576
	19.04		10394
	19.05		10588
	19.06		10406
	19.07		10288
	19.08		10397
	19.09		10020
	19.1		9991
	19.11		9817
	19.12		9748
	19.13		9522
	19.14		9496
	19.15		9438
	19.16		9337
	19.17		9277
	19.18		9350
	19.19		9459
	19.2		9556
	19.21		9450
	19.22		9632
	19.23		9667
	19.24		9652
	19.25		9685
	19.26		9758
	19.27		9750
	19.28		9781
	19.29		9644
	19.3		9620
	19.31		9670
	19.32		9624
	19.33		9541
	19.34		9413
	19.35		9420
	19.36		9207
	19.37		9041
	19.38		8779
	19.39		8952
	19.4		8814
	19.41		8890
	19.42		8768
	19.43		8814
	19.44		8871
	19.45		8719
	19.46		8692
	19.47		8701
	19.48		8763
	19.49		8700
	19.5		8652
	19.51		8598
	19.52		8675
	19.53		8617
	19.54		8653
	19.55		8797
	19.56		8726
	19.57		8686
	19.58		8688
	19.59		8894
	19.6		8715
	19.61		8686
	19.62		8619
	19.63		8644
	19.64		8817
	19.65		8736
	19.66		8784
	19.67		8732
	19.68		8707
	19.69		8690
	19.7		8768
	19.71		8632
	19.72		8797
	19.73		8586
	19.74		8903
	19.75		8815
	19.76		8817
	19.77		8774
	19.78		8802
	19.79		9025
	19.8		8959
	19.81		9075
	19.82		9007
	19.83		9072
	19.84		9186
	19.85		9303
	19.86		9686
	19.87		9560
	19.88		9575
	19.89		9699
	19.9		9953
	19.91		10044
	19.92		10210
	19.93		10424
	19.94		10520
	19.95		10262
	19.96		10175
	19.97		10121
	19.98		10012
	19.99		10123
	20		9796
	20.01		9642
	20.02		9564
	20.03		9336
	20.04		9379
	20.05		8987
	20.06		9013
	20.07		8940
	20.08		8915
	20.09		8842
	20.1		8755
	20.11		8789
	20.12		8630
	20.13		8683
	20.14		8813
	20.15		8937
	20.16		8627
	20.17		8787
	20.18		8728
	20.19		8708
	20.2		8827
	20.21		8615
	20.22		8750
	20.23		8767
	20.24		8734
	20.25		8698
	20.26		8821
	20.27		8767
	20.28		8725
	20.29		8912
	20.3		8778
	20.31		8799
	20.32		8748
	20.33		8966
	20.34		8893
	20.35		8863
	20.36		8908
	20.37		8973
	20.38		9085
	20.39		8949
	20.4		8815
	20.41		8930
	20.42		8791
	20.43		8975
	20.44		8973
	20.45		8931
	20.46		8996
	20.47		8846
	20.48		9021
	20.49		8924
	20.5		8919
	20.51		8804
	20.52		8793
	20.53		8788
	20.54		8901
	20.55		8923
	20.56		8895
	20.57		8863
	20.58		8866
	20.59		8804
	20.6		8766
	20.61		8776
	20.62		8957
	20.63		8775
	20.64		8850
	20.65		9017
	20.66		8999
	20.67		9014
	20.68		9128
	20.69		9086
	20.7		9042
	20.71		9215
	20.72		9269
	20.73		9479
	20.74		9646
	20.75		9903
	20.76		10049
	20.77		10291
	20.78		10322
	20.79		10464
	20.8		10622
	20.81		10843
	20.82		10773
	20.83		10751
	20.84		10777
	20.85		10806
	20.86		10637
	20.87		10754
	20.88		10701
	20.89		10524
	20.9		10282
	20.91		10311
	20.92		10347
	20.93		10412
	20.94		10340
	20.95		10228
	20.96		10390
	20.97		10244
	20.98		10304
	20.99		10551
	21		10501
	21.01		10351
	21.02		10256
	21.03		10350
	21.04		10528
	21.05		10680
	21.06		10565
	21.07		10701
	21.08		10826
	21.09		10703
	21.1		10610
	21.11		10843
	21.12		10439
	21.13		10285
	21.14		10198
	21.15		10077
	21.16		9959
	21.17		9733
	21.18		9411
	21.19		9422
	21.2		9139
	21.21		9044
	21.22		8978
	21.23		8867
	21.24		8827
	21.25		8916
	21.26		8789
	21.27		8904
	21.28		8915
	21.29		8921
	21.3		8741
	21.31		8828
	21.32		9030
	21.33		8972
	21.34		9146
	21.35		9229
	21.36		9222
	21.37		9245
	21.38		9548
	21.39		9281
	21.4		9618
	21.41		9498
	21.42		9510
	21.43		9441
	21.44		9467
	21.45		9271
	21.46		9486
	21.47		9350
	21.48		9386
	21.49		9272
	21.5		9337
	21.51		9368
	21.52		9387
	21.53		9324
	21.54		9201
	21.55		9472
	21.56		9392
	21.57		9541
	21.58		9557
	21.59		9546
	21.6		9520
	21.61		9519
	21.62		9573
	21.63		9593
	21.64		9684
	21.65		9714
	21.66		9840
	21.67		9762
	21.68		9714
	21.69		9578
	21.7		9901
	21.71		9937
	21.72		10015
	21.73		10143
	21.74		10110
	21.75		10191
	21.76		10331
	21.77		10244
	21.78		10341
	21.79		10274
	21.8		10313
	21.81		10132
	21.82		10058
	21.83		10047
	21.84		10083
	21.85		9824
	21.86		9960
	21.87		9913
	21.88		9958
	21.89		9948
	21.9		9963
	21.91		10212
	21.92		10138
	21.93		10013
	21.94		10206
	21.95		10244
	21.96		10274
	21.97		9989
	21.98		10094
	21.99		10045
	22		10099
	22.01		9971
	22.02		9661
	22.03		9756
	22.04		9826
	22.05		9595
	22.06		9497
	22.07		9522
	22.08		9515
	22.09		9370
	22.1		9254
	22.11		9016
	22.12		9042
	22.13		9071
	22.14		9176
	22.15		9046
	22.16		8985
	22.17		9054
	22.18		9036
	22.19		9126
	22.2		9052
	22.21		9185
	22.22		9054
	22.23		9181
	22.24		9194
	22.25		9350
	22.26		9302
	22.27		9473
	22.28		9564
	22.29		9518
	22.3		9728
	22.31		9781
	22.32		9577
	22.33		9663
	22.34		9730
	22.35		9841
	22.36		9914
	22.37		9855
	22.38		9775
	22.39		9717
	22.4		9629
	22.41		9567
	22.42		9674
	22.43		9696
	22.44		9353
	22.45		9373
	22.46		9318
	22.47		9416
	22.48		9300
	22.49		9220
	22.5		9256
	22.51		9186
	22.52		9238
	22.53		9277
	22.54		9089
	22.55		8999
	22.56		9096
	22.57		8921
	22.58		8805
	22.59		9001
	22.6		8874
	22.61		8804
	22.62		9003
	22.63		8867
	22.64		8870
	22.65		8631
	22.66		8794
	22.67		8823
	22.68		8712
	22.69		9079
	22.7		8827
	22.71		8911
	22.72		8859
	22.73		8849
	22.74		8879
	22.75		8961
	22.76		8992
	22.77		8976
	22.78		8910
	22.79		8927
	22.8		8923
	22.81		8905
	22.82		8960
	22.83		9070
	22.84		9061
	22.85		9109
	22.86		9117
	22.87		9210
	22.88		9091
	22.89		9221
	22.9		9624
	22.91		9529
	22.92		9498
	22.93		9341
	22.94		9446
	22.95		9519
	22.96		9427
	22.97		9586
[truncated: 168,338 more rows]

## Sheet: C2H2 - 189K sorption
21/09/03	19:13:26	20210903-Mohana-C2H2-189K			試料管リーク量：0.005Pa/min	0
18-218	BELSORP 18	1.2
0.052	42.8	29.5605	100	C2H2	50	189	761.315	0.162	25.7755	29.5773	0
0.0516	0	0
33
3.76415	0.04119	0.04119	761.315	3.38205	42.8	3.40827
11.5004	0.10619	0.1065	761.315	13.7715	42.8	13.8783
11.6774	0.12511	0.12537	761.315	24.3345	42.8	24.5232
11.5309	0.14526	0.14556	761.315	34.7443	42.8	35.0136
11.6408	0.1853	0.18566	761.315	45.2053	42.8	45.5558
11.653	0.36316	0.36413	761.315	55.4275	42.8	55.8572
11.9937	0.95308	0.95553	761.315	65.1606	42.8	65.6657
12.5684	2.41126	2.41816	761.315	73.5345	42.8	74.1045
13.9415	4.44838	4.45979	761.315	80.9303	42.8	81.5577
15.9555	6.40505	6.42202	761.315	88.4253	42.8	89.1108
17.8412	7.36947	7.38984	761.315	97.386	42.8	98.141
18.958	8.08772	8.11268	761.315	106.864	42.8	107.693
30.9683	12.7515	12.7668	761.315	120.568	42.8	121.503
35.6777	22.4549	22.5109	761.315	126.521	42.8	127.502
45.2794	34.363	34.4469	761.315	128.929	42.8	129.928
57.2154	46.8417	46.9577	761.315	130.451	42.8	131.463
92.3563	72.7572	72.925	761.315	131.879	42.8	132.901
118.299	98.8741	99.0984	761.315	132.962	42.8	133.992
144.621	125.218	125.531	761.315	133.817	42.8	134.855
170.997	151.651	151.971	761.315	134.474	42.8	135.517
197.361	178.015	178.461	761.315	135.157	42.8	136.205
223.969	204.501	205.051	761.315	135.749	42.8	136.801
280.595	248.685	249.21	761.315	136.372	42.8	137.429
324.983	292.9	293.633	761.315	137.126	42.8	138.189
369.358	337.184	337.933	761.315	137.701	42.8	138.769
413.766	381.452	382.367	761.315	138.368	42.8	139.441
458.103	425.813	426.771	761.315	138.771	42.8	139.847
502.537	470.125	471.224	761.315	139.247	42.8	140.327
546.789	514.279	515.469	761.315	139.755	42.8	140.839
591.449	558.555	559.857	761.315	140.423	42.8	141.511
635.633	602.684	604.051	761.315	141.101	42.8	142.195
717.581	668.68	670.175	761.315	142.247	42.8	143.35
783.76	734.022	735.8	761.315	144.392	42.8	145.511
11						0
622.756	668.115	669.583	761.315	143.622	42.8	144.735
556.76	601.818	603.227	761.315	143.593	42.8	144.706
490.02	535.376	536.603	761.315	143.366	42.8	144.478
423.531	468.966	470.09	761.315	143.146	42.8	144.256
357.016	402.488	403.452	761.315	142.96	42.8	144.069
290.337	336.041	336.871	761.315	142.621	42.8	143.726
223.847	269.63	270.325	761.315	142.24	42.8	143.343
157.064	203.085	203.581	761.315	141.784	42.8	142.883
90.6231	136.693	137.035	761.315	141.302	42.8	142.397
61.5433	92.4616	92.7286	761.315	140.727	42.8	141.817
17.3957	48.7214	48.8241	761.315	139.507	42.8	140.588

## Sheet: CO2 - 195K sorption
Ads		Des
0.000442	2.23768	0.89798	153.792
0.000846	7.14376	0.8402	153.167
0.000891	12.3745	0.78022	152.475
0.000926	17.6135	0.72256	151.694
0.000958	22.8581	0.66494	150.731
0.000992	28.0968	0.60813	149.072
0.00105	33.3112	0.55514	143.929
0.00132	38.3391	0.5129	129.12
0.00216	42.8545	0.47881	106.842
0.00365	46.8069	0.42546	101.925
0.00562	50.489	0.36878	100.076
0.00669	55.0668	0.312	98.3002
0.00786	59.5247	0.25547	96.3343
0.01	63.1273	0.19917	93.9762
0.01947	70.6083	0.16005	91.9621
0.03179	75.4464	0.1214	89.4917
0.04564	78.9546	0.08381	86.0843
0.06047	81.6682	0.05807	82.6507
0.08636	85.0253	0.03429	77.648
0.11313	87.591	0.01995	72.2195
0.14044	89.5927	0.01309	67.739
0.16815	91.2961	0.00954	63.9371
0.19611	92.7169	0.00575	52.5118
0.22427	94.0219	0.00329	46.6756
0.25256	95.1844	0.00205	43.151
0.28654	96.4912	0.00149	40.5219
0.32062	97.7185	0.00119	38.3839
0.35483	98.8429	0.00101	36.552
0.38904	99.9987	0.000891	34.9108
0.42329	101.061
0.45749	102.201
0.49174	103.252
0.52454	105.748
0.54719	117.354
0.56786	130.672
0.59304	139.933
0.62257	145.37
0.65488	148.297
0.68859	149.95
0.723	150.987
0.75765	151.738
0.79242	152.437
0.83334	152.816
0.87404	153.429
0.91493	153.764
0.95581	154.238

## Sheet: N2 - 77K sorption
21/09/05	1 day, 17:14:57	20210904-Mohana-N2-77K			試料管リーク量：0.006Pa/min	0
18-218	BELSORP 18	1.2
0.052	42.8	43.4787	100	N2	50	77	761.315	0.162	25.7719	43.6409	0
0.0516	0	0
37
3.76337	0.00768	0.00745	761.315	3.43091	42.8	3.45751
11.4797	0.01502	0.01508	761.315	13.9193	42.8	14.0272
11.5895	0.01728	0.01752	761.315	24.5107	42.8	24.7007
11.6567	0.01905	0.0194	761.315	35.1622	42.8	35.4348
11.5905	0.02179	0.02154	761.315	45.7496	42.8	46.1043
11.5407	0.02521	0.02515	761.315	56.2882	42.8	56.7246
11.5753	0.03101	0.03105	761.315	66.8508	42.8	67.3691
11.4125	0.04229	0.04236	761.315	77.2489	42.8	77.8477
11.6261	0.06383	0.06391	761.315	87.8132	42.8	88.494
11.6567	0.15353	0.15394	761.315	98.26	42.8	99.0217
11.6567	1.57458	1.57855	761.315	106.167	42.8	106.99
13.1579	4.66422	4.6771	761.315	111.065	42.8	111.926
16.1727	10.0699	10.0944	761.315	111.611	42.8	112.476
32.8638	20.9939	21.0244	761.315	112.286	42.8	113.157
43.9962	32.0399	32.1314	761.315	112.914	42.8	113.79
55.0534	43.1164	43.269	761.315	113.434	42.8	114.313
88.7163	65.3793	65.5746	761.315	113.884	42.8	114.767
110.888	87.5506	87.8191	761.315	114.353	42.8	115.239
133.219	109.827	110.094	761.315	114.677	42.8	115.566
155.529	132.113	132.43	761.315	114.988	42.8	115.879
177.952	154.4	154.797	761.315	115.345	42.8	116.239
200.342	176.736	177.188	761.315	115.605	42.8	116.501
222.672	199.005	199.5	761.315	115.903	42.8	116.802
275.042	236.116	236.696	761.315	116.101	42.8	117.001
312.328	273.245	273.868	761.315	116.264	42.8	117.165
349.536	310.314	311.089	761.315	116.491	42.8	117.394
386.753	347.37	348.224	761.315	116.655	42.8	117.559
424.02	384.359	385.237	761.315	116.981	42.8	117.887
460.881	421.244	422.258	761.315	117.277	42.8	118.186
497.95	458.191	459.264	761.315	117.417	42.8	118.328
535.109	495.102	496.247	761.315	117.68	42.8	118.592
571.921	531.923	533.102	761.315	117.87	42.8	118.784
608.873	568.735	570.121	761.315	118.081	42.8	118.996
645.844	605.677	607.036	761.315	117.918	42.8	118.832
720.657	660.631	662.175	761.315	118.408	42.8	119.326
775.509	714.176	715.739	761.315	121.101	42.8	122.04
829.773	727.901	729.464	761.315	199.557	42.8	201.104
12						0
616.508	713.535	715.122	761.315	123.298	42.8	124.254
602.166	659.801	661.302	761.315	121.306	42.8	122.247
548.262	604.442	605.858	761.315	122.107	42.8	123.053
492.805	548.993	550.256	761.315	122.871	42.8	123.823
437.208	493.323	494.507	761.315	123.858	42.8	124.818
381.479	437.599	438.636	761.315	124.771	42.8	125.739
325.54	381.747	382.668	761.315	125.67	42.8	126.644
269.712	325.929	326.742	761.315	126.441	42.8	127.421
213.463	269.842	270.499	761.315	127.227	42.8	128.213
157.397	213.805	214.342	761.315	127.893	42.8	128.885
100.977	157.58	157.97	761.315	128.48	42.8	129.476
82.3328	120.032	120.359	761.315	128.833	42.8	129.832
