# Supplementary material for: Reversible transformations between the non-porous phases of a flexible coordination network enabled by transient porosity
Source: Nat Chem. 2023 Feb 13;15(4):542–9. doi: 10.1038/s41557-022-01128-3 (PMC10070188; doi:10.1038/s41557-022-01128-3)
Supplement: Source Data Fig. 6 — CIF file for the computation model used to create the graphics in Fig. 6. [file 41557_2022_1128_MOESM18_ESM.txt]

c:\users\dominic.castell\desktop\figure 6\C_-1_516911_2_722595_15_458210.txt
************************************************************************
color: red: 1, green: 1, blue: 1, alpha: 1, style: 31, label: C  -1.516911   2.722595  15.458210, active: 1, visible: 1, selected: 0, labelled: 0
cell_edges: a:    1.000   0.000   0.000, b:    0.000   1.000   0.000, c:    0.000   0.000   1.000, origin:    0.000   0.000   0.000, box: min:    0.000   0.000   0.000, max:    1.000   1.000   1.000, color: red: 1, green: 1, blue: 1, alpha: 1, style: 1, label: , active: 1, visible: 0, selected: 0, labelled: 1
default_style: 1
, default_atom_colorer_type: By Element
, default_bond_colorer_type: By Atom Colour
, default_atom_labeller_type: By Atom Label
, default_bond_labeller_type: Fixed Label
, style_settings_:  (GraphicsCrystalStyle)
    non_hydrogen_atoms (GraphicsObjectStyle)
        style (GraphicsObject::RenderingStyle)
            enumerator: 1 
        colour_mode (GraphicsObjectStyleSettings::ColorMode)
            enumerator: 202 
        colour (RGBA)
            red: 1             green: 1             blue: 1             alpha: 1 

    hydrogen_atoms (GraphicsObjectStyle)
        style (GraphicsObject::RenderingStyle)
            enumerator: 1 
        colour_mode (GraphicsObjectStyleSettings::ColorMode)
            enumerator: 202 
        colour (RGBA)
            red: 1             green: 1             blue: 1             alpha: 1 

    bonds (GraphicsObjectStyle)
        style (GraphicsObject::RenderingStyle)
            enumerator: 1 
        colour_mode (GraphicsObjectStyleSettings::ColorMode)
            enumerator: 301 
        colour (RGBA)
            red: 1             green: 1             blue: 1             alpha: 1 

    hanging_contacts (GraphicsObjectStyle)
        style (GraphicsObject::RenderingStyle)
            enumerator: 1 
        colour_mode (GraphicsObjectStyleSettings::ColorMode)
            enumerator: 101 
        colour (RGBA)
            red: 1             green: 0             blue: 0             alpha: 1 

    expanded_contacts (GraphicsObjectStyle)
        style (GraphicsObject::RenderingStyle)
            enumerator: 1 
        colour_mode (GraphicsObjectStyleSettings::ColorMode)
            enumerator: 101 
        colour (RGBA)
            red: 0             green: 1             blue: 1             alpha: 1 

    cells (GraphicsObjectStyle)
        style (GraphicsObject::RenderingStyle)
            enumerator: 1 
        colour_mode (GraphicsObjectStyleSettings::ColorMode)
            enumerator: 101 
        colour (RGBA)
            red: 1             green: 1             blue: 1             alpha: 1 

    centroids (GraphicsObjectStyle)
        style (GraphicsObject::RenderingStyle)
            enumerator: 8 
        colour_mode (GraphicsObjectStyleSettings::ColorMode)
            enumerator: 101 
        colour (RGBA)
            red: 1             green: 0             blue: 0             alpha: 0.5 

    planes (GraphicsObjectStyle)
        style (GraphicsObject::RenderingStyle)
            enumerator: 8 
        colour_mode (GraphicsObjectStyleSettings::ColorMode)
            enumerator: 101 
        colour (RGBA)
            red: 1             green: 0             blue: 0             alpha: 0.5 

    distances (GraphicsMonitorStyleSettings)
        style (GraphicsObject::RenderingStyle)
            enumerator: 1 
        colour_mode (GraphicsObjectStyleSettings::ColorMode)
            enumerator: 101 
        colour (RGBA)
            red: 0             green: 1             blue: 0             alpha: 1 
        line_width: 0.02 
    angles (GraphicsMonitorStyleSettings)
        style (GraphicsObject::RenderingStyle)
            enumerator: 1 
        colour_mode (GraphicsObjectStyleSettings::ColorMode)
            enumerator: 101 
        colour (RGBA)
            red: 0             green: 1             blue: 0             alpha: 1 
        line_width: 0.02 
    torsions (GraphicsMonitorStyleSettings)
        style (GraphicsObject::RenderingStyle)
            enumerator: 1 
        colour_mode (GraphicsObjectStyleSettings::ColorMode)
            enumerator: 101 
        colour (RGBA)
            red: 0             green: 1             blue: 0             alpha: 1 
        line_width: 0.02 


orientation:    0.000  -0.000   1.000 -22.820
  -1.000   0.000   0.000   1.614
  -0.000  -1.000   0.000  14.637
   0.000   0.000   0.000   1.000

rotation_centre:    1.614  14.637  22.820
show_slicing_bounds: 1
graphics atoms: 
0: element: C, formal_charge: 0, radius: 0.680, label: C, site: orth:   -1.517   2.723  15.458, frac:   -1.517   2.723  15.458, sof: 1.000, uncertainty: <zero handle>, atomic displacement parameters: <zero handle>
1: element: O, formal_charge: 0, radius: 0.680, label: O, site: orth:   -0.739   2.097  14.842, frac:   -0.739   2.097  14.842, sof: 1.000, uncertainty: <zero handle>, atomic displacement parameters: <zero handle>
2: element: O, formal_charge: 0, radius: 0.680, label: O, site: orth:   -2.308   3.305  16.101, frac:   -2.308   3.305  16.101, sof: 1.000, uncertainty: <zero handle>, atomic displacement parameters: <zero handle>
3: element: C, formal_charge: 0, radius: 0.680, label: C, site: orth:   -4.780   2.661  38.192, frac:   -4.780   2.661  38.192, sof: 1.000, uncertainty: <zero handle>, atomic displacement parameters: <zero handle>
4: element: O, formal_charge: 0, radius: 0.680, label: O, site: orth:   -4.002   2.035  37.575, frac:   -4.002   2.035  37.575, sof: 1.000, uncertainty: <zero handle>, atomic displacement parameters: <zero handle>
5: element: O, formal_charge: 0, radius: 0.680, label: O, site: orth:   -5.571   3.243  38.834, frac:   -5.571   3.243  38.834, sof: 1.000, uncertainty: <zero handle>, atomic displacement parameters: <zero handle>
6: element: C, formal_charge: 0, radius: 0.680, label: C, site: orth:   -1.507  17.258  15.458, frac:   -1.507  17.258  15.458, sof: 1.000, uncertainty: <zero handle>, atomic displacement parameters: <zero handle>
7: element: O, formal_charge: 0, radius: 0.680, label: O, site: orth:   -0.729  16.632  14.842, frac:   -0.729  16.632  14.842, sof: 1.000, uncertainty: <zero handle>, atomic displacement parameters: <zero handle>
8: element: O, formal_charge: 0, radius: 0.680, label: O, site: orth:   -2.298  17.841  16.101, frac:   -2.298  17.841  16.101, sof: 1.000, uncertainty: <zero handle>, atomic displacement parameters: <zero handle>
9: element: C, formal_charge: 0, radius: 0.680, label: C, site: orth:   -4.770  17.196  38.192, frac:   -4.770  17.196  38.192, sof: 1.000, uncertainty: <zero handle>, atomic displacement parameters: <zero handle>
10: element: O, formal_charge: 0, radius: 0.680, label: O, site: orth:   -3.992  16.571  37.575, frac:   -3.992  16.571  37.575, sof: 1.000, uncertainty: <zero handle>, atomic displacement parameters: <zero handle>
11: element: O, formal_charge: 0, radius: 0.680, label: O, site: orth:   -5.561  17.779  38.834, frac:   -5.561  17.779  38.834, sof: 1.000, uncertainty: <zero handle>, atomic displacement parameters: <zero handle>
12: element: C, formal_charge: 0, radius: 0.680, label: C, site: orth:  -11.493   2.723  15.458, frac:  -11.493   2.723  15.458, sof: 1.000, uncertainty: <zero handle>, atomic displacement parameters: <zero handle>
13: element: O, formal_charge: 0, radius: 0.680, label: O, site: orth:  -10.716   2.097  14.842, frac:  -10.716   2.097  14.842, sof: 1.000, uncertainty: <zero handle>, atomic displacement parameters: <zero handle>
14: element: O, formal_charge: 0, radius: 0.680, label: O, site: orth:  -12.284   3.305  16.101, frac:  -12.284   3.305  16.101, sof: 1.000, uncertainty: <zero handle>, atomic displacement parameters: <zero handle>
15: element: C, formal_charge: 0, radius: 0.680, label: C, site: orth:  -14.756   2.661  38.192, frac:  -14.756   2.661  38.192, sof: 1.000, uncertainty: <zero handle>, atomic displacement parameters: <zero handle>
16: element: O, formal_charge: 0, radius: 0.680, label: O, site: orth:  -13.978   2.035  37.575, frac:  -13.978   2.035  37.575, sof: 1.000, uncertainty: <zero handle>, atomic displacement parameters: <zero handle>
17: element: O, formal_charge: 0, radius: 0.680, label: O, site: orth:  -15.547   3.243  38.834, frac:  -15.547   3.243  38.834, sof: 1.000, uncertainty: <zero handle>, atomic displacement parameters: <zero handle>
18: element: C, formal_charge: 0, radius: 0.680, label: C, site: orth:  -11.483  17.258  15.458, frac:  -11.483  17.258  15.458, sof: 1.000, uncertainty: <zero handle>, atomic displacement parameters: <zero handle>
19: element: O, formal_charge: 0, radius: 0.680, label: O, site: orth:  -10.706  16.632  14.842, frac:  -10.706  16.632  14.842, sof: 1.000, uncertainty: <zero handle>, atomic displacement parameters: <zero handle>
20: element: O, formal_charge: 0, radius: 0.680, label: O, site: orth:  -12.274  17.841  16.101, frac:  -12.274  17.841  16.101, sof: 1.000, uncertainty: <zero handle>, atomic displacement parameters: <zero handle>
21: element: C, formal_charge: 0, radius: 0.680, label: C, site: orth:  -14.746  17.196  38.192, frac:  -14.746  17.196  38.192, sof: 1.000, uncertainty: <zero handle>, atomic displacement parameters: <zero handle>
22: element: O, formal_charge: 0, radius: 0.680, label: O, site: orth:  -13.968  16.571  37.575, frac:  -13.968  16.571  37.575, sof: 1.000, uncertainty: <zero handle>, atomic displacement parameters: <zero handle>
23: element: O, formal_charge: 0, radius: 0.680, label: O, site: orth:  -15.537  17.779  38.834, frac:  -15.537  17.779  38.834, sof: 1.000, uncertainty: <zero handle>, atomic displacement parameters: <zero handle>
24: element: C, formal_charge: 0, radius: 0.680, label: C, site: orth:    8.459   2.723  15.458, frac:    8.459   2.723  15.458, sof: 1.000, uncertainty: <zero handle>, atomic displacement parameters: <zero handle>
25: element: O, formal_charge: 0, radius: 0.680, label: O, site: orth:    9.237   2.097  14.842, frac:    9.237   2.097  14.842, sof: 1.000, uncertainty: <zero handle>, atomic displacement parameters: <zero handle>
26: element: O, formal_charge: 0, radius: 0.680, label: O, site: orth:    7.668   3.305  16.101, frac:    7.668   3.305  16.101, sof: 1.000, uncertainty: <zero handle>, atomic displacement parameters: <zero handle>
27: element: C, formal_charge: 0, radius: 0.680, label: C, site: orth:    5.197   2.661  38.192, frac:    5.197   2.661  38.192, sof: 1.000, uncertainty: <zero handle>, atomic displacement parameters: <zero handle>
28: element: O, formal_charge: 0, radius: 0.680, label: O, site: orth:    5.974   2.035  37.575, frac:    5.974   2.035  37.575, sof: 1.000, uncertainty: <zero handle>, atomic displacement parameters: <zero handle>
29: element: O, formal_charge: 0, radius: 0.680, label: O, site: orth:    4.406   3.243  38.834, frac:    4.406   3.243  38.834, sof: 1.000, uncertainty: <zero handle>, atomic displacement parameters: <zero handle>
30: element: C, formal_charge: 0, radius: 0.680, label: C, site: orth:    8.469  17.258  15.458, frac:    8.469  17.258  15.458, sof: 1.000, uncertainty: <zero handle>, atomic displacement parameters: <zero handle>
31: element: O, formal_charge: 0, radius: 0.680, label: O, site: orth:    9.247  16.632  14.842, frac:    9.247  16.632  14.842, sof: 1.000, uncertainty: <zero handle>, atomic displacement parameters: <zero handle>
32: element: O, formal_charge: 0, radius: 0.680, label: O, site: orth:    7.678  17.841  16.101, frac:    7.678  17.841  16.101, sof: 1.000, uncertainty: <zero handle>, atomic displacement parameters: <zero handle>
33: element: C, formal_charge: 0, radius: 0.680, label: C, site: orth:    5.207  17.196  38.192, frac:    5.207  17.196  38.192, sof: 1.000, uncertainty: <zero handle>, atomic displacement parameters: <zero handle>
34: element: O, formal_charge: 0, radius: 0.680, label: O, site: orth:    5.984  16.571  37.575, frac:    5.984  16.571  37.575, sof: 1.000, uncertainty: <zero handle>, atomic displacement parameters: <zero handle>
35: element: O, formal_charge: 0, radius: 0.680, label: O, site: orth:    4.415  17.779  38.834, frac:    4.415  17.779  38.834, sof: 1.000, uncertainty: <zero handle>, atomic displacement parameters: <zero handle>
36: element: Co, formal_charge: 0, radius: 1.260, label: Co, site: orth:    2.108   4.362  14.194, frac:    2.108   4.362  14.194, sof: 1.000, uncertainty: <zero handle>, atomic displacement parameters: <zero handle>
37: element: Co, formal_charge: 0, radius: 1.260, label: Co, site: orth:   -1.155   4.300  36.927, frac:   -1.155   4.300  36.927, sof: 1.000, uncertainty: <zero handle>, atomic displacement parameters: <zero handle>
38: element: Co, formal_charge: 0, radius: 1.260, label: Co, site: orth:    2.118  18.897  14.194, frac:    2.118  18.897  14.194, sof: 1.000, uncertainty: <zero handle>, atomic displacement parameters: <zero handle>
39: element: Co, formal_charge: 0, radius: 1.260, label: Co, site: orth:   -1.145  18.835  36.927, frac:   -1.145  18.835  36.927, sof: 1.000, uncertainty: <zero handle>, atomic displacement parameters: <zero handle>
40: element: Co, formal_charge: 0, radius: 1.260, label: Co, site: orth:   -7.868   4.362  14.194, frac:   -7.868   4.362  14.194, sof: 1.000, uncertainty: <zero handle>, atomic displacement parameters: <zero handle>
41: element: Co, formal_charge: 0, radius: 1.260, label: Co, site: orth:  -11.131   4.300  36.927, frac:  -11.131   4.300  36.927, sof: 1.000, uncertainty: <zero handle>, atomic displacement parameters: <zero handle>
42: element: Co, formal_charge: 0, radius: 1.260, label: Co, site: orth:   -7.858  18.897  14.194, frac:   -7.858  18.897  14.194, sof: 1.000, uncertainty: <zero handle>, atomic displacement parameters: <zero handle>
43: element: Co, formal_charge: 0, radius: 1.260, label: Co, site: orth:  -11.121  18.835  36.927, frac:  -11.121  18.835  36.927, sof: 1.000, uncertainty: <zero handle>, atomic displacement parameters: <zero handle>
44: element: Co, formal_charge: 0, radius: 1.260, label: Co, site: orth:   12.084   4.362  14.194, frac:   12.084   4.362  14.194, sof: 1.000, uncertainty: <zero handle>, atomic displacement parameters: <zero handle>
45: element: Co, formal_charge: 0, radius: 1.260, label: Co, site: orth:    8.822   4.300  36.927, frac:    8.822   4.300  36.927, sof: 1.000, uncertainty: <zero handle>, atomic displacement parameters: <zero handle>
46: element: Co, formal_charge: 0, radius: 1.260, label: Co, site: orth:   12.094  18.897  14.194, frac:   12.094  18.897  14.194, sof: 1.000, uncertainty: <zero handle>, atomic displacement parameters: <zero handle>
47: element: Co, formal_charge: 0, radius: 1.260, label: Co, site: orth:    8.832  18.835  36.927, frac:    8.832  18.835  36.927, sof: 1.000, uncertainty: <zero handle>, atomic displacement parameters: <zero handle>
48: element: O, formal_charge: 0, radius: 0.680, label: O, site: orth:    1.061   5.780  13.335, frac:    1.061   5.780  13.335, sof: 1.000, uncertainty: <zero handle>, atomic displacement parameters: <zero handle>
49: element: O, formal_charge: 0, radius: 0.680, label: O, site: orth:   -2.202   5.719  36.068, frac:   -2.202   5.719  36.068, sof: 1.000, uncertainty: <zero handle>, atomic displacement parameters: <zero handle>
50: element: O, formal_charge: 0, radius: 0.680, label: O, site: orth:    1.071  20.316  13.335, frac:    1.071  20.316  13.335, sof: 1.000, uncertainty: <zero handle>, atomic displacement parameters: <zero handle>
51: element: O, formal_charge: 0, radius: 0.680, label: O, site: orth:   -2.192  20.254  36.068, frac:   -2.192  20.254  36.068, sof: 1.000, uncertainty: <zero handle>, atomic displacement parameters: <zero handle>
52: element: O, formal_charge: 0, radius: 0.680, label: O, site: orth:   -8.916   5.780  13.335, frac:   -8.916   5.780  13.335, sof: 1.000, uncertainty: <zero handle>, atomic displacement parameters: <zero handle>
53: element: O, formal_charge: 0, radius: 0.680, label: O, site: orth:  -12.178   5.719  36.068, frac:  -12.178   5.719  36.068, sof: 1.000, uncertainty: <zero handle>, atomic displacement parameters: <zero handle>
54: element: O, formal_charge: 0, radius: 0.680, label: O, site: orth:   -8.906  20.316  13.335, frac:   -8.906  20.316  13.335, sof: 1.000, uncertainty: <zero handle>, atomic displacement parameters: <zero handle>
55: element: O, formal_charge: 0, radius: 0.680, label: O, site: orth:  -12.168  20.254  36.068, frac:  -12.168  20.254  36.068, sof: 1.000, uncertainty: <zero handle>, atomic displacement parameters: <zero handle>
56: element: O, formal_charge: 0, radius: 0.680, label: O, site: orth:   11.037   5.780  13.335, frac:   11.037   5.780  13.335, sof: 1.000, uncertainty: <zero handle>, atomic displacement parameters: <zero handle>
57: element: O, formal_charge: 0, radius: 0.680, label: O, site: orth:    7.774   5.719  36.068, frac:    7.774   5.719  36.068, sof: 1.000, uncertainty: <zero handle>, atomic displacement parameters: <zero handle>
58: element: O, formal_charge: 0, radius: 0.680, label: O, site: orth:   11.047  20.316  13.335, frac:   11.047  20.316  13.335, sof: 1.000, uncertainty: <zero handle>, atomic displacement parameters: <zero handle>
59: element: O, formal_charge: 0, radius: 0.680, label: O, site: orth:    7.784  20.254  36.068, frac:    7.784  20.254  36.068, sof: 1.000, uncertainty: <zero handle>, atomic displacement parameters: <zero handle>
60: element: N, formal_charge: 0, radius: 0.680, label: N, site: orth:    3.863   5.323  14.147, frac:    3.863   5.323  14.147, sof: 1.000, uncertainty: <zero handle>, atomic displacement parameters: <zero handle>
61: element: N, formal_charge: 0, radius: 0.680, label: N, site: orth:    0.600   5.261  36.881, frac:    0.600   5.261  36.881, sof: 1.000, uncertainty: <zero handle>, atomic displacement parameters: <zero handle>
62: element: N, formal_charge: 0, radius: 0.680, label: N, site: orth:    3.873  19.859  14.147, frac:    3.873  19.859  14.147, sof: 1.000, uncertainty: <zero handle>, atomic displacement parameters: <zero handle>
63: element: N, formal_charge: 0, radius: 0.680, label: N, site: orth:    0.610  19.797  36.881, frac:    0.610  19.797  36.881, sof: 1.000, uncertainty: <zero handle>, atomic displacement parameters: <zero handle>
64: element: N, formal_charge: 0, radius: 0.680, label: N, site: orth:   -6.114   5.323  14.147, frac:   -6.114   5.323  14.147, sof: 1.000, uncertainty: <zero handle>, atomic displacement parameters: <zero handle>
65: element: N, formal_charge: 0, radius: 0.680, label: N, site: orth:   -9.376   5.261  36.881, frac:   -9.376   5.261  36.881, sof: 1.000, uncertainty: <zero handle>, atomic displacement parameters: <zero handle>
66: element: N, formal_charge: 0, radius: 0.680, label: N, site: orth:   -6.104  19.859  14.147, frac:   -6.104  19.859  14.147, sof: 1.000, uncertainty: <zero handle>, atomic displacement parameters: <zero handle>
67: element: N, formal_charge: 0, radius: 0.680, label: N, site: orth:   -9.366  19.797  36.881, frac:   -9.366  19.797  36.881, sof: 1.000, uncertainty: <zero handle>, atomic displacement parameters: <zero handle>
68: element: N, formal_charge: 0, radius: 0.680, label: N, site: orth:   13.839   5.323  14.147, frac:   13.839   5.323  14.147, sof: 1.000, uncertainty: <zero handle>, atomic displacement parameters: <zero handle>
69: element: N, formal_charge: 0, radius: 0.680, label: N, site: orth:   10.576   5.261  36.881, frac:   10.576   5.261  36.881, sof: 1.000, uncertainty: <zero handle>, atomic displacement parameters: <zero handle>
70: element: N, formal_charge: 0, radius: 0.680, label: N, site: orth:   13.849  19.859  14.147, frac:   13.849  19.859  14.147, sof: 1.000, uncertainty: <zero handle>, atomic displacement parameters: <zero handle>
71: element: N, formal_charge: 0, radius: 0.680, label: N, site: orth:   10.586  19.797  36.881, frac:   10.586  19.797  36.881, sof: 1.000, uncertainty: <zero handle>, atomic displacement parameters: <zero handle>
72: element: N, formal_charge: 0, radius: 0.680, label: N, site: orth:   -1.659  11.318  17.945, frac:   -1.659  11.318  17.945, sof: 1.000, uncertainty: <zero handle>, atomic displacement parameters: <zero handle>
73: element: N, formal_charge: 0, radius: 0.680, label: N, site: orth:   -4.922  11.257  40.678, frac:   -4.922  11.257  40.678, sof: 1.000, uncertainty: <zero handle>, atomic displacement parameters: <zero handle>
74: element: N, formal_charge: 0, radius: 0.680, label: N, site: orth:   -1.649  25.854  17.945, frac:   -1.649  25.854  17.945, sof: 1.000, uncertainty: <zero handle>, atomic displacement parameters: <zero handle>
75: element: N, formal_charge: 0, radius: 0.680, label: N, site: orth:   -4.912  25.792  40.678, frac:   -4.912  25.792  40.678, sof: 1.000, uncertainty: <zero handle>, atomic displacement parameters: <zero handle>
76: element: N, formal_charge: 0, radius: 0.680, label: N, site: orth:  -11.635  11.318  17.945, frac:  -11.635  11.318  17.945, sof: 1.000, uncertainty: <zero handle>, atomic displacement parameters: <zero handle>
77: element: N, formal_charge: 0, radius: 0.680, label: N, site: orth:    8.317  11.318  17.945, frac:    8.317  11.318  17.945, sof: 1.000, uncertainty: <zero handle>, atomic displacement parameters: <zero handle>
78: element: N, formal_charge: 0, radius: 0.680, label: N, site: orth:    5.054  11.257  40.678, frac:    5.054  11.257  40.678, sof: 1.000, uncertainty: <zero handle>, atomic displacement parameters: <zero handle>
79: element: N, formal_charge: 0, radius: 0.680, label: N, site: orth:    8.327  25.854  17.945, frac:    8.327  25.854  17.945, sof: 1.000, uncertainty: <zero handle>, atomic displacement parameters: <zero handle>
80: element: N, formal_charge: 0, radius: 0.680, label: N, site: orth:    5.064  25.792  40.678, frac:    5.064  25.792  40.678, sof: 1.000, uncertainty: <zero handle>, atomic displacement parameters: <zero handle>
81: element: N, formal_charge: 0, radius: 0.680, label: N, site: orth:    5.321   6.981  14.088, frac:    5.321   6.981  14.088, sof: 1.000, uncertainty: <zero handle>, atomic displacement parameters: <zero handle>
82: element: N, formal_charge: 0, radius: 0.680, label: N, site: orth:    2.058   6.919  36.821, frac:    2.058   6.919  36.821, sof: 1.000, uncertainty: <zero handle>, atomic displacement parameters: <zero handle>
83: element: N, formal_charge: 0, radius: 0.680, label: N, site: orth:    5.331  21.516  14.088, frac:    5.331  21.516  14.088, sof: 1.000, uncertainty: <zero handle>, atomic displacement parameters: <zero handle>
84: element: N, formal_charge: 0, radius: 0.680, label: N, site: orth:    2.068  21.454  36.821, frac:    2.068  21.454  36.821, sof: 1.000, uncertainty: <zero handle>, atomic displacement parameters: <zero handle>
85: element: N, formal_charge: 0, radius: 0.680, label: N, site: orth:   -4.656   6.981  14.088, frac:   -4.656   6.981  14.088, sof: 1.000, uncertainty: <zero handle>, atomic displacement parameters: <zero handle>
86: element: N, formal_charge: 0, radius: 0.680, label: N, site: orth:   -7.918   6.919  36.821, frac:   -7.918   6.919  36.821, sof: 1.000, uncertainty: <zero handle>, atomic displacement parameters: <zero handle>
87: element: N, formal_charge: 0, radius: 0.680, label: N, site: orth:   -4.646  21.516  14.088, frac:   -4.646  21.516  14.088, sof: 1.000, uncertainty: <zero handle>, atomic displacement parameters: <zero handle>
88: element: N, formal_charge: 0, radius: 0.680, label: N, site: orth:   -7.908  21.454  36.821, frac:   -7.908  21.454  36.821, sof: 1.000, uncertainty: <zero handle>, atomic displacement parameters: <zero handle>
89: element: N, formal_charge: 0, radius: 0.680, label: N, site: orth:   15.297   6.981  14.088, frac:   15.297   6.981  14.088, sof: 1.000, uncertainty: <zero handle>, atomic displacement parameters: <zero handle>
90: element: N, formal_charge: 0, radius: 0.680, label: N, site: orth:   12.034   6.919  36.821, frac:   12.034   6.919  36.821, sof: 1.000, uncertainty: <zero handle>, atomic displacement parameters: <zero handle>
91: element: N, formal_charge: 0, radius: 0.680, label: N, site: orth:   15.307  21.516  14.088, frac:   15.307  21.516  14.088, sof: 1.000, uncertainty: <zero handle>, atomic displacement parameters: <zero handle>
92: element: N, formal_charge: 0, radius: 0.680, label: N, site: orth:   12.044  21.454  36.821, frac:   12.044  21.454  36.821, sof: 1.000, uncertainty: <zero handle>, atomic displacement parameters: <zero handle>
93: element: N, formal_charge: 0, radius: 0.680, label: N, site: orth:   -2.131  10.730  15.866, frac:   -2.131  10.730  15.866, sof: 1.000, uncertainty: <zero handle>, atomic displacement parameters: <zero handle>
94: element: N, formal_charge: 0, radius: 0.680, label: N, site: orth:   -5.394  10.668  38.599, frac:   -5.394  10.668  38.599, sof: 1.000, uncertainty: <zero handle>, atomic displacement parameters: <zero handle>
95: element: N, formal_charge: 0, radius: 0.680, label: N, site: orth:   -2.121  25.265  15.866, frac:   -2.121  25.265  15.866, sof: 1.000, uncertainty: <zero handle>, atomic displacement parameters: <zero handle>
96: element: N, formal_charge: 0, radius: 0.680, label: N, site: orth:   -5.384  25.203  38.599, frac:   -5.384  25.203  38.599, sof: 1.000, uncertainty: <zero handle>, atomic displacement parameters: <zero handle>
97: element: N, formal_charge: 0, radius: 0.680, label: N, site: orth:  -12.107  10.730  15.866, frac:  -12.107  10.730  15.866, sof: 1.000, uncertainty: <zero handle>, atomic displacement parameters: <zero handle>
98: element: N, formal_charge: 0, radius: 0.680, label: N, site: orth:    7.845  10.730  15.866, frac:    7.845  10.730  15.866, sof: 1.000, uncertainty: <zero handle>, atomic displacement parameters: <zero handle>
99: element: N, formal_charge: 0, radius: 0.680, label: N, site: orth:    4.583  10.668  38.599, frac:    4.583  10.668  38.599, sof: 1.000, uncertainty: <zero handle>, atomic displacement parameters: <zero handle>
100: element: N, formal_charge: 0, radius: 0.680, label: N, site: orth:    7.855  25.265  15.866, frac:    7.855  25.265  15.866, sof: 1.000, uncertainty: <zero handle>, atomic displacement parameters: <zero handle>
101: element: N, formal_charge: 0, radius: 0.680, label: N, site: orth:    4.593  25.203  38.599, frac:    4.593  25.203  38.599, sof: 1.000, uncertainty: <zero handle>, atomic displacement parameters: <zero handle>
102: element: O, formal_charge: 0, radius: 0.680, label: O, site: orth:    1.878   2.947  12.833, frac:    1.878   2.947  12.833, sof: 1.000, uncertainty: <zero handle>, atomic displacement parameters: <zero handle>
103: element: O, formal_charge: 0, radius: 0.680, label: O, site: orth:   -1.384   2.885  35.566, frac:   -1.384   2.885  35.566, sof: 1.000, uncertainty: <zero handle>, atomic displacement parameters: <zero handle>
104: element: O, formal_charge: 0, radius: 0.680, label: O, site: orth:    1.888  17.482  12.833, frac:    1.888  17.482  12.833, sof: 1.000, uncertainty: <zero handle>, atomic displacement parameters: <zero handle>
105: element: O, formal_charge: 0, radius: 0.680, label: O, site: orth:   -1.374  17.421  35.566, frac:   -1.374  17.421  35.566, sof: 1.000, uncertainty: <zero handle>, atomic displacement parameters: <zero handle>
106: element: O, formal_charge: 0, radius: 0.680, label: O, site: orth:   -8.098   2.947  12.833, frac:   -8.098   2.947  12.833, sof: 1.000, uncertainty: <zero handle>, atomic displacement parameters: <zero handle>
107: element: O, formal_charge: 0, radius: 0.680, label: O, site: orth:  -11.361   2.885  35.566, frac:  -11.361   2.885  35.566, sof: 1.000, uncertainty: <zero handle>, atomic displacement parameters: <zero handle>
108: element: O, formal_charge: 0, radius: 0.680, label: O, site: orth:   -8.088  17.482  12.833, frac:   -8.088  17.482  12.833, sof: 1.000, uncertainty: <zero handle>, atomic displacement parameters: <zero handle>
109: element: O, formal_charge: 0, radius: 0.680, label: O, site: orth:  -11.351  17.421  35.566, frac:  -11.351  17.421  35.566, sof: 1.000, uncertainty: <zero handle>, atomic displacement parameters: <zero handle>
110: element: O, formal_charge: 0, radius: 0.680, label: O, site: orth:   11.855   2.947  12.833, frac:   11.855   2.947  12.833, sof: 1.000, uncertainty: <zero handle>, atomic displacement parameters: <zero handle>
111: element: O, formal_charge: 0, radius: 0.680, label: O, site: orth:    8.592   2.885  35.566, frac:    8.592   2.885  35.566, sof: 1.000, uncertainty: <zero handle>, atomic displacement parameters: <zero handle>
112: element: O, formal_charge: 0, radius: 0.680, label: O, site: orth:   11.864  17.482  12.833, frac:   11.864  17.482  12.833, sof: 1.000, uncertainty: <zero handle>, atomic displacement parameters: <zero handle>
113: element: O, formal_charge: 0, radius: 0.680, label: O, site: orth:    8.602  17.421  35.566, frac:    8.602  17.421  35.566, sof: 1.000, uncertainty: <zero handle>, atomic displacement parameters: <zero handle>
114: element: O, formal_charge: 0, radius: 0.680, label: O, site: orth:    3.414   2.233  14.273, frac:    3.414   2.233  14.273, sof: 1.000, uncertainty: <zero handle>, atomic displacement parameters: <zero handle>
115: element: O, formal_charge: 0, radius: 0.680, label: O, site: orth:    0.151   2.171  37.006, frac:    0.151   2.171  37.006, sof: 1.000, uncertainty: <zero handle>, atomic displacement parameters: <zero handle>
116: element: O, formal_charge: 0, radius: 0.680, label: O, site: orth:    3.424  16.769  14.273, frac:    3.424  16.769  14.273, sof: 1.000, uncertainty: <zero handle>, atomic displacement parameters: <zero handle>
117: element: O, formal_charge: 0, radius: 0.680, label: O, site: orth:    0.161  16.707  37.006, frac:    0.161  16.707  37.006, sof: 1.000, uncertainty: <zero handle>, atomic displacement parameters: <zero handle>
118: element: O, formal_charge: 0, radius: 0.680, label: O, site: orth:   -6.563   2.233  14.273, frac:   -6.563   2.233  14.273, sof: 1.000, uncertainty: <zero handle>, atomic displacement parameters: <zero handle>
119: element: O, formal_charge: 0, radius: 0.680, label: O, site: orth:   -9.825   2.171  37.006, frac:   -9.825   2.171  37.006, sof: 1.000, uncertainty: <zero handle>, atomic displacement parameters: <zero handle>
120: element: O, formal_charge: 0, radius: 0.680, label: O, site: orth:   -6.553  16.769  14.273, frac:   -6.553  16.769  14.273, sof: 1.000, uncertainty: <zero handle>, atomic displacement parameters: <zero handle>
121: element: O, formal_charge: 0, radius: 0.680, label: O, site: orth:   -9.815  16.707  37.006, frac:   -9.815  16.707  37.006, sof: 1.000, uncertainty: <zero handle>, atomic displacement parameters: <zero handle>
122: element: O, formal_charge: 0, radius: 0.680, label: O, site: orth:   13.390   2.233  14.273, frac:   13.390   2.233  14.273, sof: 1.000, uncertainty: <zero handle>, atomic displacement parameters: <zero handle>
123: element: O, formal_charge: 0, radius: 0.680, label: O, site: orth:   10.127   2.171  37.006, frac:   10.127   2.171  37.006, sof: 1.000, uncertainty: <zero handle>, atomic displacement parameters: <zero handle>
124: element: O, formal_charge: 0, radius: 0.680, label: O, site: orth:   13.400  16.769  14.273, frac:   13.400  16.769  14.273, sof: 1.000, uncertainty: <zero handle>, atomic displacement parameters: <zero handle>
125: element: O, formal_charge: 0, radius: 0.680, label: O, site: orth:   10.137  16.707  37.006, frac:   10.137  16.707  37.006, sof: 1.000, uncertainty: <zero handle>, atomic displacement parameters: <zero handle>
126: element: O, formal_charge: 0, radius: 0.680, label: O, site: orth:   -0.864   5.261  14.404, frac:   -0.864   5.261  14.404, sof: 1.000, uncertainty: <zero handle>, atomic displacement parameters: <zero handle>
127: element: O, formal_charge: 0, radius: 0.680, label: O, site: orth:   -4.127   5.199  37.137, frac:   -4.127   5.199  37.137, sof: 1.000, uncertainty: <zero handle>, atomic displacement parameters: <zero handle>
128: element: O, formal_charge: 0, radius: 0.680, label: O, site: orth:   -0.854  19.796  14.404, frac:   -0.854  19.796  14.404, sof: 1.000, uncertainty: <zero handle>, atomic displacement parameters: <zero handle>
129: element: O, formal_charge: 0, radius: 0.680, label: O, site: orth:   -4.117  19.734  37.137, frac:   -4.117  19.734  37.137, sof: 1.000, uncertainty: <zero handle>, atomic displacement parameters: <zero handle>
130: element: O, formal_charge: 0, radius: 0.680, label: O, site: orth:  -10.841   5.261  14.404, frac:  -10.841   5.261  14.404, sof: 1.000, uncertainty: <zero handle>, atomic displacement parameters: <zero handle>
131: element: O, formal_charge: 0, radius: 0.680, label: O, site: orth:  -14.103   5.199  37.137, frac:  -14.103   5.199  37.137, sof: 1.000, uncertainty: <zero handle>, atomic displacement parameters: <zero handle>
132: element: O, formal_charge: 0, radius: 0.680, label: O, site: orth:  -10.831  19.796  14.404, frac:  -10.831  19.796  14.404, sof: 1.000, uncertainty: <zero handle>, atomic displacement parameters: <zero handle>
133: element: O, formal_charge: 0, radius: 0.680, label: O, site: orth:  -14.093  19.734  37.137, frac:  -14.093  19.734  37.137, sof: 1.000, uncertainty: <zero handle>, atomic displacement parameters: <zero handle>
134: element: O, formal_charge: 0, radius: 0.680, label: O, site: orth:    9.112   5.261  14.404, frac:    9.112   5.261  14.404, sof: 1.000, uncertainty: <zero handle>, atomic displacement parameters: <zero handle>
135: element: O, formal_charge: 0, radius: 0.680, label: O, site: orth:    5.849   5.199  37.137, frac:    5.849   5.199  37.137, sof: 1.000, uncertainty: <zero handle>, atomic displacement parameters: <zero handle>
136: element: O, formal_charge: 0, radius: 0.680, label: O, site: orth:    9.122  19.796  14.404, frac:    9.122  19.796  14.404, sof: 1.000, uncertainty: <zero handle>, atomic displacement parameters: <zero handle>
137: element: O, formal_charge: 0, radius: 0.680, label: O, site: orth:    5.859  19.734  37.137, frac:    5.859  19.734  37.137, sof: 1.000, uncertainty: <zero handle>, atomic displacement parameters: <zero handle>
138: element: C, formal_charge: 0, radius: 0.680, label: C, site: orth:   -0.953   6.648  12.461, frac:   -0.953   6.648  12.461, sof: 1.000, uncertainty: <zero handle>, atomic displacement parameters: <zero handle>
139: element: C, formal_charge: 0, radius: 0.680, label: C, site: orth:   -4.216   6.587  35.194, frac:   -4.216   6.587  35.194, sof: 1.000, uncertainty: <zero handle>, atomic displacement parameters: <zero handle>
140: element: C, formal_charge: 0, radius: 0.680, label: C, site: orth:   -0.943  21.184  12.461, frac:   -0.943  21.184  12.461, sof: 1.000, uncertainty: <zero handle>, atomic displacement parameters: <zero handle>
141: element: C, formal_charge: 0, radius: 0.680, label: C, site: orth:   -4.206  21.122  35.194, frac:   -4.206  21.122  35.194, sof: 1.000, uncertainty: <zero handle>, atomic displacement parameters: <zero handle>
142: element: C, formal_charge: 0, radius: 0.680, label: C, site: orth:  -10.930   6.648  12.461, frac:  -10.930   6.648  12.461, sof: 1.000, uncertainty: <zero handle>, atomic displacement parameters: <zero handle>
143: element: C, formal_charge: 0, radius: 0.680, label: C, site: orth:  -14.192   6.587  35.194, frac:  -14.192   6.587  35.194, sof: 1.000, uncertainty: <zero handle>, atomic displacement parameters: <zero handle>
144: element: C, formal_charge: 0, radius: 0.680, label: C, site: orth:  -10.920  21.184  12.461, frac:  -10.920  21.184  12.461, sof: 1.000, uncertainty: <zero handle>, atomic displacement parameters: <zero handle>
145: element: C, formal_charge: 0, radius: 0.680, label: C, site: orth:  -14.182  21.122  35.194, frac:  -14.182  21.122  35.194, sof: 1.000, uncertainty: <zero handle>, atomic displacement parameters: <zero handle>
146: element: C, formal_charge: 0, radius: 0.680, label: C, site: orth:    9.023   6.648  12.461, frac:    9.023   6.648  12.461, sof: 1.000, uncertainty: <zero handle>, atomic displacement parameters: <zero handle>
147: element: C, formal_charge: 0, radius: 0.680, label: C, site: orth:    5.760   6.587  35.194, frac:    5.760   6.587  35.194, sof: 1.000, uncertainty: <zero handle>, atomic displacement parameters: <zero handle>
148: element: C, formal_charge: 0, radius: 0.680, label: C, site: orth:    9.033  21.184  12.461, frac:    9.033  21.184  12.461, sof: 1.000, uncertainty: <zero handle>, atomic displacement parameters: <zero handle>
149: element: C, formal_charge: 0, radius: 0.680, label: C, site: orth:    5.770  21.122  35.194, frac:    5.770  21.122  35.194, sof: 1.000, uncertainty: <zero handle>, atomic displacement parameters: <zero handle>
150: element: C, formal_charge: 0, radius: 0.680, label: C, site: orth:    4.024   6.616  13.863, frac:    4.024   6.616  13.863, sof: 1.000, uncertainty: <zero handle>, atomic displacement parameters: <zero handle>
151: element: C, formal_charge: 0, radius: 0.680, label: C, site: orth:    0.762   6.554  36.596, frac:    0.762   6.554  36.596, sof: 1.000, uncertainty: <zero handle>, atomic displacement parameters: <zero handle>
152: element: C, formal_charge: 0, radius: 0.680, label: C, site: orth:    4.034  21.152  13.863, frac:    4.034  21.152  13.863, sof: 1.000, uncertainty: <zero handle>, atomic displacement parameters: <zero handle>
153: element: C, formal_charge: 0, radius: 0.680, label: C, site: orth:    0.771  21.090  36.596, frac:    0.771  21.090  36.596, sof: 1.000, uncertainty: <zero handle>, atomic displacement parameters: <zero handle>
154: element: C, formal_charge: 0, radius: 0.680, label: C, site: orth:   -5.952   6.616  13.863, frac:   -5.952   6.616  13.863, sof: 1.000, uncertainty: <zero handle>, atomic displacement parameters: <zero handle>
155: element: C, formal_charge: 0, radius: 0.680, label: C, site: orth:   -9.215   6.554  36.596, frac:   -9.215   6.554  36.596, sof: 1.000, uncertainty: <zero handle>, atomic displacement parameters: <zero handle>
156: element: C, formal_charge: 0, radius: 0.680, label: C, site: orth:   -5.942  21.152  13.863, frac:   -5.942  21.152  13.863, sof: 1.000, uncertainty: <zero handle>, atomic displacement parameters: <zero handle>
157: element: C, formal_charge: 0, radius: 0.680, label: C, site: orth:   -9.205  21.090  36.596, frac:   -9.205  21.090  36.596, sof: 1.000, uncertainty: <zero handle>, atomic displacement parameters: <zero handle>
158: element: C, formal_charge: 0, radius: 0.680, label: C, site: orth:   14.000   6.616  13.863, frac:   14.000   6.616  13.863, sof: 1.000, uncertainty: <zero handle>, atomic displacement parameters: <zero handle>
159: element: C, formal_charge: 0, radius: 0.680, label: C, site: orth:   10.738   6.554  36.596, frac:   10.738   6.554  36.596, sof: 1.000, uncertainty: <zero handle>, atomic displacement parameters: <zero handle>
160: element: C, formal_charge: 0, radius: 0.680, label: C, site: orth:   14.010  21.152  13.863, frac:   14.010  21.152  13.863, sof: 1.000, uncertainty: <zero handle>, atomic displacement parameters: <zero handle>
161: element: C, formal_charge: 0, radius: 0.680, label: C, site: orth:   10.748  21.090  36.596, frac:   10.748  21.090  36.596, sof: 1.000, uncertainty: <zero handle>, atomic displacement parameters: <zero handle>
162: element: H, formal_charge: 0, radius: 0.230, label: H, site: orth:    3.246   7.299  13.540, frac:    3.246   7.299  13.540, sof: 1.000, uncertainty: <zero handle>, atomic displacement parameters: <zero handle>
163: element: H, formal_charge: 0, radius: 0.230, label: H, site: orth:   -0.017   7.237  36.273, frac:   -0.017   7.237  36.273, sof: 1.000, uncertainty: <zero handle>, atomic displacement parameters: <zero handle>
164: element: H, formal_charge: 0, radius: 0.230, label: H, site: orth:    3.255  21.834  13.540, frac:    3.255  21.834  13.540, sof: 1.000, uncertainty: <zero handle>, atomic displacement parameters: <zero handle>
165: element: H, formal_charge: 0, radius: 0.230, label: H, site: orth:   -0.007  21.772  36.273, frac:   -0.007  21.772  36.273, sof: 1.000, uncertainty: <zero handle>, atomic displacement parameters: <zero handle>
166: element: H, formal_charge: 0, radius: 0.230, label: H, site: orth:   -6.731   7.299  13.540, frac:   -6.731   7.299  13.540, sof: 1.000, uncertainty: <zero handle>, atomic displacement parameters: <zero handle>
167: element: H, formal_charge: 0, radius: 0.230, label: H, site: orth:   -9.993   7.237  36.273, frac:   -9.993   7.237  36.273, sof: 1.000, uncertainty: <zero handle>, atomic displacement parameters: <zero handle>
168: element: H, formal_charge: 0, radius: 0.230, label: H, site: orth:   -6.721  21.834  13.540, frac:   -6.721  21.834  13.540, sof: 1.000, uncertainty: <zero handle>, atomic displacement parameters: <zero handle>
169: element: H, formal_charge: 0, radius: 0.230, label: H, site: orth:   -9.983  21.772  36.273, frac:   -9.983  21.772  36.273, sof: 1.000, uncertainty: <zero handle>, atomic displacement parameters: <zero handle>
170: element: H, formal_charge: 0, radius: 0.230, label: H, site: orth:   13.222   7.299  13.540, frac:   13.222   7.299  13.540, sof: 1.000, uncertainty: <zero handle>, atomic displacement parameters: <zero handle>
171: element: H, formal_charge: 0, radius: 0.230, label: H, site: orth:    9.959   7.237  36.273, frac:    9.959   7.237  36.273, sof: 1.000, uncertainty: <zero handle>, atomic displacement parameters: <zero handle>
172: element: H, formal_charge: 0, radius: 0.230, label: H, site: orth:   13.232  21.834  13.540, frac:   13.232  21.834  13.540, sof: 1.000, uncertainty: <zero handle>, atomic displacement parameters: <zero handle>
173: element: H, formal_charge: 0, radius: 0.230, label: H, site: orth:    9.969  21.772  36.273, frac:    9.969  21.772  36.273, sof: 1.000, uncertainty: <zero handle>, atomic displacement parameters: <zero handle>
174: element: C, formal_charge: 0, radius: 0.680, label: C, site: orth:   -0.222   5.845  13.503, frac:   -0.222   5.845  13.503, sof: 1.000, uncertainty: <zero handle>, atomic displacement parameters: <zero handle>
175: element: C, formal_charge: 0, radius: 0.680, label: C, site: orth:   -3.485   5.783  36.236, frac:   -3.485   5.783  36.236, sof: 1.000, uncertainty: <zero handle>, atomic displacement parameters: <zero handle>
176: element: C, formal_charge: 0, radius: 0.680, label: C, site: orth:   -0.212  20.380  13.503, frac:   -0.212  20.380  13.503, sof: 1.000, uncertainty: <zero handle>, atomic displacement parameters: <zero handle>
177: element: C, formal_charge: 0, radius: 0.680, label: C, site: orth:   -3.475  20.319  36.236, frac:   -3.475  20.319  36.236, sof: 1.000, uncertainty: <zero handle>, atomic displacement parameters: <zero handle>
178: element: C, formal_charge: 0, radius: 0.680, label: C, site: orth:  -10.198   5.845  13.503, frac:  -10.198   5.845  13.503, sof: 1.000, uncertainty: <zero handle>, atomic displacement parameters: <zero handle>
179: element: C, formal_charge: 0, radius: 0.680, label: C, site: orth:  -13.461   5.783  36.236, frac:  -13.461   5.783  36.236, sof: 1.000, uncertainty: <zero handle>, atomic displacement parameters: <zero handle>
180: element: C, formal_charge: 0, radius: 0.680, label: C, site: orth:  -10.188  20.380  13.503, frac:  -10.188  20.380  13.503, sof: 1.000, uncertainty: <zero handle>, atomic displacement parameters: <zero handle>
181: element: C, formal_charge: 0, radius: 0.680, label: C, site: orth:  -13.451  20.319  36.236, frac:  -13.451  20.319  36.236, sof: 1.000, uncertainty: <zero handle>, atomic displacement parameters: <zero handle>
182: element: C, formal_charge: 0, radius: 0.680, label: C, site: orth:    9.754   5.845  13.503, frac:    9.754   5.845  13.503, sof: 1.000, uncertainty: <zero handle>, atomic displacement parameters: <zero handle>
183: element: C, formal_charge: 0, radius: 0.680, label: C, site: orth:    6.491   5.783  36.236, frac:    6.491   5.783  36.236, sof: 1.000, uncertainty: <zero handle>, atomic displacement parameters: <zero handle>
184: element: C, formal_charge: 0, radius: 0.680, label: C, site: orth:    9.764  20.380  13.503, frac:    9.764  20.380  13.503, sof: 1.000, uncertainty: <zero handle>, atomic displacement parameters: <zero handle>
185: element: C, formal_charge: 0, radius: 0.680, label: C, site: orth:    6.501  20.319  36.236, frac:    6.501  20.319  36.236, sof: 1.000, uncertainty: <zero handle>, atomic displacement parameters: <zero handle>
186: element: C, formal_charge: 0, radius: 0.680, label: C, site: orth:    6.955  10.833  13.587, frac:    6.955  10.833  13.587, sof: 1.000, uncertainty: <zero handle>, atomic displacement parameters: <zero handle>
187: element: C, formal_charge: 0, radius: 0.680, label: C, site: orth:    3.692  10.771  36.320, frac:    3.692  10.771  36.320, sof: 1.000, uncertainty: <zero handle>, atomic displacement parameters: <zero handle>
188: element: C, formal_charge: 0, radius: 0.680, label: C, site: orth:    6.965  25.369  13.587, frac:    6.965  25.369  13.587, sof: 1.000, uncertainty: <zero handle>, atomic displacement parameters: <zero handle>
189: element: C, formal_charge: 0, radius: 0.680, label: C, site: orth:    3.702  25.307  36.320, frac:    3.702  25.307  36.320, sof: 1.000, uncertainty: <zero handle>, atomic displacement parameters: <zero handle>
190: element: C, formal_charge: 0, radius: 0.680, label: C, site: orth:   -3.021  10.833  13.587, frac:   -3.021  10.833  13.587, sof: 1.000, uncertainty: <zero handle>, atomic displacement parameters: <zero handle>
191: element: C, formal_charge: 0, radius: 0.680, label: C, site: orth:   -6.284  10.771  36.320, frac:   -6.284  10.771  36.320, sof: 1.000, uncertainty: <zero handle>, atomic displacement parameters: <zero handle>
192: element: C, formal_charge: 0, radius: 0.680, label: C, site: orth:   -3.011  25.369  13.587, frac:   -3.011  25.369  13.587, sof: 1.000, uncertainty: <zero handle>, atomic displacement parameters: <zero handle>
193: element: C, formal_charge: 0, radius: 0.680, label: C, site: orth:   -6.274  25.307  36.320, frac:   -6.274  25.307  36.320, sof: 1.000, uncertainty: <zero handle>, atomic displacement parameters: <zero handle>
194: element: C, formal_charge: 0, radius: 0.680, label: C, site: orth:   16.931  10.833  13.587, frac:   16.931  10.833  13.587, sof: 1.000, uncertainty: <zero handle>, atomic displacement parameters: <zero handle>
195: element: C, formal_charge: 0, radius: 0.680, label: C, site: orth:   13.669  10.771  36.320, frac:   13.669  10.771  36.320, sof: 1.000, uncertainty: <zero handle>, atomic displacement parameters: <zero handle>
196: element: C, formal_charge: 0, radius: 0.680, label: C, site: orth:   16.941  25.369  13.587, frac:   16.941  25.369  13.587, sof: 1.000, uncertainty: <zero handle>, atomic displacement parameters: <zero handle>
197: element: C, formal_charge: 0, radius: 0.680, label: C, site: orth:   13.679  25.307  36.320, frac:   13.679  25.307  36.320, sof: 1.000, uncertainty: <zero handle>, atomic displacement parameters: <zero handle>
198: element: H, formal_charge: 0, radius: 0.230, label: H, site: orth:    7.348  11.844  13.486, frac:    7.348  11.844  13.486, sof: 1.000, uncertainty: <zero handle>, atomic displacement parameters: <zero handle>
199: element: H, formal_charge: 0, radius: 0.230, label: H, site: orth:    4.085  11.782  36.219, frac:    4.085  11.782  36.219, sof: 1.000, uncertainty: <zero handle>, atomic displacement parameters: <zero handle>
200: element: H, formal_charge: 0, radius: 0.230, label: H, site: orth:    7.358  26.379  13.486, frac:    7.358  26.379  13.486, sof: 1.000, uncertainty: <zero handle>, atomic displacement parameters: <zero handle>
201: element: H, formal_charge: 0, radius: 0.230, label: H, site: orth:    4.095  26.318  36.219, frac:    4.095  26.318  36.219, sof: 1.000, uncertainty: <zero handle>, atomic displacement parameters: <zero handle>
202: element: H, formal_charge: 0, radius: 0.230, label: H, site: orth:   -2.629  11.844  13.486, frac:   -2.629  11.844  13.486, sof: 1.000, uncertainty: <zero handle>, atomic displacement parameters: <zero handle>
203: element: H, formal_charge: 0, radius: 0.230, label: H, site: orth:   -5.891  11.782  36.219, frac:   -5.891  11.782  36.219, sof: 1.000, uncertainty: <zero handle>, atomic displacement parameters: <zero handle>
204: element: H, formal_charge: 0, radius: 0.230, label: H, site: orth:   -2.619  26.379  13.486, frac:   -2.619  26.379  13.486, sof: 1.000, uncertainty: <zero handle>, atomic displacement parameters: <zero handle>
205: element: H, formal_charge: 0, radius: 0.230, label: H, site: orth:   -5.881  26.318  36.219, frac:   -5.881  26.318  36.219, sof: 1.000, uncertainty: <zero handle>, atomic displacement parameters: <zero handle>
206: element: H, formal_charge: 0, radius: 0.230, label: H, site: orth:   17.324  11.844  13.486, frac:   17.324  11.844  13.486, sof: 1.000, uncertainty: <zero handle>, atomic displacement parameters: <zero handle>
207: element: H, formal_charge: 0, radius: 0.230, label: H, site: orth:   14.061  11.782  36.219, frac:   14.061  11.782  36.219, sof: 1.000, uncertainty: <zero handle>, atomic displacement parameters: <zero handle>
208: element: H, formal_charge: 0, radius: 0.230, label: H, site: orth:   17.334  26.379  13.486, frac:   17.334  26.379  13.486, sof: 1.000, uncertainty: <zero handle>, atomic displacement parameters: <zero handle>
209: element: H, formal_charge: 0, radius: 0.230, label: H, site: orth:   14.071  26.318  36.219, frac:   14.071  26.318  36.219, sof: 1.000, uncertainty: <zero handle>, atomic displacement parameters: <zero handle>
210: element: C, formal_charge: 0, radius: 0.680, label: C, site: orth:   -0.568   7.950  12.069, frac:   -0.568   7.950  12.069, sof: 1.000, uncertainty: <zero handle>, atomic displacement parameters: <zero handle>
211: element: C, formal_charge: 0, radius: 0.680, label: C, site: orth:   -3.831   7.888  34.803, frac:   -3.831   7.888  34.803, sof: 1.000, uncertainty: <zero handle>, atomic displacement parameters: <zero handle>
212: element: C, formal_charge: 0, radius: 0.680, label: C, site: orth:   -0.558  22.486  12.069, frac:   -0.558  22.486  12.069, sof: 1.000, uncertainty: <zero handle>, atomic displacement parameters: <zero handle>
213: element: C, formal_charge: 0, radius: 0.680, label: C, site: orth:   -3.821  22.424  34.803, frac:   -3.821  22.424  34.803, sof: 1.000, uncertainty: <zero handle>, atomic displacement parameters: <zero handle>
214: element: C, formal_charge: 0, radius: 0.680, label: C, site: orth:  -10.545   7.950  12.069, frac:  -10.545   7.950  12.069, sof: 1.000, uncertainty: <zero handle>, atomic displacement parameters: <zero handle>
215: element: C, formal_charge: 0, radius: 0.680, label: C, site: orth:  -13.807   7.888  34.803, frac:  -13.807   7.888  34.803, sof: 1.000, uncertainty: <zero handle>, atomic displacement parameters: <zero handle>
216: element: C, formal_charge: 0, radius: 0.680, label: C, site: orth:  -10.535  22.486  12.069, frac:  -10.535  22.486  12.069, sof: 1.000, uncertainty: <zero handle>, atomic displacement parameters: <zero handle>
217: element: C, formal_charge: 0, radius: 0.680, label: C, site: orth:  -13.797  22.424  34.803, frac:  -13.797  22.424  34.803, sof: 1.000, uncertainty: <zero handle>, atomic displacement parameters: <zero handle>
218: element: C, formal_charge: 0, radius: 0.680, label: C, site: orth:    9.408   7.950  12.069, frac:    9.408   7.950  12.069, sof: 1.000, uncertainty: <zero handle>, atomic displacement parameters: <zero handle>
219: element: C, formal_charge: 0, radius: 0.680, label: C, site: orth:    6.145   7.888  34.803, frac:    6.145   7.888  34.803, sof: 1.000, uncertainty: <zero handle>, atomic displacement parameters: <zero handle>
220: element: C, formal_charge: 0, radius: 0.680, label: C, site: orth:    9.418  22.486  12.069, frac:    9.418  22.486  12.069, sof: 1.000, uncertainty: <zero handle>, atomic displacement parameters: <zero handle>
221: element: C, formal_charge: 0, radius: 0.680, label: C, site: orth:    6.155  22.424  34.803, frac:    6.155  22.424  34.803, sof: 1.000, uncertainty: <zero handle>, atomic displacement parameters: <zero handle>
222: element: C, formal_charge: 0, radius: 0.680, label: C, site: orth:   -1.243   8.520  10.980, frac:   -1.243   8.520  10.980, sof: 1.000, uncertainty: <zero handle>, atomic displacement parameters: <zero handle>
223: element: C, formal_charge: 0, radius: 0.680, label: C, site: orth:   -4.505   8.459  33.713, frac:   -4.505   8.459  33.713, sof: 1.000, uncertainty: <zero handle>, atomic displacement parameters: <zero handle>
224: element: C, formal_charge: 0, radius: 0.680, label: C, site: orth:   -1.233  23.056  10.980, frac:   -1.233  23.056  10.980, sof: 1.000, uncertainty: <zero handle>, atomic displacement parameters: <zero handle>
225: element: C, formal_charge: 0, radius: 0.680, label: C, site: orth:   -4.495  22.994  33.713, frac:   -4.495  22.994  33.713, sof: 1.000, uncertainty: <zero handle>, atomic displacement parameters: <zero handle>
226: element: C, formal_charge: 0, radius: 0.680, label: C, site: orth:  -11.219   8.520  10.980, frac:  -11.219   8.520  10.980, sof: 1.000, uncertainty: <zero handle>, atomic displacement parameters: <zero handle>
227: element: C, formal_charge: 0, radius: 0.680, label: C, site: orth:  -14.481   8.459  33.713, frac:  -14.481   8.459  33.713, sof: 1.000, uncertainty: <zero handle>, atomic displacement parameters: <zero handle>
228: element: C, formal_charge: 0, radius: 0.680, label: C, site: orth:  -11.209  23.056  10.980, frac:  -11.209  23.056  10.980, sof: 1.000, uncertainty: <zero handle>, atomic displacement parameters: <zero handle>
229: element: C, formal_charge: 0, radius: 0.680, label: C, site: orth:  -14.471  22.994  33.713, frac:  -14.471  22.994  33.713, sof: 1.000, uncertainty: <zero handle>, atomic displacement parameters: <zero handle>
230: element: C, formal_charge: 0, radius: 0.680, label: C, site: orth:    8.734   8.520  10.980, frac:    8.734   8.520  10.980, sof: 1.000, uncertainty: <zero handle>, atomic displacement parameters: <zero handle>
231: element: C, formal_charge: 0, radius: 0.680, label: C, site: orth:    5.471   8.459  33.713, frac:    5.471   8.459  33.713, sof: 1.000, uncertainty: <zero handle>, atomic displacement parameters: <zero handle>
232: element: C, formal_charge: 0, radius: 0.680, label: C, site: orth:    8.744  23.056  10.980, frac:    8.744  23.056  10.980, sof: 1.000, uncertainty: <zero handle>, atomic displacement parameters: <zero handle>
233: element: C, formal_charge: 0, radius: 0.680, label: C, site: orth:    5.481  22.994  33.713, frac:    5.481  22.994  33.713, sof: 1.000, uncertainty: <zero handle>, atomic displacement parameters: <zero handle>
234: element: H, formal_charge: 0, radius: 0.230, label: H, site: orth:   -1.001   9.539  10.678, frac:   -1.001   9.539  10.678, sof: 1.000, uncertainty: <zero handle>, atomic displacement parameters: <zero handle>
235: element: H, formal_charge: 0, radius: 0.230, label: H, site: orth:   -4.263   9.478  33.411, frac:   -4.263   9.478  33.411, sof: 1.000, uncertainty: <zero handle>, atomic displacement parameters: <zero handle>
236: element: H, formal_charge: 0, radius: 0.230, label: H, site: orth:   -0.991  24.075  10.678, frac:   -0.991  24.075  10.678, sof: 1.000, uncertainty: <zero handle>, atomic displacement parameters: <zero handle>
237: element: H, formal_charge: 0, radius: 0.230, label: H, site: orth:   -4.253  24.013  33.411, frac:   -4.253  24.013  33.411, sof: 1.000, uncertainty: <zero handle>, atomic displacement parameters: <zero handle>
238: element: H, formal_charge: 0, radius: 0.230, label: H, site: orth:  -10.977   9.539  10.678, frac:  -10.977   9.539  10.678, sof: 1.000, uncertainty: <zero handle>, atomic displacement parameters: <zero handle>
239: element: H, formal_charge: 0, radius: 0.230, label: H, site: orth:  -14.239   9.478  33.411, frac:  -14.239   9.478  33.411, sof: 1.000, uncertainty: <zero handle>, atomic displacement parameters: <zero handle>
240: element: H, formal_charge: 0, radius: 0.230, label: H, site: orth:  -10.967  24.075  10.678, frac:  -10.967  24.075  10.678, sof: 1.000, uncertainty: <zero handle>, atomic displacement parameters: <zero handle>
241: element: H, formal_charge: 0, radius: 0.230, label: H, site: orth:  -14.230  24.013  33.411, frac:  -14.230  24.013  33.411, sof: 1.000, uncertainty: <zero handle>, atomic displacement parameters: <zero handle>
242: element: H, formal_charge: 0, radius: 0.230, label: H, site: orth:    8.976   9.539  10.678, frac:    8.976   9.539  10.678, sof: 1.000, uncertainty: <zero handle>, atomic displacement parameters: <zero handle>
243: element: H, formal_charge: 0, radius: 0.230, label: H, site: orth:    5.713   9.478  33.411, frac:    5.713   9.478  33.411, sof: 1.000, uncertainty: <zero handle>, atomic displacement parameters: <zero handle>
244: element: H, formal_charge: 0, radius: 0.230, label: H, site: orth:    8.986  24.075  10.678, frac:    8.986  24.075  10.678, sof: 1.000, uncertainty: <zero handle>, atomic displacement parameters: <zero handle>
245: element: H, formal_charge: 0, radius: 0.230, label: H, site: orth:    5.723  24.013  33.411, frac:    5.723  24.013  33.411, sof: 1.000, uncertainty: <zero handle>, atomic displacement parameters: <zero handle>
246: element: C, formal_charge: 0, radius: 0.680, label: C, site: orth:    7.141  10.130  14.781, frac:    7.141  10.130  14.781, sof: 1.000, uncertainty: <zero handle>, atomic displacement parameters: <zero handle>
247: element: C, formal_charge: 0, radius: 0.680, label: C, site: orth:    3.878  10.068  37.514, frac:    3.878  10.068  37.514, sof: 1.000, uncertainty: <zero handle>, atomic displacement parameters: <zero handle>
248: element: C, formal_charge: 0, radius: 0.680, label: C, site: orth:    7.151  24.666  14.781, frac:    7.151  24.666  14.781, sof: 1.000, uncertainty: <zero handle>, atomic displacement parameters: <zero handle>
249: element: C, formal_charge: 0, radius: 0.680, label: C, site: orth:    3.888  24.604  37.514, frac:    3.888  24.604  37.514, sof: 1.000, uncertainty: <zero handle>, atomic displacement parameters: <zero handle>
250: element: C, formal_charge: 0, radius: 0.680, label: C, site: orth:   -2.835  10.130  14.781, frac:   -2.835  10.130  14.781, sof: 1.000, uncertainty: <zero handle>, atomic displacement parameters: <zero handle>
251: element: C, formal_charge: 0, radius: 0.680, label: C, site: orth:   -6.098  10.068  37.514, frac:   -6.098  10.068  37.514, sof: 1.000, uncertainty: <zero handle>, atomic displacement parameters: <zero handle>
252: element: C, formal_charge: 0, radius: 0.680, label: C, site: orth:   -2.825  24.666  14.781, frac:   -2.825  24.666  14.781, sof: 1.000, uncertainty: <zero handle>, atomic displacement parameters: <zero handle>
253: element: C, formal_charge: 0, radius: 0.680, label: C, site: orth:   -6.088  24.604  37.514, frac:   -6.088  24.604  37.514, sof: 1.000, uncertainty: <zero handle>, atomic displacement parameters: <zero handle>
254: element: C, formal_charge: 0, radius: 0.680, label: C, site: orth:   17.117  10.130  14.781, frac:   17.117  10.130  14.781, sof: 1.000, uncertainty: <zero handle>, atomic displacement parameters: <zero handle>
255: element: C, formal_charge: 0, radius: 0.680, label: C, site: orth:   13.855  10.068  37.514, frac:   13.855  10.068  37.514, sof: 1.000, uncertainty: <zero handle>, atomic displacement parameters: <zero handle>
256: element: C, formal_charge: 0, radius: 0.680, label: C, site: orth:   17.127  24.666  14.781, frac:   17.127  24.666  14.781, sof: 1.000, uncertainty: <zero handle>, atomic displacement parameters: <zero handle>
257: element: C, formal_charge: 0, radius: 0.680, label: C, site: orth:   13.865  24.604  37.514, frac:   13.865  24.604  37.514, sof: 1.000, uncertainty: <zero handle>, atomic displacement parameters: <zero handle>
258: element: C, formal_charge: 0, radius: 0.680, label: C, site: orth:    5.095   4.842  14.563, frac:    5.095   4.842  14.563, sof: 1.000, uncertainty: <zero handle>, atomic displacement parameters: <zero handle>
259: element: C, formal_charge: 0, radius: 0.680, label: C, site: orth:    1.833   4.781  37.296, frac:    1.833   4.781  37.296, sof: 1.000, uncertainty: <zero handle>, atomic displacement parameters: <zero handle>
260: element: C, formal_charge: 0, radius: 0.680, label: C, site: orth:    5.105  19.378  14.563, frac:    5.105  19.378  14.563, sof: 1.000, uncertainty: <zero handle>, atomic displacement parameters: <zero handle>
261: element: C, formal_charge: 0, radius: 0.680, label: C, site: orth:    1.843  19.316  37.296, frac:    1.843  19.316  37.296, sof: 1.000, uncertainty: <zero handle>, atomic displacement parameters: <zero handle>
262: element: C, formal_charge: 0, radius: 0.680, label: C, site: orth:   -4.881   4.842  14.563, frac:   -4.881   4.842  14.563, sof: 1.000, uncertainty: <zero handle>, atomic displacement parameters: <zero handle>
263: element: C, formal_charge: 0, radius: 0.680, label: C, site: orth:   -8.143   4.781  37.296, frac:   -8.143   4.781  37.296, sof: 1.000, uncertainty: <zero handle>, atomic displacement parameters: <zero handle>
264: element: C, formal_charge: 0, radius: 0.680, label: C, site: orth:   -4.871  19.378  14.563, frac:   -4.871  19.378  14.563, sof: 1.000, uncertainty: <zero handle>, atomic displacement parameters: <zero handle>
265: element: C, formal_charge: 0, radius: 0.680, label: C, site: orth:   -8.134  19.316  37.296, frac:   -8.134  19.316  37.296, sof: 1.000, uncertainty: <zero handle>, atomic displacement parameters: <zero handle>
266: element: C, formal_charge: 0, radius: 0.680, label: C, site: orth:   15.072   4.842  14.563, frac:   15.072   4.842  14.563, sof: 1.000, uncertainty: <zero handle>, atomic displacement parameters: <zero handle>
267: element: C, formal_charge: 0, radius: 0.680, label: C, site: orth:   11.809   4.781  37.296, frac:   11.809   4.781  37.296, sof: 1.000, uncertainty: <zero handle>, atomic displacement parameters: <zero handle>
268: element: C, formal_charge: 0, radius: 0.680, label: C, site: orth:   15.082  19.378  14.563, frac:   15.082  19.378  14.563, sof: 1.000, uncertainty: <zero handle>, atomic displacement parameters: <zero handle>
269: element: C, formal_charge: 0, radius: 0.680, label: C, site: orth:   11.819  19.316  37.296, frac:   11.819  19.316  37.296, sof: 1.000, uncertainty: <zero handle>, atomic displacement parameters: <zero handle>
270: element: H, formal_charge: 0, radius: 0.230, label: H, site: orth:    5.229   3.798  14.817, frac:    5.229   3.798  14.817, sof: 1.000, uncertainty: <zero handle>, atomic displacement parameters: <zero handle>
271: element: H, formal_charge: 0, radius: 0.230, label: H, site: orth:    1.966   3.736  37.550, frac:    1.966   3.736  37.550, sof: 1.000, uncertainty: <zero handle>, atomic displacement parameters: <zero handle>
272: element: H, formal_charge: 0, radius: 0.230, label: H, site: orth:    5.239  18.334  14.817, frac:    5.239  18.334  14.817, sof: 1.000, uncertainty: <zero handle>, atomic displacement parameters: <zero handle>
273: element: H, formal_charge: 0, radius: 0.230, label: H, site: orth:    1.976  18.272  37.550, frac:    1.976  18.272  37.550, sof: 1.000, uncertainty: <zero handle>, atomic displacement parameters: <zero handle>
274: element: H, formal_charge: 0, radius: 0.230, label: H, site: orth:   -4.748   3.798  14.817, frac:   -4.748   3.798  14.817, sof: 1.000, uncertainty: <zero handle>, atomic displacement parameters: <zero handle>
275: element: H, formal_charge: 0, radius: 0.230, label: H, site: orth:   -8.010   3.736  37.550, frac:   -8.010   3.736  37.550, sof: 1.000, uncertainty: <zero handle>, atomic displacement parameters: <zero handle>
276: element: H, formal_charge: 0, radius: 0.230, label: H, site: orth:   -4.738  18.334  14.817, frac:   -4.738  18.334  14.817, sof: 1.000, uncertainty: <zero handle>, atomic displacement parameters: <zero handle>
277: element: H, formal_charge: 0, radius: 0.230, label: H, site: orth:   -8.000  18.272  37.550, frac:   -8.000  18.272  37.550, sof: 1.000, uncertainty: <zero handle>, atomic displacement parameters: <zero handle>
278: element: H, formal_charge: 0, radius: 0.230, label: H, site: orth:   15.205   3.798  14.817, frac:   15.205   3.798  14.817, sof: 1.000, uncertainty: <zero handle>, atomic displacement parameters: <zero handle>
279: element: H, formal_charge: 0, radius: 0.230, label: H, site: orth:   11.942   3.736  37.550, frac:   11.942   3.736  37.550, sof: 1.000, uncertainty: <zero handle>, atomic displacement parameters: <zero handle>
280: element: H, formal_charge: 0, radius: 0.230, label: H, site: orth:   15.215  18.334  14.817, frac:   15.215  18.334  14.817, sof: 1.000, uncertainty: <zero handle>, atomic displacement parameters: <zero handle>
281: element: H, formal_charge: 0, radius: 0.230, label: H, site: orth:   11.952  18.272  37.550, frac:   11.952  18.272  37.550, sof: 1.000, uncertainty: <zero handle>, atomic displacement parameters: <zero handle>
282: element: C, formal_charge: 0, radius: 0.680, label: C, site: orth:    6.609   8.850  14.950, frac:    6.609   8.850  14.950, sof: 1.000, uncertainty: <zero handle>, atomic displacement parameters: <zero handle>
283: element: C, formal_charge: 0, radius: 0.680, label: C, site: orth:    3.346   8.789  37.683, frac:    3.346   8.789  37.683, sof: 1.000, uncertainty: <zero handle>, atomic displacement parameters: <zero handle>
284: element: C, formal_charge: 0, radius: 0.680, label: C, site: orth:    6.619  23.386  14.950, frac:    6.619  23.386  14.950, sof: 1.000, uncertainty: <zero handle>, atomic displacement parameters: <zero handle>
285: element: C, formal_charge: 0, radius: 0.680, label: C, site: orth:    3.356  23.324  37.683, frac:    3.356  23.324  37.683, sof: 1.000, uncertainty: <zero handle>, atomic displacement parameters: <zero handle>
286: element: C, formal_charge: 0, radius: 0.680, label: C, site: orth:   -3.367   8.850  14.950, frac:   -3.367   8.850  14.950, sof: 1.000, uncertainty: <zero handle>, atomic displacement parameters: <zero handle>
287: element: C, formal_charge: 0, radius: 0.680, label: C, site: orth:   -6.630   8.789  37.683, frac:   -6.630   8.789  37.683, sof: 1.000, uncertainty: <zero handle>, atomic displacement parameters: <zero handle>
288: element: C, formal_charge: 0, radius: 0.680, label: C, site: orth:   -3.357  23.386  14.950, frac:   -3.357  23.386  14.950, sof: 1.000, uncertainty: <zero handle>, atomic displacement parameters: <zero handle>
289: element: C, formal_charge: 0, radius: 0.680, label: C, site: orth:   -6.620  23.324  37.683, frac:   -6.620  23.324  37.683, sof: 1.000, uncertainty: <zero handle>, atomic displacement parameters: <zero handle>
290: element: C, formal_charge: 0, radius: 0.680, label: C, site: orth:   16.585   8.850  14.950, frac:   16.585   8.850  14.950, sof: 1.000, uncertainty: <zero handle>, atomic displacement parameters: <zero handle>
291: element: C, formal_charge: 0, radius: 0.680, label: C, site: orth:   13.322   8.789  37.683, frac:   13.322   8.789  37.683, sof: 1.000, uncertainty: <zero handle>, atomic displacement parameters: <zero handle>
292: element: C, formal_charge: 0, radius: 0.680, label: C, site: orth:   16.595  23.386  14.950, frac:   16.595  23.386  14.950, sof: 1.000, uncertainty: <zero handle>, atomic displacement parameters: <zero handle>
293: element: C, formal_charge: 0, radius: 0.680, label: C, site: orth:   13.332  23.324  37.683, frac:   13.332  23.324  37.683, sof: 1.000, uncertainty: <zero handle>, atomic displacement parameters: <zero handle>
294: element: H, formal_charge: 0, radius: 0.230, label: H, site: orth:    6.757   8.297  15.877, frac:    6.757   8.297  15.877, sof: 1.000, uncertainty: <zero handle>, atomic displacement parameters: <zero handle>
295: element: H, formal_charge: 0, radius: 0.230, label: H, site: orth:    3.494   8.236  38.610, frac:    3.494   8.236  38.610, sof: 1.000, uncertainty: <zero handle>, atomic displacement parameters: <zero handle>
296: element: H, formal_charge: 0, radius: 0.230, label: H, site: orth:    6.767  22.833  15.877, frac:    6.767  22.833  15.877, sof: 1.000, uncertainty: <zero handle>, atomic displacement parameters: <zero handle>
297: element: H, formal_charge: 0, radius: 0.230, label: H, site: orth:    3.504  22.771  38.610, frac:    3.504  22.771  38.610, sof: 1.000, uncertainty: <zero handle>, atomic displacement parameters: <zero handle>
298: element: H, formal_charge: 0, radius: 0.230, label: H, site: orth:   -3.219   8.297  15.877, frac:   -3.219   8.297  15.877, sof: 1.000, uncertainty: <zero handle>, atomic displacement parameters: <zero handle>
299: element: H, formal_charge: 0, radius: 0.230, label: H, site: orth:   -6.482   8.236  38.610, frac:   -6.482   8.236  38.610, sof: 1.000, uncertainty: <zero handle>, atomic displacement parameters: <zero handle>
300: element: H, formal_charge: 0, radius: 0.230, label: H, site: orth:   -3.209  22.833  15.877, frac:   -3.209  22.833  15.877, sof: 1.000, uncertainty: <zero handle>, atomic displacement parameters: <zero handle>
301: element: H, formal_charge: 0, radius: 0.230, label: H, site: orth:   -6.472  22.771  38.610, frac:   -6.472  22.771  38.610, sof: 1.000, uncertainty: <zero handle>, atomic displacement parameters: <zero handle>
302: element: H, formal_charge: 0, radius: 0.230, label: H, site: orth:   16.733   8.297  15.877, frac:   16.733   8.297  15.877, sof: 1.000, uncertainty: <zero handle>, atomic displacement parameters: <zero handle>
303: element: H, formal_charge: 0, radius: 0.230, label: H, site: orth:   13.471   8.236  38.610, frac:   13.471   8.236  38.610, sof: 1.000, uncertainty: <zero handle>, atomic displacement parameters: <zero handle>
304: element: H, formal_charge: 0, radius: 0.230, label: H, site: orth:   16.743  22.833  15.877, frac:   16.743  22.833  15.877, sof: 1.000, uncertainty: <zero handle>, atomic displacement parameters: <zero handle>
305: element: H, formal_charge: 0, radius: 0.230, label: H, site: orth:   13.481  22.771  38.610, frac:   13.481  22.771  38.610, sof: 1.000, uncertainty: <zero handle>, atomic displacement parameters: <zero handle>
306: element: C, formal_charge: 0, radius: 0.680, label: C, site: orth:    7.473  10.637  17.173, frac:    7.473  10.637  17.173, sof: 1.000, uncertainty: <zero handle>, atomic displacement parameters: <zero handle>
307: element: C, formal_charge: 0, radius: 0.680, label: C, site: orth:    4.210  10.575  39.907, frac:    4.210  10.575  39.907, sof: 1.000, uncertainty: <zero handle>, atomic displacement parameters: <zero handle>
308: element: C, formal_charge: 0, radius: 0.680, label: C, site: orth:    7.483  25.172  17.173, frac:    7.483  25.172  17.173, sof: 1.000, uncertainty: <zero handle>, atomic displacement parameters: <zero handle>
309: element: C, formal_charge: 0, radius: 0.680, label: C, site: orth:    4.220  25.111  39.907, frac:    4.220  25.111  39.907, sof: 1.000, uncertainty: <zero handle>, atomic displacement parameters: <zero handle>
310: element: C, formal_charge: 0, radius: 0.680, label: C, site: orth:   -2.503  10.637  17.173, frac:   -2.503  10.637  17.173, sof: 1.000, uncertainty: <zero handle>, atomic displacement parameters: <zero handle>
311: element: C, formal_charge: 0, radius: 0.680, label: C, site: orth:   -5.766  10.575  39.907, frac:   -5.766  10.575  39.907, sof: 1.000, uncertainty: <zero handle>, atomic displacement parameters: <zero handle>
312: element: C, formal_charge: 0, radius: 0.680, label: C, site: orth:   -2.493  25.172  17.173, frac:   -2.493  25.172  17.173, sof: 1.000, uncertainty: <zero handle>, atomic displacement parameters: <zero handle>
313: element: C, formal_charge: 0, radius: 0.680, label: C, site: orth:   -5.756  25.111  39.907, frac:   -5.756  25.111  39.907, sof: 1.000, uncertainty: <zero handle>, atomic displacement parameters: <zero handle>
314: element: H, formal_charge: 0, radius: 0.230, label: H, site: orth:    6.604  10.095  17.524, frac:    6.604  10.095  17.524, sof: 1.000, uncertainty: <zero handle>, atomic displacement parameters: <zero handle>
315: element: H, formal_charge: 0, radius: 0.230, label: H, site: orth:    3.341  10.033  40.258, frac:    3.341  10.033  40.258, sof: 1.000, uncertainty: <zero handle>, atomic displacement parameters: <zero handle>
316: element: H, formal_charge: 0, radius: 0.230, label: H, site: orth:    6.614  24.631  17.524, frac:    6.614  24.631  17.524, sof: 1.000, uncertainty: <zero handle>, atomic displacement parameters: <zero handle>
317: element: H, formal_charge: 0, radius: 0.230, label: H, site: orth:    3.351  24.569  40.258, frac:    3.351  24.569  40.258, sof: 1.000, uncertainty: <zero handle>, atomic displacement parameters: <zero handle>
318: element: H, formal_charge: 0, radius: 0.230, label: H, site: orth:   -3.372  10.095  17.524, frac:   -3.372  10.095  17.524, sof: 1.000, uncertainty: <zero handle>, atomic displacement parameters: <zero handle>
319: element: H, formal_charge: 0, radius: 0.230, label: H, site: orth:   -6.635  10.033  40.258, frac:   -6.635  10.033  40.258, sof: 1.000, uncertainty: <zero handle>, atomic displacement parameters: <zero handle>
320: element: H, formal_charge: 0, radius: 0.230, label: H, site: orth:   -3.362  24.631  17.524, frac:   -3.362  24.631  17.524, sof: 1.000, uncertainty: <zero handle>, atomic displacement parameters: <zero handle>
321: element: H, formal_charge: 0, radius: 0.230, label: H, site: orth:   -6.625  24.569  40.258, frac:   -6.625  24.569  40.258, sof: 1.000, uncertainty: <zero handle>, atomic displacement parameters: <zero handle>
322: element: C, formal_charge: 0, radius: 0.680, label: C, site: orth:    6.229  10.242  12.554, frac:    6.229  10.242  12.554, sof: 1.000, uncertainty: <zero handle>, atomic displacement parameters: <zero handle>
323: element: C, formal_charge: 0, radius: 0.680, label: C, site: orth:    2.966  10.180  35.288, frac:    2.966  10.180  35.288, sof: 1.000, uncertainty: <zero handle>, atomic displacement parameters: <zero handle>
324: element: C, formal_charge: 0, radius: 0.680, label: C, site: orth:    6.239  24.777  12.554, frac:    6.239  24.777  12.554, sof: 1.000, uncertainty: <zero handle>, atomic displacement parameters: <zero handle>
325: element: C, formal_charge: 0, radius: 0.680, label: C, site: orth:    2.976  24.716  35.288, frac:    2.976  24.716  35.288, sof: 1.000, uncertainty: <zero handle>, atomic displacement parameters: <zero handle>
326: element: C, formal_charge: 0, radius: 0.680, label: C, site: orth:   -3.747  10.242  12.554, frac:   -3.747  10.242  12.554, sof: 1.000, uncertainty: <zero handle>, atomic displacement parameters: <zero handle>
327: element: C, formal_charge: 0, radius: 0.680, label: C, site: orth:   -7.010  10.180  35.288, frac:   -7.010  10.180  35.288, sof: 1.000, uncertainty: <zero handle>, atomic displacement parameters: <zero handle>
328: element: C, formal_charge: 0, radius: 0.680, label: C, site: orth:   -3.737  24.777  12.554, frac:   -3.737  24.777  12.554, sof: 1.000, uncertainty: <zero handle>, atomic displacement parameters: <zero handle>
329: element: C, formal_charge: 0, radius: 0.680, label: C, site: orth:   -7.000  24.716  35.288, frac:   -7.000  24.716  35.288, sof: 1.000, uncertainty: <zero handle>, atomic displacement parameters: <zero handle>
330: element: C, formal_charge: 0, radius: 0.680, label: C, site: orth:   16.205  10.242  12.554, frac:   16.205  10.242  12.554, sof: 1.000, uncertainty: <zero handle>, atomic displacement parameters: <zero handle>
331: element: C, formal_charge: 0, radius: 0.680, label: C, site: orth:   12.943  10.180  35.288, frac:   12.943  10.180  35.288, sof: 1.000, uncertainty: <zero handle>, atomic displacement parameters: <zero handle>
332: element: C, formal_charge: 0, radius: 0.680, label: C, site: orth:   16.215  24.777  12.554, frac:   16.215  24.777  12.554, sof: 1.000, uncertainty: <zero handle>, atomic displacement parameters: <zero handle>
333: element: C, formal_charge: 0, radius: 0.680, label: C, site: orth:   12.952  24.716  35.288, frac:   12.952  24.716  35.288, sof: 1.000, uncertainty: <zero handle>, atomic displacement parameters: <zero handle>
334: element: H, formal_charge: 0, radius: 0.230, label: H, site: orth:    6.077  10.767  11.612, frac:    6.077  10.767  11.612, sof: 1.000, uncertainty: <zero handle>, atomic displacement parameters: <zero handle>
335: element: H, formal_charge: 0, radius: 0.230, label: H, site: orth:    2.814  10.706  34.345, frac:    2.814  10.706  34.345, sof: 1.000, uncertainty: <zero handle>, atomic displacement parameters: <zero handle>
336: element: H, formal_charge: 0, radius: 0.230, label: H, site: orth:    6.087  25.303  11.612, frac:    6.087  25.303  11.612, sof: 1.000, uncertainty: <zero handle>, atomic displacement parameters: <zero handle>
337: element: H, formal_charge: 0, radius: 0.230, label: H, site: orth:    2.824  25.241  34.345, frac:    2.824  25.241  34.345, sof: 1.000, uncertainty: <zero handle>, atomic displacement parameters: <zero handle>
338: element: H, formal_charge: 0, radius: 0.230, label: H, site: orth:   -3.899  10.767  11.612, frac:   -3.899  10.767  11.612, sof: 1.000, uncertainty: <zero handle>, atomic displacement parameters: <zero handle>
339: element: H, formal_charge: 0, radius: 0.230, label: H, site: orth:   -7.162  10.706  34.345, frac:   -7.162  10.706  34.345, sof: 1.000, uncertainty: <zero handle>, atomic displacement parameters: <zero handle>
340: element: H, formal_charge: 0, radius: 0.230, label: H, site: orth:   -3.889  25.303  11.612, frac:   -3.889  25.303  11.612, sof: 1.000, uncertainty: <zero handle>, atomic displacement parameters: <zero handle>
341: element: H, formal_charge: 0, radius: 0.230, label: H, site: orth:   -7.152  25.241  34.345, frac:   -7.152  25.241  34.345, sof: 1.000, uncertainty: <zero handle>, atomic displacement parameters: <zero handle>
342: element: H, formal_charge: 0, radius: 0.230, label: H, site: orth:   16.053  10.767  11.612, frac:   16.053  10.767  11.612, sof: 1.000, uncertainty: <zero handle>, atomic displacement parameters: <zero handle>
343: element: H, formal_charge: 0, radius: 0.230, label: H, site: orth:   12.791  10.706  34.345, frac:   12.791  10.706  34.345, sof: 1.000, uncertainty: <zero handle>, atomic displacement parameters: <zero handle>
344: element: H, formal_charge: 0, radius: 0.230, label: H, site: orth:   16.063  25.303  11.612, frac:   16.063  25.303  11.612, sof: 1.000, uncertainty: <zero handle>, atomic displacement parameters: <zero handle>
345: element: H, formal_charge: 0, radius: 0.230, label: H, site: orth:   12.801  25.241  34.345, frac:   12.801  25.241  34.345, sof: 1.000, uncertainty: <zero handle>, atomic displacement parameters: <zero handle>
346: element: C, formal_charge: 0, radius: 0.680, label: C, site: orth:    5.869   8.287  13.908, frac:    5.869   8.287  13.908, sof: 1.000, uncertainty: <zero handle>, atomic displacement parameters: <zero handle>
347: element: C, formal_charge: 0, radius: 0.680, label: C, site: orth:    2.607   8.225  36.641, frac:    2.607   8.225  36.641, sof: 1.000, uncertainty: <zero handle>, atomic displacement parameters: <zero handle>
348: element: C, formal_charge: 0, radius: 0.680, label: C, site: orth:    5.879  22.822  13.908, frac:    5.879  22.822  13.908, sof: 1.000, uncertainty: <zero handle>, atomic displacement parameters: <zero handle>
349: element: C, formal_charge: 0, radius: 0.680, label: C, site: orth:    2.617  22.760  36.641, frac:    2.617  22.760  36.641, sof: 1.000, uncertainty: <zero handle>, atomic displacement parameters: <zero handle>
350: element: C, formal_charge: 0, radius: 0.680, label: C, site: orth:   -4.107   8.287  13.908, frac:   -4.107   8.287  13.908, sof: 1.000, uncertainty: <zero handle>, atomic displacement parameters: <zero handle>
351: element: C, formal_charge: 0, radius: 0.680, label: C, site: orth:   -7.370   8.225  36.641, frac:   -7.370   8.225  36.641, sof: 1.000, uncertainty: <zero handle>, atomic displacement parameters: <zero handle>
352: element: C, formal_charge: 0, radius: 0.680, label: C, site: orth:   -4.097  22.822  13.908, frac:   -4.097  22.822  13.908, sof: 1.000, uncertainty: <zero handle>, atomic displacement parameters: <zero handle>
353: element: C, formal_charge: 0, radius: 0.680, label: C, site: orth:   -7.360  22.760  36.641, frac:   -7.360  22.760  36.641, sof: 1.000, uncertainty: <zero handle>, atomic displacement parameters: <zero handle>
354: element: C, formal_charge: 0, radius: 0.680, label: C, site: orth:   15.846   8.287  13.908, frac:   15.846   8.287  13.908, sof: 1.000, uncertainty: <zero handle>, atomic displacement parameters: <zero handle>
355: element: C, formal_charge: 0, radius: 0.680, label: C, site: orth:   12.583   8.225  36.641, frac:   12.583   8.225  36.641, sof: 1.000, uncertainty: <zero handle>, atomic displacement parameters: <zero handle>
356: element: C, formal_charge: 0, radius: 0.680, label: C, site: orth:   15.855  22.822  13.908, frac:   15.855  22.822  13.908, sof: 1.000, uncertainty: <zero handle>, atomic displacement parameters: <zero handle>
357: element: C, formal_charge: 0, radius: 0.680, label: C, site: orth:   12.593  22.760  36.641, frac:   12.593  22.760  36.641, sof: 1.000, uncertainty: <zero handle>, atomic displacement parameters: <zero handle>
358: element: C, formal_charge: 0, radius: 0.680, label: C, site: orth:    5.676   8.970  12.708, frac:    5.676   8.970  12.708, sof: 1.000, uncertainty: <zero handle>, atomic displacement parameters: <zero handle>
359: element: C, formal_charge: 0, radius: 0.680, label: C, site: orth:    2.414   8.908  35.441, frac:    2.414   8.908  35.441, sof: 1.000, uncertainty: <zero handle>, atomic displacement parameters: <zero handle>
360: element: C, formal_charge: 0, radius: 0.680, label: C, site: orth:    5.686  23.505  12.708, frac:    5.686  23.505  12.708, sof: 1.000, uncertainty: <zero handle>, atomic displacement parameters: <zero handle>
361: element: C, formal_charge: 0, radius: 0.680, label: C, site: orth:    2.424  23.443  35.441, frac:    2.424  23.443  35.441, sof: 1.000, uncertainty: <zero handle>, atomic displacement parameters: <zero handle>
362: element: C, formal_charge: 0, radius: 0.680, label: C, site: orth:   -4.300   8.970  12.708, frac:   -4.300   8.970  12.708, sof: 1.000, uncertainty: <zero handle>, atomic displacement parameters: <zero handle>
363: element: C, formal_charge: 0, radius: 0.680, label: C, site: orth:   -7.563   8.908  35.441, frac:   -7.563   8.908  35.441, sof: 1.000, uncertainty: <zero handle>, atomic displacement parameters: <zero handle>
364: element: C, formal_charge: 0, radius: 0.680, label: C, site: orth:   -4.290  23.505  12.708, frac:   -4.290  23.505  12.708, sof: 1.000, uncertainty: <zero handle>, atomic displacement parameters: <zero handle>
365: element: C, formal_charge: 0, radius: 0.680, label: C, site: orth:   -7.553  23.443  35.441, frac:   -7.553  23.443  35.441, sof: 1.000, uncertainty: <zero handle>, atomic displacement parameters: <zero handle>
366: element: C, formal_charge: 0, radius: 0.680, label: C, site: orth:   15.653   8.970  12.708, frac:   15.653   8.970  12.708, sof: 1.000, uncertainty: <zero handle>, atomic displacement parameters: <zero handle>
367: element: C, formal_charge: 0, radius: 0.680, label: C, site: orth:   12.390   8.908  35.441, frac:   12.390   8.908  35.441, sof: 1.000, uncertainty: <zero handle>, atomic displacement parameters: <zero handle>
368: element: C, formal_charge: 0, radius: 0.680, label: C, site: orth:   15.662  23.505  12.708, frac:   15.662  23.505  12.708, sof: 1.000, uncertainty: <zero handle>, atomic displacement parameters: <zero handle>
369: element: C, formal_charge: 0, radius: 0.680, label: C, site: orth:   12.400  23.443  35.441, frac:   12.400  23.443  35.441, sof: 1.000, uncertainty: <zero handle>, atomic displacement parameters: <zero handle>
370: element: H, formal_charge: 0, radius: 0.230, label: H, site: orth:    5.140   8.507  11.880, frac:    5.140   8.507  11.880, sof: 1.000, uncertainty: <zero handle>, atomic displacement parameters: <zero handle>
371: element: H, formal_charge: 0, radius: 0.230, label: H, site: orth:    1.878   8.445  34.614, frac:    1.878   8.445  34.614, sof: 1.000, uncertainty: <zero handle>, atomic displacement parameters: <zero handle>
372: element: H, formal_charge: 0, radius: 0.230, label: H, site: orth:    5.150  23.043  11.880, frac:    5.150  23.043  11.880, sof: 1.000, uncertainty: <zero handle>, atomic displacement parameters: <zero handle>
373: element: H, formal_charge: 0, radius: 0.230, label: H, site: orth:    1.888  22.981  34.614, frac:    1.888  22.981  34.614, sof: 1.000, uncertainty: <zero handle>, atomic displacement parameters: <zero handle>
374: element: H, formal_charge: 0, radius: 0.230, label: H, site: orth:   -4.836   8.507  11.880, frac:   -4.836   8.507  11.880, sof: 1.000, uncertainty: <zero handle>, atomic displacement parameters: <zero handle>
375: element: H, formal_charge: 0, radius: 0.230, label: H, site: orth:   -8.099   8.445  34.614, frac:   -8.099   8.445  34.614, sof: 1.000, uncertainty: <zero handle>, atomic displacement parameters: <zero handle>
376: element: H, formal_charge: 0, radius: 0.230, label: H, site: orth:   -4.826  23.043  11.880, frac:   -4.826  23.043  11.880, sof: 1.000, uncertainty: <zero handle>, atomic displacement parameters: <zero handle>
377: element: H, formal_charge: 0, radius: 0.230, label: H, site: orth:   -8.089  22.981  34.614, frac:   -8.089  22.981  34.614, sof: 1.000, uncertainty: <zero handle>, atomic displacement parameters: <zero handle>
378: element: H, formal_charge: 0, radius: 0.230, label: H, site: orth:   15.117   8.507  11.880, frac:   15.117   8.507  11.880, sof: 1.000, uncertainty: <zero handle>, atomic displacement parameters: <zero handle>
379: element: H, formal_charge: 0, radius: 0.230, label: H, site: orth:   11.854   8.445  34.614, frac:   11.854   8.445  34.614, sof: 1.000, uncertainty: <zero handle>, atomic displacement parameters: <zero handle>
380: element: H, formal_charge: 0, radius: 0.230, label: H, site: orth:   15.127  23.043  11.880, frac:   15.127  23.043  11.880, sof: 1.000, uncertainty: <zero handle>, atomic displacement parameters: <zero handle>
381: element: H, formal_charge: 0, radius: 0.230, label: H, site: orth:   11.864  22.981  34.614, frac:   11.864  22.981  34.614, sof: 1.000, uncertainty: <zero handle>, atomic displacement parameters: <zero handle>
382: element: C, formal_charge: 0, radius: 0.680, label: C, site: orth:    2.998   0.910  12.303, frac:    2.998   0.910  12.303, sof: 1.000, uncertainty: <zero handle>, atomic displacement parameters: <zero handle>
383: element: C, formal_charge: 0, radius: 0.680, label: C, site: orth:   -0.264   0.849  35.036, frac:   -0.264   0.849  35.036, sof: 1.000, uncertainty: <zero handle>, atomic displacement parameters: <zero handle>
384: element: C, formal_charge: 0, radius: 0.680, label: C, site: orth:    3.008  15.446  12.303, frac:    3.008  15.446  12.303, sof: 1.000, uncertainty: <zero handle>, atomic displacement parameters: <zero handle>
385: element: C, formal_charge: 0, radius: 0.680, label: C, site: orth:   -0.254  15.384  35.036, frac:   -0.254  15.384  35.036, sof: 1.000, uncertainty: <zero handle>, atomic displacement parameters: <zero handle>
386: element: C, formal_charge: 0, radius: 0.680, label: C, site: orth:   -6.978   0.910  12.303, frac:   -6.978   0.910  12.303, sof: 1.000, uncertainty: <zero handle>, atomic displacement parameters: <zero handle>
387: element: C, formal_charge: 0, radius: 0.680, label: C, site: orth:  -10.241   0.849  35.036, frac:  -10.241   0.849  35.036, sof: 1.000, uncertainty: <zero handle>, atomic displacement parameters: <zero handle>
388: element: C, formal_charge: 0, radius: 0.680, label: C, site: orth:   -6.968  15.446  12.303, frac:   -6.968  15.446  12.303, sof: 1.000, uncertainty: <zero handle>, atomic displacement parameters: <zero handle>
389: element: C, formal_charge: 0, radius: 0.680, label: C, site: orth:  -10.231  15.384  35.036, frac:  -10.231  15.384  35.036, sof: 1.000, uncertainty: <zero handle>, atomic displacement parameters: <zero handle>
390: element: C, formal_charge: 0, radius: 0.680, label: C, site: orth:   12.974   0.910  12.303, frac:   12.974   0.910  12.303, sof: 1.000, uncertainty: <zero handle>, atomic displacement parameters: <zero handle>
391: element: C, formal_charge: 0, radius: 0.680, label: C, site: orth:    9.712   0.849  35.036, frac:    9.712   0.849  35.036, sof: 1.000, uncertainty: <zero handle>, atomic displacement parameters: <zero handle>
392: element: C, formal_charge: 0, radius: 0.680, label: C, site: orth:   12.984  15.446  12.303, frac:   12.984  15.446  12.303, sof: 1.000, uncertainty: <zero handle>, atomic displacement parameters: <zero handle>
393: element: C, formal_charge: 0, radius: 0.680, label: C, site: orth:    9.722  15.384  35.036, frac:    9.722  15.384  35.036, sof: 1.000, uncertainty: <zero handle>, atomic displacement parameters: <zero handle>
394: element: C, formal_charge: 0, radius: 0.680, label: C, site: orth:    6.011   5.861  14.539, frac:    6.011   5.861  14.539, sof: 1.000, uncertainty: <zero handle>, atomic displacement parameters: <zero handle>
395: element: C, formal_charge: 0, radius: 0.680, label: C, site: orth:    2.748   5.800  37.272, frac:    2.748   5.800  37.272, sof: 1.000, uncertainty: <zero handle>, atomic displacement parameters: <zero handle>
396: element: C, formal_charge: 0, radius: 0.680, label: C, site: orth:    6.021  20.397  14.539, frac:    6.021  20.397  14.539, sof: 1.000, uncertainty: <zero handle>, atomic displacement parameters: <zero handle>
397: element: C, formal_charge: 0, radius: 0.680, label: C, site: orth:    2.758  20.335  37.272, frac:    2.758  20.335  37.272, sof: 1.000, uncertainty: <zero handle>, atomic displacement parameters: <zero handle>
398: element: C, formal_charge: 0, radius: 0.680, label: C, site: orth:   -3.966   5.861  14.539, frac:   -3.966   5.861  14.539, sof: 1.000, uncertainty: <zero handle>, atomic displacement parameters: <zero handle>
399: element: C, formal_charge: 0, radius: 0.680, label: C, site: orth:   -7.228   5.800  37.272, frac:   -7.228   5.800  37.272, sof: 1.000, uncertainty: <zero handle>, atomic displacement parameters: <zero handle>
400: element: C, formal_charge: 0, radius: 0.680, label: C, site: orth:   -3.956  20.397  14.539, frac:   -3.956  20.397  14.539, sof: 1.000, uncertainty: <zero handle>, atomic displacement parameters: <zero handle>
401: element: C, formal_charge: 0, radius: 0.680, label: C, site: orth:   -7.218  20.335  37.272, frac:   -7.218  20.335  37.272, sof: 1.000, uncertainty: <zero handle>, atomic displacement parameters: <zero handle>
402: element: C, formal_charge: 0, radius: 0.680, label: C, site: orth:   15.987   5.861  14.539, frac:   15.987   5.861  14.539, sof: 1.000, uncertainty: <zero handle>, atomic displacement parameters: <zero handle>
403: element: C, formal_charge: 0, radius: 0.680, label: C, site: orth:   12.724   5.800  37.272, frac:   12.724   5.800  37.272, sof: 1.000, uncertainty: <zero handle>, atomic displacement parameters: <zero handle>
404: element: C, formal_charge: 0, radius: 0.680, label: C, site: orth:   15.997  20.397  14.539, frac:   15.997  20.397  14.539, sof: 1.000, uncertainty: <zero handle>, atomic displacement parameters: <zero handle>
405: element: C, formal_charge: 0, radius: 0.680, label: C, site: orth:   12.734  20.335  37.272, frac:   12.734  20.335  37.272, sof: 1.000, uncertainty: <zero handle>, atomic displacement parameters: <zero handle>
406: element: H, formal_charge: 0, radius: 0.230, label: H, site: orth:    7.084   5.865  14.711, frac:    7.084   5.865  14.711, sof: 1.000, uncertainty: <zero handle>, atomic displacement parameters: <zero handle>
407: element: H, formal_charge: 0, radius: 0.230, label: H, site: orth:    3.822   5.803  37.444, frac:    3.822   5.803  37.444, sof: 1.000, uncertainty: <zero handle>, atomic displacement parameters: <zero handle>
408: element: H, formal_charge: 0, radius: 0.230, label: H, site: orth:    7.094  20.401  14.711, frac:    7.094  20.401  14.711, sof: 1.000, uncertainty: <zero handle>, atomic displacement parameters: <zero handle>
409: element: H, formal_charge: 0, radius: 0.230, label: H, site: orth:    3.832  20.339  37.444, frac:    3.832  20.339  37.444, sof: 1.000, uncertainty: <zero handle>, atomic displacement parameters: <zero handle>
410: element: H, formal_charge: 0, radius: 0.230, label: H, site: orth:   -2.892   5.865  14.711, frac:   -2.892   5.865  14.711, sof: 1.000, uncertainty: <zero handle>, atomic displacement parameters: <zero handle>
411: element: H, formal_charge: 0, radius: 0.230, label: H, site: orth:   -6.155   5.803  37.444, frac:   -6.155   5.803  37.444, sof: 1.000, uncertainty: <zero handle>, atomic displacement parameters: <zero handle>
412: element: H, formal_charge: 0, radius: 0.230, label: H, site: orth:   -2.882  20.401  14.711, frac:   -2.882  20.401  14.711, sof: 1.000, uncertainty: <zero handle>, atomic displacement parameters: <zero handle>
413: element: H, formal_charge: 0, radius: 0.230, label: H, site: orth:   -6.145  20.339  37.444, frac:   -6.145  20.339  37.444, sof: 1.000, uncertainty: <zero handle>, atomic displacement parameters: <zero handle>
414: element: H, formal_charge: 0, radius: 0.230, label: H, site: orth:   17.061   5.865  14.711, frac:   17.061   5.865  14.711, sof: 1.000, uncertainty: <zero handle>, atomic displacement parameters: <zero handle>
415: element: H, formal_charge: 0, radius: 0.230, label: H, site: orth:   13.798   5.803  37.444, frac:   13.798   5.803  37.444, sof: 1.000, uncertainty: <zero handle>, atomic displacement parameters: <zero handle>
416: element: H, formal_charge: 0, radius: 0.230, label: H, site: orth:   17.071  20.401  14.711, frac:   17.071  20.401  14.711, sof: 1.000, uncertainty: <zero handle>, atomic displacement parameters: <zero handle>
417: element: H, formal_charge: 0, radius: 0.230, label: H, site: orth:   13.808  20.339  37.444, frac:   13.808  20.339  37.444, sof: 1.000, uncertainty: <zero handle>, atomic displacement parameters: <zero handle>
418: element: C, formal_charge: 0, radius: 0.680, label: C, site: orth:    0.592   8.720  14.176, frac:    0.592   8.720  14.176, sof: 1.000, uncertainty: <zero handle>, atomic displacement parameters: <zero handle>
419: element: C, formal_charge: 0, radius: 0.680, label: C, site: orth:   -2.671   8.659  36.909, frac:   -2.671   8.659  36.909, sof: 1.000, uncertainty: <zero handle>, atomic displacement parameters: <zero handle>
420: element: C, formal_charge: 0, radius: 0.680, label: C, site: orth:    0.602  23.256  14.176, frac:    0.602  23.256  14.176, sof: 1.000, uncertainty: <zero handle>, atomic displacement parameters: <zero handle>
421: element: C, formal_charge: 0, radius: 0.680, label: C, site: orth:   -2.661  23.194  36.909, frac:   -2.661  23.194  36.909, sof: 1.000, uncertainty: <zero handle>, atomic displacement parameters: <zero handle>
422: element: C, formal_charge: 0, radius: 0.680, label: C, site: orth:   -9.384   8.720  14.176, frac:   -9.384   8.720  14.176, sof: 1.000, uncertainty: <zero handle>, atomic displacement parameters: <zero handle>
423: element: C, formal_charge: 0, radius: 0.680, label: C, site: orth:  -12.647   8.659  36.909, frac:  -12.647   8.659  36.909, sof: 1.000, uncertainty: <zero handle>, atomic displacement parameters: <zero handle>
424: element: C, formal_charge: 0, radius: 0.680, label: C, site: orth:   -9.374  23.256  14.176, frac:   -9.374  23.256  14.176, sof: 1.000, uncertainty: <zero handle>, atomic displacement parameters: <zero handle>
425: element: C, formal_charge: 0, radius: 0.680, label: C, site: orth:  -12.637  23.194  36.909, frac:  -12.637  23.194  36.909, sof: 1.000, uncertainty: <zero handle>, atomic displacement parameters: <zero handle>
426: element: C, formal_charge: 0, radius: 0.680, label: C, site: orth:   10.568   8.720  14.176, frac:   10.568   8.720  14.176, sof: 1.000, uncertainty: <zero handle>, atomic displacement parameters: <zero handle>
427: element: C, formal_charge: 0, radius: 0.680, label: C, site: orth:    7.306   8.659  36.909, frac:    7.306   8.659  36.909, sof: 1.000, uncertainty: <zero handle>, atomic displacement parameters: <zero handle>
428: element: C, formal_charge: 0, radius: 0.680, label: C, site: orth:   10.578  23.256  14.176, frac:   10.578  23.256  14.176, sof: 1.000, uncertainty: <zero handle>, atomic displacement parameters: <zero handle>
429: element: C, formal_charge: 0, radius: 0.680, label: C, site: orth:    7.316  23.194  36.909, frac:    7.316  23.194  36.909, sof: 1.000, uncertainty: <zero handle>, atomic displacement parameters: <zero handle>
430: element: H, formal_charge: 0, radius: 0.230, label: H, site: orth:   -0.117   8.139  14.767, frac:   -0.117   8.139  14.767, sof: 1.000, uncertainty: <zero handle>, atomic displacement parameters: <zero handle>
431: element: H, formal_charge: 0, radius: 0.230, label: H, site: orth:   -3.380   8.078  37.500, frac:   -3.380   8.078  37.500, sof: 1.000, uncertainty: <zero handle>, atomic displacement parameters: <zero handle>
432: element: H, formal_charge: 0, radius: 0.230, label: H, site: orth:   -0.107  22.675  14.767, frac:   -0.107  22.675  14.767, sof: 1.000, uncertainty: <zero handle>, atomic displacement parameters: <zero handle>
433: element: H, formal_charge: 0, radius: 0.230, label: H, site: orth:   -3.370  22.613  37.500, frac:   -3.370  22.613  37.500, sof: 1.000, uncertainty: <zero handle>, atomic displacement parameters: <zero handle>
434: element: H, formal_charge: 0, radius: 0.230, label: H, site: orth:  -10.093   8.139  14.767, frac:  -10.093   8.139  14.767, sof: 1.000, uncertainty: <zero handle>, atomic displacement parameters: <zero handle>
435: element: H, formal_charge: 0, radius: 0.230, label: H, site: orth:  -13.356   8.078  37.500, frac:  -13.356   8.078  37.500, sof: 1.000, uncertainty: <zero handle>, atomic displacement parameters: <zero handle>
436: element: H, formal_charge: 0, radius: 0.230, label: H, site: orth:  -10.083  22.675  14.767, frac:  -10.083  22.675  14.767, sof: 1.000, uncertainty: <zero handle>, atomic displacement parameters: <zero handle>
437: element: H, formal_charge: 0, radius: 0.230, label: H, site: orth:  -13.346  22.613  37.500, frac:  -13.346  22.613  37.500, sof: 1.000, uncertainty: <zero handle>, atomic displacement parameters: <zero handle>
438: element: H, formal_charge: 0, radius: 0.230, label: H, site: orth:    9.859   8.139  14.767, frac:    9.859   8.139  14.767, sof: 1.000, uncertainty: <zero handle>, atomic displacement parameters: <zero handle>
439: element: H, formal_charge: 0, radius: 0.230, label: H, site: orth:    6.596   8.078  37.500, frac:    6.596   8.078  37.500, sof: 1.000, uncertainty: <zero handle>, atomic displacement parameters: <zero handle>
440: element: H, formal_charge: 0, radius: 0.230, label: H, site: orth:    9.869  22.675  14.767, frac:    9.869  22.675  14.767, sof: 1.000, uncertainty: <zero handle>, atomic displacement parameters: <zero handle>
441: element: H, formal_charge: 0, radius: 0.230, label: H, site: orth:    6.606  22.613  37.500, frac:    6.606  22.613  37.500, sof: 1.000, uncertainty: <zero handle>, atomic displacement parameters: <zero handle>
442: element: C, formal_charge: 0, radius: 0.680, label: C, site: orth:   -0.990  11.522  15.809, frac:   -0.990  11.522  15.809, sof: 1.000, uncertainty: <zero handle>, atomic displacement parameters: <zero handle>
443: element: C, formal_charge: 0, radius: 0.680, label: C, site: orth:   -4.252  11.460  38.543, frac:   -4.252  11.460  38.543, sof: 1.000, uncertainty: <zero handle>, atomic displacement parameters: <zero handle>
444: element: C, formal_charge: 0, radius: 0.680, label: C, site: orth:   -0.980  26.057  15.809, frac:   -0.980  26.057  15.809, sof: 1.000, uncertainty: <zero handle>, atomic displacement parameters: <zero handle>
445: element: C, formal_charge: 0, radius: 0.680, label: C, site: orth:   -4.242  25.996  38.543, frac:   -4.242  25.996  38.543, sof: 1.000, uncertainty: <zero handle>, atomic displacement parameters: <zero handle>
446: element: C, formal_charge: 0, radius: 0.680, label: C, site: orth:  -10.966  11.522  15.809, frac:  -10.966  11.522  15.809, sof: 1.000, uncertainty: <zero handle>, atomic displacement parameters: <zero handle>
447: element: C, formal_charge: 0, radius: 0.680, label: C, site: orth:    8.987  11.522  15.809, frac:    8.987  11.522  15.809, sof: 1.000, uncertainty: <zero handle>, atomic displacement parameters: <zero handle>
448: element: C, formal_charge: 0, radius: 0.680, label: C, site: orth:    5.724  11.460  38.543, frac:    5.724  11.460  38.543, sof: 1.000, uncertainty: <zero handle>, atomic displacement parameters: <zero handle>
449: element: C, formal_charge: 0, radius: 0.680, label: C, site: orth:    8.997  26.057  15.809, frac:    8.997  26.057  15.809, sof: 1.000, uncertainty: <zero handle>, atomic displacement parameters: <zero handle>
450: element: C, formal_charge: 0, radius: 0.680, label: C, site: orth:    5.734  25.996  38.543, frac:    5.734  25.996  38.543, sof: 1.000, uncertainty: <zero handle>, atomic displacement parameters: <zero handle>
451: element: H, formal_charge: 0, radius: 0.230, label: H, site: orth:   -0.468  11.700  14.878, frac:   -0.468  11.700  14.878, sof: 1.000, uncertainty: <zero handle>, atomic displacement parameters: <zero handle>
452: element: H, formal_charge: 0, radius: 0.230, label: H, site: orth:   -3.731  11.638  37.611, frac:   -3.731  11.638  37.611, sof: 1.000, uncertainty: <zero handle>, atomic displacement parameters: <zero handle>
453: element: H, formal_charge: 0, radius: 0.230, label: H, site: orth:   -0.458  26.235  14.878, frac:   -0.458  26.235  14.878, sof: 1.000, uncertainty: <zero handle>, atomic displacement parameters: <zero handle>
454: element: H, formal_charge: 0, radius: 0.230, label: H, site: orth:   -3.721  26.174  37.611, frac:   -3.721  26.174  37.611, sof: 1.000, uncertainty: <zero handle>, atomic displacement parameters: <zero handle>
455: element: H, formal_charge: 0, radius: 0.230, label: H, site: orth:  -10.444  11.700  14.878, frac:  -10.444  11.700  14.878, sof: 1.000, uncertainty: <zero handle>, atomic displacement parameters: <zero handle>
456: element: H, formal_charge: 0, radius: 0.230, label: H, site: orth:    9.508  11.700  14.878, frac:    9.508  11.700  14.878, sof: 1.000, uncertainty: <zero handle>, atomic displacement parameters: <zero handle>
457: element: H, formal_charge: 0, radius: 0.230, label: H, site: orth:    6.246  11.638  37.611, frac:    6.246  11.638  37.611, sof: 1.000, uncertainty: <zero handle>, atomic displacement parameters: <zero handle>
458: element: H, formal_charge: 0, radius: 0.230, label: H, site: orth:    9.518  26.235  14.878, frac:    9.518  26.235  14.878, sof: 1.000, uncertainty: <zero handle>, atomic displacement parameters: <zero handle>
459: element: H, formal_charge: 0, radius: 0.230, label: H, site: orth:    6.256  26.174  37.611, frac:    6.256  26.174  37.611, sof: 1.000, uncertainty: <zero handle>, atomic displacement parameters: <zero handle>
460: element: C, formal_charge: 0, radius: 0.680, label: C, site: orth:   -0.705  11.872  17.105, frac:   -0.705  11.872  17.105, sof: 1.000, uncertainty: <zero handle>, atomic displacement parameters: <zero handle>
461: element: C, formal_charge: 0, radius: 0.680, label: C, site: orth:   -3.967  11.811  39.838, frac:   -3.967  11.811  39.838, sof: 1.000, uncertainty: <zero handle>, atomic displacement parameters: <zero handle>
462: element: C, formal_charge: 0, radius: 0.680, label: C, site: orth:   -0.695  26.408  17.105, frac:   -0.695  26.408  17.105, sof: 1.000, uncertainty: <zero handle>, atomic displacement parameters: <zero handle>
463: element: C, formal_charge: 0, radius: 0.680, label: C, site: orth:   -3.957  26.346  39.838, frac:   -3.957  26.346  39.838, sof: 1.000, uncertainty: <zero handle>, atomic displacement parameters: <zero handle>
464: element: C, formal_charge: 0, radius: 0.680, label: C, site: orth:  -10.681  11.872  17.105, frac:  -10.681  11.872  17.105, sof: 1.000, uncertainty: <zero handle>, atomic displacement parameters: <zero handle>
465: element: C, formal_charge: 0, radius: 0.680, label: C, site: orth:    9.272  11.872  17.105, frac:    9.272  11.872  17.105, sof: 1.000, uncertainty: <zero handle>, atomic displacement parameters: <zero handle>
466: element: C, formal_charge: 0, radius: 0.680, label: C, site: orth:    6.009  11.811  39.838, frac:    6.009  11.811  39.838, sof: 1.000, uncertainty: <zero handle>, atomic displacement parameters: <zero handle>
467: element: C, formal_charge: 0, radius: 0.680, label: C, site: orth:    9.282  26.408  17.105, frac:    9.282  26.408  17.105, sof: 1.000, uncertainty: <zero handle>, atomic displacement parameters: <zero handle>
468: element: C, formal_charge: 0, radius: 0.680, label: C, site: orth:    6.019  26.346  39.838, frac:    6.019  26.346  39.838, sof: 1.000, uncertainty: <zero handle>, atomic displacement parameters: <zero handle>
469: element: H, formal_charge: 0, radius: 0.230, label: H, site: orth:    0.122  12.440  17.516, frac:    0.122  12.440  17.516, sof: 1.000, uncertainty: <zero handle>, atomic displacement parameters: <zero handle>
470: element: H, formal_charge: 0, radius: 0.230, label: H, site: orth:   -3.141  12.379  40.250, frac:   -3.141  12.379  40.250, sof: 1.000, uncertainty: <zero handle>, atomic displacement parameters: <zero handle>
471: element: H, formal_charge: 0, radius: 0.230, label: H, site: orth:    0.132  26.976  17.516, frac:    0.132  26.976  17.516, sof: 1.000, uncertainty: <zero handle>, atomic displacement parameters: <zero handle>
472: element: H, formal_charge: 0, radius: 0.230, label: H, site: orth:   -3.131  26.914  40.250, frac:   -3.131  26.914  40.250, sof: 1.000, uncertainty: <zero handle>, atomic displacement parameters: <zero handle>
473: element: H, formal_charge: 0, radius: 0.230, label: H, site: orth:   -9.854  12.440  17.516, frac:   -9.854  12.440  17.516, sof: 1.000, uncertainty: <zero handle>, atomic displacement parameters: <zero handle>
474: element: H, formal_charge: 0, radius: 0.230, label: H, site: orth:   10.098  12.440  17.516, frac:   10.098  12.440  17.516, sof: 1.000, uncertainty: <zero handle>, atomic displacement parameters: <zero handle>
475: element: H, formal_charge: 0, radius: 0.230, label: H, site: orth:    6.836  12.379  40.250, frac:    6.836  12.379  40.250, sof: 1.000, uncertainty: <zero handle>, atomic displacement parameters: <zero handle>
476: element: H, formal_charge: 0, radius: 0.230, label: H, site: orth:   10.108  26.976  17.516, frac:   10.108  26.976  17.516, sof: 1.000, uncertainty: <zero handle>, atomic displacement parameters: <zero handle>
477: element: H, formal_charge: 0, radius: 0.230, label: H, site: orth:    6.846  26.914  40.250, frac:    6.846  26.914  40.250, sof: 1.000, uncertainty: <zero handle>, atomic displacement parameters: <zero handle>
478: element: C, formal_charge: 0, radius: 0.680, label: C, site: orth:    0.482   8.727  12.772, frac:    0.482   8.727  12.772, sof: 1.000, uncertainty: <zero handle>, atomic displacement parameters: <zero handle>
479: element: C, formal_charge: 0, radius: 0.680, label: C, site: orth:   -2.780   8.665  35.506, frac:   -2.780   8.665  35.506, sof: 1.000, uncertainty: <zero handle>, atomic displacement parameters: <zero handle>
480: element: C, formal_charge: 0, radius: 0.680, label: C, site: orth:    0.492  23.262  12.772, frac:    0.492  23.262  12.772, sof: 1.000, uncertainty: <zero handle>, atomic displacement parameters: <zero handle>
481: element: C, formal_charge: 0, radius: 0.680, label: C, site: orth:   -2.770  23.201  35.506, frac:   -2.770  23.201  35.506, sof: 1.000, uncertainty: <zero handle>, atomic displacement parameters: <zero handle>
482: element: C, formal_charge: 0, radius: 0.680, label: C, site: orth:   -9.494   8.727  12.772, frac:   -9.494   8.727  12.772, sof: 1.000, uncertainty: <zero handle>, atomic displacement parameters: <zero handle>
483: element: C, formal_charge: 0, radius: 0.680, label: C, site: orth:  -12.757   8.665  35.506, frac:  -12.757   8.665  35.506, sof: 1.000, uncertainty: <zero handle>, atomic displacement parameters: <zero handle>
484: element: C, formal_charge: 0, radius: 0.680, label: C, site: orth:   -9.484  23.262  12.772, frac:   -9.484  23.262  12.772, sof: 1.000, uncertainty: <zero handle>, atomic displacement parameters: <zero handle>
485: element: C, formal_charge: 0, radius: 0.680, label: C, site: orth:  -12.747  23.201  35.506, frac:  -12.747  23.201  35.506, sof: 1.000, uncertainty: <zero handle>, atomic displacement parameters: <zero handle>
486: element: C, formal_charge: 0, radius: 0.680, label: C, site: orth:   10.459   8.727  12.772, frac:   10.459   8.727  12.772, sof: 1.000, uncertainty: <zero handle>, atomic displacement parameters: <zero handle>
487: element: C, formal_charge: 0, radius: 0.680, label: C, site: orth:    7.196   8.665  35.506, frac:    7.196   8.665  35.506, sof: 1.000, uncertainty: <zero handle>, atomic displacement parameters: <zero handle>
488: element: C, formal_charge: 0, radius: 0.680, label: C, site: orth:   10.469  23.262  12.772, frac:   10.469  23.262  12.772, sof: 1.000, uncertainty: <zero handle>, atomic displacement parameters: <zero handle>
489: element: C, formal_charge: 0, radius: 0.680, label: C, site: orth:    7.206  23.201  35.506, frac:    7.206  23.201  35.506, sof: 1.000, uncertainty: <zero handle>, atomic displacement parameters: <zero handle>
490: element: C, formal_charge: 0, radius: 0.680, label: C, site: orth:    2.757   2.070  13.214, frac:    2.757   2.070  13.214, sof: 1.000, uncertainty: <zero handle>, atomic displacement parameters: <zero handle>
491: element: C, formal_charge: 0, radius: 0.680, label: C, site: orth:   -0.505   2.009  35.947, frac:   -0.505   2.009  35.947, sof: 1.000, uncertainty: <zero handle>, atomic displacement parameters: <zero handle>
492: element: C, formal_charge: 0, radius: 0.680, label: C, site: orth:    2.767  16.606  13.214, frac:    2.767  16.606  13.214, sof: 1.000, uncertainty: <zero handle>, atomic displacement parameters: <zero handle>
493: element: C, formal_charge: 0, radius: 0.680, label: C, site: orth:   -0.495  16.544  35.947, frac:   -0.495  16.544  35.947, sof: 1.000, uncertainty: <zero handle>, atomic displacement parameters: <zero handle>
494: element: C, formal_charge: 0, radius: 0.680, label: C, site: orth:   -7.219   2.070  13.214, frac:   -7.219   2.070  13.214, sof: 1.000, uncertainty: <zero handle>, atomic displacement parameters: <zero handle>
495: element: C, formal_charge: 0, radius: 0.680, label: C, site: orth:  -10.482   2.009  35.947, frac:  -10.482   2.009  35.947, sof: 1.000, uncertainty: <zero handle>, atomic displacement parameters: <zero handle>
496: element: C, formal_charge: 0, radius: 0.680, label: C, site: orth:   -7.209  16.606  13.214, frac:   -7.209  16.606  13.214, sof: 1.000, uncertainty: <zero handle>, atomic displacement parameters: <zero handle>
497: element: C, formal_charge: 0, radius: 0.680, label: C, site: orth:  -10.472  16.544  35.947, frac:  -10.472  16.544  35.947, sof: 1.000, uncertainty: <zero handle>, atomic displacement parameters: <zero handle>
498: element: C, formal_charge: 0, radius: 0.680, label: C, site: orth:   12.734   2.070  13.214, frac:   12.734   2.070  13.214, sof: 1.000, uncertainty: <zero handle>, atomic displacement parameters: <zero handle>
499: element: C, formal_charge: 0, radius: 0.680, label: C, site: orth:    9.471   2.009  35.947, frac:    9.471   2.009  35.947, sof: 1.000, uncertainty: <zero handle>, atomic displacement parameters: <zero handle>
500: element: C, formal_charge: 0, radius: 0.680, label: C, site: orth:   12.743  16.606  13.214, frac:   12.743  16.606  13.214, sof: 1.000, uncertainty: <zero handle>, atomic displacement parameters: <zero handle>
501: element: C, formal_charge: 0, radius: 0.680, label: C, site: orth:    9.481  16.544  35.947, frac:    9.481  16.544  35.947, sof: 1.000, uncertainty: <zero handle>, atomic displacement parameters: <zero handle>
502: element: C, formal_charge: 0, radius: 0.680, label: C, site: orth:    3.955  -0.084  12.600, frac:    3.955  -0.084  12.600, sof: 1.000, uncertainty: <zero handle>, atomic displacement parameters: <zero handle>
503: element: C, formal_charge: 0, radius: 0.680, label: C, site: orth:    0.692  -0.145  35.334, frac:    0.692  -0.145  35.334, sof: 1.000, uncertainty: <zero handle>, atomic displacement parameters: <zero handle>
504: element: C, formal_charge: 0, radius: 0.680, label: C, site: orth:    3.965  14.452  12.600, frac:    3.965  14.452  12.600, sof: 1.000, uncertainty: <zero handle>, atomic displacement parameters: <zero handle>
505: element: C, formal_charge: 0, radius: 0.680, label: C, site: orth:    0.702  14.390  35.334, frac:    0.702  14.390  35.334, sof: 1.000, uncertainty: <zero handle>, atomic displacement parameters: <zero handle>
506: element: C, formal_charge: 0, radius: 0.680, label: C, site: orth:   -6.021  -0.084  12.600, frac:   -6.021  -0.084  12.600, sof: 1.000, uncertainty: <zero handle>, atomic displacement parameters: <zero handle>
507: element: C, formal_charge: 0, radius: 0.680, label: C, site: orth:   -9.284  -0.145  35.334, frac:   -9.284  -0.145  35.334, sof: 1.000, uncertainty: <zero handle>, atomic displacement parameters: <zero handle>
508: element: C, formal_charge: 0, radius: 0.680, label: C, site: orth:   -6.011  14.452  12.600, frac:   -6.011  14.452  12.600, sof: 1.000, uncertainty: <zero handle>, atomic displacement parameters: <zero handle>
509: element: C, formal_charge: 0, radius: 0.680, label: C, site: orth:   -9.274  14.390  35.334, frac:   -9.274  14.390  35.334, sof: 1.000, uncertainty: <zero handle>, atomic displacement parameters: <zero handle>
510: element: C, formal_charge: 0, radius: 0.680, label: C, site: orth:   13.931  -0.084  12.600, frac:   13.931  -0.084  12.600, sof: 1.000, uncertainty: <zero handle>, atomic displacement parameters: <zero handle>
511: element: C, formal_charge: 0, radius: 0.680, label: C, site: orth:   10.669  -0.145  35.334, frac:   10.669  -0.145  35.334, sof: 1.000, uncertainty: <zero handle>, atomic displacement parameters: <zero handle>
512: element: C, formal_charge: 0, radius: 0.680, label: C, site: orth:   13.941  14.452  12.600, frac:   13.941  14.452  12.600, sof: 1.000, uncertainty: <zero handle>, atomic displacement parameters: <zero handle>
513: element: C, formal_charge: 0, radius: 0.680, label: C, site: orth:   10.679  14.390  35.334, frac:   10.679  14.390  35.334, sof: 1.000, uncertainty: <zero handle>, atomic displacement parameters: <zero handle>
514: element: C, formal_charge: 0, radius: 0.680, label: C, site: orth:    4.240  13.503  11.616, frac:    4.240  13.503  11.616, sof: 1.000, uncertainty: <zero handle>, atomic displacement parameters: <zero handle>
515: element: C, formal_charge: 0, radius: 0.680, label: C, site: orth:    0.977  13.441  34.350, frac:    0.977  13.441  34.350, sof: 1.000, uncertainty: <zero handle>, atomic displacement parameters: <zero handle>
516: element: C, formal_charge: 0, radius: 0.680, label: C, site: orth:    4.250  28.038  11.616, frac:    4.250  28.038  11.616, sof: 1.000, uncertainty: <zero handle>, atomic displacement parameters: <zero handle>
517: element: C, formal_charge: 0, radius: 0.680, label: C, site: orth:    0.987  27.976  34.350, frac:    0.987  27.976  34.350, sof: 1.000, uncertainty: <zero handle>, atomic displacement parameters: <zero handle>
518: element: C, formal_charge: 0, radius: 0.680, label: C, site: orth:   -5.736  13.503  11.616, frac:   -5.736  13.503  11.616, sof: 1.000, uncertainty: <zero handle>, atomic displacement parameters: <zero handle>
519: element: C, formal_charge: 0, radius: 0.680, label: C, site: orth:   -8.999  13.441  34.350, frac:   -8.999  13.441  34.350, sof: 1.000, uncertainty: <zero handle>, atomic displacement parameters: <zero handle>
520: element: C, formal_charge: 0, radius: 0.680, label: C, site: orth:   -5.726  28.038  11.616, frac:   -5.726  28.038  11.616, sof: 1.000, uncertainty: <zero handle>, atomic displacement parameters: <zero handle>
521: element: C, formal_charge: 0, radius: 0.680, label: C, site: orth:   -8.989  27.976  34.350, frac:   -8.989  27.976  34.350, sof: 1.000, uncertainty: <zero handle>, atomic displacement parameters: <zero handle>
522: element: C, formal_charge: 0, radius: 0.680, label: C, site: orth:   14.216  13.503  11.616, frac:   14.216  13.503  11.616, sof: 1.000, uncertainty: <zero handle>, atomic displacement parameters: <zero handle>
523: element: C, formal_charge: 0, radius: 0.680, label: C, site: orth:   10.954  13.441  34.350, frac:   10.954  13.441  34.350, sof: 1.000, uncertainty: <zero handle>, atomic displacement parameters: <zero handle>
524: element: C, formal_charge: 0, radius: 0.680, label: C, site: orth:   14.226  28.038  11.616, frac:   14.226  28.038  11.616, sof: 1.000, uncertainty: <zero handle>, atomic displacement parameters: <zero handle>
525: element: C, formal_charge: 0, radius: 0.680, label: C, site: orth:   10.964  27.976  34.350, frac:   10.964  27.976  34.350, sof: 1.000, uncertainty: <zero handle>, atomic displacement parameters: <zero handle>
526: element: H, formal_charge: 0, radius: 0.230, label: H, site: orth:    4.988  12.739  11.815, frac:    4.988  12.739  11.815, sof: 1.000, uncertainty: <zero handle>, atomic displacement parameters: <zero handle>
527: element: H, formal_charge: 0, radius: 0.230, label: H, site: orth:    1.726  12.677  34.549, frac:    1.726  12.677  34.549, sof: 1.000, uncertainty: <zero handle>, atomic displacement parameters: <zero handle>
528: element: H, formal_charge: 0, radius: 0.230, label: H, site: orth:    4.998  27.275  11.815, frac:    4.998  27.275  11.815, sof: 1.000, uncertainty: <zero handle>, atomic displacement parameters: <zero handle>
529: element: H, formal_charge: 0, radius: 0.230, label: H, site: orth:    1.736  27.213  34.549, frac:    1.736  27.213  34.549, sof: 1.000, uncertainty: <zero handle>, atomic displacement parameters: <zero handle>
530: element: H, formal_charge: 0, radius: 0.230, label: H, site: orth:   -4.988  12.739  11.815, frac:   -4.988  12.739  11.815, sof: 1.000, uncertainty: <zero handle>, atomic displacement parameters: <zero handle>
531: element: H, formal_charge: 0, radius: 0.230, label: H, site: orth:   -8.250  12.677  34.549, frac:   -8.250  12.677  34.549, sof: 1.000, uncertainty: <zero handle>, atomic displacement parameters: <zero handle>
532: element: H, formal_charge: 0, radius: 0.230, label: H, site: orth:   -4.978  27.275  11.815, frac:   -4.978  27.275  11.815, sof: 1.000, uncertainty: <zero handle>, atomic displacement parameters: <zero handle>
533: element: H, formal_charge: 0, radius: 0.230, label: H, site: orth:   -8.241  27.213  34.549, frac:   -8.241  27.213  34.549, sof: 1.000, uncertainty: <zero handle>, atomic displacement parameters: <zero handle>
534: element: H, formal_charge: 0, radius: 0.230, label: H, site: orth:   14.965  12.739  11.815, frac:   14.965  12.739  11.815, sof: 1.000, uncertainty: <zero handle>, atomic displacement parameters: <zero handle>
535: element: H, formal_charge: 0, radius: 0.230, label: H, site: orth:   11.702  12.677  34.549, frac:   11.702  12.677  34.549, sof: 1.000, uncertainty: <zero handle>, atomic displacement parameters: <zero handle>
536: element: H, formal_charge: 0, radius: 0.230, label: H, site: orth:   14.975  27.275  11.815, frac:   14.975  27.275  11.815, sof: 1.000, uncertainty: <zero handle>, atomic displacement parameters: <zero handle>
537: element: H, formal_charge: 0, radius: 0.230, label: H, site: orth:   11.712  27.213  34.549, frac:   11.712  27.213  34.549, sof: 1.000, uncertainty: <zero handle>, atomic displacement parameters: <zero handle>
538: element: C, formal_charge: 0, radius: 0.680, label: C, site: orth:    1.586   9.459  14.821, frac:    1.586   9.459  14.821, sof: 1.000, uncertainty: <zero handle>, atomic displacement parameters: <zero handle>
539: element: C, formal_charge: 0, radius: 0.680, label: C, site: orth:   -1.677   9.397  37.555, frac:   -1.677   9.397  37.555, sof: 1.000, uncertainty: <zero handle>, atomic displacement parameters: <zero handle>
540: element: C, formal_charge: 0, radius: 0.680, label: C, site: orth:    1.596  23.994  14.821, frac:    1.596  23.994  14.821, sof: 1.000, uncertainty: <zero handle>, atomic displacement parameters: <zero handle>
541: element: C, formal_charge: 0, radius: 0.680, label: C, site: orth:   -1.667  23.932  37.555, frac:   -1.667  23.932  37.555, sof: 1.000, uncertainty: <zero handle>, atomic displacement parameters: <zero handle>
542: element: C, formal_charge: 0, radius: 0.680, label: C, site: orth:   -8.391   9.459  14.821, frac:   -8.391   9.459  14.821, sof: 1.000, uncertainty: <zero handle>, atomic displacement parameters: <zero handle>
543: element: C, formal_charge: 0, radius: 0.680, label: C, site: orth:  -11.653   9.397  37.555, frac:  -11.653   9.397  37.555, sof: 1.000, uncertainty: <zero handle>, atomic displacement parameters: <zero handle>
544: element: C, formal_charge: 0, radius: 0.680, label: C, site: orth:   -8.381  23.994  14.821, frac:   -8.381  23.994  14.821, sof: 1.000, uncertainty: <zero handle>, atomic displacement parameters: <zero handle>
545: element: C, formal_charge: 0, radius: 0.680, label: C, site: orth:  -11.643  23.932  37.555, frac:  -11.643  23.932  37.555, sof: 1.000, uncertainty: <zero handle>, atomic displacement parameters: <zero handle>
546: element: C, formal_charge: 0, radius: 0.680, label: C, site: orth:   11.562   9.459  14.821, frac:   11.562   9.459  14.821, sof: 1.000, uncertainty: <zero handle>, atomic displacement parameters: <zero handle>
547: element: C, formal_charge: 0, radius: 0.680, label: C, site: orth:    8.299   9.397  37.555, frac:    8.299   9.397  37.555, sof: 1.000, uncertainty: <zero handle>, atomic displacement parameters: <zero handle>
548: element: C, formal_charge: 0, radius: 0.680, label: C, site: orth:   11.572  23.994  14.821, frac:   11.572  23.994  14.821, sof: 1.000, uncertainty: <zero handle>, atomic displacement parameters: <zero handle>
549: element: C, formal_charge: 0, radius: 0.680, label: C, site: orth:    8.309  23.932  37.555, frac:    8.309  23.932  37.555, sof: 1.000, uncertainty: <zero handle>, atomic displacement parameters: <zero handle>
550: element: H, formal_charge: 0, radius: 0.230, label: H, site: orth:    1.647   9.443  15.910, frac:    1.647   9.443  15.910, sof: 1.000, uncertainty: <zero handle>, atomic displacement parameters: <zero handle>
551: element: H, formal_charge: 0, radius: 0.230, label: H, site: orth:   -1.616   9.382  38.644, frac:   -1.616   9.382  38.644, sof: 1.000, uncertainty: <zero handle>, atomic displacement parameters: <zero handle>
552: element: H, formal_charge: 0, radius: 0.230, label: H, site: orth:    1.657  23.979  15.910, frac:    1.657  23.979  15.910, sof: 1.000, uncertainty: <zero handle>, atomic displacement parameters: <zero handle>
553: element: H, formal_charge: 0, radius: 0.230, label: H, site: orth:   -1.606  23.917  38.644, frac:   -1.606  23.917  38.644, sof: 1.000, uncertainty: <zero handle>, atomic displacement parameters: <zero handle>
554: element: H, formal_charge: 0, radius: 0.230, label: H, site: orth:   -8.329   9.443  15.910, frac:   -8.329   9.443  15.910, sof: 1.000, uncertainty: <zero handle>, atomic displacement parameters: <zero handle>
555: element: H, formal_charge: 0, radius: 0.230, label: H, site: orth:  -11.592   9.382  38.644, frac:  -11.592   9.382  38.644, sof: 1.000, uncertainty: <zero handle>, atomic displacement parameters: <zero handle>
556: element: H, formal_charge: 0, radius: 0.230, label: H, site: orth:   -8.319  23.979  15.910, frac:   -8.319  23.979  15.910, sof: 1.000, uncertainty: <zero handle>, atomic displacement parameters: <zero handle>
557: element: H, formal_charge: 0, radius: 0.230, label: H, site: orth:  -11.582  23.917  38.644, frac:  -11.582  23.917  38.644, sof: 1.000, uncertainty: <zero handle>, atomic displacement parameters: <zero handle>
558: element: H, formal_charge: 0, radius: 0.230, label: H, site: orth:   11.623   9.443  15.910, frac:   11.623   9.443  15.910, sof: 1.000, uncertainty: <zero handle>, atomic displacement parameters: <zero handle>
559: element: H, formal_charge: 0, radius: 0.230, label: H, site: orth:    8.361   9.382  38.644, frac:    8.361   9.382  38.644, sof: 1.000, uncertainty: <zero handle>, atomic displacement parameters: <zero handle>
560: element: H, formal_charge: 0, radius: 0.230, label: H, site: orth:   11.633  23.979  15.910, frac:   11.633  23.979  15.910, sof: 1.000, uncertainty: <zero handle>, atomic displacement parameters: <zero handle>
561: element: H, formal_charge: 0, radius: 0.230, label: H, site: orth:    8.370  23.917  38.644, frac:    8.370  23.917  38.644, sof: 1.000, uncertainty: <zero handle>, atomic displacement parameters: <zero handle>
562: element: C, formal_charge: 0, radius: 0.680, label: C, site: orth:    1.393   9.513  12.041, frac:    1.393   9.513  12.041, sof: 1.000, uncertainty: <zero handle>, atomic displacement parameters: <zero handle>
563: element: C, formal_charge: 0, radius: 0.680, label: C, site: orth:   -1.870   9.451  34.775, frac:   -1.870   9.451  34.775, sof: 1.000, uncertainty: <zero handle>, atomic displacement parameters: <zero handle>
564: element: C, formal_charge: 0, radius: 0.680, label: C, site: orth:    1.403  24.049  12.041, frac:    1.403  24.049  12.041, sof: 1.000, uncertainty: <zero handle>, atomic displacement parameters: <zero handle>
565: element: C, formal_charge: 0, radius: 0.680, label: C, site: orth:   -1.860  23.987  34.775, frac:   -1.860  23.987  34.775, sof: 1.000, uncertainty: <zero handle>, atomic displacement parameters: <zero handle>
566: element: C, formal_charge: 0, radius: 0.680, label: C, site: orth:   -8.583   9.513  12.041, frac:   -8.583   9.513  12.041, sof: 1.000, uncertainty: <zero handle>, atomic displacement parameters: <zero handle>
567: element: C, formal_charge: 0, radius: 0.680, label: C, site: orth:  -11.846   9.451  34.775, frac:  -11.846   9.451  34.775, sof: 1.000, uncertainty: <zero handle>, atomic displacement parameters: <zero handle>
568: element: C, formal_charge: 0, radius: 0.680, label: C, site: orth:   -8.573  24.049  12.041, frac:   -8.573  24.049  12.041, sof: 1.000, uncertainty: <zero handle>, atomic displacement parameters: <zero handle>
569: element: C, formal_charge: 0, radius: 0.680, label: C, site: orth:  -11.836  23.987  34.775, frac:  -11.836  23.987  34.775, sof: 1.000, uncertainty: <zero handle>, atomic displacement parameters: <zero handle>
570: element: C, formal_charge: 0, radius: 0.680, label: C, site: orth:   11.369   9.513  12.041, frac:   11.369   9.513  12.041, sof: 1.000, uncertainty: <zero handle>, atomic displacement parameters: <zero handle>
571: element: C, formal_charge: 0, radius: 0.680, label: C, site: orth:    8.107   9.451  34.775, frac:    8.107   9.451  34.775, sof: 1.000, uncertainty: <zero handle>, atomic displacement parameters: <zero handle>
572: element: C, formal_charge: 0, radius: 0.680, label: C, site: orth:   11.379  24.049  12.041, frac:   11.379  24.049  12.041, sof: 1.000, uncertainty: <zero handle>, atomic displacement parameters: <zero handle>
573: element: C, formal_charge: 0, radius: 0.680, label: C, site: orth:    8.117  23.987  34.775, frac:    8.117  23.987  34.775, sof: 1.000, uncertainty: <zero handle>, atomic displacement parameters: <zero handle>
574: element: H, formal_charge: 0, radius: 0.230, label: H, site: orth:    1.337   9.527  10.953, frac:    1.337   9.527  10.953, sof: 1.000, uncertainty: <zero handle>, atomic displacement parameters: <zero handle>
575: element: H, formal_charge: 0, radius: 0.230, label: H, site: orth:   -1.925   9.466  33.686, frac:   -1.925   9.466  33.686, sof: 1.000, uncertainty: <zero handle>, atomic displacement parameters: <zero handle>
576: element: H, formal_charge: 0, radius: 0.230, label: H, site: orth:    1.347  24.063  10.953, frac:    1.347  24.063  10.953, sof: 1.000, uncertainty: <zero handle>, atomic displacement parameters: <zero handle>
577: element: H, formal_charge: 0, radius: 0.230, label: H, site: orth:   -1.915  24.001  33.686, frac:   -1.915  24.001  33.686, sof: 1.000, uncertainty: <zero handle>, atomic displacement parameters: <zero handle>
578: element: H, formal_charge: 0, radius: 0.230, label: H, site: orth:   -8.639   9.527  10.953, frac:   -8.639   9.527  10.953, sof: 1.000, uncertainty: <zero handle>, atomic displacement parameters: <zero handle>
579: element: H, formal_charge: 0, radius: 0.230, label: H, site: orth:  -11.902   9.466  33.686, frac:  -11.902   9.466  33.686, sof: 1.000, uncertainty: <zero handle>, atomic displacement parameters: <zero handle>
580: element: H, formal_charge: 0, radius: 0.230, label: H, site: orth:   -8.629  24.063  10.953, frac:   -8.629  24.063  10.953, sof: 1.000, uncertainty: <zero handle>, atomic displacement parameters: <zero handle>
581: element: H, formal_charge: 0, radius: 0.230, label: H, site: orth:  -11.892  24.001  33.686, frac:  -11.892  24.001  33.686, sof: 1.000, uncertainty: <zero handle>, atomic displacement parameters: <zero handle>
582: element: H, formal_charge: 0, radius: 0.230, label: H, site: orth:   11.314   9.527  10.953, frac:   11.314   9.527  10.953, sof: 1.000, uncertainty: <zero handle>, atomic displacement parameters: <zero handle>
583: element: H, formal_charge: 0, radius: 0.230, label: H, site: orth:    8.051   9.466  33.686, frac:    8.051   9.466  33.686, sof: 1.000, uncertainty: <zero handle>, atomic displacement parameters: <zero handle>
584: element: H, formal_charge: 0, radius: 0.230, label: H, site: orth:   11.323  24.063  10.953, frac:   11.323  24.063  10.953, sof: 1.000, uncertainty: <zero handle>, atomic displacement parameters: <zero handle>
585: element: H, formal_charge: 0, radius: 0.230, label: H, site: orth:    8.061  24.001  33.686, frac:    8.061  24.001  33.686, sof: 1.000, uncertainty: <zero handle>, atomic displacement parameters: <zero handle>
586: element: C, formal_charge: 0, radius: 0.680, label: C, site: orth:    2.488  10.230  14.080, frac:    2.488  10.230  14.080, sof: 1.000, uncertainty: <zero handle>, atomic displacement parameters: <zero handle>
587: element: C, formal_charge: 0, radius: 0.680, label: C, site: orth:   -0.774  10.168  36.814, frac:   -0.774  10.168  36.814, sof: 1.000, uncertainty: <zero handle>, atomic displacement parameters: <zero handle>
588: element: C, formal_charge: 0, radius: 0.680, label: C, site: orth:    2.498  24.765  14.080, frac:    2.498  24.765  14.080, sof: 1.000, uncertainty: <zero handle>, atomic displacement parameters: <zero handle>
589: element: C, formal_charge: 0, radius: 0.680, label: C, site: orth:   -0.764  24.703  36.814, frac:   -0.764  24.703  36.814, sof: 1.000, uncertainty: <zero handle>, atomic displacement parameters: <zero handle>
590: element: C, formal_charge: 0, radius: 0.680, label: C, site: orth:   -7.488  10.230  14.080, frac:   -7.488  10.230  14.080, sof: 1.000, uncertainty: <zero handle>, atomic displacement parameters: <zero handle>
591: element: C, formal_charge: 0, radius: 0.680, label: C, site: orth:  -10.751  10.168  36.814, frac:  -10.751  10.168  36.814, sof: 1.000, uncertainty: <zero handle>, atomic displacement parameters: <zero handle>
592: element: C, formal_charge: 0, radius: 0.680, label: C, site: orth:   -7.478  24.765  14.080, frac:   -7.478  24.765  14.080, sof: 1.000, uncertainty: <zero handle>, atomic displacement parameters: <zero handle>
593: element: C, formal_charge: 0, radius: 0.680, label: C, site: orth:  -10.741  24.703  36.814, frac:  -10.741  24.703  36.814, sof: 1.000, uncertainty: <zero handle>, atomic displacement parameters: <zero handle>
594: element: C, formal_charge: 0, radius: 0.680, label: C, site: orth:   12.464  10.230  14.080, frac:   12.464  10.230  14.080, sof: 1.000, uncertainty: <zero handle>, atomic displacement parameters: <zero handle>
595: element: C, formal_charge: 0, radius: 0.680, label: C, site: orth:    9.202  10.168  36.814, frac:    9.202  10.168  36.814, sof: 1.000, uncertainty: <zero handle>, atomic displacement parameters: <zero handle>
596: element: C, formal_charge: 0, radius: 0.680, label: C, site: orth:   12.474  24.765  14.080, frac:   12.474  24.765  14.080, sof: 1.000, uncertainty: <zero handle>, atomic displacement parameters: <zero handle>
597: element: C, formal_charge: 0, radius: 0.680, label: C, site: orth:    9.212  24.703  36.814, frac:    9.212  24.703  36.814, sof: 1.000, uncertainty: <zero handle>, atomic displacement parameters: <zero handle>
598: element: H, formal_charge: 0, radius: 0.230, label: H, site: orth:    3.270  10.803  14.581, frac:    3.270  10.803  14.581, sof: 1.000, uncertainty: <zero handle>, atomic displacement parameters: <zero handle>
599: element: H, formal_charge: 0, radius: 0.230, label: H, site: orth:    0.007  10.741  37.314, frac:    0.007  10.741  37.314, sof: 1.000, uncertainty: <zero handle>, atomic displacement parameters: <zero handle>
600: element: H, formal_charge: 0, radius: 0.230, label: H, site: orth:    3.280  25.338  14.581, frac:    3.280  25.338  14.581, sof: 1.000, uncertainty: <zero handle>, atomic displacement parameters: <zero handle>
601: element: H, formal_charge: 0, radius: 0.230, label: H, site: orth:    0.017  25.277  37.314, frac:    0.017  25.277  37.314, sof: 1.000, uncertainty: <zero handle>, atomic displacement parameters: <zero handle>
602: element: H, formal_charge: 0, radius: 0.230, label: H, site: orth:   -6.706  10.803  14.581, frac:   -6.706  10.803  14.581, sof: 1.000, uncertainty: <zero handle>, atomic displacement parameters: <zero handle>
603: element: H, formal_charge: 0, radius: 0.230, label: H, site: orth:   -9.969  10.741  37.314, frac:   -9.969  10.741  37.314, sof: 1.000, uncertainty: <zero handle>, atomic displacement parameters: <zero handle>
604: element: H, formal_charge: 0, radius: 0.230, label: H, site: orth:   -6.697  25.338  14.581, frac:   -6.697  25.338  14.581, sof: 1.000, uncertainty: <zero handle>, atomic displacement parameters: <zero handle>
605: element: H, formal_charge: 0, radius: 0.230, label: H, site: orth:   -9.959  25.277  37.314, frac:   -9.959  25.277  37.314, sof: 1.000, uncertainty: <zero handle>, atomic displacement parameters: <zero handle>
606: element: H, formal_charge: 0, radius: 0.230, label: H, site: orth:   13.246  10.803  14.581, frac:   13.246  10.803  14.581, sof: 1.000, uncertainty: <zero handle>, atomic displacement parameters: <zero handle>
607: element: H, formal_charge: 0, radius: 0.230, label: H, site: orth:    9.983  10.741  37.314, frac:    9.983  10.741  37.314, sof: 1.000, uncertainty: <zero handle>, atomic displacement parameters: <zero handle>
608: element: H, formal_charge: 0, radius: 0.230, label: H, site: orth:   13.256  25.338  14.581, frac:   13.256  25.338  14.581, sof: 1.000, uncertainty: <zero handle>, atomic displacement parameters: <zero handle>
609: element: H, formal_charge: 0, radius: 0.230, label: H, site: orth:    9.993  25.277  37.314, frac:    9.993  25.277  37.314, sof: 1.000, uncertainty: <zero handle>, atomic displacement parameters: <zero handle>
610: element: C, formal_charge: 0, radius: 0.680, label: C, site: orth:    2.385  10.255  12.686, frac:    2.385  10.255  12.686, sof: 1.000, uncertainty: <zero handle>, atomic displacement parameters: <zero handle>
611: element: C, formal_charge: 0, radius: 0.680, label: C, site: orth:   -0.878  10.193  35.419, frac:   -0.878  10.193  35.419, sof: 1.000, uncertainty: <zero handle>, atomic displacement parameters: <zero handle>
612: element: C, formal_charge: 0, radius: 0.680, label: C, site: orth:    2.394  24.791  12.686, frac:    2.394  24.791  12.686, sof: 1.000, uncertainty: <zero handle>, atomic displacement parameters: <zero handle>
613: element: C, formal_charge: 0, radius: 0.680, label: C, site: orth:   -0.868  24.729  35.419, frac:   -0.868  24.729  35.419, sof: 1.000, uncertainty: <zero handle>, atomic displacement parameters: <zero handle>
614: element: C, formal_charge: 0, radius: 0.680, label: C, site: orth:   -7.592  10.255  12.686, frac:   -7.592  10.255  12.686, sof: 1.000, uncertainty: <zero handle>, atomic displacement parameters: <zero handle>
615: element: C, formal_charge: 0, radius: 0.680, label: C, site: orth:  -10.854  10.193  35.419, frac:  -10.854  10.193  35.419, sof: 1.000, uncertainty: <zero handle>, atomic displacement parameters: <zero handle>
616: element: C, formal_charge: 0, radius: 0.680, label: C, site: orth:   -7.582  24.791  12.686, frac:   -7.582  24.791  12.686, sof: 1.000, uncertainty: <zero handle>, atomic displacement parameters: <zero handle>
617: element: C, formal_charge: 0, radius: 0.680, label: C, site: orth:  -10.844  24.729  35.419, frac:  -10.844  24.729  35.419, sof: 1.000, uncertainty: <zero handle>, atomic displacement parameters: <zero handle>
618: element: C, formal_charge: 0, radius: 0.680, label: C, site: orth:   12.361  10.255  12.686, frac:   12.361  10.255  12.686, sof: 1.000, uncertainty: <zero handle>, atomic displacement parameters: <zero handle>
619: element: C, formal_charge: 0, radius: 0.680, label: C, site: orth:    9.098  10.193  35.419, frac:    9.098  10.193  35.419, sof: 1.000, uncertainty: <zero handle>, atomic displacement parameters: <zero handle>
620: element: C, formal_charge: 0, radius: 0.680, label: C, site: orth:   12.371  24.791  12.686, frac:   12.371  24.791  12.686, sof: 1.000, uncertainty: <zero handle>, atomic displacement parameters: <zero handle>
621: element: C, formal_charge: 0, radius: 0.680, label: C, site: orth:    9.108  24.729  35.419, frac:    9.108  24.729  35.419, sof: 1.000, uncertainty: <zero handle>, atomic displacement parameters: <zero handle>
622: element: H, formal_charge: 0, radius: 0.230, label: H, site: orth:    3.088  10.841  12.094, frac:    3.088  10.841  12.094, sof: 1.000, uncertainty: <zero handle>, atomic displacement parameters: <zero handle>
623: element: H, formal_charge: 0, radius: 0.230, label: H, site: orth:   -0.175  10.780  34.827, frac:   -0.175  10.780  34.827, sof: 1.000, uncertainty: <zero handle>, atomic displacement parameters: <zero handle>
624: element: H, formal_charge: 0, radius: 0.230, label: H, site: orth:    3.097  25.377  12.094, frac:    3.097  25.377  12.094, sof: 1.000, uncertainty: <zero handle>, atomic displacement parameters: <zero handle>
625: element: H, formal_charge: 0, radius: 0.230, label: H, site: orth:   -0.165  25.315  34.827, frac:   -0.165  25.315  34.827, sof: 1.000, uncertainty: <zero handle>, atomic displacement parameters: <zero handle>
626: element: H, formal_charge: 0, radius: 0.230, label: H, site: orth:   -6.889  10.841  12.094, frac:   -6.889  10.841  12.094, sof: 1.000, uncertainty: <zero handle>, atomic displacement parameters: <zero handle>
627: element: H, formal_charge: 0, radius: 0.230, label: H, site: orth:  -10.151  10.780  34.827, frac:  -10.151  10.780  34.827, sof: 1.000, uncertainty: <zero handle>, atomic displacement parameters: <zero handle>
628: element: H, formal_charge: 0, radius: 0.230, label: H, site: orth:   -6.879  25.377  12.094, frac:   -6.879  25.377  12.094, sof: 1.000, uncertainty: <zero handle>, atomic displacement parameters: <zero handle>
629: element: H, formal_charge: 0, radius: 0.230, label: H, site: orth:  -10.141  25.315  34.827, frac:  -10.141  25.315  34.827, sof: 1.000, uncertainty: <zero handle>, atomic displacement parameters: <zero handle>
630: element: H, formal_charge: 0, radius: 0.230, label: H, site: orth:   13.064  10.841  12.094, frac:   13.064  10.841  12.094, sof: 1.000, uncertainty: <zero handle>, atomic displacement parameters: <zero handle>
631: element: H, formal_charge: 0, radius: 0.230, label: H, site: orth:    9.801  10.780  34.827, frac:    9.801  10.780  34.827, sof: 1.000, uncertainty: <zero handle>, atomic displacement parameters: <zero handle>
632: element: H, formal_charge: 0, radius: 0.230, label: H, site: orth:   13.074  25.377  12.094, frac:   13.074  25.377  12.094, sof: 1.000, uncertainty: <zero handle>, atomic displacement parameters: <zero handle>
633: element: H, formal_charge: 0, radius: 0.230, label: H, site: orth:    9.811  25.315  34.827, frac:    9.811  25.315  34.827, sof: 1.000, uncertainty: <zero handle>, atomic displacement parameters: <zero handle>
634: element: C, formal_charge: 0, radius: 0.680, label: C, site: orth:    4.642  14.289  13.917, frac:    4.642  14.289  13.917, sof: 1.000, uncertainty: <zero handle>, atomic displacement parameters: <zero handle>
635: element: C, formal_charge: 0, radius: 0.680, label: C, site: orth:    1.379  14.228  36.650, frac:    1.379  14.228  36.650, sof: 1.000, uncertainty: <zero handle>, atomic displacement parameters: <zero handle>
636: element: C, formal_charge: 0, radius: 0.680, label: C, site: orth:   -5.335  14.289  13.917, frac:   -5.335  14.289  13.917, sof: 1.000, uncertainty: <zero handle>, atomic displacement parameters: <zero handle>
637: element: C, formal_charge: 0, radius: 0.680, label: C, site: orth:   -8.597  14.228  36.650, frac:   -8.597  14.228  36.650, sof: 1.000, uncertainty: <zero handle>, atomic displacement parameters: <zero handle>
638: element: C, formal_charge: 0, radius: 0.680, label: C, site: orth:   14.618  14.289  13.917, frac:   14.618  14.289  13.917, sof: 1.000, uncertainty: <zero handle>, atomic displacement parameters: <zero handle>
639: element: C, formal_charge: 0, radius: 0.680, label: C, site: orth:   11.355  14.228  36.650, frac:   11.355  14.228  36.650, sof: 1.000, uncertainty: <zero handle>, atomic displacement parameters: <zero handle>
640: element: C, formal_charge: 0, radius: 0.680, label: C, site: orth:    3.912  13.788  15.007, frac:    3.912  13.788  15.007, sof: 1.000, uncertainty: <zero handle>, atomic displacement parameters: <zero handle>
641: element: C, formal_charge: 0, radius: 0.680, label: C, site: orth:    0.649  13.726  37.740, frac:    0.649  13.726  37.740, sof: 1.000, uncertainty: <zero handle>, atomic displacement parameters: <zero handle>
642: element: C, formal_charge: 0, radius: 0.680, label: C, site: orth:   -6.064  13.788  15.007, frac:   -6.064  13.788  15.007, sof: 1.000, uncertainty: <zero handle>, atomic displacement parameters: <zero handle>
643: element: C, formal_charge: 0, radius: 0.680, label: C, site: orth:   -9.327  13.726  37.740, frac:   -9.327  13.726  37.740, sof: 1.000, uncertainty: <zero handle>, atomic displacement parameters: <zero handle>
644: element: C, formal_charge: 0, radius: 0.680, label: C, site: orth:   13.888  13.788  15.007, frac:   13.888  13.788  15.007, sof: 1.000, uncertainty: <zero handle>, atomic displacement parameters: <zero handle>
645: element: C, formal_charge: 0, radius: 0.680, label: C, site: orth:   10.626  13.726  37.740, frac:   10.626  13.726  37.740, sof: 1.000, uncertainty: <zero handle>, atomic displacement parameters: <zero handle>
646: element: H, formal_charge: 0, radius: 0.230, label: H, site: orth:    2.842  13.609  14.891, frac:    2.842  13.609  14.891, sof: 1.000, uncertainty: <zero handle>, atomic displacement parameters: <zero handle>
647: element: H, formal_charge: 0, radius: 0.230, label: H, site: orth:   -0.421  13.547  37.625, frac:   -0.421  13.547  37.625, sof: 1.000, uncertainty: <zero handle>, atomic displacement parameters: <zero handle>
648: element: H, formal_charge: 0, radius: 0.230, label: H, site: orth:   -7.134  13.609  14.891, frac:   -7.134  13.609  14.891, sof: 1.000, uncertainty: <zero handle>, atomic displacement parameters: <zero handle>
649: element: H, formal_charge: 0, radius: 0.230, label: H, site: orth:  -10.397  13.547  37.625, frac:  -10.397  13.547  37.625, sof: 1.000, uncertainty: <zero handle>, atomic displacement parameters: <zero handle>
650: element: H, formal_charge: 0, radius: 0.230, label: H, site: orth:   12.818  13.609  14.891, frac:   12.818  13.609  14.891, sof: 1.000, uncertainty: <zero handle>, atomic displacement parameters: <zero handle>
651: element: H, formal_charge: 0, radius: 0.230, label: H, site: orth:    9.556  13.547  37.625, frac:    9.556  13.547  37.625, sof: 1.000, uncertainty: <zero handle>, atomic displacement parameters: <zero handle>
652: element: C, formal_charge: 0, radius: 0.680, label: C, site: orth:    4.544  13.509  16.217, frac:    4.544  13.509  16.217, sof: 1.000, uncertainty: <zero handle>, atomic displacement parameters: <zero handle>
653: element: C, formal_charge: 0, radius: 0.680, label: C, site: orth:    1.281  13.448  38.951, frac:    1.281  13.448  38.951, sof: 1.000, uncertainty: <zero handle>, atomic displacement parameters: <zero handle>
654: element: C, formal_charge: 0, radius: 0.680, label: C, site: orth:   -5.433  13.509  16.217, frac:   -5.433  13.509  16.217, sof: 1.000, uncertainty: <zero handle>, atomic displacement parameters: <zero handle>
655: element: C, formal_charge: 0, radius: 0.680, label: C, site: orth:   -8.695  13.448  38.951, frac:   -8.695  13.448  38.951, sof: 1.000, uncertainty: <zero handle>, atomic displacement parameters: <zero handle>
656: element: C, formal_charge: 0, radius: 0.680, label: C, site: orth:   14.520  13.509  16.217, frac:   14.520  13.509  16.217, sof: 1.000, uncertainty: <zero handle>, atomic displacement parameters: <zero handle>
657: element: C, formal_charge: 0, radius: 0.680, label: C, site: orth:   11.257  13.448  38.951, frac:   11.257  13.448  38.951, sof: 1.000, uncertainty: <zero handle>, atomic displacement parameters: <zero handle>
658: element: H, formal_charge: 0, radius: 0.230, label: H, site: orth:    3.972  13.096  17.048, frac:    3.972  13.096  17.048, sof: 1.000, uncertainty: <zero handle>, atomic displacement parameters: <zero handle>
659: element: H, formal_charge: 0, radius: 0.230, label: H, site: orth:    0.710  13.034  39.782, frac:    0.710  13.034  39.782, sof: 1.000, uncertainty: <zero handle>, atomic displacement parameters: <zero handle>
660: element: H, formal_charge: 0, radius: 0.230, label: H, site: orth:   -6.004  13.096  17.048, frac:   -6.004  13.096  17.048, sof: 1.000, uncertainty: <zero handle>, atomic displacement parameters: <zero handle>
661: element: H, formal_charge: 0, radius: 0.230, label: H, site: orth:   -9.267  13.034  39.782, frac:   -9.267  13.034  39.782, sof: 1.000, uncertainty: <zero handle>, atomic displacement parameters: <zero handle>
662: element: H, formal_charge: 0, radius: 0.230, label: H, site: orth:   13.949  13.096  17.048, frac:   13.949  13.096  17.048, sof: 1.000, uncertainty: <zero handle>, atomic displacement parameters: <zero handle>
663: element: H, formal_charge: 0, radius: 0.230, label: H, site: orth:   10.686  13.034  39.782, frac:   10.686  13.034  39.782, sof: 1.000, uncertainty: <zero handle>, atomic displacement parameters: <zero handle>
664: element: C, formal_charge: 0, radius: 0.680, label: C, site: orth:    5.916  13.740  16.366, frac:    5.916  13.740  16.366, sof: 1.000, uncertainty: <zero handle>, atomic displacement parameters: <zero handle>
665: element: C, formal_charge: 0, radius: 0.680, label: C, site: orth:    2.653  13.679  39.099, frac:    2.653  13.679  39.099, sof: 1.000, uncertainty: <zero handle>, atomic displacement parameters: <zero handle>
666: element: C, formal_charge: 0, radius: 0.680, label: C, site: orth:   -4.060  13.740  16.366, frac:   -4.060  13.740  16.366, sof: 1.000, uncertainty: <zero handle>, atomic displacement parameters: <zero handle>
667: element: C, formal_charge: 0, radius: 0.680, label: C, site: orth:   -7.323  13.679  39.099, frac:   -7.323  13.679  39.099, sof: 1.000, uncertainty: <zero handle>, atomic displacement parameters: <zero handle>
668: element: C, formal_charge: 0, radius: 0.680, label: C, site: orth:   15.892  13.740  16.366, frac:   15.892  13.740  16.366, sof: 1.000, uncertainty: <zero handle>, atomic displacement parameters: <zero handle>
669: element: C, formal_charge: 0, radius: 0.680, label: C, site: orth:   12.629  13.679  39.099, frac:   12.629  13.679  39.099, sof: 1.000, uncertainty: <zero handle>, atomic displacement parameters: <zero handle>
670: element: C, formal_charge: 0, radius: 0.680, label: C, site: orth:    6.649  14.240  15.287, frac:    6.649  14.240  15.287, sof: 1.000, uncertainty: <zero handle>, atomic displacement parameters: <zero handle>
671: element: C, formal_charge: 0, radius: 0.680, label: C, site: orth:    3.387  14.178  38.021, frac:    3.387  14.178  38.021, sof: 1.000, uncertainty: <zero handle>, atomic displacement parameters: <zero handle>
672: element: C, formal_charge: 0, radius: 0.680, label: C, site: orth:   -3.327  14.240  15.287, frac:   -3.327  14.240  15.287, sof: 1.000, uncertainty: <zero handle>, atomic displacement parameters: <zero handle>
673: element: C, formal_charge: 0, radius: 0.680, label: C, site: orth:   -6.589  14.178  38.021, frac:   -6.589  14.178  38.021, sof: 1.000, uncertainty: <zero handle>, atomic displacement parameters: <zero handle>
674: element: C, formal_charge: 0, radius: 0.680, label: C, site: orth:   16.626  14.240  15.287, frac:   16.626  14.240  15.287, sof: 1.000, uncertainty: <zero handle>, atomic displacement parameters: <zero handle>
675: element: C, formal_charge: 0, radius: 0.680, label: C, site: orth:   13.363  14.178  38.021, frac:   13.363  14.178  38.021, sof: 1.000, uncertainty: <zero handle>, atomic displacement parameters: <zero handle>
676: element: H, formal_charge: 0, radius: 0.230, label: H, site: orth:    7.722  14.406  15.389, frac:    7.722  14.406  15.389, sof: 1.000, uncertainty: <zero handle>, atomic displacement parameters: <zero handle>
677: element: H, formal_charge: 0, radius: 0.230, label: H, site: orth:    4.460  14.344  38.122, frac:    4.460  14.344  38.122, sof: 1.000, uncertainty: <zero handle>, atomic displacement parameters: <zero handle>
678: element: H, formal_charge: 0, radius: 0.230, label: H, site: orth:   -2.254  14.406  15.389, frac:   -2.254  14.406  15.389, sof: 1.000, uncertainty: <zero handle>, atomic displacement parameters: <zero handle>
679: element: H, formal_charge: 0, radius: 0.230, label: H, site: orth:   -5.517  14.344  38.122, frac:   -5.517  14.344  38.122, sof: 1.000, uncertainty: <zero handle>, atomic displacement parameters: <zero handle>
680: element: H, formal_charge: 0, radius: 0.230, label: H, site: orth:   17.699  14.406  15.389, frac:   17.699  14.406  15.389, sof: 1.000, uncertainty: <zero handle>, atomic displacement parameters: <zero handle>
681: element: H, formal_charge: 0, radius: 0.230, label: H, site: orth:   14.436  14.344  38.122, frac:   14.436  14.344  38.122, sof: 1.000, uncertainty: <zero handle>, atomic displacement parameters: <zero handle>
682: element: C, formal_charge: 0, radius: 0.680, label: C, site: orth:    6.019  14.503  14.067, frac:    6.019  14.503  14.067, sof: 1.000, uncertainty: <zero handle>, atomic displacement parameters: <zero handle>
683: element: C, formal_charge: 0, radius: 0.680, label: C, site: orth:    2.757  14.441  36.800, frac:    2.757  14.441  36.800, sof: 1.000, uncertainty: <zero handle>, atomic displacement parameters: <zero handle>
684: element: C, formal_charge: 0, radius: 0.680, label: C, site: orth:   -3.957  14.503  14.067, frac:   -3.957  14.503  14.067, sof: 1.000, uncertainty: <zero handle>, atomic displacement parameters: <zero handle>
685: element: C, formal_charge: 0, radius: 0.680, label: C, site: orth:   -7.220  14.441  36.800, frac:   -7.220  14.441  36.800, sof: 1.000, uncertainty: <zero handle>, atomic displacement parameters: <zero handle>
686: element: C, formal_charge: 0, radius: 0.680, label: C, site: orth:   15.995  14.503  14.067, frac:   15.995  14.503  14.067, sof: 1.000, uncertainty: <zero handle>, atomic displacement parameters: <zero handle>
687: element: C, formal_charge: 0, radius: 0.680, label: C, site: orth:   12.733  14.441  36.800, frac:   12.733  14.441  36.800, sof: 1.000, uncertainty: <zero handle>, atomic displacement parameters: <zero handle>
688: element: H, formal_charge: 0, radius: 0.230, label: H, site: orth:    6.596  14.888  13.224, frac:    6.596  14.888  13.224, sof: 1.000, uncertainty: <zero handle>, atomic displacement parameters: <zero handle>
689: element: H, formal_charge: 0, radius: 0.230, label: H, site: orth:    3.334  14.827  35.958, frac:    3.334  14.827  35.958, sof: 1.000, uncertainty: <zero handle>, atomic displacement parameters: <zero handle>
690: element: H, formal_charge: 0, radius: 0.230, label: H, site: orth:   -3.380  14.888  13.224, frac:   -3.380  14.888  13.224, sof: 1.000, uncertainty: <zero handle>, atomic displacement parameters: <zero handle>
691: element: H, formal_charge: 0, radius: 0.230, label: H, site: orth:   -6.643  14.827  35.958, frac:   -6.643  14.827  35.958, sof: 1.000, uncertainty: <zero handle>, atomic displacement parameters: <zero handle>
692: element: H, formal_charge: 0, radius: 0.230, label: H, site: orth:   16.572  14.888  13.224, frac:   16.572  14.888  13.224, sof: 1.000, uncertainty: <zero handle>, atomic displacement parameters: <zero handle>
693: element: H, formal_charge: 0, radius: 0.230, label: H, site: orth:   13.310  14.827  35.958, frac:   13.310  14.827  35.958, sof: 1.000, uncertainty: <zero handle>, atomic displacement parameters: <zero handle>
694: element: Co, formal_charge: 0, radius: 1.260, label: Co, site: orth:   -1.997  11.627  19.899, frac:   -1.997  11.627  19.899, sof: 1.000, uncertainty: <zero handle>, atomic displacement parameters: <zero handle>
695: element: Co, formal_charge: 0, radius: 1.260, label: Co, site: orth:   -5.260  11.566  42.632, frac:   -5.260  11.566  42.632, sof: 1.000, uncertainty: <zero handle>, atomic displacement parameters: <zero handle>
696: element: Co, formal_charge: 0, radius: 1.260, label: Co, site: orth:   -1.987  26.163  19.899, frac:   -1.987  26.163  19.899, sof: 1.000, uncertainty: <zero handle>, atomic displacement parameters: <zero handle>
697: element: Co, formal_charge: 0, radius: 1.260, label: Co, site: orth:   -5.250  26.101  42.632, frac:   -5.250  26.101  42.632, sof: 1.000, uncertainty: <zero handle>, atomic displacement parameters: <zero handle>
698: element: Co, formal_charge: 0, radius: 1.260, label: Co, site: orth:  -11.973  11.627  19.899, frac:  -11.973  11.627  19.899, sof: 1.000, uncertainty: <zero handle>, atomic displacement parameters: <zero handle>
699: element: Co, formal_charge: 0, radius: 1.260, label: Co, site: orth:    7.979  11.627  19.899, frac:    7.979  11.627  19.899, sof: 1.000, uncertainty: <zero handle>, atomic displacement parameters: <zero handle>
700: element: Co, formal_charge: 0, radius: 1.260, label: Co, site: orth:    4.716  11.566  42.632, frac:    4.716  11.566  42.632, sof: 1.000, uncertainty: <zero handle>, atomic displacement parameters: <zero handle>
701: element: Co, formal_charge: 0, radius: 1.260, label: Co, site: orth:    7.989  26.163  19.899, frac:    7.989  26.163  19.899, sof: 1.000, uncertainty: <zero handle>, atomic displacement parameters: <zero handle>
702: element: Co, formal_charge: 0, radius: 1.260, label: Co, site: orth:    4.726  26.101  42.632, frac:    4.726  26.101  42.632, sof: 1.000, uncertainty: <zero handle>, atomic displacement parameters: <zero handle>
703: element: O, formal_charge: 0, radius: 0.680, label: O, site: orth:   -0.975  13.055  20.774, frac:   -0.975  13.055  20.774, sof: 1.000, uncertainty: <zero handle>, atomic displacement parameters: <zero handle>
704: element: O, formal_charge: 0, radius: 0.680, label: O, site: orth:   -4.237  12.994  43.508, frac:   -4.237  12.994  43.508, sof: 1.000, uncertainty: <zero handle>, atomic displacement parameters: <zero handle>
705: element: O, formal_charge: 0, radius: 0.680, label: O, site: orth:   -0.965  27.591  20.774, frac:   -0.965  27.591  20.774, sof: 1.000, uncertainty: <zero handle>, atomic displacement parameters: <zero handle>
706: element: O, formal_charge: 0, radius: 0.680, label: O, site: orth:   -4.227  27.529  43.508, frac:   -4.227  27.529  43.508, sof: 1.000, uncertainty: <zero handle>, atomic displacement parameters: <zero handle>
707: element: O, formal_charge: 0, radius: 0.680, label: O, site: orth:  -10.951  13.055  20.774, frac:  -10.951  13.055  20.774, sof: 1.000, uncertainty: <zero handle>, atomic displacement parameters: <zero handle>
708: element: O, formal_charge: 0, radius: 0.680, label: O, site: orth:    9.002  13.055  20.774, frac:    9.002  13.055  20.774, sof: 1.000, uncertainty: <zero handle>, atomic displacement parameters: <zero handle>
709: element: O, formal_charge: 0, radius: 0.680, label: O, site: orth:    5.739  12.994  43.508, frac:    5.739  12.994  43.508, sof: 1.000, uncertainty: <zero handle>, atomic displacement parameters: <zero handle>
710: element: O, formal_charge: 0, radius: 0.680, label: O, site: orth:    9.012  27.591  20.774, frac:    9.012  27.591  20.774, sof: 1.000, uncertainty: <zero handle>, atomic displacement parameters: <zero handle>
711: element: O, formal_charge: 0, radius: 0.680, label: O, site: orth:    5.749  27.529  43.508, frac:    5.749  27.529  43.508, sof: 1.000, uncertainty: <zero handle>, atomic displacement parameters: <zero handle>
712: element: N, formal_charge: 0, radius: 0.680, label: N, site: orth:    6.193  12.542  19.986, frac:    6.193  12.542  19.986, sof: 1.000, uncertainty: <zero handle>, atomic displacement parameters: <zero handle>
713: element: N, formal_charge: 0, radius: 0.680, label: N, site: orth:    2.930  12.480  42.719, frac:    2.930  12.480  42.719, sof: 1.000, uncertainty: <zero handle>, atomic displacement parameters: <zero handle>
714: element: N, formal_charge: 0, radius: 0.680, label: N, site: orth:    6.203  27.077  19.986, frac:    6.203  27.077  19.986, sof: 1.000, uncertainty: <zero handle>, atomic displacement parameters: <zero handle>
715: element: N, formal_charge: 0, radius: 0.680, label: N, site: orth:    2.940  27.016  42.719, frac:    2.940  27.016  42.719, sof: 1.000, uncertainty: <zero handle>, atomic displacement parameters: <zero handle>
716: element: N, formal_charge: 0, radius: 0.680, label: N, site: orth:   -3.783  12.542  19.986, frac:   -3.783  12.542  19.986, sof: 1.000, uncertainty: <zero handle>, atomic displacement parameters: <zero handle>
717: element: N, formal_charge: 0, radius: 0.680, label: N, site: orth:   -7.046  12.480  42.719, frac:   -7.046  12.480  42.719, sof: 1.000, uncertainty: <zero handle>, atomic displacement parameters: <zero handle>
718: element: N, formal_charge: 0, radius: 0.680, label: N, site: orth:   -3.773  27.077  19.986, frac:   -3.773  27.077  19.986, sof: 1.000, uncertainty: <zero handle>, atomic displacement parameters: <zero handle>
719: element: N, formal_charge: 0, radius: 0.680, label: N, site: orth:   -7.036  27.016  42.719, frac:   -7.036  27.016  42.719, sof: 1.000, uncertainty: <zero handle>, atomic displacement parameters: <zero handle>
720: element: N, formal_charge: 0, radius: 0.680, label: N, site: orth:   16.169  12.542  19.986, frac:   16.169  12.542  19.986, sof: 1.000, uncertainty: <zero handle>, atomic displacement parameters: <zero handle>
721: element: N, formal_charge: 0, radius: 0.680, label: N, site: orth:   12.906  12.480  42.719, frac:   12.906  12.480  42.719, sof: 1.000, uncertainty: <zero handle>, atomic displacement parameters: <zero handle>
722: element: N, formal_charge: 0, radius: 0.680, label: N, site: orth:    1.791   4.028  16.150, frac:    1.791   4.028  16.150, sof: 1.000, uncertainty: <zero handle>, atomic displacement parameters: <zero handle>
723: element: N, formal_charge: 0, radius: 0.680, label: N, site: orth:   -1.471   3.966  38.883, frac:   -1.471   3.966  38.883, sof: 1.000, uncertainty: <zero handle>, atomic displacement parameters: <zero handle>
724: element: N, formal_charge: 0, radius: 0.680, label: N, site: orth:    1.801  18.563  16.150, frac:    1.801  18.563  16.150, sof: 1.000, uncertainty: <zero handle>, atomic displacement parameters: <zero handle>
725: element: N, formal_charge: 0, radius: 0.680, label: N, site: orth:   -1.461  18.502  38.883, frac:   -1.461  18.502  38.883, sof: 1.000, uncertainty: <zero handle>, atomic displacement parameters: <zero handle>
726: element: N, formal_charge: 0, radius: 0.680, label: N, site: orth:   -8.185   4.028  16.150, frac:   -8.185   4.028  16.150, sof: 1.000, uncertainty: <zero handle>, atomic displacement parameters: <zero handle>
727: element: N, formal_charge: 0, radius: 0.680, label: N, site: orth:  -11.447   3.966  38.883, frac:  -11.447   3.966  38.883, sof: 1.000, uncertainty: <zero handle>, atomic displacement parameters: <zero handle>
728: element: N, formal_charge: 0, radius: 0.680, label: N, site: orth:   -8.175  18.563  16.150, frac:   -8.175  18.563  16.150, sof: 1.000, uncertainty: <zero handle>, atomic displacement parameters: <zero handle>
729: element: N, formal_charge: 0, radius: 0.680, label: N, site: orth:  -11.438  18.502  38.883, frac:  -11.438  18.502  38.883, sof: 1.000, uncertainty: <zero handle>, atomic displacement parameters: <zero handle>
730: element: N, formal_charge: 0, radius: 0.680, label: N, site: orth:   11.768   4.028  16.150, frac:   11.768   4.028  16.150, sof: 1.000, uncertainty: <zero handle>, atomic displacement parameters: <zero handle>
731: element: N, formal_charge: 0, radius: 0.680, label: N, site: orth:    8.505   3.966  38.883, frac:    8.505   3.966  38.883, sof: 1.000, uncertainty: <zero handle>, atomic displacement parameters: <zero handle>
732: element: N, formal_charge: 0, radius: 0.680, label: N, site: orth:   11.778  18.563  16.150, frac:   11.778  18.563  16.150, sof: 1.000, uncertainty: <zero handle>, atomic displacement parameters: <zero handle>
733: element: N, formal_charge: 0, radius: 0.680, label: N, site: orth:    8.515  18.502  38.883, frac:    8.515  18.502  38.883, sof: 1.000, uncertainty: <zero handle>, atomic displacement parameters: <zero handle>
734: element: N, formal_charge: 0, radius: 0.680, label: N, site: orth:    4.707  14.174  20.085, frac:    4.707  14.174  20.085, sof: 1.000, uncertainty: <zero handle>, atomic displacement parameters: <zero handle>
735: element: N, formal_charge: 0, radius: 0.680, label: N, site: orth:    1.444  14.112  42.818, frac:    1.444  14.112  42.818, sof: 1.000, uncertainty: <zero handle>, atomic displacement parameters: <zero handle>
736: element: N, formal_charge: 0, radius: 0.680, label: N, site: orth:    4.717  28.709  20.085, frac:    4.717  28.709  20.085, sof: 1.000, uncertainty: <zero handle>, atomic displacement parameters: <zero handle>
737: element: N, formal_charge: 0, radius: 0.680, label: N, site: orth:    1.454  28.647  42.818, frac:    1.454  28.647  42.818, sof: 1.000, uncertainty: <zero handle>, atomic displacement parameters: <zero handle>
738: element: N, formal_charge: 0, radius: 0.680, label: N, site: orth:   -5.270  14.174  20.085, frac:   -5.270  14.174  20.085, sof: 1.000, uncertainty: <zero handle>, atomic displacement parameters: <zero handle>
739: element: N, formal_charge: 0, radius: 0.680, label: N, site: orth:   -8.532  14.112  42.818, frac:   -8.532  14.112  42.818, sof: 1.000, uncertainty: <zero handle>, atomic displacement parameters: <zero handle>
740: element: N, formal_charge: 0, radius: 0.680, label: N, site: orth:   -5.260  28.709  20.085, frac:   -5.260  28.709  20.085, sof: 1.000, uncertainty: <zero handle>, atomic displacement parameters: <zero handle>
741: element: N, formal_charge: 0, radius: 0.680, label: N, site: orth:   -8.522  28.647  42.818, frac:   -8.522  28.647  42.818, sof: 1.000, uncertainty: <zero handle>, atomic displacement parameters: <zero handle>
742: element: N, formal_charge: 0, radius: 0.680, label: N, site: orth:   14.683  14.174  20.085, frac:   14.683  14.174  20.085, sof: 1.000, uncertainty: <zero handle>, atomic displacement parameters: <zero handle>
743: element: N, formal_charge: 0, radius: 0.680, label: N, site: orth:   11.420  14.112  42.818, frac:   11.420  14.112  42.818, sof: 1.000, uncertainty: <zero handle>, atomic displacement parameters: <zero handle>
744: element: N, formal_charge: 0, radius: 0.680, label: N, site: orth:    2.242   3.408  18.225, frac:    2.242   3.408  18.225, sof: 1.000, uncertainty: <zero handle>, atomic displacement parameters: <zero handle>
745: element: N, formal_charge: 0, radius: 0.680, label: N, site: orth:   -1.021   3.347  40.959, frac:   -1.021   3.347  40.959, sof: 1.000, uncertainty: <zero handle>, atomic displacement parameters: <zero handle>
746: element: N, formal_charge: 0, radius: 0.680, label: N, site: orth:    2.251  17.944  18.225, frac:    2.251  17.944  18.225, sof: 1.000, uncertainty: <zero handle>, atomic displacement parameters: <zero handle>
747: element: N, formal_charge: 0, radius: 0.680, label: N, site: orth:   -1.011  17.882  40.959, frac:   -1.011  17.882  40.959, sof: 1.000, uncertainty: <zero handle>, atomic displacement parameters: <zero handle>
748: element: N, formal_charge: 0, radius: 0.680, label: N, site: orth:   -7.735   3.408  18.225, frac:   -7.735   3.408  18.225, sof: 1.000, uncertainty: <zero handle>, atomic displacement parameters: <zero handle>
749: element: N, formal_charge: 0, radius: 0.680, label: N, site: orth:  -10.997   3.347  40.959, frac:  -10.997   3.347  40.959, sof: 1.000, uncertainty: <zero handle>, atomic displacement parameters: <zero handle>
750: element: N, formal_charge: 0, radius: 0.680, label: N, site: orth:   -7.725  17.944  18.225, frac:   -7.725  17.944  18.225, sof: 1.000, uncertainty: <zero handle>, atomic displacement parameters: <zero handle>
751: element: N, formal_charge: 0, radius: 0.680, label: N, site: orth:  -10.987  17.882  40.959, frac:  -10.987  17.882  40.959, sof: 1.000, uncertainty: <zero handle>, atomic displacement parameters: <zero handle>
752: element: N, formal_charge: 0, radius: 0.680, label: N, site: orth:   12.218   3.408  18.225, frac:   12.218   3.408  18.225, sof: 1.000, uncertainty: <zero handle>, atomic displacement parameters: <zero handle>
753: element: N, formal_charge: 0, radius: 0.680, label: N, site: orth:    8.955   3.347  40.959, frac:    8.955   3.347  40.959, sof: 1.000, uncertainty: <zero handle>, atomic displacement parameters: <zero handle>
754: element: N, formal_charge: 0, radius: 0.680, label: N, site: orth:   12.228  17.944  18.225, frac:   12.228  17.944  18.225, sof: 1.000, uncertainty: <zero handle>, atomic displacement parameters: <zero handle>
755: element: N, formal_charge: 0, radius: 0.680, label: N, site: orth:    8.965  17.882  40.959, frac:    8.965  17.882  40.959, sof: 1.000, uncertainty: <zero handle>, atomic displacement parameters: <zero handle>
756: element: O, formal_charge: 0, radius: 0.680, label: O, site: orth:   -1.848  10.215  21.274, frac:   -1.848  10.215  21.274, sof: 1.000, uncertainty: <zero handle>, atomic displacement parameters: <zero handle>
757: element: O, formal_charge: 0, radius: 0.680, label: O, site: orth:   -5.110  10.153  44.008, frac:   -5.110  10.153  44.008, sof: 1.000, uncertainty: <zero handle>, atomic displacement parameters: <zero handle>
758: element: O, formal_charge: 0, radius: 0.680, label: O, site: orth:   -1.838  24.750  21.274, frac:   -1.838  24.750  21.274, sof: 1.000, uncertainty: <zero handle>, atomic displacement parameters: <zero handle>
759: element: O, formal_charge: 0, radius: 0.680, label: O, site: orth:   -5.100  24.688  44.008, frac:   -5.100  24.688  44.008, sof: 1.000, uncertainty: <zero handle>, atomic displacement parameters: <zero handle>
760: element: O, formal_charge: 0, radius: 0.680, label: O, site: orth:  -11.824  10.215  21.274, frac:  -11.824  10.215  21.274, sof: 1.000, uncertainty: <zero handle>, atomic displacement parameters: <zero handle>
761: element: O, formal_charge: 0, radius: 0.680, label: O, site: orth:    8.129  10.215  21.274, frac:    8.129  10.215  21.274, sof: 1.000, uncertainty: <zero handle>, atomic displacement parameters: <zero handle>
762: element: O, formal_charge: 0, radius: 0.680, label: O, site: orth:    4.866  10.153  44.008, frac:    4.866  10.153  44.008, sof: 1.000, uncertainty: <zero handle>, atomic displacement parameters: <zero handle>
763: element: O, formal_charge: 0, radius: 0.680, label: O, site: orth:    8.139  24.750  21.274, frac:    8.139  24.750  21.274, sof: 1.000, uncertainty: <zero handle>, atomic displacement parameters: <zero handle>
764: element: O, formal_charge: 0, radius: 0.680, label: O, site: orth:    4.876  24.688  44.008, frac:    4.876  24.688  44.008, sof: 1.000, uncertainty: <zero handle>, atomic displacement parameters: <zero handle>
765: element: O, formal_charge: 0, radius: 0.680, label: O, site: orth:    6.673   9.509  19.754, frac:    6.673   9.509  19.754, sof: 1.000, uncertainty: <zero handle>, atomic displacement parameters: <zero handle>
766: element: O, formal_charge: 0, radius: 0.680, label: O, site: orth:    3.410   9.447  42.488, frac:    3.410   9.447  42.488, sof: 1.000, uncertainty: <zero handle>, atomic displacement parameters: <zero handle>
767: element: O, formal_charge: 0, radius: 0.680, label: O, site: orth:    6.683  24.044  19.754, frac:    6.683  24.044  19.754, sof: 1.000, uncertainty: <zero handle>, atomic displacement parameters: <zero handle>
768: element: O, formal_charge: 0, radius: 0.680, label: O, site: orth:    3.420  23.982  42.488, frac:    3.420  23.982  42.488, sof: 1.000, uncertainty: <zero handle>, atomic displacement parameters: <zero handle>
769: element: O, formal_charge: 0, radius: 0.680, label: O, site: orth:   -3.303   9.509  19.754, frac:   -3.303   9.509  19.754, sof: 1.000, uncertainty: <zero handle>, atomic displacement parameters: <zero handle>
770: element: O, formal_charge: 0, radius: 0.680, label: O, site: orth:   -6.566   9.447  42.488, frac:   -6.566   9.447  42.488, sof: 1.000, uncertainty: <zero handle>, atomic displacement parameters: <zero handle>
771: element: O, formal_charge: 0, radius: 0.680, label: O, site: orth:   -3.293  24.044  19.754, frac:   -3.293  24.044  19.754, sof: 1.000, uncertainty: <zero handle>, atomic displacement parameters: <zero handle>
772: element: O, formal_charge: 0, radius: 0.680, label: O, site: orth:   -6.556  23.982  42.488, frac:   -6.556  23.982  42.488, sof: 1.000, uncertainty: <zero handle>, atomic displacement parameters: <zero handle>
773: element: O, formal_charge: 0, radius: 0.680, label: O, site: orth:    0.955  12.359  19.827, frac:    0.955  12.359  19.827, sof: 1.000, uncertainty: <zero handle>, atomic displacement parameters: <zero handle>
774: element: O, formal_charge: 0, radius: 0.680, label: O, site: orth:   -2.308  12.297  42.560, frac:   -2.308  12.297  42.560, sof: 1.000, uncertainty: <zero handle>, atomic displacement parameters: <zero handle>
775: element: O, formal_charge: 0, radius: 0.680, label: O, site: orth:    0.965  26.894  19.827, frac:    0.965  26.894  19.827, sof: 1.000, uncertainty: <zero handle>, atomic displacement parameters: <zero handle>
776: element: O, formal_charge: 0, radius: 0.680, label: O, site: orth:   -2.298  26.833  42.560, frac:   -2.298  26.833  42.560, sof: 1.000, uncertainty: <zero handle>, atomic displacement parameters: <zero handle>
777: element: O, formal_charge: 0, radius: 0.680, label: O, site: orth:   -9.022  12.359  19.827, frac:   -9.022  12.359  19.827, sof: 1.000, uncertainty: <zero handle>, atomic displacement parameters: <zero handle>
778: element: O, formal_charge: 0, radius: 0.680, label: O, site: orth:   10.931  12.359  19.827, frac:   10.931  12.359  19.827, sof: 1.000, uncertainty: <zero handle>, atomic displacement parameters: <zero handle>
779: element: O, formal_charge: 0, radius: 0.680, label: O, site: orth:    7.668  12.297  42.560, frac:    7.668  12.297  42.560, sof: 1.000, uncertainty: <zero handle>, atomic displacement parameters: <zero handle>
780: element: O, formal_charge: 0, radius: 0.680, label: O, site: orth:   10.941  26.894  19.827, frac:   10.941  26.894  19.827, sof: 1.000, uncertainty: <zero handle>, atomic displacement parameters: <zero handle>
781: element: O, formal_charge: 0, radius: 0.680, label: O, site: orth:    7.678  26.833  42.560, frac:    7.678  26.833  42.560, sof: 1.000, uncertainty: <zero handle>, atomic displacement parameters: <zero handle>
782: element: C, formal_charge: 0, radius: 0.680, label: C, site: orth:    1.054  13.825  21.722, frac:    1.054  13.825  21.722, sof: 1.000, uncertainty: <zero handle>, atomic displacement parameters: <zero handle>
783: element: C, formal_charge: 0, radius: 0.680, label: C, site: orth:   -2.208  13.763  44.456, frac:   -2.208  13.763  44.456, sof: 1.000, uncertainty: <zero handle>, atomic displacement parameters: <zero handle>
784: element: C, formal_charge: 0, radius: 0.680, label: C, site: orth:    1.064  28.360  21.722, frac:    1.064  28.360  21.722, sof: 1.000, uncertainty: <zero handle>, atomic displacement parameters: <zero handle>
785: element: C, formal_charge: 0, radius: 0.680, label: C, site: orth:   -2.198  28.298  44.456, frac:   -2.198  28.298  44.456, sof: 1.000, uncertainty: <zero handle>, atomic displacement parameters: <zero handle>
786: element: C, formal_charge: 0, radius: 0.680, label: C, site: orth:   -8.922  13.825  21.722, frac:   -8.922  13.825  21.722, sof: 1.000, uncertainty: <zero handle>, atomic displacement parameters: <zero handle>
787: element: C, formal_charge: 0, radius: 0.680, label: C, site: orth:   11.031  13.825  21.722, frac:   11.031  13.825  21.722, sof: 1.000, uncertainty: <zero handle>, atomic displacement parameters: <zero handle>
788: element: C, formal_charge: 0, radius: 0.680, label: C, site: orth:    7.768  13.763  44.456, frac:    7.768  13.763  44.456, sof: 1.000, uncertainty: <zero handle>, atomic displacement parameters: <zero handle>
789: element: C, formal_charge: 0, radius: 0.680, label: C, site: orth:   11.040  28.360  21.722, frac:   11.040  28.360  21.722, sof: 1.000, uncertainty: <zero handle>, atomic displacement parameters: <zero handle>
790: element: C, formal_charge: 0, radius: 0.680, label: C, site: orth:    7.778  28.298  44.456, frac:    7.778  28.298  44.456, sof: 1.000, uncertainty: <zero handle>, atomic displacement parameters: <zero handle>
791: element: C, formal_charge: 0, radius: 0.680, label: C, site: orth:    6.020  13.838  20.248, frac:    6.020  13.838  20.248, sof: 1.000, uncertainty: <zero handle>, atomic displacement parameters: <zero handle>
792: element: C, formal_charge: 0, radius: 0.680, label: C, site: orth:    2.758  13.777  42.982, frac:    2.758  13.777  42.982, sof: 1.000, uncertainty: <zero handle>, atomic displacement parameters: <zero handle>
793: element: C, formal_charge: 0, radius: 0.680, label: C, site: orth:    6.030  28.374  20.248, frac:    6.030  28.374  20.248, sof: 1.000, uncertainty: <zero handle>, atomic displacement parameters: <zero handle>
794: element: C, formal_charge: 0, radius: 0.680, label: C, site: orth:    2.767  28.312  42.982, frac:    2.767  28.312  42.982, sof: 1.000, uncertainty: <zero handle>, atomic displacement parameters: <zero handle>
795: element: C, formal_charge: 0, radius: 0.680, label: C, site: orth:   -3.956  13.838  20.248, frac:   -3.956  13.838  20.248, sof: 1.000, uncertainty: <zero handle>, atomic displacement parameters: <zero handle>
796: element: C, formal_charge: 0, radius: 0.680, label: C, site: orth:   -7.219  13.777  42.982, frac:   -7.219  13.777  42.982, sof: 1.000, uncertainty: <zero handle>, atomic displacement parameters: <zero handle>
797: element: C, formal_charge: 0, radius: 0.680, label: C, site: orth:   -3.946  28.374  20.248, frac:   -3.946  28.374  20.248, sof: 1.000, uncertainty: <zero handle>, atomic displacement parameters: <zero handle>
798: element: C, formal_charge: 0, radius: 0.680, label: C, site: orth:   -7.209  28.312  42.982, frac:   -7.209  28.312  42.982, sof: 1.000, uncertainty: <zero handle>, atomic displacement parameters: <zero handle>
799: element: C, formal_charge: 0, radius: 0.680, label: C, site: orth:   15.996  13.838  20.248, frac:   15.996  13.838  20.248, sof: 1.000, uncertainty: <zero handle>, atomic displacement parameters: <zero handle>
800: element: C, formal_charge: 0, radius: 0.680, label: C, site: orth:   12.734  13.777  42.982, frac:   12.734  13.777  42.982, sof: 1.000, uncertainty: <zero handle>, atomic displacement parameters: <zero handle>
801: element: H, formal_charge: 0, radius: 0.230, label: H, site: orth:    6.800  14.544  20.514, frac:    6.800  14.544  20.514, sof: 1.000, uncertainty: <zero handle>, atomic displacement parameters: <zero handle>
802: element: H, formal_charge: 0, radius: 0.230, label: H, site: orth:    3.538  14.482  43.247, frac:    3.538  14.482  43.247, sof: 1.000, uncertainty: <zero handle>, atomic displacement parameters: <zero handle>
803: element: H, formal_charge: 0, radius: 0.230, label: H, site: orth:    6.810  29.079  20.514, frac:    6.810  29.079  20.514, sof: 1.000, uncertainty: <zero handle>, atomic displacement parameters: <zero handle>
804: element: H, formal_charge: 0, radius: 0.230, label: H, site: orth:    3.548  29.017  43.247, frac:    3.548  29.017  43.247, sof: 1.000, uncertainty: <zero handle>, atomic displacement parameters: <zero handle>
805: element: H, formal_charge: 0, radius: 0.230, label: H, site: orth:   -3.176  14.544  20.514, frac:   -3.176  14.544  20.514, sof: 1.000, uncertainty: <zero handle>, atomic displacement parameters: <zero handle>
806: element: H, formal_charge: 0, radius: 0.230, label: H, site: orth:   -6.439  14.482  43.247, frac:   -6.439  14.482  43.247, sof: 1.000, uncertainty: <zero handle>, atomic displacement parameters: <zero handle>
807: element: H, formal_charge: 0, radius: 0.230, label: H, site: orth:   -3.166  29.079  20.514, frac:   -3.166  29.079  20.514, sof: 1.000, uncertainty: <zero handle>, atomic displacement parameters: <zero handle>
808: element: H, formal_charge: 0, radius: 0.230, label: H, site: orth:   -6.429  29.017  43.247, frac:   -6.429  29.017  43.247, sof: 1.000, uncertainty: <zero handle>, atomic displacement parameters: <zero handle>
809: element: H, formal_charge: 0, radius: 0.230, label: H, site: orth:   16.776  14.544  20.514, frac:   16.776  14.544  20.514, sof: 1.000, uncertainty: <zero handle>, atomic displacement parameters: <zero handle>
810: element: H, formal_charge: 0, radius: 0.230, label: H, site: orth:   13.514  14.482  43.247, frac:   13.514  14.482  43.247, sof: 1.000, uncertainty: <zero handle>, atomic displacement parameters: <zero handle>
811: element: C, formal_charge: 0, radius: 0.680, label: C, site: orth:    0.319  13.028  20.672, frac:    0.319  13.028  20.672, sof: 1.000, uncertainty: <zero handle>, atomic displacement parameters: <zero handle>
812: element: C, formal_charge: 0, radius: 0.680, label: C, site: orth:   -2.943  12.966  43.406, frac:   -2.943  12.966  43.406, sof: 1.000, uncertainty: <zero handle>, atomic displacement parameters: <zero handle>
813: element: C, formal_charge: 0, radius: 0.680, label: C, site: orth:    0.329  27.563  20.672, frac:    0.329  27.563  20.672, sof: 1.000, uncertainty: <zero handle>, atomic displacement parameters: <zero handle>
814: element: C, formal_charge: 0, radius: 0.680, label: C, site: orth:   -2.933  27.502  43.406, frac:   -2.933  27.502  43.406, sof: 1.000, uncertainty: <zero handle>, atomic displacement parameters: <zero handle>
815: element: C, formal_charge: 0, radius: 0.680, label: C, site: orth:   -9.657  13.028  20.672, frac:   -9.657  13.028  20.672, sof: 1.000, uncertainty: <zero handle>, atomic displacement parameters: <zero handle>
816: element: C, formal_charge: 0, radius: 0.680, label: C, site: orth:   10.296  13.028  20.672, frac:   10.296  13.028  20.672, sof: 1.000, uncertainty: <zero handle>, atomic displacement parameters: <zero handle>
817: element: C, formal_charge: 0, radius: 0.680, label: C, site: orth:    7.033  12.966  43.406, frac:    7.033  12.966  43.406, sof: 1.000, uncertainty: <zero handle>, atomic displacement parameters: <zero handle>
818: element: C, formal_charge: 0, radius: 0.680, label: C, site: orth:   10.306  27.563  20.672, frac:   10.306  27.563  20.672, sof: 1.000, uncertainty: <zero handle>, atomic displacement parameters: <zero handle>
819: element: C, formal_charge: 0, radius: 0.680, label: C, site: orth:    7.043  27.502  43.406, frac:    7.043  27.502  43.406, sof: 1.000, uncertainty: <zero handle>, atomic displacement parameters: <zero handle>
820: element: C, formal_charge: 0, radius: 0.680, label: C, site: orth:    3.107   3.519  20.509, frac:    3.107   3.519  20.509, sof: 1.000, uncertainty: <zero handle>, atomic displacement parameters: <zero handle>
821: element: C, formal_charge: 0, radius: 0.680, label: C, site: orth:   -0.156   3.457  43.242, frac:   -0.156   3.457  43.242, sof: 1.000, uncertainty: <zero handle>, atomic displacement parameters: <zero handle>
822: element: C, formal_charge: 0, radius: 0.680, label: C, site: orth:    3.117  18.054  20.509, frac:    3.117  18.054  20.509, sof: 1.000, uncertainty: <zero handle>, atomic displacement parameters: <zero handle>
823: element: C, formal_charge: 0, radius: 0.680, label: C, site: orth:   -0.146  17.993  43.242, frac:   -0.146  17.993  43.242, sof: 1.000, uncertainty: <zero handle>, atomic displacement parameters: <zero handle>
824: element: C, formal_charge: 0, radius: 0.680, label: C, site: orth:   -6.869   3.519  20.509, frac:   -6.869   3.519  20.509, sof: 1.000, uncertainty: <zero handle>, atomic displacement parameters: <zero handle>
825: element: C, formal_charge: 0, radius: 0.680, label: C, site: orth:  -10.132   3.457  43.242, frac:  -10.132   3.457  43.242, sof: 1.000, uncertainty: <zero handle>, atomic displacement parameters: <zero handle>
826: element: C, formal_charge: 0, radius: 0.680, label: C, site: orth:   -6.859  18.054  20.509, frac:   -6.859  18.054  20.509, sof: 1.000, uncertainty: <zero handle>, atomic displacement parameters: <zero handle>
827: element: C, formal_charge: 0, radius: 0.680, label: C, site: orth:  -10.122  17.993  43.242, frac:  -10.122  17.993  43.242, sof: 1.000, uncertainty: <zero handle>, atomic displacement parameters: <zero handle>
828: element: C, formal_charge: 0, radius: 0.680, label: C, site: orth:   13.083   3.519  20.509, frac:   13.083   3.519  20.509, sof: 1.000, uncertainty: <zero handle>, atomic displacement parameters: <zero handle>
829: element: C, formal_charge: 0, radius: 0.680, label: C, site: orth:    9.821   3.457  43.242, frac:    9.821   3.457  43.242, sof: 1.000, uncertainty: <zero handle>, atomic displacement parameters: <zero handle>
830: element: C, formal_charge: 0, radius: 0.680, label: C, site: orth:   13.093  18.054  20.509, frac:   13.093  18.054  20.509, sof: 1.000, uncertainty: <zero handle>, atomic displacement parameters: <zero handle>
831: element: C, formal_charge: 0, radius: 0.680, label: C, site: orth:    9.831  17.993  43.242, frac:    9.831  17.993  43.242, sof: 1.000, uncertainty: <zero handle>, atomic displacement parameters: <zero handle>
832: element: H, formal_charge: 0, radius: 0.230, label: H, site: orth:    2.734   4.539  20.589, frac:    2.734   4.539  20.589, sof: 1.000, uncertainty: <zero handle>, atomic displacement parameters: <zero handle>
833: element: H, formal_charge: 0, radius: 0.230, label: H, site: orth:   -0.529   4.478  43.322, frac:   -0.529   4.478  43.322, sof: 1.000, uncertainty: <zero handle>, atomic displacement parameters: <zero handle>
834: element: H, formal_charge: 0, radius: 0.230, label: H, site: orth:    2.744  19.075  20.589, frac:    2.744  19.075  20.589, sof: 1.000, uncertainty: <zero handle>, atomic displacement parameters: <zero handle>
835: element: H, formal_charge: 0, radius: 0.230, label: H, site: orth:   -0.519  19.013  43.322, frac:   -0.519  19.013  43.322, sof: 1.000, uncertainty: <zero handle>, atomic displacement parameters: <zero handle>
836: element: H, formal_charge: 0, radius: 0.230, label: H, site: orth:   -7.243   4.539  20.589, frac:   -7.243   4.539  20.589, sof: 1.000, uncertainty: <zero handle>, atomic displacement parameters: <zero handle>
837: element: H, formal_charge: 0, radius: 0.230, label: H, site: orth:  -10.505   4.478  43.322, frac:  -10.505   4.478  43.322, sof: 1.000, uncertainty: <zero handle>, atomic displacement parameters: <zero handle>
838: element: H, formal_charge: 0, radius: 0.230, label: H, site: orth:   -7.233  19.075  20.589, frac:   -7.233  19.075  20.589, sof: 1.000, uncertainty: <zero handle>, atomic displacement parameters: <zero handle>
839: element: H, formal_charge: 0, radius: 0.230, label: H, site: orth:  -10.495  19.013  43.322, frac:  -10.495  19.013  43.322, sof: 1.000, uncertainty: <zero handle>, atomic displacement parameters: <zero handle>
840: element: H, formal_charge: 0, radius: 0.230, label: H, site: orth:   12.710   4.539  20.589, frac:   12.710   4.539  20.589, sof: 1.000, uncertainty: <zero handle>, atomic displacement parameters: <zero handle>
841: element: H, formal_charge: 0, radius: 0.230, label: H, site: orth:    9.447   4.478  43.322, frac:    9.447   4.478  43.322, sof: 1.000, uncertainty: <zero handle>, atomic displacement parameters: <zero handle>
842: element: H, formal_charge: 0, radius: 0.230, label: H, site: orth:   12.720  19.075  20.589, frac:   12.720  19.075  20.589, sof: 1.000, uncertainty: <zero handle>, atomic displacement parameters: <zero handle>
843: element: H, formal_charge: 0, radius: 0.230, label: H, site: orth:    9.457  19.013  43.322, frac:    9.457  19.013  43.322, sof: 1.000, uncertainty: <zero handle>, atomic displacement parameters: <zero handle>
844: element: C, formal_charge: 0, radius: 0.680, label: C, site: orth:    0.663   0.588  22.132, frac:    0.663   0.588  22.132, sof: 1.000, uncertainty: <zero handle>, atomic displacement parameters: <zero handle>
845: element: C, formal_charge: 0, radius: 0.680, label: C, site: orth:    0.673  15.124  22.132, frac:    0.673  15.124  22.132, sof: 1.000, uncertainty: <zero handle>, atomic displacement parameters: <zero handle>
846: element: C, formal_charge: 0, radius: 0.680, label: C, site: orth:   -2.590  15.062  44.865, frac:   -2.590  15.062  44.865, sof: 1.000, uncertainty: <zero handle>, atomic displacement parameters: <zero handle>
847: element: C, formal_charge: 0, radius: 0.680, label: C, site: orth:   -9.313   0.588  22.132, frac:   -9.313   0.588  22.132, sof: 1.000, uncertainty: <zero handle>, atomic displacement parameters: <zero handle>
848: element: C, formal_charge: 0, radius: 0.680, label: C, site: orth:   -9.303  15.124  22.132, frac:   -9.303  15.124  22.132, sof: 1.000, uncertainty: <zero handle>, atomic displacement parameters: <zero handle>
849: element: C, formal_charge: 0, radius: 0.680, label: C, site: orth:   10.649  15.124  22.132, frac:   10.649  15.124  22.132, sof: 1.000, uncertainty: <zero handle>, atomic displacement parameters: <zero handle>
850: element: C, formal_charge: 0, radius: 0.680, label: C, site: orth:    7.387  15.062  44.865, frac:    7.387  15.062  44.865, sof: 1.000, uncertainty: <zero handle>, atomic displacement parameters: <zero handle>
851: element: C, formal_charge: 0, radius: 0.680, label: C, site: orth:    4.598   1.208   0.495, frac:    4.598   1.208   0.495, sof: 1.000, uncertainty: <zero handle>, atomic displacement parameters: <zero handle>
852: element: C, formal_charge: 0, radius: 0.680, label: C, site: orth:    1.336   1.146  23.229, frac:    1.336   1.146  23.229, sof: 1.000, uncertainty: <zero handle>, atomic displacement parameters: <zero handle>
853: element: C, formal_charge: 0, radius: 0.680, label: C, site: orth:    4.608  15.743   0.495, frac:    4.608  15.743   0.495, sof: 1.000, uncertainty: <zero handle>, atomic displacement parameters: <zero handle>
854: element: C, formal_charge: 0, radius: 0.680, label: C, site: orth:    1.346  15.682  23.229, frac:    1.346  15.682  23.229, sof: 1.000, uncertainty: <zero handle>, atomic displacement parameters: <zero handle>
855: element: C, formal_charge: 0, radius: 0.680, label: C, site: orth:   -5.378   1.208   0.495, frac:   -5.378   1.208   0.495, sof: 1.000, uncertainty: <zero handle>, atomic displacement parameters: <zero handle>
856: element: C, formal_charge: 0, radius: 0.680, label: C, site: orth:   -8.641   1.146  23.229, frac:   -8.641   1.146  23.229, sof: 1.000, uncertainty: <zero handle>, atomic displacement parameters: <zero handle>
857: element: C, formal_charge: 0, radius: 0.680, label: C, site: orth:   -5.368  15.743   0.495, frac:   -5.368  15.743   0.495, sof: 1.000, uncertainty: <zero handle>, atomic displacement parameters: <zero handle>
858: element: C, formal_charge: 0, radius: 0.680, label: C, site: orth:   -8.631  15.682  23.229, frac:   -8.631  15.682  23.229, sof: 1.000, uncertainty: <zero handle>, atomic displacement parameters: <zero handle>
859: element: C, formal_charge: 0, radius: 0.680, label: C, site: orth:   11.322  15.682  23.229, frac:   11.322  15.682  23.229, sof: 1.000, uncertainty: <zero handle>, atomic displacement parameters: <zero handle>
860: element: H, formal_charge: 0, radius: 0.230, label: H, site: orth:    4.351   2.222   0.809, frac:    4.351   2.222   0.809, sof: 1.000, uncertainty: <zero handle>, atomic displacement parameters: <zero handle>
861: element: H, formal_charge: 0, radius: 0.230, label: H, site: orth:    1.088   2.161  23.542, frac:    1.088   2.161  23.542, sof: 1.000, uncertainty: <zero handle>, atomic displacement parameters: <zero handle>
862: element: H, formal_charge: 0, radius: 0.230, label: H, site: orth:    4.361  16.758   0.809, frac:    4.361  16.758   0.809, sof: 1.000, uncertainty: <zero handle>, atomic displacement parameters: <zero handle>
863: element: H, formal_charge: 0, radius: 0.230, label: H, site: orth:    1.098  16.696  23.542, frac:    1.098  16.696  23.542, sof: 1.000, uncertainty: <zero handle>, atomic displacement parameters: <zero handle>
864: element: H, formal_charge: 0, radius: 0.230, label: H, site: orth:   -5.626   2.222   0.809, frac:   -5.626   2.222   0.809, sof: 1.000, uncertainty: <zero handle>, atomic displacement parameters: <zero handle>
865: element: H, formal_charge: 0, radius: 0.230, label: H, site: orth:   -8.888   2.161  23.542, frac:   -8.888   2.161  23.542, sof: 1.000, uncertainty: <zero handle>, atomic displacement parameters: <zero handle>
866: element: H, formal_charge: 0, radius: 0.230, label: H, site: orth:   -5.616  16.758   0.809, frac:   -5.616  16.758   0.809, sof: 1.000, uncertainty: <zero handle>, atomic displacement parameters: <zero handle>
867: element: H, formal_charge: 0, radius: 0.230, label: H, site: orth:   -8.878  16.696  23.542, frac:   -8.878  16.696  23.542, sof: 1.000, uncertainty: <zero handle>, atomic displacement parameters: <zero handle>
868: element: H, formal_charge: 0, radius: 0.230, label: H, site: orth:   11.074  16.696  23.542, frac:   11.074  16.696  23.542, sof: 1.000, uncertainty: <zero handle>, atomic displacement parameters: <zero handle>
869: element: C, formal_charge: 0, radius: 0.680, label: C, site: orth:    2.924   2.803  19.321, frac:    2.924   2.803  19.321, sof: 1.000, uncertainty: <zero handle>, atomic displacement parameters: <zero handle>
870: element: C, formal_charge: 0, radius: 0.680, label: C, site: orth:   -0.338   2.741  42.054, frac:   -0.338   2.741  42.054, sof: 1.000, uncertainty: <zero handle>, atomic displacement parameters: <zero handle>
871: element: C, formal_charge: 0, radius: 0.680, label: C, site: orth:    2.934  17.338  19.321, frac:    2.934  17.338  19.321, sof: 1.000, uncertainty: <zero handle>, atomic displacement parameters: <zero handle>
872: element: C, formal_charge: 0, radius: 0.680, label: C, site: orth:   -0.328  17.276  42.054, frac:   -0.328  17.276  42.054, sof: 1.000, uncertainty: <zero handle>, atomic displacement parameters: <zero handle>
873: element: C, formal_charge: 0, radius: 0.680, label: C, site: orth:   -7.052   2.803  19.321, frac:   -7.052   2.803  19.321, sof: 1.000, uncertainty: <zero handle>, atomic displacement parameters: <zero handle>
874: element: C, formal_charge: 0, radius: 0.680, label: C, site: orth:  -10.314   2.741  42.054, frac:  -10.314   2.741  42.054, sof: 1.000, uncertainty: <zero handle>, atomic displacement parameters: <zero handle>
875: element: C, formal_charge: 0, radius: 0.680, label: C, site: orth:   -7.042  17.338  19.321, frac:   -7.042  17.338  19.321, sof: 1.000, uncertainty: <zero handle>, atomic displacement parameters: <zero handle>
876: element: C, formal_charge: 0, radius: 0.680, label: C, site: orth:  -10.305  17.276  42.054, frac:  -10.305  17.276  42.054, sof: 1.000, uncertainty: <zero handle>, atomic displacement parameters: <zero handle>
877: element: C, formal_charge: 0, radius: 0.680, label: C, site: orth:   12.901   2.803  19.321, frac:   12.901   2.803  19.321, sof: 1.000, uncertainty: <zero handle>, atomic displacement parameters: <zero handle>
878: element: C, formal_charge: 0, radius: 0.680, label: C, site: orth:    9.638   2.741  42.054, frac:    9.638   2.741  42.054, sof: 1.000, uncertainty: <zero handle>, atomic displacement parameters: <zero handle>
879: element: C, formal_charge: 0, radius: 0.680, label: C, site: orth:   12.911  17.338  19.321, frac:   12.911  17.338  19.321, sof: 1.000, uncertainty: <zero handle>, atomic displacement parameters: <zero handle>
880: element: C, formal_charge: 0, radius: 0.680, label: C, site: orth:    9.648  17.276  42.054, frac:    9.648  17.276  42.054, sof: 1.000, uncertainty: <zero handle>, atomic displacement parameters: <zero handle>
881: element: C, formal_charge: 0, radius: 0.680, label: C, site: orth:    4.948  12.027  19.654, frac:    4.948  12.027  19.654, sof: 1.000, uncertainty: <zero handle>, atomic displacement parameters: <zero handle>
882: element: C, formal_charge: 0, radius: 0.680, label: C, site: orth:    1.685  11.966  42.388, frac:    1.685  11.966  42.388, sof: 1.000, uncertainty: <zero handle>, atomic displacement parameters: <zero handle>
883: element: C, formal_charge: 0, radius: 0.680, label: C, site: orth:    4.958  26.563  19.654, frac:    4.958  26.563  19.654, sof: 1.000, uncertainty: <zero handle>, atomic displacement parameters: <zero handle>
884: element: C, formal_charge: 0, radius: 0.680, label: C, site: orth:    1.695  26.501  42.388, frac:    1.695  26.501  42.388, sof: 1.000, uncertainty: <zero handle>, atomic displacement parameters: <zero handle>
885: element: C, formal_charge: 0, radius: 0.680, label: C, site: orth:   -5.029  12.027  19.654, frac:   -5.029  12.027  19.654, sof: 1.000, uncertainty: <zero handle>, atomic displacement parameters: <zero handle>
886: element: C, formal_charge: 0, radius: 0.680, label: C, site: orth:   -8.291  11.966  42.388, frac:   -8.291  11.966  42.388, sof: 1.000, uncertainty: <zero handle>, atomic displacement parameters: <zero handle>
887: element: C, formal_charge: 0, radius: 0.680, label: C, site: orth:   -5.019  26.563  19.654, frac:   -5.019  26.563  19.654, sof: 1.000, uncertainty: <zero handle>, atomic displacement parameters: <zero handle>
888: element: C, formal_charge: 0, radius: 0.680, label: C, site: orth:   -8.281  26.501  42.388, frac:   -8.281  26.501  42.388, sof: 1.000, uncertainty: <zero handle>, atomic displacement parameters: <zero handle>
889: element: C, formal_charge: 0, radius: 0.680, label: C, site: orth:   14.924  12.027  19.654, frac:   14.924  12.027  19.654, sof: 1.000, uncertainty: <zero handle>, atomic displacement parameters: <zero handle>
890: element: C, formal_charge: 0, radius: 0.680, label: C, site: orth:   11.661  11.966  42.388, frac:   11.661  11.966  42.388, sof: 1.000, uncertainty: <zero handle>, atomic displacement parameters: <zero handle>
891: element: H, formal_charge: 0, radius: 0.230, label: H, site: orth:    4.821  10.974  19.432, frac:    4.821  10.974  19.432, sof: 1.000, uncertainty: <zero handle>, atomic displacement parameters: <zero handle>
892: element: H, formal_charge: 0, radius: 0.230, label: H, site: orth:    1.559  10.913  42.165, frac:    1.559  10.913  42.165, sof: 1.000, uncertainty: <zero handle>, atomic displacement parameters: <zero handle>
893: element: H, formal_charge: 0, radius: 0.230, label: H, site: orth:    4.831  25.510  19.432, frac:    4.831  25.510  19.432, sof: 1.000, uncertainty: <zero handle>, atomic displacement parameters: <zero handle>
894: element: H, formal_charge: 0, radius: 0.230, label: H, site: orth:    1.569  25.448  42.165, frac:    1.569  25.448  42.165, sof: 1.000, uncertainty: <zero handle>, atomic displacement parameters: <zero handle>
895: element: H, formal_charge: 0, radius: 0.230, label: H, site: orth:   -5.155  10.974  19.432, frac:   -5.155  10.974  19.432, sof: 1.000, uncertainty: <zero handle>, atomic displacement parameters: <zero handle>
896: element: H, formal_charge: 0, radius: 0.230, label: H, site: orth:   -8.417  10.913  42.165, frac:   -8.417  10.913  42.165, sof: 1.000, uncertainty: <zero handle>, atomic displacement parameters: <zero handle>
897: element: H, formal_charge: 0, radius: 0.230, label: H, site: orth:   -5.145  25.510  19.432, frac:   -5.145  25.510  19.432, sof: 1.000, uncertainty: <zero handle>, atomic displacement parameters: <zero handle>
898: element: H, formal_charge: 0, radius: 0.230, label: H, site: orth:   -8.407  25.448  42.165, frac:   -8.407  25.448  42.165, sof: 1.000, uncertainty: <zero handle>, atomic displacement parameters: <zero handle>
899: element: H, formal_charge: 0, radius: 0.230, label: H, site: orth:   14.798  10.974  19.432, frac:   14.798  10.974  19.432, sof: 1.000, uncertainty: <zero handle>, atomic displacement parameters: <zero handle>
900: element: H, formal_charge: 0, radius: 0.230, label: H, site: orth:   11.535  10.913  42.165, frac:   11.535  10.913  42.165, sof: 1.000, uncertainty: <zero handle>, atomic displacement parameters: <zero handle>
901: element: C, formal_charge: 0, radius: 0.680, label: C, site: orth:    3.435   1.511  19.177, frac:    3.435   1.511  19.177, sof: 1.000, uncertainty: <zero handle>, atomic displacement parameters: <zero handle>
902: element: C, formal_charge: 0, radius: 0.680, label: C, site: orth:    0.172   1.449  41.910, frac:    0.172   1.449  41.910, sof: 1.000, uncertainty: <zero handle>, atomic displacement parameters: <zero handle>
903: element: C, formal_charge: 0, radius: 0.680, label: C, site: orth:    3.445  16.046  19.177, frac:    3.445  16.046  19.177, sof: 1.000, uncertainty: <zero handle>, atomic displacement parameters: <zero handle>
904: element: C, formal_charge: 0, radius: 0.680, label: C, site: orth:    0.182  15.984  41.910, frac:    0.182  15.984  41.910, sof: 1.000, uncertainty: <zero handle>, atomic displacement parameters: <zero handle>
905: element: C, formal_charge: 0, radius: 0.680, label: C, site: orth:   -6.541   1.511  19.177, frac:   -6.541   1.511  19.177, sof: 1.000, uncertainty: <zero handle>, atomic displacement parameters: <zero handle>
906: element: C, formal_charge: 0, radius: 0.680, label: C, site: orth:   -9.804   1.449  41.910, frac:   -9.804   1.449  41.910, sof: 1.000, uncertainty: <zero handle>, atomic displacement parameters: <zero handle>
907: element: C, formal_charge: 0, radius: 0.680, label: C, site: orth:   -6.531  16.046  19.177, frac:   -6.531  16.046  19.177, sof: 1.000, uncertainty: <zero handle>, atomic displacement parameters: <zero handle>
908: element: C, formal_charge: 0, radius: 0.680, label: C, site: orth:   -9.794  15.984  41.910, frac:   -9.794  15.984  41.910, sof: 1.000, uncertainty: <zero handle>, atomic displacement parameters: <zero handle>
909: element: C, formal_charge: 0, radius: 0.680, label: C, site: orth:   13.411   1.511  19.177, frac:   13.411   1.511  19.177, sof: 1.000, uncertainty: <zero handle>, atomic displacement parameters: <zero handle>
910: element: C, formal_charge: 0, radius: 0.680, label: C, site: orth:   10.149   1.449  41.910, frac:   10.149   1.449  41.910, sof: 1.000, uncertainty: <zero handle>, atomic displacement parameters: <zero handle>
911: element: C, formal_charge: 0, radius: 0.680, label: C, site: orth:   13.421  16.046  19.177, frac:   13.421  16.046  19.177, sof: 1.000, uncertainty: <zero handle>, atomic displacement parameters: <zero handle>
912: element: C, formal_charge: 0, radius: 0.680, label: C, site: orth:   10.159  15.984  41.910, frac:   10.159  15.984  41.910, sof: 1.000, uncertainty: <zero handle>, atomic displacement parameters: <zero handle>
913: element: H, formal_charge: 0, radius: 0.230, label: H, site: orth:    3.297   0.950  18.253, frac:    3.297   0.950  18.253, sof: 1.000, uncertainty: <zero handle>, atomic displacement parameters: <zero handle>
914: element: H, formal_charge: 0, radius: 0.230, label: H, site: orth:    0.034   0.888  40.987, frac:    0.034   0.888  40.987, sof: 1.000, uncertainty: <zero handle>, atomic displacement parameters: <zero handle>
915: element: H, formal_charge: 0, radius: 0.230, label: H, site: orth:    3.307  15.485  18.253, frac:    3.307  15.485  18.253, sof: 1.000, uncertainty: <zero handle>, atomic displacement parameters: <zero handle>
916: element: H, formal_charge: 0, radius: 0.230, label: H, site: orth:    0.044  15.424  40.987, frac:    0.044  15.424  40.987, sof: 1.000, uncertainty: <zero handle>, atomic displacement parameters: <zero handle>
917: element: H, formal_charge: 0, radius: 0.230, label: H, site: orth:   -6.679   0.950  18.253, frac:   -6.679   0.950  18.253, sof: 1.000, uncertainty: <zero handle>, atomic displacement parameters: <zero handle>
918: element: H, formal_charge: 0, radius: 0.230, label: H, site: orth:   -9.942   0.888  40.987, frac:   -9.942   0.888  40.987, sof: 1.000, uncertainty: <zero handle>, atomic displacement parameters: <zero handle>
919: element: H, formal_charge: 0, radius: 0.230, label: H, site: orth:   -6.669  15.485  18.253, frac:   -6.669  15.485  18.253, sof: 1.000, uncertainty: <zero handle>, atomic displacement parameters: <zero handle>
920: element: H, formal_charge: 0, radius: 0.230, label: H, site: orth:   -9.932  15.424  40.987, frac:   -9.932  15.424  40.987, sof: 1.000, uncertainty: <zero handle>, atomic displacement parameters: <zero handle>
921: element: H, formal_charge: 0, radius: 0.230, label: H, site: orth:   13.273   0.950  18.253, frac:   13.273   0.950  18.253, sof: 1.000, uncertainty: <zero handle>, atomic displacement parameters: <zero handle>
922: element: H, formal_charge: 0, radius: 0.230, label: H, site: orth:   10.011   0.888  40.987, frac:   10.011   0.888  40.987, sof: 1.000, uncertainty: <zero handle>, atomic displacement parameters: <zero handle>
923: element: H, formal_charge: 0, radius: 0.230, label: H, site: orth:   13.283  15.485  18.253, frac:   13.283  15.485  18.253, sof: 1.000, uncertainty: <zero handle>, atomic displacement parameters: <zero handle>
924: element: H, formal_charge: 0, radius: 0.230, label: H, site: orth:   10.021  15.424  40.987, frac:   10.021  15.424  40.987, sof: 1.000, uncertainty: <zero handle>, atomic displacement parameters: <zero handle>
925: element: C, formal_charge: 0, radius: 0.680, label: C, site: orth:    2.606   3.303  16.915, frac:    2.606   3.303  16.915, sof: 1.000, uncertainty: <zero handle>, atomic displacement parameters: <zero handle>
926: element: C, formal_charge: 0, radius: 0.680, label: C, site: orth:   -0.656   3.242  39.648, frac:   -0.656   3.242  39.648, sof: 1.000, uncertainty: <zero handle>, atomic displacement parameters: <zero handle>
927: element: C, formal_charge: 0, radius: 0.680, label: C, site: orth:    2.616  17.839  16.915, frac:    2.616  17.839  16.915, sof: 1.000, uncertainty: <zero handle>, atomic displacement parameters: <zero handle>
928: element: C, formal_charge: 0, radius: 0.680, label: C, site: orth:   -0.647  17.777  39.648, frac:   -0.647  17.777  39.648, sof: 1.000, uncertainty: <zero handle>, atomic displacement parameters: <zero handle>
929: element: C, formal_charge: 0, radius: 0.680, label: C, site: orth:   -7.370   3.303  16.915, frac:   -7.370   3.303  16.915, sof: 1.000, uncertainty: <zero handle>, atomic displacement parameters: <zero handle>
930: element: C, formal_charge: 0, radius: 0.680, label: C, site: orth:  -10.633   3.242  39.648, frac:  -10.633   3.242  39.648, sof: 1.000, uncertainty: <zero handle>, atomic displacement parameters: <zero handle>
931: element: C, formal_charge: 0, radius: 0.680, label: C, site: orth:   -7.360  17.839  16.915, frac:   -7.360  17.839  16.915, sof: 1.000, uncertainty: <zero handle>, atomic displacement parameters: <zero handle>
932: element: C, formal_charge: 0, radius: 0.680, label: C, site: orth:  -10.623  17.777  39.648, frac:  -10.623  17.777  39.648, sof: 1.000, uncertainty: <zero handle>, atomic displacement parameters: <zero handle>
933: element: C, formal_charge: 0, radius: 0.680, label: C, site: orth:   12.582   3.303  16.915, frac:   12.582   3.303  16.915, sof: 1.000, uncertainty: <zero handle>, atomic displacement parameters: <zero handle>
934: element: C, formal_charge: 0, radius: 0.680, label: C, site: orth:    9.320   3.242  39.648, frac:    9.320   3.242  39.648, sof: 1.000, uncertainty: <zero handle>, atomic displacement parameters: <zero handle>
935: element: C, formal_charge: 0, radius: 0.680, label: C, site: orth:   12.592  17.839  16.915, frac:   12.592  17.839  16.915, sof: 1.000, uncertainty: <zero handle>, atomic displacement parameters: <zero handle>
936: element: C, formal_charge: 0, radius: 0.680, label: C, site: orth:    9.330  17.777  39.648, frac:    9.330  17.777  39.648, sof: 1.000, uncertainty: <zero handle>, atomic displacement parameters: <zero handle>
937: element: H, formal_charge: 0, radius: 0.230, label: H, site: orth:    3.443   2.718  16.555, frac:    3.443   2.718  16.555, sof: 1.000, uncertainty: <zero handle>, atomic displacement parameters: <zero handle>
938: element: H, formal_charge: 0, radius: 0.230, label: H, site: orth:    0.180   2.656  39.289, frac:    0.180   2.656  39.289, sof: 1.000, uncertainty: <zero handle>, atomic displacement parameters: <zero handle>
939: element: H, formal_charge: 0, radius: 0.230, label: H, site: orth:    3.453  17.253  16.555, frac:    3.453  17.253  16.555, sof: 1.000, uncertainty: <zero handle>, atomic displacement parameters: <zero handle>
940: element: H, formal_charge: 0, radius: 0.230, label: H, site: orth:    0.190  17.191  39.289, frac:    0.190  17.191  39.289, sof: 1.000, uncertainty: <zero handle>, atomic displacement parameters: <zero handle>
941: element: H, formal_charge: 0, radius: 0.230, label: H, site: orth:   -6.533   2.718  16.555, frac:   -6.533   2.718  16.555, sof: 1.000, uncertainty: <zero handle>, atomic displacement parameters: <zero handle>
942: element: H, formal_charge: 0, radius: 0.230, label: H, site: orth:   -9.796   2.656  39.289, frac:   -9.796   2.656  39.289, sof: 1.000, uncertainty: <zero handle>, atomic displacement parameters: <zero handle>
943: element: H, formal_charge: 0, radius: 0.230, label: H, site: orth:   -6.523  17.253  16.555, frac:   -6.523  17.253  16.555, sof: 1.000, uncertainty: <zero handle>, atomic displacement parameters: <zero handle>
944: element: H, formal_charge: 0, radius: 0.230, label: H, site: orth:   -9.786  17.191  39.289, frac:   -9.786  17.191  39.289, sof: 1.000, uncertainty: <zero handle>, atomic displacement parameters: <zero handle>
945: element: H, formal_charge: 0, radius: 0.230, label: H, site: orth:   13.419   2.718  16.555, frac:   13.419   2.718  16.555, sof: 1.000, uncertainty: <zero handle>, atomic displacement parameters: <zero handle>
946: element: H, formal_charge: 0, radius: 0.230, label: H, site: orth:   10.157   2.656  39.289, frac:   10.157   2.656  39.289, sof: 1.000, uncertainty: <zero handle>, atomic displacement parameters: <zero handle>
947: element: H, formal_charge: 0, radius: 0.230, label: H, site: orth:   13.429  17.253  16.555, frac:   13.429  17.253  16.555, sof: 1.000, uncertainty: <zero handle>, atomic displacement parameters: <zero handle>
948: element: H, formal_charge: 0, radius: 0.230, label: H, site: orth:   10.167  17.191  39.289, frac:   10.167  17.191  39.289, sof: 1.000, uncertainty: <zero handle>, atomic displacement parameters: <zero handle>
949: element: C, formal_charge: 0, radius: 0.680, label: C, site: orth:    3.799   2.927  21.563, frac:    3.799   2.927  21.563, sof: 1.000, uncertainty: <zero handle>, atomic displacement parameters: <zero handle>
950: element: C, formal_charge: 0, radius: 0.680, label: C, site: orth:    0.537   2.865  44.297, frac:    0.537   2.865  44.297, sof: 1.000, uncertainty: <zero handle>, atomic displacement parameters: <zero handle>
951: element: C, formal_charge: 0, radius: 0.680, label: C, site: orth:    3.809  17.462  21.563, frac:    3.809  17.462  21.563, sof: 1.000, uncertainty: <zero handle>, atomic displacement parameters: <zero handle>
952: element: C, formal_charge: 0, radius: 0.680, label: C, site: orth:    0.547  17.400  44.297, frac:    0.547  17.400  44.297, sof: 1.000, uncertainty: <zero handle>, atomic displacement parameters: <zero handle>
953: element: C, formal_charge: 0, radius: 0.680, label: C, site: orth:   -6.177   2.927  21.563, frac:   -6.177   2.927  21.563, sof: 1.000, uncertainty: <zero handle>, atomic displacement parameters: <zero handle>
954: element: C, formal_charge: 0, radius: 0.680, label: C, site: orth:   -9.439   2.865  44.297, frac:   -9.439   2.865  44.297, sof: 1.000, uncertainty: <zero handle>, atomic displacement parameters: <zero handle>
955: element: C, formal_charge: 0, radius: 0.680, label: C, site: orth:   -6.167  17.462  21.563, frac:   -6.167  17.462  21.563, sof: 1.000, uncertainty: <zero handle>, atomic displacement parameters: <zero handle>
956: element: C, formal_charge: 0, radius: 0.680, label: C, site: orth:   -9.430  17.400  44.297, frac:   -9.430  17.400  44.297, sof: 1.000, uncertainty: <zero handle>, atomic displacement parameters: <zero handle>
957: element: C, formal_charge: 0, radius: 0.680, label: C, site: orth:   13.776   2.927  21.563, frac:   13.776   2.927  21.563, sof: 1.000, uncertainty: <zero handle>, atomic displacement parameters: <zero handle>
958: element: C, formal_charge: 0, radius: 0.680, label: C, site: orth:   10.513   2.865  44.297, frac:   10.513   2.865  44.297, sof: 1.000, uncertainty: <zero handle>, atomic displacement parameters: <zero handle>
959: element: C, formal_charge: 0, radius: 0.680, label: C, site: orth:   13.786  17.462  21.563, frac:   13.786  17.462  21.563, sof: 1.000, uncertainty: <zero handle>, atomic displacement parameters: <zero handle>
960: element: C, formal_charge: 0, radius: 0.680, label: C, site: orth:   10.523  17.400  44.297, frac:   10.523  17.400  44.297, sof: 1.000, uncertainty: <zero handle>, atomic displacement parameters: <zero handle>
961: element: H, formal_charge: 0, radius: 0.230, label: H, site: orth:    3.947   3.462  22.500, frac:    3.947   3.462  22.500, sof: 1.000, uncertainty: <zero handle>, atomic displacement parameters: <zero handle>
962: element: H, formal_charge: 0, radius: 0.230, label: H, site: orth:    0.685   3.401  45.234, frac:    0.685   3.401  45.234, sof: 1.000, uncertainty: <zero handle>, atomic displacement parameters: <zero handle>
963: element: H, formal_charge: 0, radius: 0.230, label: H, site: orth:    3.957  17.998  22.500, frac:    3.957  17.998  22.500, sof: 1.000, uncertainty: <zero handle>, atomic displacement parameters: <zero handle>
964: element: H, formal_charge: 0, radius: 0.230, label: H, site: orth:    0.695  17.936  45.234, frac:    0.695  17.936  45.234, sof: 1.000, uncertainty: <zero handle>, atomic displacement parameters: <zero handle>
965: element: H, formal_charge: 0, radius: 0.230, label: H, site: orth:   -6.029   3.462  22.500, frac:   -6.029   3.462  22.500, sof: 1.000, uncertainty: <zero handle>, atomic displacement parameters: <zero handle>
966: element: H, formal_charge: 0, radius: 0.230, label: H, site: orth:   -9.291   3.401  45.234, frac:   -9.291   3.401  45.234, sof: 1.000, uncertainty: <zero handle>, atomic displacement parameters: <zero handle>
967: element: H, formal_charge: 0, radius: 0.230, label: H, site: orth:   -6.019  17.998  22.500, frac:   -6.019  17.998  22.500, sof: 1.000, uncertainty: <zero handle>, atomic displacement parameters: <zero handle>
968: element: H, formal_charge: 0, radius: 0.230, label: H, site: orth:   -9.281  17.936  45.234, frac:   -9.281  17.936  45.234, sof: 1.000, uncertainty: <zero handle>, atomic displacement parameters: <zero handle>
969: element: H, formal_charge: 0, radius: 0.230, label: H, site: orth:   13.924   3.462  22.500, frac:   13.924   3.462  22.500, sof: 1.000, uncertainty: <zero handle>, atomic displacement parameters: <zero handle>
970: element: H, formal_charge: 0, radius: 0.230, label: H, site: orth:   10.661   3.401  45.234, frac:   10.661   3.401  45.234, sof: 1.000, uncertainty: <zero handle>, atomic displacement parameters: <zero handle>
971: element: H, formal_charge: 0, radius: 0.230, label: H, site: orth:   13.934  17.998  22.500, frac:   13.934  17.998  22.500, sof: 1.000, uncertainty: <zero handle>, atomic displacement parameters: <zero handle>
972: element: H, formal_charge: 0, radius: 0.230, label: H, site: orth:   10.671  17.936  45.234, frac:   10.671  17.936  45.234, sof: 1.000, uncertainty: <zero handle>, atomic displacement parameters: <zero handle>
973: element: C, formal_charge: 0, radius: 0.680, label: C, site: orth:    4.147   0.949  20.240, frac:    4.147   0.949  20.240, sof: 1.000, uncertainty: <zero handle>, atomic displacement parameters: <zero handle>
974: element: C, formal_charge: 0, radius: 0.680, label: C, site: orth:    0.885   0.887  42.974, frac:    0.885   0.887  42.974, sof: 1.000, uncertainty: <zero handle>, atomic displacement parameters: <zero handle>
975: element: C, formal_charge: 0, radius: 0.680, label: C, site: orth:    4.157  15.484  20.240, frac:    4.157  15.484  20.240, sof: 1.000, uncertainty: <zero handle>, atomic displacement parameters: <zero handle>
976: element: C, formal_charge: 0, radius: 0.680, label: C, site: orth:    0.895  15.423  42.974, frac:    0.895  15.423  42.974, sof: 1.000, uncertainty: <zero handle>, atomic displacement parameters: <zero handle>
977: element: C, formal_charge: 0, radius: 0.680, label: C, site: orth:   -5.829   0.949  20.240, frac:   -5.829   0.949  20.240, sof: 1.000, uncertainty: <zero handle>, atomic displacement parameters: <zero handle>
978: element: C, formal_charge: 0, radius: 0.680, label: C, site: orth:   -9.092   0.887  42.974, frac:   -9.092   0.887  42.974, sof: 1.000, uncertainty: <zero handle>, atomic displacement parameters: <zero handle>
979: element: C, formal_charge: 0, radius: 0.680, label: C, site: orth:   -5.819  15.484  20.240, frac:   -5.819  15.484  20.240, sof: 1.000, uncertainty: <zero handle>, atomic displacement parameters: <zero handle>
980: element: C, formal_charge: 0, radius: 0.680, label: C, site: orth:   -9.082  15.423  42.974, frac:   -9.082  15.423  42.974, sof: 1.000, uncertainty: <zero handle>, atomic displacement parameters: <zero handle>
981: element: C, formal_charge: 0, radius: 0.680, label: C, site: orth:   14.123   0.949  20.240, frac:   14.123   0.949  20.240, sof: 1.000, uncertainty: <zero handle>, atomic displacement parameters: <zero handle>
982: element: C, formal_charge: 0, radius: 0.680, label: C, site: orth:   10.861   0.887  42.974, frac:   10.861   0.887  42.974, sof: 1.000, uncertainty: <zero handle>, atomic displacement parameters: <zero handle>
983: element: C, formal_charge: 0, radius: 0.680, label: C, site: orth:   14.133  15.484  20.240, frac:   14.133  15.484  20.240, sof: 1.000, uncertainty: <zero handle>, atomic displacement parameters: <zero handle>
984: element: C, formal_charge: 0, radius: 0.680, label: C, site: orth:   10.871  15.423  42.974, frac:   10.871  15.423  42.974, sof: 1.000, uncertainty: <zero handle>, atomic displacement parameters: <zero handle>
985: element: C, formal_charge: 0, radius: 0.680, label: C, site: orth:    4.330   1.642  21.436, frac:    4.330   1.642  21.436, sof: 1.000, uncertainty: <zero handle>, atomic displacement parameters: <zero handle>
986: element: C, formal_charge: 0, radius: 0.680, label: C, site: orth:    1.067   1.581  44.169, frac:    1.067   1.581  44.169, sof: 1.000, uncertainty: <zero handle>, atomic displacement parameters: <zero handle>
987: element: C, formal_charge: 0, radius: 0.680, label: C, site: orth:    4.340  16.178  21.436, frac:    4.340  16.178  21.436, sof: 1.000, uncertainty: <zero handle>, atomic displacement parameters: <zero handle>
988: element: C, formal_charge: 0, radius: 0.680, label: C, site: orth:    1.077  16.116  44.169, frac:    1.077  16.116  44.169, sof: 1.000, uncertainty: <zero handle>, atomic displacement parameters: <zero handle>
989: element: C, formal_charge: 0, radius: 0.680, label: C, site: orth:   -5.646   1.642  21.436, frac:   -5.646   1.642  21.436, sof: 1.000, uncertainty: <zero handle>, atomic displacement parameters: <zero handle>
990: element: C, formal_charge: 0, radius: 0.680, label: C, site: orth:   -8.909   1.581  44.169, frac:   -8.909   1.581  44.169, sof: 1.000, uncertainty: <zero handle>, atomic displacement parameters: <zero handle>
991: element: C, formal_charge: 0, radius: 0.680, label: C, site: orth:   -5.636  16.178  21.436, frac:   -5.636  16.178  21.436, sof: 1.000, uncertainty: <zero handle>, atomic displacement parameters: <zero handle>
992: element: C, formal_charge: 0, radius: 0.680, label: C, site: orth:   -8.899  16.116  44.169, frac:   -8.899  16.116  44.169, sof: 1.000, uncertainty: <zero handle>, atomic displacement parameters: <zero handle>
993: element: C, formal_charge: 0, radius: 0.680, label: C, site: orth:   14.306   1.642  21.436, frac:   14.306   1.642  21.436, sof: 1.000, uncertainty: <zero handle>, atomic displacement parameters: <zero handle>
994: element: C, formal_charge: 0, radius: 0.680, label: C, site: orth:   11.043   1.581  44.169, frac:   11.043   1.581  44.169, sof: 1.000, uncertainty: <zero handle>, atomic displacement parameters: <zero handle>
995: element: C, formal_charge: 0, radius: 0.680, label: C, site: orth:   14.316  16.178  21.436, frac:   14.316  16.178  21.436, sof: 1.000, uncertainty: <zero handle>, atomic displacement parameters: <zero handle>
996: element: C, formal_charge: 0, radius: 0.680, label: C, site: orth:   11.053  16.116  44.169, frac:   11.053  16.116  44.169, sof: 1.000, uncertainty: <zero handle>, atomic displacement parameters: <zero handle>
997: element: H, formal_charge: 0, radius: 0.230, label: H, site: orth:    4.847   1.181  22.276, frac:    4.847   1.181  22.276, sof: 1.000, uncertainty: <zero handle>, atomic displacement parameters: <zero handle>
998: element: H, formal_charge: 0, radius: 0.230, label: H, site: orth:    1.584   1.119  45.009, frac:    1.584   1.119  45.009, sof: 1.000, uncertainty: <zero handle>, atomic displacement parameters: <zero handle>
999: element: H, formal_charge: 0, radius: 0.230, label: H, site: orth:    4.857  15.717  22.276, frac:    4.857  15.717  22.276, sof: 1.000, uncertainty: <zero handle>, atomic displacement parameters: <zero handle>
1000: element: H, formal_charge: 0, radius: 0.230, label: H, site: orth:    1.594  15.655  45.009, frac:    1.594  15.655  45.009, sof: 1.000, uncertainty: <zero handle>, atomic displacement parameters: <zero handle>
1001: element: H, formal_charge: 0, radius: 0.230, label: H, site: orth:   -5.129   1.181  22.276, frac:   -5.129   1.181  22.276, sof: 1.000, uncertainty: <zero handle>, atomic displacement parameters: <zero handle>
1002: element: H, formal_charge: 0, radius: 0.230, label: H, site: orth:   -8.392   1.119  45.009, frac:   -8.392   1.119  45.009, sof: 1.000, uncertainty: <zero handle>, atomic displacement parameters: <zero handle>
1003: element: H, formal_charge: 0, radius: 0.230, label: H, site: orth:   -5.119  15.717  22.276, frac:   -5.119  15.717  22.276, sof: 1.000, uncertainty: <zero handle>, atomic displacement parameters: <zero handle>
1004: element: H, formal_charge: 0, radius: 0.230, label: H, site: orth:   -8.382  15.655  45.009, frac:   -8.382  15.655  45.009, sof: 1.000, uncertainty: <zero handle>, atomic displacement parameters: <zero handle>
1005: element: H, formal_charge: 0, radius: 0.230, label: H, site: orth:   14.823   1.181  22.276, frac:   14.823   1.181  22.276, sof: 1.000, uncertainty: <zero handle>, atomic displacement parameters: <zero handle>
1006: element: H, formal_charge: 0, radius: 0.230, label: H, site: orth:   11.561   1.119  45.009, frac:   11.561   1.119  45.009, sof: 1.000, uncertainty: <zero handle>, atomic displacement parameters: <zero handle>
1007: element: H, formal_charge: 0, radius: 0.230, label: H, site: orth:   14.833  15.717  22.276, frac:   14.833  15.717  22.276, sof: 1.000, uncertainty: <zero handle>, atomic displacement parameters: <zero handle>
1008: element: H, formal_charge: 0, radius: 0.230, label: H, site: orth:   11.571  15.655  45.009, frac:   11.571  15.655  45.009, sof: 1.000, uncertainty: <zero handle>, atomic displacement parameters: <zero handle>
1009: element: C, formal_charge: 0, radius: 0.680, label: C, site: orth:   -3.082   8.241  21.795, frac:   -3.082   8.241  21.795, sof: 1.000, uncertainty: <zero handle>, atomic displacement parameters: <zero handle>
1010: element: C, formal_charge: 0, radius: 0.680, label: C, site: orth:   -6.344   8.180  44.528, frac:   -6.344   8.180  44.528, sof: 1.000, uncertainty: <zero handle>, atomic displacement parameters: <zero handle>
1011: element: C, formal_charge: 0, radius: 0.680, label: C, site: orth:   -3.072  22.777  21.795, frac:   -3.072  22.777  21.795, sof: 1.000, uncertainty: <zero handle>, atomic displacement parameters: <zero handle>
1012: element: C, formal_charge: 0, radius: 0.680, label: C, site: orth:   -6.335  22.715  44.528, frac:   -6.335  22.715  44.528, sof: 1.000, uncertainty: <zero handle>, atomic displacement parameters: <zero handle>
1013: element: C, formal_charge: 0, radius: 0.680, label: C, site: orth:  -13.058   8.241  21.795, frac:  -13.058   8.241  21.795, sof: 1.000, uncertainty: <zero handle>, atomic displacement parameters: <zero handle>
1014: element: C, formal_charge: 0, radius: 0.680, label: C, site: orth:    6.894   8.241  21.795, frac:    6.894   8.241  21.795, sof: 1.000, uncertainty: <zero handle>, atomic displacement parameters: <zero handle>
1015: element: C, formal_charge: 0, radius: 0.680, label: C, site: orth:    3.632   8.180  44.528, frac:    3.632   8.180  44.528, sof: 1.000, uncertainty: <zero handle>, atomic displacement parameters: <zero handle>
1016: element: C, formal_charge: 0, radius: 0.680, label: C, site: orth:    6.904  22.777  21.795, frac:    6.904  22.777  21.795, sof: 1.000, uncertainty: <zero handle>, atomic displacement parameters: <zero handle>
1017: element: C, formal_charge: 0, radius: 0.680, label: C, site: orth:    3.642  22.715  44.528, frac:    3.642  22.715  44.528, sof: 1.000, uncertainty: <zero handle>, atomic displacement parameters: <zero handle>
1018: element: C, formal_charge: 0, radius: 0.680, label: C, site: orth:    4.015  13.030  19.706, frac:    4.015  13.030  19.706, sof: 1.000, uncertainty: <zero handle>, atomic displacement parameters: <zero handle>
1019: element: C, formal_charge: 0, radius: 0.680, label: C, site: orth:    0.752  12.968  42.440, frac:    0.752  12.968  42.440, sof: 1.000, uncertainty: <zero handle>, atomic displacement parameters: <zero handle>
1020: element: C, formal_charge: 0, radius: 0.680, label: C, site: orth:    4.025  27.565  19.706, frac:    4.025  27.565  19.706, sof: 1.000, uncertainty: <zero handle>, atomic displacement parameters: <zero handle>
1021: element: C, formal_charge: 0, radius: 0.680, label: C, site: orth:    0.762  27.503  42.440, frac:    0.762  27.503  42.440, sof: 1.000, uncertainty: <zero handle>, atomic displacement parameters: <zero handle>
1022: element: C, formal_charge: 0, radius: 0.680, label: C, site: orth:   -5.962  13.030  19.706, frac:   -5.962  13.030  19.706, sof: 1.000, uncertainty: <zero handle>, atomic displacement parameters: <zero handle>
1023: element: C, formal_charge: 0, radius: 0.680, label: C, site: orth:   -9.224  12.968  42.440, frac:   -9.224  12.968  42.440, sof: 1.000, uncertainty: <zero handle>, atomic displacement parameters: <zero handle>
1024: element: C, formal_charge: 0, radius: 0.680, label: C, site: orth:   -5.952  27.565  19.706, frac:   -5.952  27.565  19.706, sof: 1.000, uncertainty: <zero handle>, atomic displacement parameters: <zero handle>
1025: element: C, formal_charge: 0, radius: 0.680, label: C, site: orth:   -9.214  27.503  42.440, frac:   -9.214  27.503  42.440, sof: 1.000, uncertainty: <zero handle>, atomic displacement parameters: <zero handle>
1026: element: C, formal_charge: 0, radius: 0.680, label: C, site: orth:   13.991  13.030  19.706, frac:   13.991  13.030  19.706, sof: 1.000, uncertainty: <zero handle>, atomic displacement parameters: <zero handle>
1027: element: C, formal_charge: 0, radius: 0.680, label: C, site: orth:   10.728  12.968  42.440, frac:   10.728  12.968  42.440, sof: 1.000, uncertainty: <zero handle>, atomic displacement parameters: <zero handle>
1028: element: H, formal_charge: 0, radius: 0.230, label: H, site: orth:    2.932  13.004  19.592, frac:    2.932  13.004  19.592, sof: 1.000, uncertainty: <zero handle>, atomic displacement parameters: <zero handle>
1029: element: H, formal_charge: 0, radius: 0.230, label: H, site: orth:   -0.331  12.942  42.326, frac:   -0.331  12.942  42.326, sof: 1.000, uncertainty: <zero handle>, atomic displacement parameters: <zero handle>
1030: element: H, formal_charge: 0, radius: 0.230, label: H, site: orth:    2.942  27.539  19.592, frac:    2.942  27.539  19.592, sof: 1.000, uncertainty: <zero handle>, atomic displacement parameters: <zero handle>
1031: element: H, formal_charge: 0, radius: 0.230, label: H, site: orth:   -0.321  27.478  42.326, frac:   -0.321  27.478  42.326, sof: 1.000, uncertainty: <zero handle>, atomic displacement parameters: <zero handle>
1032: element: H, formal_charge: 0, radius: 0.230, label: H, site: orth:   -7.044  13.004  19.592, frac:   -7.044  13.004  19.592, sof: 1.000, uncertainty: <zero handle>, atomic displacement parameters: <zero handle>
1033: element: H, formal_charge: 0, radius: 0.230, label: H, site: orth:  -10.307  12.942  42.326, frac:  -10.307  12.942  42.326, sof: 1.000, uncertainty: <zero handle>, atomic displacement parameters: <zero handle>
1034: element: H, formal_charge: 0, radius: 0.230, label: H, site: orth:   -7.034  27.539  19.592, frac:   -7.034  27.539  19.592, sof: 1.000, uncertainty: <zero handle>, atomic displacement parameters: <zero handle>
1035: element: H, formal_charge: 0, radius: 0.230, label: H, site: orth:  -10.297  27.478  42.326, frac:  -10.297  27.478  42.326, sof: 1.000, uncertainty: <zero handle>, atomic displacement parameters: <zero handle>
1036: element: H, formal_charge: 0, radius: 0.230, label: H, site: orth:   12.908  13.004  19.592, frac:   12.908  13.004  19.592, sof: 1.000, uncertainty: <zero handle>, atomic displacement parameters: <zero handle>
1037: element: H, formal_charge: 0, radius: 0.230, label: H, site: orth:    9.646  12.942  42.326, frac:    9.646  12.942  42.326, sof: 1.000, uncertainty: <zero handle>, atomic displacement parameters: <zero handle>
1038: element: C, formal_charge: 0, radius: 0.680, label: C, site: orth:   -0.479   1.414  20.041, frac:   -0.479   1.414  20.041, sof: 1.000, uncertainty: <zero handle>, atomic displacement parameters: <zero handle>
1039: element: C, formal_charge: 0, radius: 0.680, label: C, site: orth:   -0.469  15.949  20.041, frac:   -0.469  15.949  20.041, sof: 1.000, uncertainty: <zero handle>, atomic displacement parameters: <zero handle>
1040: element: C, formal_charge: 0, radius: 0.680, label: C, site: orth:   -3.731  15.888  42.774, frac:   -3.731  15.888  42.774, sof: 1.000, uncertainty: <zero handle>, atomic displacement parameters: <zero handle>
1041: element: C, formal_charge: 0, radius: 0.680, label: C, site: orth:  -10.455   1.414  20.041, frac:  -10.455   1.414  20.041, sof: 1.000, uncertainty: <zero handle>, atomic displacement parameters: <zero handle>
1042: element: C, formal_charge: 0, radius: 0.680, label: C, site: orth:  -10.445  15.949  20.041, frac:  -10.445  15.949  20.041, sof: 1.000, uncertainty: <zero handle>, atomic displacement parameters: <zero handle>
1043: element: C, formal_charge: 0, radius: 0.680, label: C, site: orth:    9.508  15.949  20.041, frac:    9.508  15.949  20.041, sof: 1.000, uncertainty: <zero handle>, atomic displacement parameters: <zero handle>
1044: element: C, formal_charge: 0, radius: 0.680, label: C, site: orth:    6.245  15.888  42.774, frac:    6.245  15.888  42.774, sof: 1.000, uncertainty: <zero handle>, atomic displacement parameters: <zero handle>
1045: element: H, formal_charge: 0, radius: 0.230, label: H, site: orth:    0.244   0.857  19.443, frac:    0.244   0.857  19.443, sof: 1.000, uncertainty: <zero handle>, atomic displacement parameters: <zero handle>
1046: element: H, formal_charge: 0, radius: 0.230, label: H, site: orth:    0.254  15.393  19.443, frac:    0.254  15.393  19.443, sof: 1.000, uncertainty: <zero handle>, atomic displacement parameters: <zero handle>
1047: element: H, formal_charge: 0, radius: 0.230, label: H, site: orth:   -3.009  15.331  42.176, frac:   -3.009  15.331  42.176, sof: 1.000, uncertainty: <zero handle>, atomic displacement parameters: <zero handle>
1048: element: H, formal_charge: 0, radius: 0.230, label: H, site: orth:   -9.732   0.857  19.443, frac:   -9.732   0.857  19.443, sof: 1.000, uncertainty: <zero handle>, atomic displacement parameters: <zero handle>
1049: element: H, formal_charge: 0, radius: 0.230, label: H, site: orth:   -9.723  15.393  19.443, frac:   -9.723  15.393  19.443, sof: 1.000, uncertainty: <zero handle>, atomic displacement parameters: <zero handle>
1050: element: H, formal_charge: 0, radius: 0.230, label: H, site: orth:   10.230  15.393  19.443, frac:   10.230  15.393  19.443, sof: 1.000, uncertainty: <zero handle>, atomic displacement parameters: <zero handle>
1051: element: H, formal_charge: 0, radius: 0.230, label: H, site: orth:    6.967  15.331  42.176, frac:    6.967  15.331  42.176, sof: 1.000, uncertainty: <zero handle>, atomic displacement parameters: <zero handle>
1052: element: C, formal_charge: 0, radius: 0.680, label: C, site: orth:    1.136   4.249  18.288, frac:    1.136   4.249  18.288, sof: 1.000, uncertainty: <zero handle>, atomic displacement parameters: <zero handle>
1053: element: C, formal_charge: 0, radius: 0.680, label: C, site: orth:   -2.127   4.187  41.021, frac:   -2.127   4.187  41.021, sof: 1.000, uncertainty: <zero handle>, atomic displacement parameters: <zero handle>
1054: element: C, formal_charge: 0, radius: 0.680, label: C, site: orth:    1.146  18.784  18.288, frac:    1.146  18.784  18.288, sof: 1.000, uncertainty: <zero handle>, atomic displacement parameters: <zero handle>
1055: element: C, formal_charge: 0, radius: 0.680, label: C, site: orth:   -2.117  18.723  41.021, frac:   -2.117  18.723  41.021, sof: 1.000, uncertainty: <zero handle>, atomic displacement parameters: <zero handle>
1056: element: C, formal_charge: 0, radius: 0.680, label: C, site: orth:   -8.840   4.249  18.288, frac:   -8.840   4.249  18.288, sof: 1.000, uncertainty: <zero handle>, atomic displacement parameters: <zero handle>
1057: element: C, formal_charge: 0, radius: 0.680, label: C, site: orth:  -12.103   4.187  41.021, frac:  -12.103   4.187  41.021, sof: 1.000, uncertainty: <zero handle>, atomic displacement parameters: <zero handle>
1058: element: C, formal_charge: 0, radius: 0.680, label: C, site: orth:   -8.830  18.784  18.288, frac:   -8.830  18.784  18.288, sof: 1.000, uncertainty: <zero handle>, atomic displacement parameters: <zero handle>
1059: element: C, formal_charge: 0, radius: 0.680, label: C, site: orth:  -12.093  18.723  41.021, frac:  -12.093  18.723  41.021, sof: 1.000, uncertainty: <zero handle>, atomic displacement parameters: <zero handle>
1060: element: C, formal_charge: 0, radius: 0.680, label: C, site: orth:   11.112   4.249  18.288, frac:   11.112   4.249  18.288, sof: 1.000, uncertainty: <zero handle>, atomic displacement parameters: <zero handle>
1061: element: C, formal_charge: 0, radius: 0.680, label: C, site: orth:    7.850   4.187  41.021, frac:    7.850   4.187  41.021, sof: 1.000, uncertainty: <zero handle>, atomic displacement parameters: <zero handle>
1062: element: C, formal_charge: 0, radius: 0.680, label: C, site: orth:   11.122  18.784  18.288, frac:   11.122  18.784  18.288, sof: 1.000, uncertainty: <zero handle>, atomic displacement parameters: <zero handle>
1063: element: C, formal_charge: 0, radius: 0.680, label: C, site: orth:    7.860  18.723  41.021, frac:    7.860  18.723  41.021, sof: 1.000, uncertainty: <zero handle>, atomic displacement parameters: <zero handle>
1064: element: H, formal_charge: 0, radius: 0.230, label: H, site: orth:    0.630   4.454  19.222, frac:    0.630   4.454  19.222, sof: 1.000, uncertainty: <zero handle>, atomic displacement parameters: <zero handle>
1065: element: H, formal_charge: 0, radius: 0.230, label: H, site: orth:   -2.633   4.393  41.956, frac:   -2.633   4.393  41.956, sof: 1.000, uncertainty: <zero handle>, atomic displacement parameters: <zero handle>
1066: element: H, formal_charge: 0, radius: 0.230, label: H, site: orth:    0.640  18.990  19.222, frac:    0.640  18.990  19.222, sof: 1.000, uncertainty: <zero handle>, atomic displacement parameters: <zero handle>
1067: element: H, formal_charge: 0, radius: 0.230, label: H, site: orth:   -2.623  18.928  41.956, frac:   -2.623  18.928  41.956, sof: 1.000, uncertainty: <zero handle>, atomic displacement parameters: <zero handle>
1068: element: H, formal_charge: 0, radius: 0.230, label: H, site: orth:   -9.346   4.454  19.222, frac:   -9.346   4.454  19.222, sof: 1.000, uncertainty: <zero handle>, atomic displacement parameters: <zero handle>
1069: element: H, formal_charge: 0, radius: 0.230, label: H, site: orth:  -12.609   4.393  41.956, frac:  -12.609   4.393  41.956, sof: 1.000, uncertainty: <zero handle>, atomic displacement parameters: <zero handle>
1070: element: H, formal_charge: 0, radius: 0.230, label: H, site: orth:   -9.336  18.990  19.222, frac:   -9.336  18.990  19.222, sof: 1.000, uncertainty: <zero handle>, atomic displacement parameters: <zero handle>
1071: element: H, formal_charge: 0, radius: 0.230, label: H, site: orth:  -12.599  18.928  41.956, frac:  -12.599  18.928  41.956, sof: 1.000, uncertainty: <zero handle>, atomic displacement parameters: <zero handle>
1072: element: H, formal_charge: 0, radius: 0.230, label: H, site: orth:   10.606   4.454  19.222, frac:   10.606   4.454  19.222, sof: 1.000, uncertainty: <zero handle>, atomic displacement parameters: <zero handle>
1073: element: H, formal_charge: 0, radius: 0.230, label: H, site: orth:    7.344   4.393  41.956, frac:    7.344   4.393  41.956, sof: 1.000, uncertainty: <zero handle>, atomic displacement parameters: <zero handle>
1074: element: H, formal_charge: 0, radius: 0.230, label: H, site: orth:   10.616  18.990  19.222, frac:   10.616  18.990  19.222, sof: 1.000, uncertainty: <zero handle>, atomic displacement parameters: <zero handle>
1075: element: H, formal_charge: 0, radius: 0.230, label: H, site: orth:    7.353  18.928  41.956, frac:    7.353  18.928  41.956, sof: 1.000, uncertainty: <zero handle>, atomic displacement parameters: <zero handle>
1076: element: C, formal_charge: 0, radius: 0.680, label: C, site: orth:    0.866   4.621  16.997, frac:    0.866   4.621  16.997, sof: 1.000, uncertainty: <zero handle>, atomic displacement parameters: <zero handle>
1077: element: C, formal_charge: 0, radius: 0.680, label: C, site: orth:   -2.397   4.559  39.730, frac:   -2.397   4.559  39.730, sof: 1.000, uncertainty: <zero handle>, atomic displacement parameters: <zero handle>
1078: element: C, formal_charge: 0, radius: 0.680, label: C, site: orth:    0.875  19.156  16.997, frac:    0.875  19.156  16.997, sof: 1.000, uncertainty: <zero handle>, atomic displacement parameters: <zero handle>
1079: element: C, formal_charge: 0, radius: 0.680, label: C, site: orth:   -2.387  19.094  39.730, frac:   -2.387  19.094  39.730, sof: 1.000, uncertainty: <zero handle>, atomic displacement parameters: <zero handle>
1080: element: C, formal_charge: 0, radius: 0.680, label: C, site: orth:   -9.111   4.621  16.997, frac:   -9.111   4.621  16.997, sof: 1.000, uncertainty: <zero handle>, atomic displacement parameters: <zero handle>
1081: element: C, formal_charge: 0, radius: 0.680, label: C, site: orth:  -12.373   4.559  39.730, frac:  -12.373   4.559  39.730, sof: 1.000, uncertainty: <zero handle>, atomic displacement parameters: <zero handle>
1082: element: C, formal_charge: 0, radius: 0.680, label: C, site: orth:   -9.101  19.156  16.997, frac:   -9.101  19.156  16.997, sof: 1.000, uncertainty: <zero handle>, atomic displacement parameters: <zero handle>
1083: element: C, formal_charge: 0, radius: 0.680, label: C, site: orth:  -12.363  19.094  39.730, frac:  -12.363  19.094  39.730, sof: 1.000, uncertainty: <zero handle>, atomic displacement parameters: <zero handle>
1084: element: C, formal_charge: 0, radius: 0.680, label: C, site: orth:   10.842   4.621  16.997, frac:   10.842   4.621  16.997, sof: 1.000, uncertainty: <zero handle>, atomic displacement parameters: <zero handle>
1085: element: C, formal_charge: 0, radius: 0.680, label: C, site: orth:    7.579   4.559  39.730, frac:    7.579   4.559  39.730, sof: 1.000, uncertainty: <zero handle>, atomic displacement parameters: <zero handle>
1086: element: C, formal_charge: 0, radius: 0.680, label: C, site: orth:   10.852  19.156  16.997, frac:   10.852  19.156  16.997, sof: 1.000, uncertainty: <zero handle>, atomic displacement parameters: <zero handle>
1087: element: C, formal_charge: 0, radius: 0.680, label: C, site: orth:    7.589  19.094  39.730, frac:    7.589  19.094  39.730, sof: 1.000, uncertainty: <zero handle>, atomic displacement parameters: <zero handle>
1088: element: H, formal_charge: 0, radius: 0.230, label: H, site: orth:    0.068   5.234  16.594, frac:    0.068   5.234  16.594, sof: 1.000, uncertainty: <zero handle>, atomic displacement parameters: <zero handle>
1089: element: H, formal_charge: 0, radius: 0.230, label: H, site: orth:   -3.195   5.173  39.327, frac:   -3.195   5.173  39.327, sof: 1.000, uncertainty: <zero handle>, atomic displacement parameters: <zero handle>
1090: element: H, formal_charge: 0, radius: 0.230, label: H, site: orth:    0.078  19.770  16.594, frac:    0.078  19.770  16.594, sof: 1.000, uncertainty: <zero handle>, atomic displacement parameters: <zero handle>
1091: element: H, formal_charge: 0, radius: 0.230, label: H, site: orth:   -3.185  19.708  39.327, frac:   -3.185  19.708  39.327, sof: 1.000, uncertainty: <zero handle>, atomic displacement parameters: <zero handle>
1092: element: H, formal_charge: 0, radius: 0.230, label: H, site: orth:   -9.908   5.234  16.594, frac:   -9.908   5.234  16.594, sof: 1.000, uncertainty: <zero handle>, atomic displacement parameters: <zero handle>
1093: element: H, formal_charge: 0, radius: 0.230, label: H, site: orth:  -13.171   5.173  39.327, frac:  -13.171   5.173  39.327, sof: 1.000, uncertainty: <zero handle>, atomic displacement parameters: <zero handle>
1094: element: H, formal_charge: 0, radius: 0.230, label: H, site: orth:   -9.898  19.770  16.594, frac:   -9.898  19.770  16.594, sof: 1.000, uncertainty: <zero handle>, atomic displacement parameters: <zero handle>
1095: element: H, formal_charge: 0, radius: 0.230, label: H, site: orth:  -13.161  19.708  39.327, frac:  -13.161  19.708  39.327, sof: 1.000, uncertainty: <zero handle>, atomic displacement parameters: <zero handle>
1096: element: H, formal_charge: 0, radius: 0.230, label: H, site: orth:   10.044   5.234  16.594, frac:   10.044   5.234  16.594, sof: 1.000, uncertainty: <zero handle>, atomic displacement parameters: <zero handle>
1097: element: H, formal_charge: 0, radius: 0.230, label: H, site: orth:    6.782   5.173  39.327, frac:    6.782   5.173  39.327, sof: 1.000, uncertainty: <zero handle>, atomic displacement parameters: <zero handle>
1098: element: H, formal_charge: 0, radius: 0.230, label: H, site: orth:   10.054  19.770  16.594, frac:   10.054  19.770  16.594, sof: 1.000, uncertainty: <zero handle>, atomic displacement parameters: <zero handle>
1099: element: H, formal_charge: 0, radius: 0.230, label: H, site: orth:    6.792  19.708  39.327, frac:    6.792  19.708  39.327, sof: 1.000, uncertainty: <zero handle>, atomic displacement parameters: <zero handle>
1100: element: C, formal_charge: 0, radius: 0.680, label: C, site: orth:   -0.385   1.380  21.444, frac:   -0.385   1.380  21.444, sof: 1.000, uncertainty: <zero handle>, atomic displacement parameters: <zero handle>
1101: element: C, formal_charge: 0, radius: 0.680, label: C, site: orth:   -0.375  15.916  21.444, frac:   -0.375  15.916  21.444, sof: 1.000, uncertainty: <zero handle>, atomic displacement parameters: <zero handle>
1102: element: C, formal_charge: 0, radius: 0.680, label: C, site: orth:   -3.638  15.854  44.177, frac:   -3.638  15.854  44.177, sof: 1.000, uncertainty: <zero handle>, atomic displacement parameters: <zero handle>
1103: element: C, formal_charge: 0, radius: 0.680, label: C, site: orth:  -10.361   1.380  21.444, frac:  -10.361   1.380  21.444, sof: 1.000, uncertainty: <zero handle>, atomic displacement parameters: <zero handle>
1104: element: C, formal_charge: 0, radius: 0.680, label: C, site: orth:  -10.352  15.916  21.444, frac:  -10.352  15.916  21.444, sof: 1.000, uncertainty: <zero handle>, atomic displacement parameters: <zero handle>
1105: element: C, formal_charge: 0, radius: 0.680, label: C, site: orth:    9.601  15.916  21.444, frac:    9.601  15.916  21.444, sof: 1.000, uncertainty: <zero handle>, atomic displacement parameters: <zero handle>
1106: element: C, formal_charge: 0, radius: 0.680, label: C, site: orth:    6.338  15.854  44.177, frac:    6.338  15.854  44.177, sof: 1.000, uncertainty: <zero handle>, atomic displacement parameters: <zero handle>
1107: element: C, formal_charge: 0, radius: 0.680, label: C, site: orth:   -2.739   9.361  20.866, frac:   -2.739   9.361  20.866, sof: 1.000, uncertainty: <zero handle>, atomic displacement parameters: <zero handle>
1108: element: C, formal_charge: 0, radius: 0.680, label: C, site: orth:   -6.002   9.300  43.599, frac:   -6.002   9.300  43.599, sof: 1.000, uncertainty: <zero handle>, atomic displacement parameters: <zero handle>
1109: element: C, formal_charge: 0, radius: 0.680, label: C, site: orth:   -2.730  23.897  20.866, frac:   -2.730  23.897  20.866, sof: 1.000, uncertainty: <zero handle>, atomic displacement parameters: <zero handle>
1110: element: C, formal_charge: 0, radius: 0.680, label: C, site: orth:   -5.992  23.835  43.599, frac:   -5.992  23.835  43.599, sof: 1.000, uncertainty: <zero handle>, atomic displacement parameters: <zero handle>
1111: element: C, formal_charge: 0, radius: 0.680, label: C, site: orth:  -12.716   9.361  20.866, frac:  -12.716   9.361  20.866, sof: 1.000, uncertainty: <zero handle>, atomic displacement parameters: <zero handle>
1112: element: C, formal_charge: 0, radius: 0.680, label: C, site: orth:    7.237   9.361  20.866, frac:    7.237   9.361  20.866, sof: 1.000, uncertainty: <zero handle>, atomic displacement parameters: <zero handle>
1113: element: C, formal_charge: 0, radius: 0.680, label: C, site: orth:    3.974   9.300  43.599, frac:    3.974   9.300  43.599, sof: 1.000, uncertainty: <zero handle>, atomic displacement parameters: <zero handle>
1114: element: C, formal_charge: 0, radius: 0.680, label: C, site: orth:    7.247  23.897  20.866, frac:    7.247  23.897  20.866, sof: 1.000, uncertainty: <zero handle>, atomic displacement parameters: <zero handle>
1115: element: C, formal_charge: 0, radius: 0.680, label: C, site: orth:    3.984  23.835  43.599, frac:    3.984  23.835  43.599, sof: 1.000, uncertainty: <zero handle>, atomic displacement parameters: <zero handle>
1116: element: C, formal_charge: 0, radius: 0.680, label: C, site: orth:    5.895   7.283  21.511, frac:    5.895   7.283  21.511, sof: 1.000, uncertainty: <zero handle>, atomic displacement parameters: <zero handle>
1117: element: C, formal_charge: 0, radius: 0.680, label: C, site: orth:    2.632   7.222  44.244, frac:    2.632   7.222  44.244, sof: 1.000, uncertainty: <zero handle>, atomic displacement parameters: <zero handle>
1118: element: C, formal_charge: 0, radius: 0.680, label: C, site: orth:    5.905  21.819  21.511, frac:    5.905  21.819  21.511, sof: 1.000, uncertainty: <zero handle>, atomic displacement parameters: <zero handle>
1119: element: C, formal_charge: 0, radius: 0.680, label: C, site: orth:    2.642  21.757  44.244, frac:    2.642  21.757  44.244, sof: 1.000, uncertainty: <zero handle>, atomic displacement parameters: <zero handle>
1120: element: C, formal_charge: 0, radius: 0.680, label: C, site: orth:   -4.081   7.283  21.511, frac:   -4.081   7.283  21.511, sof: 1.000, uncertainty: <zero handle>, atomic displacement parameters: <zero handle>
1121: element: C, formal_charge: 0, radius: 0.680, label: C, site: orth:   -7.344   7.222  44.244, frac:   -7.344   7.222  44.244, sof: 1.000, uncertainty: <zero handle>, atomic displacement parameters: <zero handle>
1122: element: C, formal_charge: 0, radius: 0.680, label: C, site: orth:   -4.071  21.819  21.511, frac:   -4.071  21.819  21.511, sof: 1.000, uncertainty: <zero handle>, atomic displacement parameters: <zero handle>
1123: element: C, formal_charge: 0, radius: 0.680, label: C, site: orth:   -7.334  21.757  44.244, frac:   -7.334  21.757  44.244, sof: 1.000, uncertainty: <zero handle>, atomic displacement parameters: <zero handle>
1124: element: C, formal_charge: 0, radius: 0.680, label: C, site: orth:   15.881  21.819  21.511, frac:   15.881  21.819  21.511, sof: 1.000, uncertainty: <zero handle>, atomic displacement parameters: <zero handle>
1125: element: C, formal_charge: 0, radius: 0.680, label: C, site: orth:    5.673   6.280  22.458, frac:    5.673   6.280  22.458, sof: 1.000, uncertainty: <zero handle>, atomic displacement parameters: <zero handle>
1126: element: C, formal_charge: 0, radius: 0.680, label: C, site: orth:    2.411   6.218  45.192, frac:    2.411   6.218  45.192, sof: 1.000, uncertainty: <zero handle>, atomic displacement parameters: <zero handle>
1127: element: C, formal_charge: 0, radius: 0.680, label: C, site: orth:    5.683  20.815  22.458, frac:    5.683  20.815  22.458, sof: 1.000, uncertainty: <zero handle>, atomic displacement parameters: <zero handle>
1128: element: C, formal_charge: 0, radius: 0.680, label: C, site: orth:    2.421  20.754  45.192, frac:    2.421  20.754  45.192, sof: 1.000, uncertainty: <zero handle>, atomic displacement parameters: <zero handle>
1129: element: C, formal_charge: 0, radius: 0.680, label: C, site: orth:   -4.303   6.280  22.458, frac:   -4.303   6.280  22.458, sof: 1.000, uncertainty: <zero handle>, atomic displacement parameters: <zero handle>
1130: element: C, formal_charge: 0, radius: 0.680, label: C, site: orth:   -7.566   6.218  45.192, frac:   -7.566   6.218  45.192, sof: 1.000, uncertainty: <zero handle>, atomic displacement parameters: <zero handle>
1131: element: C, formal_charge: 0, radius: 0.680, label: C, site: orth:   -4.293  20.815  22.458, frac:   -4.293  20.815  22.458, sof: 1.000, uncertainty: <zero handle>, atomic displacement parameters: <zero handle>
1132: element: C, formal_charge: 0, radius: 0.680, label: C, site: orth:   -7.556  20.754  45.192, frac:   -7.556  20.754  45.192, sof: 1.000, uncertainty: <zero handle>, atomic displacement parameters: <zero handle>
1133: element: C, formal_charge: 0, radius: 0.680, label: C, site: orth:   15.659  20.815  22.458, frac:   15.659  20.815  22.458, sof: 1.000, uncertainty: <zero handle>, atomic displacement parameters: <zero handle>
1134: element: H, formal_charge: 0, radius: 0.230, label: H, site: orth:    4.930   5.513  22.251, frac:    4.930   5.513  22.251, sof: 1.000, uncertainty: <zero handle>, atomic displacement parameters: <zero handle>
1135: element: H, formal_charge: 0, radius: 0.230, label: H, site: orth:    1.667   5.452  44.985, frac:    1.667   5.452  44.985, sof: 1.000, uncertainty: <zero handle>, atomic displacement parameters: <zero handle>
1136: element: H, formal_charge: 0, radius: 0.230, label: H, site: orth:    4.940  20.049  22.251, frac:    4.940  20.049  22.251, sof: 1.000, uncertainty: <zero handle>, atomic displacement parameters: <zero handle>
1137: element: H, formal_charge: 0, radius: 0.230, label: H, site: orth:    1.677  19.987  44.985, frac:    1.677  19.987  44.985, sof: 1.000, uncertainty: <zero handle>, atomic displacement parameters: <zero handle>
1138: element: H, formal_charge: 0, radius: 0.230, label: H, site: orth:   -5.047   5.513  22.251, frac:   -5.047   5.513  22.251, sof: 1.000, uncertainty: <zero handle>, atomic displacement parameters: <zero handle>
1139: element: H, formal_charge: 0, radius: 0.230, label: H, site: orth:   -8.309   5.452  44.985, frac:   -8.309   5.452  44.985, sof: 1.000, uncertainty: <zero handle>, atomic displacement parameters: <zero handle>
1140: element: H, formal_charge: 0, radius: 0.230, label: H, site: orth:   -5.037  20.049  22.251, frac:   -5.037  20.049  22.251, sof: 1.000, uncertainty: <zero handle>, atomic displacement parameters: <zero handle>
1141: element: H, formal_charge: 0, radius: 0.230, label: H, site: orth:   -8.299  19.987  44.985, frac:   -8.299  19.987  44.985, sof: 1.000, uncertainty: <zero handle>, atomic displacement parameters: <zero handle>
1142: element: H, formal_charge: 0, radius: 0.230, label: H, site: orth:   14.916  20.049  22.251, frac:   14.916  20.049  22.251, sof: 1.000, uncertainty: <zero handle>, atomic displacement parameters: <zero handle>
1143: element: C, formal_charge: 0, radius: 0.680, label: C, site: orth:   -1.477   2.154  19.408, frac:   -1.477   2.154  19.408, sof: 1.000, uncertainty: <zero handle>, atomic displacement parameters: <zero handle>
1144: element: C, formal_charge: 0, radius: 0.680, label: C, site: orth:   -1.467  16.689  19.408, frac:   -1.467  16.689  19.408, sof: 1.000, uncertainty: <zero handle>, atomic displacement parameters: <zero handle>
1145: element: C, formal_charge: 0, radius: 0.680, label: C, site: orth:   -4.730  16.628  42.141, frac:   -4.730  16.628  42.141, sof: 1.000, uncertainty: <zero handle>, atomic displacement parameters: <zero handle>
1146: element: C, formal_charge: 0, radius: 0.680, label: C, site: orth:  -11.453   2.154  19.408, frac:  -11.453   2.154  19.408, sof: 1.000, uncertainty: <zero handle>, atomic displacement parameters: <zero handle>
1147: element: C, formal_charge: 0, radius: 0.680, label: C, site: orth:  -11.443  16.689  19.408, frac:  -11.443  16.689  19.408, sof: 1.000, uncertainty: <zero handle>, atomic displacement parameters: <zero handle>
1148: element: C, formal_charge: 0, radius: 0.680, label: C, site: orth:    8.509  16.689  19.408, frac:    8.509  16.689  19.408, sof: 1.000, uncertainty: <zero handle>, atomic displacement parameters: <zero handle>
1149: element: C, formal_charge: 0, radius: 0.680, label: C, site: orth:    5.247  16.628  42.141, frac:    5.247  16.628  42.141, sof: 1.000, uncertainty: <zero handle>, atomic displacement parameters: <zero handle>
1150: element: H, formal_charge: 0, radius: 0.230, label: H, site: orth:   -1.537   2.167  18.320, frac:   -1.537   2.167  18.320, sof: 1.000, uncertainty: <zero handle>, atomic displacement parameters: <zero handle>
1151: element: H, formal_charge: 0, radius: 0.230, label: H, site: orth:   -1.527  16.703  18.320, frac:   -1.527  16.703  18.320, sof: 1.000, uncertainty: <zero handle>, atomic displacement parameters: <zero handle>
1152: element: H, formal_charge: 0, radius: 0.230, label: H, site: orth:   -4.789  16.641  41.054, frac:   -4.789  16.641  41.054, sof: 1.000, uncertainty: <zero handle>, atomic displacement parameters: <zero handle>
1153: element: H, formal_charge: 0, radius: 0.230, label: H, site: orth:  -11.513   2.167  18.320, frac:  -11.513   2.167  18.320, sof: 1.000, uncertainty: <zero handle>, atomic displacement parameters: <zero handle>
1154: element: H, formal_charge: 0, radius: 0.230, label: H, site: orth:  -11.503  16.703  18.320, frac:  -11.503  16.703  18.320, sof: 1.000, uncertainty: <zero handle>, atomic displacement parameters: <zero handle>
1155: element: H, formal_charge: 0, radius: 0.230, label: H, site: orth:    8.450  16.703  18.320, frac:    8.450  16.703  18.320, sof: 1.000, uncertainty: <zero handle>, atomic displacement parameters: <zero handle>
1156: element: H, formal_charge: 0, radius: 0.230, label: H, site: orth:    5.187  16.641  41.054, frac:    5.187  16.641  41.054, sof: 1.000, uncertainty: <zero handle>, atomic displacement parameters: <zero handle>
1157: element: C, formal_charge: 0, radius: 0.680, label: C, site: orth:   -1.311   2.135  22.188, frac:   -1.311   2.135  22.188, sof: 1.000, uncertainty: <zero handle>, atomic displacement parameters: <zero handle>
1158: element: C, formal_charge: 0, radius: 0.680, label: C, site: orth:   -1.301  16.670  22.188, frac:   -1.301  16.670  22.188, sof: 1.000, uncertainty: <zero handle>, atomic displacement parameters: <zero handle>
1159: element: C, formal_charge: 0, radius: 0.680, label: C, site: orth:   -4.563  16.608  44.922, frac:   -4.563  16.608  44.922, sof: 1.000, uncertainty: <zero handle>, atomic displacement parameters: <zero handle>
1160: element: C, formal_charge: 0, radius: 0.680, label: C, site: orth:  -11.287   2.135  22.188, frac:  -11.287   2.135  22.188, sof: 1.000, uncertainty: <zero handle>, atomic displacement parameters: <zero handle>
1161: element: C, formal_charge: 0, radius: 0.680, label: C, site: orth:  -11.277  16.670  22.188, frac:  -11.277  16.670  22.188, sof: 1.000, uncertainty: <zero handle>, atomic displacement parameters: <zero handle>
1162: element: C, formal_charge: 0, radius: 0.680, label: C, site: orth:    8.675  16.670  22.188, frac:    8.675  16.670  22.188, sof: 1.000, uncertainty: <zero handle>, atomic displacement parameters: <zero handle>
1163: element: C, formal_charge: 0, radius: 0.680, label: C, site: orth:    5.413  16.608  44.922, frac:    5.413  16.608  44.922, sof: 1.000, uncertainty: <zero handle>, atomic displacement parameters: <zero handle>
1164: element: H, formal_charge: 0, radius: 0.230, label: H, site: orth:   -1.261   2.123  23.277, frac:   -1.261   2.123  23.277, sof: 1.000, uncertainty: <zero handle>, atomic displacement parameters: <zero handle>
1165: element: H, formal_charge: 0, radius: 0.230, label: H, site: orth:   -1.251  16.659  23.277, frac:   -1.251  16.659  23.277, sof: 1.000, uncertainty: <zero handle>, atomic displacement parameters: <zero handle>
1166: element: H, formal_charge: 0, radius: 0.230, label: H, site: orth:  -11.238   2.123  23.277, frac:  -11.238   2.123  23.277, sof: 1.000, uncertainty: <zero handle>, atomic displacement parameters: <zero handle>
1167: element: H, formal_charge: 0, radius: 0.230, label: H, site: orth:  -11.228  16.659  23.277, frac:  -11.228  16.659  23.277, sof: 1.000, uncertainty: <zero handle>, atomic displacement parameters: <zero handle>
1168: element: H, formal_charge: 0, radius: 0.230, label: H, site: orth:    8.725  16.659  23.277, frac:    8.725  16.659  23.277, sof: 1.000, uncertainty: <zero handle>, atomic displacement parameters: <zero handle>
1169: element: C, formal_charge: 0, radius: 0.680, label: C, site: orth:   -2.400   2.887  20.162, frac:   -2.400   2.887  20.162, sof: 1.000, uncertainty: <zero handle>, atomic displacement parameters: <zero handle>
1170: element: C, formal_charge: 0, radius: 0.680, label: C, site: orth:   -2.390  17.422  20.162, frac:   -2.390  17.422  20.162, sof: 1.000, uncertainty: <zero handle>, atomic displacement parameters: <zero handle>
1171: element: C, formal_charge: 0, radius: 0.680, label: C, site: orth:   -5.653  17.360  42.895, frac:   -5.653  17.360  42.895, sof: 1.000, uncertainty: <zero handle>, atomic displacement parameters: <zero handle>
1172: element: C, formal_charge: 0, radius: 0.680, label: C, site: orth:  -12.376   2.887  20.162, frac:  -12.376   2.887  20.162, sof: 1.000, uncertainty: <zero handle>, atomic displacement parameters: <zero handle>
1173: element: C, formal_charge: 0, radius: 0.680, label: C, site: orth:  -12.366  17.422  20.162, frac:  -12.366  17.422  20.162, sof: 1.000, uncertainty: <zero handle>, atomic displacement parameters: <zero handle>
1174: element: C, formal_charge: 0, radius: 0.680, label: C, site: orth:    7.586  17.422  20.162, frac:    7.586  17.422  20.162, sof: 1.000, uncertainty: <zero handle>, atomic displacement parameters: <zero handle>
1175: element: C, formal_charge: 0, radius: 0.680, label: C, site: orth:    4.323  17.360  42.895, frac:    4.323  17.360  42.895, sof: 1.000, uncertainty: <zero handle>, atomic displacement parameters: <zero handle>
1176: element: H, formal_charge: 0, radius: 0.230, label: H, site: orth:    6.795  17.985  19.665, frac:    6.795  17.985  19.665, sof: 1.000, uncertainty: <zero handle>, atomic displacement parameters: <zero handle>
1177: element: H, formal_charge: 0, radius: 0.230, label: H, site: orth:    3.532  17.923  42.399, frac:    3.532  17.923  42.399, sof: 1.000, uncertainty: <zero handle>, atomic displacement parameters: <zero handle>
1178: element: H, formal_charge: 0, radius: 0.230, label: H, site: orth:   -3.191   3.449  19.665, frac:   -3.191   3.449  19.665, sof: 1.000, uncertainty: <zero handle>, atomic displacement parameters: <zero handle>
1179: element: H, formal_charge: 0, radius: 0.230, label: H, site: orth:   -3.182  17.985  19.665, frac:   -3.182  17.985  19.665, sof: 1.000, uncertainty: <zero handle>, atomic displacement parameters: <zero handle>
1180: element: H, formal_charge: 0, radius: 0.230, label: H, site: orth:   -6.444  17.923  42.399, frac:   -6.444  17.923  42.399, sof: 1.000, uncertainty: <zero handle>, atomic displacement parameters: <zero handle>
1181: element: C, formal_charge: 0, radius: 0.680, label: C, site: orth:   -2.309   2.879  21.556, frac:   -2.309   2.879  21.556, sof: 1.000, uncertainty: <zero handle>, atomic displacement parameters: <zero handle>
1182: element: C, formal_charge: 0, radius: 0.680, label: C, site: orth:   -2.299  17.414  21.556, frac:   -2.299  17.414  21.556, sof: 1.000, uncertainty: <zero handle>, atomic displacement parameters: <zero handle>
1183: element: C, formal_charge: 0, radius: 0.680, label: C, site: orth:   -5.562  17.352  44.290, frac:   -5.562  17.352  44.290, sof: 1.000, uncertainty: <zero handle>, atomic displacement parameters: <zero handle>
1184: element: C, formal_charge: 0, radius: 0.680, label: C, site: orth:  -12.286   2.879  21.556, frac:  -12.286   2.879  21.556, sof: 1.000, uncertainty: <zero handle>, atomic displacement parameters: <zero handle>
1185: element: C, formal_charge: 0, radius: 0.680, label: C, site: orth:  -12.276  17.414  21.556, frac:  -12.276  17.414  21.556, sof: 1.000, uncertainty: <zero handle>, atomic displacement parameters: <zero handle>
1186: element: C, formal_charge: 0, radius: 0.680, label: C, site: orth:    7.677  17.414  21.556, frac:    7.677  17.414  21.556, sof: 1.000, uncertainty: <zero handle>, atomic displacement parameters: <zero handle>
1187: element: C, formal_charge: 0, radius: 0.680, label: C, site: orth:    4.414  17.352  44.290, frac:    4.414  17.352  44.290, sof: 1.000, uncertainty: <zero handle>, atomic displacement parameters: <zero handle>
1188: element: H, formal_charge: 0, radius: 0.230, label: H, site: orth:   -3.028   3.437  22.158, frac:   -3.028   3.437  22.158, sof: 1.000, uncertainty: <zero handle>, atomic displacement parameters: <zero handle>
1189: element: H, formal_charge: 0, radius: 0.230, label: H, site: orth:   -3.018  17.972  22.158, frac:   -3.018  17.972  22.158, sof: 1.000, uncertainty: <zero handle>, atomic displacement parameters: <zero handle>
1190: element: H, formal_charge: 0, radius: 0.230, label: H, site: orth:   -6.281  17.910  44.891, frac:   -6.281  17.910  44.891, sof: 1.000, uncertainty: <zero handle>, atomic displacement parameters: <zero handle>
1191: element: H, formal_charge: 0, radius: 0.230, label: H, site: orth:  -13.004   3.437  22.158, frac:  -13.004   3.437  22.158, sof: 1.000, uncertainty: <zero handle>, atomic displacement parameters: <zero handle>
1192: element: H, formal_charge: 0, radius: 0.230, label: H, site: orth:  -12.994  17.972  22.158, frac:  -12.994  17.972  22.158, sof: 1.000, uncertainty: <zero handle>, atomic displacement parameters: <zero handle>
1193: element: H, formal_charge: 0, radius: 0.230, label: H, site: orth:    6.958  17.972  22.158, frac:    6.958  17.972  22.158, sof: 1.000, uncertainty: <zero handle>, atomic displacement parameters: <zero handle>
1194: element: H, formal_charge: 0, radius: 0.230, label: H, site: orth:    3.696  17.910  44.891, frac:    3.696  17.910  44.891, sof: 1.000, uncertainty: <zero handle>, atomic displacement parameters: <zero handle>
1195: element: C, formal_charge: 0, radius: 0.680, label: C, site: orth:    3.095   8.153  19.095, frac:    3.095   8.153  19.095, sof: 1.000, uncertainty: <zero handle>, atomic displacement parameters: <zero handle>
1196: element: C, formal_charge: 0, radius: 0.680, label: C, site: orth:   -0.167   8.092  41.828, frac:   -0.167   8.092  41.828, sof: 1.000, uncertainty: <zero handle>, atomic displacement parameters: <zero handle>
1197: element: C, formal_charge: 0, radius: 0.680, label: C, site: orth:    3.105  22.689  19.095, frac:    3.105  22.689  19.095, sof: 1.000, uncertainty: <zero handle>, atomic displacement parameters: <zero handle>
1198: element: C, formal_charge: 0, radius: 0.680, label: C, site: orth:   -0.157  22.627  41.828, frac:   -0.157  22.627  41.828, sof: 1.000, uncertainty: <zero handle>, atomic displacement parameters: <zero handle>
1199: element: C, formal_charge: 0, radius: 0.680, label: C, site: orth:   -6.881   8.153  19.095, frac:   -6.881   8.153  19.095, sof: 1.000, uncertainty: <zero handle>, atomic displacement parameters: <zero handle>
1200: element: C, formal_charge: 0, radius: 0.680, label: C, site: orth:  -10.143   8.092  41.828, frac:  -10.143   8.092  41.828, sof: 1.000, uncertainty: <zero handle>, atomic displacement parameters: <zero handle>
1201: element: C, formal_charge: 0, radius: 0.680, label: C, site: orth:   -6.871  22.689  19.095, frac:   -6.871  22.689  19.095, sof: 1.000, uncertainty: <zero handle>, atomic displacement parameters: <zero handle>
1202: element: C, formal_charge: 0, radius: 0.680, label: C, site: orth:  -10.133  22.627  41.828, frac:  -10.133  22.627  41.828, sof: 1.000, uncertainty: <zero handle>, atomic displacement parameters: <zero handle>
1203: element: C, formal_charge: 0, radius: 0.680, label: C, site: orth:   13.082  22.689  19.095, frac:   13.082  22.689  19.095, sof: 1.000, uncertainty: <zero handle>, atomic displacement parameters: <zero handle>
1204: element: H, formal_charge: 0, radius: 0.230, label: H, site: orth:    2.237   8.828  19.060, frac:    2.237   8.828  19.060, sof: 1.000, uncertainty: <zero handle>, atomic displacement parameters: <zero handle>
1205: element: H, formal_charge: 0, radius: 0.230, label: H, site: orth:   -1.025   8.766  41.793, frac:   -1.025   8.766  41.793, sof: 1.000, uncertainty: <zero handle>, atomic displacement parameters: <zero handle>
1206: element: H, formal_charge: 0, radius: 0.230, label: H, site: orth:    2.247  23.363  19.060, frac:    2.247  23.363  19.060, sof: 1.000, uncertainty: <zero handle>, atomic displacement parameters: <zero handle>
1207: element: H, formal_charge: 0, radius: 0.230, label: H, site: orth:   -1.015  23.301  41.793, frac:   -1.015  23.301  41.793, sof: 1.000, uncertainty: <zero handle>, atomic displacement parameters: <zero handle>
1208: element: H, formal_charge: 0, radius: 0.230, label: H, site: orth:   -7.739   8.828  19.060, frac:   -7.739   8.828  19.060, sof: 1.000, uncertainty: <zero handle>, atomic displacement parameters: <zero handle>
1209: element: H, formal_charge: 0, radius: 0.230, label: H, site: orth:  -11.002   8.766  41.793, frac:  -11.002   8.766  41.793, sof: 1.000, uncertainty: <zero handle>, atomic displacement parameters: <zero handle>
1210: element: H, formal_charge: 0, radius: 0.230, label: H, site: orth:   -7.729  23.363  19.060, frac:   -7.729  23.363  19.060, sof: 1.000, uncertainty: <zero handle>, atomic displacement parameters: <zero handle>
1211: element: H, formal_charge: 0, radius: 0.230, label: H, site: orth:  -10.992  23.301  41.793, frac:  -10.992  23.301  41.793, sof: 1.000, uncertainty: <zero handle>, atomic displacement parameters: <zero handle>
1212: element: H, formal_charge: 0, radius: 0.230, label: H, site: orth:   12.224  23.363  19.060, frac:   12.224  23.363  19.060, sof: 1.000, uncertainty: <zero handle>, atomic displacement parameters: <zero handle>
1213: element: C, formal_charge: 0, radius: 0.680, label: C, site: orth:    3.924   8.151  20.219, frac:    3.924   8.151  20.219, sof: 1.000, uncertainty: <zero handle>, atomic displacement parameters: <zero handle>
1214: element: C, formal_charge: 0, radius: 0.680, label: C, site: orth:    0.661   8.089  42.952, frac:    0.661   8.089  42.952, sof: 1.000, uncertainty: <zero handle>, atomic displacement parameters: <zero handle>
1215: element: C, formal_charge: 0, radius: 0.680, label: C, site: orth:    3.934  22.687  20.219, frac:    3.934  22.687  20.219, sof: 1.000, uncertainty: <zero handle>, atomic displacement parameters: <zero handle>
1216: element: C, formal_charge: 0, radius: 0.680, label: C, site: orth:    0.671  22.625  42.952, frac:    0.671  22.625  42.952, sof: 1.000, uncertainty: <zero handle>, atomic displacement parameters: <zero handle>
1217: element: C, formal_charge: 0, radius: 0.680, label: C, site: orth:   -6.052   8.151  20.219, frac:   -6.052   8.151  20.219, sof: 1.000, uncertainty: <zero handle>, atomic displacement parameters: <zero handle>
1218: element: C, formal_charge: 0, radius: 0.680, label: C, site: orth:   -9.315   8.089  42.952, frac:   -9.315   8.089  42.952, sof: 1.000, uncertainty: <zero handle>, atomic displacement parameters: <zero handle>
1219: element: C, formal_charge: 0, radius: 0.680, label: C, site: orth:   -6.043  22.687  20.219, frac:   -6.043  22.687  20.219, sof: 1.000, uncertainty: <zero handle>, atomic displacement parameters: <zero handle>
1220: element: C, formal_charge: 0, radius: 0.680, label: C, site: orth:   -9.305  22.625  42.952, frac:   -9.305  22.625  42.952, sof: 1.000, uncertainty: <zero handle>, atomic displacement parameters: <zero handle>
1221: element: C, formal_charge: 0, radius: 0.680, label: C, site: orth:   13.910  22.687  20.219, frac:   13.910  22.687  20.219, sof: 1.000, uncertainty: <zero handle>, atomic displacement parameters: <zero handle>
1222: element: H, formal_charge: 0, radius: 0.230, label: H, site: orth:    3.717   8.825  21.051, frac:    3.717   8.825  21.051, sof: 1.000, uncertainty: <zero handle>, atomic displacement parameters: <zero handle>
1223: element: H, formal_charge: 0, radius: 0.230, label: H, site: orth:    0.454   8.764  43.785, frac:    0.454   8.764  43.785, sof: 1.000, uncertainty: <zero handle>, atomic displacement parameters: <zero handle>
1224: element: H, formal_charge: 0, radius: 0.230, label: H, site: orth:    3.727  23.361  21.051, frac:    3.727  23.361  21.051, sof: 1.000, uncertainty: <zero handle>, atomic displacement parameters: <zero handle>
1225: element: H, formal_charge: 0, radius: 0.230, label: H, site: orth:    0.464  23.299  43.785, frac:    0.464  23.299  43.785, sof: 1.000, uncertainty: <zero handle>, atomic displacement parameters: <zero handle>
1226: element: H, formal_charge: 0, radius: 0.230, label: H, site: orth:   -6.259   8.825  21.051, frac:   -6.259   8.825  21.051, sof: 1.000, uncertainty: <zero handle>, atomic displacement parameters: <zero handle>
1227: element: H, formal_charge: 0, radius: 0.230, label: H, site: orth:   -9.522   8.764  43.785, frac:   -9.522   8.764  43.785, sof: 1.000, uncertainty: <zero handle>, atomic displacement parameters: <zero handle>
1228: element: H, formal_charge: 0, radius: 0.230, label: H, site: orth:   -6.250  23.361  21.051, frac:   -6.250  23.361  21.051, sof: 1.000, uncertainty: <zero handle>, atomic displacement parameters: <zero handle>
1229: element: H, formal_charge: 0, radius: 0.230, label: H, site: orth:   -9.512  23.299  43.785, frac:   -9.512  23.299  43.785, sof: 1.000, uncertainty: <zero handle>, atomic displacement parameters: <zero handle>
1230: element: H, formal_charge: 0, radius: 0.230, label: H, site: orth:   13.703  23.361  21.051, frac:   13.703  23.361  21.051, sof: 1.000, uncertainty: <zero handle>, atomic displacement parameters: <zero handle>
1231: element: C, formal_charge: 0, radius: 0.680, label: C, site: orth:    5.039   7.300  20.286, frac:    5.039   7.300  20.286, sof: 1.000, uncertainty: <zero handle>, atomic displacement parameters: <zero handle>
1232: element: C, formal_charge: 0, radius: 0.680, label: C, site: orth:    1.776   7.238  43.020, frac:    1.776   7.238  43.020, sof: 1.000, uncertainty: <zero handle>, atomic displacement parameters: <zero handle>
1233: element: C, formal_charge: 0, radius: 0.680, label: C, site: orth:    5.049  21.836  20.286, frac:    5.049  21.836  20.286, sof: 1.000, uncertainty: <zero handle>, atomic displacement parameters: <zero handle>
1234: element: C, formal_charge: 0, radius: 0.680, label: C, site: orth:    1.786  21.774  43.020, frac:    1.786  21.774  43.020, sof: 1.000, uncertainty: <zero handle>, atomic displacement parameters: <zero handle>
1235: element: C, formal_charge: 0, radius: 0.680, label: C, site: orth:   -4.937   7.300  20.286, frac:   -4.937   7.300  20.286, sof: 1.000, uncertainty: <zero handle>, atomic displacement parameters: <zero handle>
1236: element: C, formal_charge: 0, radius: 0.680, label: C, site: orth:   -8.200   7.238  43.020, frac:   -8.200   7.238  43.020, sof: 1.000, uncertainty: <zero handle>, atomic displacement parameters: <zero handle>
1237: element: C, formal_charge: 0, radius: 0.680, label: C, site: orth:   -4.927  21.836  20.286, frac:   -4.927  21.836  20.286, sof: 1.000, uncertainty: <zero handle>, atomic displacement parameters: <zero handle>
1238: element: C, formal_charge: 0, radius: 0.680, label: C, site: orth:   -8.190  21.774  43.020, frac:   -8.190  21.774  43.020, sof: 1.000, uncertainty: <zero handle>, atomic displacement parameters: <zero handle>
1239: element: C, formal_charge: 0, radius: 0.680, label: C, site: orth:   15.025  21.836  20.286, frac:   15.025  21.836  20.286, sof: 1.000, uncertainty: <zero handle>, atomic displacement parameters: <zero handle>
1240: element: C, formal_charge: 0, radius: 0.680, label: C, site: orth:    5.292   6.432  19.214, frac:    5.292   6.432  19.214, sof: 1.000, uncertainty: <zero handle>, atomic displacement parameters: <zero handle>
1241: element: C, formal_charge: 0, radius: 0.680, label: C, site: orth:    2.029   6.371  41.948, frac:    2.029   6.371  41.948, sof: 1.000, uncertainty: <zero handle>, atomic displacement parameters: <zero handle>
1242: element: C, formal_charge: 0, radius: 0.680, label: C, site: orth:    5.302  20.968  19.214, frac:    5.302  20.968  19.214, sof: 1.000, uncertainty: <zero handle>, atomic displacement parameters: <zero handle>
1243: element: C, formal_charge: 0, radius: 0.680, label: C, site: orth:    2.039  20.906  41.948, frac:    2.039  20.906  41.948, sof: 1.000, uncertainty: <zero handle>, atomic displacement parameters: <zero handle>
1244: element: C, formal_charge: 0, radius: 0.680, label: C, site: orth:   -4.684   6.432  19.214, frac:   -4.684   6.432  19.214, sof: 1.000, uncertainty: <zero handle>, atomic displacement parameters: <zero handle>
1245: element: C, formal_charge: 0, radius: 0.680, label: C, site: orth:   -7.947   6.371  41.948, frac:   -7.947   6.371  41.948, sof: 1.000, uncertainty: <zero handle>, atomic displacement parameters: <zero handle>
1246: element: C, formal_charge: 0, radius: 0.680, label: C, site: orth:   -4.674  20.968  19.214, frac:   -4.674  20.968  19.214, sof: 1.000, uncertainty: <zero handle>, atomic displacement parameters: <zero handle>
1247: element: C, formal_charge: 0, radius: 0.680, label: C, site: orth:   -7.937  20.906  41.948, frac:   -7.937  20.906  41.948, sof: 1.000, uncertainty: <zero handle>, atomic displacement parameters: <zero handle>
1248: element: C, formal_charge: 0, radius: 0.680, label: C, site: orth:   15.278  20.968  19.214, frac:   15.278  20.968  19.214, sof: 1.000, uncertainty: <zero handle>, atomic displacement parameters: <zero handle>
1249: element: H, formal_charge: 0, radius: 0.230, label: H, site: orth:    6.153   5.764  19.260, frac:    6.153   5.764  19.260, sof: 1.000, uncertainty: <zero handle>, atomic displacement parameters: <zero handle>
1250: element: H, formal_charge: 0, radius: 0.230, label: H, site: orth:    2.891   5.702  41.994, frac:    2.891   5.702  41.994, sof: 1.000, uncertainty: <zero handle>, atomic displacement parameters: <zero handle>
1251: element: H, formal_charge: 0, radius: 0.230, label: H, site: orth:    6.163  20.300  19.260, frac:    6.163  20.300  19.260, sof: 1.000, uncertainty: <zero handle>, atomic displacement parameters: <zero handle>
1252: element: H, formal_charge: 0, radius: 0.230, label: H, site: orth:    2.901  20.238  41.994, frac:    2.901  20.238  41.994, sof: 1.000, uncertainty: <zero handle>, atomic displacement parameters: <zero handle>
1253: element: H, formal_charge: 0, radius: 0.230, label: H, site: orth:   -3.823   5.764  19.260, frac:   -3.823   5.764  19.260, sof: 1.000, uncertainty: <zero handle>, atomic displacement parameters: <zero handle>
1254: element: H, formal_charge: 0, radius: 0.230, label: H, site: orth:   -7.086   5.702  41.994, frac:   -7.086   5.702  41.994, sof: 1.000, uncertainty: <zero handle>, atomic displacement parameters: <zero handle>
1255: element: H, formal_charge: 0, radius: 0.230, label: H, site: orth:   -3.813  20.300  19.260, frac:   -3.813  20.300  19.260, sof: 1.000, uncertainty: <zero handle>, atomic displacement parameters: <zero handle>
1256: element: H, formal_charge: 0, radius: 0.230, label: H, site: orth:   -7.076  20.238  41.994, frac:   -7.076  20.238  41.994, sof: 1.000, uncertainty: <zero handle>, atomic displacement parameters: <zero handle>
1257: element: H, formal_charge: 0, radius: 0.230, label: H, site: orth:   16.139  20.300  19.260, frac:   16.139  20.300  19.260, sof: 1.000, uncertainty: <zero handle>, atomic displacement parameters: <zero handle>
1258: element: C, formal_charge: 0, radius: 0.680, label: C, site: orth:    4.466   6.435  18.086, frac:    4.466   6.435  18.086, sof: 1.000, uncertainty: <zero handle>, atomic displacement parameters: <zero handle>
1259: element: C, formal_charge: 0, radius: 0.680, label: C, site: orth:    1.203   6.373  40.819, frac:    1.203   6.373  40.819, sof: 1.000, uncertainty: <zero handle>, atomic displacement parameters: <zero handle>
1260: element: C, formal_charge: 0, radius: 0.680, label: C, site: orth:    4.476  20.970  18.086, frac:    4.476  20.970  18.086, sof: 1.000, uncertainty: <zero handle>, atomic displacement parameters: <zero handle>
1261: element: C, formal_charge: 0, radius: 0.680, label: C, site: orth:    1.213  20.909  40.819, frac:    1.213  20.909  40.819, sof: 1.000, uncertainty: <zero handle>, atomic displacement parameters: <zero handle>
1262: element: C, formal_charge: 0, radius: 0.680, label: C, site: orth:   -5.510   6.435  18.086, frac:   -5.510   6.435  18.086, sof: 1.000, uncertainty: <zero handle>, atomic displacement parameters: <zero handle>
1263: element: C, formal_charge: 0, radius: 0.680, label: C, site: orth:   -8.773   6.373  40.819, frac:   -8.773   6.373  40.819, sof: 1.000, uncertainty: <zero handle>, atomic displacement parameters: <zero handle>
1264: element: C, formal_charge: 0, radius: 0.680, label: C, site: orth:   -5.500  20.970  18.086, frac:   -5.500  20.970  18.086, sof: 1.000, uncertainty: <zero handle>, atomic displacement parameters: <zero handle>
1265: element: C, formal_charge: 0, radius: 0.680, label: C, site: orth:   -8.763  20.909  40.819, frac:   -8.763  20.909  40.819, sof: 1.000, uncertainty: <zero handle>, atomic displacement parameters: <zero handle>
1266: element: C, formal_charge: 0, radius: 0.680, label: C, site: orth:   14.452  20.970  18.086, frac:   14.452  20.970  18.086, sof: 1.000, uncertainty: <zero handle>, atomic displacement parameters: <zero handle>
1267: element: H, formal_charge: 0, radius: 0.230, label: H, site: orth:    4.683   5.764  17.253, frac:    4.683   5.764  17.253, sof: 1.000, uncertainty: <zero handle>, atomic displacement parameters: <zero handle>
1268: element: H, formal_charge: 0, radius: 0.230, label: H, site: orth:    1.420   5.703  39.986, frac:    1.420   5.703  39.986, sof: 1.000, uncertainty: <zero handle>, atomic displacement parameters: <zero handle>
1269: element: H, formal_charge: 0, radius: 0.230, label: H, site: orth:    4.693  20.300  17.253, frac:    4.693  20.300  17.253, sof: 1.000, uncertainty: <zero handle>, atomic displacement parameters: <zero handle>
1270: element: H, formal_charge: 0, radius: 0.230, label: H, site: orth:    1.430  20.238  39.986, frac:    1.430  20.238  39.986, sof: 1.000, uncertainty: <zero handle>, atomic displacement parameters: <zero handle>
1271: element: H, formal_charge: 0, radius: 0.230, label: H, site: orth:   -5.293   5.764  17.253, frac:   -5.293   5.764  17.253, sof: 1.000, uncertainty: <zero handle>, atomic displacement parameters: <zero handle>
1272: element: H, formal_charge: 0, radius: 0.230, label: H, site: orth:   -8.556   5.703  39.986, frac:   -8.556   5.703  39.986, sof: 1.000, uncertainty: <zero handle>, atomic displacement parameters: <zero handle>
1273: element: H, formal_charge: 0, radius: 0.230, label: H, site: orth:   -5.283  20.300  17.253, frac:   -5.283  20.300  17.253, sof: 1.000, uncertainty: <zero handle>, atomic displacement parameters: <zero handle>
1274: element: H, formal_charge: 0, radius: 0.230, label: H, site: orth:   -8.546  20.238  39.986, frac:   -8.546  20.238  39.986, sof: 1.000, uncertainty: <zero handle>, atomic displacement parameters: <zero handle>
1275: element: H, formal_charge: 0, radius: 0.230, label: H, site: orth:   14.669  20.300  17.253, frac:   14.669  20.300  17.253, sof: 1.000, uncertainty: <zero handle>, atomic displacement parameters: <zero handle>
1276: element: C, formal_charge: 0, radius: 0.680, label: C, site: orth:    3.368   7.297  18.021, frac:    3.368   7.297  18.021, sof: 1.000, uncertainty: <zero handle>, atomic displacement parameters: <zero handle>
1277: element: C, formal_charge: 0, radius: 0.680, label: C, site: orth:    0.105   7.236  40.754, frac:    0.105   7.236  40.754, sof: 1.000, uncertainty: <zero handle>, atomic displacement parameters: <zero handle>
1278: element: C, formal_charge: 0, radius: 0.680, label: C, site: orth:    3.378  21.833  18.021, frac:    3.378  21.833  18.021, sof: 1.000, uncertainty: <zero handle>, atomic displacement parameters: <zero handle>
1279: element: C, formal_charge: 0, radius: 0.680, label: C, site: orth:    0.115  21.771  40.754, frac:    0.115  21.771  40.754, sof: 1.000, uncertainty: <zero handle>, atomic displacement parameters: <zero handle>
1280: element: C, formal_charge: 0, radius: 0.680, label: C, site: orth:   -6.608   7.297  18.021, frac:   -6.608   7.297  18.021, sof: 1.000, uncertainty: <zero handle>, atomic displacement parameters: <zero handle>
1281: element: C, formal_charge: 0, radius: 0.680, label: C, site: orth:   -9.871   7.236  40.754, frac:   -9.871   7.236  40.754, sof: 1.000, uncertainty: <zero handle>, atomic displacement parameters: <zero handle>
1282: element: C, formal_charge: 0, radius: 0.680, label: C, site: orth:   -6.598  21.833  18.021, frac:   -6.598  21.833  18.021, sof: 1.000, uncertainty: <zero handle>, atomic displacement parameters: <zero handle>
1283: element: C, formal_charge: 0, radius: 0.680, label: C, site: orth:   -9.861  21.771  40.754, frac:   -9.861  21.771  40.754, sof: 1.000, uncertainty: <zero handle>, atomic displacement parameters: <zero handle>
1284: element: C, formal_charge: 0, radius: 0.680, label: C, site: orth:   13.354  21.833  18.021, frac:   13.354  21.833  18.021, sof: 1.000, uncertainty: <zero handle>, atomic displacement parameters: <zero handle>
1285: element: H, formal_charge: 0, radius: 0.230, label: H, site: orth:    2.724   7.293  17.141, frac:    2.724   7.293  17.141, sof: 1.000, uncertainty: <zero handle>, atomic displacement parameters: <zero handle>
1286: element: H, formal_charge: 0, radius: 0.230, label: H, site: orth:   -0.538   7.231  39.874, frac:   -0.538   7.231  39.874, sof: 1.000, uncertainty: <zero handle>, atomic displacement parameters: <zero handle>
1287: element: H, formal_charge: 0, radius: 0.230, label: H, site: orth:    2.734  21.828  17.141, frac:    2.734  21.828  17.141, sof: 1.000, uncertainty: <zero handle>, atomic displacement parameters: <zero handle>
1288: element: H, formal_charge: 0, radius: 0.230, label: H, site: orth:   -0.528  21.766  39.874, frac:   -0.528  21.766  39.874, sof: 1.000, uncertainty: <zero handle>, atomic displacement parameters: <zero handle>
1289: element: H, formal_charge: 0, radius: 0.230, label: H, site: orth:   -7.252   7.293  17.141, frac:   -7.252   7.293  17.141, sof: 1.000, uncertainty: <zero handle>, atomic displacement parameters: <zero handle>
1290: element: H, formal_charge: 0, radius: 0.230, label: H, site: orth:  -10.515   7.231  39.874, frac:  -10.515   7.231  39.874, sof: 1.000, uncertainty: <zero handle>, atomic displacement parameters: <zero handle>
1291: element: H, formal_charge: 0, radius: 0.230, label: H, site: orth:   -7.242  21.828  17.141, frac:   -7.242  21.828  17.141, sof: 1.000, uncertainty: <zero handle>, atomic displacement parameters: <zero handle>
1292: element: H, formal_charge: 0, radius: 0.230, label: H, site: orth:  -10.505  21.766  39.874, frac:  -10.505  21.766  39.874, sof: 1.000, uncertainty: <zero handle>, atomic displacement parameters: <zero handle>
1293: element: H, formal_charge: 0, radius: 0.230, label: H, site: orth:   12.710  21.828  17.141, frac:   12.710  21.828  17.141, sof: 1.000, uncertainty: <zero handle>, atomic displacement parameters: <zero handle>
1294: element: Co, formal_charge: 0, radius: 1.260, label: Co, site: orth:    4.671  10.088   8.495, frac:    4.671  10.088   8.495, sof: 1.000, uncertainty: <zero handle>, atomic displacement parameters: <zero handle>
1295: element: Co, formal_charge: 0, radius: 1.260, label: Co, site: orth:    1.408  10.027  31.229, frac:    1.408  10.027  31.229, sof: 1.000, uncertainty: <zero handle>, atomic displacement parameters: <zero handle>
1296: element: Co, formal_charge: 0, radius: 1.260, label: Co, site: orth:    4.681  24.624   8.495, frac:    4.681  24.624   8.495, sof: 1.000, uncertainty: <zero handle>, atomic displacement parameters: <zero handle>
1297: element: Co, formal_charge: 0, radius: 1.260, label: Co, site: orth:    1.418  24.562  31.229, frac:    1.418  24.562  31.229, sof: 1.000, uncertainty: <zero handle>, atomic displacement parameters: <zero handle>
1298: element: Co, formal_charge: 0, radius: 1.260, label: Co, site: orth:   -5.305  10.088   8.495, frac:   -5.305  10.088   8.495, sof: 1.000, uncertainty: <zero handle>, atomic displacement parameters: <zero handle>
1299: element: Co, formal_charge: 0, radius: 1.260, label: Co, site: orth:   -8.568  10.027  31.229, frac:   -8.568  10.027  31.229, sof: 1.000, uncertainty: <zero handle>, atomic displacement parameters: <zero handle>
1300: element: Co, formal_charge: 0, radius: 1.260, label: Co, site: orth:   -5.295  24.624   8.495, frac:   -5.295  24.624   8.495, sof: 1.000, uncertainty: <zero handle>, atomic displacement parameters: <zero handle>
1301: element: Co, formal_charge: 0, radius: 1.260, label: Co, site: orth:   -8.558  24.562  31.229, frac:   -8.558  24.562  31.229, sof: 1.000, uncertainty: <zero handle>, atomic displacement parameters: <zero handle>
1302: element: Co, formal_charge: 0, radius: 1.260, label: Co, site: orth:   14.647  10.088   8.495, frac:   14.647  10.088   8.495, sof: 1.000, uncertainty: <zero handle>, atomic displacement parameters: <zero handle>
1303: element: Co, formal_charge: 0, radius: 1.260, label: Co, site: orth:   11.385  10.027  31.229, frac:   11.385  10.027  31.229, sof: 1.000, uncertainty: <zero handle>, atomic displacement parameters: <zero handle>
1304: element: Co, formal_charge: 0, radius: 1.260, label: Co, site: orth:   14.657  24.624   8.495, frac:   14.657  24.624   8.495, sof: 1.000, uncertainty: <zero handle>, atomic displacement parameters: <zero handle>
1305: element: Co, formal_charge: 0, radius: 1.260, label: Co, site: orth:   11.395  24.562  31.229, frac:   11.395  24.562  31.229, sof: 1.000, uncertainty: <zero handle>, atomic displacement parameters: <zero handle>
1306: element: O, formal_charge: 0, radius: 0.680, label: O, site: orth:    5.698   8.696   9.409, frac:    5.698   8.696   9.409, sof: 1.000, uncertainty: <zero handle>, atomic displacement parameters: <zero handle>
1307: element: O, formal_charge: 0, radius: 0.680, label: O, site: orth:    2.435   8.635  32.142, frac:    2.435   8.635  32.142, sof: 1.000, uncertainty: <zero handle>, atomic displacement parameters: <zero handle>
1308: element: O, formal_charge: 0, radius: 0.680, label: O, site: orth:    5.708  23.232   9.409, frac:    5.708  23.232   9.409, sof: 1.000, uncertainty: <zero handle>, atomic displacement parameters: <zero handle>
1309: element: O, formal_charge: 0, radius: 0.680, label: O, site: orth:    2.445  23.170  32.142, frac:    2.445  23.170  32.142, sof: 1.000, uncertainty: <zero handle>, atomic displacement parameters: <zero handle>
1310: element: O, formal_charge: 0, radius: 0.680, label: O, site: orth:   -4.278   8.696   9.409, frac:   -4.278   8.696   9.409, sof: 1.000, uncertainty: <zero handle>, atomic displacement parameters: <zero handle>
1311: element: O, formal_charge: 0, radius: 0.680, label: O, site: orth:   -7.541   8.635  32.142, frac:   -7.541   8.635  32.142, sof: 1.000, uncertainty: <zero handle>, atomic displacement parameters: <zero handle>
1312: element: O, formal_charge: 0, radius: 0.680, label: O, site: orth:   -4.268  23.232   9.409, frac:   -4.268  23.232   9.409, sof: 1.000, uncertainty: <zero handle>, atomic displacement parameters: <zero handle>
1313: element: O, formal_charge: 0, radius: 0.680, label: O, site: orth:   -7.531  23.170  32.142, frac:   -7.531  23.170  32.142, sof: 1.000, uncertainty: <zero handle>, atomic displacement parameters: <zero handle>
1314: element: O, formal_charge: 0, radius: 0.680, label: O, site: orth:   15.674   8.696   9.409, frac:   15.674   8.696   9.409, sof: 1.000, uncertainty: <zero handle>, atomic displacement parameters: <zero handle>
1315: element: O, formal_charge: 0, radius: 0.680, label: O, site: orth:   12.412   8.635  32.142, frac:   12.412   8.635  32.142, sof: 1.000, uncertainty: <zero handle>, atomic displacement parameters: <zero handle>
1316: element: O, formal_charge: 0, radius: 0.680, label: O, site: orth:   15.684  23.232   9.409, frac:   15.684  23.232   9.409, sof: 1.000, uncertainty: <zero handle>, atomic displacement parameters: <zero handle>
1317: element: O, formal_charge: 0, radius: 0.680, label: O, site: orth:   12.422  23.170  32.142, frac:   12.422  23.170  32.142, sof: 1.000, uncertainty: <zero handle>, atomic displacement parameters: <zero handle>
1318: element: N, formal_charge: 0, radius: 0.680, label: N, site: orth:    2.887   9.175   8.616, frac:    2.887   9.175   8.616, sof: 1.000, uncertainty: <zero handle>, atomic displacement parameters: <zero handle>
1319: element: N, formal_charge: 0, radius: 0.680, label: N, site: orth:   -0.375   9.113  31.350, frac:   -0.375   9.113  31.350, sof: 1.000, uncertainty: <zero handle>, atomic displacement parameters: <zero handle>
1320: element: N, formal_charge: 0, radius: 0.680, label: N, site: orth:    2.897  23.711   8.616, frac:    2.897  23.711   8.616, sof: 1.000, uncertainty: <zero handle>, atomic displacement parameters: <zero handle>
1321: element: N, formal_charge: 0, radius: 0.680, label: N, site: orth:   -0.365  23.649  31.350, frac:   -0.365  23.649  31.350, sof: 1.000, uncertainty: <zero handle>, atomic displacement parameters: <zero handle>
1322: element: N, formal_charge: 0, radius: 0.680, label: N, site: orth:   -7.089   9.175   8.616, frac:   -7.089   9.175   8.616, sof: 1.000, uncertainty: <zero handle>, atomic displacement parameters: <zero handle>
1323: element: N, formal_charge: 0, radius: 0.680, label: N, site: orth:  -10.352   9.113  31.350, frac:  -10.352   9.113  31.350, sof: 1.000, uncertainty: <zero handle>, atomic displacement parameters: <zero handle>
1324: element: N, formal_charge: 0, radius: 0.680, label: N, site: orth:   -7.079  23.711   8.616, frac:   -7.079  23.711   8.616, sof: 1.000, uncertainty: <zero handle>, atomic displacement parameters: <zero handle>
1325: element: N, formal_charge: 0, radius: 0.680, label: N, site: orth:  -10.342  23.649  31.350, frac:  -10.342  23.649  31.350, sof: 1.000, uncertainty: <zero handle>, atomic displacement parameters: <zero handle>
1326: element: N, formal_charge: 0, radius: 0.680, label: N, site: orth:   12.864   9.175   8.616, frac:   12.864   9.175   8.616, sof: 1.000, uncertainty: <zero handle>, atomic displacement parameters: <zero handle>
1327: element: N, formal_charge: 0, radius: 0.680, label: N, site: orth:    9.601   9.113  31.350, frac:    9.601   9.113  31.350, sof: 1.000, uncertainty: <zero handle>, atomic displacement parameters: <zero handle>
1328: element: N, formal_charge: 0, radius: 0.680, label: N, site: orth:   12.874  23.711   8.616, frac:   12.874  23.711   8.616, sof: 1.000, uncertainty: <zero handle>, atomic displacement parameters: <zero handle>
1329: element: N, formal_charge: 0, radius: 0.680, label: N, site: orth:    9.611  23.649  31.350, frac:    9.611  23.649  31.350, sof: 1.000, uncertainty: <zero handle>, atomic displacement parameters: <zero handle>
1330: element: N, formal_charge: 0, radius: 0.680, label: N, site: orth:    8.362   3.220   4.818, frac:    8.362   3.220   4.818, sof: 1.000, uncertainty: <zero handle>, atomic displacement parameters: <zero handle>
1331: element: N, formal_charge: 0, radius: 0.680, label: N, site: orth:    5.100   3.158  27.552, frac:    5.100   3.158  27.552, sof: 1.000, uncertainty: <zero handle>, atomic displacement parameters: <zero handle>
1332: element: N, formal_charge: 0, radius: 0.680, label: N, site: orth:    8.372  17.756   4.818, frac:    8.372  17.756   4.818, sof: 1.000, uncertainty: <zero handle>, atomic displacement parameters: <zero handle>
1333: element: N, formal_charge: 0, radius: 0.680, label: N, site: orth:    5.110  17.694  27.552, frac:    5.110  17.694  27.552, sof: 1.000, uncertainty: <zero handle>, atomic displacement parameters: <zero handle>
1334: element: N, formal_charge: 0, radius: 0.680, label: N, site: orth:   -1.614   3.220   4.818, frac:   -1.614   3.220   4.818, sof: 1.000, uncertainty: <zero handle>, atomic displacement parameters: <zero handle>
1335: element: N, formal_charge: 0, radius: 0.680, label: N, site: orth:   -4.877   3.158  27.552, frac:   -4.877   3.158  27.552, sof: 1.000, uncertainty: <zero handle>, atomic displacement parameters: <zero handle>
1336: element: N, formal_charge: 0, radius: 0.680, label: N, site: orth:   -1.604  17.756   4.818, frac:   -1.604  17.756   4.818, sof: 1.000, uncertainty: <zero handle>, atomic displacement parameters: <zero handle>
1337: element: N, formal_charge: 0, radius: 0.680, label: N, site: orth:   -4.867  17.694  27.552, frac:   -4.867  17.694  27.552, sof: 1.000, uncertainty: <zero handle>, atomic displacement parameters: <zero handle>
1338: element: N, formal_charge: 0, radius: 0.680, label: N, site: orth:   15.086  17.694  27.552, frac:   15.086  17.694  27.552, sof: 1.000, uncertainty: <zero handle>, atomic displacement parameters: <zero handle>
1339: element: N, formal_charge: 0, radius: 0.680, label: N, site: orth:    1.407   7.538   8.718, frac:    1.407   7.538   8.718, sof: 1.000, uncertainty: <zero handle>, atomic displacement parameters: <zero handle>
1340: element: N, formal_charge: 0, radius: 0.680, label: N, site: orth:   -1.855   7.477  31.451, frac:   -1.855   7.477  31.451, sof: 1.000, uncertainty: <zero handle>, atomic displacement parameters: <zero handle>
1341: element: N, formal_charge: 0, radius: 0.680, label: N, site: orth:    1.417  22.074   8.718, frac:    1.417  22.074   8.718, sof: 1.000, uncertainty: <zero handle>, atomic displacement parameters: <zero handle>
1342: element: N, formal_charge: 0, radius: 0.680, label: N, site: orth:   -1.845  22.012  31.451, frac:   -1.845  22.012  31.451, sof: 1.000, uncertainty: <zero handle>, atomic displacement parameters: <zero handle>
1343: element: N, formal_charge: 0, radius: 0.680, label: N, site: orth:   -8.569   7.538   8.718, frac:   -8.569   7.538   8.718, sof: 1.000, uncertainty: <zero handle>, atomic displacement parameters: <zero handle>
1344: element: N, formal_charge: 0, radius: 0.680, label: N, site: orth:  -11.831   7.477  31.451, frac:  -11.831   7.477  31.451, sof: 1.000, uncertainty: <zero handle>, atomic displacement parameters: <zero handle>
1345: element: N, formal_charge: 0, radius: 0.680, label: N, site: orth:   -8.559  22.074   8.718, frac:   -8.559  22.074   8.718, sof: 1.000, uncertainty: <zero handle>, atomic displacement parameters: <zero handle>
1346: element: N, formal_charge: 0, radius: 0.680, label: N, site: orth:  -11.822  22.012  31.451, frac:  -11.822  22.012  31.451, sof: 1.000, uncertainty: <zero handle>, atomic displacement parameters: <zero handle>
1347: element: N, formal_charge: 0, radius: 0.680, label: N, site: orth:   11.384   7.538   8.718, frac:   11.384   7.538   8.718, sof: 1.000, uncertainty: <zero handle>, atomic displacement parameters: <zero handle>
1348: element: N, formal_charge: 0, radius: 0.680, label: N, site: orth:    8.121   7.477  31.451, frac:    8.121   7.477  31.451, sof: 1.000, uncertainty: <zero handle>, atomic displacement parameters: <zero handle>
1349: element: N, formal_charge: 0, radius: 0.680, label: N, site: orth:   11.394  22.074   8.718, frac:   11.394  22.074   8.718, sof: 1.000, uncertainty: <zero handle>, atomic displacement parameters: <zero handle>
1350: element: N, formal_charge: 0, radius: 0.680, label: N, site: orth:    8.131  22.012  31.451, frac:    8.131  22.012  31.451, sof: 1.000, uncertainty: <zero handle>, atomic displacement parameters: <zero handle>
1351: element: N, formal_charge: 0, radius: 0.680, label: N, site: orth:    8.863   3.804   6.891, frac:    8.863   3.804   6.891, sof: 1.000, uncertainty: <zero handle>, atomic displacement parameters: <zero handle>
1352: element: N, formal_charge: 0, radius: 0.680, label: N, site: orth:    5.600   3.742  29.624, frac:    5.600   3.742  29.624, sof: 1.000, uncertainty: <zero handle>, atomic displacement parameters: <zero handle>
1353: element: N, formal_charge: 0, radius: 0.680, label: N, site: orth:    8.873  18.339   6.891, frac:    8.873  18.339   6.891, sof: 1.000, uncertainty: <zero handle>, atomic displacement parameters: <zero handle>
1354: element: N, formal_charge: 0, radius: 0.680, label: N, site: orth:    5.610  18.278  29.624, frac:    5.610  18.278  29.624, sof: 1.000, uncertainty: <zero handle>, atomic displacement parameters: <zero handle>
1355: element: N, formal_charge: 0, radius: 0.680, label: N, site: orth:   -1.113   3.804   6.891, frac:   -1.113   3.804   6.891, sof: 1.000, uncertainty: <zero handle>, atomic displacement parameters: <zero handle>
1356: element: N, formal_charge: 0, radius: 0.680, label: N, site: orth:   -4.376   3.742  29.624, frac:   -4.376   3.742  29.624, sof: 1.000, uncertainty: <zero handle>, atomic displacement parameters: <zero handle>
1357: element: N, formal_charge: 0, radius: 0.680, label: N, site: orth:   -1.103  18.339   6.891, frac:   -1.103  18.339   6.891, sof: 1.000, uncertainty: <zero handle>, atomic displacement parameters: <zero handle>
1358: element: N, formal_charge: 0, radius: 0.680, label: N, site: orth:   -4.366  18.278  29.624, frac:   -4.366  18.278  29.624, sof: 1.000, uncertainty: <zero handle>, atomic displacement parameters: <zero handle>
1359: element: N, formal_charge: 0, radius: 0.680, label: N, site: orth:   15.587  18.278  29.624, frac:   15.587  18.278  29.624, sof: 1.000, uncertainty: <zero handle>, atomic displacement parameters: <zero handle>
1360: element: O, formal_charge: 0, radius: 0.680, label: O, site: orth:    4.847  11.530   9.835, frac:    4.847  11.530   9.835, sof: 1.000, uncertainty: <zero handle>, atomic displacement parameters: <zero handle>
1361: element: O, formal_charge: 0, radius: 0.680, label: O, site: orth:    1.584  11.468  32.569, frac:    1.584  11.468  32.569, sof: 1.000, uncertainty: <zero handle>, atomic displacement parameters: <zero handle>
1362: element: O, formal_charge: 0, radius: 0.680, label: O, site: orth:    4.857  26.065   9.835, frac:    4.857  26.065   9.835, sof: 1.000, uncertainty: <zero handle>, atomic displacement parameters: <zero handle>
1363: element: O, formal_charge: 0, radius: 0.680, label: O, site: orth:    1.594  26.004  32.569, frac:    1.594  26.004  32.569, sof: 1.000, uncertainty: <zero handle>, atomic displacement parameters: <zero handle>
1364: element: O, formal_charge: 0, radius: 0.680, label: O, site: orth:   -5.129  11.530   9.835, frac:   -5.129  11.530   9.835, sof: 1.000, uncertainty: <zero handle>, atomic displacement parameters: <zero handle>
1365: element: O, formal_charge: 0, radius: 0.680, label: O, site: orth:   -8.392  11.468  32.569, frac:   -8.392  11.468  32.569, sof: 1.000, uncertainty: <zero handle>, atomic displacement parameters: <zero handle>
1366: element: O, formal_charge: 0, radius: 0.680, label: O, site: orth:   -5.119  26.065   9.835, frac:   -5.119  26.065   9.835, sof: 1.000, uncertainty: <zero handle>, atomic displacement parameters: <zero handle>
1367: element: O, formal_charge: 0, radius: 0.680, label: O, site: orth:   -8.382  26.004  32.569, frac:   -8.382  26.004  32.569, sof: 1.000, uncertainty: <zero handle>, atomic displacement parameters: <zero handle>
1368: element: O, formal_charge: 0, radius: 0.680, label: O, site: orth:   14.823  11.530   9.835, frac:   14.823  11.530   9.835, sof: 1.000, uncertainty: <zero handle>, atomic displacement parameters: <zero handle>
1369: element: O, formal_charge: 0, radius: 0.680, label: O, site: orth:   11.561  11.468  32.569, frac:   11.561  11.468  32.569, sof: 1.000, uncertainty: <zero handle>, atomic displacement parameters: <zero handle>
1370: element: O, formal_charge: 0, radius: 0.680, label: O, site: orth:   14.833  26.065   9.835, frac:   14.833  26.065   9.835, sof: 1.000, uncertainty: <zero handle>, atomic displacement parameters: <zero handle>
1371: element: O, formal_charge: 0, radius: 0.680, label: O, site: orth:   11.571  26.004  32.569, frac:   11.571  26.004  32.569, sof: 1.000, uncertainty: <zero handle>, atomic displacement parameters: <zero handle>
1372: element: O, formal_charge: 0, radius: 0.680, label: O, site: orth:    3.331  12.191   8.349, frac:    3.331  12.191   8.349, sof: 1.000, uncertainty: <zero handle>, atomic displacement parameters: <zero handle>
1373: element: O, formal_charge: 0, radius: 0.680, label: O, site: orth:    0.068  12.129  31.082, frac:    0.068  12.129  31.082, sof: 1.000, uncertainty: <zero handle>, atomic displacement parameters: <zero handle>
1374: element: O, formal_charge: 0, radius: 0.680, label: O, site: orth:    3.341  26.726   8.349, frac:    3.341  26.726   8.349, sof: 1.000, uncertainty: <zero handle>, atomic displacement parameters: <zero handle>
1375: element: O, formal_charge: 0, radius: 0.680, label: O, site: orth:    0.078  26.664  31.082, frac:    0.078  26.664  31.082, sof: 1.000, uncertainty: <zero handle>, atomic displacement parameters: <zero handle>
1376: element: O, formal_charge: 0, radius: 0.680, label: O, site: orth:   -6.645  12.191   8.349, frac:   -6.645  12.191   8.349, sof: 1.000, uncertainty: <zero handle>, atomic displacement parameters: <zero handle>
1377: element: O, formal_charge: 0, radius: 0.680, label: O, site: orth:   -9.908  12.129  31.082, frac:   -9.908  12.129  31.082, sof: 1.000, uncertainty: <zero handle>, atomic displacement parameters: <zero handle>
1378: element: O, formal_charge: 0, radius: 0.680, label: O, site: orth:   -6.635  26.726   8.349, frac:   -6.635  26.726   8.349, sof: 1.000, uncertainty: <zero handle>, atomic displacement parameters: <zero handle>
1379: element: O, formal_charge: 0, radius: 0.680, label: O, site: orth:   -9.898  26.664  31.082, frac:   -9.898  26.664  31.082, sof: 1.000, uncertainty: <zero handle>, atomic displacement parameters: <zero handle>
1380: element: O, formal_charge: 0, radius: 0.680, label: O, site: orth:   13.307  12.191   8.349, frac:   13.307  12.191   8.349, sof: 1.000, uncertainty: <zero handle>, atomic displacement parameters: <zero handle>
1381: element: O, formal_charge: 0, radius: 0.680, label: O, site: orth:   10.045  12.129  31.082, frac:   10.045  12.129  31.082, sof: 1.000, uncertainty: <zero handle>, atomic displacement parameters: <zero handle>
1382: element: O, formal_charge: 0, radius: 0.680, label: O, site: orth:   13.317  26.726   8.349, frac:   13.317  26.726   8.349, sof: 1.000, uncertainty: <zero handle>, atomic displacement parameters: <zero handle>
1383: element: O, formal_charge: 0, radius: 0.680, label: O, site: orth:   10.055  26.664  31.082, frac:   10.055  26.664  31.082, sof: 1.000, uncertainty: <zero handle>, atomic displacement parameters: <zero handle>
1384: element: O, formal_charge: 0, radius: 0.680, label: O, site: orth:    7.606   9.209   8.315, frac:    7.606   9.209   8.315, sof: 1.000, uncertainty: <zero handle>, atomic displacement parameters: <zero handle>
1385: element: O, formal_charge: 0, radius: 0.680, label: O, site: orth:    4.344   9.147  31.048, frac:    4.344   9.147  31.048, sof: 1.000, uncertainty: <zero handle>, atomic displacement parameters: <zero handle>
1386: element: O, formal_charge: 0, radius: 0.680, label: O, site: orth:    7.616  23.744   8.315, frac:    7.616  23.744   8.315, sof: 1.000, uncertainty: <zero handle>, atomic displacement parameters: <zero handle>
1387: element: O, formal_charge: 0, radius: 0.680, label: O, site: orth:    4.353  23.683  31.048, frac:    4.353  23.683  31.048, sof: 1.000, uncertainty: <zero handle>, atomic displacement parameters: <zero handle>
1388: element: O, formal_charge: 0, radius: 0.680, label: O, site: orth:   -2.370   9.209   8.315, frac:   -2.370   9.209   8.315, sof: 1.000, uncertainty: <zero handle>, atomic displacement parameters: <zero handle>
1389: element: O, formal_charge: 0, radius: 0.680, label: O, site: orth:   -5.633   9.147  31.048, frac:   -5.633   9.147  31.048, sof: 1.000, uncertainty: <zero handle>, atomic displacement parameters: <zero handle>
1390: element: O, formal_charge: 0, radius: 0.680, label: O, site: orth:   -2.360  23.744   8.315, frac:   -2.360  23.744   8.315, sof: 1.000, uncertainty: <zero handle>, atomic displacement parameters: <zero handle>
1391: element: O, formal_charge: 0, radius: 0.680, label: O, site: orth:   -5.623  23.683  31.048, frac:   -5.623  23.683  31.048, sof: 1.000, uncertainty: <zero handle>, atomic displacement parameters: <zero handle>
1392: element: O, formal_charge: 0, radius: 0.680, label: O, site: orth:   17.582   9.209   8.315, frac:   17.582   9.209   8.315, sof: 1.000, uncertainty: <zero handle>, atomic displacement parameters: <zero handle>
1393: element: O, formal_charge: 0, radius: 0.680, label: O, site: orth:   14.320   9.147  31.048, frac:   14.320   9.147  31.048, sof: 1.000, uncertainty: <zero handle>, atomic displacement parameters: <zero handle>
1394: element: O, formal_charge: 0, radius: 0.680, label: O, site: orth:   17.592  23.744   8.315, frac:   17.592  23.744   8.315, sof: 1.000, uncertainty: <zero handle>, atomic displacement parameters: <zero handle>
1395: element: O, formal_charge: 0, radius: 0.680, label: O, site: orth:   14.330  23.683  31.048, frac:   14.330  23.683  31.048, sof: 1.000, uncertainty: <zero handle>, atomic displacement parameters: <zero handle>
1396: element: C, formal_charge: 0, radius: 0.680, label: C, site: orth:    7.712   7.857  10.294, frac:    7.712   7.857  10.294, sof: 1.000, uncertainty: <zero handle>, atomic displacement parameters: <zero handle>
1397: element: C, formal_charge: 0, radius: 0.680, label: C, site: orth:    4.449   7.795  33.027, frac:    4.449   7.795  33.027, sof: 1.000, uncertainty: <zero handle>, atomic displacement parameters: <zero handle>
1398: element: C, formal_charge: 0, radius: 0.680, label: C, site: orth:    7.722  22.392  10.294, frac:    7.722  22.392  10.294, sof: 1.000, uncertainty: <zero handle>, atomic displacement parameters: <zero handle>
1399: element: C, formal_charge: 0, radius: 0.680, label: C, site: orth:    4.459  22.330  33.027, frac:    4.459  22.330  33.027, sof: 1.000, uncertainty: <zero handle>, atomic displacement parameters: <zero handle>
1400: element: C, formal_charge: 0, radius: 0.680, label: C, site: orth:   -2.264   7.857  10.294, frac:   -2.264   7.857  10.294, sof: 1.000, uncertainty: <zero handle>, atomic displacement parameters: <zero handle>
1401: element: C, formal_charge: 0, radius: 0.680, label: C, site: orth:   -5.527   7.795  33.027, frac:   -5.527   7.795  33.027, sof: 1.000, uncertainty: <zero handle>, atomic displacement parameters: <zero handle>
1402: element: C, formal_charge: 0, radius: 0.680, label: C, site: orth:   -2.254  22.392  10.294, frac:   -2.254  22.392  10.294, sof: 1.000, uncertainty: <zero handle>, atomic displacement parameters: <zero handle>
1403: element: C, formal_charge: 0, radius: 0.680, label: C, site: orth:   -5.517  22.330  33.027, frac:   -5.517  22.330  33.027, sof: 1.000, uncertainty: <zero handle>, atomic displacement parameters: <zero handle>
1404: element: C, formal_charge: 0, radius: 0.680, label: C, site: orth:   17.688   7.857  10.294, frac:   17.688   7.857  10.294, sof: 1.000, uncertainty: <zero handle>, atomic displacement parameters: <zero handle>
1405: element: C, formal_charge: 0, radius: 0.680, label: C, site: orth:   14.425   7.795  33.027, frac:   14.425   7.795  33.027, sof: 1.000, uncertainty: <zero handle>, atomic displacement parameters: <zero handle>
1406: element: C, formal_charge: 0, radius: 0.680, label: C, site: orth:   17.698  22.392  10.294, frac:   17.698  22.392  10.294, sof: 1.000, uncertainty: <zero handle>, atomic displacement parameters: <zero handle>
1407: element: C, formal_charge: 0, radius: 0.680, label: C, site: orth:   14.435  22.330  33.027, frac:   14.435  22.330  33.027, sof: 1.000, uncertainty: <zero handle>, atomic displacement parameters: <zero handle>
1408: element: C, formal_charge: 0, radius: 0.680, label: C, site: orth:    2.718   7.880   8.888, frac:    2.718   7.880   8.888, sof: 1.000, uncertainty: <zero handle>, atomic displacement parameters: <zero handle>
1409: element: C, formal_charge: 0, radius: 0.680, label: C, site: orth:   -0.544   7.819  31.621, frac:   -0.544   7.819  31.621, sof: 1.000, uncertainty: <zero handle>, atomic displacement parameters: <zero handle>
1410: element: C, formal_charge: 0, radius: 0.680, label: C, site: orth:    2.728  22.416   8.888, frac:    2.728  22.416   8.888, sof: 1.000, uncertainty: <zero handle>, atomic displacement parameters: <zero handle>
1411: element: C, formal_charge: 0, radius: 0.680, label: C, site: orth:   -0.535  22.354  31.621, frac:   -0.535  22.354  31.621, sof: 1.000, uncertainty: <zero handle>, atomic displacement parameters: <zero handle>
1412: element: C, formal_charge: 0, radius: 0.680, label: C, site: orth:   -7.258   7.880   8.888, frac:   -7.258   7.880   8.888, sof: 1.000, uncertainty: <zero handle>, atomic displacement parameters: <zero handle>
1413: element: C, formal_charge: 0, radius: 0.680, label: C, site: orth:  -10.521   7.819  31.621, frac:  -10.521   7.819  31.621, sof: 1.000, uncertainty: <zero handle>, atomic displacement parameters: <zero handle>
1414: element: C, formal_charge: 0, radius: 0.680, label: C, site: orth:   -7.248  22.416   8.888, frac:   -7.248  22.416   8.888, sof: 1.000, uncertainty: <zero handle>, atomic displacement parameters: <zero handle>
1415: element: C, formal_charge: 0, radius: 0.680, label: C, site: orth:  -10.511  22.354  31.621, frac:  -10.511  22.354  31.621, sof: 1.000, uncertainty: <zero handle>, atomic displacement parameters: <zero handle>
1416: element: C, formal_charge: 0, radius: 0.680, label: C, site: orth:   12.694   7.880   8.888, frac:   12.694   7.880   8.888, sof: 1.000, uncertainty: <zero handle>, atomic displacement parameters: <zero handle>
1417: element: C, formal_charge: 0, radius: 0.680, label: C, site: orth:    9.432   7.819  31.621, frac:    9.432   7.819  31.621, sof: 1.000, uncertainty: <zero handle>, atomic displacement parameters: <zero handle>
1418: element: C, formal_charge: 0, radius: 0.680, label: C, site: orth:   12.704  22.416   8.888, frac:   12.704  22.416   8.888, sof: 1.000, uncertainty: <zero handle>, atomic displacement parameters: <zero handle>
1419: element: C, formal_charge: 0, radius: 0.680, label: C, site: orth:    9.442  22.354  31.621, frac:    9.442  22.354  31.621, sof: 1.000, uncertainty: <zero handle>, atomic displacement parameters: <zero handle>
1420: element: H, formal_charge: 0, radius: 0.230, label: H, site: orth:    3.500   7.180   9.163, frac:    3.500   7.180   9.163, sof: 1.000, uncertainty: <zero handle>, atomic displacement parameters: <zero handle>
1421: element: H, formal_charge: 0, radius: 0.230, label: H, site: orth:    0.237   7.118  31.897, frac:    0.237   7.118  31.897, sof: 1.000, uncertainty: <zero handle>, atomic displacement parameters: <zero handle>
1422: element: H, formal_charge: 0, radius: 0.230, label: H, site: orth:    3.509  21.716   9.163, frac:    3.509  21.716   9.163, sof: 1.000, uncertainty: <zero handle>, atomic displacement parameters: <zero handle>
1423: element: H, formal_charge: 0, radius: 0.230, label: H, site: orth:    0.247  21.654  31.897, frac:    0.247  21.654  31.897, sof: 1.000, uncertainty: <zero handle>, atomic displacement parameters: <zero handle>
1424: element: H, formal_charge: 0, radius: 0.230, label: H, site: orth:   -6.477   7.180   9.163, frac:   -6.477   7.180   9.163, sof: 1.000, uncertainty: <zero handle>, atomic displacement parameters: <zero handle>
1425: element: H, formal_charge: 0, radius: 0.230, label: H, site: orth:   -9.739   7.118  31.897, frac:   -9.739   7.118  31.897, sof: 1.000, uncertainty: <zero handle>, atomic displacement parameters: <zero handle>
1426: element: H, formal_charge: 0, radius: 0.230, label: H, site: orth:   -6.467  21.716   9.163, frac:   -6.467  21.716   9.163, sof: 1.000, uncertainty: <zero handle>, atomic displacement parameters: <zero handle>
1427: element: H, formal_charge: 0, radius: 0.230, label: H, site: orth:   -9.729  21.654  31.897, frac:   -9.729  21.654  31.897, sof: 1.000, uncertainty: <zero handle>, atomic displacement parameters: <zero handle>
1428: element: H, formal_charge: 0, radius: 0.230, label: H, site: orth:   13.476   7.180   9.163, frac:   13.476   7.180   9.163, sof: 1.000, uncertainty: <zero handle>, atomic displacement parameters: <zero handle>
1429: element: H, formal_charge: 0, radius: 0.230, label: H, site: orth:   10.213   7.118  31.897, frac:   10.213   7.118  31.897, sof: 1.000, uncertainty: <zero handle>, atomic displacement parameters: <zero handle>
1430: element: H, formal_charge: 0, radius: 0.230, label: H, site: orth:   13.486  21.716   9.163, frac:   13.486  21.716   9.163, sof: 1.000, uncertainty: <zero handle>, atomic displacement parameters: <zero handle>
1431: element: H, formal_charge: 0, radius: 0.230, label: H, site: orth:   10.223  21.654  31.897, frac:   10.223  21.654  31.897, sof: 1.000, uncertainty: <zero handle>, atomic displacement parameters: <zero handle>
1432: element: C, formal_charge: 0, radius: 0.680, label: C, site: orth:    6.981   8.639   9.235, frac:    6.981   8.639   9.235, sof: 1.000, uncertainty: <zero handle>, atomic displacement parameters: <zero handle>
1433: element: C, formal_charge: 0, radius: 0.680, label: C, site: orth:    3.718   8.578  31.969, frac:    3.718   8.578  31.969, sof: 1.000, uncertainty: <zero handle>, atomic displacement parameters: <zero handle>
1434: element: C, formal_charge: 0, radius: 0.680, label: C, site: orth:    6.991  23.175   9.235, frac:    6.991  23.175   9.235, sof: 1.000, uncertainty: <zero handle>, atomic displacement parameters: <zero handle>
1435: element: C, formal_charge: 0, radius: 0.680, label: C, site: orth:    3.728  23.113  31.969, frac:    3.728  23.113  31.969, sof: 1.000, uncertainty: <zero handle>, atomic displacement parameters: <zero handle>
1436: element: C, formal_charge: 0, radius: 0.680, label: C, site: orth:   -2.995   8.639   9.235, frac:   -2.995   8.639   9.235, sof: 1.000, uncertainty: <zero handle>, atomic displacement parameters: <zero handle>
1437: element: C, formal_charge: 0, radius: 0.680, label: C, site: orth:   -6.258   8.578  31.969, frac:   -6.258   8.578  31.969, sof: 1.000, uncertainty: <zero handle>, atomic displacement parameters: <zero handle>
1438: element: C, formal_charge: 0, radius: 0.680, label: C, site: orth:   -2.986  23.175   9.235, frac:   -2.986  23.175   9.235, sof: 1.000, uncertainty: <zero handle>, atomic displacement parameters: <zero handle>
1439: element: C, formal_charge: 0, radius: 0.680, label: C, site: orth:   -6.248  23.113  31.969, frac:   -6.248  23.113  31.969, sof: 1.000, uncertainty: <zero handle>, atomic displacement parameters: <zero handle>
1440: element: C, formal_charge: 0, radius: 0.680, label: C, site: orth:   16.957   8.639   9.235, frac:   16.957   8.639   9.235, sof: 1.000, uncertainty: <zero handle>, atomic displacement parameters: <zero handle>
1441: element: C, formal_charge: 0, radius: 0.680, label: C, site: orth:   13.694   8.578  31.969, frac:   13.694   8.578  31.969, sof: 1.000, uncertainty: <zero handle>, atomic displacement parameters: <zero handle>
1442: element: C, formal_charge: 0, radius: 0.680, label: C, site: orth:   16.967  23.175   9.235, frac:   16.967  23.175   9.235, sof: 1.000, uncertainty: <zero handle>, atomic displacement parameters: <zero handle>
1443: element: C, formal_charge: 0, radius: 0.680, label: C, site: orth:   13.704  23.113  31.969, frac:   13.704  23.113  31.969, sof: 1.000, uncertainty: <zero handle>, atomic displacement parameters: <zero handle>
1444: element: C, formal_charge: 0, radius: 0.680, label: C, site: orth:   -0.200   3.667   9.153, frac:   -0.200   3.667   9.153, sof: 1.000, uncertainty: <zero handle>, atomic displacement parameters: <zero handle>
1445: element: C, formal_charge: 0, radius: 0.680, label: C, site: orth:   -3.462   3.606  31.886, frac:   -3.462   3.606  31.886, sof: 1.000, uncertainty: <zero handle>, atomic displacement parameters: <zero handle>
1446: element: C, formal_charge: 0, radius: 0.680, label: C, site: orth:   -0.190  18.203   9.153, frac:   -0.190  18.203   9.153, sof: 1.000, uncertainty: <zero handle>, atomic displacement parameters: <zero handle>
1447: element: C, formal_charge: 0, radius: 0.680, label: C, site: orth:   -3.452  18.141  31.886, frac:   -3.452  18.141  31.886, sof: 1.000, uncertainty: <zero handle>, atomic displacement parameters: <zero handle>
1448: element: C, formal_charge: 0, radius: 0.680, label: C, site: orth:  -10.176   3.667   9.153, frac:  -10.176   3.667   9.153, sof: 1.000, uncertainty: <zero handle>, atomic displacement parameters: <zero handle>
1449: element: C, formal_charge: 0, radius: 0.680, label: C, site: orth:  -13.439   3.606  31.886, frac:  -13.439   3.606  31.886, sof: 1.000, uncertainty: <zero handle>, atomic displacement parameters: <zero handle>
1450: element: C, formal_charge: 0, radius: 0.680, label: C, site: orth:  -10.166  18.203   9.153, frac:  -10.166  18.203   9.153, sof: 1.000, uncertainty: <zero handle>, atomic displacement parameters: <zero handle>
1451: element: C, formal_charge: 0, radius: 0.680, label: C, site: orth:  -13.429  18.141  31.886, frac:  -13.429  18.141  31.886, sof: 1.000, uncertainty: <zero handle>, atomic displacement parameters: <zero handle>
1452: element: C, formal_charge: 0, radius: 0.680, label: C, site: orth:    9.776   3.667   9.153, frac:    9.776   3.667   9.153, sof: 1.000, uncertainty: <zero handle>, atomic displacement parameters: <zero handle>
1453: element: C, formal_charge: 0, radius: 0.680, label: C, site: orth:    6.514   3.606  31.886, frac:    6.514   3.606  31.886, sof: 1.000, uncertainty: <zero handle>, atomic displacement parameters: <zero handle>
1454: element: C, formal_charge: 0, radius: 0.680, label: C, site: orth:    9.786  18.203   9.153, frac:    9.786  18.203   9.153, sof: 1.000, uncertainty: <zero handle>, atomic displacement parameters: <zero handle>
1455: element: C, formal_charge: 0, radius: 0.680, label: C, site: orth:    6.524  18.141  31.886, frac:    6.524  18.141  31.886, sof: 1.000, uncertainty: <zero handle>, atomic displacement parameters: <zero handle>
1456: element: H, formal_charge: 0, radius: 0.230, label: H, site: orth:   -0.582   2.650   9.236, frac:   -0.582   2.650   9.236, sof: 1.000, uncertainty: <zero handle>, atomic displacement parameters: <zero handle>
1457: element: H, formal_charge: 0, radius: 0.230, label: H, site: orth:   -3.845   2.588  31.969, frac:   -3.845   2.588  31.969, sof: 1.000, uncertainty: <zero handle>, atomic displacement parameters: <zero handle>
1458: element: H, formal_charge: 0, radius: 0.230, label: H, site: orth:   -0.572  17.186   9.236, frac:   -0.572  17.186   9.236, sof: 1.000, uncertainty: <zero handle>, atomic displacement parameters: <zero handle>
1459: element: H, formal_charge: 0, radius: 0.230, label: H, site: orth:   -3.835  17.124  31.969, frac:   -3.835  17.124  31.969, sof: 1.000, uncertainty: <zero handle>, atomic displacement parameters: <zero handle>
1460: element: H, formal_charge: 0, radius: 0.230, label: H, site: orth:  -10.558   2.650   9.236, frac:  -10.558   2.650   9.236, sof: 1.000, uncertainty: <zero handle>, atomic displacement parameters: <zero handle>
1461: element: H, formal_charge: 0, radius: 0.230, label: H, site: orth:  -13.821   2.588  31.969, frac:  -13.821   2.588  31.969, sof: 1.000, uncertainty: <zero handle>, atomic displacement parameters: <zero handle>
1462: element: H, formal_charge: 0, radius: 0.230, label: H, site: orth:  -10.549  17.186   9.236, frac:  -10.549  17.186   9.236, sof: 1.000, uncertainty: <zero handle>, atomic displacement parameters: <zero handle>
1463: element: H, formal_charge: 0, radius: 0.230, label: H, site: orth:  -13.811  17.124  31.969, frac:  -13.811  17.124  31.969, sof: 1.000, uncertainty: <zero handle>, atomic displacement parameters: <zero handle>
1464: element: H, formal_charge: 0, radius: 0.230, label: H, site: orth:    9.394   2.650   9.236, frac:    9.394   2.650   9.236, sof: 1.000, uncertainty: <zero handle>, atomic displacement parameters: <zero handle>
1465: element: H, formal_charge: 0, radius: 0.230, label: H, site: orth:    6.131   2.588  31.969, frac:    6.131   2.588  31.969, sof: 1.000, uncertainty: <zero handle>, atomic displacement parameters: <zero handle>
1466: element: H, formal_charge: 0, radius: 0.230, label: H, site: orth:    9.404  17.186   9.236, frac:    9.404  17.186   9.236, sof: 1.000, uncertainty: <zero handle>, atomic displacement parameters: <zero handle>
1467: element: H, formal_charge: 0, radius: 0.230, label: H, site: orth:    6.141  17.124  31.969, frac:    6.141  17.124  31.969, sof: 1.000, uncertainty: <zero handle>, atomic displacement parameters: <zero handle>
1468: element: C, formal_charge: 0, radius: 0.680, label: C, site: orth:    7.322   6.558  10.692, frac:    7.322   6.558  10.692, sof: 1.000, uncertainty: <zero handle>, atomic displacement parameters: <zero handle>
1469: element: C, formal_charge: 0, radius: 0.680, label: C, site: orth:    4.060   6.496  33.425, frac:    4.060   6.496  33.425, sof: 1.000, uncertainty: <zero handle>, atomic displacement parameters: <zero handle>
1470: element: C, formal_charge: 0, radius: 0.680, label: C, site: orth:    7.332  21.093  10.692, frac:    7.332  21.093  10.692, sof: 1.000, uncertainty: <zero handle>, atomic displacement parameters: <zero handle>
1471: element: C, formal_charge: 0, radius: 0.680, label: C, site: orth:    4.070  21.031  33.425, frac:    4.070  21.031  33.425, sof: 1.000, uncertainty: <zero handle>, atomic displacement parameters: <zero handle>
1472: element: C, formal_charge: 0, radius: 0.680, label: C, site: orth:   -2.654   6.558  10.692, frac:   -2.654   6.558  10.692, sof: 1.000, uncertainty: <zero handle>, atomic displacement parameters: <zero handle>
1473: element: C, formal_charge: 0, radius: 0.680, label: C, site: orth:   -5.916   6.496  33.425, frac:   -5.916   6.496  33.425, sof: 1.000, uncertainty: <zero handle>, atomic displacement parameters: <zero handle>
1474: element: C, formal_charge: 0, radius: 0.680, label: C, site: orth:   -2.644  21.093  10.692, frac:   -2.644  21.093  10.692, sof: 1.000, uncertainty: <zero handle>, atomic displacement parameters: <zero handle>
1475: element: C, formal_charge: 0, radius: 0.680, label: C, site: orth:   -5.906  21.031  33.425, frac:   -5.906  21.031  33.425, sof: 1.000, uncertainty: <zero handle>, atomic displacement parameters: <zero handle>
1476: element: C, formal_charge: 0, radius: 0.680, label: C, site: orth:   17.299   6.558  10.692, frac:   17.299   6.558  10.692, sof: 1.000, uncertainty: <zero handle>, atomic displacement parameters: <zero handle>
1477: element: C, formal_charge: 0, radius: 0.680, label: C, site: orth:   14.036   6.496  33.425, frac:   14.036   6.496  33.425, sof: 1.000, uncertainty: <zero handle>, atomic displacement parameters: <zero handle>
1478: element: C, formal_charge: 0, radius: 0.680, label: C, site: orth:   17.309  21.093  10.692, frac:   17.309  21.093  10.692, sof: 1.000, uncertainty: <zero handle>, atomic displacement parameters: <zero handle>
1479: element: C, formal_charge: 0, radius: 0.680, label: C, site: orth:   14.046  21.031  33.425, frac:   14.046  21.031  33.425, sof: 1.000, uncertainty: <zero handle>, atomic displacement parameters: <zero handle>
1480: element: C, formal_charge: 0, radius: 0.680, label: C, site: orth:    7.993   5.989  11.783, frac:    7.993   5.989  11.783, sof: 1.000, uncertainty: <zero handle>, atomic displacement parameters: <zero handle>
1481: element: C, formal_charge: 0, radius: 0.680, label: C, site: orth:    4.731   5.928  34.516, frac:    4.731   5.928  34.516, sof: 1.000, uncertainty: <zero handle>, atomic displacement parameters: <zero handle>
1482: element: C, formal_charge: 0, radius: 0.680, label: C, site: orth:    8.003  20.525  11.783, frac:    8.003  20.525  11.783, sof: 1.000, uncertainty: <zero handle>, atomic displacement parameters: <zero handle>
1483: element: C, formal_charge: 0, radius: 0.680, label: C, site: orth:    4.741  20.463  34.516, frac:    4.741  20.463  34.516, sof: 1.000, uncertainty: <zero handle>, atomic displacement parameters: <zero handle>
1484: element: C, formal_charge: 0, radius: 0.680, label: C, site: orth:   -1.983   5.989  11.783, frac:   -1.983   5.989  11.783, sof: 1.000, uncertainty: <zero handle>, atomic displacement parameters: <zero handle>
1485: element: C, formal_charge: 0, radius: 0.680, label: C, site: orth:   -5.246   5.928  34.516, frac:   -5.246   5.928  34.516, sof: 1.000, uncertainty: <zero handle>, atomic displacement parameters: <zero handle>
1486: element: C, formal_charge: 0, radius: 0.680, label: C, site: orth:   -1.973  20.525  11.783, frac:   -1.973  20.525  11.783, sof: 1.000, uncertainty: <zero handle>, atomic displacement parameters: <zero handle>
1487: element: C, formal_charge: 0, radius: 0.680, label: C, site: orth:   -5.236  20.463  34.516, frac:   -5.236  20.463  34.516, sof: 1.000, uncertainty: <zero handle>, atomic displacement parameters: <zero handle>
1488: element: C, formal_charge: 0, radius: 0.680, label: C, site: orth:   17.970   5.989  11.783, frac:   17.970   5.989  11.783, sof: 1.000, uncertainty: <zero handle>, atomic displacement parameters: <zero handle>
1489: element: C, formal_charge: 0, radius: 0.680, label: C, site: orth:   14.707   5.928  34.516, frac:   14.707   5.928  34.516, sof: 1.000, uncertainty: <zero handle>, atomic displacement parameters: <zero handle>
1490: element: C, formal_charge: 0, radius: 0.680, label: C, site: orth:   17.979  20.525  11.783, frac:   17.979  20.525  11.783, sof: 1.000, uncertainty: <zero handle>, atomic displacement parameters: <zero handle>
1491: element: C, formal_charge: 0, radius: 0.680, label: C, site: orth:   14.717  20.463  34.516, frac:   14.717  20.463  34.516, sof: 1.000, uncertainty: <zero handle>, atomic displacement parameters: <zero handle>
1492: element: H, formal_charge: 0, radius: 0.230, label: H, site: orth:    7.747   4.973  12.090, frac:    7.747   4.973  12.090, sof: 1.000, uncertainty: <zero handle>, atomic displacement parameters: <zero handle>
1493: element: H, formal_charge: 0, radius: 0.230, label: H, site: orth:    4.484   4.911  34.824, frac:    4.484   4.911  34.824, sof: 1.000, uncertainty: <zero handle>, atomic displacement parameters: <zero handle>
1494: element: H, formal_charge: 0, radius: 0.230, label: H, site: orth:    7.757  19.509  12.090, frac:    7.757  19.509  12.090, sof: 1.000, uncertainty: <zero handle>, atomic displacement parameters: <zero handle>
1495: element: H, formal_charge: 0, radius: 0.230, label: H, site: orth:    4.494  19.447  34.824, frac:    4.494  19.447  34.824, sof: 1.000, uncertainty: <zero handle>, atomic displacement parameters: <zero handle>
1496: element: H, formal_charge: 0, radius: 0.230, label: H, site: orth:   -2.229   4.973  12.090, frac:   -2.229   4.973  12.090, sof: 1.000, uncertainty: <zero handle>, atomic displacement parameters: <zero handle>
1497: element: H, formal_charge: 0, radius: 0.230, label: H, site: orth:   -5.492   4.911  34.824, frac:   -5.492   4.911  34.824, sof: 1.000, uncertainty: <zero handle>, atomic displacement parameters: <zero handle>
1498: element: H, formal_charge: 0, radius: 0.230, label: H, site: orth:   -2.219  19.509  12.090, frac:   -2.219  19.509  12.090, sof: 1.000, uncertainty: <zero handle>, atomic displacement parameters: <zero handle>
1499: element: H, formal_charge: 0, radius: 0.230, label: H, site: orth:   -5.482  19.447  34.824, frac:   -5.482  19.447  34.824, sof: 1.000, uncertainty: <zero handle>, atomic displacement parameters: <zero handle>
1500: element: H, formal_charge: 0, radius: 0.230, label: H, site: orth:   17.723   4.973  12.090, frac:   17.723   4.973  12.090, sof: 1.000, uncertainty: <zero handle>, atomic displacement parameters: <zero handle>
1501: element: H, formal_charge: 0, radius: 0.230, label: H, site: orth:   14.461   4.911  34.824, frac:   14.461   4.911  34.824, sof: 1.000, uncertainty: <zero handle>, atomic displacement parameters: <zero handle>
1502: element: H, formal_charge: 0, radius: 0.230, label: H, site: orth:   17.733  19.509  12.090, frac:   17.733  19.509  12.090, sof: 1.000, uncertainty: <zero handle>, atomic displacement parameters: <zero handle>
1503: element: H, formal_charge: 0, radius: 0.230, label: H, site: orth:   14.470  19.447  34.824, frac:   14.470  19.447  34.824, sof: 1.000, uncertainty: <zero handle>, atomic displacement parameters: <zero handle>
1504: element: C, formal_charge: 0, radius: 0.680, label: C, site: orth:   -0.403   4.394   7.975, frac:   -0.403   4.394   7.975, sof: 1.000, uncertainty: <zero handle>, atomic displacement parameters: <zero handle>
1505: element: C, formal_charge: 0, radius: 0.680, label: C, site: orth:   -3.665   4.332  30.708, frac:   -3.665   4.332  30.708, sof: 1.000, uncertainty: <zero handle>, atomic displacement parameters: <zero handle>
1506: element: C, formal_charge: 0, radius: 0.680, label: C, site: orth:   -0.393  18.929   7.975, frac:   -0.393  18.929   7.975, sof: 1.000, uncertainty: <zero handle>, atomic displacement parameters: <zero handle>
1507: element: C, formal_charge: 0, radius: 0.680, label: C, site: orth:   -3.655  18.868  30.708, frac:   -3.655  18.868  30.708, sof: 1.000, uncertainty: <zero handle>, atomic displacement parameters: <zero handle>
1508: element: C, formal_charge: 0, radius: 0.680, label: C, site: orth:  -10.379   4.394   7.975, frac:  -10.379   4.394   7.975, sof: 1.000, uncertainty: <zero handle>, atomic displacement parameters: <zero handle>
1509: element: C, formal_charge: 0, radius: 0.680, label: C, site: orth:  -13.642   4.332  30.708, frac:  -13.642   4.332  30.708, sof: 1.000, uncertainty: <zero handle>, atomic displacement parameters: <zero handle>
1510: element: C, formal_charge: 0, radius: 0.680, label: C, site: orth:  -10.369  18.929   7.975, frac:  -10.369  18.929   7.975, sof: 1.000, uncertainty: <zero handle>, atomic displacement parameters: <zero handle>
1511: element: C, formal_charge: 0, radius: 0.680, label: C, site: orth:  -13.632  18.868  30.708, frac:  -13.632  18.868  30.708, sof: 1.000, uncertainty: <zero handle>, atomic displacement parameters: <zero handle>
1512: element: C, formal_charge: 0, radius: 0.680, label: C, site: orth:    9.573   4.394   7.975, frac:    9.573   4.394   7.975, sof: 1.000, uncertainty: <zero handle>, atomic displacement parameters: <zero handle>
1513: element: C, formal_charge: 0, radius: 0.680, label: C, site: orth:    6.311   4.332  30.708, frac:    6.311   4.332  30.708, sof: 1.000, uncertainty: <zero handle>, atomic displacement parameters: <zero handle>
1514: element: C, formal_charge: 0, radius: 0.680, label: C, site: orth:    9.583  18.929   7.975, frac:    9.583  18.929   7.975, sof: 1.000, uncertainty: <zero handle>, atomic displacement parameters: <zero handle>
1515: element: C, formal_charge: 0, radius: 0.680, label: C, site: orth:    6.321  18.868  30.708, frac:    6.321  18.868  30.708, sof: 1.000, uncertainty: <zero handle>, atomic displacement parameters: <zero handle>
1516: element: C, formal_charge: 0, radius: 0.680, label: C, site: orth:    1.642   9.682   8.273, frac:    1.642   9.682   8.273, sof: 1.000, uncertainty: <zero handle>, atomic displacement parameters: <zero handle>
1517: element: C, formal_charge: 0, radius: 0.680, label: C, site: orth:   -1.621   9.620  31.007, frac:   -1.621   9.620  31.007, sof: 1.000, uncertainty: <zero handle>, atomic displacement parameters: <zero handle>
1518: element: C, formal_charge: 0, radius: 0.680, label: C, site: orth:    1.652  24.217   8.273, frac:    1.652  24.217   8.273, sof: 1.000, uncertainty: <zero handle>, atomic displacement parameters: <zero handle>
1519: element: C, formal_charge: 0, radius: 0.680, label: C, site: orth:   -1.611  24.156  31.007, frac:   -1.611  24.156  31.007, sof: 1.000, uncertainty: <zero handle>, atomic displacement parameters: <zero handle>
1520: element: C, formal_charge: 0, radius: 0.680, label: C, site: orth:   -8.335   9.682   8.273, frac:   -8.335   9.682   8.273, sof: 1.000, uncertainty: <zero handle>, atomic displacement parameters: <zero handle>
1521: element: C, formal_charge: 0, radius: 0.680, label: C, site: orth:  -11.597   9.620  31.007, frac:  -11.597   9.620  31.007, sof: 1.000, uncertainty: <zero handle>, atomic displacement parameters: <zero handle>
1522: element: C, formal_charge: 0, radius: 0.680, label: C, site: orth:   -8.325  24.217   8.273, frac:   -8.325  24.217   8.273, sof: 1.000, uncertainty: <zero handle>, atomic displacement parameters: <zero handle>
1523: element: C, formal_charge: 0, radius: 0.680, label: C, site: orth:  -11.587  24.156  31.007, frac:  -11.587  24.156  31.007, sof: 1.000, uncertainty: <zero handle>, atomic displacement parameters: <zero handle>
1524: element: C, formal_charge: 0, radius: 0.680, label: C, site: orth:   11.618   9.682   8.273, frac:   11.618   9.682   8.273, sof: 1.000, uncertainty: <zero handle>, atomic displacement parameters: <zero handle>
1525: element: C, formal_charge: 0, radius: 0.680, label: C, site: orth:    8.355   9.620  31.007, frac:    8.355   9.620  31.007, sof: 1.000, uncertainty: <zero handle>, atomic displacement parameters: <zero handle>
1526: element: C, formal_charge: 0, radius: 0.680, label: C, site: orth:   11.628  24.217   8.273, frac:   11.628  24.217   8.273, sof: 1.000, uncertainty: <zero handle>, atomic displacement parameters: <zero handle>
1527: element: C, formal_charge: 0, radius: 0.680, label: C, site: orth:    8.365  24.156  31.007, frac:    8.365  24.156  31.007, sof: 1.000, uncertainty: <zero handle>, atomic displacement parameters: <zero handle>
1528: element: H, formal_charge: 0, radius: 0.230, label: H, site: orth:    1.513  10.733   8.043, frac:    1.513  10.733   8.043, sof: 1.000, uncertainty: <zero handle>, atomic displacement parameters: <zero handle>
1529: element: H, formal_charge: 0, radius: 0.230, label: H, site: orth:   -1.750  10.671  30.776, frac:   -1.750  10.671  30.776, sof: 1.000, uncertainty: <zero handle>, atomic displacement parameters: <zero handle>
1530: element: H, formal_charge: 0, radius: 0.230, label: H, site: orth:    1.523  25.268   8.043, frac:    1.523  25.268   8.043, sof: 1.000, uncertainty: <zero handle>, atomic displacement parameters: <zero handle>
1531: element: H, formal_charge: 0, radius: 0.230, label: H, site: orth:   -1.740  25.207  30.776, frac:   -1.740  25.207  30.776, sof: 1.000, uncertainty: <zero handle>, atomic displacement parameters: <zero handle>
1532: element: H, formal_charge: 0, radius: 0.230, label: H, site: orth:   -8.463  10.733   8.043, frac:   -8.463  10.733   8.043, sof: 1.000, uncertainty: <zero handle>, atomic displacement parameters: <zero handle>
1533: element: H, formal_charge: 0, radius: 0.230, label: H, site: orth:  -11.726  10.671  30.776, frac:  -11.726  10.671  30.776, sof: 1.000, uncertainty: <zero handle>, atomic displacement parameters: <zero handle>
1534: element: H, formal_charge: 0, radius: 0.230, label: H, site: orth:   -8.453  25.268   8.043, frac:   -8.453  25.268   8.043, sof: 1.000, uncertainty: <zero handle>, atomic displacement parameters: <zero handle>
1535: element: H, formal_charge: 0, radius: 0.230, label: H, site: orth:  -11.716  25.207  30.776, frac:  -11.716  25.207  30.776, sof: 1.000, uncertainty: <zero handle>, atomic displacement parameters: <zero handle>
1536: element: H, formal_charge: 0, radius: 0.230, label: H, site: orth:   11.489  10.733   8.043, frac:   11.489  10.733   8.043, sof: 1.000, uncertainty: <zero handle>, atomic displacement parameters: <zero handle>
1537: element: H, formal_charge: 0, radius: 0.230, label: H, site: orth:    8.227  10.671  30.776, frac:    8.227  10.671  30.776, sof: 1.000, uncertainty: <zero handle>, atomic displacement parameters: <zero handle>
1538: element: H, formal_charge: 0, radius: 0.230, label: H, site: orth:   11.499  25.268   8.043, frac:   11.499  25.268   8.043, sof: 1.000, uncertainty: <zero handle>, atomic displacement parameters: <zero handle>
1539: element: H, formal_charge: 0, radius: 0.230, label: H, site: orth:    8.237  25.207  30.776, frac:    8.237  25.207  30.776, sof: 1.000, uncertainty: <zero handle>, atomic displacement parameters: <zero handle>
1540: element: C, formal_charge: 0, radius: 0.680, label: C, site: orth:    0.115   5.682   7.828, frac:    0.115   5.682   7.828, sof: 1.000, uncertainty: <zero handle>, atomic displacement parameters: <zero handle>
1541: element: C, formal_charge: 0, radius: 0.680, label: C, site: orth:   -3.147   5.621  30.561, frac:   -3.147   5.621  30.561, sof: 1.000, uncertainty: <zero handle>, atomic displacement parameters: <zero handle>
1542: element: C, formal_charge: 0, radius: 0.680, label: C, site: orth:    0.125  20.218   7.828, frac:    0.125  20.218   7.828, sof: 1.000, uncertainty: <zero handle>, atomic displacement parameters: <zero handle>
1543: element: C, formal_charge: 0, radius: 0.680, label: C, site: orth:   -3.138  20.156  30.561, frac:   -3.138  20.156  30.561, sof: 1.000, uncertainty: <zero handle>, atomic displacement parameters: <zero handle>
1544: element: C, formal_charge: 0, radius: 0.680, label: C, site: orth:   -9.861   5.682   7.828, frac:   -9.861   5.682   7.828, sof: 1.000, uncertainty: <zero handle>, atomic displacement parameters: <zero handle>
1545: element: C, formal_charge: 0, radius: 0.680, label: C, site: orth:  -13.124   5.621  30.561, frac:  -13.124   5.621  30.561, sof: 1.000, uncertainty: <zero handle>, atomic displacement parameters: <zero handle>
1546: element: C, formal_charge: 0, radius: 0.680, label: C, site: orth:   -9.851  20.218   7.828, frac:   -9.851  20.218   7.828, sof: 1.000, uncertainty: <zero handle>, atomic displacement parameters: <zero handle>
1547: element: C, formal_charge: 0, radius: 0.680, label: C, site: orth:  -13.114  20.156  30.561, frac:  -13.114  20.156  30.561, sof: 1.000, uncertainty: <zero handle>, atomic displacement parameters: <zero handle>
1548: element: C, formal_charge: 0, radius: 0.680, label: C, site: orth:   10.091   5.682   7.828, frac:   10.091   5.682   7.828, sof: 1.000, uncertainty: <zero handle>, atomic displacement parameters: <zero handle>
1549: element: C, formal_charge: 0, radius: 0.680, label: C, site: orth:    6.829   5.621  30.561, frac:    6.829   5.621  30.561, sof: 1.000, uncertainty: <zero handle>, atomic displacement parameters: <zero handle>
1550: element: C, formal_charge: 0, radius: 0.680, label: C, site: orth:   10.101  20.218   7.828, frac:   10.101  20.218   7.828, sof: 1.000, uncertainty: <zero handle>, atomic displacement parameters: <zero handle>
1551: element: C, formal_charge: 0, radius: 0.680, label: C, site: orth:    6.839  20.156  30.561, frac:    6.839  20.156  30.561, sof: 1.000, uncertainty: <zero handle>, atomic displacement parameters: <zero handle>
1552: element: H, formal_charge: 0, radius: 0.230, label: H, site: orth:   -0.043   6.253   6.913, frac:   -0.043   6.253   6.913, sof: 1.000, uncertainty: <zero handle>, atomic displacement parameters: <zero handle>
1553: element: H, formal_charge: 0, radius: 0.230, label: H, site: orth:   -3.305   6.191  29.647, frac:   -3.305   6.191  29.647, sof: 1.000, uncertainty: <zero handle>, atomic displacement parameters: <zero handle>
1554: element: H, formal_charge: 0, radius: 0.230, label: H, site: orth:   -0.033  20.788   6.913, frac:   -0.033  20.788   6.913, sof: 1.000, uncertainty: <zero handle>, atomic displacement parameters: <zero handle>
1555: element: H, formal_charge: 0, radius: 0.230, label: H, site: orth:   -3.295  20.727  29.647, frac:   -3.295  20.727  29.647, sof: 1.000, uncertainty: <zero handle>, atomic displacement parameters: <zero handle>
1556: element: H, formal_charge: 0, radius: 0.230, label: H, site: orth:  -10.019   6.253   6.913, frac:  -10.019   6.253   6.913, sof: 1.000, uncertainty: <zero handle>, atomic displacement parameters: <zero handle>
1557: element: H, formal_charge: 0, radius: 0.230, label: H, site: orth:  -13.281   6.191  29.647, frac:  -13.281   6.191  29.647, sof: 1.000, uncertainty: <zero handle>, atomic displacement parameters: <zero handle>
1558: element: H, formal_charge: 0, radius: 0.230, label: H, site: orth:  -10.009  20.788   6.913, frac:  -10.009  20.788   6.913, sof: 1.000, uncertainty: <zero handle>, atomic displacement parameters: <zero handle>
1559: element: H, formal_charge: 0, radius: 0.230, label: H, site: orth:  -13.271  20.727  29.647, frac:  -13.271  20.727  29.647, sof: 1.000, uncertainty: <zero handle>, atomic displacement parameters: <zero handle>
1560: element: H, formal_charge: 0, radius: 0.230, label: H, site: orth:    9.934   6.253   6.913, frac:    9.934   6.253   6.913, sof: 1.000, uncertainty: <zero handle>, atomic displacement parameters: <zero handle>
1561: element: H, formal_charge: 0, radius: 0.230, label: H, site: orth:    6.671   6.191  29.647, frac:    6.671   6.191  29.647, sof: 1.000, uncertainty: <zero handle>, atomic displacement parameters: <zero handle>
1562: element: H, formal_charge: 0, radius: 0.230, label: H, site: orth:    9.944  20.788   6.913, frac:    9.944  20.788   6.913, sof: 1.000, uncertainty: <zero handle>, atomic displacement parameters: <zero handle>
1563: element: H, formal_charge: 0, radius: 0.230, label: H, site: orth:    6.681  20.727  29.647, frac:    6.681  20.727  29.647, sof: 1.000, uncertainty: <zero handle>, atomic displacement parameters: <zero handle>
1564: element: C, formal_charge: 0, radius: 0.680, label: C, site: orth:   -0.778   3.928   5.575, frac:   -0.778   3.928   5.575, sof: 1.000, uncertainty: <zero handle>, atomic displacement parameters: <zero handle>
1565: element: C, formal_charge: 0, radius: 0.680, label: C, site: orth:   -4.040   3.866  28.308, frac:   -4.040   3.866  28.308, sof: 1.000, uncertainty: <zero handle>, atomic displacement parameters: <zero handle>
1566: element: C, formal_charge: 0, radius: 0.680, label: C, site: orth:   -0.768  18.463   5.575, frac:   -0.768  18.463   5.575, sof: 1.000, uncertainty: <zero handle>, atomic displacement parameters: <zero handle>
1567: element: C, formal_charge: 0, radius: 0.680, label: C, site: orth:   -4.030  18.402  28.308, frac:   -4.030  18.402  28.308, sof: 1.000, uncertainty: <zero handle>, atomic displacement parameters: <zero handle>
1568: element: C, formal_charge: 0, radius: 0.680, label: C, site: orth:    9.199   3.928   5.575, frac:    9.199   3.928   5.575, sof: 1.000, uncertainty: <zero handle>, atomic displacement parameters: <zero handle>
1569: element: C, formal_charge: 0, radius: 0.680, label: C, site: orth:    5.936   3.866  28.308, frac:    5.936   3.866  28.308, sof: 1.000, uncertainty: <zero handle>, atomic displacement parameters: <zero handle>
1570: element: C, formal_charge: 0, radius: 0.680, label: C, site: orth:    9.209  18.463   5.575, frac:    9.209  18.463   5.575, sof: 1.000, uncertainty: <zero handle>, atomic displacement parameters: <zero handle>
1571: element: C, formal_charge: 0, radius: 0.680, label: C, site: orth:    5.946  18.402  28.308, frac:    5.946  18.402  28.308, sof: 1.000, uncertainty: <zero handle>, atomic displacement parameters: <zero handle>
1572: element: H, formal_charge: 0, radius: 0.230, label: H, site: orth:    0.059   4.509   5.207, frac:    0.059   4.509   5.207, sof: 1.000, uncertainty: <zero handle>, atomic displacement parameters: <zero handle>
1573: element: H, formal_charge: 0, radius: 0.230, label: H, site: orth:   -3.204   4.447  27.940, frac:   -3.204   4.447  27.940, sof: 1.000, uncertainty: <zero handle>, atomic displacement parameters: <zero handle>
1574: element: H, formal_charge: 0, radius: 0.230, label: H, site: orth:    0.069  19.045   5.207, frac:    0.069  19.045   5.207, sof: 1.000, uncertainty: <zero handle>, atomic displacement parameters: <zero handle>
1575: element: H, formal_charge: 0, radius: 0.230, label: H, site: orth:   -3.194  18.983  27.940, frac:   -3.194  18.983  27.940, sof: 1.000, uncertainty: <zero handle>, atomic displacement parameters: <zero handle>
1576: element: H, formal_charge: 0, radius: 0.230, label: H, site: orth:   10.035   4.509   5.207, frac:   10.035   4.509   5.207, sof: 1.000, uncertainty: <zero handle>, atomic displacement parameters: <zero handle>
1577: element: H, formal_charge: 0, radius: 0.230, label: H, site: orth:    6.772   4.447  27.940, frac:    6.772   4.447  27.940, sof: 1.000, uncertainty: <zero handle>, atomic displacement parameters: <zero handle>
1578: element: H, formal_charge: 0, radius: 0.230, label: H, site: orth:   10.045  19.045   5.207, frac:   10.045  19.045   5.207, sof: 1.000, uncertainty: <zero handle>, atomic displacement parameters: <zero handle>
1579: element: H, formal_charge: 0, radius: 0.230, label: H, site: orth:    6.782  18.983  27.940, frac:    6.782  18.983  27.940, sof: 1.000, uncertainty: <zero handle>, atomic displacement parameters: <zero handle>
1580: element: C, formal_charge: 0, radius: 0.680, label: C, site: orth:    0.523   4.246  10.194, frac:    0.523   4.246  10.194, sof: 1.000, uncertainty: <zero handle>, atomic displacement parameters: <zero handle>
1581: element: C, formal_charge: 0, radius: 0.680, label: C, site: orth:   -2.740   4.184  32.928, frac:   -2.740   4.184  32.928, sof: 1.000, uncertainty: <zero handle>, atomic displacement parameters: <zero handle>
1582: element: C, formal_charge: 0, radius: 0.680, label: C, site: orth:    0.532  18.781  10.194, frac:    0.532  18.781  10.194, sof: 1.000, uncertainty: <zero handle>, atomic displacement parameters: <zero handle>
1583: element: C, formal_charge: 0, radius: 0.680, label: C, site: orth:   -2.730  18.720  32.928, frac:   -2.730  18.720  32.928, sof: 1.000, uncertainty: <zero handle>, atomic displacement parameters: <zero handle>
1584: element: C, formal_charge: 0, radius: 0.680, label: C, site: orth:   -9.454   4.246  10.194, frac:   -9.454   4.246  10.194, sof: 1.000, uncertainty: <zero handle>, atomic displacement parameters: <zero handle>
1585: element: C, formal_charge: 0, radius: 0.680, label: C, site: orth:  -12.716   4.184  32.928, frac:  -12.716   4.184  32.928, sof: 1.000, uncertainty: <zero handle>, atomic displacement parameters: <zero handle>
1586: element: C, formal_charge: 0, radius: 0.680, label: C, site: orth:   -9.444  18.781  10.194, frac:   -9.444  18.781  10.194, sof: 1.000, uncertainty: <zero handle>, atomic displacement parameters: <zero handle>
1587: element: C, formal_charge: 0, radius: 0.680, label: C, site: orth:  -12.706  18.720  32.928, frac:  -12.706  18.720  32.928, sof: 1.000, uncertainty: <zero handle>, atomic displacement parameters: <zero handle>
1588: element: C, formal_charge: 0, radius: 0.680, label: C, site: orth:   10.499   4.246  10.194, frac:   10.499   4.246  10.194, sof: 1.000, uncertainty: <zero handle>, atomic displacement parameters: <zero handle>
1589: element: C, formal_charge: 0, radius: 0.680, label: C, site: orth:    7.236   4.184  32.928, frac:    7.236   4.184  32.928, sof: 1.000, uncertainty: <zero handle>, atomic displacement parameters: <zero handle>
1590: element: C, formal_charge: 0, radius: 0.680, label: C, site: orth:   10.509  18.781  10.194, frac:   10.509  18.781  10.194, sof: 1.000, uncertainty: <zero handle>, atomic displacement parameters: <zero handle>
1591: element: C, formal_charge: 0, radius: 0.680, label: C, site: orth:    7.246  18.720  32.928, frac:    7.246  18.720  32.928, sof: 1.000, uncertainty: <zero handle>, atomic displacement parameters: <zero handle>
1592: element: H, formal_charge: 0, radius: 0.230, label: H, site: orth:    0.686   3.702  11.124, frac:    0.686   3.702  11.124, sof: 1.000, uncertainty: <zero handle>, atomic displacement parameters: <zero handle>
1593: element: H, formal_charge: 0, radius: 0.230, label: H, site: orth:   -2.577   3.641  33.857, frac:   -2.577   3.641  33.857, sof: 1.000, uncertainty: <zero handle>, atomic displacement parameters: <zero handle>
1594: element: H, formal_charge: 0, radius: 0.230, label: H, site: orth:    0.696  18.238  11.124, frac:    0.696  18.238  11.124, sof: 1.000, uncertainty: <zero handle>, atomic displacement parameters: <zero handle>
1595: element: H, formal_charge: 0, radius: 0.230, label: H, site: orth:   -2.567  18.176  33.857, frac:   -2.567  18.176  33.857, sof: 1.000, uncertainty: <zero handle>, atomic displacement parameters: <zero handle>
1596: element: H, formal_charge: 0, radius: 0.230, label: H, site: orth:   -9.290   3.702  11.124, frac:   -9.290   3.702  11.124, sof: 1.000, uncertainty: <zero handle>, atomic displacement parameters: <zero handle>
1597: element: H, formal_charge: 0, radius: 0.230, label: H, site: orth:  -12.553   3.641  33.857, frac:  -12.553   3.641  33.857, sof: 1.000, uncertainty: <zero handle>, atomic displacement parameters: <zero handle>
1598: element: H, formal_charge: 0, radius: 0.230, label: H, site: orth:   -9.280  18.238  11.124, frac:   -9.280  18.238  11.124, sof: 1.000, uncertainty: <zero handle>, atomic displacement parameters: <zero handle>
1599: element: H, formal_charge: 0, radius: 0.230, label: H, site: orth:  -12.543  18.176  33.857, frac:  -12.543  18.176  33.857, sof: 1.000, uncertainty: <zero handle>, atomic displacement parameters: <zero handle>
1600: element: H, formal_charge: 0, radius: 0.230, label: H, site: orth:   10.662   3.702  11.124, frac:   10.662   3.702  11.124, sof: 1.000, uncertainty: <zero handle>, atomic displacement parameters: <zero handle>
1601: element: H, formal_charge: 0, radius: 0.230, label: H, site: orth:    7.399   3.641  33.857, frac:    7.399   3.641  33.857, sof: 1.000, uncertainty: <zero handle>, atomic displacement parameters: <zero handle>
1602: element: H, formal_charge: 0, radius: 0.230, label: H, site: orth:   10.672  18.238  11.124, frac:   10.672  18.238  11.124, sof: 1.000, uncertainty: <zero handle>, atomic displacement parameters: <zero handle>
1603: element: H, formal_charge: 0, radius: 0.230, label: H, site: orth:    7.409  18.176  33.857, frac:    7.409  18.176  33.857, sof: 1.000, uncertainty: <zero handle>, atomic displacement parameters: <zero handle>
1604: element: C, formal_charge: 0, radius: 0.680, label: C, site: orth:    0.857   6.230   8.877, frac:    0.857   6.230   8.877, sof: 1.000, uncertainty: <zero handle>, atomic displacement parameters: <zero handle>
1605: element: C, formal_charge: 0, radius: 0.680, label: C, site: orth:   -2.405   6.168  31.610, frac:   -2.405   6.168  31.610, sof: 1.000, uncertainty: <zero handle>, atomic displacement parameters: <zero handle>
1606: element: C, formal_charge: 0, radius: 0.680, label: C, site: orth:    0.867  20.765   8.877, frac:    0.867  20.765   8.877, sof: 1.000, uncertainty: <zero handle>, atomic displacement parameters: <zero handle>
1607: element: C, formal_charge: 0, radius: 0.680, label: C, site: orth:   -2.395  20.703  31.610, frac:   -2.395  20.703  31.610, sof: 1.000, uncertainty: <zero handle>, atomic displacement parameters: <zero handle>
1608: element: C, formal_charge: 0, radius: 0.680, label: C, site: orth:   -9.119   6.230   8.877, frac:   -9.119   6.230   8.877, sof: 1.000, uncertainty: <zero handle>, atomic displacement parameters: <zero handle>
1609: element: C, formal_charge: 0, radius: 0.680, label: C, site: orth:  -12.381   6.168  31.610, frac:  -12.381   6.168  31.610, sof: 1.000, uncertainty: <zero handle>, atomic displacement parameters: <zero handle>
1610: element: C, formal_charge: 0, radius: 0.680, label: C, site: orth:   -9.109  20.765   8.877, frac:   -9.109  20.765   8.877, sof: 1.000, uncertainty: <zero handle>, atomic displacement parameters: <zero handle>
1611: element: C, formal_charge: 0, radius: 0.680, label: C, site: orth:  -12.372  20.703  31.610, frac:  -12.372  20.703  31.610, sof: 1.000, uncertainty: <zero handle>, atomic displacement parameters: <zero handle>
1612: element: C, formal_charge: 0, radius: 0.680, label: C, site: orth:   10.834   6.230   8.877, frac:   10.834   6.230   8.877, sof: 1.000, uncertainty: <zero handle>, atomic displacement parameters: <zero handle>
1613: element: C, formal_charge: 0, radius: 0.680, label: C, site: orth:    7.571   6.168  31.610, frac:    7.571   6.168  31.610, sof: 1.000, uncertainty: <zero handle>, atomic displacement parameters: <zero handle>
1614: element: C, formal_charge: 0, radius: 0.680, label: C, site: orth:   10.844  20.765   8.877, frac:   10.844  20.765   8.877, sof: 1.000, uncertainty: <zero handle>, atomic displacement parameters: <zero handle>
1615: element: C, formal_charge: 0, radius: 0.680, label: C, site: orth:    7.581  20.703  31.610, frac:    7.581  20.703  31.610, sof: 1.000, uncertainty: <zero handle>, atomic displacement parameters: <zero handle>
1616: element: C, formal_charge: 0, radius: 0.680, label: C, site: orth:    1.062   5.526  10.062, frac:    1.062   5.526  10.062, sof: 1.000, uncertainty: <zero handle>, atomic displacement parameters: <zero handle>
1617: element: C, formal_charge: 0, radius: 0.680, label: C, site: orth:   -2.201   5.464  32.796, frac:   -2.201   5.464  32.796, sof: 1.000, uncertainty: <zero handle>, atomic displacement parameters: <zero handle>
1618: element: C, formal_charge: 0, radius: 0.680, label: C, site: orth:    1.072  20.062  10.062, frac:    1.072  20.062  10.062, sof: 1.000, uncertainty: <zero handle>, atomic displacement parameters: <zero handle>
1619: element: C, formal_charge: 0, radius: 0.680, label: C, site: orth:   -2.191  20.000  32.796, frac:   -2.191  20.000  32.796, sof: 1.000, uncertainty: <zero handle>, atomic displacement parameters: <zero handle>
1620: element: C, formal_charge: 0, radius: 0.680, label: C, site: orth:   -8.914   5.526  10.062, frac:   -8.914   5.526  10.062, sof: 1.000, uncertainty: <zero handle>, atomic displacement parameters: <zero handle>
1621: element: C, formal_charge: 0, radius: 0.680, label: C, site: orth:  -12.177   5.464  32.796, frac:  -12.177   5.464  32.796, sof: 1.000, uncertainty: <zero handle>, atomic displacement parameters: <zero handle>
1622: element: C, formal_charge: 0, radius: 0.680, label: C, site: orth:   -8.904  20.062  10.062, frac:   -8.904  20.062  10.062, sof: 1.000, uncertainty: <zero handle>, atomic displacement parameters: <zero handle>
1623: element: C, formal_charge: 0, radius: 0.680, label: C, site: orth:  -12.167  20.000  32.796, frac:  -12.167  20.000  32.796, sof: 1.000, uncertainty: <zero handle>, atomic displacement parameters: <zero handle>
1624: element: C, formal_charge: 0, radius: 0.680, label: C, site: orth:   11.038   5.526  10.062, frac:   11.038   5.526  10.062, sof: 1.000, uncertainty: <zero handle>, atomic displacement parameters: <zero handle>
1625: element: C, formal_charge: 0, radius: 0.680, label: C, site: orth:    7.776   5.464  32.796, frac:    7.776   5.464  32.796, sof: 1.000, uncertainty: <zero handle>, atomic displacement parameters: <zero handle>
1626: element: C, formal_charge: 0, radius: 0.680, label: C, site: orth:   11.048  20.062  10.062, frac:   11.048  20.062  10.062, sof: 1.000, uncertainty: <zero handle>, atomic displacement parameters: <zero handle>
1627: element: C, formal_charge: 0, radius: 0.680, label: C, site: orth:    7.786  20.000  32.796, frac:    7.786  20.000  32.796, sof: 1.000, uncertainty: <zero handle>, atomic displacement parameters: <zero handle>
1628: element: H, formal_charge: 0, radius: 0.230, label: H, site: orth:    1.600   5.978  10.894, frac:    1.600   5.978  10.894, sof: 1.000, uncertainty: <zero handle>, atomic displacement parameters: <zero handle>
1629: element: H, formal_charge: 0, radius: 0.230, label: H, site: orth:   -1.663   5.916  33.627, frac:   -1.663   5.916  33.627, sof: 1.000, uncertainty: <zero handle>, atomic displacement parameters: <zero handle>
1630: element: H, formal_charge: 0, radius: 0.230, label: H, site: orth:    1.610  20.514  10.894, frac:    1.610  20.514  10.894, sof: 1.000, uncertainty: <zero handle>, atomic displacement parameters: <zero handle>
1631: element: H, formal_charge: 0, radius: 0.230, label: H, site: orth:   -1.653  20.452  33.627, frac:   -1.653  20.452  33.627, sof: 1.000, uncertainty: <zero handle>, atomic displacement parameters: <zero handle>
1632: element: H, formal_charge: 0, radius: 0.230, label: H, site: orth:   -8.376   5.978  10.894, frac:   -8.376   5.978  10.894, sof: 1.000, uncertainty: <zero handle>, atomic displacement parameters: <zero handle>
1633: element: H, formal_charge: 0, radius: 0.230, label: H, site: orth:  -11.639   5.916  33.627, frac:  -11.639   5.916  33.627, sof: 1.000, uncertainty: <zero handle>, atomic displacement parameters: <zero handle>
1634: element: H, formal_charge: 0, radius: 0.230, label: H, site: orth:   -8.366  20.514  10.894, frac:   -8.366  20.514  10.894, sof: 1.000, uncertainty: <zero handle>, atomic displacement parameters: <zero handle>
1635: element: H, formal_charge: 0, radius: 0.230, label: H, site: orth:  -11.629  20.452  33.627, frac:  -11.629  20.452  33.627, sof: 1.000, uncertainty: <zero handle>, atomic displacement parameters: <zero handle>
1636: element: H, formal_charge: 0, radius: 0.230, label: H, site: orth:   11.576   5.978  10.894, frac:   11.576   5.978  10.894, sof: 1.000, uncertainty: <zero handle>, atomic displacement parameters: <zero handle>
1637: element: H, formal_charge: 0, radius: 0.230, label: H, site: orth:    8.313   5.916  33.627, frac:    8.313   5.916  33.627, sof: 1.000, uncertainty: <zero handle>, atomic displacement parameters: <zero handle>
1638: element: H, formal_charge: 0, radius: 0.230, label: H, site: orth:   11.586  20.514  10.894, frac:   11.586  20.514  10.894, sof: 1.000, uncertainty: <zero handle>, atomic displacement parameters: <zero handle>
1639: element: H, formal_charge: 0, radius: 0.230, label: H, site: orth:    8.323  20.452  33.627, frac:    8.323  20.452  33.627, sof: 1.000, uncertainty: <zero handle>, atomic displacement parameters: <zero handle>
1640: element: C, formal_charge: 0, radius: 0.680, label: C, site: orth:    3.559  13.454  10.392, frac:    3.559  13.454  10.392, sof: 1.000, uncertainty: <zero handle>, atomic displacement parameters: <zero handle>
1641: element: C, formal_charge: 0, radius: 0.680, label: C, site: orth:    0.296  13.392  33.126, frac:    0.296  13.392  33.126, sof: 1.000, uncertainty: <zero handle>, atomic displacement parameters: <zero handle>
1642: element: C, formal_charge: 0, radius: 0.680, label: C, site: orth:    3.569  27.989  10.392, frac:    3.569  27.989  10.392, sof: 1.000, uncertainty: <zero handle>, atomic displacement parameters: <zero handle>
1643: element: C, formal_charge: 0, radius: 0.680, label: C, site: orth:    0.306  27.927  33.126, frac:    0.306  27.927  33.126, sof: 1.000, uncertainty: <zero handle>, atomic displacement parameters: <zero handle>
1644: element: C, formal_charge: 0, radius: 0.680, label: C, site: orth:   -6.418  13.454  10.392, frac:   -6.418  13.454  10.392, sof: 1.000, uncertainty: <zero handle>, atomic displacement parameters: <zero handle>
1645: element: C, formal_charge: 0, radius: 0.680, label: C, site: orth:   -9.680  13.392  33.126, frac:   -9.680  13.392  33.126, sof: 1.000, uncertainty: <zero handle>, atomic displacement parameters: <zero handle>
1646: element: C, formal_charge: 0, radius: 0.680, label: C, site: orth:   -6.408  27.989  10.392, frac:   -6.408  27.989  10.392, sof: 1.000, uncertainty: <zero handle>, atomic displacement parameters: <zero handle>
1647: element: C, formal_charge: 0, radius: 0.680, label: C, site: orth:   -9.670  27.927  33.126, frac:   -9.670  27.927  33.126, sof: 1.000, uncertainty: <zero handle>, atomic displacement parameters: <zero handle>
1648: element: C, formal_charge: 0, radius: 0.680, label: C, site: orth:   13.535  13.454  10.392, frac:   13.535  13.454  10.392, sof: 1.000, uncertainty: <zero handle>, atomic displacement parameters: <zero handle>
1649: element: C, formal_charge: 0, radius: 0.680, label: C, site: orth:   10.272  13.392  33.126, frac:   10.272  13.392  33.126, sof: 1.000, uncertainty: <zero handle>, atomic displacement parameters: <zero handle>
1650: element: C, formal_charge: 0, radius: 0.680, label: C, site: orth:   13.545  27.989  10.392, frac:   13.545  27.989  10.392, sof: 1.000, uncertainty: <zero handle>, atomic displacement parameters: <zero handle>
1651: element: C, formal_charge: 0, radius: 0.680, label: C, site: orth:   10.282  27.927  33.126, frac:   10.282  27.927  33.126, sof: 1.000, uncertainty: <zero handle>, atomic displacement parameters: <zero handle>
1652: element: C, formal_charge: 0, radius: 0.680, label: C, site: orth:    0.713   8.676   8.325, frac:    0.713   8.676   8.325, sof: 1.000, uncertainty: <zero handle>, atomic displacement parameters: <zero handle>
1653: element: C, formal_charge: 0, radius: 0.680, label: C, site: orth:   -2.550   8.614  31.058, frac:   -2.550   8.614  31.058, sof: 1.000, uncertainty: <zero handle>, atomic displacement parameters: <zero handle>
1654: element: C, formal_charge: 0, radius: 0.680, label: C, site: orth:    0.723  23.212   8.325, frac:    0.723  23.212   8.325, sof: 1.000, uncertainty: <zero handle>, atomic displacement parameters: <zero handle>
1655: element: C, formal_charge: 0, radius: 0.680, label: C, site: orth:   -2.540  23.150  31.058, frac:   -2.540  23.150  31.058, sof: 1.000, uncertainty: <zero handle>, atomic displacement parameters: <zero handle>
1656: element: C, formal_charge: 0, radius: 0.680, label: C, site: orth:   -9.263   8.676   8.325, frac:   -9.263   8.676   8.325, sof: 1.000, uncertainty: <zero handle>, atomic displacement parameters: <zero handle>
1657: element: C, formal_charge: 0, radius: 0.680, label: C, site: orth:  -12.526   8.614  31.058, frac:  -12.526   8.614  31.058, sof: 1.000, uncertainty: <zero handle>, atomic displacement parameters: <zero handle>
1658: element: C, formal_charge: 0, radius: 0.680, label: C, site: orth:   -9.253  23.212   8.325, frac:   -9.253  23.212   8.325, sof: 1.000, uncertainty: <zero handle>, atomic displacement parameters: <zero handle>
1659: element: C, formal_charge: 0, radius: 0.680, label: C, site: orth:  -12.516  23.150  31.058, frac:  -12.516  23.150  31.058, sof: 1.000, uncertainty: <zero handle>, atomic displacement parameters: <zero handle>
1660: element: C, formal_charge: 0, radius: 0.680, label: C, site: orth:   10.689   8.676   8.325, frac:   10.689   8.676   8.325, sof: 1.000, uncertainty: <zero handle>, atomic displacement parameters: <zero handle>
1661: element: C, formal_charge: 0, radius: 0.680, label: C, site: orth:    7.427   8.614  31.058, frac:    7.427   8.614  31.058, sof: 1.000, uncertainty: <zero handle>, atomic displacement parameters: <zero handle>
1662: element: C, formal_charge: 0, radius: 0.680, label: C, site: orth:   10.699  23.212   8.325, frac:   10.699  23.212   8.325, sof: 1.000, uncertainty: <zero handle>, atomic displacement parameters: <zero handle>
1663: element: C, formal_charge: 0, radius: 0.680, label: C, site: orth:    7.437  23.150  31.058, frac:    7.437  23.150  31.058, sof: 1.000, uncertainty: <zero handle>, atomic displacement parameters: <zero handle>
1664: element: H, formal_charge: 0, radius: 0.230, label: H, site: orth:   -0.368   8.689   8.191, frac:   -0.368   8.689   8.191, sof: 1.000, uncertainty: <zero handle>, atomic displacement parameters: <zero handle>
1665: element: H, formal_charge: 0, radius: 0.230, label: H, site: orth:   -3.631   8.627  30.925, frac:   -3.631   8.627  30.925, sof: 1.000, uncertainty: <zero handle>, atomic displacement parameters: <zero handle>
1666: element: H, formal_charge: 0, radius: 0.230, label: H, site: orth:   -0.358  23.224   8.191, frac:   -0.358  23.224   8.191, sof: 1.000, uncertainty: <zero handle>, atomic displacement parameters: <zero handle>
1667: element: H, formal_charge: 0, radius: 0.230, label: H, site: orth:   -3.621  23.162  30.925, frac:   -3.621  23.162  30.925, sof: 1.000, uncertainty: <zero handle>, atomic displacement parameters: <zero handle>
1668: element: H, formal_charge: 0, radius: 0.230, label: H, site: orth:  -10.344   8.689   8.191, frac:  -10.344   8.689   8.191, sof: 1.000, uncertainty: <zero handle>, atomic displacement parameters: <zero handle>
1669: element: H, formal_charge: 0, radius: 0.230, label: H, site: orth:  -13.607   8.627  30.925, frac:  -13.607   8.627  30.925, sof: 1.000, uncertainty: <zero handle>, atomic displacement parameters: <zero handle>
1670: element: H, formal_charge: 0, radius: 0.230, label: H, site: orth:  -10.334  23.224   8.191, frac:  -10.334  23.224   8.191, sof: 1.000, uncertainty: <zero handle>, atomic displacement parameters: <zero handle>
1671: element: H, formal_charge: 0, radius: 0.230, label: H, site: orth:  -13.597  23.162  30.925, frac:  -13.597  23.162  30.925, sof: 1.000, uncertainty: <zero handle>, atomic displacement parameters: <zero handle>
1672: element: H, formal_charge: 0, radius: 0.230, label: H, site: orth:    9.608   8.689   8.191, frac:    9.608   8.689   8.191, sof: 1.000, uncertainty: <zero handle>, atomic displacement parameters: <zero handle>
1673: element: H, formal_charge: 0, radius: 0.230, label: H, site: orth:    6.346   8.627  30.925, frac:    6.346   8.627  30.925, sof: 1.000, uncertainty: <zero handle>, atomic displacement parameters: <zero handle>
1674: element: H, formal_charge: 0, radius: 0.230, label: H, site: orth:    9.618  23.224   8.191, frac:    9.618  23.224   8.191, sof: 1.000, uncertainty: <zero handle>, atomic displacement parameters: <zero handle>
1675: element: H, formal_charge: 0, radius: 0.230, label: H, site: orth:    6.356  23.162  30.925, frac:    6.356  23.162  30.925, sof: 1.000, uncertainty: <zero handle>, atomic displacement parameters: <zero handle>
1676: element: C, formal_charge: 0, radius: 0.680, label: C, site: orth:    6.147   5.775   8.597, frac:    6.147   5.775   8.597, sof: 1.000, uncertainty: <zero handle>, atomic displacement parameters: <zero handle>
1677: element: C, formal_charge: 0, radius: 0.680, label: C, site: orth:    2.885   5.713  31.330, frac:    2.885   5.713  31.330, sof: 1.000, uncertainty: <zero handle>, atomic displacement parameters: <zero handle>
1678: element: C, formal_charge: 0, radius: 0.680, label: C, site: orth:    6.157  20.310   8.597, frac:    6.157  20.310   8.597, sof: 1.000, uncertainty: <zero handle>, atomic displacement parameters: <zero handle>
1679: element: C, formal_charge: 0, radius: 0.680, label: C, site: orth:    2.895  20.248  31.330, frac:    2.895  20.248  31.330, sof: 1.000, uncertainty: <zero handle>, atomic displacement parameters: <zero handle>
1680: element: C, formal_charge: 0, radius: 0.680, label: C, site: orth:   -3.829   5.775   8.597, frac:   -3.829   5.775   8.597, sof: 1.000, uncertainty: <zero handle>, atomic displacement parameters: <zero handle>
1681: element: C, formal_charge: 0, radius: 0.680, label: C, site: orth:   -7.091   5.713  31.330, frac:   -7.091   5.713  31.330, sof: 1.000, uncertainty: <zero handle>, atomic displacement parameters: <zero handle>
1682: element: C, formal_charge: 0, radius: 0.680, label: C, site: orth:   -3.819  20.310   8.597, frac:   -3.819  20.310   8.597, sof: 1.000, uncertainty: <zero handle>, atomic displacement parameters: <zero handle>
1683: element: C, formal_charge: 0, radius: 0.680, label: C, site: orth:   -7.082  20.248  31.330, frac:   -7.082  20.248  31.330, sof: 1.000, uncertainty: <zero handle>, atomic displacement parameters: <zero handle>
1684: element: C, formal_charge: 0, radius: 0.680, label: C, site: orth:   16.124   5.775   8.597, frac:   16.124   5.775   8.597, sof: 1.000, uncertainty: <zero handle>, atomic displacement parameters: <zero handle>
1685: element: C, formal_charge: 0, radius: 0.680, label: C, site: orth:   12.861   5.713  31.330, frac:   12.861   5.713  31.330, sof: 1.000, uncertainty: <zero handle>, atomic displacement parameters: <zero handle>
1686: element: C, formal_charge: 0, radius: 0.680, label: C, site: orth:   16.134  20.310   8.597, frac:   16.134  20.310   8.597, sof: 1.000, uncertainty: <zero handle>, atomic displacement parameters: <zero handle>
1687: element: C, formal_charge: 0, radius: 0.680, label: C, site: orth:   12.871  20.248  31.330, frac:   12.871  20.248  31.330, sof: 1.000, uncertainty: <zero handle>, atomic displacement parameters: <zero handle>
1688: element: H, formal_charge: 0, radius: 0.230, label: H, site: orth:    6.856   6.344   7.994, frac:    6.856   6.344   7.994, sof: 1.000, uncertainty: <zero handle>, atomic displacement parameters: <zero handle>
1689: element: H, formal_charge: 0, radius: 0.230, label: H, site: orth:    3.594   6.282  30.727, frac:    3.594   6.282  30.727, sof: 1.000, uncertainty: <zero handle>, atomic displacement parameters: <zero handle>
1690: element: H, formal_charge: 0, radius: 0.230, label: H, site: orth:    6.866  20.879   7.994, frac:    6.866  20.879   7.994, sof: 1.000, uncertainty: <zero handle>, atomic displacement parameters: <zero handle>
1691: element: H, formal_charge: 0, radius: 0.230, label: H, site: orth:    3.604  20.818  30.727, frac:    3.604  20.818  30.727, sof: 1.000, uncertainty: <zero handle>, atomic displacement parameters: <zero handle>
1692: element: H, formal_charge: 0, radius: 0.230, label: H, site: orth:   -3.120   6.344   7.994, frac:   -3.120   6.344   7.994, sof: 1.000, uncertainty: <zero handle>, atomic displacement parameters: <zero handle>
1693: element: H, formal_charge: 0, radius: 0.230, label: H, site: orth:   -6.383   6.282  30.727, frac:   -6.383   6.282  30.727, sof: 1.000, uncertainty: <zero handle>, atomic displacement parameters: <zero handle>
1694: element: H, formal_charge: 0, radius: 0.230, label: H, site: orth:   -3.110  20.879   7.994, frac:   -3.110  20.879   7.994, sof: 1.000, uncertainty: <zero handle>, atomic displacement parameters: <zero handle>
1695: element: H, formal_charge: 0, radius: 0.230, label: H, site: orth:   -6.373  20.818  30.727, frac:   -6.373  20.818  30.727, sof: 1.000, uncertainty: <zero handle>, atomic displacement parameters: <zero handle>
1696: element: H, formal_charge: 0, radius: 0.230, label: H, site: orth:   16.832   6.344   7.994, frac:   16.832   6.344   7.994, sof: 1.000, uncertainty: <zero handle>, atomic displacement parameters: <zero handle>
1697: element: H, formal_charge: 0, radius: 0.230, label: H, site: orth:   13.570   6.282  30.727, frac:   13.570   6.282  30.727, sof: 1.000, uncertainty: <zero handle>, atomic displacement parameters: <zero handle>
1698: element: H, formal_charge: 0, radius: 0.230, label: H, site: orth:   16.842  20.879   7.994, frac:   16.842  20.879   7.994, sof: 1.000, uncertainty: <zero handle>, atomic displacement parameters: <zero handle>
1699: element: H, formal_charge: 0, radius: 0.230, label: H, site: orth:   13.580  20.818  30.727, frac:   13.580  20.818  30.727, sof: 1.000, uncertainty: <zero handle>, atomic displacement parameters: <zero handle>
1700: element: C, formal_charge: 0, radius: 0.680, label: C, site: orth:    7.754   2.968   6.966, frac:    7.754   2.968   6.966, sof: 1.000, uncertainty: <zero handle>, atomic displacement parameters: <zero handle>
1701: element: C, formal_charge: 0, radius: 0.680, label: C, site: orth:    4.492   2.907  29.699, frac:    4.492   2.907  29.699, sof: 1.000, uncertainty: <zero handle>, atomic displacement parameters: <zero handle>
1702: element: C, formal_charge: 0, radius: 0.680, label: C, site: orth:    7.764  17.504   6.966, frac:    7.764  17.504   6.966, sof: 1.000, uncertainty: <zero handle>, atomic displacement parameters: <zero handle>
1703: element: C, formal_charge: 0, radius: 0.680, label: C, site: orth:    4.502  17.442  29.699, frac:    4.502  17.442  29.699, sof: 1.000, uncertainty: <zero handle>, atomic displacement parameters: <zero handle>
1704: element: C, formal_charge: 0, radius: 0.680, label: C, site: orth:   -2.222   2.968   6.966, frac:   -2.222   2.968   6.966, sof: 1.000, uncertainty: <zero handle>, atomic displacement parameters: <zero handle>
1705: element: C, formal_charge: 0, radius: 0.680, label: C, site: orth:   -5.484   2.907  29.699, frac:   -5.484   2.907  29.699, sof: 1.000, uncertainty: <zero handle>, atomic displacement parameters: <zero handle>
1706: element: C, formal_charge: 0, radius: 0.680, label: C, site: orth:   -2.212  17.504   6.966, frac:   -2.212  17.504   6.966, sof: 1.000, uncertainty: <zero handle>, atomic displacement parameters: <zero handle>
1707: element: C, formal_charge: 0, radius: 0.680, label: C, site: orth:   -5.474  17.442  29.699, frac:   -5.474  17.442  29.699, sof: 1.000, uncertainty: <zero handle>, atomic displacement parameters: <zero handle>
1708: element: C, formal_charge: 0, radius: 0.680, label: C, site: orth:   14.478  17.442  29.699, frac:   14.478  17.442  29.699, sof: 1.000, uncertainty: <zero handle>, atomic displacement parameters: <zero handle>
1709: element: H, formal_charge: 0, radius: 0.230, label: H, site: orth:    7.268   2.753   7.908, frac:    7.268   2.753   7.908, sof: 1.000, uncertainty: <zero handle>, atomic displacement parameters: <zero handle>
1710: element: H, formal_charge: 0, radius: 0.230, label: H, site: orth:    4.005   2.691  30.641, frac:    4.005   2.691  30.641, sof: 1.000, uncertainty: <zero handle>, atomic displacement parameters: <zero handle>
1711: element: H, formal_charge: 0, radius: 0.230, label: H, site: orth:    7.278  17.288   7.908, frac:    7.278  17.288   7.908, sof: 1.000, uncertainty: <zero handle>, atomic displacement parameters: <zero handle>
1712: element: H, formal_charge: 0, radius: 0.230, label: H, site: orth:    4.015  17.226  30.641, frac:    4.015  17.226  30.641, sof: 1.000, uncertainty: <zero handle>, atomic displacement parameters: <zero handle>
1713: element: H, formal_charge: 0, radius: 0.230, label: H, site: orth:   -2.708   2.753   7.908, frac:   -2.708   2.753   7.908, sof: 1.000, uncertainty: <zero handle>, atomic displacement parameters: <zero handle>
1714: element: H, formal_charge: 0, radius: 0.230, label: H, site: orth:   -5.971   2.691  30.641, frac:   -5.971   2.691  30.641, sof: 1.000, uncertainty: <zero handle>, atomic displacement parameters: <zero handle>
1715: element: H, formal_charge: 0, radius: 0.230, label: H, site: orth:   -2.698  17.288   7.908, frac:   -2.698  17.288   7.908, sof: 1.000, uncertainty: <zero handle>, atomic displacement parameters: <zero handle>
1716: element: H, formal_charge: 0, radius: 0.230, label: H, site: orth:   -5.961  17.226  30.641, frac:   -5.961  17.226  30.641, sof: 1.000, uncertainty: <zero handle>, atomic displacement parameters: <zero handle>
1717: element: H, formal_charge: 0, radius: 0.230, label: H, site: orth:   13.991  17.226  30.641, frac:   13.991  17.226  30.641, sof: 1.000, uncertainty: <zero handle>, atomic displacement parameters: <zero handle>
1718: element: C, formal_charge: 0, radius: 0.680, label: C, site: orth:    7.450   2.621   5.676, frac:    7.450   2.621   5.676, sof: 1.000, uncertainty: <zero handle>, atomic displacement parameters: <zero handle>
1719: element: C, formal_charge: 0, radius: 0.680, label: C, site: orth:    4.188   2.559  28.409, frac:    4.188   2.559  28.409, sof: 1.000, uncertainty: <zero handle>, atomic displacement parameters: <zero handle>
1720: element: C, formal_charge: 0, radius: 0.680, label: C, site: orth:    7.460  17.156   5.676, frac:    7.460  17.156   5.676, sof: 1.000, uncertainty: <zero handle>, atomic displacement parameters: <zero handle>
1721: element: C, formal_charge: 0, radius: 0.680, label: C, site: orth:    4.198  17.094  28.409, frac:    4.198  17.094  28.409, sof: 1.000, uncertainty: <zero handle>, atomic displacement parameters: <zero handle>
1722: element: C, formal_charge: 0, radius: 0.680, label: C, site: orth:   -2.526   2.621   5.676, frac:   -2.526   2.621   5.676, sof: 1.000, uncertainty: <zero handle>, atomic displacement parameters: <zero handle>
1723: element: C, formal_charge: 0, radius: 0.680, label: C, site: orth:   -5.788   2.559  28.409, frac:   -5.788   2.559  28.409, sof: 1.000, uncertainty: <zero handle>, atomic displacement parameters: <zero handle>
1724: element: C, formal_charge: 0, radius: 0.680, label: C, site: orth:   -2.516  17.156   5.676, frac:   -2.516  17.156   5.676, sof: 1.000, uncertainty: <zero handle>, atomic displacement parameters: <zero handle>
1725: element: C, formal_charge: 0, radius: 0.680, label: C, site: orth:   -5.778  17.094  28.409, frac:   -5.778  17.094  28.409, sof: 1.000, uncertainty: <zero handle>, atomic displacement parameters: <zero handle>
1726: element: C, formal_charge: 0, radius: 0.680, label: C, site: orth:   14.174  17.094  28.409, frac:   14.174  17.094  28.409, sof: 1.000, uncertainty: <zero handle>, atomic displacement parameters: <zero handle>
1727: element: H, formal_charge: 0, radius: 0.230, label: H, site: orth:    6.643   2.020   5.274, frac:    6.643   2.020   5.274, sof: 1.000, uncertainty: <zero handle>, atomic displacement parameters: <zero handle>
1728: element: H, formal_charge: 0, radius: 0.230, label: H, site: orth:    3.380   1.958  28.007, frac:    3.380   1.958  28.007, sof: 1.000, uncertainty: <zero handle>, atomic displacement parameters: <zero handle>
1729: element: H, formal_charge: 0, radius: 0.230, label: H, site: orth:    6.652  16.555   5.274, frac:    6.652  16.555   5.274, sof: 1.000, uncertainty: <zero handle>, atomic displacement parameters: <zero handle>
1730: element: H, formal_charge: 0, radius: 0.230, label: H, site: orth:    3.390  16.494  28.007, frac:    3.390  16.494  28.007, sof: 1.000, uncertainty: <zero handle>, atomic displacement parameters: <zero handle>
1731: element: H, formal_charge: 0, radius: 0.230, label: H, site: orth:   -3.334   2.020   5.274, frac:   -3.334   2.020   5.274, sof: 1.000, uncertainty: <zero handle>, atomic displacement parameters: <zero handle>
1732: element: H, formal_charge: 0, radius: 0.230, label: H, site: orth:   -6.596   1.958  28.007, frac:   -6.596   1.958  28.007, sof: 1.000, uncertainty: <zero handle>, atomic displacement parameters: <zero handle>
1733: element: H, formal_charge: 0, radius: 0.230, label: H, site: orth:   -3.324  16.555   5.274, frac:   -3.324  16.555   5.274, sof: 1.000, uncertainty: <zero handle>, atomic displacement parameters: <zero handle>
1734: element: H, formal_charge: 0, radius: 0.230, label: H, site: orth:   -6.586  16.494  28.007, frac:   -6.586  16.494  28.007, sof: 1.000, uncertainty: <zero handle>, atomic displacement parameters: <zero handle>
1735: element: H, formal_charge: 0, radius: 0.230, label: H, site: orth:   13.366  16.494  28.007, frac:   13.366  16.494  28.007, sof: 1.000, uncertainty: <zero handle>, atomic displacement parameters: <zero handle>
1736: element: C, formal_charge: 0, radius: 0.680, label: C, site: orth:    6.265   5.781   9.999, frac:    6.265   5.781   9.999, sof: 1.000, uncertainty: <zero handle>, atomic displacement parameters: <zero handle>
1737: element: C, formal_charge: 0, radius: 0.680, label: C, site: orth:    3.002   5.719  32.732, frac:    3.002   5.719  32.732, sof: 1.000, uncertainty: <zero handle>, atomic displacement parameters: <zero handle>
1738: element: C, formal_charge: 0, radius: 0.680, label: C, site: orth:    6.275  20.317   9.999, frac:    6.275  20.317   9.999, sof: 1.000, uncertainty: <zero handle>, atomic displacement parameters: <zero handle>
1739: element: C, formal_charge: 0, radius: 0.680, label: C, site: orth:    3.012  20.255  32.732, frac:    3.012  20.255  32.732, sof: 1.000, uncertainty: <zero handle>, atomic displacement parameters: <zero handle>
1740: element: C, formal_charge: 0, radius: 0.680, label: C, site: orth:   -3.711   5.781   9.999, frac:   -3.711   5.781   9.999, sof: 1.000, uncertainty: <zero handle>, atomic displacement parameters: <zero handle>
1741: element: C, formal_charge: 0, radius: 0.680, label: C, site: orth:   -6.974   5.719  32.732, frac:   -6.974   5.719  32.732, sof: 1.000, uncertainty: <zero handle>, atomic displacement parameters: <zero handle>
1742: element: C, formal_charge: 0, radius: 0.680, label: C, site: orth:   -3.701  20.317   9.999, frac:   -3.701  20.317   9.999, sof: 1.000, uncertainty: <zero handle>, atomic displacement parameters: <zero handle>
1743: element: C, formal_charge: 0, radius: 0.680, label: C, site: orth:   -6.964  20.255  32.732, frac:   -6.964  20.255  32.732, sof: 1.000, uncertainty: <zero handle>, atomic displacement parameters: <zero handle>
1744: element: C, formal_charge: 0, radius: 0.680, label: C, site: orth:   16.241   5.781   9.999, frac:   16.241   5.781   9.999, sof: 1.000, uncertainty: <zero handle>, atomic displacement parameters: <zero handle>
1745: element: C, formal_charge: 0, radius: 0.680, label: C, site: orth:   12.979   5.719  32.732, frac:   12.979   5.719  32.732, sof: 1.000, uncertainty: <zero handle>, atomic displacement parameters: <zero handle>
1746: element: C, formal_charge: 0, radius: 0.680, label: C, site: orth:   16.251  20.317   9.999, frac:   16.251  20.317   9.999, sof: 1.000, uncertainty: <zero handle>, atomic displacement parameters: <zero handle>
1747: element: C, formal_charge: 0, radius: 0.680, label: C, site: orth:   12.989  20.255  32.732, frac:   12.989  20.255  32.732, sof: 1.000, uncertainty: <zero handle>, atomic displacement parameters: <zero handle>
1748: element: C, formal_charge: 0, radius: 0.680, label: C, site: orth:    3.918  12.353   9.447, frac:    3.918  12.353   9.447, sof: 1.000, uncertainty: <zero handle>, atomic displacement parameters: <zero handle>
1749: element: C, formal_charge: 0, radius: 0.680, label: C, site: orth:    0.655  12.291  32.181, frac:    0.655  12.291  32.181, sof: 1.000, uncertainty: <zero handle>, atomic displacement parameters: <zero handle>
1750: element: C, formal_charge: 0, radius: 0.680, label: C, site: orth:    3.928  26.888   9.447, frac:    3.928  26.888   9.447, sof: 1.000, uncertainty: <zero handle>, atomic displacement parameters: <zero handle>
1751: element: C, formal_charge: 0, radius: 0.680, label: C, site: orth:    0.665  26.826  32.181, frac:    0.665  26.826  32.181, sof: 1.000, uncertainty: <zero handle>, atomic displacement parameters: <zero handle>
1752: element: C, formal_charge: 0, radius: 0.680, label: C, site: orth:   -6.059  12.353   9.447, frac:   -6.059  12.353   9.447, sof: 1.000, uncertainty: <zero handle>, atomic displacement parameters: <zero handle>
1753: element: C, formal_charge: 0, radius: 0.680, label: C, site: orth:   -9.321  12.291  32.181, frac:   -9.321  12.291  32.181, sof: 1.000, uncertainty: <zero handle>, atomic displacement parameters: <zero handle>
1754: element: C, formal_charge: 0, radius: 0.680, label: C, site: orth:   -6.049  26.888   9.447, frac:   -6.049  26.888   9.447, sof: 1.000, uncertainty: <zero handle>, atomic displacement parameters: <zero handle>
1755: element: C, formal_charge: 0, radius: 0.680, label: C, site: orth:   -9.311  26.826  32.181, frac:   -9.311  26.826  32.181, sof: 1.000, uncertainty: <zero handle>, atomic displacement parameters: <zero handle>
1756: element: C, formal_charge: 0, radius: 0.680, label: C, site: orth:   13.894  12.353   9.447, frac:   13.894  12.353   9.447, sof: 1.000, uncertainty: <zero handle>, atomic displacement parameters: <zero handle>
1757: element: C, formal_charge: 0, radius: 0.680, label: C, site: orth:   10.631  12.291  32.181, frac:   10.631  12.291  32.181, sof: 1.000, uncertainty: <zero handle>, atomic displacement parameters: <zero handle>
1758: element: C, formal_charge: 0, radius: 0.680, label: C, site: orth:   13.904  26.888   9.447, frac:   13.904  26.888   9.447, sof: 1.000, uncertainty: <zero handle>, atomic displacement parameters: <zero handle>
1759: element: C, formal_charge: 0, radius: 0.680, label: C, site: orth:   10.641  26.826  32.181, frac:   10.641  26.826  32.181, sof: 1.000, uncertainty: <zero handle>, atomic displacement parameters: <zero handle>
1760: element: C, formal_charge: 0, radius: 0.680, label: C, site: orth:    2.543  14.399  10.125, frac:    2.543  14.399  10.125, sof: 1.000, uncertainty: <zero handle>, atomic displacement parameters: <zero handle>
1761: element: C, formal_charge: 0, radius: 0.680, label: C, site: orth:   -0.720  14.337  32.858, frac:   -0.720  14.337  32.858, sof: 1.000, uncertainty: <zero handle>, atomic displacement parameters: <zero handle>
1762: element: C, formal_charge: 0, radius: 0.680, label: C, site: orth:    2.553  28.934  10.125, frac:    2.553  28.934  10.125, sof: 1.000, uncertainty: <zero handle>, atomic displacement parameters: <zero handle>
1763: element: C, formal_charge: 0, radius: 0.680, label: C, site: orth:   -0.710  28.873  32.858, frac:   -0.710  28.873  32.858, sof: 1.000, uncertainty: <zero handle>, atomic displacement parameters: <zero handle>
1764: element: C, formal_charge: 0, radius: 0.680, label: C, site: orth:   -7.434  14.399  10.125, frac:   -7.434  14.399  10.125, sof: 1.000, uncertainty: <zero handle>, atomic displacement parameters: <zero handle>
1765: element: C, formal_charge: 0, radius: 0.680, label: C, site: orth:  -10.696  14.337  32.858, frac:  -10.696  14.337  32.858, sof: 1.000, uncertainty: <zero handle>, atomic displacement parameters: <zero handle>
1766: element: C, formal_charge: 0, radius: 0.680, label: C, site: orth:   -7.424  28.934  10.125, frac:   -7.424  28.934  10.125, sof: 1.000, uncertainty: <zero handle>, atomic displacement parameters: <zero handle>
1767: element: C, formal_charge: 0, radius: 0.680, label: C, site: orth:  -10.686  28.873  32.858, frac:  -10.686  28.873  32.858, sof: 1.000, uncertainty: <zero handle>, atomic displacement parameters: <zero handle>
1768: element: C, formal_charge: 0, radius: 0.680, label: C, site: orth:   12.519  14.399  10.125, frac:   12.519  14.399  10.125, sof: 1.000, uncertainty: <zero handle>, atomic displacement parameters: <zero handle>
1769: element: C, formal_charge: 0, radius: 0.680, label: C, site: orth:    9.256  14.337  32.858, frac:    9.256  14.337  32.858, sof: 1.000, uncertainty: <zero handle>, atomic displacement parameters: <zero handle>
1770: element: C, formal_charge: 0, radius: 0.680, label: C, site: orth:   12.529  28.934  10.125, frac:   12.529  28.934  10.125, sof: 1.000, uncertainty: <zero handle>, atomic displacement parameters: <zero handle>
1771: element: C, formal_charge: 0, radius: 0.680, label: C, site: orth:    9.266  28.873  32.858, frac:    9.266  28.873  32.858, sof: 1.000, uncertainty: <zero handle>, atomic displacement parameters: <zero handle>
1772: element: C, formal_charge: 0, radius: 0.680, label: C, site: orth:    2.307   0.856  11.083, frac:    2.307   0.856  11.083, sof: 1.000, uncertainty: <zero handle>, atomic displacement parameters: <zero handle>
1773: element: C, formal_charge: 0, radius: 0.680, label: C, site: orth:   -0.955   0.795  33.816, frac:   -0.955   0.795  33.816, sof: 1.000, uncertainty: <zero handle>, atomic displacement parameters: <zero handle>
1774: element: C, formal_charge: 0, radius: 0.680, label: C, site: orth:    2.317  15.392  11.083, frac:    2.317  15.392  11.083, sof: 1.000, uncertainty: <zero handle>, atomic displacement parameters: <zero handle>
1775: element: C, formal_charge: 0, radius: 0.680, label: C, site: orth:   -0.945  15.330  33.816, frac:   -0.945  15.330  33.816, sof: 1.000, uncertainty: <zero handle>, atomic displacement parameters: <zero handle>
1776: element: C, formal_charge: 0, radius: 0.680, label: C, site: orth:   -7.669   0.856  11.083, frac:   -7.669   0.856  11.083, sof: 1.000, uncertainty: <zero handle>, atomic displacement parameters: <zero handle>
1777: element: C, formal_charge: 0, radius: 0.680, label: C, site: orth:  -10.932   0.795  33.816, frac:  -10.932   0.795  33.816, sof: 1.000, uncertainty: <zero handle>, atomic displacement parameters: <zero handle>
1778: element: C, formal_charge: 0, radius: 0.680, label: C, site: orth:   -7.659  15.392  11.083, frac:   -7.659  15.392  11.083, sof: 1.000, uncertainty: <zero handle>, atomic displacement parameters: <zero handle>
1779: element: C, formal_charge: 0, radius: 0.680, label: C, site: orth:  -10.922  15.330  33.816, frac:  -10.922  15.330  33.816, sof: 1.000, uncertainty: <zero handle>, atomic displacement parameters: <zero handle>
1780: element: C, formal_charge: 0, radius: 0.680, label: C, site: orth:   12.284   0.856  11.083, frac:   12.284   0.856  11.083, sof: 1.000, uncertainty: <zero handle>, atomic displacement parameters: <zero handle>
1781: element: C, formal_charge: 0, radius: 0.680, label: C, site: orth:    9.021   0.795  33.816, frac:    9.021   0.795  33.816, sof: 1.000, uncertainty: <zero handle>, atomic displacement parameters: <zero handle>
1782: element: C, formal_charge: 0, radius: 0.680, label: C, site: orth:   12.294  15.392  11.083, frac:   12.294  15.392  11.083, sof: 1.000, uncertainty: <zero handle>, atomic displacement parameters: <zero handle>
1783: element: C, formal_charge: 0, radius: 0.680, label: C, site: orth:    9.031  15.330  33.816, frac:    9.031  15.330  33.816, sof: 1.000, uncertainty: <zero handle>, atomic displacement parameters: <zero handle>
1784: element: H, formal_charge: 0, radius: 0.230, label: H, site: orth:    1.559   1.621  10.885, frac:    1.559   1.621  10.885, sof: 1.000, uncertainty: <zero handle>, atomic displacement parameters: <zero handle>
1785: element: H, formal_charge: 0, radius: 0.230, label: H, site: orth:   -1.703   1.559  33.618, frac:   -1.703   1.559  33.618, sof: 1.000, uncertainty: <zero handle>, atomic displacement parameters: <zero handle>
1786: element: H, formal_charge: 0, radius: 0.230, label: H, site: orth:    1.569  16.156  10.885, frac:    1.569  16.156  10.885, sof: 1.000, uncertainty: <zero handle>, atomic displacement parameters: <zero handle>
1787: element: H, formal_charge: 0, radius: 0.230, label: H, site: orth:   -1.693  16.095  33.618, frac:   -1.693  16.095  33.618, sof: 1.000, uncertainty: <zero handle>, atomic displacement parameters: <zero handle>
1788: element: H, formal_charge: 0, radius: 0.230, label: H, site: orth:   -8.417   1.621  10.885, frac:   -8.417   1.621  10.885, sof: 1.000, uncertainty: <zero handle>, atomic displacement parameters: <zero handle>
1789: element: H, formal_charge: 0, radius: 0.230, label: H, site: orth:  -11.680   1.559  33.618, frac:  -11.680   1.559  33.618, sof: 1.000, uncertainty: <zero handle>, atomic displacement parameters: <zero handle>
1790: element: H, formal_charge: 0, radius: 0.230, label: H, site: orth:   -8.407  16.156  10.885, frac:   -8.407  16.156  10.885, sof: 1.000, uncertainty: <zero handle>, atomic displacement parameters: <zero handle>
1791: element: H, formal_charge: 0, radius: 0.230, label: H, site: orth:  -11.670  16.095  33.618, frac:  -11.670  16.095  33.618, sof: 1.000, uncertainty: <zero handle>, atomic displacement parameters: <zero handle>
1792: element: H, formal_charge: 0, radius: 0.230, label: H, site: orth:   11.536   1.621  10.885, frac:   11.536   1.621  10.885, sof: 1.000, uncertainty: <zero handle>, atomic displacement parameters: <zero handle>
1793: element: H, formal_charge: 0, radius: 0.230, label: H, site: orth:    8.273   1.559  33.618, frac:    8.273   1.559  33.618, sof: 1.000, uncertainty: <zero handle>, atomic displacement parameters: <zero handle>
1794: element: H, formal_charge: 0, radius: 0.230, label: H, site: orth:   11.546  16.156  10.885, frac:   11.546  16.156  10.885, sof: 1.000, uncertainty: <zero handle>, atomic displacement parameters: <zero handle>
1795: element: H, formal_charge: 0, radius: 0.230, label: H, site: orth:    8.283  16.095  33.618, frac:    8.283  16.095  33.618, sof: 1.000, uncertainty: <zero handle>, atomic displacement parameters: <zero handle>
1796: element: C, formal_charge: 0, radius: 0.680, label: C, site: orth:    5.140   5.042   7.965, frac:    5.140   5.042   7.965, sof: 1.000, uncertainty: <zero handle>, atomic displacement parameters: <zero handle>
1797: element: C, formal_charge: 0, radius: 0.680, label: C, site: orth:    1.878   4.981  30.699, frac:    1.878   4.981  30.699, sof: 1.000, uncertainty: <zero handle>, atomic displacement parameters: <zero handle>
1798: element: C, formal_charge: 0, radius: 0.680, label: C, site: orth:    5.150  19.578   7.965, frac:    5.150  19.578   7.965, sof: 1.000, uncertainty: <zero handle>, atomic displacement parameters: <zero handle>
1799: element: C, formal_charge: 0, radius: 0.680, label: C, site: orth:    1.888  19.516  30.699, frac:    1.888  19.516  30.699, sof: 1.000, uncertainty: <zero handle>, atomic displacement parameters: <zero handle>
1800: element: C, formal_charge: 0, radius: 0.680, label: C, site: orth:   -4.836   5.042   7.965, frac:   -4.836   5.042   7.965, sof: 1.000, uncertainty: <zero handle>, atomic displacement parameters: <zero handle>
1801: element: C, formal_charge: 0, radius: 0.680, label: C, site: orth:   -8.099   4.981  30.699, frac:   -8.099   4.981  30.699, sof: 1.000, uncertainty: <zero handle>, atomic displacement parameters: <zero handle>
1802: element: C, formal_charge: 0, radius: 0.680, label: C, site: orth:   -4.826  19.578   7.965, frac:   -4.826  19.578   7.965, sof: 1.000, uncertainty: <zero handle>, atomic displacement parameters: <zero handle>
1803: element: C, formal_charge: 0, radius: 0.680, label: C, site: orth:   -8.089  19.516  30.699, frac:   -8.089  19.516  30.699, sof: 1.000, uncertainty: <zero handle>, atomic displacement parameters: <zero handle>
1804: element: C, formal_charge: 0, radius: 0.680, label: C, site: orth:   15.117   5.042   7.965, frac:   15.117   5.042   7.965, sof: 1.000, uncertainty: <zero handle>, atomic displacement parameters: <zero handle>
1805: element: C, formal_charge: 0, radius: 0.680, label: C, site: orth:   11.854   4.981  30.699, frac:   11.854   4.981  30.699, sof: 1.000, uncertainty: <zero handle>, atomic displacement parameters: <zero handle>
1806: element: C, formal_charge: 0, radius: 0.680, label: C, site: orth:   15.127  19.578   7.965, frac:   15.127  19.578   7.965, sof: 1.000, uncertainty: <zero handle>, atomic displacement parameters: <zero handle>
1807: element: C, formal_charge: 0, radius: 0.680, label: C, site: orth:   11.864  19.516  30.699, frac:   11.864  19.516  30.699, sof: 1.000, uncertainty: <zero handle>, atomic displacement parameters: <zero handle>
1808: element: H, formal_charge: 0, radius: 0.230, label: H, site: orth:    5.069   5.050   6.877, frac:    5.069   5.050   6.877, sof: 1.000, uncertainty: <zero handle>, atomic displacement parameters: <zero handle>
1809: element: H, formal_charge: 0, radius: 0.230, label: H, site: orth:    1.807   4.989  29.610, frac:    1.807   4.989  29.610, sof: 1.000, uncertainty: <zero handle>, atomic displacement parameters: <zero handle>
1810: element: H, formal_charge: 0, radius: 0.230, label: H, site: orth:    5.079  19.586   6.877, frac:    5.079  19.586   6.877, sof: 1.000, uncertainty: <zero handle>, atomic displacement parameters: <zero handle>
1811: element: H, formal_charge: 0, radius: 0.230, label: H, site: orth:    1.817  19.524  29.610, frac:    1.817  19.524  29.610, sof: 1.000, uncertainty: <zero handle>, atomic displacement parameters: <zero handle>
1812: element: H, formal_charge: 0, radius: 0.230, label: H, site: orth:   -4.907   5.050   6.877, frac:   -4.907   5.050   6.877, sof: 1.000, uncertainty: <zero handle>, atomic displacement parameters: <zero handle>
1813: element: H, formal_charge: 0, radius: 0.230, label: H, site: orth:   -8.170   4.989  29.610, frac:   -8.170   4.989  29.610, sof: 1.000, uncertainty: <zero handle>, atomic displacement parameters: <zero handle>
1814: element: H, formal_charge: 0, radius: 0.230, label: H, site: orth:   -4.897  19.586   6.877, frac:   -4.897  19.586   6.877, sof: 1.000, uncertainty: <zero handle>, atomic displacement parameters: <zero handle>
1815: element: H, formal_charge: 0, radius: 0.230, label: H, site: orth:   -8.160  19.524  29.610, frac:   -8.160  19.524  29.610, sof: 1.000, uncertainty: <zero handle>, atomic displacement parameters: <zero handle>
1816: element: H, formal_charge: 0, radius: 0.230, label: H, site: orth:   15.046   5.050   6.877, frac:   15.046   5.050   6.877, sof: 1.000, uncertainty: <zero handle>, atomic displacement parameters: <zero handle>
1817: element: H, formal_charge: 0, radius: 0.230, label: H, site: orth:   11.783   4.989  29.610, frac:   11.783   4.989  29.610, sof: 1.000, uncertainty: <zero handle>, atomic displacement parameters: <zero handle>
1818: element: H, formal_charge: 0, radius: 0.230, label: H, site: orth:   15.056  19.586   6.877, frac:   15.056  19.586   6.877, sof: 1.000, uncertainty: <zero handle>, atomic displacement parameters: <zero handle>
1819: element: H, formal_charge: 0, radius: 0.230, label: H, site: orth:   11.793  19.524  29.610, frac:   11.793  19.524  29.610, sof: 1.000, uncertainty: <zero handle>, atomic displacement parameters: <zero handle>
1820: element: C, formal_charge: 0, radius: 0.680, label: C, site: orth:    5.352   5.012  10.744, frac:    5.352   5.012  10.744, sof: 1.000, uncertainty: <zero handle>, atomic displacement parameters: <zero handle>
1821: element: C, formal_charge: 0, radius: 0.680, label: C, site: orth:    2.090   4.950  33.478, frac:    2.090   4.950  33.478, sof: 1.000, uncertainty: <zero handle>, atomic displacement parameters: <zero handle>
1822: element: C, formal_charge: 0, radius: 0.680, label: C, site: orth:    5.362  19.547  10.744, frac:    5.362  19.547  10.744, sof: 1.000, uncertainty: <zero handle>, atomic displacement parameters: <zero handle>
1823: element: C, formal_charge: 0, radius: 0.680, label: C, site: orth:    2.100  19.485  33.478, frac:    2.100  19.485  33.478, sof: 1.000, uncertainty: <zero handle>, atomic displacement parameters: <zero handle>
1824: element: C, formal_charge: 0, radius: 0.680, label: C, site: orth:   -4.624   5.012  10.744, frac:   -4.624   5.012  10.744, sof: 1.000, uncertainty: <zero handle>, atomic displacement parameters: <zero handle>
1825: element: C, formal_charge: 0, radius: 0.680, label: C, site: orth:   -7.887   4.950  33.478, frac:   -7.887   4.950  33.478, sof: 1.000, uncertainty: <zero handle>, atomic displacement parameters: <zero handle>
1826: element: C, formal_charge: 0, radius: 0.680, label: C, site: orth:   -4.614  19.547  10.744, frac:   -4.614  19.547  10.744, sof: 1.000, uncertainty: <zero handle>, atomic displacement parameters: <zero handle>
[truncated: 5,931,582 more chars]
